# Supplementary material for: Mapping protein carboxymethylation sites provides insights into their role in proteostasis and cell proliferation
Source: Nat Commun. 2021 Nov 18;12:6743. doi: 10.1038/s41467-021-26982-6 (PMC8602705; doi:10.1038/s41467-021-26982-6)
Supplement: Supplementary file 4 — Supplementary Data 1 [file 41467_2021_26982_MOESM4_ESM.xlsx]

## Sheet: Column Key
Tab	Column Header	Meaning
1,2,3	Genes	Gene symbol
1,2,3	ID	Uniprot ID
1,2,3	Protein Descriptions	Full protein name
1,2,3	Modified site	CM-site with modification
3	Residue	Modified residue
3	sequence ID	sequence homology between Homo sapiens and Mus Musculus
3	peptide	peptide sequence

## Sheet: 1_CM Sites_table_MEF
# Spectromine output from Report table (only elutions searched together). In this table modified proteins searched for variable modifications as CML (lysine, not C-term) and CM (any residue, protein N-term) are reported
ID	Genes	Protein Descriptions	Modified site
P17182	Eno1	Alpha-enolase	K89; K420; K422; K92; K343
P16045	Lgals1	Galectin-1	K128; K13; K19
P14069	S100a6	Protein S100-A6	ProtNterm; K40; K47; K32; K35; K18; K22
Q8VDD5	Myh9	Myosin-9	K1474; K1477; K938; K1454; K1492; K989; K992; K637; K1555; K8; K14; K1937; K1950; K1918; K1920
P07356	Anxa2	Annexin A2	K302; K204; K245; K313; K279; K281; K157; K227
Q8BHN3	Ganab	Neutral alpha-glucosidase AB	K472
P26041	Msn	Moesin	K448; K400
P05213	Tuba1b	Tubulin alpha-1B chain	K394; K401; K163; K164; K336; K338; K326; K96; K352; K370; K60
P60710	Actb;SWISS-PROT:P60712	Actin, cytoplasmic 1;(Bos taurus) Actin, cytoplasmic 1	K326; K328; K50; K61; K191; K315
P22752	Hist1h2ab;Hist1h2af;Hist1h2ah;Hist1h2ak	Histone H2A type 1;Histone H2A type 1-F;Histone H2A type 1-H;Histone H2A type 1-K	K119; K96
P48678	Lmna	Prelamin-A/C	K270; K311; K265; K144; K201; K155; ProtNterm; K135; K208
Q9QXS1	Plec	Plectin	K1581; K2481; K4174; K916; K3476; K4006; K608; K4509; K4511; K885; K2658; K2660; K1809; K1811; K2002; K2004
P62717	Rpl18a	60S ribosomal protein L18a	K52
Q9WUM4	Coro1c	Coronin-1C	K440; K428
P62082	Rps7	40S ribosomal protein S7	K90
Q3U0V1	Khsrp	Far upstream element-binding protein 2	K647; K629
Q8R081	Hnrnpl	Heterogeneous nuclear ribonucleoprotein L	K472; K452; K530; K535; K274; K576; K549; K299
Q8R323	Rfc3	Replication factor C subunit 3	K344
Q8BPM2	Map4k5	Mitogen-activated protein kinase kinase kinase kinase 5	K134; K136
P62965	Crabp1	Cellular retinoic acid-binding protein 1	K93; K9; K31; K39; K107
Q9DBJ1	Pgam1	Phosphoglycerate mutase 1	K157
P10107	Anxa1	Annexin A1	K312; K250
Q8K310	Matr3	Matrin-3	K571; K573; K473; K475; K146
P10853	Hist1h2bf;Hist1h2bm;Hist1h2bb;Hist1h2bh;Hist2h2bb;Hist1h2bc;Hist1h2bp	Histone H2B type 1-F/J/L;Histone H2B type 1-M;Histone H2B type 1-B;Histone H2B type 1-H;Histone H2B type 2-B;Histone H2B type 1-C/E/G;Histone H2B type 1-P	K109; K47; K44; K117; K35; K121
P80318	Cct3	T-complex protein 1 subunit gamma	ProtNterm
P63017	Hspa8	Heat shock cognate 71 kDa protein	K589; K550; K512; K539; K597; K246
P07091	S100a4	Protein S100-A4	K22; K26; K57; K35; K48; K28; K31
P51859	Hdgf	Hepatoma-derived growth factor	K105; K106; K180; K96
O35639	Anxa3	Annexin A3	K263
Q9CQM9	Glrx3	Glutaredoxin-3	K255; K153
Q9CQV8	Ywhab	14-3-3 protein beta/alpha	K122
Q8VEK3	Hnrnpu	Heterogeneous nuclear ribonucleoprotein U	K492; K578; K585; K590; K500; K512; K519; K602; K611; K520; K596; K470; K471; K640; K646
P50543	S100a11	Protein S100-A11	K50; K47; K31
P62806	Hist1h4a	Histone H4	K92; K60; K78
Q61937	Npm1	Nucleophosmin	K32; K237; K234; K246; K248; K27
P20152	Vim	Vimentin	K104; K373; K445; K223; K235; K139; K143; K129; K168; K292; K294; K282
P35550	Fbl	rRNA 2'-O-methyltransferase fibrillarin	K127; K115
P62754	Rps6	40S ribosomal protein S6	K79; K211
P48036	Anxa5	Annexin A5	K68
P26039	Tln1	Talin-1	K306
P60843	Eif4a1	Eukaryotic initiation factor 4A-I	K291; K237; K238; K174; K369; K381
P06151	Ldha	L-lactate dehydrogenase A chain	K224
Q8JZQ9	Eif3b	Eukaryotic translation initiation factor 3 subunit B	K334; K730; K733
Q9R0Q7	Ptges3	Prostaglandin E synthase 3	K33; K7; K65; K67
P68372	Tubb4b	Tubulin beta-4B chain	K324; K58; K216; K336
P17742	Ppia	Peptidyl-prolyl cis-trans isomerase A	K49; K125; K82; K44; K131; K28; K31
P10126	Eef1a1	Elongation factor 1-alpha 1	K255; K44; K41; K439; K443; K154; K165; K172; K179; K395; K408; K20
P02301	H3f3c;H3f3a	Histone H3.3C;Histone H3.3	K80
P62983	Rps27a	Ubiquitin-40S ribosomal protein S27a	K63; K11; K6; K33
Q9D0E1	Hnrnpm	Heterogeneous nuclear ribonucleoprotein M	K691; K697; K238; K241; K380; K87; K666; K669; K689; K91
P10518	Alad	Delta-aminolevulinic acid dehydratase	ProtNterm
Q61598	Gdi2	Rab GDP dissociation inhibitor beta	K164
P62827	Ran	GTP-binding nuclear protein Ran	K99; K132; K134
B2RY56	Rbm25	RNA-binding protein 25	K135
P24547	Impdh2	Inosine-5'-monophosphate dehydrogenase 2	K511; K436; K438; K422; K450
P99024	Tubb5	Tubulin beta-5 chain	K379; K58; K362
P16858	Gapdh	Glyceraldehyde-3-phosphate dehydrogenase	K249; K252; K258; K261; K257; K217; K225; K192
Q8BG05	Hnrnpa3	Heterogeneous nuclear ribonucleoprotein A3	K134; K127; K199; K200; K118; K126; ProtNterm; K148; K187; K151
Q9CPR4	Rpl17	60S ribosomal protein L17	K96
P62259	Ywhae	14-3-3 protein epsilon	K12; ProtNterm; K69; K73; K78; K142
P09103	P4hb	Protein disulfide-isomerase	K83
Q8BWY9	Kiaa1524	Protein CIP2A	K18; K649; K8; ProtNterm
Q7TNV0	Dek	Protein DEK	K128; K368; K372; K115
Q9R0M6	Rab9a	Ras-related protein Rab-9A	K20
Q9EQU5	Set	Protein SET	K82
Q6IRU2	Tpm4	Tropomyosin alpha-4 chain	K223; K141; K181; K184; K177
Q9JKZ2	Slc5a3	Sodium/myo-inositol cotransporter	K555; K561; K566; K550
P46935	Nedd4	E3 ubiquitin-protein ligase NEDD4	K484; K429; K186
O35495	Cdk14	Cyclin-dependent kinase 14	K164
P11440	Cdk1	Cyclin-dependent kinase 1	K6
Q9Z1F9	Uba2	SUMO-activating enzyme subunit 2	K271
P24452	Capg	Macrophage-capping protein	ProtNterm
Q9Z0E6	Gbp2	Guanylate-binding protein 1	K372
Q91VI7	Rnh1	Ribonuclease inhibitor	K164; K168; K282; K292; K278
P18155	Mthfd2	Bifunctional methylenetetrahydrofolate dehydrogenase/cyclohydrolase, mitochondrial	K88; K50
O08997	Atox1	Copper transport protein ATOX1	K60
Q80Y14	Glrx5	Glutaredoxin-related protein 5, mitochondrial	K55
P63168	Dynll1	Dynein light chain 1, cytoplasmic	K36; K9; K5; K43; K31
P21107	Tpm3	Tropomyosin alpha-3 chain	K218; K221; K60
Q9CXW4	Rpl11	60S ribosomal protein L11	K38; K52; K144; K145
Q8BGD9	Eif4b	Eukaryotic translation initiation factor 4B	K453; K463
P63038	Hspd1	60 kDa heat shock protein, mitochondrial	K233; K292
P51881	Slc25a5	ADP/ATP translocase 2	K272
Q6ZWY8	Tmsb10	Thymosin beta-10	K4
P11499	Hsp90ab1	Heat shock protein HSP 90-beta	K219; K550
P17918	Pcna	Proliferating cell nuclear antigen	K254; K117; K80
L0N7N1	Kif14	Kinesin-like protein KIF14	K760; K762; K1631; K1636
Q61753	Phgdh	D-3-phosphoglycerate dehydrogenase	K21; K33
Q9JHU4	Dync1h1	Cytoplasmic dynein 1 heavy chain 1	K3264; K4242
D3YXK2	Safb	Scaffold attachment factor B1	K83; K84; K503; K505
Q99LD4	Gps1	COP9 signalosome complex subunit 1	K204
P19157	Gstp1	Glutathione S-transferase P 1	K55; ProtNterm
Q9D8E6	Rpl4	60S ribosomal protein L4	K364; K367; K372; K234; K239
Q91YN9	Bag2	BAG family molecular chaperone regulator 2	K5; K9
Q05CL8	Larp7	La-related protein 7	K313; K325; K244; K247
Q05816	Fabp5	Fatty acid-binding protein, epidermal	K5; K10; K24
P38647	Hspa9	Stress-70 protein, mitochondrial	K567; K646; K173; K612; K617
P58774	Tpm2	Tropomyosin beta chain	K12; K7
P80313	Cct7	T-complex protein 1 subunit eta	K366
Q921F2	Tardbp	TAR DNA-binding protein 43	K102; K114; K140; K145; K137
Q8BFW7	Lpp	Lipoma-preferred partner homolog	K353
P61161	Actr2	Actin-related protein 2	K299
P10639	Txn	Thioredoxin	K39; K85; K94
Q8R1F1	Fam129b	Niban-like protein 1	K507; K513
P14733	Lmnb1	Lamin-B1	K157; K158; K272; K262
Q569Z5	Ddx46	Probable ATP-dependent RNA helicase DDX46	K155
Q60710	Samhd1	Deoxynucleoside triphosphate triphosphohydrolase SAMHD1	K333; K620; K622
P63280	Ube2i	SUMO-conjugating enzyme UBC9	K74
P07742	Rrm1	Ribonucleoside-diphosphate reductase large subunit	K729; K765; K770
P35700	Prdx1	Peroxiredoxin-1	K178; K185; K168; K190
P56399	Usp5	Ubiquitin carboxyl-terminal hydrolase 5	K288; K291
P63028	Tpt1	Translationally-controlled tumor protein	K97; K100; K102; K107; K171
Q76MZ3	Ppp2r1a	Serine/threonine-protein phosphatase 2A 65 kDa regulatory subunit A alpha isoform	K292; K280
Q04207	Rela	Transcription factor p65	K122; K123
P70168	Kpnb1	Importin subunit beta-1	K73; K68
P42208	2002-09-01	Septin-2	K325; K318
Q922Q1	2002-03-01	Mitochondrial amidoxime reducing component 2	K66
P54276	Msh6	DNA mismatch repair protein Msh6	K1027
P49312	Hnrnpa1	Heterogeneous nuclear ribonucleoprotein A1	K298
P61358	Rpl27	60S ribosomal protein L27	K115; K117
Q03265	Atp5a1	ATP synthase subunit alpha, mitochondrial	K506
Q9CXW3	Cacybp	Calcyclin-binding protein	K175; K177; K213; K197; K179
A2AGT5	Ckap5	Cytoskeleton-associated protein 5	K1847; K1857; K496
Q9Z0P5	Twf2	Twinfilin-2	K118; K110
Q61316	Hspa4	Heat shock 70 kDa protein 4	K517
Q99PL5	Rrbp1	Ribosome-binding protein 1	K1406
P13439	Umps	Uridine 5'-monophosphate synthase	K160; K162
Q61990	Pcbp2	Poly(rC)-binding protein 2	K119; K121; K115; K23; K31; K32
Q61768	Kif5b	Kinesin-1 heavy chain	K505; K512; K514
Q99K48	Nono	Non-POU domain-containing octamer-binding protein	K66; K70; K274; K281; K109; K111; K98; K101; K245; K251
Q60749	Khdrbs1	KH domain-containing, RNA-binding, signal transduction-associated protein 1	K175; K185
P42225	Stat1	Signal transducer and activator of transcription 1	K138; K140
Q8VHE0	Sec63	Translocation protein SEC63 homolog	K633
P80317	Cct6a	T-complex protein 1 subunit zeta	K365
P62996	Tra2b	Transformer-2 protein homolog beta	K197
Q99LF4	Rtcb	tRNA-splicing ligase RtcB homolog	K67
O88986	Gcat	2-amino-3-ketobutyrate coenzyme A ligase, mitochondrial	K184; K380
P28656	Nap1l1	Nucleosome assembly protein 1-like 1	K116
Q08093	Cnn2	Calponin-2	K25; K30; K160; K174; K234; K239
Q9Z110	Aldh18a1	Delta-1-pyrroline-5-carboxylate synthase	K781
P17225	Ptbp1	Polypyrimidine tract-binding protein 1	K265; K270; K258
P61979	Hnrnpk	Heterogeneous nuclear ribonucleoprotein K	K34; K60; K63; K198; K163; K166; K168; K66; K52
Q8BXV2	Bri3bp	BRI3-binding protein	K225
P26883	Fkbp1a	Peptidyl-prolyl cis-trans isomerase FKBP1A	K48
Q9JMG7	Hdgfrp3	Hepatoma-derived growth factor-related protein 3	K20
P47962	Rpl5	60S ribosomal protein L5	K8; K10; K14
Q91VR2	Atp5c1	ATP synthase subunit gamma, mitochondrial	K154
Q3THK7	Gmps	GMP synthase [glutamine-hydrolyzing]	K515
O08915	Aip	AH receptor-interacting protein	K103
Q6ZPJ3	Ube2o	(E3-independent) E2 ubiquitin-conjugating enzyme UBE2O	K360; K368; K379; K380
Q9EST5	Anp32b	Acidic leucine-rich nuclear phosphoprotein 32 family member B	K101; K110
Q80X73	Pelo	Protein pelota homolog	K254
Q9R1P4	Psma1	Proteasome subunit alpha type-1	K30
Q8R1B4	Eif3c	Eukaryotic translation initiation factor 3 subunit C	K511
Q99JB2	Stoml2	Stomatin-like protein 2, mitochondrial	K114
P08207	S100a10	Protein S100-A10	K57; K28
P97429	Anxa4	Annexin A4	K293
Q91YP2	Nln	Neurolysin, mitochondrial	K653; K664
P02340	Tp53	Cellular tumor antigen p53	K114
Q9JIF0	Prmt1	Protein arginine N-methyltransferase 1	K143; K145
Q9DB05	Napa	Alpha-soluble NSF attachment protein	K203
Q924Z6	Xpo6	Exportin-6	K100
Q9QWF0	Chaf1a	Chromatin assembly factor 1 subunit A	K204
Q91Y86	Mapk8	Mitogen-activated protein kinase 8	K68
Q6NZJ6	Eif4g1	Eukaryotic translation initiation factor 4 gamma 1	K613; K614
Q9CQC9	Sar1b	GTP-binding protein SAR1b	K46
Q9D1G2	Pmvk	Phosphomevalonate kinase	K17
P15533	Trim30a	Tripartite motif-containing protein 30A	K393
P70372	Elavl1	ELAV-like protein 1	K72
Q8CJF7	Ahctf1	Protein ELYS	K845
Q9JLV5	Cul3	Cullin-3	K301; K649; K651
Q9DBG7	Srpr	Signal recognition particle receptor subunit alpha	K627; K635
B2RXC1	Trappc11	Trafficking protein particle complex subunit 11	K1119
Q8BQM4	Heatr3	HEAT repeat-containing protein 3	K46; K260
O70492	Snx3	Sorting nexin-3	K61; K63; K119; K128
Q8BKT7	Thoc5	THO complex subunit 5 homolog	K424; K672
Q4QY64	Atad5	ATPase family AAA domain-containing protein 5	K1613; K1618
Q91Z38	Ttc1	Tetratricopeptide repeat protein 1	K37; K44
Q80YT7	Pde4dip	Myomegalin	K495
Q6P1G0	Heatr6	HEAT repeat-containing protein 6	K571
Q9JLT4	Txnrd2	Thioredoxin reductase 2, mitochondrial	K94
Q9Z1B5	Mad2l1	Mitotic spindle assembly checkpoint protein MAD2A	K108; K111
Q9CQU3	Rer1	Protein RER1	K181
P47964	Rpl36	60S ribosomal protein L36	K13; K16; ProtNterm
Q80X32	NaN	UPF0461 protein C5orf24 homolog	K49; K158; K167
P84104	Srsf3	Serine/arginine-rich splicing factor 3	K85; K11; K23
Q8CHP8	Pgp	Phosphoglycolate phosphatase	K300
Q6PB66	Lrpprc	Leucine-rich PPR motif-containing protein, mitochondrial	K462; K1317; K1324
P13020	Gsn	Gelsolin	K718; K726; K528; K540; K546; K354; K358
P11983	Tcp1	T-complex protein 1 subunit alpha	K199; K400
P26350	Ptma	Prothymosin alpha	K103
Q60790	Rasa3	Ras GTPase-activating protein 3	K251
Q6ZWV3	Rpl10	60S ribosomal protein L10	K74; K78; K141; K145; K13; K15; K19
Q9Z1N5	Ddx39b	Spliceosome RNA helicase Ddx39b	K155
Q8BH58	Tiprl	TIP41-like protein	ProtNterm
P10649	Gstm1	Glutathione S-transferase Mu 1	K211
A2AKX3	Setx	Probable helicase senataxin	K1278
Q99JY0	Hadhb	Trifunctional enzyme subunit beta, mitochondrial	K73
P62897	Cycs	Cytochrome c, somatic	K87
Q9DAW9	Cnn3	Calponin-3	T2; K6; K17
P09411	Pgk1	Phosphoglycerate kinase 1	K131; K133; K97
Q6P5F9	Xpo1	Exportin-1	K122; K112
Q01147	Creb1	Cyclic AMP-responsive element-binding protein 1	K333; K339
P07901	Hsp90aa1	Heat shock protein HSP 90-alpha	K479; K437
P09405	Ncl	Nucleolin	K586; K500; K446; K451
P26043	Rdx	Radixin	K237; K306; K263
P42932	Cct8	T-complex protein 1 subunit theta	K224; K7; K16; K20
Q9JIK5	Ddx21	Nucleolar RNA helicase 2	K533; K546
O70475	Ugdh	UDP-glucose 6-dehydrogenase	K220
P70333	Hnrnph2	Heterogeneous nuclear ribonucleoprotein H2	K347; K349
P60335	Pcbp1	Poly(rC)-binding protein 1	K237; K115; K119
Q62167	Ddx3x	ATP-dependent RNA helicase DDX3X	K215; K217
P26443	Glud1	Glutamate dehydrogenase 1, mitochondrial	K110
O35737	Hnrnph1	Heterogeneous nuclear ribonucleoprotein H	K347; K349
Q9EQ61	Pes1	Pescadillo homolog	K111; K115
Q8BIJ6	Iars2	Isoleucine--tRNA ligase, mitochondrial	K241; K194; K196
Q8C6B2	Rtkn	Rhotekin	K139; K141
Q9JJ28	Flii	Protein flightless-1 homolog	K730
P63242	Eif5a	Eukaryotic translation initiation factor 5A-1	K68; K85; K67
Q8R502	Lrrc8c	Volume-regulated anion channel subunit LRRC8C	K586
Q6P9L6	Kif15	Kinesin-like protein KIF15	K948; K951
Q9CY58	Serbp1	Plasminogen activator inhibitor 1 RNA-binding protein	K293
P70290	Mpp1	55 kDa erythrocyte membrane protein	K247; K248; K249
Q6PAR5	Gapvd1	GTPase-activating protein and VPS9 domain-containing protein 1	K270
P61759	Vbp1	Prefoldin subunit 3	K184; K60; K69; K58
Q9DBT5	Ampd2	AMP deaminase 2	K316
Q62318	Trim28	Transcription intermediary factor 1-beta	K774; K779; K770
Q68EF0	Rab3ip	Rab-3A-interacting protein	K335; K345
P28867	Prkcd	Protein kinase C delta type	K149; K152
P25206	Mcm3	DNA replication licensing factor MCM3	K152; K153
Q9D883	U2af1	Splicing factor U2AF 35 kDa subunit	K175
O55222	Ilk	Integrin-linked protein kinase	K191
Q920B9	Supt16h	FACT complex subunit SPT16	K156
P54071	Idh2	Isocitrate dehydrogenase [NADP], mitochondrial	K442
Q9Z277	Baz1b	Tyrosine-protein kinase BAZ1B	K150; K151
Q60931	Vdac3	Voltage-dependent anion-selective channel protein 3	K174
Q8C8U0	Ppfibp1	Liprin-beta-1	K259; K261
Q8BTI8	Srrm2	Serine/arginine repetitive matrix protein 2	K782; K784
P29595	Nedd8	NEDD8	K11
Q8K1E6	Alkbh3	Alpha-ketoglutarate-dependent dioxygenase alkB homolog 3	K162
Q6P1F6	Ppp2r2a	Serine/threonine-protein phosphatase 2A 55 kDa regulatory subunit B alpha isoform	K418
Q80SW1	Ahcyl1	Putative adenosylhomocysteinase 2	K246
Q9CQQ7	Atp5f1	ATP synthase F(0) complex subunit B1, mitochondrial	K154
P61982	Ywhag	14-3-3 protein gamma	K142
Q6QI06	Rictor	Rapamycin-insensitive companion of mTOR	K500
P34955	SWISS-PROT:P34955	(Bos taurus) Alpha-1-antiproteinase precursor	K296; K300
Q99JF8	Psip1	PC4 and SFRS1-interacting protein	K200; K215; K197
F6ZDS4	Tpr	Nucleoprotein TPR	K548; K551; K507; K512; K326
Q9D3U0	Pus10	Putative tRNA pseudouridine synthase Pus10	K249; K253
Q8BH57	Wdr48	WD repeat-containing protein 48	K327
A2APB8	Tpx2	Targeting protein for Xklp2	K144; K146
Q60631	Grb2	Growth factor receptor-bound protein 2	K64
Q7TMF2	Eri1	3'-5' exoribonuclease 1	K33
Q99LP6	Grpel1	GrpE protein homolog 1, mitochondrial	K58; K64; K66
Q9QX96	Sall2	Sal-like protein 2	K932
Q6DFW4	Nop58	Nucleolar protein 58	K441; K442; K426
Q8BI84	Mia3	Melanoma inhibitory activity protein 3	K1557
Q9D735	NaN	Uncharacterized protein C19orf43 homolog	K49; K158; K167
Q3USL1	Klhdc9	Kelch domain-containing protein 9	ProtNterm
Q9CX86	Hnrnpa0	Heterogeneous nuclear ribonucleoprotein A0	K159; K154; K172; K176
P70398	Usp9x	Probable ubiquitin carboxyl-terminal hydrolase FAF-X	K1722; K360
Q8C7V3	Utp15	U3 small nucleolar RNA-associated protein 15 homolog	K190
P58771	Tpm1	Tropomyosin alpha-1 chain	K205
P20065	Tmsb4x	Thymosin beta-4	K38
Q8CGC7	Eprs	Bifunctional glutamate/proline--tRNA ligase	K1389; K1395
Q922F4	Tubb6	Tubulin beta-6 chain	K57; K58
Q9R0P3	Esd	S-formylglutathione hydrolase	K185
P25444	Rps2	40S ribosomal protein S2	K108; K114
P54729	Nub1	NEDD8 ultimate buster 1	K333; K335
O54941	Smarce1	SWI/SNF-related matrix-associated actin-dependent regulator of chromatin subfamily E member 1	K123; K146
Q8BIQ5	Cstf2	Cleavage stimulation factor subunit 2	K189
P19253	Rpl13a	60S ribosomal protein L13a	K51; K53
Q8K2Z4	Ncapd2	Condensin complex subunit 1	K1112
P62962	Pfn1	Profilin-1	K116
P49718	Mcm5	DNA replication licensing factor MCM5	K580; K582
P62880	Gnb2	Guanine nucleotide-binding protein G(I)/G(S)/G(T) subunit beta-2	K57
P33174	Kif4	Chromosome-associated kinesin KIF4	K931; K947; K1026; K1028
P26369	U2af2	Splicing factor U2AF 65 kDa subunit	K462
Q61687	Atrx	Transcriptional regulator ATRX	K306; K313
A2A791	Zmym4	Zinc finger MYM-type protein 4	K1222; K1225
Q3UMU9	Hdgfrp2	Hepatoma-derived growth factor-related protein 2	K39
P31230	Aimp1	Aminoacyl tRNA synthase complex-interacting multifunctional protein 1	K33; K35
Q8BU04	Ubr7	Putative E3 ubiquitin-protein ligase UBR7	K412; K413
Q9CQB5	Cisd2	CDGSH iron-sulfur domain-containing protein 2	K105; K116
Q8K1L5	Ppp1r11	Protein phosphatase 1 regulatory subunit 11	K64; K71
P40142	Tkt	Transketolase	ProtNterm
Q9CQR2	Rps21	40S ribosomal protein S21	ProtNterm
P62317	Snrpd2	Small nuclear ribonucleoprotein Sm D2	K6
Q9CQW9	Ifitm3	Interferon-induced transmembrane protein 3	ProtNterm
Q64674	Srm	Spermidine synthase	ProtNterm
Q4KML4	Abracl	Costars family protein ABRACL	ProtNterm
D3YYU8	Obsl1	Obscurin-like protein 1	K687
Q62203	Sf3a2	Splicing factor 3A subunit 2	ProtNterm
B2RRE7	Otud4	OTU domain-containing protein 4	K990
Q3V0J4	Ankrd53	Ankyrin repeat domain-containing protein 53	K36
Q7TPV4	Mybbp1a	Myb-binding protein 1A	K866; K874; K579; K862
P14901	Hmox1	Heme oxygenase 1	ProtNterm
Q8VIJ6	Sfpq	Splicing factor, proline- and glutamine-rich	K330
P54775	Psmc4	26S protease regulatory subunit 6B	K330
Q571I4	Sgk223	Tyrosine-protein kinase SgK223	K1142
Q64364	Cdkn2a	Tumor suppressor ARF	K26
Q920Q6	Msi2	RNA-binding protein Musashi homolog 2	ProtNterm
Q8BK67	Rcc2	Protein RCC2	K506; K508; K118; K122; K4; K5
Q61024	Asns	Asparagine synthetase [glutamine-hydrolyzing]	K350
Q8BTM8	Flna	Filamin-A	K87; K2500
P58044	Idi1	Isopentenyl-diphosphate Delta-isomerase 1	K64
Q01853	Vcp	Transitional endoplasmic reticulum ATPase	K236
Q60605	Myl6	Myosin light polypeptide 6	K79
P13864	Dnmt1	DNA (cytosine-5)-methyltransferase 1	K81; K83; K88; K45; K58
P52480	Pkm	Pyruvate kinase PKM	K505; K305; K311
P16546	Sptan1	Spectrin alpha chain, non-erythrocytic 1	K1110; K1246; K1252
Q9WV32	Arpc1b	Actin-related protein 2/3 complex subunit 1B	K87
P51432	Plcb3	1-phosphatidylinositol 4,5-bisphosphate phosphodiesterase beta-3	K1023; K1029; K1015
Q6PB44	Ptpn23	Tyrosine-protein phosphatase non-receptor type 23	K472
Q9CQW2	Arl8b	ADP-ribosylation factor-like protein 8B	K141; K146
Q9CT10	Ranbp3	Ran-binding protein 3	K72
Q60973	Rbbp7	Histone-binding protein RBBP7	K21; K24
Q99MD9	Nasp	Nuclear autoantigenic sperm protein	K229; K239; K241
Q9Z1D1	Eif3g	Eukaryotic translation initiation factor 3 subunit G	K148; K150
Q9WV92	Epb41l3	Band 4.1-like protein 3	K274; K280
Q99020	Hnrnpab	Heterogeneous nuclear ribonucleoprotein A/B	K124
P48774	Gstm5	Glutathione S-transferase Mu 5	K208; K214; K217
P63101	Ywhaz	14-3-3 protein zeta/delta	K9; K11
Q8BP47	Nars	Asparagine--tRNA ligase, cytoplasmic	K412; K140
Q61595	Ktn1	Kinectin	K528; K538; K546
Q80UU9	Pgrmc2	Membrane-associated progesterone receptor component 2	K129
Q61550	Rad21	Double-strand-break repair protein rad21 homolog	K600
Q64282	Ifit1	Interferon-induced protein with tetratricopeptide repeats 1	K76; K65; K89
Q91YS8	Camk1	Calcium/calmodulin-dependent protein kinase type 1	K259; K263
P47753	Capza1	F-actin-capping protein subunit alpha-1	K278; K281
P14115	Rpl27a	60S ribosomal protein L27a	K47; K55
Q922H2	Pdk3	[Pyruvate dehydrogenase (acetyl-transferring)] kinase isozyme 3, mitochondrial	K296
Q9D0M5	Dynll2	Dynein light chain 2, cytoplasmic	K49; K9
Q61081	Cdc37	Hsp90 co-chaperone Cdc37	K45; K47
P31750	Akt1	RAC-alpha serine/threonine-protein kinase	K8; K14; K297; K301; K307
Q922Q8	Lrrc59	Leucine-rich repeat-containing protein 59	K111; K116
Q8CIN4	Pak2	Serine/threonine-protein kinase PAK 2	K128
Q99PG2	Ogfr	Opioid growth factor receptor	K142; K148; K151
Q6PDM2	Srsf1	Serine/arginine-rich splicing factor 1	K30; K38
P61222	Abce1	ATP-binding cassette sub-family E member 1	K343; K344; K15; K17
P63158	Hmgb1	High mobility group protein B1	K29; K30
Q9DBG5	Plin3	Perilipin-3	K300
P20664	Prim1	DNA primase small subunit	K199; K200; K201
Q9R0Y5	Ak1	Adenylate kinase isoenzyme 1	K147; K148
P70362	Ufd1l	Ubiquitin fusion degradation protein 1 homolog	ProtNterm
Q8C167	Prepl	Prolyl endopeptidase-like	K171
P68037	Ube2l3	Ubiquitin-conjugating enzyme E2 L3	K73
Q9R0P5	Dstn	Destrin	K44
A2AN08	Ubr4	E3 ubiquitin-protein ligase UBR4	K1929
B2RQC6	Cad	CAD protein	K1411
Q9D8N0	Eef1g	Elongation factor 1-gamma	K227; K228
O54784	Dapk3	Death-associated protein kinase 3	K405
P97801	Smn1	Survival motor neuron protein	K52; K62; K48
P54822	Adsl	Adenylosuccinate lyase	K82
Q99PT1	Arhgdia	Rho GDP-dissociation inhibitor 1	K138; K141
Q6Y685	Tacc1	Transforming acidic coiled-coil-containing protein 1	K515; K522
Q3V3R1	Mthfd1l	Monofunctional C1-tetrahydrofolate synthase, mitochondrial	K444
Q80X90	Flnb	Filamin-B	K2455
Q3TDQ1	Stt3b	Dolichyl-diphosphooligosaccharide--protein glycosyltransferase subunit STT3B	K716
Q8VE70	Pdcd10	Programmed cell death protein 10	K164; K165
Q5SFM8	Rbm27	RNA-binding protein 27	K800; K806
Q99LH2	Ptdss1	Phosphatidylserine synthase 1	K251
Q9EQH3	Vps35	Vacuolar protein sorting-associated protein 35	K36; K38
Q922V4	Plrg1	Pleiotropic regulator 1	K66; K68
Q9JJY4	Ddx20	Probable ATP-dependent RNA helicase DDX20	K519; K529
P58252	Eef2	Elongation factor 2	K594; K598
Q8K298	Anln	Actin-binding protein anillin	K459; K470; K408; K423; K75; K93; K326; K340; K354; K356
Q8BTS4	Nup54	Nuclear pore complex protein Nup54	K492
Q8BZW8	Nhlrc2	NHL repeat-containing protein 2	K122; K127
Q9Z2X1	Hnrnpf	Heterogeneous nuclear ribonucleoprotein F	K224; K98
Q91WS0	Cisd1	CDGSH iron-sulfur domain-containing protein 1	K79; K89; K78; K55; K68
P59110	Senp1	Sentrin-specific protease 1	K612
Q99ME2	Wdr6	WD repeat-containing protein 6	K526
Q571H0	Urb1	Nucleolar pre-ribosomal-associated protein 1	K607
P62774	Mtpn	Myotrophin	K97
Q31125	Slc39a7	Zinc transporter SLC39A7	K281; K288
Q61879	Myh10	Myosin-10	K1241; K1247
P97450	Atp5j	ATP synthase-coupling factor 6, mitochondrial	K41; K46
P14873	Map1b	Microtubule-associated protein 1B	K1910; K1924
Q80U87	Usp8	Ubiquitin carboxyl-terminal hydrolase 8	K707; K713
Q99JP0	Map4k3	Mitogen-activated protein kinase kinase kinase kinase 3	K130; K132
Q8BY71	Hat1	Histone acetyltransferase type B catalytic subunit	K12; K17
Q7TMY8	Huwe1	E3 ubiquitin-protein ligase HUWE1	K4137; K4142
Q6WKZ8	Ubr2	E3 ubiquitin-protein ligase UBR2	K1496
Q9WTQ5	Akap12	A-kinase anchor protein 12	K1244; K1250
Q69ZJ7	Ric1	RAB6A-GEF complex partner protein 1	K524
Q6P9Q4	Fhod1	FH1/FH2 domain-containing protein 1	K458
Q91WM1	Strbp	Spermatid perinuclear RNA-binding protein	K379; K384
Q6A037	N4bp1	NEDD4-binding protein 1	K447; K450; K457
Q9CWU9	Nup37	Nucleoporin Nup37	K114; K118
Q9QZH3	Ppie	Peptidyl-prolyl cis-trans isomerase E	K185
Q69Z38	Peak1	Pseudopodium-enriched atypical kinase 1	K1549; K1551
Q922S8	Kif2c	Kinesin-like protein KIF2C	K187; K192; K196
Q9D819	Ppa1	Inorganic pyrophosphatase	K77
Q9JJ78	Pbk	Lymphokine-activated killer T-cell-originated protein kinase	K168; K175; K49
Q8QZV7	Asun	Protein asunder homolog	K371
Q3UZ39	Lrrfip1	Leucine-rich repeat flightless-interacting protein 1	K435; K446
Q9R0X4	Acot9	Acyl-coenzyme A thioesterase 9, mitochondrial	K423; K432
Q80UJ7	Rab3gap1	Rab3 GTPase-activating protein catalytic subunit	K605; K609
P28658	Atxn10	Ataxin-10	K438
Q9QUJ7	Acsl4	Long-chain-fatty-acid--CoA ligase 4	K407; K412
Q8BVD5	Mpp7	MAGUK p55 subfamily member 7	K56; K62
Q6P6L0	Filip1l	Filamin A-interacting protein 1-like	K858
Q8WTY4	Ciapin1	Anamorsin	K231; K239; K242; K245
Q9WU28	Pfdn5	Prefoldin subunit 5	K124; K128
Q9JJV2	Pfn2	Profilin-2	K127; K133
Q8BRT1	Clasp2	CLIP-associating protein 2	K664; K675
Q80TV8	Clasp1	CLIP-associating protein 1	K870; K881
Q8BFU3	Rnf214	RING finger protein 214	K136; K142; K360; K366
Q80YR4	Znf598	Zinc finger protein 598	K94
P56394	Cox17	Cytochrome c oxidase copper chaperone	K21; K30
Q6RT24	Cenpe	Centromere-associated protein E	K1527; K1535; K357; K365
Q9CPP0	Npm3	Nucleoplasmin-3	K169; K170
Q9WUM3	Coro1b	Coronin-1B	K447
Q9Z0H7	Bcl10	B-cell lymphoma/leukemia 10	K115; K118
Q9JM76	Arpc3	Actin-related protein 2/3 complex subunit 3	K165
O08579	Emd	Emerin	K36; K37
Q8K2Y0	Rnf219	RING finger protein 219	K498; K505
Q60760	Grb10	Growth factor receptor-bound protein 10	K159
Q5HZJ0	Drosha	Ribonuclease 3	K794; K798
Q8BKS9	Kiaa0020	Pumilio domain-containing protein KIAA0020	K568; K572
Q9CYX7	Rrp15	RRP15-like protein	K27; K31
Q8C7R4	Uba6	Ubiquitin-like modifier-activating enzyme 6	K519
A2AF47	Dock11	Dedicator of cytokinesis protein 11	K1434; K1435
P59808	Sash1	SAM and SH3 domain-containing protein 1	K863; K870
Q9JI10	Stk3	Serine/threonine-protein kinase 3	K409; K411
Q80WJ7	Mtdh	Protein LYRIC	K483; K488
Q3UGP9	Lrrc58	Leucine-rich repeat-containing protein 58	K309; K316
P49586	Pcyt1a	Choline-phosphate cytidylyltransferase A	K16; K33
Q60598	Cttn	Src substrate cortactin	K107; K110
Q9R059	Fhl3	Four and a half LIM domains protein 3	K145; K157
Q7TPW1	Nexn	Nexilin	K142
Q6P9P6	Kif11	Kinesin-like protein KIF11	K907; K913
Q8K389	Cdk5rap2	CDK5 regulatory subunit-associated protein 2	K1186; K1189
P97789	Xrn1	5'-3' exoribonuclease 1	K1298; K1305
Q8BP27	Sfr1	Swi5-dependent recombination DNA repair protein 1 homolog	K196; K202; K149
Q3TYX3	Smyd5	SET and MYND domain-containing protein 5	K32; K34
Q6PG16	Hjurp	Holliday junction recognition protein	K488; K490
Q3TDK6	Rogdi	Protein rogdi homolog	K144
P58389	Ppp2r4	Serine/threonine-protein phosphatase 2A activator	K286
Q6PGH2	Hn1l	Hematological and neurological expressed 1-like protein	K110; K112
O70572	Smpd2	Sphingomyelin phosphodiesterase 2	K267; K282
Q8R1X6	Spg20	Spartin	K511; K518
Q9D8N6	Lin37	Protein lin-37 homolog	K7; K10
O88456	Capns1	Calpain small subunit 1	ProtNterm
Q8R180	Ero1a	ERO1-like protein alpha	K409
Q9EPU4	Cpsf1	Cleavage and polyadenylation specificity factor subunit 1	K52; K60
P84089	Erh	Enhancer of rudimentary homolog	K41
Q0VGB7	Ppp4r2	Serine/threonine-protein phosphatase 4 regulatory subunit 2	K285
Q8K2B3	Sdha	Succinate dehydrogenase [ubiquinone] flavoprotein subunit, mitochondrial	K179; K182
Q9JKF1	Iqgap1	Ras GTPase-activating-like protein IQGAP1	K953; K955
P56212	Arpp19	cAMP-regulated phosphoprotein 19	K42
Q8CDD9	Lrif1	Ligand-dependent nuclear receptor-interacting factor 1	K550; K556
Q6P9N1	Fam126a	Hyccin	K292; K295
Q9Z2V5	Hdac6	Histone deacetylase 6	K837; K841
Q9Z1X4	Ilf3	Interleukin enhancer-binding factor 3	K214
P27546	Map4	Microtubule-associated protein 4	K980; K984; K988
Q9EP71	Rai14	Ankycorbin	K874; K879
Q0P5W1	Vps8	Vacuolar protein sorting-associated protein 8 homolog	K1313; K1316
P48722	Hspa4l	Heat shock 70 kDa protein 4L	K539; K556
Q6DFV1	Ncapg2	Condensin-2 complex subunit G2	K593; K597
P57759	Erp29	Endoplasmic reticulum resident protein 29	K148
Q9CXF4	Tbc1d15	TBC1 domain family member 15	K200; K220
P53995	Anapc1	Anaphase-promoting complex subunit 1	K379
P23116	Eif3a	Eukaryotic translation initiation factor 3 subunit A	K1135
Q920S3	Gatad1	GATA zinc finger domain-containing protein 1	K178
P35564	Canx	Calnexin	K385
Q9ERG0	Lima1	LIM domain and actin-binding protein 1	K174; K186
Q8CEI1	Bola3	BolA-like protein 3	K76; K78
Q8BMQ2	Gtf3c4	General transcription factor 3C polypeptide 4	K344; K347
Q6ZWV7	Rpl35	60S ribosomal protein L35	K43; K46
Q6VH22	Ift172	Intraflagellar transport protein 172 homolog	K868
Q80UM3	Naa15	N-alpha-acetyltransferase 15, NatA auxiliary subunit	K734
D3YZP9	Ccdc6	Coiled-coil domain-containing protein 6	K76; K78
Q61699	Hsph1	Heat shock protein 105 kDa	K430
Q6PAJ1	Bcr	Breakpoint cluster region protein	K987; K995
Q61286	Tcf12	Transcription factor 12	K666; K671
Q9D5R3	Cep83	Centrosomal protein of 83 kDa	K414; K420
Q9Z2Q6	2005-09-01	Septin-5	K8; K10
Q9EQR6	Fancg	Fanconi anemia group G protein homolog	K496; K505
Q6P5H2	Nes	Nestin	K559; K574
Q8CGB3	Uaca	Uveal autoantigen with coiled-coil domains and ankyrin repeats	K1263; K1267
P63037	Dnaja1	DnaJ homolog subfamily A member 1	K37; K44
Q922H4	Gmppa	Mannose-1-phosphate guanyltransferase alpha	ProtNterm

## Sheet: 2_CM Sites_table_HUVEC
# Spectromine output from Report table (only elutions searched together). In this table modified proteins searched for variable modifications as CML (lysine, not C-term) and CM (any residue, protein N-term) are reported
ID	Genes	Protein Descriptions	Modified site
P62258	YWHAE	14-3-3 protein epsilon	K12; ProtNterm; K69; K73
P04083	ANXA1	Annexin A1	K312; K287
Q9Y490	TLN1	Talin-1	K306
P67936	TPM4	Tropomyosin alpha-4 chain	K223; K153; K13
P84103	SRSF3	Serine/arginine-rich splicing factor 3	K85
P60709	ACTB;SWISS-PROT:P60712	Actin, cytoplasmic 1;(Bos taurus) Actin, cytoplasmic 1	K50; K191; K326; K328; K61; K315
P35579	MYH9	Myosin-9	K199; K1352; K1099; K1104; K966; K1332; K1338
P40939	HADHA	Trifunctional enzyme subunit alpha, mitochondrial	K326
P11142	HSPA8	Heat shock cognate 71 kDa protein	K589
O76003	GLRX3	Glutaredoxin-3	K253
P60981	DSTN	Destrin	K44
P31949	S100A11	Protein S100-A11	K55; K3
P62805	HIST1H4A	Histone H4	K92
P06748	NPM1	Nucleophosmin	K239; K236
P34955	SWISS-PROT:P34955	(Bos taurus) Alpha-1-antiproteinase precursor	K296; K300; K301
Q8NBF2	NHLRC2	NHL repeat-containing protein 2	K122
P08670	VIM	Vimentin	K104; K168; K373; K139; K445; K235; K294; K223; K129
Q15185	PTGES3	Prostaglandin E synthase 3	K33
P78417	GSTO1	Glutathione S-transferase omega-1	K160; K152
Q9UBT2	UBA2	SUMO-activating enzyme subunit 2	K271
P13798	APEH	Acylamino-acid-releasing enzyme	K103
Q9UPR3	SMG5	Protein SMG5	K49
Q9Y3I0	RTCB	tRNA-splicing ligase RtcB homolog	K67; K504
P35659	DEK	Protein DEK	K124
P10599	TXN	Thioredoxin	K39
P62328	TMSB4X	Thymosin beta-4	K32; S2; K4
P13995	MTHFD2	Bifunctional methylenetetrahydrofolate dehydrogenase/cyclohydrolase, mitochondrial	K88
Q9BYT8	NLN	Neurolysin, mitochondrial	K687
P26641	EEF1G	Elongation factor 1-gamma	K147
P35580	MYH10	Myosin-10	K1481; K1484; K203
P07355	ANXA2	Annexin A2	K227; K279; K281; K313
Q14315	FLNC	Filamin-C	K80
P68363	TUBA1B	Tubulin alpha-1B chain	K394; K401; K163; K164; K326; K336; K338
Q14204	DYNC1H1	Cytoplasmic dynein 1 heavy chain 1	K809
Q02543	RPL18A	60S ribosomal protein L18a	K52
P12814	ACTN1	Alpha-actinin-1	K162
P83111	LACTB	Serine beta-lactamase-like protein LACTB, mitochondrial	K240; K243
P07437	TUBB	Tubulin beta chain	K379; K58
P49368	CCT3	T-complex protein 1 subunit gamma	ProtNterm
P31946	YWHAB	14-3-3 protein beta/alpha	K122
P04792	HSPB1	Heat shock protein beta-1	K114; K123
Q5T4S7	UBR4	E3 ubiquitin-protein ligase UBR4	K1931; K1060
Q709C8	VPS13C	Vacuolar protein sorting-associated protein 13C	K2806
P61978	HNRNPK	Heterogeneous nuclear ribonucleoprotein K	K163
Q14192	FHL2	Four and a half LIM domains protein 2	K57
P12268	IMPDH2	Inosine-5'-monophosphate dehydrogenase 2	K511; K422; K436; K438
P68104	EEF1A1	Elongation factor 1-alpha 1	K255; K41; K146; K44; K179; K439; K443
Q9UM54	MYO6	Unconventional myosin-VI	K629; K632; K634
P62979	RPS27A	Ubiquitin-40S ribosomal protein S27a	K63; K11; K27
P68371	TUBB4B	Tubulin beta-4B chain	K324; K58
Q9UBV8	PEF1	Peflin	K187
Q9UHB6	LIMA1	LIM domain and actin-binding protein 1	K174
Q9Y3C1	NOP16	Nucleolar protein 16	K47
P49585	PCYT1A	Choline-phosphate cytidylyltransferase A	K8
O15069	NACAD	NAC-alpha domain-containing protein 1	K1449
P09601	HMOX1	Heme oxygenase 1	ProtNterm
P02545	LMNA	Prelamin-A/C	K155; K311
P21333	FLNA	Filamin-A	K2289
P35241	RDX	Radixin	K306; K263
P07237	P4HB	Protein disulfide-isomerase	K81
P60660	MYL6	Myosin light polypeptide 6	K79
P43243	MATR3	Matrin-3	K473; K475; K571; K573
Q7Z333	SETX	Probable helicase senataxin	K1939
P51991	HNRNPA3	Heterogeneous nuclear ribonucleoprotein A3	ProtNterm; K118; K126
Q92995	USP13	Ubiquitin carboxyl-terminal hydrolase 13	K99
Q99613	EIF3C	Eukaryotic translation initiation factor 3 subunit C	K513
P14866	HNRNPL	Heterogeneous nuclear ribonucleoprotein L	K475
O14880	MGST3	Microsomal glutathione S-transferase 3	K111
P54687	BCAT1	Branched-chain-amino-acid aminotransferase, cytosolic	K2; K19
Q9NQ88	TIGAR	Fructose-2,6-bisphosphatase TIGAR	K50
P67809	YBX1	Nuclease-sensitive element-binding protein 1	K64
Q15233	NONO	Non-POU domain-containing octamer-binding protein	K64; K68; K190; K198
P10809	HSPD1	60 kDa heat shock protein, mitochondrial	K233
P06733	ENO1	Alpha-enolase	K89
P52272	HNRNPM	Heterogeneous nuclear ribonucleoprotein M	K239; K242; K692; K698; K381
P63313	TMSB10	Thymosin beta-10	K32
Q15366	PCBP2	Poly(rC)-binding protein 2	K309; K23; K31
P23588	EIF4B	Eukaryotic translation initiation factor 4B	K453; K463
P55072	VCP	Transitional endoplasmic reticulum ATPase	K236
Q9ULV4	CORO1C	Coronin-1C	K440
P62081	RPS7	40S ribosomal protein S7	K90
Q08211	DHX9	ATP-dependent RNA helicase A	K1057
P42356	PI4KA	Phosphatidylinositol 4-kinase alpha	K898; K900
P55084	HADHB	Trifunctional enzyme subunit beta, mitochondrial	K72
P23381	WARS	Tryptophan--tRNA ligase, cytoplasmic	K51
P62249	RPS16	40S ribosomal protein S16	K60
P09211	GSTP1	Glutathione S-transferase P	ProtNterm
P38646	HSPA9	Stress-70 protein, mitochondrial	K567
P04899	GNAI2	Guanine nucleotide-binding protein G(i) subunit alpha-2	K193
O14949	UQCRQ	Cytochrome b-c1 complex subunit 8	K33
P55060	CSE1L	Exportin-2	K736
P62701	RPS4X	40S ribosomal protein S4, X isoform	K22
Q00839	HNRNPU	Heterogeneous nuclear ribonucleoprotein U	K602; K609; K536; K543; K620; K626; K544; K516; K614; K551
P60842	EIF4A1	Eukaryotic initiation factor 4A-I	K237; K238
P48444	ARCN1	Coatomer subunit delta	K322; K323
P22087	FBL	rRNA 2'-O-methyltransferase fibrillarin	K121
P62753	RPS6	40S ribosomal protein S6	K79
P45974	USP5	Ubiquitin carboxyl-terminal hydrolase 5	K288; K291
P61160	ACTR2	Actin-related protein 2	K299
Q14974	KPNB1	Importin subunit beta-1	K73
P60903	S100A10	Protein S100-A10	K18
P42224	STAT1	Signal transducer and activator of transcription 1-alpha/beta	K138; K140
Q9Y285	FARSA	Phenylalanine--tRNA ligase alpha subunit	K229
P07737	PFN1	Profilin-1	K116
P09651	HNRNPA1	Heterogeneous nuclear ribonucleoprotein A1	K105; K106; K350
O43719	HTATSF1	HIV Tat-specific factor 1	K465; K473
Q05682	CALD1	Caldesmon	K631; K632; K645
P62937	PPIA	Peptidyl-prolyl cis-trans isomerase A	K125
Q52LW3	ARHGAP29	Rho GTPase-activating protein 29	K780; K781
Q9HB71	CACYBP	Calcyclin-binding protein	K176; K178; K212
Q14240	EIF4A2	Eukaryotic initiation factor 4A-II	K285; K292
Q01105	SET	Protein SET	K83
P33176	KIF5B	Kinesin-1 heavy chain	K505; K512
P08758	ANXA5	Annexin A5	K97; K101; K79; K70
O95352	ATG7	Ubiquitin-like modifier-activating enzyme ATG7	K140
P62826	RAN	GTP-binding nuclear protein Ran	K99
P23458	JAK1	Tyrosine-protein kinase JAK1	K859; K860
P04406	GAPDH	Glyceraldehyde-3-phosphate dehydrogenase	K254; K259; K194
P62873	GNB1	Guanine nucleotide-binding protein G(I)/G(S)/G(T) subunit beta-1	K57
P46779	RPL28	60S ribosomal protein L28	K65; K122; K127
P49591	SARS	Serine--tRNA ligase, cytoplasmic	K323
Q9BRT6	LLPH	Protein LLP homolog	K61; K67
O00425	IGF2BP3	Insulin-like growth factor 2 mRNA-binding protein 3	K223; K228
Q9UHQ4	BCAP29	B-cell receptor-associated protein 29	K163; K167
Q9H223	EHD4	EH domain-containing protein 4	K318
Q9UJZ1	STOML2	Stomatin-like protein 2, mitochondrial	K114
P29590	PML	Protein PML	K487; K490
Q7Z6Z7	HUWE1	E3 ubiquitin-protein ligase HUWE1	K4134; K4139
P54920	NAPA	Alpha-soluble NSF attachment protein	K203
P45983	MAPK8;MAPK9;MAPK10	Mitogen-activated protein kinase 8;Mitogen-activated protein kinase 9;Mitogen-activated protein kinase 10	K68
Q15126	PMVK	Phosphomevalonate kinase	K17
P13716	ALAD	Delta-aminolevulinic acid dehydratase	ProtNterm
Q13769	THOC5	THO complex subunit 5 homolog	K672
Q13838	DDX39B	Spliceosome RNA helicase DDX39B	K155
Q05519	SRSF11	Serine/arginine-rich splicing factor 11	K453; K459
P68032	ACTC1;ACTA1	Actin, alpha cardiac muscle 1;Actin, alpha skeletal muscle	K86
O43149	ZZEF1	Zinc finger ZZ-type and EF-hand domain-containing protein 1	K2020
Q6P9H4	CNKSR3	Connector enhancer of kinase suppressor of ras 3	K87
P47914	RPL29	60S ribosomal protein L29	K149
P48643	CCT5	T-complex protein 1 subunit epsilon	ProtNterm
Q13263	TRIM28	Transcription intermediary factor 1-beta	K366; K304
P18621	RPL17	60S ribosomal protein L17	K96
O60701	UGDH	UDP-glucose 6-dehydrogenase	K220
P08237	PFKM	ATP-dependent 6-phosphofructokinase, muscle type	T2; K10
P84090	ERH	Enhancer of rudimentary homolog	K41
Q10567	AP1B1	AP-1 complex subunit beta-1	K265
Q9BUF5	TUBB6	Tubulin beta-6 chain	K379
Q00341	HDLBP	Vigilin	K202; K207
P62269	RPS18	40S ribosomal protein S18	K34
O14980	XPO1	Exportin-1	K122
Q12904	AIMP1	Aminoacyl tRNA synthase complex-interacting multifunctional protein 1	K9
P48681	NES	Nestin	K1605
P51858	HDGF	Hepatoma-derived growth factor	K105; K106
P31943	HNRNPH1	Heterogeneous nuclear ribonucleoprotein H	K347; K349
P31942	HNRNPH3	Heterogeneous nuclear ribonucleoprotein H3	K76; K78
P52907	CAPZA1	F-actin-capping protein subunit alpha-1	K278
Q14247	CTTN	Src substrate cortactin	K107; K110
P13010	XRCC5	X-ray repair cross-complementing protein 5	K363
Q9NNW7	TXNRD2	Thioredoxin reductase 2, mitochondrial	K94
Q09666	AHNAK	Neuroblast differentiation-associated protein AHNAK	K128; K130
P55884	EIF3B	Eukaryotic translation initiation factor 3 subunit B	K741; K744
P49888	SULT1E1	Estrogen sulfotransferase	K284; K85; K93
P82664	MRPS10	28S ribosomal protein S10, mitochondrial	K74
Q92598	HSPH1	Heat shock protein 105 kDa	K471; K475
Q07020	RPL18	60S ribosomal protein L18	K49
P32322	PYCR1	Pyrroline-5-carboxylate reductase 1, mitochondrial	K215
Q8NHV1	GIMAP7	GTPase IMAP family member 7	K45; K49
Q9Y5K8	ATP6V1D	V-type proton ATPase subunit D	K213; K215; K218
Q13509	TUBB3	Tubulin beta-3 chain	K58
Q99439	CNN2	Calponin-2	K25; K30
O43324	EEF1E1	Eukaryotic translation elongation factor 1 epsilon-1	K166
P15144	ANPEP	Aminopeptidase N	K724
P49790	NUP153	Nuclear pore complex protein Nup153	K677

## Sheet: 3_Overlap_after_alignment
# Spectromine output fromReport tables (HUVEC and MEF) filtered for modified sites. Protein sequences from human and mouse were aligned before the overlap
HUVEC_ID	HUVEC_Residue	HUVEC_Modified site	MEF_ID	MEF_Residue	MEF_Modified site	sequence_id	HUVEC_peptide	MEF_peptide	Genes	Protein Descriptions
O14980	K	K122	Q6P5F9	K	122	98	SDPTCVEKEKVYIGK	SDPTCVEKEKVYIGK	XPO1	Exportin-1
O60701	K	K220	O70475	K	220	97.8	TWSSELSKLAANAFL	TWSSELSKLAANAFL	UGDH	UDP-glucose 6-dehydrogenase
O76003	K	K253	Q9CQM9	K	255	92.3	ASVMLFMKGNKQEAK	ASVMLFMKGNKQEAK	GLRX3	Glutaredoxin-3
P02545	K	K155	P48678	K	155	96.4	LSTALSEKRTLEGEL	LSTALSEKRTLEGEL	LMNA	Prelamin-A/C
P02545	K	K311	P48678	K	311	96.4	AQLSQLQKQLAAKEA	AQLSQLQKQLAAKEA	LMNA	Prelamin-A/C
P04083	K	K312	P10107	K	312	87.6	EIDMNDIKAFYQKMY	EIDMNEIKVFYQKKY	ANXA1	Annexin A1
P04406	K	K254	P16858	K	252	93.4	CRLEKPAKYDDIKKV	CRLEKPAKYDDIKKV	GAPDH	Glyceraldehyde-3-phosphate dehydrogenase
P04406	K	K259	P16858	K	257	93.4	PAKYDDIKKVVKQAS	PAKYDDIKKVVKQAS	GAPDH	Glyceraldehyde-3-phosphate dehydrogenase
P04406	K	K194	P16858	K	192	93.4	TVDGPSGKLWRDGRG	TVDGPSGKLWRDGRG	GAPDH	Glyceraldehyde-3-phosphate dehydrogenase
P06733	K	K89	P17182	K	89	94.7	LNVTEQEKIDKLMIE	VNVVEQEKIDKLMIE	ENO1	Alpha-enolase
P06748	K	K239	Q61937	K	237	94.9	EKTPKTPKGPSSVED	EKTPKTPKGPSSVED	NPM1	Nucleophosmin
P06748	K	K236	Q61937	K	234	94.9	KKQEKTPKTPKGPSS	KKQEKTPKTPKGPSS	NPM1	Nucleophosmin
P07237	K	K81	P09103	K	83	93.7	GSEIRLAKVDATEES	GSEIRLAKVDATEES	P4HB	Protein disulfide-isomerase
P07355	K	K227	P07356	K	227	97.6	RSVPHLQKVFDRYKS	RSVCHLQKVFERYKS	ANXA2	Annexin A2
P07355	K	K279	P07356	K	279	97.6	DRLYDSMKGKGTRDK	DRLYDSMKGKGTRDK	ANXA2	Annexin A2
P07355	K	K281	P07356	K	281	97.6	LYDSMKGKGTRDKVL	LYDSMKGKGTRDKVL	ANXA2	Annexin A2
P07355	K	K313	P07356	K	313	97.6	EFKRKYGKSLYYYIQ	EFKRKYGKSLYYYIQ	ANXA2	Annexin A2
P07437	K	K379	P99024	K	379	100	TAIQELFKRISEQFT	TAIQELFKRISEQFT	TUBB	Tubulin beta chain
P07437	K	K58	P99024	K	58	100	YNEATGGKYVPRAIL	YNEATGGKYVPRAIL	TUBB	Tubulin beta chain
P07737	K	K116	P62962	K	116	95.7	TLVLLMGKEGVHGGL	TLVLLMGKEGVHGGL	PFN1	Profilin-1
P08670	K	K104	P20152	K	104	97.4	KNTRTNEKVELQELN	KNTRTNEKVELQELN	VIM	Vimentin
P08670	K	K168	P20152	K	168	97.4	VDQLTNDKARVEVER	VDQLTNDKARVEVER	VIM	Vimentin
P08670	K	K373	P20152	K	373	97.4	QDEIQNMKEEMARHL	QDEIQNMKEEMARHL	VIM	Vimentin
P08670	K	K139	P20152	K	139	97.4	LAELEQLKGQGKSRL	LAELEQLKGQGKSRL	VIM	Vimentin
P08670	K	K445	P20152	K	445	97.4	SKRTLLIKTVETRDG	SKRTLLIKTVETRDG	VIM	Vimentin
P08670	K	K235	P20152	K	235	97.4	QEEIAFLKKLHEEEI	QEEIAFLKKLHDEEI	VIM	Vimentin
P08670	K	K294	P20152	K	294	97.4	AEEWYKSKFADLSEA	AEEWYKSKFADLSEA	VIM	Vimentin
P08670	K	K223	P20152	K	223	97.4	ARLDLERKVESLQEE	ARLDLERKVESLQEE	VIM	Vimentin
P08670	K	K129	P20152	K	129	97.4	RFLEQQNKILLAELE	RFLEQQNKILLAELE	VIM	Vimentin
P08758	K	K70	P48036	K	68	92.5	RDLLDDLKSELTGKF	RDLVDDLKSELTGKF	ANXA5	Annexin A5
P10599	K	K39	P10639	K	39	87.6	CGPCKMIKPFFHSLS	CGPCKMIKPFFHSLC	TXN	Thioredoxin
P10809	K	K233	P63038	K	233	97.6	PYFINTSKGQKCEFQ	PYFINTSKGQKCEFQ	HSPD1	60 kDa heat shock protein, mitochondrial
P11142	K	K589	P63017	K	589	99.8	DKNQTAEKEEFEHQQ	DKNQTAEKEEFEHQQ	HSPA8	Heat shock cognate 71 kDa protein
P13995	K	K88	P18155	K	88	92	SHSYVLNKTRAAAVV	SHSYVLNKTRAAAEV	MTHFD2	Bifunctional methylenetetrahydrofolate dehydrogenase/cyclohydrolase, mitochondrial
P14866	K	K475	Q8R081	K	472	97.8	EDGSCSYKDFSESRN	EDGSCSYKDFSESRN	HNRNPL	Heterogeneous nuclear ribonucleoprotein L
P18621	K	K96	Q9CPR4	K	96	98.9	EFLLHMLKNAESNAE	EFLLHMLKNAESNAE	RPL17	60S ribosomal protein L17
P23588	K	K453	Q8BGD9	K	453	94.3	LENETLNKEEDCHSP	LENETLNKEEDCHSP	EIF4B	Eukaryotic translation initiation factor 4B
P23588	K	K463	Q8BGD9	K	463	94.3	DCHSPTSKPPKPDQP	DCHSPTSKPPKPDQP	EIF4B	Eukaryotic translation initiation factor 4B
P31943	K	K347	O35737	K	347	99.8	DAVAAMSKDKANMQH	DAVAAMSKDKANMQH	HNRNPH1	Heterogeneous nuclear ribonucleoprotein H
P31943	K	K349	O35737	K	349	99.8	VAAMSKDKANMQHRY	VAAMSKDKANMQHRY	HNRNPH1	Heterogeneous nuclear ribonucleoprotein H
P31946	K	K122	Q9CQV8	K	122	98.8	ESKVFYLKMKGDYFR	ESKVFYLKMKGDYFR	YWHAB	14-3-3 protein beta/alpha
P31949	K	K55	P50543	K	50	81	AAFTKNQKDPGVLDR	AAFTKNQKDPGVLDR	S100A11	Protein S100-A11
P33176	K	K505	Q61768	K	505	97.1	LAVNYDQKSQEVEDK	LAVNYDQKSQEVEDK	KIF5B	Kinesin-1 heavy chain
P33176	K	K512	Q61768	K	512	97.1	KSQEVEDKTKEYELL	KSQEVEDKTKEYELL	KIF5B	Kinesin-1 heavy chain
P35241	K	K306	P26043	K	306	98.5	TIEVQQMKAQAREEK	TIEVQQMKAQAREEK	RDX	Radixin
P35241	K	K263	P26043	K	263	98.5	VIKPIDKKAPDFVFY	VIKPIDKKAPDFVFY	RDX	Radixin
P35659	K	K124	Q7TNV0	K	128	90.3	PGTVSSLKKNVGQFS	PGTVSSLKKNVGQFS	DEK	Protein DEK
P38646	K	K567	P38647	K	567	98.4	NMVKNAEKYAEEDRR	NMVKNAEKYAEEDRR	HSPA9	Stress-70 protein, mitochondrial
P42224	K	K138	P42225	K	138	92.3	QSTVMLDKQKELDSK	QNTVMLDKQKELDSK	STAT1	Signal transducer and activator of transcription 1-alpha/beta
P42224	K	K140	P42225	K	140	92.3	TVMLDKQKELDSKVR	TVMLDKQKELDSKVR	STAT1	Signal transducer and activator of transcription 1-alpha/beta
P43243	K	K473	Q8K310	K	473	98.3	VRVHLSQKYKRIKKP	VRVHLSQKYKRIKKP	MATR3	Matrin-3
P43243	K	K475	Q8K310	K	475	98.3	VHLSQKYKRIKKPEG	VHLSQKYKRIKKPEG	MATR3	Matrin-3
P43243	K	K571	Q8K310	K	571	98.3	VKVDLSEKYKKLVLR	VKVDLSEKYKKLVLR	MATR3	Matrin-3
P43243	K	K573	Q8K310	K	573	98.3	VDLSEKYKKLVLRIP	VDLSEKYKKLVLRIP	MATR3	Matrin-3
P45974	K	K288	P56399	K	288	98.4	IDMLKMQKTDKTMTE	IDMLKMQKTDKTMTE	USP5	Ubiquitin carboxyl-terminal hydrolase 5
P45974	K	K291	P56399	K	291	98.4	LKMQKTDKTMTELEI	LKMQKTDKTMTELEI	USP5	Ubiquitin carboxyl-terminal hydrolase 5
P51858	K	K105	P51859	K	105	88.3	SGYQSSQKKSCVEEP	SGYQSSQKKSCAAEP	HDGF	Hepatoma-derived growth factor
P51858	K	K106	P51859	K	106	88.3	GYQSSQKKSCVEEPE	GYQSSQKKSCAAEPE	HDGF	Hepatoma-derived growth factor
P51991	K	K118	Q8BG05	K	118	99.7	VSREDSVKPGAHLTV	VSREDSVKPGAHLTV	HNRNPA3	Heterogeneous nuclear ribonucleoprotein A3
P51991	K	K126	Q8BG05	K	126	99.7	PGAHLTVKKIFVGGI	PGAHLTVKKIFVGGI	HNRNPA3	Heterogeneous nuclear ribonucleoprotein A3
P52272	K	K239	Q9D0E1	K	238	97.5	RADILEDKDGKSRGI	RADILEDKDGKSRGI	HNRNPM	Heterogeneous nuclear ribonucleoprotein M
P52272	K	K242	Q9D0E1	K	241	97.5	ILEDKDGKSRGIGTV	ILEDKDGKSRGIGIV	HNRNPM	Heterogeneous nuclear ribonucleoprotein M
P52272	K	K692	Q9D0E1	K	691	97.5	KMENGKSKGCGVVKF	KMENGKSKGCGVVKF	HNRNPM	Heterogeneous nuclear ribonucleoprotein M
P52272	K	K698	Q9D0E1	K	697	97.5	SKGCGVVKFESPEVA	SKGCGVVKFESPEVA	HNRNPM	Heterogeneous nuclear ribonucleoprotein M
P52272	K	K381	Q9D0E1	K	380	97.5	EILSNALKRGEIIAK	EILSNALKRGEIIAK	HNRNPM	Heterogeneous nuclear ribonucleoprotein M
P52907	K	K278	P47753	K	278	96.5	WNKILSYKIGKEMQN	WNKILSYKIGKEMQN	CAPZA1	F-actin-capping protein subunit alpha-1
P54920	K	K203	Q9DB05	K	203	98.3	PLLKYSAKDYFFKAA	PLLKYSAKDYFFKAA	NAPA	Alpha-soluble NSF attachment protein
P55072	K	K236	Q01853	K	236	100	LFKAIGVKPPRGILL	LFKAIGVKPPRGILL	VCP	Transitional endoplasmic reticulum ATPase
P55084	K	K72	Q99JY0	K	73	90.7	LLSGTSYKDLMPHDL	LLSGTSYKDLMPHDL	HADHB	Trifunctional enzyme subunit beta, mitochondrial
P55884	K	K741	Q8JZQ9	K	730	90.8	KDRLSQSKASKELVE	KDRLSQSKASKELVE	EIF3B	Eukaryotic translation initiation factor 3 subunit B
P55884	K	K744	Q8JZQ9	K	733	90.8	LSQSKASKELVERRR	LSQSKASKELVERRR	EIF3B	Eukaryotic translation initiation factor 3 subunit B
P60660	K	K79	Q60605	K	79	100	PMLQTVAKNKDQGTY	PMLQTVAKNKDQGTY	MYL6	Myosin light polypeptide 6
P60709	K	K50	P60710	K	50	100	VMVGMGQKDSYVGDE	VMVGMGQKDSYVGDE	ACTB;SWISS-PROT:P60712	Actin, cytoplasmic 1;(Bos taurus) Actin, cytoplasmic 1
P60709	K	K191	P60710	K	191	100	DLTDYLMKILTERGY	DLTDYLMKILTERGY	ACTB;SWISS-PROT:P60712	Actin, cytoplasmic 1;(Bos taurus) Actin, cytoplasmic 1
P60709	K	K326	P60710	K	326	100	ALAPSTMKIKIIAPP	ALAPSTMKIKIIAPP	ACTB;SWISS-PROT:P60712	Actin, cytoplasmic 1;(Bos taurus) Actin, cytoplasmic 1
P60709	K	K328	P60710	K	328	100	APSTMKIKIIAPPER	APSTMKIKIIAPPER	ACTB;SWISS-PROT:P60712	Actin, cytoplasmic 1;(Bos taurus) Actin, cytoplasmic 1
P60709	K	K61	P60710	K	61	100	VGDEAQSKRGILTLK	VGDEAQSKRGILTLK	ACTB;SWISS-PROT:P60712	Actin, cytoplasmic 1;(Bos taurus) Actin, cytoplasmic 1
P60709	K	K315	P60710	K	315	100	GIADRMQKEITALAP	GIADRMQKEITALAP	ACTB;SWISS-PROT:P60712	Actin, cytoplasmic 1;(Bos taurus) Actin, cytoplasmic 1
P60842	K	K237	P60843	K	237	100	DPIRILVKKEELTLE	DPIRILVKKEELTLE	EIF4A1	Eukaryotic initiation factor 4A-I
P60842	K	K238	P60843	K	238	100	PIRILVKKEELTLEG	PIRILVKKEELTLEG	EIF4A1	Eukaryotic initiation factor 4A-I
P60981	K	K44	Q9R0P5	K	44	95.8	IFCLSADKKCIIVEE	IFCLSADKKCIVVEE	DSTN	Destrin
P61160	K	K299	P61161	K	299	100	DTRSEFYKHIVLSGG	DTRSEFYKHIVLSGG	ACTR2	Actin-related protein 2
P61978	K	K163	P61979	K	163	100	AGGIIGVKGAKIKEL	AGGIIGVKGAKIKEL	HNRNPK	Heterogeneous nuclear ribonucleoprotein K
P62081	K	K90	P62082	K	90	100	LEKKFSGKHVVFIAQ	LEKKFSGKHVVFIAQ	RPS7	40S ribosomal protein S7
P62258	K	K12	P62259	K	12	100	EDLVYQAKLAEQAER	EDLVYQAKLAEQAER	YWHAE	14-3-3 protein epsilon
P62258	K	K69	P62259	K	69	100	IISSIEQKEENKGGE	IISSIEQKEENKGGE	YWHAE	14-3-3 protein epsilon
P62258	K	K73	P62259	K	73	100	IEQKEENKGGEDKLK	IEQKEENKGGEDKLK	YWHAE	14-3-3 protein epsilon
P62328	K	K32	P20065	K	38	88	EKNPLPSKETIEQEK	EKNPLPSKETIEQEK	TMSB4X	Thymosin beta-4
P62753	K	K79	P62754	K	79	100	RVRLLLSKGHSCYRP	RVRLLLSKGHSCYRP	RPS6	40S ribosomal protein S6
P62805	K	K92	P62806	K	92	100	MDVVYALKRQGRTLY	MDVVYALKRQGRTLY	HIST1H4A	Histone H4
P62826	K	K99	P62827	K	99	100	VTSRVTYKNVPNWHR	VTSRVTYKNVPNWHR	RAN	GTP-binding nuclear protein Ran
P62937	K	K125	P17742	K	125	95.8	KTEWLDGKHVVFGKV	KTEWLDGKHVVFGKV	PPIA	Peptidyl-prolyl cis-trans isomerase A
P62979	K	K63	P62983	K	63	99.4	LSDYNIQKESTLHLV	LSDYNIQKESTLHLV	RPS27A	Ubiquitin-40S ribosomal protein S27a
P62979	K	K11	P62983	K	11	99.4	FVKTLTGKTITLEVE	FVKTLTGKTITLEVE	RPS27A	Ubiquitin-40S ribosomal protein S27a
P67936	K	K223	Q6IRU2	K	223	96	TIDDLEEKLAQAKEE	TIDDLEEKLAQAKEE	TPM4	Tropomyosin alpha-4 chain
P68104	K	K255	P10126	K	255	99.8	LPLQDVYKIGGIGTV	LPLQDVYKIGGIGTV	EEF1A1	Elongation factor 1-alpha 1
P68104	K	K41	P10126	K	41	99.8	IDKRTIEKFEKEAAE	IDKRTIEKFEKEAAE	EEF1A1	Elongation factor 1-alpha 1
P68104	K	K44	P10126	K	44	99.8	RTIEKFEKEAAEMGK	RTIEKFEKEAAEMGK	EEF1A1	Elongation factor 1-alpha 1
P68104	K	K179	P10126	K	179	99.8	KEVSTYIKKIGYNPD	KEVSTYIKKIGYNPD	EEF1A1	Elongation factor 1-alpha 1
P68104	K	K439	P10126	K	439	99.8	TVAVGVIKAVDKKAA	TVAVGVIKAVDKKAA	EEF1A1	Elongation factor 1-alpha 1
P68104	K	K443	P10126	K	443	99.8	GVIKAVDKKAAGAGK	GVIKAVDKKAAGAGK	EEF1A1	Elongation factor 1-alpha 1
P68363	K	K394	P05213	K	394	100	AWARLDHKFDLMYAK	AWARLDHKFDLMYAK	TUBA1B	Tubulin alpha-1B chain
P68363	K	K401	P05213	K	401	100	KFDLMYAKRAFVHWY	KFDLMYAKRAFVHWY	TUBA1B	Tubulin alpha-1B chain
P68363	K	K163	P05213	K	163	100	RLSVDYGKKSKLEFS	RLSVDYGKKSKLEFS	TUBA1B	Tubulin alpha-1B chain
P68363	K	K164	P05213	K	164	100	LSVDYGKKSKLEFSI	LSVDYGKKSKLEFSI	TUBA1B	Tubulin alpha-1B chain
P68363	K	K326	P05213	K	326	100	YRGDVVPKDVNAAIA	YRGDVVPKDVNAAIA	TUBA1B	Tubulin alpha-1B chain
P68363	K	K336	P05213	K	336	100	NAAIATIKTKRSIQF	NAAIATIKTKRSIQF	TUBA1B	Tubulin alpha-1B chain
P68363	K	K338	P05213	K	338	100	AIATIKTKRSIQFVD	AIATIKTKRSIQFVD	TUBA1B	Tubulin alpha-1B chain
P68371	K	K324	P68372	K	324	100	FRGRMSMKEVDEQML	FRGRMSMKEVDEQML	TUBB4B	Tubulin beta-4B chain
P68371	K	K58	P68372	K	58	100	YNEATGGKYVPRAVL	YNEATGGKYVPRAVL	TUBB4B	Tubulin beta-4B chain
P84090	K	K41	P84089	K	41	100	KMYEEHLKRMNPNSP	KMYEEHLKRMNPNSP	ERH	Enhancer of rudimentary homolog
P84103	K	K85	P84104	K	85	100	VELSNGEKRSRNRGP	VELSNGEKRSRNRGP	SRSF3	Serine/arginine-rich splicing factor 3
Q00839	K	K602	Q8VEK3	K	578	94.2	LFAGFQRKAVVVCPK	LFAGFQRKAVVVCPK	HNRNPU	Heterogeneous nuclear ribonucleoprotein U
Q00839	K	K609	Q8VEK3	K	585	94.2	KAVVVCPKDEDYKQR	KAVVVCPKDEDYKQR	HNRNPU	Heterogeneous nuclear ribonucleoprotein U
Q00839	K	K536	Q8VEK3	K	512	94.2	GTNTIMDKMMVAGFK	GTNTIMDKMMVAGFK	HNRNPU	Heterogeneous nuclear ribonucleoprotein U
Q00839	K	K543	Q8VEK3	K	519	94.2	KMMVAGFKKQMADTG	KMMVAGFKKQMADTG	HNRNPU	Heterogeneous nuclear ribonucleoprotein U
Q00839	K	K620	Q8VEK3	K	596	94.2	YKQRTQKKAEVEGKD	YKQRTQKKAEVEGKD	HNRNPU	Heterogeneous nuclear ribonucleoprotein U
Q00839	K	K626	Q8VEK3	K	602	94.2	KKAEVEGKDLPEHAV	KKAEVEGKDLPEHAV	HNRNPU	Heterogeneous nuclear ribonucleoprotein U
Q00839	K	K544	Q8VEK3	K	520	94.2	MMVAGFKKQMADTGK	MMVAGFKKQMADTGK	HNRNPU	Heterogeneous nuclear ribonucleoprotein U
Q00839	K	K516	Q8VEK3	K	492	94.2	GKTTWVTKHAAENPG	GKTTWVTKHAAENPG	HNRNPU	Heterogeneous nuclear ribonucleoprotein U
Q00839	K	K614	Q8VEK3	K	590	94.2	CPKDEDYKQRTQKKA	CPKDEDYKQRTQKKA	HNRNPU	Heterogeneous nuclear ribonucleoprotein U
Q01105	K	K83	Q9EQU5	K	82	94.1	LRQPFFQKRSELIAK	LRQPFFQKRSELIAK	SET	Protein SET
Q02543	K	K52	P62717	K	52	99.4	WYFVSQLKKMKKSSG	WYFVSQLKKMKKSSG	RPL18A	60S ribosomal protein L18a
Q13769	K	K672	Q8BKT7	K	672	96.2	PSRMKPFKYNHPQGF	PSRMKPFKYNHPQGF	THOC5	THO complex subunit 5 homolog
Q13838	K	K155	Q9Z1N5	K	155	99.5	FFGGLSIKKDEEVLK	FFGGLSIKKDEEVLK	DDX39B	Spliceosome RNA helicase DDX39B
Q14247	K	K107	Q60598	K	107	92.2	VGHEYQSKLSKHCSQ	VGHEYQSKLSKHCSQ	CTTN	Src substrate cortactin
Q14247	K	K110	Q60598	K	110	92.2	EYQSKLSKHCSQVDS	EYQSKLSKHCSQVDS	CTTN	Src substrate cortactin
Q14974	K	K73	P70168	K	73	99.2	TSKDPDIKAQYQQRW	TSKDPDIKAQYQQRW	KPNB1	Importin subunit beta-1
Q15126	K	K17	Q9D1G2	K	17	83.3	LVLLFSGKRKSGKDF	LVLLFSGKRKSGKDF	PMVK	Phosphomevalonate kinase
Q15185	K	K33	Q9R0Q7	K	33	98.8	DVNVNFEKSKLTFSC	DVNVNFEKSKLTFSC	PTGES3	Prostaglandin E synthase 3
Q15233	K	K64	Q99K48	K	66	98.3	IDLKNFRKPGEKTFT	IDLKNFRKPGEKTFT	NONO	Non-POU domain-containing octamer-binding protein
Q15233	K	K68	Q99K48	K	70	98.3	NFRKPGEKTFTQRSR	NFRKPGEKTFTQRSR	NONO	Non-POU domain-containing octamer-binding protein
Q15366	K	K23	Q61990	K	23	98.6	IRLLMHGKEVGSIIG	IRLLMHGKEVGSIIG	PCBP2	Poly(rC)-binding protein 2
Q15366	K	K31	Q61990	K	31	98.6	EVGSIIGKKGESVKK	EVGSIIGKKGESVKK	PCBP2	Poly(rC)-binding protein 2
Q5T4S7	K	K1931	A2AN08	K	1929	96.9	LQLSALLKQADSSKR	LQLSALLKQADSSKR	UBR4	E3 ubiquitin-protein ligase UBR4
Q7Z6Z7	K	K4134	Q7TMY8	K	4137	97.7	YFTRSFYKHILGKSV	YFTRSFYKHILGKSV	HUWE1	E3 ubiquitin-protein ligase HUWE1
Q7Z6Z7	K	K4139	Q7TMY8	K	4142	97.7	FYKHILGKSVRYTDM	FYKHILGKSVRYTDM	HUWE1	E3 ubiquitin-protein ligase HUWE1
Q8NBF2	K	K122	Q8BZW8	K	122	83.9	IIGVHSAKFPNEKVL	IVGVHSAKFPNEKVL	NHLRC2	NHL repeat-containing protein 2
Q99439	K	K25	Q08093	K	25	94.8	VKNRLLSKYDPQKEA	VKNRLLSKYDPQKEA	CNN2	Calponin-2
Q99439	K	K30	Q08093	K	30	94.8	LSKYDPQKEAELRTW	LSKYDPQKEAELRSW	CNN2	Calponin-2
Q99613	K	K513	Q8R1B4	K	511	96.7	RILHTYYKFDYKAHQ	RILHTYYKFDYKAHQ	EIF3C	Eukaryotic translation initiation factor 3 subunit C
Q9HB71	K	K176	Q9CXW3	K	177	92.6	VEKECKEKEKPSYDT	VEKECKEKEKPSYDT	CACYBP	Calcyclin-binding protein
Q9HB71	K	K178	Q9CXW3	K	179	92.6	KECKEKEKPSYDTET	KECKEKEKPSYDTEA	CACYBP	Calcyclin-binding protein
Q9HB71	K	K212	Q9CXW3	K	213	92.6	DMKRTINKAWVESRE	DMKRTINKAWVESRE	CACYBP	Calcyclin-binding protein
Q9NNW7	K	K94	Q9JLT4	K	94	84	VNVGCIPKKLMHQAA	VNVGCIPKKLMHQAA	TXNRD2	Thioredoxin reductase 2, mitochondrial
Q9UBT2	K	K271	Q9Z1F9	K	271	94.4	RYLLTMDKLWRKRKP	RYLLTMDKLWRKRKP	UBA2	SUMO-activating enzyme subunit 2
Q9UHB6	K	K174	Q9ERG0	K	174	76	ESRHEVEKSEISENT	DSRHEAEKPETSENT	LIMA1	LIM domain and actin-binding protein 1
Q9UJZ1	K	K114	Q99JB2	K	114	93.8	LRIMDPYKASYGVED	LRIMDPYKASYGVED	STOML2	Stomatin-like protein 2, mitochondrial
Q9ULV4	K	K440	Q9WUM4	K	440	97.5	ASVQNEAKLDEILKE	ASVQNEAKLDEILKE	CORO1C	Coronin-1C
Q9Y3I0	K	K67	Q99LF4	K	67	99.4	GGFLPAMKQIGNVAA	GGFLPAMKQIGNVAA	RTCB	tRNA-splicing ligase RtcB homolog
Q9Y490	K	K306	P26039	K	306	98.7	VKLARSLKTYGVSFF	VKLARSLKTYGVSFF	TLN1	Talin-1
