# Supplementary material for: Mapping protein carboxymethylation sites provides insights into their role in proteostasis and cell proliferation
Source: Nat Commun. 2021 Nov 18;12:6743. doi: 10.1038/s41467-021-26982-6 (PMC8602705; doi:10.1038/s41467-021-26982-6)
Supplement: Supplementary file 5 — Supplementary Data 2 [file 41467_2021_26982_MOESM5_ESM.xlsx]

## Sheet: Column Key
Tab	Column Header	Meaning
1-3	logFC	log2 (fold change)
1-3	AveExpr	log2 (average protein abundance score )
1-3	t	moderated t-statistic computed by limma
1-3	P.Value	P value from unpaired, two-sided Student’s t test moderated by the empirical Bayes method
1-3	adj.P.Val	P value adjusted for multiple testing using the Benjamini-Hochberg method
1-3	B	B-statistics computed by limma
1-3	description	description of the protein
1-3	short.name	short name of the protein
1-3	sub.cell	subcellular location of the protein
1-3, 5, 6, 7, 8	ID	UniProt ID
1-3, 5, 6	Modified site	Site with modification
4	comparison	Tissue and age comparison
4	geneset	enriched KEGG pathway identifier
4	description	enriched KEGG pathway description
4	link	link to enriched KEGG pathway
4	Size	number of proteins in the set
4	ES	enrichment score for the gene set; that is, the degree to which this gene set is overrepresented at the top or bottom of the ranked list of genes in the expression dataset
4	NES	normalized enrichment score; that is, the enrichment score for the gene set after it has been normalized across analyzed gene sets. Positive values indicated gene set enriched in up-regulated proteins, negative values indicate gene set enriched in down-regulated proteins
4	PValue	GSEA P-value
4	FDR	corrected GSEA P-value for mulilple testing using the BH method
6	Category	Different stages of proteostasis
5, 6, 7, 8	Genes	Gene symbol
7, 8	Peptide sequence	Modified peptide sequence
7, 8	Charge state	Peptide charge state

## Sheet: 1_Aging_Heart_O_vs_Y
# Output table from limma for TMT proteomic data for the comparison of Old (>26 m) vs. Young (<4 m) heart.
logFC	AveExpr	t	P.Value	adj.P.Val	B	description	short.name	sub.cell	ID	Modified site
0.338908	14.2009	3.51851	0.00390505	0.0386533	-2.08573	Obscurin (EC 2.7.11.1) (Obscurin-RhoGEF) (Obscurin-myosin light chain kinase) (Obscurin-MLCK)	OBSCN_MOUSE	SUBCELLULAR LOCATION: Cytoplasm, myofibril, sarcomere, M line {ECO:0000269|PubMed:23392350}. Cytoplasm, myofibril, sarcomere, Z line {ECO:0000269|PubMed:23392350}. Cell membrane, sarcolemma {ECO:0000269|PubMed:23392350}. Nucleus {ECO:0000269|PubMed:23392350}. Secreted {ECO:0000269|PubMed:23392350}. Note=Colocalizes with CDH2 and ATP1B1 to the sarcolemma and to intercalating disks in cardiac muscl…	A2AAJ9	ProtNterm
0.257924	14.4661	2.66911	0.0196214	0.0974207	-3.64921	Titin (EC 2.7.11.1) (Connectin)	TITIN_MOUSE	SUBCELLULAR LOCATION: Cytoplasm {ECO:0000305}. Nucleus {ECO:0000250|UniProtKB:Q8WZ42}.	A2ASS6	K15911, K22695, K27026, K30569, K26571
-0.619918	14.3985	-2.95165	0.0114813	0.0716352	-3.13569	Fibrinogen alpha chain [Cleaved into: Fibrinopeptide A; Fibrinogen alpha chain]	FIBA_MOUSE	SUBCELLULAR LOCATION: Secreted {ECO:0000269|PubMed:7649481}.	E9PV24	K203
-0.0220417	13.6148	-0.260138	0.798927	0.884332	-6.59897	Golgi SNAP receptor complex member 2 (27 kDa Golgi SNARE protein) (Membrin)	GOSR2_MOUSE	SUBCELLULAR LOCATION: Golgi apparatus, cis-Golgi network membrane {ECO:0000250|UniProtKB:O35165}; Single-pass type IV membrane protein {ECO:0000255}. Golgi apparatus membrane {ECO:0000250|UniProtKB:O35165}. Endoplasmic reticulum membrane {ECO:0000250|UniProtKB:O35165}. Note=Concentrated most in the intermediate compartment/cis-Golgi network and the cis-Golgi cisternae 1 and 2. Greatly reduced in …	O35166	ProtNterm
-0.105143	12.3558	-1.20999	0.248327	0.433162	-5.90073	Heterogeneous nuclear ribonucleoprotein H (hnRNP H) [Cleaved into: Heterogeneous nuclear ribonucleoprotein H, N-terminally processed]	HNRH1_MOUSE	SUBCELLULAR LOCATION: Nucleus, nucleoplasm {ECO:0000250}.	O35737	ProtNterm
0.120493	14.7255	1.47141	0.165524	0.337994	-5.57623	Caveolae-associated protein 1 (Cav-p60) (Cavin-1) (Polymerase I and transcript release factor)	CAVN1_MOUSE	SUBCELLULAR LOCATION: Membrane, caveola {ECO:0000269|PubMed:18056712, ECO:0000269|PubMed:18191225, ECO:0000269|PubMed:19546242, ECO:0000269|PubMed:25514038}. Cell membrane {ECO:0000269|PubMed:18056712, ECO:0000269|PubMed:18191225}. Microsome {ECO:0000250|UniProtKB:Q6NZI2}. Endoplasmic reticulum {ECO:0000250|UniProtKB:P85125}. Cytoplasm, cytosol {ECO:0000269|PubMed:18191225, ECO:0000269|PubMed:195…	O54724	ProtNterm
0.211424	14.3632	1.91174	0.078738	0.220704	-4.93557	A-kinase anchor protein 2 (AKAP-2) (AKAP expressed in kidney and lung) (AKAP-KL) (Protein kinase A-anchoring protein 2) (PRKA2)	AKAP2_MOUSE		O54931	ProtNterm
-0.788237	12.5604	-4.23996	0.001015	0.0200257	-0.755898	Acyl-coenzyme A thioesterase 1 (Acyl-CoA thioesterase 1) (EC 3.1.2.2) (CTE-I) (Inducible cytosolic acyl-coenzyme A thioester hydrolase) (Long chain acyl-CoA thioester hydrolase) (Long chain acyl-CoA hydrolase)	ACOT1_MOUSE	SUBCELLULAR LOCATION: Cytoplasm.	O55137	ProtNterm
-0.0557797	14.2717	-0.685337	0.50545	0.67148	-6.39028	Sarcoplasmic/endoplasmic reticulum calcium ATPase 2 (SERCA2) (SR Ca(2+)-ATPase 2) (EC 3.6.3.8) (Calcium pump 2) (Calcium-transporting ATPase sarcoplasmic reticulum type, slow twitch skeletal muscle isoform) (Endoplasmic reticulum class 1/2 Ca(2+) ATPase)	AT2A2_MOUSE	SUBCELLULAR LOCATION: Endoplasmic reticulum membrane {ECO:0000269|PubMed:23395171}; Multi-pass membrane protein {ECO:0000255}. Sarcoplasmic reticulum membrane {ECO:0000269|PubMed:22355118}; Multi-pass membrane protein {ECO:0000255}.	O55143	K169
0.242157	14.0809	1.56911	0.141195	0.307309	-5.44339	Integrin-linked protein kinase (EC 2.7.11.1)	ILK_MOUSE	SUBCELLULAR LOCATION: Cell junction, focal adhesion {ECO:0000269|PubMed:18325335, ECO:0000269|PubMed:18483218}. Cell membrane {ECO:0000250}; Peripheral membrane protein {ECO:0000250}; Cytoplasmic side {ECO:0000250|UniProtKB:Q13418}. Cytoplasm, myofibril, sarcomere {ECO:0000250|UniProtKB:Q13418}. Cell projection, lamellipodium {ECO:0000269|PubMed:18325335}.	O55222	ProtNterm
0.109068	11.9257	0.922108	0.37366	0.558569	-6.1986	cAMP-dependent protein kinase inhibitor gamma (PKI-gamma)	IPKG_MOUSE		O70139	ProtNterm
0.219091	14.1559	2.35219	0.0355037	0.133424	-4.20799	Myosin-binding protein C, cardiac-type (Cardiac MyBP-C) (C-protein, cardiac muscle isoform)	MYPC3_MOUSE		O70468	K539, K414
0.00105718	12.9642	0.0064536	0.994951	0.999492	-6.63474	Calpain small subunit 1 (CSS1) (Calcium-activated neutral proteinase small subunit) (CANP small subunit) (Calcium-dependent protease small subunit) (CDPS) (Calcium-dependent protease small subunit 1) (Calpain regulatory subunit)	CPNS1_MOUSE	SUBCELLULAR LOCATION: Cytoplasm {ECO:0000250}. Cell membrane {ECO:0000250}. Note=Translocates to the plasma membrane upon calcium binding. {ECO:0000250}.	O88456	ProtNterm
-0.270073	15.2072	-1.57577	0.139653	0.304816	-5.43412	Hemoglobin subunit alpha (Alpha-globin) (Hemoglobin alpha chain)	HBA_MOUSE		P01942	K41, K140, K12, K17
-0.237075	14.1608	-1.68118	0.117141	0.273422	-5.28408	Hemoglobin subunit beta-1 (Beta-1-globin) (Hemoglobin beta-1 chain) (Hemoglobin beta-major chain)	HBB1_MOUSE		P02088	K121, K60, K83, ProtNterm
-0.0299767	14.3306	-0.368933	0.718256	0.82855	-6.56298	Fatty acid-binding protein, adipocyte (3T3-L1 lipid-binding protein) (Adipocyte lipid-binding protein) (ALBP) (Adipocyte-type fatty acid-binding protein) (A-FABP) (AFABP) (Fatty acid-binding protein 4) (Myelin P2 protein homolog) (P15) (P2 adipocyte protein) (Protein 422)	FABP4_MOUSE	SUBCELLULAR LOCATION: Cytoplasm {ECO:0000269|PubMed:17516629, ECO:0000269|PubMed:17761196}. Nucleus {ECO:0000269|PubMed:17516629, ECO:0000269|PubMed:17761196}. Note=Depending on the nature of the ligand, a conformation change exposes a nuclear localization motif and the protein is transported into the nucleus (PubMed:17516629). Subject to constitutive nuclear export (PubMed:17516629, PubMed:17761…	P04117	K59
-0.145726	14.7543	-1.36513	0.195909	0.371676	-5.71383	Myoglobin	MYG_MOUSE		P04247	K78, K103
-0.136228	14.0289	-1.52459	0.151871	0.320825	-5.50464	Fructose-bisphosphate aldolase A (EC 4.1.2.13) (Aldolase 1) (Muscle-type aldolase)	ALDOA_MOUSE	SUBCELLULAR LOCATION: Cytoplasm, myofibril, sarcomere, I band. Cytoplasm, myofibril, sarcomere, M line. Note=In skeletal muscle, accumulates around the M line and within the I band, colocalizing with FBP2 on both sides of the Z line in the absence of Ca(2+). {ECO:0000250}.	P05064	K108, K42
-0.253398	14.2877	-2.76889	0.0162465	0.0879193	-3.46915	Aspartate aminotransferase, cytoplasmic (cAspAT) (EC 2.6.1.1) (EC 2.6.1.3) (Cysteine aminotransferase, cytoplasmic) (Cysteine transaminase, cytoplasmic) (cCAT) (Glutamate oxaloacetate transaminase 1) (Transaminase A)	AATC_MOUSE	SUBCELLULAR LOCATION: Cytoplasm.	P05201	K290
-0.22913	14.1155	-2.74668	0.0169446	0.0889895	-3.50936	Aspartate aminotransferase, mitochondrial (mAspAT) (EC 2.6.1.1) (EC 2.6.1.7) (Fatty acid-binding protein) (FABP-1) (Glutamate oxaloacetate transaminase 2) (Kynurenine aminotransferase 4) (Kynurenine aminotransferase IV) (Kynurenine--oxoglutarate transaminase 4) (Kynurenine--oxoglutarate transaminase IV) (Plasma membrane-associated fatty acid-binding protein) (FABPpm) (Transaminase A)	AATM_MOUSE	SUBCELLULAR LOCATION: Mitochondrion matrix. Cell membrane.	P05202	K363, K404, K396
-0.337717	14.3379	-3.78717	0.00235253	0.0301041	-1.5872	Creatine kinase M-type (EC 2.7.3.2) (Creatine kinase M chain) (Creatine phosphokinase M-type) (CPK-M) (M-CK)	KCRM_MOUSE	SUBCELLULAR LOCATION: Cytoplasm.	P07310	K170
0.214739	14.4895	1.56721	0.141636	0.307492	-5.44603	Serum albumin	ALBU_MOUSE	SUBCELLULAR LOCATION: Secreted.	P07724	K438, K264, K57, K421, K499, K549
-0.355437	14.3115	-3.94781	0.00174207	0.0258284	-1.29062	Malate dehydrogenase, mitochondrial (EC 1.1.1.37)	MDHM_MOUSE	SUBCELLULAR LOCATION: Mitochondrion matrix {ECO:0000250|UniProtKB:P04636}.	P08249	K314, K301, K307
0.213515	13.7167	2.02429	0.0645019	0.195419	-4.75652	Myosin light chain 3 (Myosin alkali light chain 1, ventricular/slow skeletal muscle isoform) (Myosin light chain 1, slow-twitch muscle B/ventricular isoform) (MLC1SB)	MYL3_MOUSE		P09542	K134, K79
-0.260266	14.9579	-2.90695	0.0125005	0.0760445	-3.21763	Superoxide dismutase [Mn], mitochondrial (EC 1.15.1.1)	SODM_MOUSE	SUBCELLULAR LOCATION: Mitochondrion matrix.	P09671	K122
-0.40592	13.6505	-3.54836	0.00369041	0.0375471	-2.03025	Delta-aminolevulinic acid dehydratase (ALADH) (EC 4.2.1.24) (Porphobilinogen synthase)	HEM2_MOUSE		P10518	ProtNterm
0.330268	14.6177	2.86825	0.0134548	0.0796916	-3.28838	Histone H2B type 1-F/J/L (H2B 291A)	H2B1F_MOUSE	SUBCELLULAR LOCATION: Nucleus. Chromosome.	P10853	K47, K35
-0.257263	15.3599	-2.59855	0.0224124	0.104711	-3.7755	Fatty acid-binding protein, heart (Fatty acid-binding protein 3) (Heart-type fatty acid-binding protein) (H-FABP) (Mammary-derived growth inhibitor) (MDGI)	FABPH_MOUSE	SUBCELLULAR LOCATION: Cytoplasm.	P11404	K22, K15, K45, K38, K10
0.321749	14.5204	3.36332	0.00524265	0.0466266	-2.37422	Dystrophin	DMD_MOUSE	SUBCELLULAR LOCATION: Cell membrane, sarcolemma {ECO:0000269|PubMed:19109891}; Peripheral membrane protein {ECO:0000269|PubMed:19109891}; Cytoplasmic side {ECO:0000269|PubMed:19109891}. Cytoplasm, cytoskeleton {ECO:0000269|PubMed:19109891}. Cell junction, synapse, postsynaptic cell membrane {ECO:0000269|PubMed:19109891}. Note=In muscle cells, sarcolemma localization requires the presence of ANK2,…	P11531	ProtNterm
0.0810938	14.2192	0.589873	0.565624	0.719035	-6.45279	T-complex protein 1 subunit alpha (TCP-1-alpha) (CCT-alpha) (Tailless complex polypeptide 1A) (TCP-1-A) (Tailless complex polypeptide 1B) (TCP-1-B)	TCPA_MOUSE	SUBCELLULAR LOCATION: Cytoplasm. Cytoplasm, cytoskeleton, microtubule organizing center, centrosome {ECO:0000250}.	P11983	ProtNterm
0.00408901	14.3361	0.0498447	0.961022	0.979471	-6.63344	Cytochrome c oxidase subunit 5A, mitochondrial (Cytochrome c oxidase polypeptide Va)	COX5A_MOUSE	SUBCELLULAR LOCATION: Mitochondrion inner membrane.	P12787	K109
-0.307917	14.764	-3.02225	0.0100374	0.0658634	-3.0059	Malate dehydrogenase, cytoplasmic (EC 1.1.1.37) (Cytosolic malate dehydrogenase)	MDHC_MOUSE	SUBCELLULAR LOCATION: Cytoplasm.	P14152	K298
-0.162508	15.0223	-1.6704	0.119287	0.275351	-5.29971	Glyceraldehyde-3-phosphate dehydrogenase (GAPDH) (EC 1.2.1.12) (Peptidyl-cysteine S-nitrosylase GAPDH) (EC 2.6.99.-)	G3P_MOUSE	SUBCELLULAR LOCATION: Cytoplasm, cytosol {ECO:0000250}. Nucleus {ECO:0000250}. Cytoplasm, cytoskeleton {ECO:0000250}. Note=Translocates to the nucleus following S-nitrosylation and interaction with SIAH1, which contains a nuclear localization signal. {ECO:0000250}.	P16858	K192, K261, K332
0.146213	13.2871	1.5418	0.147665	0.315688	-5.48111	Polypyrimidine tract-binding protein 1 (PTB) (Heterogeneous nuclear ribonucleoprotein I) (hnRNP I)	PTBP1_MOUSE	SUBCELLULAR LOCATION: Nucleus.	P17225	ProtNterm
0.0878749	14.5181	0.878288	0.396102	0.578019	-6.23788	Peptidyl-prolyl cis-trans isomerase A (PPIase A) (EC 5.2.1.8) (Cyclophilin A) (Cyclosporin A-binding protein) (Rotamase A) (SP18) [Cleaved into: Peptidyl-prolyl cis-trans isomerase A, N-terminally processed]	PPIA_MOUSE	SUBCELLULAR LOCATION: Cytoplasm. Secreted {ECO:0000250}. Note=Secretion occurs in response to oxidative stress in vascular smooth muscle through a vesicular secretory pathway that involves actin remodeling and myosin II activation, and mediates ERK1/2 activation. {ECO:0000250}.	P17742	ProtNterm
0.999463	14.0304	2.37318	0.0341497	0.131787	-4.17173	Fatty acid synthase (EC 2.3.1.85) [Includes: [Acyl-carrier-protein] S-acetyltransferase (EC 2.3.1.38); [Acyl-carrier-protein] S-malonyltransferase (EC 2.3.1.39); 3-oxoacyl-[acyl-carrier-protein] synthase (EC 2.3.1.41); 3-oxoacyl-[acyl-carrier-protein] reductase (EC 1.1.1.100); 3-hydroxyacyl-[acyl-carrier-protein] dehydratase (EC 4.2.1.59); Enoyl-[acyl-carrier-protein] reductase (EC 1.3.1.39); Ole…	FAS_MOUSE	SUBCELLULAR LOCATION: Cytoplasm {ECO:0000250}. Melanosome {ECO:0000250}.	P19096	ProtNterm
-0.575527	14.1217	-6.49157	2.27106e-05	0.00315785	3.01103	Beta-enolase (EC 4.2.1.11) (2-phospho-D-glycerate hydro-lyase) (Enolase 3) (Muscle-specific enolase) (MSE) (Skeletal muscle enolase)	ENOB_MOUSE	SUBCELLULAR LOCATION: Cytoplasm {ECO:0000269|PubMed:11229603}. Note=Localized to the Z line. Some colocalization with CKM at M-band (By similarity). {ECO:0000250}.	P21550	K275, K80
-0.147639	15.5032	-1.29663	0.217827	0.397534	-5.79848	Alpha-1-antitrypsin 1-2 (AAT) (Alpha-1 protease inhibitor 2) (Alpha-1-antiproteinase) (Serine protease inhibitor 1-2) (Serine protease inhibitor A1b) (Serpin A1b)	A1AT2_MOUSE	SUBCELLULAR LOCATION: Secreted {ECO:0000269|PubMed:11961105, ECO:0000269|PubMed:8619829}.	P22599	K147, K181
0.0268073	14.8202	0.335338	0.742845	0.844668	-6.5754	Alpha-crystallin B chain (Alpha(B)-crystallin) (P23)	CRYAB_MOUSE	SUBCELLULAR LOCATION: Cytoplasm {ECO:0000250|UniProtKB:P02511}. Nucleus {ECO:0000250|UniProtKB:P02511}. Note=Translocates to the nucleus during heat shock and resides in sub-nuclear structures known as SC35 speckles or nuclear splicing speckles. Localizes at the Z-bands and the intercalated disk in cardiomyocytes. {ECO:0000250|UniProtKB:P02511}.	P23927	ProtNterm
0.0340572	13.9395	0.473997	0.643548	0.775817	-6.51669	Ras-related protein Rab-12 (Rab-13)	RAB12_MOUSE	SUBCELLULAR LOCATION: Recycling endosome membrane {ECO:0000269|PubMed:21718402}; Lipid-anchor {ECO:0000305}; Cytoplasmic side {ECO:0000305}. Lysosome membrane {ECO:0000269|PubMed:21718402}; Lipid-anchor {ECO:0000305}; Cytoplasmic side {ECO:0000305}. Golgi apparatus membrane {ECO:0000250|UniProtKB:P51152}. Cytoplasmic vesicle, autophagosome {ECO:0000269|PubMed:23357852}.	P35283	ProtNterm
-0.115987	14.5125	-1.44886	0.171618	0.34491	-5.60604	Long-chain-fatty-acid--CoA ligase 1 (EC 6.2.1.3) (Long-chain acyl-CoA synthetase 1) (LACS 1)	ACSL1_MOUSE	SUBCELLULAR LOCATION: Mitochondrion outer membrane {ECO:0000250}; Single-pass type III membrane protein {ECO:0000250}. Peroxisome membrane {ECO:0000250}; Single-pass type III membrane protein {ECO:0000250}. Microsome membrane {ECO:0000250}; Single-pass type III membrane protein {ECO:0000250}. Endoplasmic reticulum membrane {ECO:0000250}; Single-pass type III membrane protein {ECO:0000250}.	P41216	ProtNterm, K387
-0.107707	14.5393	-1.33112	0.206555	0.381976	-5.75626	Medium-chain specific acyl-CoA dehydrogenase, mitochondrial (MCAD) (EC 1.3.8.7)	ACADM_MOUSE	SUBCELLULAR LOCATION: Mitochondrion matrix {ECO:0000250}.	P45952	K79
0.273994	14.6928	2.75154	0.0167894	0.0886317	-3.50057	Troponin I, cardiac muscle (Cardiac troponin I)	TNNI3_MOUSE		P48787	K132, K59
-0.0358313	14.2917	-0.384278	0.70713	0.820823	-6.55692	ADP/ATP translocase 1 (ADP,ATP carrier protein 1) (ADP,ATP carrier protein, heart/skeletal muscle isoform T1) (Adenine nucleotide translocator 1) (ANT 1) (Solute carrier family 25 member 4) (mANC1)	ADT1_MOUSE	SUBCELLULAR LOCATION: Mitochondrion inner membrane; Multi-pass membrane protein. Note=The complex formed with ARL2BP, ARL2 and SLC25A4 is expressed in mitochondria.	P48962	K96, K43, K63, K23, K272, K263, K166
-0.246213	14.6223	-2.88178	0.013113	0.0784146	-3.26365	Long-chain specific acyl-CoA dehydrogenase, mitochondrial (LCAD) (EC 1.3.8.8)	ACADL_MOUSE	SUBCELLULAR LOCATION: Mitochondrion matrix.	P51174	K254
0.257743	14.8003	2.60552	0.0221203	0.104012	-3.76307	Myosin regulatory light chain 2, ventricular/cardiac muscle isoform (MLC-2) (MLC-2v) (Myosin light chain 2, slow skeletal/ventricular muscle isoform) (MLC-2s/v)	MLRV_MOUSE	SUBCELLULAR LOCATION: Cytoplasm, myofibril, sarcomere, A band {ECO:0000250|UniProtKB:P08733}.	P51667	K165
0.12766	14.309	1.57067	0.140831	0.306955	-5.44122	ADP/ATP translocase 2 (ADP,ATP carrier protein 2) (Adenine nucleotide translocator 2) (ANT 2) (Solute carrier family 25 member 5) [Cleaved into: ADP/ATP translocase 2, N-terminally processed]	ADT2_MOUSE	SUBCELLULAR LOCATION: Mitochondrion inner membrane; Multi-pass membrane protein.	P51881	K295, K63
0.131706	14.0418	1.52956	0.150646	0.320155	-5.49786	Isocitrate dehydrogenase [NADP], mitochondrial (IDH) (EC 1.1.1.42) (ICD-M) (IDP) (NADP(+)-specific ICDH) (Oxalosuccinate decarboxylase)	IDHP_MOUSE	SUBCELLULAR LOCATION: Mitochondrion.	P54071	K67, K199, K193, K272, K256, K243
0.226897	13.7678	2.46064	0.0290223	0.120377	-4.01938	26S proteasome regulatory subunit 6B (26S proteasome AAA-ATPase subunit RPT3) (CIP21) (MB67-interacting protein) (MIP224) (Proteasome 26S subunit ATPase 4) (Tat-binding protein 7) (TBP-7)	PRS6B_MOUSE	SUBCELLULAR LOCATION: Cytoplasm {ECO:0000250|UniProtKB:P43686}. Nucleus {ECO:0000250|UniProtKB:P43686}.	P54775	ProtNterm
-0.0986257	13.9544	-0.969775	0.350268	0.535204	-6.15398	ATP synthase subunit f, mitochondrial	ATPK_MOUSE	SUBCELLULAR LOCATION: Mitochondrion. Mitochondrion inner membrane {ECO:0000305}; Single-pass membrane protein {ECO:0000305}.	P56135	K48
0.105336	14.4669	1.18585	0.257397	0.440821	-5.92823	ATP synthase subunit epsilon, mitochondrial (ATPase subunit epsilon) (ATP synthase F1 subunit epsilon)	ATP5E_MOUSE	SUBCELLULAR LOCATION: Mitochondrion. Mitochondrion inner membrane.	P56382	K21
-0.103762	14.3936	-1.28622	0.221322	0.400906	-5.81104	Cytochrome c oxidase subunit 6B1 (Cytochrome c oxidase subunit VIb isoform 1) (COX VIb-1)	CX6B1_MOUSE	SUBCELLULAR LOCATION: Mitochondrion intermembrane space {ECO:0000250}.	P56391	K85
-0.246828	14.3941	-3.01114	0.0102519	0.0668207	-3.02634	ATP synthase subunit beta, mitochondrial (EC 3.6.3.14) (ATP synthase F1 subunit beta)	ATPB_MOUSE	SUBCELLULAR LOCATION: Mitochondrion inner membrane {ECO:0000250|UniProtKB:P00829}; Peripheral membrane protein {ECO:0000250|UniProtKB:P00829}; Matrix side {ECO:0000250|UniProtKB:P00829}.	P56480	K426
0.200188	13.8231	1.70609	0.112311	0.267276	-5.24773	Tropomyosin alpha-1 chain (Alpha-tropomyosin) (Tropomyosin-1)	TPM1_MOUSE	SUBCELLULAR LOCATION: Cytoplasm, cytoskeleton {ECO:0000250|UniProtKB:P04692}. Note=Associates with F-actin stress fibers. {ECO:0000250|UniProtKB:P04692}.	P58771	K205, K112
-0.976362	13.9348	-5.87817	5.96838e-05	0.00472933	2.05691	Cardiac phospholamban (PLB)	PPLA_MOUSE	SUBCELLULAR LOCATION: Endoplasmic reticulum membrane {ECO:0000269|PubMed:26816378}; Single-pass membrane protein {ECO:0000255}. Sarcoplasmic reticulum membrane {ECO:0000250|UniProtKB:P26678}; Single-pass membrane protein {ECO:0000255}. Mitochondrion membrane {ECO:0000250|UniProtKB:A4IFH6}; Single-pass membrane protein {ECO:0000255}. Membrane {ECO:0000269|PubMed:20890288}; Single-pass membrane pro…	P61014	ProtNterm, K3
0.241673	13.484	2.20985	0.0461268	0.158971	-4.45052	Alpha-centractin (Centractin) (ARP1) (Actin-RPV) (Centrosome-associated actin homolog)	ACTZ_MOUSE	SUBCELLULAR LOCATION: Cytoplasm, cytoskeleton {ECO:0000250|UniProtKB:P85515}. Cytoplasm, cytoskeleton, microtubule organizing center, centrosome {ECO:0000250|UniProtKB:P85515}. Cytoplasm, cell cortex {ECO:0000250|UniProtKB:P61163}.	P61164	ProtNterm
0.285676	11.9504	1.12025	0.283349	0.466559	-6.00071	Coatomer subunit zeta-1 (Zeta-1-coat protein) (Zeta-1 COP)	COPZ1_MOUSE	SUBCELLULAR LOCATION: Cytoplasm {ECO:0000250}. Golgi apparatus membrane {ECO:0000250}; Peripheral membrane protein {ECO:0000250}; Cytoplasmic side {ECO:0000250}. Cytoplasmic vesicle, COPI-coated vesicle membrane {ECO:0000250}; Peripheral membrane protein {ECO:0000250}; Cytoplasmic side {ECO:0000250}. Note=The coatomer is cytoplasmic or polymerized on the cytoplasmic side of the Golgi, as well as …	P61924	ProtNterm
0.0651672	14.4743	0.674189	0.512278	0.677755	-6.39803	Mitochondrial import inner membrane translocase subunit Tim13	TIM13_MOUSE	SUBCELLULAR LOCATION: Mitochondrion inner membrane {ECO:0000250}; Peripheral membrane protein {ECO:0000250}; Intermembrane side {ECO:0000250}.	P62075	ProtNterm
0.342467	14.9914	2.73404	0.0173551	0.0903329	-3.53222	Histone H4	H4_MOUSE	SUBCELLULAR LOCATION: Nucleus {ECO:0000250}. Chromosome {ECO:0000250}.	P62806	K92
-0.0594773	14.4742	-0.635355	0.536478	0.695757	-6.4241	Elongin-B (EloB) (Elongin 18 kDa subunit) (RNA polymerase II transcription factor SIII subunit B) (SIII p18) (Transcription elongation factor B polypeptide 2)	ELOB_MOUSE	SUBCELLULAR LOCATION: Nucleus {ECO:0000305}.	P62869	ProtNterm
-0.241178	14.9711	-3.29219	0.00600217	0.0497908	-2.50634	Cytochrome c, somatic	CYC_MOUSE	SUBCELLULAR LOCATION: Mitochondrion intermembrane space. Note=Loosely associated with the inner membrane.	P62897	K87, K100
0.293354	13.6562	2.30339	0.0388525	0.141458	-4.29183	Actin, alpha cardiac muscle 1 (Alpha-cardiac actin) [Cleaved into: Actin, alpha cardiac muscle 1, intermediate form]	ACTC_MOUSE	SUBCELLULAR LOCATION: Cytoplasm, cytoskeleton.	P68033	K328, K317, K52
0.318894	14.1214	2.56771	0.02375	0.106849	-3.83039	Importin subunit beta-1 (Karyopherin subunit beta-1) (Nuclear factor p97) (Pore targeting complex 97 kDa subunit) (PTAC97) (SCG)	IMB1_MOUSE	SUBCELLULAR LOCATION: Cytoplasm {ECO:0000250}. Nucleus envelope {ECO:0000250}.	P70168	ProtNterm
0.225157	12.6421	2.59243	0.0226719	0.104978	-3.78641	Ubiquitin recognition factor in ER-associated degradation protein 1 (Ubiquitin fusion degradation protein 1 homolog) (UB fusion protein 1)	UFD1_MOUSE	SUBCELLULAR LOCATION: Nucleus {ECO:0000250|UniProtKB:Q9ES53}. Cytoplasm, cytosol {ECO:0000250|UniProtKB:Q9ES53}.	P70362	ProtNterm
0.0967601	14.1033	1.17306	0.262307	0.445399	-5.94262	T-complex protein 1 subunit eta (TCP-1-eta) (CCT-eta)	TCPH_MOUSE	SUBCELLULAR LOCATION: Cytoplasm.	P80313	ProtNterm
0.290996	15.2087	3.2668	0.00629938	0.0507153	-2.55348	AP-2 complex subunit mu (AP-2 mu chain) (Adaptor protein complex AP-2 subunit mu) (Adaptor-related protein complex 2 subunit mu) (Clathrin assembly protein complex 2 mu medium chain) (Clathrin coat assembly protein AP50) (Clathrin coat-associated protein AP50) (Mu2-adaptin) (Plasma membrane adaptor AP-2 50 kDa protein)	AP2M1_MOUSE	SUBCELLULAR LOCATION: Cell membrane. Membrane, coated pit; Peripheral membrane protein; Cytoplasmic side. Note=AP-2 appears to be excluded from internalizing CCVs and to disengage from sites of endocytosis seconds before internalization of the nascent CCV. {ECO:0000250}.	P84091	ProtNterm
-0.501514	16.0084	-5.05932	0.000235225	0.00993374	0.696068	Nucleoside diphosphate kinase B (NDK B) (NDP kinase B) (EC 2.7.4.6) (Histidine protein kinase NDKB) (EC 2.7.13.3) (P18) (nm23-M2)	NDKB_MOUSE	SUBCELLULAR LOCATION: Cytoplasm {ECO:0000250|UniProtKB:P22392}. Nucleus {ECO:0000250|UniProtKB:P22392}. Cell projection, lamellipodium {ECO:0000250|UniProtKB:P22392}. Cell projection, ruffle {ECO:0000250|UniProtKB:P22392}. Note=Colocalizes with ITGB1 and ITGB1BP1 at the edge or peripheral ruffles and lamellipodia during the early stages of cell spreading on fibronectin or collagen but not on vitr…	Q01768	K26
0.550019	13.991	5.01202	0.000255338	0.0100755	0.61454	Junction plakoglobin (Desmoplakin III) (Desmoplakin-3)	PLAK_MOUSE	SUBCELLULAR LOCATION: Cell junction, adherens junction. Cell junction, desmosome. Cytoplasm, cytoskeleton. Membrane; Peripheral membrane protein. Note=Cytoplasmic in a soluble and membrane-associated form.	Q02257	ProtNterm
0.256919	13.8533	2.34101	0.0362458	0.135342	-4.22726	Myosin-6 (Myosin heavy chain 6) (Myosin heavy chain, cardiac muscle alpha isoform) (MyHC-alpha)	MYH6_MOUSE	SUBCELLULAR LOCATION: Cytoplasm, myofibril. Note=Thick filaments of the myofibrils.	Q02566	ProtNterm, K878, K965, K665, K843, K1571, K1075, K1108, K1296, K1318, K1501, K1729, K503, K1453, K1793, K435, K827, K279, K384, K560, K599, K1772
1.31946	14.4999	12.0053	2.66669e-08	2.50135e-05	9.37884	Collagen alpha-2(VI) chain	CO6A2_MOUSE	SUBCELLULAR LOCATION: Secreted, extracellular space, extracellular matrix {ECO:0000250}. Membrane {ECO:0000250}; Peripheral membrane protein {ECO:0000250}. Note=Recruited on membranes by CSPG4. {ECO:0000250}.	Q02788	K731
-0.142307	14.073	-1.76136	0.102218	0.253375	-5.16589	ATP synthase subunit alpha, mitochondrial (ATP synthase F1 subunit alpha)	ATPA_MOUSE	SUBCELLULAR LOCATION: Mitochondrion inner membrane {ECO:0000250|UniProtKB:P19483}; Peripheral membrane protein {ECO:0000250|UniProtKB:P19483}; Matrix side {ECO:0000250|UniProtKB:P19483}. Cell membrane {ECO:0000250|UniProtKB:P25705}; Peripheral membrane protein {ECO:0000250|UniProtKB:P25705}; Extracellular side {ECO:0000250|UniProtKB:P25705}. Note=Colocalizes with HRG on the cell surface of T-cell…	Q03265	K506, K261, K230, K161, K305, K434
-0.1234	14.2284	-1.6751	0.118347	0.2746	-5.2929	Hydroxysteroid dehydrogenase-like protein 2 (EC 1.-.-.-)	HSDL2_MOUSE	SUBCELLULAR LOCATION: Peroxisome {ECO:0000250}.	Q2TPA8	ProtNterm
0.0491426	12.7921	0.158143	0.876831	0.936484	-6.62151	Plastin-1	PLSI_MOUSE	SUBCELLULAR LOCATION: Cytoplasm {ECO:0000250}.	Q3V0K9	ProtNterm
0.15033	14.0063	1.44824	0.171787	0.34491	-5.60685	Myopalladin	MYPN_MOUSE	SUBCELLULAR LOCATION: Cytoplasm {ECO:0000250|UniProtKB:Q86TC9}. Nucleus {ECO:0000250|UniProtKB:Q86TC9}. Cytoplasm, myofibril, sarcomere {ECO:0000250|UniProtKB:Q86TC9}. Cytoplasm, myofibril, sarcomere, Z line {ECO:0000250|UniProtKB:Q86TC9}. Note=Bound to sarcomere both at the Z-line periphery and in the central I-band region. {ECO:0000250|UniProtKB:Q86TC9}.	Q5DTJ9	ProtNterm
0.102726	14.8212	1.14657	0.272706	0.456595	-5.97203	Heat shock protein beta-6 (HspB6)	HSPB6_MOUSE	SUBCELLULAR LOCATION: Cytoplasm {ECO:0000250|UniProtKB:O14558}. Nucleus {ECO:0000250|UniProtKB:O14558}. Secreted {ECO:0000250|UniProtKB:O14558}. Note=Translocates to nuclear foci during heat shock. {ECO:0000250|UniProtKB:O14558}.	Q5EBG6	ProtNterm
0.441163	15.788	2.31823	0.0378032	0.138501	-4.2664	Myosin-binding protein H-like	MBPHL_MOUSE		Q5FW53	ProtNterm
-0.137293	14.2237	-1.40807	0.183118	0.35647	-5.65913	2-oxoglutarate dehydrogenase, mitochondrial (EC 1.2.4.2) (2-oxoglutarate dehydrogenase complex component E1) (OGDC-E1) (Alpha-ketoglutarate dehydrogenase)	ODO1_MOUSE	SUBCELLULAR LOCATION: Mitochondrion matrix {ECO:0000250|UniProtKB:Q02218}. Nucleus {ECO:0000250|UniProtKB:Q02218}. Note=Mainly localizes in the mitochondrion. A small fraction localizes to the nucleus, where the 2-oxoglutarate dehydrogenase complex is required for histone succinylation. {ECO:0000250|UniProtKB:Q02218}.	Q60597	K74
-0.0691427	13.9603	-0.676669	0.510754	0.676987	-6.39632	Atypical kinase COQ8A, mitochondrial (EC 2.7.-.-) (Chaperone activity of bc1 complex-like) (Chaperone-ABC1-like) (Coenzyme Q protein 8A) (aarF domain-containing protein kinase 3)	COQ8A_MOUSE	SUBCELLULAR LOCATION: Mitochondrion {ECO:0000250|UniProtKB:Q8NI60}. Membrane {ECO:0000255}; Single-pass membrane protein {ECO:0000250|UniProtKB:Q8NI60, ECO:0000255}.	Q60936	ProtNterm
-0.238443	14.8553	-2.51119	0.0264056	0.114738	-3.93047	Peroxiredoxin-2 (EC 1.11.1.15) (Thiol-specific antioxidant protein) (TSA) (Thioredoxin peroxidase 1) (Thioredoxin-dependent peroxide reductase 1)	PRDX2_MOUSE	SUBCELLULAR LOCATION: Cytoplasm {ECO:0000250|UniProtKB:P32119}.	Q61171	K119
-0.182563	14.4378	-1.69745	0.113965	0.269239	-5.26037	Rab GDP dissociation inhibitor beta (Rab GDI beta) (GDI-3) (Guanosine diphosphate dissociation inhibitor 2) (GDI-2)	GDIB_MOUSE	SUBCELLULAR LOCATION: Cytoplasm {ECO:0000250}. Membrane {ECO:0000250}; Peripheral membrane protein {ECO:0000250}.	Q61598	ProtNterm
0.156207	14.1472	1.39893	0.185781	0.359496	-5.67088	Myomesin-1 (Myomesin family member 1) (Skelemin)	MYOM1_MOUSE	SUBCELLULAR LOCATION: Cytoplasm, myofibril, sarcomere, M line {ECO:0000269|PubMed:18177667, ECO:0000269|PubMed:22562206}.	Q62234	K979
-0.0466068	14.7817	-0.624334	0.543462	0.699079	-6.43123	Cytochrome c oxidase subunit NDUFA4	NDUA4_MOUSE	SUBCELLULAR LOCATION: Mitochondrion inner membrane {ECO:0000250}; Peripheral membrane protein {ECO:0000250}; Matrix side {ECO:0000250}.	Q62425	K74
0.344077	13.358	2.16068	0.0504477	0.166826	-4.53279	Sarcoplasmic/endoplasmic reticulum calcium ATPase 3 (SERCA3) (SR Ca(2+)-ATPase 3) (EC 3.6.3.8) (Calcium pump 3)	AT2A3_MOUSE	SUBCELLULAR LOCATION: Endoplasmic reticulum membrane {ECO:0000250|UniProtKB:Q93084}; Multi-pass membrane protein {ECO:0000250|UniProtKB:Q93084}. Sarcoplasmic reticulum membrane {ECO:0000250|UniProtKB:Q93084}; Multi-pass membrane protein {ECO:0000250|UniProtKB:Q93084}.	Q64518	ProtNterm
-0.290444	13.9141	-3.57304	0.00352201	0.0369938	-1.98439	Creatine kinase S-type, mitochondrial (EC 2.7.3.2) (Basic-type mitochondrial creatine kinase) (Mib-CK) (Sarcomeric mitochondrial creatine kinase) (S-MtCK)	KCRS_MOUSE	SUBCELLULAR LOCATION: Mitochondrion inner membrane {ECO:0000250}; Peripheral membrane protein {ECO:0000250}; Intermembrane side {ECO:0000250}.	Q6P8J7	K344
-0.261393	14.7592	-3.03358	0.00982313	0.0654875	-2.98502	Trafficking kinesin-binding protein 1	TRAK1_MOUSE	SUBCELLULAR LOCATION: Cytoplasm {ECO:0000250}. Nucleus {ECO:0000250}. Mitochondrion {ECO:0000250}. Early endosome {ECO:0000250}. Endosome {ECO:0000250}. Note=Predominantly associated with early endosome. Colocalizes with MGARP at the mitochondria (By similarity). Localization to early endosomes depends on interaction with HRS. {ECO:0000250}.	Q6PD31	K121
0.217773	14.6669	2.30136	0.0389976	0.141702	-4.29529	Sodium/potassium-transporting ATPase subunit alpha-2 (Na(+)/K(+) ATPase alpha-2 subunit) (EC 3.6.3.9) (Na(+)/K(+) ATPase alpha(+) subunit) (Sodium pump subunit alpha-2)	AT1A2_MOUSE	SUBCELLULAR LOCATION: Membrane {ECO:0000250}; Multi-pass membrane protein {ECO:0000250}. Cell membrane {ECO:0000250}; Multi-pass membrane protein {ECO:0000250}.	Q6PIE5	K770
-0.125912	14.5977	-1.42419	0.178499	0.351935	-5.63828	Up-regulated during skeletal muscle growth protein 5 (Diabetes-associated protein in insulin-sensitive tissues)	USMG5_MOUSE	SUBCELLULAR LOCATION: Mitochondrion membrane {ECO:0000250}; Single-pass membrane protein {ECO:0000250}.	Q78IK2	K16, K17
-0.0372709	14.8654	-0.401967	0.694391	0.811049	-6.54963	NADH dehydrogenase [ubiquinone] 1 alpha subcomplex subunit 12 (Complex I-B17.2) (CI-B17.2) (CIB17.2) (NADH-ubiquinone oxidoreductase subunit B17.2)	NDUAC_MOUSE	SUBCELLULAR LOCATION: Mitochondrion inner membrane {ECO:0000250|UniProtKB:Q9UI09}; Peripheral membrane protein {ECO:0000255}; Matrix side {ECO:0000250|UniProtKB:Q9UI09}.	Q7TMF3	ProtNterm, K8
-0.070539	13.7646	-0.725272	0.481437	0.650531	-6.36156	Acyl-CoA dehydrogenase family member 11 (ACAD-11) (EC 1.3.99.-)	ACD11_MOUSE	SUBCELLULAR LOCATION: Peroxisome {ECO:0000269|PubMed:17768142}. Mitochondrion {ECO:0000250}.	Q80XL6	ProtNterm
-0.0486465	14.5484	-0.611117	0.551905	0.706825	-6.43964	Heterogeneous nuclear ribonucleoprotein A3 (hnRNP A3)	ROA3_MOUSE	SUBCELLULAR LOCATION: Nucleus {ECO:0000250}. Note=Component of ribonucleosomes. {ECO:0000250}.	Q8BG05	ProtNterm
-0.14376	13.0835	-1.29197	0.219384	0.39888	-5.8041	BolA-like protein 2	BOLA2_MOUSE	SUBCELLULAR LOCATION: Cytoplasm {ECO:0000250|UniProtKB:Q9H3K6}. Nucleus {ECO:0000250|UniProtKB:Q9H3K6}.	Q8BGS2	ProtNterm
-0.157146	14.5246	-1.84295	0.0887948	0.236139	-5.04225	Enoyl-CoA hydratase, mitochondrial (EC 4.2.1.17) (Enoyl-CoA hydratase 1) (Short-chain enoyl-CoA hydratase) (SCEH)	ECHM_MOUSE	SUBCELLULAR LOCATION: Mitochondrion matrix {ECO:0000250}.	Q8BH95	K101
-0.0529306	14.157	-0.741665	0.471785	0.642244	-6.34933	Trifunctional enzyme subunit alpha, mitochondrial (TP-alpha) [Includes: Long-chain enoyl-CoA hydratase (EC 4.2.1.17); Long chain 3-hydroxyacyl-CoA dehydrogenase (EC 1.1.1.211)]	ECHA_MOUSE	SUBCELLULAR LOCATION: Mitochondrion matrix {ECO:0000250}.	Q8BMS1	K540, K309, K634, K728, K334, K644, K390, K129
0.0243661	16.1823	0.118415	0.907592	0.953641	-6.62733	Acetyl-CoA acetyltransferase, cytosolic (EC 2.3.1.9) (Cytosolic acetoacetyl-CoA thiolase)	THIC_MOUSE	SUBCELLULAR LOCATION: Cytoplasm {ECO:0000250}.	Q8CAY6	ProtNterm
0.22263	12.5283	2.19016	0.0478134	0.161364	-4.48356	BAG family molecular chaperone regulator 5 (BAG-5) (Bcl-2-associated athanogene 5)	BAG5_MOUSE		Q8CI32	ProtNterm
0.0882676	14.6064	1.10428	0.289959	0.473005	-6.01785	Glycogen phosphorylase, brain form (EC 2.4.1.1)	PYGB_MOUSE		Q8CI94	K520
0.16931	14.7358	1.4276	0.177534	0.351695	-5.63385	Dynamin-1-like protein (EC 3.6.5.5) (Dynamin family member proline-rich carboxyl-terminal domain less) (Dymple) (Dynamin-related protein 1)	DNM1L_MOUSE	SUBCELLULAR LOCATION: Cytoplasm, cytosol. Golgi apparatus {ECO:0000250}. Endomembrane system; Peripheral membrane protein. Mitochondrion outer membrane; Peripheral membrane protein. Peroxisome {ECO:0000250}. Membrane, clathrin-coated pit {ECO:0000250}. Cytoplasmic vesicle, secretory vesicle, synaptic vesicle membrane {ECO:0000250}. Note=Mainly cytosolic. Translocated to the mitochondrial membrane…	Q8K1M6	ProtNterm
-0.257167	13.9989	-3.13471	0.00810161	0.0585562	-2.79828	Ubiquinone biosynthesis protein COQ9, mitochondrial	COQ9_MOUSE	SUBCELLULAR LOCATION: Mitochondrion {ECO:0000269|PubMed:18614015}.	Q8K1Z0	K170
-0.100924	14.0275	-1.25368	0.232546	0.414805	-5.84984	Succinate dehydrogenase [ubiquinone] flavoprotein subunit, mitochondrial (EC 1.3.5.1) (Flavoprotein subunit of complex II) (Fp)	SDHA_MOUSE	SUBCELLULAR LOCATION: Mitochondrion inner membrane {ECO:0000250|UniProtKB:Q0QF01}; Peripheral membrane protein {ECO:0000250|UniProtKB:Q0QF01}; Matrix side {ECO:0000250|UniProtKB:Q0QF01}.	Q8K2B3	K179, K335
-0.0626697	14.1026	-0.728928	0.479274	0.649641	-6.35885	Acetyl-CoA acetyltransferase, mitochondrial (EC 2.3.1.9) (Acetoacetyl-CoA thiolase)	THIL_MOUSE	SUBCELLULAR LOCATION: Mitochondrion {ECO:0000250}.	Q8QZT1	K171, K178
0.129623	14.742	0.867662	0.401679	0.582085	-6.24715	PRA1 family protein 3 (ADP-ribosylation factor-like protein 6-interacting protein 5) (ARL-6-interacting protein 5) (Aip-5) (Addicsin) (GTRAP3-18) (Glutamate transporter EAAC1-interacting protein) (Prenylated Rab acceptor protein 2) (Protein JWa)	PRAF3_MOUSE	SUBCELLULAR LOCATION: Endoplasmic reticulum membrane {ECO:0000269|PubMed:12438930}; Multi-pass membrane protein {ECO:0000255}. Cell membrane {ECO:0000250|UniProtKB:Q9ES40}; Multi-pass membrane protein {ECO:0000255}. Cytoplasm {ECO:0000269|PubMed:12438930}. Cytoplasm, cytoskeleton {ECO:0000269|PubMed:12438930}. Note=Also exists as a soluble form in the cytoplasm. Associated with microtubules. {ECO…	Q8R5J9	ProtNterm
0.057183	14.0397	0.732769	0.477008	0.646941	-6.356	Phosphate carrier protein, mitochondrial (Phosphate transport protein) (PTP) (Solute carrier family 25 member 3)	MPCP_MOUSE	SUBCELLULAR LOCATION: Mitochondrion inner membrane; Multi-pass membrane protein.	Q8VEM8	K242, K204, K308
-0.0611684	14.4659	-0.84729	0.412518	0.591046	-6.26464	NADH-ubiquinone oxidoreductase 75 kDa subunit, mitochondrial (EC 1.6.5.3) (EC 1.6.99.3) (Complex I-75kD) (CI-75kD)	NDUS1_MOUSE	SUBCELLULAR LOCATION: Mitochondrion inner membrane {ECO:0000250}. Note=Matrix and cytoplasmic side of the mitochondrial inner membrane. {ECO:0000250}.	Q91VD9	K298
-0.0959771	14.3389	-1.2312	0.240563	0.424838	-5.8762	ATP synthase subunit gamma, mitochondrial (ATP synthase F1 subunit gamma) (F-ATPase gamma subunit)	ATPG_MOUSE	SUBCELLULAR LOCATION: Mitochondrion inner membrane {ECO:0000250|UniProtKB:P05631}; Peripheral membrane protein {ECO:0000250|UniProtKB:P05631}; Matrix side {ECO:0000250|UniProtKB:P05631}.	Q91VR2	K154, K55, K115
-0.0429487	14.1581	-0.301723	0.767748	0.86224	-6.58666	UDP-N-acetylhexosamine pyrophosphorylase [Includes: UDP-N-acetylgalactosamine pyrophosphorylase (EC 2.7.7.83); UDP-N-acetylglucosamine pyrophosphorylase (EC 2.7.7.23)]	UAP1_MOUSE	SUBCELLULAR LOCATION: Cytoplasm {ECO:0000250}.	Q91YN5	K7
-0.0709671	14.1206	-0.982431	0.344236	0.529315	-6.14181	Electron transfer flavoprotein-ubiquinone oxidoreductase, mitochondrial (ETF-QO) (ETF-ubiquinone oxidoreductase) (EC 1.5.5.1) (Electron-transferring-flavoprotein dehydrogenase) (ETF dehydrogenase)	ETFD_MOUSE	SUBCELLULAR LOCATION: Mitochondrion inner membrane {ECO:0000250}.	Q921G7	K415
0.262224	14.5854	1.79805	0.095972	0.246238	-5.1107	Serotransferrin (Transferrin) (Beta-1 metal-binding globulin) (Siderophilin)	TRFE_MOUSE	SUBCELLULAR LOCATION: Secreted.	Q921I1	K575
-0.0382143	14.7912	-0.514295	0.615878	0.756501	-6.49598	Trifunctional enzyme subunit beta, mitochondrial (TP-beta) [Includes: 3-ketoacyl-CoA thiolase (EC 2.3.1.16) (Acetyl-CoA acyltransferase) (Beta-ketothiolase)]	ECHB_MOUSE	SUBCELLULAR LOCATION: Mitochondrion {ECO:0000250}. Mitochondrion inner membrane {ECO:0000250}. Mitochondrion outer membrane {ECO:0000250}. Endoplasmic reticulum {ECO:0000250}.	Q99JY0	K73
0.18676	13.2449	1.38519	0.189846	0.365907	-5.68843	GTPase IMAP family member 4 (Immunity-associated nucleotide 1 protein) (IAN-1) (Immunity-associated protein 4)	GIMA4_MOUSE	SUBCELLULAR LOCATION: Cytoplasm, cytosol {ECO:0000269|PubMed:16569770}.	Q99JY3	ProtNterm
-0.145069	14.1972	-1.66497	0.120382	0.276566	-5.30756	Aconitate hydratase, mitochondrial (Aconitase) (EC 4.2.1.3) (Citrate hydro-lyase)	ACON_MOUSE	SUBCELLULAR LOCATION: Mitochondrion {ECO:0000250|UniProtKB:P16276}.	Q99KI0	K573, K689
-0.232425	14.1188	-2.31839	0.0377925	0.138501	-4.26614	Nicotinamide phosphoribosyltransferase (NAmPRTase) (Nampt) (EC 2.4.2.12) (Pre-B-cell colony-enhancing factor 1 homolog) (PBEF) (Visfatin)	NAMPT_MOUSE	SUBCELLULAR LOCATION: Nucleus {ECO:0000250|UniProtKB:P43490}. Cytoplasm {ECO:0000269|PubMed:12555668}. Secreted {ECO:0000250|UniProtKB:P43490}. Note=Under non-inflammatory conditions, visfatin predominantly exhibits a granular pattern within the nucleus. Secreted by endothelial cells upon IL-1beta stimulation. Abundantly secreted in milk, reaching 100-fold higher concentrations compared to matern…	Q99KQ4	ProtNterm
-0.177748	14.1598	-2.1318	0.053161	0.17104	-4.58074	Electron transfer flavoprotein subunit alpha, mitochondrial (Alpha-ETF)	ETFA_MOUSE	SUBCELLULAR LOCATION: Mitochondrion matrix {ECO:0000250|UniProtKB:P13804}.	Q99LC5	K158
0.434857	13.2033	2.91706	0.0122623	0.0749078	-3.19911	Reticulon-4 (Neurite outgrowth inhibitor) (Nogo protein)	RTN4_MOUSE	SUBCELLULAR LOCATION: Endoplasmic reticulum membrane {ECO:0000250|UniProtKB:Q9NQC3}; Multi-pass membrane protein {ECO:0000255}. Note=Anchored to the membrane of the endoplasmic reticulum through 2 putative transmembrane domains. Localizes throughout the ER tubular network. Co-localizes with TMEM33 at the ER sheets. {ECO:0000250|UniProtKB:Q9NQC3}.	Q99P72	ProtNterm
-0.324436	14.6163	-3.01733	0.0101319	0.0663345	-3.01496	2,4-dienoyl-CoA reductase, mitochondrial (EC 1.3.1.34) (2,4-dienoyl-CoA reductase [NADPH]) (4-enoyl-CoA reductase [NADPH])	DECR_MOUSE	SUBCELLULAR LOCATION: Mitochondrion {ECO:0000250}.	Q9CQ62	K97
-0.0381637	13.0897	-0.276714	0.786453	0.875996	-6.59428	Mitochondrial fission 1 protein (FIS1 homolog) (Tetratricopeptide repeat protein 11) (TPR repeat protein 11)	FIS1_MOUSE	SUBCELLULAR LOCATION: Mitochondrion outer membrane; Single-pass membrane protein. Peroxisome membrane {ECO:0000250}; Single-pass membrane protein {ECO:0000250}.	Q9CQ92	ProtNterm
-0.121666	13.8812	-1.40183	0.184934	0.359287	-5.66716	NADH dehydrogenase [ubiquinone] 1 beta subcomplex subunit 9 (Complex I-B22) (CI-B22) (NADH-ubiquinone oxidoreductase B22 subunit)	NDUB9_MOUSE	SUBCELLULAR LOCATION: Mitochondrion inner membrane {ECO:0000250|UniProtKB:Q9Y6M9}; Peripheral membrane protein {ECO:0000250|UniProtKB:Q9Y6M9}; Matrix side {ECO:0000250|UniProtKB:Q9Y6M9}.	Q9CQJ8	ProtNterm
-0.0961652	14.6354	-1.12174	0.282735	0.466559	-5.99909	ATP synthase F(0) complex subunit B1, mitochondrial (ATP synthase subunit b) (ATPase subunit b)	AT5F1_MOUSE	SUBCELLULAR LOCATION: Mitochondrion. Mitochondrion inner membrane.	Q9CQQ7	K154, K225
-0.169163	14.2808	-1.38272	0.190585	0.366571	-5.69158	40S ribosomal protein S21	RS21_MOUSE	SUBCELLULAR LOCATION: Cytoplasm, cytosol {ECO:0000250|UniProtKB:P63220}. Cytoplasm {ECO:0000250|UniProtKB:P63220}. Rough endoplasmic reticulum {ECO:0000250|UniProtKB:P63221}. Note=Detected on cytosolic polysomes (By similarity). Detected in ribosomes that are associated with the rough endoplasmic reticulum (By similarity). {ECO:0000250|UniProtKB:P63220, ECO:0000250|UniProtKB:P63221}.	Q9CQR2	ProtNterm
-0.200281	14.806	-2.70764	0.0182438	0.0935648	-3.57988	Cytochrome b-c1 complex subunit Rieske, mitochondrial (EC 1.10.2.2) (Complex III subunit 5) (Cytochrome b-c1 complex subunit 5) (Rieske iron-sulfur protein) (RISP) (Rieske protein UQCRFS1) (Ubiquinol-cytochrome c reductase iron-sulfur subunit) [Cleaved into: Cytochrome b-c1 complex subunit 9 (Su9) (Subunit 9) (8 kDa subunit 9) (Complex III subunit IX) (Cytochrome b-c1 complex subunit 11) (Ubiquin…	UCRI_MOUSE	SUBCELLULAR LOCATION: Mitochondrion inner membrane {ECO:0000250|UniProtKB:Q5ZLR5}; Single-pass membrane protein {ECO:0000250|UniProtKB:Q5ZLR5}.	Q9CR68	ProtNterm
0.0331473	13.4925	0.441611	0.666197	0.792381	-6.53215	Tumor protein D54 (Tumor protein D52-like 2)	TPD54_MOUSE		Q9CYZ2	ProtNterm
-0.153336	14.7702	-2.06068	0.0604325	0.187056	-4.6975	Cytochrome b-c1 complex subunit 1, mitochondrial (Complex III subunit 1) (Core protein I) (Ubiquinol-cytochrome-c reductase complex core protein 1)	QCR1_MOUSE	SUBCELLULAR LOCATION: Mitochondrion inner membrane {ECO:0000250}.	Q9CZ13	K163, K99
-0.347857	14.2752	-4.44268	0.000701481	0.0160025	-0.389414	Citrate synthase, mitochondrial (EC 2.3.3.1) (Citrate (Si)-synthase)	CISY_MOUSE	SUBCELLULAR LOCATION: Mitochondrion matrix {ECO:0000250}.	Q9CZU6	K76, K43
0.080214	14.0354	0.829023	0.422401	0.599968	-6.28001	Pyruvate dehydrogenase E1 component subunit beta, mitochondrial (PDHE1-B) (EC 1.2.4.1)	ODPB_MOUSE	SUBCELLULAR LOCATION: Mitochondrion matrix {ECO:0000250}.	Q9D051	K354
0.0246134	14.2114	0.304309	0.765822	0.860408	-6.58584	Arginine--tRNA ligase, cytoplasmic (EC 6.1.1.19) (Arginyl-tRNA synthetase) (ArgRS)	SYRC_MOUSE	SUBCELLULAR LOCATION: Cytoplasm {ECO:0000250|UniProtKB:P54136}. Cytoplasm, cytosol {ECO:0000250|UniProtKB:P54136}.	Q9D0I9	ProtNterm
-0.150149	14.0168	-1.78916	0.0974529	0.248093	-5.12413	Cytochrome c1, heme protein, mitochondrial (Complex III subunit 4) (Complex III subunit IV) (Cytochrome b-c1 complex subunit 4) (Ubiquinol-cytochrome-c reductase complex cytochrome c1 subunit) (Cytochrome c-1)	CY1_MOUSE	SUBCELLULAR LOCATION: Mitochondrion inner membrane; Single-pass membrane protein; Intermembrane side.	Q9D0M3	K177
-0.219721	12.9418	-2.4585	0.0291384	0.120687	-4.02313	Ras-related protein Rab-1B	RAB1B_MOUSE	SUBCELLULAR LOCATION: Cytoplasm {ECO:0000250|UniProtKB:Q9H0U4}. Membrane {ECO:0000250|UniProtKB:Q9H0U4}; Lipid-anchor {ECO:0000250|UniProtKB:Q9H0U4}; Cytoplasmic side {ECO:0000250|UniProtKB:Q9H0U4}. Preautophagosomal structure membrane {ECO:0000250|UniProtKB:Q9H0U4}; Lipid-anchor {ECO:0000305}; Cytoplasmic side {ECO:0000305}. Note=Targeted by REP1 to membranes of specific subcellular compartments…	Q9D1G1	ProtNterm
0.0502754	14.1036	0.578059	0.573333	0.723924	-6.45991	Ragulator complex protein LAMTOR5 (Late endosomal/lysosomal adaptor and MAPK and MTOR activator 5)	LTOR5_MOUSE	SUBCELLULAR LOCATION: Cytoplasm {ECO:0000250}. Lysosome {ECO:0000250}.	Q9D1L9	ProtNterm
-0.117177	15.1346	-1.14334	0.273993	0.4577	-5.97557	1-acyl-sn-glycerol-3-phosphate acyltransferase gamma (EC 2.3.1.51) (1-acylglycerol-3-phosphate O-acyltransferase 3) (1-AGP acyltransferase 3) (1-AGPAT 3) (Lysophosphatidic acid acyltransferase gamma) (LPAAT-gamma)	PLCC_MOUSE	SUBCELLULAR LOCATION: Endoplasmic reticulum membrane {ECO:0000269|PubMed:19114731}; Multi-pass membrane protein {ECO:0000250|UniProtKB:Q9NRZ7}. Nucleus envelope {ECO:0000250}.	Q9D517	ProtNterm
-0.107393	14.2154	-1.35624	0.198647	0.373742	-5.72499	ATP synthase subunit O, mitochondrial (Oligomycin sensitivity conferral protein) (OSCP)	ATPO_MOUSE	SUBCELLULAR LOCATION: Mitochondrion {ECO:0000250}. Mitochondrion inner membrane {ECO:0000250}.	Q9DB20	K84, K162, K51
0.216137	14.0187	1.61775	0.130274	0.290605	-5.37513	Prostamide/prostaglandin F synthase (Prostamide/PG F synthase) (Prostamide/PGF synthase) (EC 1.11.1.20)	PGFS_MOUSE	SUBCELLULAR LOCATION: Cytoplasm, cytosol {ECO:0000269|PubMed:18006499}.	Q9DB60	ProtNterm
-0.153633	14.4783	-2.05392	0.0611705	0.188814	-4.70851	Cytochrome b-c1 complex subunit 2, mitochondrial (Complex III subunit 2) (Core protein II) (Ubiquinol-cytochrome-c reductase complex core protein 2)	QCR2_MOUSE	SUBCELLULAR LOCATION: Mitochondrion inner membrane {ECO:0000250}; Peripheral membrane protein {ECO:0000250}; Matrix side {ECO:0000250}.	Q9DB77	K98
-0.0436098	14.2708	-0.525231	0.608471	0.751263	-6.49008	NADH dehydrogenase [ubiquinone] 1 alpha subcomplex subunit 8 (Complex I-19kD) (CI-19kD) (Complex I-PGIV) (CI-PGIV) (NADH-ubiquinone oxidoreductase 19 kDa subunit)	NDUA8_MOUSE	SUBCELLULAR LOCATION: Mitochondrion inner membrane {ECO:0000250|UniProtKB:P51970}; Peripheral membrane protein {ECO:0000250|UniProtKB:P51970}. Mitochondrion intermembrane space {ECO:0000250|UniProtKB:P51970}. Mitochondrion {ECO:0000250|UniProtKB:P51970}.	Q9DCJ5	K14
-0.142173	13.7604	-1.23784	0.238174	0.422263	-5.86846	1,5-anhydro-D-fructose reductase (AF reductase) (EC 1.1.1.263) (Aldo-keto reductase family 1 member C-like protein 2) (Aldo-keto reductase family 1 member E1) (Aldo-keto reductase family 1 member E2)	AKCL2_MOUSE	SUBCELLULAR LOCATION: Cytoplasm {ECO:0000305}.	Q9DCT1	ProtNterm
-0.174649	14.3219	-2.1534	0.0511198	0.167926	-4.54492	Electron transfer flavoprotein subunit beta (Beta-ETF)	ETFB_MOUSE	SUBCELLULAR LOCATION: Mitochondrion matrix {ECO:0000250|UniProtKB:P38117}.	Q9DCW4	K110
-0.049498	14.7896	-0.586399	0.567886	0.720029	-6.45489	ATP synthase subunit d, mitochondrial (ATPase subunit d)	ATP5H_MOUSE	SUBCELLULAR LOCATION: Mitochondrion. Mitochondrion inner membrane.	Q9DCX2	K48, K78, K72
0.3316	14.4301	2.25217	0.0426888	0.151689	-4.37906	EH domain-containing protein 4 (PAST homolog 2) (mPAST2)	EHD4_MOUSE	SUBCELLULAR LOCATION: Early endosome membrane {ECO:0000250|UniProtKB:Q9H223}; Peripheral membrane protein {ECO:0000305}; Cytoplasmic side {ECO:0000305}. Recycling endosome membrane {ECO:0000250|UniProtKB:Q9H223}; Peripheral membrane protein {ECO:0000305}; Cytoplasmic side {ECO:0000305}. Cell membrane {ECO:0000269|PubMed:21177873}; Peripheral membrane protein {ECO:0000305}; Cytoplasmic side {ECO:0…	Q9EQP2	ProtNterm
0.358819	14.1901	3.01598	0.010158	0.0663563	-3.01744	Exportin-2 (Exp2) (Chromosome segregation 1-like protein) (Importin-alpha re-exporter)	XPO2_MOUSE	SUBCELLULAR LOCATION: Cytoplasm {ECO:0000250|UniProtKB:P55060}. Nucleus {ECO:0000250|UniProtKB:P55060}. Note=Shuttles between the nucleus and the cytoplasm. {ECO:0000250|UniProtKB:P55060}.	Q9ERK4	ProtNterm
0.190426	13.8322	2.32335	0.0374474	0.13789	-4.25761	Leucine zipper transcription factor-like protein 1	LZTL1_MOUSE	SUBCELLULAR LOCATION: Cytoplasm {ECO:0000269|PubMed:22072986, ECO:0000269|PubMed:22093827}.	Q9JHQ5	K135
0.345611	14.1679	2.98928	0.0106878	0.0688647	-3.06657	Alpha-actinin-2 (Alpha-actinin skeletal muscle isoform 2) (F-actin cross-linking protein)	ACTN2_MOUSE	SUBCELLULAR LOCATION: Cytoplasm, myofibril, sarcomere, Z line {ECO:0000269|PubMed:19932097}. Note=Colocalizes with MYOZ1 and FLNC at the Z-lines of skeletal muscle.	Q9JI91	ProtNterm, K499
0.349717	14.8451	3.17788	0.00746197	0.0553909	-2.71837	Myozenin-2 (Calsarcin-1) (FATZ-related protein 2)	MYOZ2_MOUSE	SUBCELLULAR LOCATION: Cytoplasm, myofibril, sarcomere, Z line {ECO:0000269|PubMed:11114196}. Note=Colocalizes with ACTN1 and PPP3CA at the Z-line of heart and skeletal muscle.	Q9JJW5	ProtNterm
0.211854	14.3743	2.89705	0.012738	0.0768489	-3.23574	LIM domain-binding protein 3 (Protein cypher) (Protein oracle) (Z-band alternatively spliced PDZ-motif protein)	LDB3_MOUSE	SUBCELLULAR LOCATION: Cytoplasm, perinuclear region {ECO:0000269|PubMed:10391924}. Cell projection, pseudopodium {ECO:0000269|PubMed:10391924}. Cytoplasm, cytoskeleton {ECO:0000269|PubMed:10391924}. Cytoplasm, myofibril, sarcomere, Z line {ECO:0000269|PubMed:10391924}. Note=Localized to the cytoplasm around nuclei and pseudopodia of undifferentiated cells and detected throughout the myotubes of d…	Q9JKS4	ProtNterm
-0.0531862	13.0317	-0.516206	0.614581	0.756248	-6.49495	Dynactin subunit 5 (Dynactin subunit p25)	DCTN5_MOUSE	SUBCELLULAR LOCATION: Cytoplasm, cytoskeleton {ECO:0000250}. Chromosome, centromere, kinetochore {ECO:0000250}.	Q9QZB9	ProtNterm
-0.270118	13.6026	-2.78346	0.0158039	0.0867922	-3.44272	Adenylate kinase isoenzyme 1 (AK 1) (EC 2.7.4.3) (EC 2.7.4.6) (ATP-AMP transphosphorylase 1) (ATP:AMP phosphotransferase) (Adenylate monophosphate kinase) (Myokinase)	KAD1_MOUSE	SUBCELLULAR LOCATION: Cytoplasm {ECO:0000255|HAMAP-Rule:MF_03171}.	Q9R0Y5	K21
-0.10515	14.4245	-1.20693	0.249461	0.434103	-5.90423	Mitochondrial import inner membrane translocase subunit Tim8 A (Deafness dystonia protein 1 homolog)	TIM8A_MOUSE	SUBCELLULAR LOCATION: Mitochondrion inner membrane {ECO:0000250}; Peripheral membrane protein {ECO:0000250}; Intermembrane side {ECO:0000250}.	Q9WVA2	ProtNterm
0.143903	14.5326	1.49092	0.1604	0.330794	-5.55018	EH domain-containing protein 1 (PAST homolog 1) (mPAST1)	EHD1_MOUSE	SUBCELLULAR LOCATION: Recycling endosome membrane {ECO:0000250|UniProtKB:Q9H4M9}; Peripheral membrane protein {ECO:0000305}; Cytoplasmic side {ECO:0000305}. Early endosome membrane {ECO:0000250|UniProtKB:Q9H4M9}; Peripheral membrane protein {ECO:0000305}; Cytoplasmic side {ECO:0000305}. Cell membrane {ECO:0000269|PubMed:21177873}; Peripheral membrane protein {ECO:0000305}; Cytoplasmic side {ECO:0…	Q9WVK4	ProtNterm
-0.0183837	14.0443	-0.169892	0.867772	0.929528	-6.61947	Maleylacetoacetate isomerase (MAAI) (EC 5.2.1.2) (GSTZ1-1) (Glutathione S-transferase zeta 1) (EC 2.5.1.18)	MAAI_MOUSE	SUBCELLULAR LOCATION: Cytoplasm {ECO:0000250}.	Q9WVL0	ProtNterm, K5
-0.182195	14.0971	-2.34547	0.035948	0.134747	-4.21958	Succinate--CoA ligase [ADP-forming] subunit beta, mitochondrial (EC 6.2.1.5) (ATP-specific succinyl-CoA synthetase subunit beta) (A-SCS) (Succinyl-CoA synthetase beta-A chain) (SCS-betaA)	SUCB1_MOUSE	SUBCELLULAR LOCATION: Mitochondrion {ECO:0000255|HAMAP-Rule:MF_03220}.	Q9Z2I9	K215, K129
0.14417	13.4235	0.845388	0.41354	0.591929	-6.26626	Heterogeneous nuclear ribonucleoprotein F (hnRNP F) [Cleaved into: Heterogeneous nuclear ribonucleoprotein F, N-terminally processed]	HNRPF_MOUSE	SUBCELLULAR LOCATION: Nucleus, nucleoplasm {ECO:0000250}.	Q9Z2X1	ProtNterm
0.557267	13.1155	6.21054	3.513e-05	0.00349846	2.58093	Brefeldin A-inhibited guanine nucleotide-exchange protein 2 (Brefeldin A-inhibited GEP 2) (ADP-ribosylation factor guanine nucleotide-exchange factor 2)	BIG2_MOUSE	SUBCELLULAR LOCATION: Cytoplasm {ECO:0000250}. Membrane {ECO:0000250}. Golgi apparatus {ECO:0000250}. Cytoplasm, perinuclear region {ECO:0000250}. Golgi apparatus, trans-Golgi network {ECO:0000250}. Endosome {ECO:0000250}. Cytoplasm, cytoskeleton, microtubule organizing center, centrosome {ECO:0000250}. Cell projection, dendrite {ECO:0000250}. Cytoplasmic vesicle {ECO:0000250}. Cell junction, syn…	A2A5R2	NA
0.0652739	13.5532	0.62973	0.540037	0.69713	-6.42776	Oxysterol-binding protein-related protein 9 (ORP-9) (OSBP-related protein 9)	OSBL9_MOUSE	SUBCELLULAR LOCATION: Late endosome membrane {ECO:0000250}. Golgi apparatus, trans-Golgi network membrane {ECO:0000250}. Note=Localizes at the Golgi-late endosome interface. {ECO:0000250}.	A2A8Z1	NA
-0.0457505	13.013	-0.542764	0.59669	0.741735	-6.48037	Protein DDI1 homolog 2 (EC 3.4.23.-)	DDI2_MOUSE	SUBCELLULAR LOCATION: Cytoplasm, cytosol {ECO:0000250|UniProtKB:Q5TDH0}.	A2ADY9	NA
0.162292	13.0629	1.38551	0.189751	0.365907	-5.68803	Cytoskeleton-associated protein 5	CKAP5_MOUSE	SUBCELLULAR LOCATION: Cytoplasm, cytoskeleton, microtubule organizing center, centrosome {ECO:0000250|UniProtKB:Q14008}. Cytoplasm, cytoskeleton, spindle pole {ECO:0000250|UniProtKB:Q14008}. Cytoplasm, cytoskeleton, spindle {ECO:0000250|UniProtKB:Q14008}. Chromosome, centromere, kinetochore {ECO:0000250|UniProtKB:Q14008}. Note=Detected on centrosomes and kinetochores during interphase and mitosis…	A2AGT5	NA
0.0662957	13.0137	0.632883	0.53804	0.696233	-6.42571	DnaJ homolog subfamily C member 25	DJC25_MOUSE	SUBCELLULAR LOCATION: Membrane {ECO:0000305}; Multi-pass membrane protein {ECO:0000305}.	A2ALW5	NA
0.144746	14.7109	1.67349	0.118668	0.275009	-5.29524	Caveolae-associated protein 4 (Muscle-related coiled-coil protein) (Muscle-restricted coiled-coil protein)	CAVN4_MOUSE	SUBCELLULAR LOCATION: Cytoplasm, myofibril, sarcomere {ECO:0000269|PubMed:18332105}. Cytoplasm {ECO:0000269|PubMed:18332105}. Cytoplasm, cytosol {ECO:0000269|PubMed:19546242}. Membrane, caveola {ECO:0000269|PubMed:19546242, ECO:0000269|PubMed:24567387}. Cell membrane, sarcolemma {ECO:0000269|PubMed:19546242}. Cell membrane {ECO:0000269|PubMed:26497963}. Note=In cardiomyocytes, accumulates in the …	A2AMM0	NA
0.40433	13.6651	3.47042	0.00427775	0.0414984	-2.17512	E3 ubiquitin-protein ligase UBR4 (EC 2.3.2.27) (N-recognin-4) (RING-type E3 ubiquitin transferase UBR4) (Zinc finger UBR1-type protein 1) (p600)	UBR4_MOUSE	SUBCELLULAR LOCATION: Membrane {ECO:0000305}; Multi-pass membrane protein {ECO:0000305}. Cytoplasm {ECO:0000250}. Cytoplasm, cytoskeleton {ECO:0000250}. Nucleus {ECO:0000250}. Note=Concentrates at the leading edge of membrane structures involved in actin motility. {ECO:0000250}.	A2AN08	NA
-0.302362	14.4237	-3.72221	0.00265801	0.0315504	-1.70752	Arginine-hydroxylase NDUFAF5, mitochondrial (EC 1.-.-.-) (NADH dehydrogenase [ubiquinone] 1 alpha subcomplex assembly factor 5) (Putative methyltransferase NDUFAF5) (EC 2.1.1.-)	NDUF5_MOUSE	SUBCELLULAR LOCATION: Mitochondrion inner membrane {ECO:0000250|UniProtKB:Q5TEU4}. Note=Peripherally localized on the matrix face of the mitochondrial inner membrane. {ECO:0000250|UniProtKB:Q5TEU4}.	A2APY7	NA
-0.0927436	12.3172	-0.420451	0.681184	0.802363	-6.54168	Tubulin beta-1 chain	TBB1_MOUSE	SUBCELLULAR LOCATION: Cytoplasm, cytoskeleton {ECO:0000250}.	A2AQ07	NA
0.323602	13.1627	2.60829	0.022005	0.104012	-3.75811	Sickle tail protein (Enhancer trap locus 4)	SKT_MOUSE	SUBCELLULAR LOCATION: Cytoplasm {ECO:0000269|PubMed:16204209}.	A2AQ25	NA
0.154767	14.2387	0.837708	0.417683	0.596255	-6.27274	Low-density lipoprotein receptor-related protein 2 (LRP-2) (Glycoprotein 330) (gp330) (Megalin)	LRP2_MOUSE	SUBCELLULAR LOCATION: Apical cell membrane {ECO:0000269|PubMed:16143106, ECO:0000269|PubMed:20460439, ECO:0000269|PubMed:22340494, ECO:0000269|PubMed:22354480}; Single-pass type I membrane protein {ECO:0000255}. Endosome lumen {ECO:0000250|UniProtKB:P98158}. Membrane, coated pit {ECO:0000269|PubMed:22340494}. Cell projection, dendrite {ECO:0000269|PubMed:20637285}. Cell projection, axon {ECO:0000…	A2ARV4	NA
0.619531	13.5626	4.53382	0.000595068	0.0151096	-0.226081	Agrin [Cleaved into: Agrin N-terminal 110 kDa subunit; Agrin C-terminal 110 kDa subunit; Agrin C-terminal 90 kDa fragment (C90); Agrin C-terminal 22 kDa fragment (C22)]	AGRIN_MOUSE	SUBCELLULAR LOCATION: Cell junction, synapse {ECO:0000269|PubMed:10402191, ECO:0000269|PubMed:12796478, ECO:0000269|PubMed:17611272, ECO:0000269|PubMed:18230682, ECO:0000269|PubMed:8653787}. Cell membrane {ECO:0000269|PubMed:11018052, ECO:0000269|PubMed:11161480}; Single-pass type II membrane protein {ECO:0000269|PubMed:11018052, ECO:0000269|PubMed:11161480}.	A2ASQ1	NA
0.0786453	13.3413	0.828424	0.422728	0.60008	-6.28051	Kelch-like protein 41 (Kelch repeat and BTB domain-containing protein 10)	KLH41_MOUSE	SUBCELLULAR LOCATION: Cytoplasm {ECO:0000269|PubMed:18178185, ECO:0000269|PubMed:22562206}. Cytoplasm, cytoskeleton {ECO:0000269|PubMed:18178185}. Cell projection, pseudopodium {ECO:0000250|UniProtKB:Q9ER30}. Cell projection, ruffle {ECO:0000250|UniProtKB:Q9ER30}. Cytoplasm, myofibril, sarcomere, M line {ECO:0000269|PubMed:22562206}. Sarcoplasmic reticulum membrane {ECO:0000269|PubMed:24268659}. …	A2AUC9	NA
0.417676	12.3541	3.33688	0.00551291	0.0479098	-2.42333	Rab GTPase-activating protein 1 (GAP and centrosome-associated protein) (Rab6 GTPase-activating protein GAPCenA)	RBGP1_MOUSE	SUBCELLULAR LOCATION: Cytoplasm, cytosol {ECO:0000250|UniProtKB:Q9Y3P9}. Cytoplasm, cytoskeleton, microtubule organizing center, centrosome {ECO:0000250|UniProtKB:Q9Y3P9}. Note=Predominantly cytosolic but also associated with the centrosome. {ECO:0000250|UniProtKB:Q9Y3P9}.	A2AWA9	NA
-0.012616	13.1537	-0.135786	0.894119	0.945609	-6.62499	Adenylyltransferase and sulfurtransferase MOCS3 (Molybdenum cofactor synthesis protein 3) [Includes: Molybdopterin-synthase adenylyltransferase (EC 2.7.7.80) (Adenylyltransferase MOCS3) (Sulfur carrier protein MOCS2A adenylyltransferase); Molybdopterin-synthase sulfurtransferase (EC 2.8.1.11) (Sulfur carrier protein MOCS2A sulfurtransferase) (Sulfurtransferase MOCS3)]	MOCS3_MOUSE	SUBCELLULAR LOCATION: Cytoplasm {ECO:0000255|HAMAP-Rule:MF_03049}.	A2BDX3	NA
-0.264959	12.385	-2.10847	0.0554507	0.176764	-4.61924	TRMT1-like protein (EC 2.1.1.-)	TRM1L_MOUSE		A2RSY6	NA
0.0628129	13.3283	0.511561	0.617737	0.758214	-6.49743	Cytosolic 5'-nucleotidase 1A (cN1A) (EC 3.1.3.5) (Cytosolic 5'-nucleotidase IA) (cN-IA)	5NT1A_MOUSE	SUBCELLULAR LOCATION: Cytoplasm {ECO:0000250}.	A3KFX0	NA
-0.405583	14.1179	-4.79931	0.000370658	0.0118417	0.244189	Peptidase M20 domain-containing protein 2 (Aminoacylase-1-like protein 2)	P20D2_MOUSE		A3KG59	NA
0.0978489	14.5135	0.961827	0.354095	0.539081	-6.16156	Tetratricopeptide repeat protein 38 (TPR repeat protein 38)	TTC38_MOUSE		A3KMP2	NA
-0.115173	14.1915	-1.37548	0.192761	0.367994	-5.70076	Mitochondrial intermediate peptidase (MIP) (EC 3.4.24.59)	MIPEP_MOUSE	SUBCELLULAR LOCATION: Mitochondrion matrix {ECO:0000250}.	A6H611	NA
-0.247269	13.492	-1.65541	0.122329	0.278628	-5.32134	Protein-glutamate O-methyltransferase (EC 2.1.1.-) (Acidic residue methyltransferase 1)	ARMT1_MOUSE		A6H630	NA
0.418429	13.1948	2.36871	0.0344342	0.131952	-4.17947	Rab GTPase-activating protein 1-like	RBG1L_MOUSE	SUBCELLULAR LOCATION: Early endosome {ECO:0000269|PubMed:27718357}. Golgi apparatus {ECO:0000250|UniProtKB:Q5R372}. Note=Colocalizes on endosomes partially with EEA1 (By similarity). Colocalizes and cotransports on motile vesicles with ANK2 (PubMed:27718357). {ECO:0000250|UniProtKB:Q5R372, ECO:0000269|PubMed:27718357}.	A6H6A9	NA
-0.0685308	12.6655	-0.568047	0.579909	0.729257	-6.46584	Multimerin-2	MMRN2_MOUSE	SUBCELLULAR LOCATION: Secreted, extracellular space, extracellular matrix {ECO:0000250|UniProtKB:Q9H8L6}.	A6H6E2	NA
0.397754	15.5342	3.46577	0.00431567	0.0416667	-2.18377	Rho GTPase-activating protein 31 (Cdc42 GTPase-activating protein)	RHG31_MOUSE	SUBCELLULAR LOCATION: Cell projection, lamellipodium. Cell junction, focal adhesion.	A6X8Z5	NA
0.187132	14.6652	1.75604	0.103152	0.254983	-5.17383	Inter alpha-trypsin inhibitor, heavy chain 4 (ITI heavy chain H4) (ITI-HC4) (Inter-alpha-inhibitor heavy chain 4)	ITIH4_MOUSE	SUBCELLULAR LOCATION: Secreted {ECO:0000250}.	A6X935	NA
0.132748	14.9214	1.3331	0.205923	0.38129	-5.75382	CDGSH iron-sulfur domain-containing protein 3, mitochondrial (Melanoma nuclear protein 13)	CISD3_MOUSE	SUBCELLULAR LOCATION: Mitochondrion {ECO:0000250|UniProtKB:P0C7P0}.	B1AR13	NA
0.201972	15.0795	1.7126	0.111078	0.265641	-5.23817	Mitochondrial import receptor subunit TOM5 homolog	TOM5_MOUSE	SUBCELLULAR LOCATION: Mitochondrion outer membrane {ECO:0000250|UniProtKB:Q8N4H5}; Single-pass membrane protein {ECO:0000250|UniProtKB:Q8N4H5}.	B1AXP6	NA
0.0354381	13.2434	0.270554	0.791082	0.877977	-6.59606	Ubiquitin carboxyl-terminal hydrolase 24 (EC 3.4.19.12) (Deubiquitinating enzyme 24) (Ubiquitin thioesterase 24) (Ubiquitin-specific-processing protease 24)	UBP24_MOUSE		B1AY13	NA
-0.355134	12.3073	-1.86191	0.0859133	0.231855	-5.01307	Disks large-associated protein 4 (DAP-4) (PSD-95/SAP90-binding protein 4) (SAP90/PSD-95-associated protein 4) (SAPAP-4)	DLGP4_MOUSE	SUBCELLULAR LOCATION: Membrane {ECO:0000250}; Peripheral membrane protein {ECO:0000250}.	B1AZP2	NA
0.381566	12.6862	1.0802	0.300142	0.483839	-6.0433	Multimerin-1	MMRN1_MOUSE	SUBCELLULAR LOCATION: Secreted {ECO:0000305}.	B2RPV6	NA
0.251366	13.4379	2.1932	0.0475492	0.160699	-4.47847	Plexin-B2	PLXB2_MOUSE	SUBCELLULAR LOCATION: Cell membrane {ECO:0000269|PubMed:21966369}; Single-pass type I membrane protein {ECO:0000269|PubMed:21966369}.	B2RXS4	NA
0.190169	13.0975	1.67959	0.117456	0.273569	-5.2864	Oxysterol-binding protein-related protein 8 (ORP-8) (OSBP-related protein 8)	OSBL8_MOUSE	SUBCELLULAR LOCATION: Endoplasmic reticulum membrane {ECO:0000250|UniProtKB:Q9BZF1}; Single-pass membrane protein {ECO:0000250|UniProtKB:Q9BZF1}. Nucleus membrane {ECO:0000250|UniProtKB:Q9BZF1}. Note=The presence of the N-terminus extension contains an overall negative charge that may explain the weak localization to the cortical endoplasmic reticulum. {ECO:0000250|UniProtKB:Q9BZF1}.	B9EJ86	NA
0.176179	13.8351	2.03298	0.063507	0.192966	-4.74246	Myeloid cell nuclear differentiation antigen-like protein	MNDAL_MOUSE	SUBCELLULAR LOCATION: Nucleus {ECO:0000269|PubMed:19654412}.	D0QMC3	NA
-0.142511	12.9569	-0.802744	0.43689	0.613343	-6.3016	Scaffold attachment factor B1 (SAF-B1)	SAFB1_MOUSE	SUBCELLULAR LOCATION: Nucleus {ECO:0000250}.	D3YXK2	NA
0.160963	13.0312	2.00922	0.0662595	0.198439	-4.78079	Obscurin-like protein 1	OBSL1_MOUSE	SUBCELLULAR LOCATION: Cytoplasm {ECO:0000250|UniProtKB:O75147}. Cytoplasm, perinuclear region {ECO:0000250|UniProtKB:O75147}. Golgi apparatus {ECO:0000250|UniProtKB:O75147}. Note=Colocalizes with CUL7 at the Golgi apparatus in neurons. {ECO:0000250|UniProtKB:O75147}.	D3YYU8	NA
0.0541475	13.6125	0.155458	0.878904	0.937366	-6.62196	Bridging integrator 2	BIN2_MOUSE	SUBCELLULAR LOCATION: Cytoplasm {ECO:0000250|UniProtKB:Q9UBW5}. Cell projection, podosome membrane {ECO:0000269|PubMed:23285027}; Peripheral membrane protein {ECO:0000269|PubMed:23285027}; Cytoplasmic side {ECO:0000269|PubMed:23285027}. Cytoplasm, cell cortex {ECO:0000250|UniProtKB:Q9UBW5}. Cell projection, phagocytic cup {ECO:0000250|UniProtKB:Q9UBW5}. Note=Associates with membranes enriched in …	D3Z6Q9	NA
0.357123	13.3695	1.60293	0.133522	0.295219	-5.39608	Glutaminase kidney isoform, mitochondrial (GLS) (EC 3.5.1.2)	GLSK_MOUSE	SUBCELLULAR LOCATION: Isoform 1: Cytoplasm, cytosol {ECO:0000250}.; SUBCELLULAR LOCATION: Isoform 2: Mitochondrion.	D3Z7P3	NA
0.161109	13.8133	1.23027	0.240899	0.424838	-5.87728	eIF-2-alpha kinase activator GCN1 (GCN1 eIF-2-alpha kinase activator homolog) (GCN1-like protein 1) (General control of amino-acid synthesis 1-like protein 1) (Translational activator GCN1)	GCN1_MOUSE	SUBCELLULAR LOCATION: Cytoplasm {ECO:0000305|PubMed:23447528}. Note=Associates with ribosomes in undifferentiated neuroblastoma cells and increases after neuronal differentiation (PubMed:23447528).	E9PVA8	NA
0.10053	11.9616	0.669453	0.515195	0.67948	-6.40129	A-kinase anchor protein 13 (AKAP-13) (AKAP-Lbc)	AKP13_MOUSE	SUBCELLULAR LOCATION: Cytoplasm, cytosol {ECO:0000250|UniProtKB:Q12802}. Cytoplasm {ECO:0000250|UniProtKB:Q12802}. Cytoplasm, cell cortex {ECO:0000250|UniProtKB:Q12802}. Cytoplasm, cytoskeleton {ECO:0000269|PubMed:20139090}. Nucleus {ECO:0000250|UniProtKB:Q12802}. Membrane {ECO:0000250|UniProtKB:Q12802}; Peripheral membrane protein {ECO:0000250|UniProtKB:Q12802}. Note=Colocalizes with actin and m…	E9Q394	NA
0.0865107	12.8836	0.835205	0.419039	0.597166	-6.27484	Phosphatidylinositol 4-kinase alpha (PI4-kinase alpha) (PI4K-alpha) (PtdIns-4-kinase alpha) (EC 2.7.1.67)	PI4KA_MOUSE	SUBCELLULAR LOCATION: Cytoplasm {ECO:0000250|UniProtKB:P42356}. Cell membrane {ECO:0000250|UniProtKB:P42356}. Note=Localization to the plasma membrane is mediated by the PI4K complex and association with EFR3 (EFR3A or EFR3B), TTC7 (TTC7A or TTC7B) and FAM126 (FAM126A or FAM126B). Localization to the plasma membrane is regulated by TMEM150A. {ECO:0000250|UniProtKB:P42356}.	E9Q3L2	NA
0.0813555	14.5594	0.75057	0.466592	0.637101	-6.34259	Ryanodine receptor 2 (RYR-2) (RyR2) (Cardiac muscle ryanodine receptor) (Cardiac muscle ryanodine receptor-calcium release channel) (Type 2 ryanodine receptor)	RYR2_MOUSE	SUBCELLULAR LOCATION: Sarcoplasmic reticulum membrane {ECO:0000305|PubMed:10473538}; Multi-pass membrane protein {ECO:0000305|PubMed:10473538}. Membrane {ECO:0000305|PubMed:10473538}; Multi-pass membrane protein {ECO:0000305|PubMed:10473538}. Sarcoplasmic reticulum {ECO:0000250|UniProtKB:P30957}. Note=The number of predicted transmembrane domains varies between orthologs, but both N-terminus and …	E9Q401	NA
0.292352	13.0676	2.57345	0.0234953	0.106697	-3.82019	Apolipoprotein B-100 (Apo B-100) [Cleaved into: Apolipoprotein B-48 (Apo B-48)]	APOB_MOUSE	SUBCELLULAR LOCATION: Cytoplasm {ECO:0000250|UniProtKB:P04114}. Secreted {ECO:0000250|UniProtKB:P04114}.	E9Q414	NA
0.193718	13.9354	1.75763	0.102872	0.254564	-5.17146	Acetyl-CoA carboxylase 2 (EC 6.4.1.2) (ACC-beta) [Includes: Biotin carboxylase (EC 6.3.4.14)]	ACACB_MOUSE	SUBCELLULAR LOCATION: Mitochondrion {ECO:0000269|PubMed:10677481}. Nucleus {ECO:0000250|UniProtKB:O00763}. Endomembrane system {ECO:0000250|UniProtKB:O00763}. Note=May associate with membranes. {ECO:0000250|UniProtKB:O00763}.	E9Q4Z2	NA
0.475478	14.4656	4.68016	0.000457894	0.0125289	0.0341888	Desmoplakin (DP)	DESP_MOUSE	SUBCELLULAR LOCATION: Cell junction, desmosome {ECO:0000250|UniProtKB:P15924}. Cytoplasm, cytoskeleton {ECO:0000250|UniProtKB:P15924}. Cell membrane {ECO:0000269|PubMed:26403541}. Note=Innermost portion of the desmosomal plaque. Colocalizes with epidermal KRT5-KRT14 and simple KRT8-KRT18 keratins and VIM intermediate filaments network (By similarity). Localizes at the intercalated disk in cardiom…	E9Q557	NA
0.0857869	14.6966	0.88107	0.39465	0.577344	-6.23543	Tetratricopeptide repeat protein 7B (TPR repeat protein 7B)	TTC7B_MOUSE	SUBCELLULAR LOCATION: Cytoplasm, cytosol {ECO:0000250|UniProtKB:Q86TV6}. Cell membrane {ECO:0000250|UniProtKB:Q86TV6}. Note=Localizes to the cytosol and is recruited to the plasma membrane following interaction with EFR3 (EFR3A or EFR3B). {ECO:0000250|UniProtKB:Q86TV6}.	E9Q6P5	NA
0.118784	14.6982	1.18374	0.258203	0.441424	-5.93061	Triadin	TRDN_MOUSE	SUBCELLULAR LOCATION: Sarcoplasmic reticulum membrane {ECO:0000269|PubMed:11707337}; Single-pass type II membrane protein {ECO:0000250|UniProtKB:Q28820}.	E9Q9K5	NA
0.0259875	13.7865	0.251307	0.805597	0.888012	-6.60136	Nucleoprotein TPR (NPC-associated intranuclear protein) (Translocated promoter region and nuclear basket protein)	TPR_MOUSE	SUBCELLULAR LOCATION: Nucleus {ECO:0000250|UniProtKB:P12270}. Nucleus membrane {ECO:0000250|UniProtKB:P12270}; Peripheral membrane protein {ECO:0000250|UniProtKB:P12270}; Nucleoplasmic side {ECO:0000250|UniProtKB:P12270}. Nucleus envelope {ECO:0000269|PubMed:12424524, ECO:0000269|PubMed:12513910}. Nucleus, nuclear pore complex {ECO:0000250|UniProtKB:P12270, ECO:0000269|PubMed:12513910}. Cytoplasm…	F6ZDS4	NA
-0.110424	13.407	-1.34945	0.200761	0.376507	-5.73349	Plasma membrane calcium-transporting ATPase 1 (PMCA1) (EC 3.6.3.8) (Plasma membrane calcium ATPase isoform 1) (Plasma membrane calcium pump isoform 1)	AT2B1_MOUSE	SUBCELLULAR LOCATION: Cell membrane {ECO:0000255}; Multi-pass membrane protein {ECO:0000255}. Cell junction, synapse {ECO:0000269|PubMed:12209837}. Note=Colocalizes with SV2A in photoreceptor synaptic terminals. {ECO:0000269|PubMed:12209837}.	G5E829	NA
-0.393876	13.1423	-2.6774	0.0193166	0.0964913	-3.63431	Ankyrin-3 (ANK-3) (Ankyrin-G)	ANK3_MOUSE	SUBCELLULAR LOCATION: Cytoplasm, cytoskeleton {ECO:0000250}. Cell projection, axon {ECO:0000250}. Cell membrane, sarcolemma. Cell junction, synapse, postsynaptic cell membrane. Lysosome. Note=In skeletal muscle, localized at costameres and neuromuscular junctions. In bone marrow-derived macrophages, isoforms 2 and 3 are associated with lysosomes.	G5E8K5	NA
-0.166872	14.5354	-1.80375	0.095032	0.244608	-5.10206	Hexokinase-2 (EC 2.7.1.1) (Hexokinase type II) (HK II)	HXK2_MOUSE		O08528	NA
0.128071	14.2751	1.41839	0.180149	0.353518	-5.6458	Calpain-2 catalytic subunit (EC 3.4.22.53) (80 kDa M-calpain subunit) (CALP80) (Calcium-activated neutral proteinase 2) (CANP 2) (Calpain M-type) (Calpain-2 large subunit) (Millimolar-calpain) (M-calpain)	CAN2_MOUSE	SUBCELLULAR LOCATION: Cytoplasm {ECO:0000250}. Cell membrane {ECO:0000250}. Note=Translocates to the plasma membrane upon Ca(2+) binding. {ECO:0000250}.	O08529	NA
-0.190277	14.2106	-1.73814	0.106356	0.259823	-5.20047	Voltage-dependent calcium channel subunit alpha-2/delta-1 (Voltage-gated calcium channel subunit alpha-2/delta-1) [Cleaved into: Voltage-dependent calcium channel subunit alpha-2-1; Voltage-dependent calcium channel subunit delta-1]	CA2D1_MOUSE	SUBCELLULAR LOCATION: Membrane {ECO:0000305}; Single-pass type I membrane protein {ECO:0000305}.	O08532	NA
0.263761	15.0426	1.94559	0.0741796	0.21188	-4.88228	Vesicle-trafficking protein SEC22b (ER-Golgi SNARE of 24 kDa) (ERS-24) (ERS24) (SEC22 vesicle-trafficking protein homolog B) (SEC22 vesicle-trafficking protein-like 1) (mSec22b)	SC22B_MOUSE	SUBCELLULAR LOCATION: Endoplasmic reticulum membrane {ECO:0000250|UniProtKB:Q4KM74}; Single-pass type IV membrane protein {ECO:0000250|UniProtKB:Q4KM74}. Endoplasmic reticulum-Golgi intermediate compartment membrane {ECO:0000250|UniProtKB:Q4KM74}. Golgi apparatus, cis-Golgi network membrane {ECO:0000250|UniProtKB:Q4KM74}. Golgi apparatus, trans-Golgi network membrane {ECO:0000250|UniProtKB:Q4KM74…	O08547	NA
-0.0104873	14.2828	-0.0807217	0.936922	0.969961	-6.63131	Dihydropyrimidinase-related protein 2 (DRP-2) (Unc-33-like phosphoprotein 2) (ULIP-2)	DPYL2_MOUSE	SUBCELLULAR LOCATION: Cytoplasm, cytosol {ECO:0000250}. Cytoplasm, cytoskeleton {ECO:0000250}. Membrane {ECO:0000250}. Note=Tightly but non-covalently associated with membranes. {ECO:0000250}.	O08553	NA
0.263745	12.3282	2.44811	0.0297086	0.122354	-4.04132	GTP-binding protein 1 (G-protein 1) (GP-1) (GP1)	GTPB1_MOUSE	SUBCELLULAR LOCATION: Cytoplasm {ECO:0000269|PubMed:10938096}.	O08582	NA
-0.058739	14.2997	-0.57302	0.576638	0.726081	-6.4629	Clathrin light chain A (Lca)	CLCA_MOUSE	SUBCELLULAR LOCATION: Cytoplasmic vesicle membrane; Peripheral membrane protein; Cytoplasmic side. Membrane, coated pit; Peripheral membrane protein; Cytoplasmic side. Cytoplasm, cytoskeleton, spindle {ECO:0000250|UniProtKB:P09496}. Note=Cytoplasmic face of coated pits and vesicles.In complex with TACC3 and CKAP5 (forming the TACC3/ch-TOG/clathrin complex) localized to inter-microtubule bridges i…	O08585	NA
0.210886	14.077	1.91781	0.0779013	0.219144	-4.92604	Syntaxin-binding protein 1 (Protein unc-18 homolog 1) (Unc18-1) (Protein unc-18 homolog A) (Unc-18A)	STXB1_MOUSE	SUBCELLULAR LOCATION: Cytoplasm, cytosol {ECO:0000250|UniProtKB:P61764}. Membrane; Peripheral membrane protein.	O08599	NA
-0.358303	13.8229	-3.89864	0.0019094	0.0273307	-1.38124	Endonuclease G, mitochondrial (Endo G) (EC 3.1.30.-)	NUCG_MOUSE	SUBCELLULAR LOCATION: Mitochondrion.	O08600	NA
0.146618	14.1508	0.818152	0.428356	0.604428	-6.28902	Myosin-11 (Myosin heavy chain 11) (Myosin heavy chain, smooth muscle isoform) (SMMHC)	MYH11_MOUSE	SUBCELLULAR LOCATION: Melanosome {ECO:0000250}. Cytoplasm, myofibril. Note=Thick filaments of the myofibrils.	O08638	NA
0.302492	14.1838	2.12516	0.0538038	0.172456	-4.59173	Methionine aminopeptidase 2 (MAP 2) (MetAP 2) (EC 3.4.11.18) (Initiation factor 2-associated 67 kDa glycoprotein) (p67) (p67eIF2) (Peptidase M)	MAP2_MOUSE	SUBCELLULAR LOCATION: Cytoplasm. Note=About 30% of expressed METAP2 associates with polysomes. {ECO:0000255|HAMAP-Rule:MF_03175}.	O08663	NA
0.350233	14.7009	2.2618	0.041941	0.149899	-4.36272	Kininogen-1 [Cleaved into: Kininogen-1 heavy chain; Bradykinin; Kininogen-1 light chain]	KNG1_MOUSE	SUBCELLULAR LOCATION: Secreted, extracellular space.	O08677	NA
-0.161297	14.4783	-1.88477	0.0825513	0.225491	-4.97766	Peroxiredoxin-6 (EC 1.11.1.15) (1-Cys peroxiredoxin) (1-Cys PRX) (Acidic calcium-independent phospholipase A2) (aiPLA2) (EC 3.1.1.4) (Antioxidant protein 2) (Non-selenium glutathione peroxidase) (NSGPx)	PRDX6_MOUSE	SUBCELLULAR LOCATION: Cytoplasm {ECO:0000250|UniProtKB:O35244}. Lysosome {ECO:0000250|UniProtKB:O35244}. Note=Also found in lung secretory organelles (lamellar bodies). {ECO:0000250|UniProtKB:O35244}.	O08709	NA
-0.00541077	13.3554	-0.0449036	0.964883	0.981124	-6.63369	A-kinase anchor protein 1, mitochondrial (Dual specificity A-kinase-anchoring protein 1) (D-AKAP-1) (Protein kinase A-anchoring protein 1) (PRKA1) (Spermatid A-kinase anchor protein) (S-AKAP)	AKAP1_MOUSE	SUBCELLULAR LOCATION: Mitochondrion outer membrane {ECO:0000269|PubMed:24101730, ECO:0000269|PubMed:9182549}.; SUBCELLULAR LOCATION: Isoform 2: Endoplasmic reticulum.; SUBCELLULAR LOCATION: Isoform 4: Endoplasmic reticulum.; SUBCELLULAR LOCATION: Isoform 1: Mitochondrion outer membrane.; SUBCELLULAR LOCATION: Isoform 3: Mitochondrion outer membrane.; SUBCELLULAR LOCATION: Isoform 5: Mitochondrion…	O08715	NA
0.161722	13.4635	1.13922	0.275645	0.459409	-5.98009	Caspase-6 (CASP-6) (EC 3.4.22.59) (Apoptotic protease Mch-2) [Cleaved into: Caspase-6 subunit p18; Caspase-6 subunit p11]	CASP6_MOUSE	SUBCELLULAR LOCATION: Cytoplasm.	O08738	NA
-0.163522	14.5343	-1.12265	0.282364	0.466559	-5.99811	AMP deaminase 3 (EC 3.5.4.6) (AMP deaminase H-type) (AMP deaminase isoform E) (Heart-type AMPD)	AMPD3_MOUSE		O08739	NA
-0.0458953	14.1033	-0.558531	0.586196	0.733228	-6.47138	Dihydrolipoyl dehydrogenase, mitochondrial (EC 1.8.1.4) (Dihydrolipoamide dehydrogenase)	DLDH_MOUSE	SUBCELLULAR LOCATION: Mitochondrion matrix {ECO:0000305|PubMed:9169128}. Nucleus {ECO:0000250|UniProtKB:P09622}. Cell projection, cilium, flagellum {ECO:0000250|UniProtKB:Q811C4}. Cytoplasmic vesicle, secretory vesicle, acrosome {ECO:0000269|PubMed:15888450}. Note=Mainly localizes in the mitochondrion. A small fraction localizes to the nucleus, where the 2-oxoglutarate dehydrogenase complex is re…	O08749	NA
-0.211425	13.8178	-2.67439	0.0194267	0.0966369	-3.63972	3-hydroxyacyl-CoA dehydrogenase type-2 (EC 1.1.1.35) (17-beta-hydroxysteroid dehydrogenase 10) (17-beta-HSD 10) (EC 1.1.1.51) (3-hydroxy-2-methylbutyryl-CoA dehydrogenase) (EC 1.1.1.178) (3-hydroxyacyl-CoA dehydrogenase type II) (Endoplasmic reticulum-associated amyloid beta-peptide-binding protein) (Mitochondrial ribonuclease P protein 2) (Mitochondrial RNase P protein 2) (Type II HADH)	HCD2_MOUSE	SUBCELLULAR LOCATION: Mitochondrion {ECO:0000250|UniProtKB:Q99714}.	O08756	NA
0.0582469	13.7264	0.58792	0.566895	0.719094	-6.45397	Ubiquitin-protein ligase E3A (EC 2.3.2.26) (HECT-type ubiquitin transferase E3A) (Oncogenic protein-associated protein E6-AP)	UBE3A_MOUSE	SUBCELLULAR LOCATION: Cytoplasm {ECO:0000269|PubMed:9182527}. Nucleus {ECO:0000269|PubMed:9182527}.	O08759	NA
0.439455	14.1974	4.05934	0.00141601	0.0240161	-1.08568	Dynactin subunit 1 (150 kDa dynein-associated polypeptide) (DAP-150) (DP-150) (p150-glued)	DCTN1_MOUSE	SUBCELLULAR LOCATION: Cytoplasm {ECO:0000250|UniProtKB:Q14203}. Cytoplasm, cytoskeleton {ECO:0000269|PubMed:16954346}. Cytoplasm, cytoskeleton, microtubule organizing center, centrosome {ECO:0000250|UniProtKB:Q14203}. Cytoplasm, cytoskeleton, microtubule organizing center, centrosome, centriole {ECO:0000269|PubMed:23386061}. Cytoplasm, cytoskeleton, spindle {ECO:0000250|UniProtKB:Q14203}. Nucleus…	O08788	NA
-0.386176	13.5138	-2.94078	0.0117214	0.0726365	-3.15564	Glucosidase 2 subunit beta (80K-H protein) (Glucosidase II subunit beta) (Protein kinase C substrate 60.1 kDa protein heavy chain) (PKCSH)	GLU2B_MOUSE	SUBCELLULAR LOCATION: Endoplasmic reticulum {ECO:0000255|PROSITE-ProRule:PRU10138}.	O08795	NA
0.04337	13.8308	0.488056	0.633829	0.77148	-6.50965	Peroxiredoxin-4 (EC 1.11.1.15) (Antioxidant enzyme AOE372) (Peroxiredoxin IV) (Prx-IV) (Thioredoxin peroxidase AO372) (Thioredoxin-dependent peroxide reductase A0372)	PRDX4_MOUSE	SUBCELLULAR LOCATION: Cytoplasm {ECO:0000250|UniProtKB:Q13162}. Endoplasmic reticulum {ECO:0000250|UniProtKB:Q13162}. Note=Not secreted. {ECO:0000269|PubMed:11229364}.	O08807	NA
0.301627	12.8779	1.67485	0.118398	0.2746	-5.29327	Protein diaphanous homolog 1 (Diaphanous-related formin-1) (DRF1) (p140mDIA) (mDIA1)	DIAP1_MOUSE	SUBCELLULAR LOCATION: Cell membrane {ECO:0000269|PubMed:9214622}. Cell projection, ruffle membrane {ECO:0000269|PubMed:9214622}. Cytoplasm, cytoskeleton {ECO:0000269|PubMed:9214622}. Cytoplasm, cytoskeleton, microtubule organizing center, centrosome {ECO:0000250|UniProtKB:O60610}. Cytoplasm, cytoskeleton, spindle {ECO:0000250|UniProtKB:O60610}. Note=Membrane ruffles, especially at the tip of ruff…	O08808	NA
0.086154	13.1467	0.75535	0.46382	0.634655	-6.33894	116 kDa U5 small nuclear ribonucleoprotein component (Elongation factor Tu GTP-binding domain-containing protein 2) (U5 snRNP-specific protein, 116 kDa) (U5-116 kDa)	U5S1_MOUSE	SUBCELLULAR LOCATION: Nucleus.	O08810	NA
-0.0132401	15.9394	-0.151688	0.881816	0.938376	-6.62257	Mitogen-activated protein kinase 12 (MAP kinase 12) (MAPK 12) (EC 2.7.11.24) (Extracellular signal-regulated kinase 6) (ERK-6) (Mitogen-activated protein kinase p38 gamma) (MAP kinase p38 gamma) (Stress-activated protein kinase 3)	MK12_MOUSE	SUBCELLULAR LOCATION: Cytoplasm {ECO:0000250}. Nucleus {ECO:0000250}. Mitochondrion {ECO:0000250}. Note=Mitochondrial when associated with SH3BP5. In skeletal muscle colocalizes with SNTA1 at the neuromuscular junction and throughout the sarcolemma. {ECO:0000250}.	O08911	NA
0.344267	14.6194	2.85664	0.0137548	0.0803494	-3.30957	AH receptor-interacting protein (AIP) (Aryl-hydrocarbon receptor-interacting protein)	AIP_MOUSE	SUBCELLULAR LOCATION: Cytoplasm.	O08915	NA
0.177969	14.0566	2.16689	0.0498823	0.165707	-4.52246	Flotillin-1	FLOT1_MOUSE	SUBCELLULAR LOCATION: Cell membrane {ECO:0000250|UniProtKB:O75955}; Peripheral membrane protein {ECO:0000250|UniProtKB:O75955}. Endosome {ECO:0000250|UniProtKB:O75955}. Membrane, caveola {ECO:0000269|PubMed:9153235}; Peripheral membrane protein {ECO:0000269|PubMed:9153235}. Melanosome {ECO:0000250|UniProtKB:O75955}. Membrane raft {ECO:0000250|UniProtKB:O75955}. Note=Identified by mass spectrometr…	O08917	NA
0.0327469	14.1206	0.326557	0.749322	0.848195	-6.57846	Synaptosomal-associated protein 23 (SNAP-23) (Syndet) (Vesicle-membrane fusion protein SNAP-23)	SNP23_MOUSE	SUBCELLULAR LOCATION: Cell membrane; Peripheral membrane protein. Cell membrane {ECO:0000250}; Lipid-anchor {ECO:0000250}. Cell junction, synapse, synaptosome. Note=Mainly localized to the plasma membrane.	O09044	NA
-0.297212	14.1386	-2.41061	0.031857	0.127603	-4.10677	Proteasome subunit beta type-1 (EC 3.4.25.1) (Macropain subunit C5) (Multicatalytic endopeptidase complex subunit C5) (Proteasome component C5) (Proteasome gamma chain)	PSB1_MOUSE	SUBCELLULAR LOCATION: Cytoplasm {ECO:0000250|UniProtKB:P20618}. Nucleus {ECO:0000250|UniProtKB:P20618}.	O09061	NA
-0.13086	14.0707	-1.36352	0.196405	0.372162	-5.71586	Dual specificity mitogen-activated protein kinase kinase 3 (MAP kinase kinase 3) (MAPKK 3) (EC 2.7.12.2) (MAPK/ERK kinase 3) (MEK 3)	MP2K3_MOUSE		O09110	NA
-0.0696043	14.6049	-0.968333	0.35096	0.535705	-6.15536	NADH dehydrogenase [ubiquinone] 1 beta subcomplex subunit 11, mitochondrial (Complex I-ESSS) (CI-ESSS) (NADH-ubiquinone oxidoreductase ESSS subunit) (Neuronal protein 15.6) (Np15.6) (p15.6)	NDUBB_MOUSE	SUBCELLULAR LOCATION: Mitochondrion inner membrane {ECO:0000250|UniProtKB:Q9NX14}; Single-pass membrane protein {ECO:0000250|UniProtKB:Q9NX14}.	O09111	NA
0.0268736	15.3007	0.272522	0.789601	0.877669	-6.5955	Glutathione S-transferase omega-1 (GSTO-1) (EC 2.5.1.18) (Glutathione S-transferase omega 1-1) (GSTO 1-1) (Glutathione-dependent dehydroascorbate reductase) (EC 1.8.5.1) (Monomethylarsonic acid reductase) (MMA(V) reductase) (EC 1.20.4.2) (S-(Phenacyl)glutathione reductase) (SPG-R) (p28)	GSTO1_MOUSE	SUBCELLULAR LOCATION: Cytoplasm, cytosol {ECO:0000250|UniProtKB:P78417}.	O09131	NA
0.00397334	14.6639	0.0404103	0.968394	0.98321	-6.63389	Calsequestrin-2 (Calsequestrin, cardiac muscle isoform)	CASQ2_MOUSE	SUBCELLULAR LOCATION: Sarcoplasmic reticulum lumen {ECO:0000269|PubMed:16932808, ECO:0000269|PubMed:19920148}. Note=This isoform of calsequestrin occurs in the sarcoplasmic reticulum's terminal cisternae luminal spaces of cardiac and slow skeletal muscle cells. {ECO:0000269|PubMed:16932808, ECO:0000269|PubMed:19920148}.	O09161	NA
-0.105426	14.4855	-0.582118	0.570678	0.722315	-6.45748	60S ribosomal protein L21	RL21_MOUSE	SUBCELLULAR LOCATION: Cytoplasm, cytosol {ECO:0000250|UniProtKB:P46778}. Cytoplasm {ECO:0000250|UniProtKB:P46778}. Endoplasmic reticulum {ECO:0000250|UniProtKB:P49666}. Note=Detected on cytosolic polysomes (By similarity). Detected in ribosomes that are associated with the rough endoplasmic reticulum (By similarity). {ECO:0000250|UniProtKB:P46778, ECO:0000250|UniProtKB:P49666}.	O09167	NA
0.272688	14.5626	1.30046	0.21655	0.39545	-5.79383	Glutamate--cysteine ligase regulatory subunit (GCS light chain) (Gamma-ECS regulatory subunit) (Gamma-glutamylcysteine synthetase regulatory subunit) (Glutamate--cysteine ligase modifier subunit)	GSH0_MOUSE		O09172	NA
-0.213618	14.1891	-2.01273	0.0658458	0.198012	-4.77514	Alpha-methylacyl-CoA racemase (EC 5.1.99.4) (2-methylacyl-CoA racemase)	AMACR_MOUSE	SUBCELLULAR LOCATION: Peroxisome {ECO:0000269|PubMed:10770938}. Mitochondrion {ECO:0000269|PubMed:10770938}.	O09174	NA
-0.125716	13.0909	-0.872822	0.398964	0.580527	-6.24266	Kinesin-like protein KIF1C	KIF1C_MOUSE	SUBCELLULAR LOCATION: Cytoplasm, cytoskeleton {ECO:0000305}.	O35071	NA
0.157012	13.8729	1.34769	0.201311	0.377298	-5.73569	Prostacyclin synthase (EC 5.3.99.4) (Prostaglandin I2 synthase)	PTGIS_MOUSE	SUBCELLULAR LOCATION: Endoplasmic reticulum membrane {ECO:0000250|UniProtKB:Q29626}; Single-pass membrane protein {ECO:0000255}.	O35074	NA
0.34436	15.8083	2.62401	0.0213634	0.102426	-3.73004	Lysosome membrane protein 2 (85 kDa lysosomal membrane sialoglycoprotein) (LGP85) (Lysosome membrane protein II) (LIMP II) (Scavenger receptor class B member 2)	SCRB2_MOUSE	SUBCELLULAR LOCATION: Lysosome membrane {ECO:0000269|PubMed:24162852, ECO:0000269|PubMed:9399579}; Multi-pass membrane protein {ECO:0000269|PubMed:24162852, ECO:0000269|PubMed:9399579}.	O35114	NA
0.0576943	14.7506	0.640504	0.533233	0.694177	-6.42073	Protein C10	C10_MOUSE	SUBCELLULAR LOCATION: Cytoplasm {ECO:0000250}.	O35127	NA
-0.0481644	14.905	-0.681198	0.507978	0.67392	-6.39317	Prohibitin-2 (B-cell receptor-associated protein BAP37) (Repressor of estrogen receptor activity)	PHB2_MOUSE	SUBCELLULAR LOCATION: Mitochondrion inner membrane {ECO:0000269|PubMed:11302691}. Cytoplasm {ECO:0000269|PubMed:15140878}. Nucleus {ECO:0000269|PubMed:15140878}.	O35129	NA
0.0230585	15.4284	0.271301	0.79052	0.877807	-6.59585	ATPase inhibitor, mitochondrial (Inhibitor of F(1)F(o)-ATPase) (IF(1)) (IF1)	ATIF1_MOUSE	SUBCELLULAR LOCATION: Mitochondrion {ECO:0000250}.	O35143	NA
0.180747	14.0049	1.77095	0.100551	0.250307	-5.15153	Collagen alpha-1(XV) chain [Cleaved into: Restin (Endostatin-XV)]	COFA1_MOUSE	SUBCELLULAR LOCATION: Secreted, extracellular space, extracellular matrix {ECO:0000250}.	O35206	NA
-0.256261	14.5222	-3.22296	0.00684792	0.0528879	-2.63482	D-dopachrome decarboxylase (EC 4.1.1.84) (D-dopachrome tautomerase)	DOPD_MOUSE	SUBCELLULAR LOCATION: Cytoplasm.	O35215	NA
0.113431	14.6159	1.19962	0.252193	0.437034	-5.9126	26S proteasome non-ATPase regulatory subunit 4 (26S proteasome regulatory subunit RPN10) (26S proteasome regulatory subunit S5A) (Multiubiquitin chain-binding protein)	PSMD4_MOUSE		O35226	NA
0.0127478	13.8547	0.11543	0.90991	0.954556	-6.6277	Pre-mRNA-splicing factor ATP-dependent RNA helicase DHX15 (EC 3.6.4.13) (DEAH box protein 15)	DHX15_MOUSE	SUBCELLULAR LOCATION: Nucleus {ECO:0000269|PubMed:9342318}. Nucleus, nucleolus {ECO:0000269|PubMed:9342318}.	O35286	NA
0.622653	13.709	4.24601	0.00100381	0.0199396	-0.744903	N-myc-interactor (Nmi) (N-myc and STAT interactor)	NMI_MOUSE	SUBCELLULAR LOCATION: Cytoplasm.	O35309	NA
-0.203074	14.4154	-1.35547	0.198887	0.373953	-5.72596	Importin subunit alpha-4 (Importin alpha Q2) (Qip2) (Karyopherin subunit alpha-3)	IMA4_MOUSE	SUBCELLULAR LOCATION: Cytoplasm {ECO:0000250}. Nucleus {ECO:0000250}.	O35344	NA
0.128569	13.1242	0.789437	0.444348	0.620811	-6.31229	Importin subunit alpha-7 (Importin alpha-S2) (Karyopherin subunit alpha-6)	IMA7_MOUSE	SUBCELLULAR LOCATION: Cytoplasm.	O35345	NA
-0.00855854	13.7646	-0.0886618	0.930734	0.96648	-6.63059	Calpain-1 catalytic subunit (EC 3.4.22.52) (Calcium-activated neutral proteinase 1) (CANP 1) (Calpain mu-type) (Calpain-1 large subunit) (Micromolar-calpain) (muCANP)	CAN1_MOUSE	SUBCELLULAR LOCATION: Cytoplasm {ECO:0000250|UniProtKB:P07384}. Cell membrane {ECO:0000250|UniProtKB:P07384}. Note=Translocates to the plasma membrane upon Ca(2+) binding. {ECO:0000250|UniProtKB:P07384}.	O35350	NA
0.155154	13.7934	1.37409	0.193183	0.368207	-5.70252	Multidrug resistance-associated protein 1 (ATP-binding cassette sub-family C member 1) (Leukotriene C(4) transporter) (LTC4 transporter)	MRP1_MOUSE	SUBCELLULAR LOCATION: Cell membrane {ECO:0000250}; Multi-pass membrane protein {ECO:0000255|PROSITE-ProRule:PRU00441}.	O35379	NA
-0.371346	13.0204	-3.45571	0.00439882	0.0419756	-2.20247	Acidic leucine-rich nuclear phosphoprotein 32 family member A (Acidic nuclear phosphoprotein pp32) (Leucine-rich acidic nuclear protein) (LANP) (Potent heat-stable protein phosphatase 2A inhibitor I1PP2A)	AN32A_MOUSE	SUBCELLULAR LOCATION: Nucleus {ECO:0000269|PubMed:12807913}. Cytoplasm {ECO:0000269|PubMed:12807913}. Endoplasmic reticulum {ECO:0000250}. Note=Shuttles between nucleus and cytoplasm. Translocates to the cytoplasm during the process of neuritogenesis.	O35381	NA
0.284197	13.2876	2.14543	0.0518642	0.169382	-4.55815	Exocyst complex component 4 (Exocyst complex component Sec8)	EXOC4_MOUSE	SUBCELLULAR LOCATION: Midbody, Midbody ring {ECO:0000250|UniProtKB:Q96A65}. Cell projection {ECO:0000250|UniProtKB:Q62824}. Note=Colocalizes with CNTRL/centriolin at the midbody ring (By similarity). Localizes at the leading edge of migrating cells (By similarity). {ECO:0000250|UniProtKB:Q62824, ECO:0000250|UniProtKB:Q96A65}.	O35382	NA
-0.122442	14.2843	-1.33387	0.205677	0.38129	-5.75286	Dihydroorotate dehydrogenase (quinone), mitochondrial (DHOdehase) (EC 1.3.5.2) (Dihydroorotate oxidase)	PYRD_MOUSE	SUBCELLULAR LOCATION: Mitochondrion inner membrane {ECO:0000250}; Single-pass membrane protein {ECO:0000250}.	O35435	NA
-0.398375	14.8836	-3.24249	0.00659784	0.0519291	-2.59859	Delta(3,5)-Delta(2,4)-dienoyl-CoA isomerase, mitochondrial (EC 5.3.3.-)	ECH1_MOUSE	SUBCELLULAR LOCATION: Mitochondrion {ECO:0000250}. Peroxisome {ECO:0000250}.	O35459	NA
0.101786	14.0334	0.937175	0.366151	0.552538	-6.18471	Peptidyl-prolyl cis-trans isomerase FKBP8 (PPIase FKBP8) (EC 5.2.1.8) (38 kDa FK506-binding protein) (38 kDa FKBP) (FKBP-38) (mFKBP38) (FK506-binding protein 8) (FKBP-8) (FKBPR38) (Rotamase)	FKBP8_MOUSE	SUBCELLULAR LOCATION: Mitochondrion membrane {ECO:0000269|PubMed:15105374}; Single-pass membrane protein {ECO:0000269|PubMed:15105374}; Cytoplasmic side {ECO:0000269|PubMed:15105374}.	O35465	NA
0.292482	13.3169	2.27945	0.0406027	0.146112	-4.3327				O35522	NA
5.04953e-05	13.1364	0.000426439	0.999666	0.999965	-6.63476	Rab GTPase-binding effector protein 1 (Rabaptin-5) (Rabaptin-5alpha)	RABE1_MOUSE	SUBCELLULAR LOCATION: Cytoplasm {ECO:0000250}. Early endosome {ECO:0000250}. Recycling endosome {ECO:0000250}. Cytoplasmic vesicle {ECO:0000250}.	O35551	NA
0.099894	14.507	1.16812	0.264223	0.447524	-5.94815	26S proteasome non-ATPase regulatory subunit 14 (EC 3.4.19.-) (26S proteasome regulatory subunit RPN11) (MAD1)	PSDE_MOUSE		O35593	NA
0.0856911	14.6555	0.776941	0.451425	0.625993	-6.32218	Secretory carrier-associated membrane protein 3 (Secretory carrier membrane protein 3)	SCAM3_MOUSE	SUBCELLULAR LOCATION: Membrane; Multi-pass membrane protein.	O35609	NA
-0.131965	14.7466	-1.37857	0.191828	0.367063	-5.69684	Annexin A3 (35-alpha calcimedin) (Annexin III) (Annexin-3) (Lipocortin III) (Placental anticoagulant protein III) (PAP-III)	ANXA3_MOUSE		O35639	NA
0.269559	13.5255	2.17891	0.0488032	0.162492	-4.50239	AP-1 complex subunit beta-1 (Adaptor protein complex AP-1 subunit beta-1) (Adaptor-related protein complex 1 subunit beta-1) (Beta-1-adaptin) (Beta-adaptin 1) (Clathrin assembly protein complex 1 beta large chain) (Golgi adaptor HA1/AP1 adaptin beta subunit)	AP1B1_MOUSE	SUBCELLULAR LOCATION: Cytoplasmic vesicle, clathrin-coated vesicle membrane {ECO:0000250}; Peripheral membrane protein {ECO:0000250}; Cytoplasmic side {ECO:0000250}. Golgi apparatus {ECO:0000250}. Note=Component of the coat surrounding the cytoplasmic face of coated vesicles located at the Golgi complex. {ECO:0000250}.	O35643	NA
-0.255347	14.6263	-3.42489	0.00466384	0.0436488	-2.25977	Complement component 1 Q subcomponent-binding protein, mitochondrial (GC1q-R protein) (Glycoprotein gC1qBP) (C1qBP)	C1QBP_MOUSE	SUBCELLULAR LOCATION: Mitochondrion matrix {ECO:0000269|PubMed:17486078, ECO:0000269|PubMed:18166172}. Nucleus {ECO:0000250|UniProtKB:Q07021}. Cell membrane {ECO:0000250|UniProtKB:Q07021}; Peripheral membrane protein {ECO:0000250|UniProtKB:Q07021}; Extracellular side {ECO:0000250|UniProtKB:Q07021}. Secreted {ECO:0000250|UniProtKB:Q07021}. Cytoplasm {ECO:0000250|UniProtKB:Q07021}. Nucleus, nucleol…	O35658	NA
0.338132	14.3139	4.37004	0.000800344	0.0177046	-0.520257	Monoglyceride lipase (MGL) (EC 3.1.1.23) (Monoacylglycerol lipase) (MAGL)	MGLL_MOUSE	SUBCELLULAR LOCATION: Cytoplasm, cytosol {ECO:0000269|PubMed:18096503}. Membrane; Peripheral membrane protein {ECO:0000269|PubMed:18096503}.	O35678	NA
0.0555509	12.2499	0.384494	0.706974	0.820823	-6.55683	NADH dehydrogenase [ubiquinone] 1 alpha subcomplex subunit 1 (Complex I-MWFE) (CI-MWFE) (NADH-ubiquinone oxidoreductase MWFE subunit)	NDUA1_MOUSE	SUBCELLULAR LOCATION: Mitochondrion inner membrane {ECO:0000250|UniProtKB:O15239}; Single-pass membrane protein {ECO:0000255}; Matrix side {ECO:0000250|UniProtKB:O15239}.	O35683	NA
-0.0807195	14.3627	-0.84346	0.414578	0.592834	-6.26789	Nuclear migration protein nudC (Nuclear distribution protein C homolog) (Silica-induced gene 92 protein) (SIG-92)	NUDC_MOUSE	SUBCELLULAR LOCATION: Cytoplasm, cytoskeleton {ECO:0000250}. Nucleus {ECO:0000250}. Note=A small proportion is nuclear, in a punctate pattern (By similarity). In a filamentous pattern adjacent to the nucleus of migrating cerebellar granule cells. Colocalizes with tubulin and dynein and with the microtubule organizing center. Distributed throughout the cytoplasm of non-migrating cells (By similari…	O35685	NA
0.0393362	13.2133	0.332297	0.745086	0.845242	-6.57647	Pinin	PININ_MOUSE	SUBCELLULAR LOCATION: Nucleus speckle {ECO:0000250}. Cell junction, desmosome {ECO:0000250}. Note=Cell-cell contact area, predominantly desmosome of intercellular adherens junction. Not a nucleocytoplasmic shuttling protein (By similarity). {ECO:0000250}.	O35691	NA
0.591424	13.4337	1.63855	0.125832	0.284148	-5.34552	Chitinase-like protein 3 (EC 3.2.1.52) (Beta-N-acetylhexosaminidase Ym1) (Chitinase-3-like protein 3) (ECF-L) (Eosinophil chemotactic cytokine) (Secreted protein Ym1)	CHIL3_MOUSE	SUBCELLULAR LOCATION: Secreted. Rough endoplasmic reticulum lumen. Nucleus envelope. Cytoplasm. Cytoplasmic granule. Note=Predominantly localizes to the lumen of rough endoplasmic reticulum (rER) and nuclear envelope in alveolar macrophages. Localizes to the dilated lumen of rER in immature neutrophils in spleen and in cytoplasmic granules in peritoneal neutrophils. Detected in needle-shaped crys…	O35744	NA
0.175005	13.5404	2.08316	0.0580396	0.182036	-4.6608	Apoptosis inhibitor 5 (API-5) (AAC-11)	API5_MOUSE	SUBCELLULAR LOCATION: Nucleus {ECO:0000250}. Cytoplasm {ECO:0000250}. Note=Mainly nuclear.	O35841	NA
-0.312361	14.9656	-2.54168	0.0249392	0.110673	-3.87657	Branched-chain-amino-acid aminotransferase, mitochondrial (BCAT(m)) (EC 2.6.1.42)	BCAT2_MOUSE	SUBCELLULAR LOCATION: Mitochondrion.	O35855	NA
0.0270175	14.7472	0.271157	0.790628	0.877807	-6.59589	Mitochondrial import inner membrane translocase subunit TIM44	TIM44_MOUSE	SUBCELLULAR LOCATION: Mitochondrion inner membrane {ECO:0000269|PubMed:9419343}; Peripheral membrane protein {ECO:0000269|PubMed:9419343}; Matrix side {ECO:0000269|PubMed:9419343}.	O35857	NA
0.0175634	14.1081	0.198279	0.845966	0.917274	-6.61395	COP9 signalosome complex subunit 5 (SGN5) (Signalosome subunit 5) (EC 3.4.-.-) (Jun activation domain-binding protein 1) (Kip1 C-terminus-interacting protein 2)	CSN5_MOUSE	SUBCELLULAR LOCATION: Cytoplasm, cytosol {ECO:0000269|PubMed:10721695}. Nucleus {ECO:0000269|PubMed:10721695}. Cytoplasm, perinuclear region {ECO:0000250|UniProtKB:Q92905}. Cytoplasmic vesicle, secretory vesicle, synaptic vesicle {ECO:0000250|UniProtKB:Q92905}. Note=Nuclear localization is diminished in the presence of IFIT3. {ECO:0000250|UniProtKB:Q92905}.	O35864	NA
0.170523	14.8054	1.83334	0.090289	0.23709	-5.05698	Calumenin (Crocalbin)	CALU_MOUSE	SUBCELLULAR LOCATION: Endoplasmic reticulum membrane {ECO:0000250|UniProtKB:O43852}. Golgi apparatus {ECO:0000250|UniProtKB:O43852}. Secreted {ECO:0000250|UniProtKB:O43852}. Melanosome {ECO:0000250|UniProtKB:O43852}. Sarcoplasmic reticulum lumen {ECO:0000250|UniProtKB:O43852}.	O35887	NA
-0.319876	15.2172	-4.28494	0.000934736	0.0190869	-0.674221	U6 snRNA-associated Sm-like protein LSm2 (Protein G7b) (snRNP core Sm-like protein Sm-x5)	LSM2_MOUSE	SUBCELLULAR LOCATION: Nucleus {ECO:0000305}.	O35900	NA
0.137963	14.5988	0.565473	0.581606	0.730831	-6.46734	Platelet glycoprotein Ib alpha chain (GP-Ib alpha) (GPIb-alpha) (GPIbA) (Glycoprotein Ibalpha) (CD antigen CD42b)	GP1BA_MOUSE	SUBCELLULAR LOCATION: Membrane; Single-pass type I membrane protein.	O35930	NA
-0.446797	14.3297	-4.49412	0.000639202	0.0156846	-0.297119	Frataxin, mitochondrial (Fxn) (EC 1.16.3.1) [Cleaved into: Frataxin intermediate form; Frataxin mature form]	FRDA_MOUSE	SUBCELLULAR LOCATION: Cytoplasm, cytosol {ECO:0000250|UniProtKB:Q16595}. Mitochondrion {ECO:0000269|PubMed:17597094, ECO:0000269|PubMed:9241270}. Note=PubMed:17597094 describes localization exclusively in mitochondria.	O35943	NA
0.26	13.7838	1.68132	0.117113	0.273422	-5.28388	Proteasome subunit beta type-10 (EC 3.4.25.1) (Low molecular mass protein 10) (Macropain subunit MECl-1) (Multicatalytic endopeptidase complex subunit MECl-1) (Proteasome MECl-1) (Proteasome subunit beta-2i)	PSB10_MOUSE	SUBCELLULAR LOCATION: Cytoplasm {ECO:0000255|PROSITE-ProRule:PRU00809}. Nucleus {ECO:0000250}.	O35955	NA
0.125279	13.6925	0.927497	0.370962	0.556348	-6.19365	Dolichyl-diphosphooligosaccharide--protein glycosyltransferase 48 kDa subunit (DDOST 48 kDa subunit) (Oligosaccharyl transferase 48 kDa subunit)	OST48_MOUSE	SUBCELLULAR LOCATION: Endoplasmic reticulum membrane {ECO:0000250|UniProtKB:Q29381}; Single-pass type I membrane protein {ECO:0000250|UniProtKB:Q29381}.	O54734	NA
0.385662	14.2256	2.82886	0.0144999	0.0823732	-3.36021	AP-3 complex subunit delta-1 (AP-3 complex subunit delta) (Adaptor-related protein complex 3 subunit delta-1) (Delta-adaptin) (mBLVR1)	AP3D1_MOUSE	SUBCELLULAR LOCATION: Cytoplasm {ECO:0000250}. Golgi apparatus membrane {ECO:0000250}; Peripheral membrane protein {ECO:0000250}; Cytoplasmic side {ECO:0000250}.	O54774	NA
0.108481	12.6321	1.14281	0.274205	0.457792	-5.97615	SRSF protein kinase 2 (EC 2.7.11.1) (SFRS protein kinase 2) (Serine/arginine-rich protein-specific kinase 2) (SR-protein-specific kinase 2) [Cleaved into: SRSF protein kinase 2 N-terminal; SRSF protein kinase 2 C-terminal]	SRPK2_MOUSE	SUBCELLULAR LOCATION: Cytoplasm {ECO:0000269|PubMed:9446799}. Nucleus {ECO:0000269|PubMed:9446799}. Note=Shuttles between the nucleus and the cytoplasm. KAT5/TIP60 inhibits its nuclear translocation. Phosphorylation at Thr-492 by PKB/AKT1 promotes nuclear translocation (By similarity). {ECO:0000250}.	O54781	NA
-0.516196	13.7535	-4.18257	0.00112786	0.0215251	-0.860379	DNA fragmentation factor subunit alpha (DNA fragmentation factor 45 kDa subunit) (DFF-45) (Inhibitor of CAD) (ICAD)	DFFA_MOUSE	SUBCELLULAR LOCATION: Cytoplasm {ECO:0000250}.	O54786	NA
0.288542	14.0885	3.7982	0.00230437	0.0301041	-1.56681	Guanylate cyclase soluble subunit beta-1 (GCS-beta-1) (EC 4.6.1.2) (Guanylate cyclase soluble subunit beta-3) (GCS-beta-3) (Soluble guanylate cyclase small subunit)	GCYB1_MOUSE	SUBCELLULAR LOCATION: Cytoplasm {ECO:0000250|UniProtKB:P16068}.	O54865	NA
-0.0873662	14.4288	-0.249126	0.807247	0.889159	-6.60193	Integrin beta-3 (Platelet membrane glycoprotein IIIa) (GPIIIa) (CD antigen CD61)	ITB3_MOUSE	SUBCELLULAR LOCATION: Cell membrane {ECO:0000250|UniProtKB:P05106}; Single-pass type I membrane protein {ECO:0000250|UniProtKB:P05106}. Cell projection, lamellipodium membrane {ECO:0000250|UniProtKB:P05106}. Cell junction, focal adhesion {ECO:0000250|UniProtKB:P05106}.	O54890	NA
0.946847	12.4399	3.77615	0.00240174	0.0301041	-1.60762	OX-2 membrane glycoprotein (MRC OX-2 antigen) (CD antigen CD200)	OX2G_MOUSE	SUBCELLULAR LOCATION: Cell membrane; Single-pass type I membrane protein.	O54901	NA
0.362109	12.5697	1.99812	0.0675829	0.20116	-4.79862	SWI/SNF-related matrix-associated actin-dependent regulator of chromatin subfamily E member 1 (BRG1-associated factor 57) (BAF57)	SMCE1_MOUSE	SUBCELLULAR LOCATION: Nucleus {ECO:0000255|PROSITE-ProRule:PRU00267}.	O54941	NA
0.145997	13.9945	1.22247	0.243735	0.428079	-5.88634	DnaJ homolog subfamily B member 6 (Heat shock protein J2) (HSJ-2) (MRJ) (mDj4)	DNJB6_MOUSE	SUBCELLULAR LOCATION: Cytoplasm, perinuclear region {ECO:0000250|UniProtKB:O75190}. Nucleus {ECO:0000250|UniProtKB:O75190}. Cytoplasm, myofibril, sarcomere, Z line {ECO:0000250|UniProtKB:O75190}.	O54946	NA
0.0730444	14.6201	0.934956	0.36725	0.553644	-6.18676	5'-AMP-activated protein kinase subunit gamma-1 (AMPK gamma1) (AMPK subunit gamma-1) (AMPKg)	AAKG1_MOUSE		O54950	NA
0.194022	13.9053	1.81374	0.0934061	0.241154	-5.08689	ATPase Asna1 (EC 3.6.-.-) (Arsenical pump-driving ATPase) (Arsenite-stimulated ATPase)	ASNA_MOUSE	SUBCELLULAR LOCATION: Cytoplasm {ECO:0000255|HAMAP-Rule:MF_03112}. Endoplasmic reticulum {ECO:0000255|HAMAP-Rule:MF_03112}. Nucleus, nucleolus {ECO:0000255|HAMAP-Rule:MF_03112}.	O54984	NA
0.32978	13.9749	3.88919	0.00194341	0.0276817	-1.39867	STE20-like serine/threonine-protein kinase (STE20-like kinase) (mSLK) (EC 2.7.11.1) (Etk4) (STE20-related kinase SMAK) (STE20-related serine/threonine-protein kinase) (STE20-related kinase) (Serine/threonine-protein kinase 2)	SLK_MOUSE	SUBCELLULAR LOCATION: Cytoplasm {ECO:0000269|PubMed:10611247, ECO:0000269|PubMed:9808774}.	O54988	NA
0.0278857	12.7822	0.120872	0.905684	0.952321	-6.62702	Peptidyl-prolyl cis-trans isomerase FKBP7 (PPIase FKBP7) (EC 5.2.1.8) (23 kDa FK506-binding protein) (23 kDa FKBP) (FKBP-23) (FK506-binding protein 7) (FKBP-7) (Rotamase)	FKBP7_MOUSE	SUBCELLULAR LOCATION: Endoplasmic reticulum lumen {ECO:0000255|PROSITE-ProRule:PRU10138, ECO:0000269|PubMed:9806833}.	O54998	NA
-0.182295	13.3804	-1.21568	0.246223	0.430614	-5.89418	BCL2/adenovirus E1B 19 kDa protein-interacting protein 3	BNIP3_MOUSE	SUBCELLULAR LOCATION: Mitochondrion. Mitochondrion outer membrane {ECO:0000250}; Single-pass membrane protein {ECO:0000250}. Note=Coexpression with the EIB 19-kDa protein results in a shift in NIP3 localization pattern to the nuclear envelope. Colocalizes with ACAA2 in the mitochondria. Colocalizes with SPATA18 at the mitochondrion outer membrane (By similarity). {ECO:0000250}.	O55003	NA
0.0056077	14.0022	0.0568339	0.955562	0.97597	-6.63305	Trafficking protein particle complex subunit 3 (BET3 homolog)	TPPC3_MOUSE	SUBCELLULAR LOCATION: Golgi apparatus, cis-Golgi network {ECO:0000250}. Endoplasmic reticulum {ECO:0000250}.	O55013	NA
0.496764	13.9654	3.83063	0.00216844	0.0290649	-1.50683	Membrane-associated progesterone receptor component 1 (mPR)	PGRC1_MOUSE	SUBCELLULAR LOCATION: Microsome membrane {ECO:0000250|UniProtKB:Q95250}; Single-pass membrane protein {ECO:0000255}. Endoplasmic reticulum membrane {ECO:0000250|UniProtKB:O00264}; Single-pass membrane protein {ECO:0000255}.	O55022	NA
-0.222192	15.0562	-2.26479	0.0417116	0.149445	-4.35764	Inositol monophosphatase 1 (IMP 1) (IMPase 1) (EC 3.1.3.25) (D-galactose 1-phosphate phosphatase) (EC 3.1.3.94) (Inositol-1(or 4)-monophosphatase 1) (Lithium-sensitive myo-inositol monophosphatase A1)	IMPA1_MOUSE	SUBCELLULAR LOCATION: Cytoplasm {ECO:0000250|UniProtKB:P29218}.	O55023	NA
0.517422	12.1396	2.32206	0.0375372	0.138046	-4.25984	Ectonucleoside triphosphate diphosphohydrolase 2 (NTPDase 2) (EC 3.6.1.-) (CD39 antigen-like 1) (Ecto-ATP diphosphohydrolase 2) (Ecto-ATPDase 2) (Ecto-ATPase 2)	ENTP2_MOUSE	SUBCELLULAR LOCATION: Isoform Long: Cell membrane {ECO:0000250}; Multi-pass membrane protein {ECO:0000250}.	O55026	NA
0.14189	14.6292	1.07027	0.304419	0.487338	-6.05366	[3-methyl-2-oxobutanoate dehydrogenase [lipoamide]] kinase, mitochondrial (EC 2.7.11.4) (Branched-chain alpha-ketoacid dehydrogenase kinase) (BCKD-kinase) (BCKDHKIN)	BCKD_MOUSE	SUBCELLULAR LOCATION: Mitochondrion matrix. Mitochondrion {ECO:0000250|UniProtKB:O14874}.	O55028	NA
-0.0374506	13.7614	-0.430592	0.673983	0.796773	-6.53717	Coatomer subunit beta' (Beta'-coat protein) (Beta'-COP) (p102)	COPB2_MOUSE	SUBCELLULAR LOCATION: Cytoplasm, cytosol {ECO:0000269|PubMed:17360540}. Golgi apparatus membrane {ECO:0000250}; Peripheral membrane protein {ECO:0000250}; Cytoplasmic side {ECO:0000250}. Cytoplasmic vesicle, COPI-coated vesicle membrane {ECO:0000250}; Peripheral membrane protein {ECO:0000250}; Cytoplasmic side {ECO:0000250}. Note=The coatomer is cytoplasmic or polymerized on the cytoplasmic side …	O55029	NA
-0.327157	14.4895	-1.54341	0.147277	0.315688	-5.4789	Alpha-synuclein (Non-A beta component of AD amyloid) (Non-A4 component of amyloid precursor) (NACP)	SYUA_MOUSE	SUBCELLULAR LOCATION: Cytoplasm, cytosol {ECO:0000250|UniProtKB:P37840}. Membrane {ECO:0000250|UniProtKB:P37840}. Nucleus {ECO:0000250|UniProtKB:P37840}. Cell junction, synapse {ECO:0000250|UniProtKB:P37840}. Secreted {ECO:0000250|UniProtKB:P37840}.	O55042	NA
0.0882561	12.179	0.867331	0.401853	0.582085	-6.24743	Serine/threonine-protein kinase 10 (EC 2.7.11.1) (Lymphocyte-oriented kinase)	STK10_MOUSE	SUBCELLULAR LOCATION: Cell membrane {ECO:0000250}; Peripheral membrane protein {ECO:0000250}.	O55098	NA
0.278162	13.6602	2.01462	0.0656245	0.19755	-4.7721	Synaptogyrin-1	SNG1_MOUSE	SUBCELLULAR LOCATION: Cytoplasmic vesicle, secretory vesicle, synaptic vesicle membrane {ECO:0000250|UniProtKB:Q62876}; Multi-pass membrane protein {ECO:0000250|UniProtKB:Q62876}. Melanosome {ECO:0000250|UniProtKB:O43759}.	O55100	NA
0.292273	13.7688	2.18371	0.048379	0.161922	-4.49437	Synaptogyrin-2 (Cellugyrin)	SNG2_MOUSE	SUBCELLULAR LOCATION: Cytoplasmic vesicle membrane {ECO:0000269|PubMed:12928441}; Multi-pass membrane protein {ECO:0000255}. Cytoplasmic vesicle, secretory vesicle, synaptic vesicle membrane {ECO:0000269|PubMed:12928441}; Multi-pass membrane protein {ECO:0000255}. Note=Localizes to cytoplasmic vesicles associated with the recycling endosomes. {ECO:0000250|UniProtKB:O54980}.	O55101	NA
0.163248	13.7605	1.42482	0.17832	0.351935	-5.63746	Striatin	STRN_MOUSE	SUBCELLULAR LOCATION: Cytoplasm. Membrane; Peripheral membrane protein. Cell projection, dendritic spine {ECO:0000250}. Note=CTTNBP2-binding may regulate dendritic spine distribution. {ECO:0000250}.	O55106	NA
0.437323	14.6858	4.726	0.000422038	0.0123235	0.115202	Desmoglein-2	DSG2_MOUSE	SUBCELLULAR LOCATION: Cell membrane {ECO:0000250}; Single-pass type I membrane protein {ECO:0000250}. Cell junction, desmosome {ECO:0000250}.	O55111	NA
0.0381056	13.7339	0.436306	0.669941	0.794801	-6.53458	Protein NipSnap homolog 2 (NipSnap2) (Glioblastoma-amplified sequence)	NIPS2_MOUSE	SUBCELLULAR LOCATION: Cytoplasm {ECO:0000305|PubMed:22627147}. Mitochondrion outer membrane {ECO:0000250|UniProtKB:O75323}.	O55126	NA
-0.0720522	14.3435	-0.675262	0.511618	0.67721	-6.39729	Histone deacetylase complex subunit SAP18 (18 kDa Sin3-associated polypeptide) (Sin3-associated polypeptide p18)	SAP18_MOUSE	SUBCELLULAR LOCATION: Nucleus {ECO:0000250|UniProtKB:O00422}. Cytoplasm {ECO:0000250|UniProtKB:O00422}. Nucleus speckle {ECO:0000250|UniProtKB:O00422}. Note=Shuttles between the nucleus and the cytoplasm (By similarity). Colocalizes with ACIN1 and SRSF2 in nuclear speckles (By similarity). {ECO:0000250|UniProtKB:O00422}.	O55128	NA
0.144383	14.0012	1.24441	0.235827	0.418865	-5.86076	Septin-7 (CDC10 protein homolog)	SEPT7_MOUSE	SUBCELLULAR LOCATION: Cytoplasm {ECO:0000269|PubMed:17546647}. Chromosome, centromere, kinetochore {ECO:0000250}. Cytoplasm, cytoskeleton, spindle {ECO:0000250}. Cleavage furrow {ECO:0000250}. Midbody {ECO:0000250}. Cytoplasm, cytoskeleton, cilium axoneme {ECO:0000250}. Cell projection, cilium, flagellum {ECO:0000250|UniProtKB:Q16181}. Note=Distributed throughout the cytoplasm in prometaphase cel…	O55131	NA
-0.206445	15.5411	-1.91283	0.0785877	0.22065	-4.93386	60S ribosomal protein L35a	RL35A_MOUSE		O55142	NA
0.0344885	13.5572	0.274408	0.788184	0.877366	-6.59495	Transcription elongation factor SPT5 (DRB sensitivity-inducing factor large subunit) (DSIF large subunit)	SPT5H_MOUSE	SUBCELLULAR LOCATION: Nucleus {ECO:0000250}.	O55201	NA
-0.123839	13.9934	-1.21778	0.245453	0.430207	-5.89176	Proteasome subunit beta type-5 (EC 3.4.25.1) (Macropain epsilon chain) (Multicatalytic endopeptidase complex epsilon chain) (Proteasome chain 6) (Proteasome epsilon chain) (Proteasome subunit X)	PSB5_MOUSE	SUBCELLULAR LOCATION: Cytoplasm {ECO:0000250|UniProtKB:P28074}. Nucleus {ECO:0000250|UniProtKB:P28074}.	O55234	NA
0.0256072	14.5142	0.26747	0.793402	0.879216	-6.59693	ATP-dependent RNA helicase A (EC 3.6.4.13) (DEAH box protein 9) (mHEL-5) (Nuclear DNA helicase II) (NDH II) (RNA helicase A) (RHA)	DHX9_MOUSE	SUBCELLULAR LOCATION: Nucleus {ECO:0000269|PubMed:17303075}. Nucleus, nucleoplasm {ECO:0000250|UniProtKB:Q08211}. Nucleus, nucleolus {ECO:0000269|PubMed:10413677}. Cytoplasm {ECO:0000250|UniProtKB:Q08211}. Cytoplasm, cytoskeleton, microtubule organizing center, centrosome {ECO:0000250|UniProtKB:Q08211}. Note=Nucleoplasmic shuttling protein. Its nuclear import involves the nucleocytoplasmic transp…	O70133	NA
0.0217398	12.7271	0.169195	0.868308	0.929762	-6.6196	Phosphatidylinositol 5-phosphate 4-kinase type-2 alpha (EC 2.7.1.149) (1-phosphatidylinositol 5-phosphate 4-kinase 2-alpha) (Diphosphoinositide kinase 2-alpha) (Phosphatidylinositol 5-phosphate 4-kinase type II alpha) (PI(5)P 4-kinase type II alpha) (PIP4KII-alpha) (PtdIns(5)P-4-kinase isoform 2-alpha)	PI42A_MOUSE	SUBCELLULAR LOCATION: Nucleus {ECO:0000250}. Cytoplasm. Cell membrane. Note=Localization to the nucleus is modulated by the interaction with PIP4K2B (By similarity). Localized to the demarcation membrane system (DMS). May translocate from the cytosol to the cell membrane upon activation of tyrosine phosphorylation. May translocate from the inner to the outer segments of the rod photoreceptor cell…	O70172	NA
0.00882081	14.1513	0.109502	0.914516	0.956306	-6.62841	Eukaryotic translation initiation factor 3 subunit D (eIF3d) (Eukaryotic translation initiation factor 3 subunit 7) (eIF-3-zeta) (eIF3 p66)	EIF3D_MOUSE	SUBCELLULAR LOCATION: Cytoplasm {ECO:0000255|HAMAP-Rule:MF_03003}.	O70194	NA
-0.369228	14.8305	-5.11129	0.000215021	0.00937106	0.785299	Phosphoglycerate mutase 2 (EC 5.4.2.11) (EC 5.4.2.4) (BPG-dependent PGAM 2) (Muscle-specific phosphoglycerate mutase) (Phosphoglycerate mutase isozyme M) (PGAM-M)	PGAM2_MOUSE		O70250	NA
-0.125306	14.5868	-1.31013	0.213357	0.390352	-5.78205	Elongation factor 1-beta (EF-1-beta)	EF1B_MOUSE		O70251	NA
0.359617	14.3194	3.62929	0.00316681	0.0355657	-1.8799	Heme oxygenase 2 (HO-2) (EC 1.14.14.18)	HMOX2_MOUSE	SUBCELLULAR LOCATION: Microsome. Endoplasmic reticulum.	O70252	NA
-0.0795719	14.78	-0.756791	0.462986	0.634655	-6.33783	Ataxin-2 (Spinocerebellar ataxia type 2 protein homolog)	ATX2_MOUSE	SUBCELLULAR LOCATION: Cytoplasm {ECO:0000269|PubMed:9668173}.	O70305	NA
-0.196682	14.2599	-1.1977	0.252913	0.437504	-5.91478	Glycylpeptide N-tetradecanoyltransferase 1 (EC 2.3.1.97) (Myristoyl-CoA:protein N-myristoyltransferase 1) (NMT 1) (Type I N-myristoyltransferase) (Peptide N-myristoyltransferase 1)	NMT1_MOUSE	SUBCELLULAR LOCATION: Cytoplasm {ECO:0000250|UniProtKB:P30419}. Cytoplasm, cytosol {ECO:0000250|UniProtKB:P30419}. Membrane {ECO:0000250|UniProtKB:P30419}; Peripheral membrane protein {ECO:0000250|UniProtKB:P30419}. Note=Copurifies with ribosomes. {ECO:0000250|UniProtKB:P30419}.	O70310	NA
0.251359	13.7216	2.63688	0.0208513	0.101476	-3.70701	Band 4.1-like protein 2 (Generally expressed protein 4.1) (4.1G)	E41L2_MOUSE	SUBCELLULAR LOCATION: Cytoplasm, cytoskeleton {ECO:0000250}. Cytoplasm, cell cortex {ECO:0000250|UniProtKB:O43491}. Cell membrane {ECO:0000250|UniProtKB:O43491}.	O70318	NA
0.193044	14.9425	2.14568	0.05184	0.169382	-4.55773	Phospholipid hydroperoxide glutathione peroxidase (PHGPx) (EC 1.11.1.12) (Glutathione peroxidase 4) (GPx-4) (GSHPx-4)	GPX4_MOUSE	SUBCELLULAR LOCATION: Isoform Mitochondrial: Mitochondrion {ECO:0000269|PubMed:12566075, ECO:0000269|PubMed:22207760}.; SUBCELLULAR LOCATION: Isoform Cytoplasmic: Cytoplasm {ECO:0000269|PubMed:12566075}.; SUBCELLULAR LOCATION: Isoform Nuclear: Nucleus {ECO:0000269|PubMed:11344099}.	O70325	NA
0.246577	13.0508	1.55986	0.143359	0.310309	-5.45622	Phosphatidylinositol-glycan-specific phospholipase D (PI-G PLD) (EC 3.1.4.50) (Glycoprotein phospholipase D) (Glycosyl-phosphatidylinositol-specific phospholipase D) (GPI-PLD) (GPI-specific phospholipase D)	PHLD_MOUSE	SUBCELLULAR LOCATION: Secreted. Note=Associated with the High-Density Lipoproteins (HDL). {ECO:0000250}.	O70362	NA
0.422587	14.2108	2.99091	0.0106545	0.0688301	-3.06356	Xin actin-binding repeat-containing protein 1 (Cardiomyopathy-associated protein 1)	XIRP1_MOUSE	SUBCELLULAR LOCATION: Cell junction {ECO:0000250}. Note=Colocalizes with actin stress fibers. {ECO:0000250}.	O70373	NA
0.315604	12.7035	2.63856	0.0207854	0.101476	-3.704	ER membrane protein complex subunit 8 (Neighbor of COX4)	EMC8_MOUSE	SUBCELLULAR LOCATION: Cytoplasm {ECO:0000250}.	O70378	NA
0.211455	13.5525	2.20212	0.0467818	0.159397	-4.4635	PDZ and LIM domain protein 1 (C-terminal LIM domain protein 1) (Elfin) (LIM domain protein CLP-36)	PDLI1_MOUSE	SUBCELLULAR LOCATION: Cytoplasm, cytoskeleton {ECO:0000269|PubMed:11596114}. Cytoplasm, myofibril, sarcomere, Z line {ECO:0000250|UniProtKB:O00151}. Note=Associates with the actin stress fibers (PubMed:11596114).	O70400	NA
0.271542	15.6664	1.77879	0.099206	0.249454	-5.13975	Vesicle-associated membrane protein 8 (VAMP-8) (Endobrevin) (Edb)	VAMP8_MOUSE	SUBCELLULAR LOCATION: Lysosome membrane {ECO:0000269|PubMed:27628032}; Single-pass type IV membrane protein {ECO:0000305}. Late endosome membrane {ECO:0000250|UniProtKB:Q9WUF4}; Single-pass type IV membrane protein {ECO:0000305}. Early endosome membrane {ECO:0000250|UniProtKB:Q9WUF4}; Single-pass type IV membrane protein {ECO:0000305}. Cell membrane {ECO:0000269|PubMed:22118466}; Single-pass type…	O70404	NA
0.132994	15.2355	0.71619	0.486837	0.655703	-6.36822	Membrane primary amine oxidase (EC 1.4.3.21) (Copper amine oxidase) (Semicarbazide-sensitive amine oxidase) (SSAO) (Vascular adhesion protein 1) (VAP-1)	AOC3_MOUSE	SUBCELLULAR LOCATION: Membrane {ECO:0000250}; Single-pass type II membrane protein {ECO:0000250}.	O70423	NA
-0.121871	14.152	-0.904764	0.382435	0.567434	-6.21434	Four and a half LIM domains protein 2 (FHL-2) (Skeletal muscle LIM-protein 3) (SLIM-3)	FHL2_MOUSE	SUBCELLULAR LOCATION: Cytoplasm {ECO:0000250}. Nucleus {ECO:0000250}. Cytoplasm, myofibril, sarcomere, Z line {ECO:0000269|PubMed:22851699}.	O70433	NA
-0.167283	14.0678	-1.63156	0.127309	0.285517	-5.35549	Proteasome subunit alpha type-3 (EC 3.4.25.1) (Macropain subunit C8) (Multicatalytic endopeptidase complex subunit C8) (Proteasome component C8) (Proteasome subunit K)	PSA3_MOUSE	SUBCELLULAR LOCATION: Cytoplasm {ECO:0000250|UniProtKB:P25788}. Nucleus {ECO:0000250|UniProtKB:P25788}.	O70435	NA
0.25884	12.6217	1.63029	0.12758	0.285905	-5.35731	Syntaxin-7	STX7_MOUSE	SUBCELLULAR LOCATION: Early endosome membrane {ECO:0000250}; Single-pass type IV membrane protein {ECO:0000250}.	O70439	NA
0.198889	13.7402	1.17822	0.260316	0.443755	-5.93682	UDP-glucose 6-dehydrogenase (UDP-Glc dehydrogenase) (UDP-GlcDH) (UDPGDH) (EC 1.1.1.22)	UGDH_MOUSE		O70475	NA
0.237901	12.0866	1.1056	0.289405	0.472631	-6.01643	Sorting nexin-12 (SDP8 protein)	SNX12_MOUSE	SUBCELLULAR LOCATION: Membrane {ECO:0000305}; Peripheral membrane protein {ECO:0000305}; Cytoplasmic side {ECO:0000305}.	O70493	NA
0.177638	13.8129	1.68848	0.115708	0.270727	-5.27347	H(+)/Cl(-) exchange transporter 7 (Chloride channel 7 alpha subunit) (Chloride channel protein 7) (ClC-7)	CLCN7_MOUSE	SUBCELLULAR LOCATION: Lysosome membrane {ECO:0000269|PubMed:16525474}; Multi-pass membrane protein {ECO:0000269|PubMed:16525474}.	O70496	NA
0.155762	13.9987	1.12218	0.282557	0.466559	-5.99862	Very-long-chain 3-oxoacyl-CoA reductase (EC 1.1.1.330) (17-beta-hydroxysteroid dehydrogenase 12) (17-beta-HSD 12) (3-ketoacyl-CoA reductase) (KAR) (Estradiol 17-beta-dehydrogenase 12) (EC 1.1.1.62) (KIK-I)	DHB12_MOUSE	SUBCELLULAR LOCATION: Endoplasmic reticulum membrane {ECO:0000250|UniProtKB:Q53GQ0}; Multi-pass membrane protein {ECO:0000250|UniProtKB:Q53GQ0}.	O70503	NA
0.45379	13.8322	3.42842	0.00463267	0.0434964	-2.2532	Telethonin (Titin cap protein)	TELT_MOUSE	SUBCELLULAR LOCATION: Cytoplasm, myofibril, sarcomere.	O70548	NA
0.471965	13.3207	4.42542	0.000723772	0.016257	-0.420462	Protein diaphanous homolog 2 (Diaphanous-related formin-2) (DRF2) (mDia3)	DIAP2_MOUSE		O70566	NA
-0.41908	14.6834	-1.44132	0.173696	0.346019	-5.61593	[Pyruvate dehydrogenase (acetyl-transferring)] kinase isozyme 4, mitochondrial (EC 2.7.11.2) (Pyruvate dehydrogenase kinase isoform 4)	PDK4_MOUSE	SUBCELLULAR LOCATION: Mitochondrion matrix {ECO:0000250}.	O70571	NA
-0.00302777	14.1711	-0.0322213	0.974796	0.986086	-6.63421	Sphingomyelin phosphodiesterase 2 (EC 3.1.4.12) (Lyso-platelet-activating factor-phospholipase C) (Lyso-PAF-PLC) (Neutral sphingomyelinase) (N-SMase) (nSMase)	NSMA_MOUSE	SUBCELLULAR LOCATION: Membrane; Multi-pass membrane protein.	O70572	NA
-0.162339	15.7196	-2.21174	0.0459677	0.158659	-4.44734	Prefoldin subunit 2	PFD2_MOUSE	SUBCELLULAR LOCATION: Nucleus {ECO:0000250}. Cytoplasm {ECO:0000250}. Mitochondrion {ECO:0000250}.	O70591	NA
0.020631	15.6636	0.21705	0.831618	0.907785	-6.60983	Reticulon-2 (Neuroendocrine-specific protein-like 1) (NSP-like protein 1) (Neuroendocrine-specific protein-like I) (NSP-like protein I) (NSPLI)	RTN2_MOUSE	SUBCELLULAR LOCATION: Endoplasmic reticulum membrane {ECO:0000305}; Multi-pass membrane protein {ECO:0000305}.	O70622	NA
0.137394	14.6451	1.57997	0.13869	0.304034	-5.42827	Nidogen-2 (NID-2) (Entactin-2)	NID2_MOUSE	SUBCELLULAR LOCATION: Secreted, extracellular space, extracellular matrix, basement membrane.	O88322	NA
-0.107454	14.9832	-1.23291	0.239946	0.424772	-5.87421	WD repeat-containing protein 1 (Actin-interacting protein 1) (AIP1)	WDR1_MOUSE	SUBCELLULAR LOCATION: Cytoplasm, cytoskeleton {ECO:0000250|UniProtKB:Q5RKI0}. Cell projection, podosome {ECO:0000250|UniProtKB:O75083}.	O88342	NA
0.0451951	14.6201	0.545749	0.594696	0.739981	-6.47869	Metaxin-2 (Mitochondrial outer membrane import complex protein 2)	MTX2_MOUSE	SUBCELLULAR LOCATION: Mitochondrion outer membrane {ECO:0000269|PubMed:10381257}. Mitochondrion {ECO:0000250|UniProtKB:O75431}.	O88441	NA
-0.00981252	14.185	-0.0794673	0.9379	0.969961	-6.63141	Kinesin light chain 1 (KLC 1)	KLC1_MOUSE	SUBCELLULAR LOCATION: Cell projection, growth cone {ECO:0000250}. Cytoplasmic vesicle {ECO:0000250}. Cytoplasm, cytoskeleton {ECO:0000305}.	O88447	NA
0.140535	13.5042	1.1739	0.26198	0.445399	-5.94167	Cytoplasmic dynein 1 intermediate chain 2 (Cytoplasmic dynein intermediate chain 2) (Dynein intermediate chain 2, cytosolic) (DH IC-2)	DC1I2_MOUSE	SUBCELLULAR LOCATION: Cytoplasm, cytoskeleton {ECO:0000250|UniProtKB:Q62871}.	O88487	NA
0.0187795	14.2878	0.177423	0.861975	0.924335	-6.61809	Perilipin-4 (Adipocyte protein S3-12)	PLIN4_MOUSE	SUBCELLULAR LOCATION: Cell membrane {ECO:0000269|PubMed:9624692}. Cytoplasm {ECO:0000269|PubMed:12840023, ECO:0000269|PubMed:15731108}. Lipid droplet {ECO:0000269|PubMed:12840023, ECO:0000269|PubMed:15731108}. Note=Nascent lipid droplet surface-associated; association with lipid droplets is triacylglycerol synthesis-dependent. {ECO:0000269|PubMed:12840023, ECO:0000269|PubMed:15731108}.	O88492	NA
0.641886	15.769	8.17276	2.07086e-06	0.00054972	5.34415	Palmitoyl-protein thioesterase 1 (PPT-1) (EC 3.1.2.22) (Palmitoyl-protein hydrolase 1)	PPT1_MOUSE	SUBCELLULAR LOCATION: Lysosome {ECO:0000269|PubMed:19941651, ECO:0000269|PubMed:9685319}. Secreted {ECO:0000269|PubMed:9685319}.	O88531	NA
0.302869	12.44	1.92942	0.0763257	0.21617	-4.90779	COP9 signalosome complex subunit 3 (SGN3) (Signalosome subunit 3) (JAB1-containing signalosome subunit 3)	CSN3_MOUSE	SUBCELLULAR LOCATION: Cytoplasm {ECO:0000250}. Nucleus {ECO:0000250}.	O88543	NA
0.133649	13.9881	1.61572	0.130714	0.291362	-5.378	COP9 signalosome complex subunit 4 (SGN4) (Signalosome subunit 4) (JAB1-containing signalosome subunit 4)	CSN4_MOUSE	SUBCELLULAR LOCATION: Cytoplasm {ECO:0000250}. Nucleus {ECO:0000250}. Cytoplasmic vesicle, secretory vesicle, synaptic vesicle {ECO:0000250}.	O88544	NA
0.141435	14.3679	1.59282	0.135775	0.298993	-5.41029	COP9 signalosome complex subunit 6 (SGN6) (Signalosome subunit 6) (JAB1-containing signalosome subunit 6)	CSN6_MOUSE	SUBCELLULAR LOCATION: Cytoplasm {ECO:0000250}. Nucleus {ECO:0000250}.	O88545	NA
-0.149704	13.751	-1.69959	0.113554	0.268701	-5.25725	Heterogeneous nuclear ribonucleoproteins A2/B1 (hnRNP A2/B1)	ROA2_MOUSE	SUBCELLULAR LOCATION: Nucleus, nucleoplasm {ECO:0000250|UniProtKB:P22626}. Cytoplasmic granule {ECO:0000250|UniProtKB:P22626}. Secreted, exosome {ECO:0000250|UniProtKB:P22626}. Note=Localized in cytoplasmic mRNP granules containing untranslated mRNAs. Component of ribonucleosomes. Not found in the nucleolus. Found in exosomes follwong sumoylation. {ECO:0000250|UniProtKB:P22626}.	O88569	NA
0.184483	14.7979	1.51888	0.15329	0.322822	-5.51241	Catechol O-methyltransferase (EC 2.1.1.6)	COMT_MOUSE	SUBCELLULAR LOCATION: Isoform Soluble: Cytoplasm.; SUBCELLULAR LOCATION: Isoform Membrane-bound: Cell membrane; Single-pass type II membrane protein; Extracellular side.	O88587	NA
0.387815	14.4024	3.53063	0.00381636	0.0382947	-2.06319	GTP-binding protein RAD	RAD_MOUSE	SUBCELLULAR LOCATION: Cell membrane {ECO:0000269|PubMed:17525370}.	O88667	NA
0.173334	13.6458	1.81747	0.0928056	0.241154	-5.08121	26S proteasome regulatory subunit 6A (26S proteasome AAA-ATPase subunit RPT5) (Proteasome 26S subunit ATPase 3) (Tat-binding protein 1) (TBP-1)	PRS6A_MOUSE	SUBCELLULAR LOCATION: Cytoplasm {ECO:0000305}. Nucleus {ECO:0000305}. Note=Colocalizes with TRIM5 in cytoplasmic bodies. {ECO:0000269|PubMed:22078707}.	O88685	NA
-0.274362	13.5861	-3.05942	0.00935116	0.0639482	-2.93737	ATP-dependent Clp protease proteolytic subunit, mitochondrial (EC 3.4.21.92) (Endopeptidase Clp)	CLPP_MOUSE	SUBCELLULAR LOCATION: Mitochondrion matrix {ECO:0000269|PubMed:10754102, ECO:0000269|PubMed:22710082}.	O88696	NA
-0.207152	14.0907	-2.21682	0.0455426	0.157939	-4.43878	C-terminal-binding protein 1 (CtBP1) (EC 1.1.1.-)	CTBP1_MOUSE	SUBCELLULAR LOCATION: Cytoplasm {ECO:0000250|UniProtKB:Q13363}. Nucleus {ECO:0000250|UniProtKB:Q13363}.	O88712	NA
-0.302601	11.9077	-1.37949	0.191554	0.366778	-5.69568	Ensconsin (Epithelial microtubule-associated protein of 115 kDa) (E-MAP-115) (Microtubule-associated protein 7) (MAP-7)	MAP7_MOUSE	SUBCELLULAR LOCATION: Cytoplasm, perinuclear region {ECO:0000269|PubMed:14517216}. Basolateral cell membrane {ECO:0000269|PubMed:14517216}. Cytoplasm, cytoskeleton {ECO:0000269|PubMed:14517216}. Note=Colocalized on microtubules. An intracellular redistribution is triggered during induction of keratinocyte terminal differentiation from microtubules with a perinuclear localization to cortical micro…	O88735	NA
0.107519	13.3248	1.24657	0.235062	0.41776	-5.85823	Target of Myb protein 1	TOM1_MOUSE	SUBCELLULAR LOCATION: Cytoplasm {ECO:0000305}. Membrane {ECO:0000305}; Peripheral membrane protein {ECO:0000305}.	O88746	NA
-0.0931707	12.8392	-0.551759	0.590691	0.736633	-6.47527	Junctional adhesion molecule A (JAM-A) (Junctional adhesion molecule 1) (JAM-1) (CD antigen CD321)	JAM1_MOUSE	SUBCELLULAR LOCATION: Cell junction, tight junction {ECO:0000269|PubMed:11036763}. Cell membrane {ECO:0000269|PubMed:11036763}; Single-pass type I membrane protein {ECO:0000269|PubMed:11036763}. Note=Localized at tight junctions of both epithelial and endothelial cells.	O88792	NA
-0.229966	14.8417	-1.93013	0.0762309	0.216148	-4.90668	Isocitrate dehydrogenase [NADP] cytoplasmic (IDH) (EC 1.1.1.42) (Cytosolic NADP-isocitrate dehydrogenase) (IDP) (NADP(+)-specific ICDH) (Oxalosuccinate decarboxylase)	IDHC_MOUSE	SUBCELLULAR LOCATION: Cytoplasm.	O88844	NA
0.184708	13.3855	1.29289	0.219076	0.398673	-5.80299	Coagulation factor X (EC 3.4.21.6) (Stuart factor) [Cleaved into: Factor X light chain; Factor X heavy chain; Activated factor Xa heavy chain]	FA10_MOUSE	SUBCELLULAR LOCATION: Secreted.	O88947	NA
-0.416283	13.6172	-2.82941	0.0144846	0.0823732	-3.35919	Glucosamine-6-phosphate isomerase 1 (EC 3.5.99.6) (Glucosamine-6-phosphate deaminase 1) (GNPDA 1) (GlcN6P deaminase 1) (Oscillin)	GNPI1_MOUSE	SUBCELLULAR LOCATION: Cytoplasm {ECO:0000269|PubMed:10481053}.	O88958	NA
-0.0172645	14.0491	-0.154393	0.879727	0.937489	-6.62213	ATP-dependent zinc metalloprotease YME1L1 (EC 3.4.24.-) (ATP-dependent metalloprotease FtsH1) (YME1-like protein 1)	YMEL1_MOUSE	SUBCELLULAR LOCATION: Mitochondrion inner membrane {ECO:0000250|UniProtKB:Q96TA2}. Mitochondrion {ECO:0000250|UniProtKB:Q96TA2}.	O88967	NA
0.183498	13.2959	1.90175	0.0801317	0.222668	-4.9512	Syntaxin-8 (Syntaxin-like protein 3I35)	STX8_MOUSE	SUBCELLULAR LOCATION: Membrane {ECO:0000250}; Single-pass type IV membrane protein {ECO:0000250}. Note=Preferentially associated with the early endosome. To a lesser extent, also present in late endosome, the plasma membrane and coated pits (By similarity). {ECO:0000250}.	O88983	NA
0.863064	13.3367	4.48118	0.00065431	0.0157238	-0.32031	2-amino-3-ketobutyrate coenzyme A ligase, mitochondrial (AKB ligase) (EC 2.3.1.29) (Aminoacetone synthase) (Glycine acetyltransferase)	KBL_MOUSE	SUBCELLULAR LOCATION: Mitochondrion {ECO:0000250}. Nucleus {ECO:0000250}. Note=Translocates to the nucleus upon cold and osmotic stress. {ECO:0000250}.	O88986	NA
0.0486037	12.6806	0.305223	0.765141	0.859974	-6.58555	Afamin (Alpha-albumin) (Alpha-Alb)	AFAM_MOUSE	SUBCELLULAR LOCATION: Secreted {ECO:0000250|UniProtKB:P43652}.	O89020	NA
0.72125	12.6861	3.08054	0.00898241	0.0620062	-2.89839	Integral membrane protein 2B (Immature BRI2) (imBRI2) (Protein E25B) (Transmembrane protein BRI) (Bri) [Cleaved into: BRI2, membrane form (Mature BRI2) (mBRI2); BRI2 intracellular domain (BRI2 ICD); BRI2C, soluble form; Bri23 peptide (Bri2-23) (ABri23) (C-terminal peptide) (P23 peptide)]	ITM2B_MOUSE	SUBCELLULAR LOCATION: Integral membrane protein 2B: Golgi apparatus membrane {ECO:0000250|UniProtKB:Q9Y287}; Single-pass type II membrane protein {ECO:0000250|UniProtKB:Q9Y287}. Note=Immature BRI2 (imBRI2) is cleaved by furin in the Golgi into mBRI2 and a Bri23 peptide. mBRI2 is transported to the plasma membrane and Bri23 peptide is secreted. {ECO:0000250|UniProtKB:Q9Y287}.; SUBCELLULAR LOCATION…	O89051	NA
0.173939	14.0994	0.745689	0.469434	0.639802	-6.34629	Coronin-1A (Coronin-like protein A) (Clipin-A) (Coronin-like protein p57) (Tryptophan aspartate-containing coat protein) (TACO)	COR1A_MOUSE	SUBCELLULAR LOCATION: Cytoplasm, cytoskeleton {ECO:0000269|PubMed:10338208}. Cytoplasm, cell cortex {ECO:0000269|PubMed:10338208}. Cytoplasmic vesicle, phagosome membrane {ECO:0000269|PubMed:10338208}. Note=In non-infected macrophages, associated with the cortical microtubule network. In mycobacteria-infected macrophages, becomes progressively relocalized and retained around the mycobacterial pha…	O89053	NA
0.0439847	13.2369	0.388549	0.704046	0.819927	-6.55519	Coatomer subunit epsilon (Epsilon-coat protein) (Epsilon-COP)	COPE_MOUSE	SUBCELLULAR LOCATION: Cytoplasm {ECO:0000250}. Golgi apparatus membrane {ECO:0000250}; Peripheral membrane protein {ECO:0000250}; Cytoplasmic side {ECO:0000250}. Cytoplasmic vesicle, COPI-coated vesicle membrane {ECO:0000250}; Peripheral membrane protein {ECO:0000250}; Cytoplasmic side {ECO:0000250}. Note=The coatomer is cytoplasmic or polymerized on the cytoplasmic side of the Golgi, as well as …	O89079	NA
0.801841	13.5741	3.54908	0.00368539	0.0375471	-2.02891	RNA-binding protein 3 (RNA-binding motif protein 3)	RBM3_MOUSE	SUBCELLULAR LOCATION: Nucleus {ECO:0000250}. Cytoplasm {ECO:0000250}. Cell projection, dendrite {ECO:0000250}. Note=Localizes in mRNA granules in dentrites. {ECO:0000250}.	O89086	NA
-0.113823	13.778	-0.818649	0.428083	0.604428	-6.28861	Complement component C1q receptor (C1q/MBL/SPA receptor) (C1qR(p)) (C1qRp) (Cell surface antigen AA4) (Complement component 1 q subcomponent receptor 1) (Lymphocyte antigen 68) (Ly-68) (CD antigen CD93)	C1QR1_MOUSE	SUBCELLULAR LOCATION: Membrane; Single-pass type I membrane protein.	O89103	NA
-0.221447	13.2166	-2.58673	0.0229161	0.105378	-3.79656	LanC-like protein 1 (40 kDa erythrocyte membrane protein) (p40)	LANC1_MOUSE	SUBCELLULAR LOCATION: Cytoplasm {ECO:0000250|UniProtKB:O43813}. Cell membrane {ECO:0000250|UniProtKB:O43813}; Peripheral membrane protein {ECO:0000250|UniProtKB:O43813}.	O89112	NA
0.406139	14.7071	3.4211	0.00469746	0.043823	-2.2668	Alcohol dehydrogenase 1 (EC 1.1.1.1) (ADH-A2) (Alcohol dehydrogenase A subunit)	ADH1_MOUSE	SUBCELLULAR LOCATION: Cytoplasm.	P00329	NA
-0.159734	13.9771	-2.08088	0.0582787	0.182199	-4.66454	Cytochrome c oxidase subunit 2 (Cytochrome c oxidase polypeptide II)	COX2_MOUSE	SUBCELLULAR LOCATION: Mitochondrion inner membrane; Multi-pass membrane protein.	P00405	NA
0.156006	13.9347	1.36015	0.197441	0.373207	-5.7201	Hypoxanthine-guanine phosphoribosyltransferase (HGPRT) (HGPRTase) (EC 2.4.2.8) (HPRT B)	HPRT_MOUSE	SUBCELLULAR LOCATION: Cytoplasm.	P00493	NA
-0.22534	13.8838	-1.60339	0.133418	0.295219	-5.39542	Carbonic anhydrase 2 (EC 4.2.1.1) (Carbonate dehydratase II) (Carbonic anhydrase II) (CA-II)	CAH2_MOUSE	SUBCELLULAR LOCATION: Cytoplasm. Cell membrane {ECO:0000250}. Note=Colocalized with SLC26A6 at the surface of the cell membrane in order to form a bicarbonate transport metabolon. Displaced from the cytosolic surface of the cell membrane by PKC in phorbol myristate acetate (PMA)-induced cells (By similarity). {ECO:0000250}.	P00920	NA
-0.586837	14.4058	-3.59228	0.00339619	0.0363256	-1.94865	Complement C3 (HSE-MSF) [Cleaved into: Complement C3 beta chain; C3-beta-c (C3bc); Complement C3 alpha chain; C3a anaphylatoxin; Acylation stimulating protein (ASP) (C3adesArg); Complement C3b alpha' chain; Complement C3c alpha' chain fragment 1; Complement C3dg fragment; Complement C3g fragment; Complement C3d fragment; Complement C3f fragment; Complement C3c alpha' chain fragment 2]	CO3_MOUSE	SUBCELLULAR LOCATION: Secreted.	P01027	NA
-0.725402	13.8809	-4.64144	0.000490632	0.0127061	-0.0344141	Complement C4-B [Cleaved into: Complement C4 beta chain; Complement C4 alpha chain; C4a anaphylatoxin; Complement C4 gamma chain]	CO4B_MOUSE	SUBCELLULAR LOCATION: Secreted {ECO:0000250|UniProtKB:P0C0L5}. Cell junction, synapse {ECO:0000250|UniProtKB:P0C0L5}. Cell projection, axon {ECO:0000250|UniProtKB:P0C0L5}. Cell projection, dendrite {ECO:0000250|UniProtKB:P0C0L5}.	P01029	NA
1.61006	16.7336	4.4312	0.000716227	0.0162123	-0.410061	Ig kappa chain V-II region 26-10	KV2A7_MOUSE		P01631	NA
0.607737	13.7636	4.14692	0.00120439	0.0221183	-0.925417	Immunoglobulin kappa constant (Ig kappa chain C region MOPC 21)	IGKC_MOUSE		P01837	NA
1.07668	13.6857	3.17292	0.00753271	0.0556849	-2.72755	Ig gamma-2A chain C region secreted form (B allele)	GCAB_MOUSE	SUBCELLULAR LOCATION: Isoform Secreted: Secreted {ECO:0000305}.	P01864	NA
2.36308	13.8887	9.26644	5.20567e-07	0.000253343	6.65915	Ig gamma-2B chain C region	IGG2B_MOUSE	SUBCELLULAR LOCATION: Isoform 1: Cell membrane {ECO:0000305}; Single-pass membrane protein {ECO:0000305}.; SUBCELLULAR LOCATION: Isoform 2: Secreted.	P01867	NA
-0.338291	14.4141	-1.17727	0.260681	0.443841	-5.93789	Ig gamma-1 chain C region, membrane-bound form	IGH1M_MOUSE	SUBCELLULAR LOCATION: Cell membrane {ECO:0000305}; Single-pass membrane protein {ECO:0000305}.	P01869	NA
2.04803	14.4579	6.23312	3.39066e-05	0.00349846	2.61592	Immunoglobulin heavy constant mu [Cleaved into: Mu' chain (55 kDa mu' chain)]	IGHM_MOUSE	SUBCELLULAR LOCATION: Isoform 1: Secreted {ECO:0000305}. Note=During differentiation, B-lymphocytes switch from expression of membrane-bound IgM to secretion of IgM. {ECO:0000305}.; SUBCELLULAR LOCATION: Isoform 2: Cell membrane {ECO:0000305}; Single-pass membrane protein {ECO:0000305}.	P01872	NA
0.177774	13.0821	0.665952	0.517357	0.680182	-6.40368	Ig alpha chain C region	IGHA_MOUSE		P01878	NA
0.334246	13.7734	2.62679	0.0212516	0.102401	-3.72506	Beta-2-microglobulin	B2MG_MOUSE	SUBCELLULAR LOCATION: Secreted.	P01887	NA
-0.320844	14.4531	-1.89059	0.0817136	0.224463	-4.96859	H-2 class I histocompatibility antigen, Q10 alpha chain	HA10_MOUSE	SUBCELLULAR LOCATION: Membrane; Single-pass type I membrane protein.	P01898	NA
0.798659	13.7668	3.63473	0.00313446	0.0353383	-1.86981	H-2 class I histocompatibility antigen, D-B alpha chain (H-2D(B))	HA11_MOUSE	SUBCELLULAR LOCATION: Membrane; Single-pass type I membrane protein.	P01899	NA
0.360839	14.7115	3.60973	0.003286	0.0360719	-1.91623	Histone H3.3C (Embryonic)	H3C_MOUSE	SUBCELLULAR LOCATION: Nucleus. Chromosome.	P02301	NA
0.423924	14.9295	3.74959	0.00252461	0.0307571	-1.65679	Laminin subunit gamma-1 (Laminin B2 chain) (Laminin-1 subunit gamma) (Laminin-10 subunit gamma) (Laminin-11 subunit gamma) (Laminin-2 subunit gamma) (Laminin-3 subunit gamma) (Laminin-4 subunit gamma) (Laminin-6 subunit gamma) (Laminin-7 subunit gamma) (Laminin-8 subunit gamma) (Laminin-9 subunit gamma) (S-laminin subunit gamma) (S-LAM gamma)	LAMC1_MOUSE	SUBCELLULAR LOCATION: Secreted, extracellular space, extracellular matrix, basement membrane.	P02468	NA
0.151929	14.709	1.56011	0.143301	0.310309	-5.45588	Laminin subunit beta-1 (Laminin B1 chain) (Laminin-1 subunit beta) (Laminin-10 subunit beta) (Laminin-12 subunit beta) (Laminin-2 subunit beta) (Laminin-6 subunit beta) (Laminin-8 subunit beta)	LAMB1_MOUSE	SUBCELLULAR LOCATION: Secreted, extracellular space, extracellular matrix, basement membrane. Note=Major component.	P02469	NA
-0.120997	13.3987	-0.835351	0.41896	0.597166	-6.27472	NADH-ubiquinone oxidoreductase chain 2 (EC 1.6.5.3) (NADH dehydrogenase subunit 2)	NU2M_MOUSE	SUBCELLULAR LOCATION: Mitochondrion inner membrane; Multi-pass membrane protein.	P03893	NA
0.0391688	14.6234	0.511031	0.618098	0.758339	-6.49771	NADH-ubiquinone oxidoreductase chain 4 (EC 1.6.5.3) (NADH dehydrogenase subunit 4)	NU4M_MOUSE	SUBCELLULAR LOCATION: Mitochondrion membrane {ECO:0000250}; Multi-pass membrane protein {ECO:0000250}.	P03911	NA
-0.0393063	15.0441	-0.427022	0.676514	0.799119	-6.53877	NADH-ubiquinone oxidoreductase chain 5 (EC 1.6.5.3) (NADH dehydrogenase subunit 5)	NU5M_MOUSE	SUBCELLULAR LOCATION: Mitochondrion inner membrane {ECO:0000250}; Multi-pass membrane protein {ECO:0000250}.	P03921	NA
-0.697875	14.1865	-2.25201	0.0427015	0.151689	-4.37933	Ig gamma-3 chain C region	IGHG3_MOUSE	SUBCELLULAR LOCATION: Isoform 1: Cell membrane {ECO:0000250}; Single-pass membrane protein {ECO:0000250}.; SUBCELLULAR LOCATION: Isoform 2: Secreted.	P03987	NA
-0.299941	14.7734	-2.52256	0.0258494	0.113164	-3.9104	Complement factor B (EC 3.4.21.47) (C3/C5 convertase) [Cleaved into: Complement factor B Ba fragment; Complement factor B Bb fragment]	CFAB_MOUSE	SUBCELLULAR LOCATION: Secreted.	P04186	NA
0.0277349	13.6749	0.128214	0.899988	0.94941	-6.62605	Transforming growth factor beta-1 (TGF-beta-1) [Cleaved into: Latency-associated peptide (LAP)]	TGFB1_MOUSE	SUBCELLULAR LOCATION: Secreted, extracellular space, extracellular matrix {ECO:0000250}.	P04202	NA
0.140354	14.7128	1.34529	0.202063	0.378138	-5.73868	Band 3 anion transport protein (Anion exchange protein 1) (AE 1) (Anion exchanger 1) (MEB3) (Solute carrier family 4 member 1) (CD antigen CD233)	B3AT_MOUSE	SUBCELLULAR LOCATION: Cell membrane {ECO:0000269|PubMed:2713407}; Multi-pass membrane protein {ECO:0000250|UniProtKB:P02730}. Basolateral cell membrane {ECO:0000250|UniProtKB:P02730}; Multi-pass membrane protein {ECO:0000250|UniProtKB:P02730}. Note=Detected in the erythrocyte cell membrane and on the basolateral membrane of alpha-intercalated cells in the collecting duct in the kidney. {ECO:00002…	P04919	NA
0.542211	14.7381	2.24922	0.0429203	0.151987	-4.38406	Natriuretic peptides A (Prepronatriodilatin) [Cleaved into: Atrial natriuretic factor (ANF) (Atrial natriuretic peptide) (ANP); Auriculin-B; Auriculin-A; Atriopeptin-1 (Atriopeptin I); Atriopeptin-2 (Atriopeptin II)]	ANF_MOUSE	SUBCELLULAR LOCATION: Secreted.	P05125	NA
-5.00548e-05	12.7768	-0.000363024	0.999716	0.999965	-6.63476	cAMP-dependent protein kinase catalytic subunit alpha (PKA C-alpha) (EC 2.7.11.11)	KAPCA_MOUSE	SUBCELLULAR LOCATION: Cytoplasm {ECO:0000269|PubMed:18367160}. Cell membrane {ECO:0000250}. Nucleus {ECO:0000250}. Mitochondrion {ECO:0000269|PubMed:18367160}. Membrane {ECO:0000250|UniProtKB:P17612}; Lipid-anchor {ECO:0000250|UniProtKB:P17612}. Note=Translocates into the nucleus (monomeric catalytic subunit) (By similarity). The inactive holoenzyme is found in the cytoplasm. Distributed througho…	P05132	NA
-0.0125501	14.469	-0.0891642	0.930342	0.96648	-6.63055	Neuronal proto-oncogene tyrosine-protein kinase Src (EC 2.7.10.2) (Proto-oncogene c-Src) (pp60c-src) (p60-Src)	SRC_MOUSE	SUBCELLULAR LOCATION: Cell membrane {ECO:0000269|PubMed:12615910, ECO:0000269|PubMed:21525037}. Mitochondrion inner membrane {ECO:0000269|PubMed:12615910}. Nucleus {ECO:0000269|PubMed:12615910}. Cytoplasm, cytoskeleton {ECO:0000269|PubMed:12615910}. Cytoplasm, perinuclear region {ECO:0000250|UniProtKB:P12931}. Note=Localizes to focal adhesion sites following integrin engagement. Localization to f…	P05480	NA
0.0327741	13.4439	0.129502	0.898989	0.949042	-6.62587	Myosin light chain 1/3, skeletal muscle isoform (MLC1/MLC3) (MLC1F/MLC3F) (Myosin light chain alkali 1/2) (Myosin light chain A1/A2)	MYL1_MOUSE		P05977	NA
-0.312878	14.1699	-3.31962	0.00569699	0.0483594	-2.45541	L-lactate dehydrogenase A chain (LDH-A) (EC 1.1.1.27) (LDH muscle subunit) (LDH-M)	LDHA_MOUSE	SUBCELLULAR LOCATION: Cytoplasm.	P06151	NA
1.26849	15.2645	5.45713	0.000119414	0.00680474	1.36938	Ig heavy chain V region AC38 205.12	HVM51_MOUSE		P06330	NA
-0.625383	14.5195	-5.43703	0.000123511	0.00680474	1.3359	Complement component C9	CO9_MOUSE	SUBCELLULAR LOCATION: Secreted {ECO:0000250|UniProtKB:P02748}. Target cell membrane {ECO:0000250|UniProtKB:P02748}; Multi-pass membrane protein {ECO:0000250|UniProtKB:P02748}. Note=Secreted as soluble monomer. Oligomerizes at target membranes, forming a pre-pore. A conformation change then leads to the formation of a 100 Angstrom diameter pore. {ECO:0000250|UniProtKB:P02748}.	P06683	NA
-0.454618	14.7537	-3.91229	0.00186137	0.0269935	-1.35607	Complement C5 (Hemolytic complement) [Cleaved into: Complement C5 beta chain; Complement C5 alpha chain; C5a anaphylatoxin; Complement C5 alpha' chain]	CO5_MOUSE	SUBCELLULAR LOCATION: Secreted.	P06684	NA
0.181961	14.0096	1.1302	0.279286	0.462834	-5.98992	Apolipoprotein A-IV (Apo-AIV) (ApoA-IV) (Apolipoprotein A4)	APOA4_MOUSE	SUBCELLULAR LOCATION: Secreted.	P06728	NA
-0.289909	14.7979	-2.87206	0.0133576	0.0794384	-3.28142	Glucose-6-phosphate isomerase (GPI) (EC 5.3.1.9) (Autocrine motility factor) (AMF) (Neuroleukin) (NLK) (Phosphoglucose isomerase) (PGI) (Phosphohexose isomerase) (PHI)	G6PI_MOUSE	SUBCELLULAR LOCATION: Cytoplasm. Secreted.	P06745	NA
-0.318437	14.6841	-2.18823	0.0479821	0.161599	-4.4868	NADP-dependent malic enzyme (NADP-ME) (EC 1.1.1.40) (Malic enzyme 1)	MAOX_MOUSE	SUBCELLULAR LOCATION: Cytoplasm.	P06801	NA
-0.106645	13.2089	-0.537472	0.600234	0.744872	-6.48333	Neuromodulin (Axonal membrane protein GAP-43) (Calmodulin-binding protein P-57) (Growth-associated protein 43)	NEUM_MOUSE	SUBCELLULAR LOCATION: Cell membrane; Peripheral membrane protein; Cytoplasmic side. Cell projection, growth cone membrane; Peripheral membrane protein; Cytoplasmic side. Cell junction, synapse. Cell projection, filopodium membrane {ECO:0000250}; Peripheral membrane protein {ECO:0000250}. Note=Cytoplasmic surface of growth cone and synaptic plasma membranes.	P06837	NA
0.00939938	13.9284	0.0923909	0.927829	0.964837	-6.63024	Complement factor H (Protein beta-1-H)	CFAH_MOUSE	SUBCELLULAR LOCATION: Secreted.	P06909	NA
0.612226	15.0393	4.91124	0.000304423	0.0109743	0.439814	Protein S100-A4 (Metastasin) (Metastatic cell protein) (PEL98) (Placental calcium-binding protein) (Protein 18A2) (Protein Mts1) (S100 calcium-binding protein A4)	S10A4_MOUSE		P07091	NA
-0.447745	14.9067	-1.47632	0.164222	0.336039	-5.5697	Transthyretin (Prealbumin)	TTHY_MOUSE	SUBCELLULAR LOCATION: Secreted.	P07309	NA
-0.0412005	14.4798	-0.375219	0.71369	0.825991	-6.56053	Annexin A2 (Annexin II) (Annexin-2) (Calpactin I heavy chain) (Calpactin-1 heavy chain) (Chromobindin-8) (Lipocortin II) (Placental anticoagulant protein IV) (PAP-IV) (Protein I) (p36)	ANXA2_MOUSE	SUBCELLULAR LOCATION: Secreted, extracellular space, extracellular matrix, basement membrane. Melanosome {ECO:0000250}. Note=In the lamina beneath the plasma membrane.	P07356	NA
-1.22887	14.7206	-6.98697	1.08027e-05	0.00197149	3.74057	Serine protease inhibitor A3K (Serpin A3K) (Contrapsin) (SPI-2)	SPA3K_MOUSE	SUBCELLULAR LOCATION: Secreted.	P07759	NA
-0.0661494	14.3489	-0.521513	0.610985	0.752989	-6.49209	Heat shock protein HSP 90-alpha (Heat shock 86 kDa) (HSP 86) (HSP86) (Tumor-specific transplantation 86 kDa antigen) (TSTA)	HS90A_MOUSE	SUBCELLULAR LOCATION: Nucleus {ECO:0000269|PubMed:22431752}. Cytoplasm {ECO:0000269|PubMed:11751894, ECO:0000269|PubMed:22431752}. Melanosome {ECO:0000250|UniProtKB:P07900}. Cell membrane {ECO:0000250|UniProtKB:P07900}.	P07901	NA
-0.15009	14.2392	-1.35178	0.200032	0.375791	-5.73058	Protein disulfide-isomerase A4 (EC 5.3.4.1) (Endoplasmic reticulum resident protein 72) (ER protein 72) (ERp-72) (ERp72)	PDIA4_MOUSE	SUBCELLULAR LOCATION: Endoplasmic reticulum lumen {ECO:0000250|UniProtKB:P13667}. Melanosome {ECO:0000250|UniProtKB:P13667}.	P08003	NA
0.0154568	14.5221	0.180991	0.859231	0.923093	-6.61741	Adenine phosphoribosyltransferase (APRT) (EC 2.4.2.7)	APT_MOUSE	SUBCELLULAR LOCATION: Cytoplasm.	P08030	NA
0.223855	14.2123	1.74817	0.104551	0.256761	-5.18557	Spectrin alpha chain, erythrocytic 1 (Erythroid alpha-spectrin)	SPTA1_MOUSE	SUBCELLULAR LOCATION: Cytoplasm, cytoskeleton. Cytoplasm, cell cortex.	P08032	NA
0.457474	14.0253	1.56047	0.143216	0.310309	-5.45538	Lactotransferrin (Lactoferrin) (EC 3.4.21.-)	TRFL_MOUSE	SUBCELLULAR LOCATION: Secreted. Cytoplasmic granule {ECO:0000250}. Note=Secreted into most exocrine fluids by various endothelial cells. Stored in the secondary granules of neutrophils (By similarity). {ECO:0000250}.	P08071	NA
-0.24771	13.8595	-0.410707	0.688133	0.80634	-6.54592	Carbonyl reductase [NADPH] 2 (EC 1.1.1.184) (Adipocyte protein P27) (AP27) (Lung carbonyl reductase) (LCR) (NADPH-dependent carbonyl reductase 2)	CBR2_MOUSE	SUBCELLULAR LOCATION: Mitochondrion matrix {ECO:0000269|PubMed:8040004}.	P08074	NA
-0.12689	14.4624	-1.10218	0.290836	0.473907	-6.02008	Endoplasmin (94 kDa glucose-regulated protein) (GRP-94) (Endoplasmic reticulum resident protein 99) (ERp99) (Heat shock protein 90 kDa beta member 1) (Polymorphic tumor rejection antigen 1) (Tumor rejection antigen gp96)	ENPL_MOUSE	SUBCELLULAR LOCATION: Endoplasmic reticulum lumen {ECO:0000269|PubMed:20865800}. Melanosome {ECO:0000250}.	P08113	NA
0.749544	13.76	5.71591	7.77425e-05	0.0056752	1.79506	Collagen alpha-2(IV) chain [Cleaved into: Canstatin]	CO4A2_MOUSE	SUBCELLULAR LOCATION: Secreted, extracellular space, extracellular matrix, basement membrane {ECO:0000255|PROSITE-ProRule:PRU00736}.	P08122	NA
0.0133208	13.766	0.0954703	0.925431	0.963716	-6.62993	Protein S100-A10 (Calpactin I light chain) (Calpactin-1 light chain) (Cellular ligand of annexin II) (S100 calcium-binding protein A10) (p10 protein) (p11)	S10AA_MOUSE		P08207	NA
0.393716	14.3153	2.62622	0.0212744	0.102401	-3.72608	Apolipoprotein E (Apo-E)	APOE_MOUSE	SUBCELLULAR LOCATION: Secreted {ECO:0000250|UniProtKB:P02649}.	P08226	NA
-0.221062	14.2601	-2.66831	0.019651	0.0974207	-3.65064	Superoxide dismutase [Cu-Zn] (EC 1.15.1.1)	SODC_MOUSE	SUBCELLULAR LOCATION: Cytoplasm. Nucleus {ECO:0000250}.	P08228	NA
0.331705	14.3185	3.02868	0.00991521	0.0656757	-2.99405	Guanine nucleotide-binding protein G(i) subunit alpha-2 (Adenylate cyclase-inhibiting G alpha protein)	GNAI2_MOUSE	SUBCELLULAR LOCATION: Cytoplasm {ECO:0000250}. Cytoplasm, cytoskeleton, microtubule organizing center, centrosome {ECO:0000250}. Cell membrane {ECO:0000250}. Membrane {ECO:0000250|UniProtKB:P04899}; Lipid-anchor {ECO:0000250|UniProtKB:P04899}. Note=Localizes in the centrosomes of interphase and mitotic cells. Detected at the cleavage furrow and/or the midbody (By similarity). {ECO:0000250}.	P08752	NA
0.12852	13.2459	1.21296	0.247229	0.431872	-5.89732	DNA-directed RNA polymerase II subunit RPB1 (RNA polymerase II subunit B1) (EC 2.7.7.6) (DNA-directed RNA polymerase II subunit A) (DNA-directed RNA polymerase III largest subunit)	RPB1_MOUSE	SUBCELLULAR LOCATION: Nucleus {ECO:0000269|PubMed:24207025, ECO:0000269|PubMed:26687004}. Cytoplasm {ECO:0000250|UniProtKB:P24928}. Note=Hypophosphorylated form is mainly found in the cytoplasm, while the hyperphosphorylated and active form is nuclear. {ECO:0000250|UniProtKB:P24928}.	P08775	NA
0.122679	13.9474	0.898394	0.385693	0.569638	-6.22006	Integrin beta-1 (Fibronectin receptor subunit beta) (VLA-4 subunit beta) (CD antigen CD29)	ITB1_MOUSE	SUBCELLULAR LOCATION: Cell membrane {ECO:0000250|UniProtKB:P05556}; Single-pass type I membrane protein {ECO:0000255}. Cell projection, invadopodium membrane {ECO:0000250|UniProtKB:P05556}; Single-pass type I membrane protein {ECO:0000255}. Cell projection, ruffle membrane {ECO:0000250|UniProtKB:P05556}; Single-pass type I membrane protein {ECO:0000255}. Recycling endosome {ECO:0000269|PubMed:217…	P09055	NA
-0.150348	15.0094	-1.65233	0.122963	0.279635	-5.32577	Protein disulfide-isomerase (PDI) (EC 5.3.4.1) (Cellular thyroid hormone-binding protein) (Endoplasmic reticulum resident protein 59) (ER protein 59) (ERp59) (Prolyl 4-hydroxylase subunit beta) (p55)	PDIA1_MOUSE	SUBCELLULAR LOCATION: Endoplasmic reticulum {ECO:0000250|UniProtKB:P07237}. Endoplasmic reticulum lumen {ECO:0000250|UniProtKB:P07237}. Melanosome {ECO:0000250|UniProtKB:P07237}. Cell membrane {ECO:0000269|PubMed:21670307}; Peripheral membrane protein {ECO:0000305}. Note=Highly abundant. In some cell types, seems to be also secreted or associated with the plasma membrane, where it undergoes const…	P09103	NA
0.736441	13.5557	5.98729	5.00665e-05	0.00451145	2.23079	Alkaline phosphatase, tissue-nonspecific isozyme (AP-TNAP) (TNSALP) (EC 3.1.3.1) (Alkaline phosphatase 2) (Alkaline phosphatase liver/bone/kidney isozyme)	PPBT_MOUSE	SUBCELLULAR LOCATION: Cell membrane {ECO:0000250|UniProtKB:P05186}; Lipid-anchor, GPI-anchor {ECO:0000250|UniProtKB:P05186}.	P09242	NA
-0.0586134	14.2625	-0.343636	0.736743	0.839364	-6.57244	Nucleolin (Protein C23)	NUCL_MOUSE	SUBCELLULAR LOCATION: Nucleus, nucleolus. Cytoplasm {ECO:0000250}. Note=Localized in cytoplasmic mRNP granules containing untranslated mRNAs. {ECO:0000250}.	P09405	NA
-0.324756	14.5125	-3.95111	0.0017314	0.0258284	-1.28455	Phosphoglycerate kinase 1 (EC 2.7.2.3)	PGK1_MOUSE	SUBCELLULAR LOCATION: Cytoplasm {ECO:0000250}.	P09411	NA
-0.0929558	14.4619	-0.728265	0.479666	0.649641	-6.35934	Angiotensin-converting enzyme (ACE) (EC 3.2.1.-) (EC 3.4.15.1) (Dipeptidyl carboxypeptidase I) (Kininase II) (CD antigen CD143) [Cleaved into: Angiotensin-converting enzyme, soluble form]	ACE_MOUSE	SUBCELLULAR LOCATION: Angiotensin-converting enzyme, soluble form: Secreted {ECO:0000250}.; SUBCELLULAR LOCATION: Cell membrane {ECO:0000269|PubMed:23535237}; Single-pass type I membrane protein {ECO:0000269|PubMed:23535237}. Cytoplasm {ECO:0000269|PubMed:23535237}. Note=Detected in both cell membrane and cytoplasm in neurons.	P09470	NA
0.58584	14.0719	4.1574	0.00118136	0.0218996	-0.906295	Ferritin heavy chain (Ferritin H subunit) (EC 1.16.3.1) [Cleaved into: Ferritin heavy chain, N-terminally processed]	FRIH_MOUSE		P09528	NA
0.485674	14.4234	2.92171	0.0121544	0.0744042	-3.19059	Myosin light chain 4 (MLC1EMB) (Myosin light chain 1, atrial/fetal isoform) (MLC1A)	MYL4_MOUSE		P09541	NA
-0.241063	13.8179	-1.04303	0.316384	0.497492	-6.08168	Apolipoprotein A-II (Apo-AII) (ApoA-II) (Apolipoprotein A2) [Cleaved into: Proapolipoprotein A-II (ProapoA-II)]	APOA2_MOUSE	SUBCELLULAR LOCATION: Secreted {ECO:0000250|UniProtKB:P02652}.	P09813	NA
-0.105661	16.0061	-1.02673	0.323709	0.504931	-6.09815	Surfeit locus protein 1	SURF1_MOUSE	SUBCELLULAR LOCATION: Mitochondrion inner membrane {ECO:0000250}; Multi-pass membrane protein {ECO:0000250}.	P09925	NA
0.300173	13.7041	3.21127	0.00700209	0.0535376	-2.6565	cGMP-dependent protein kinase 1 (cGK 1) (cGK1) (EC 2.7.11.12) (cGMP-dependent protein kinase I) (cGKI)	KGP1_MOUSE	SUBCELLULAR LOCATION: Cytoplasm {ECO:0000250}. Note=Colocalized with TRPC7 in the plasma membrane. {ECO:0000250}.	P0C605	NA
-0.456936	16.1228	-3.75615	0.00249368	0.0307238	-1.64464	Protein PET100 homolog, mitochondrial	PT100_MOUSE	SUBCELLULAR LOCATION: Membrane {ECO:0000305}; Single-pass membrane protein {ECO:0000305}. Mitochondrion {ECO:0000269|PubMed:22356826}. Note=Localizes to a membrane-bound organelle. {ECO:0000250}.	P0DJE0	NA
-0.141283	14.4479	-1.72213	0.109294	0.262452	-5.22414	NADH dehydrogenase [ubiquinone] 1 beta subcomplex subunit 1 (Complex I-MNLL) (CI-MNLL) (NADH-ubiquinone oxidoreductase MNLL subunit)	NDUB1_MOUSE	SUBCELLULAR LOCATION: Mitochondrion inner membrane {ECO:0000250|UniProtKB:O75438}; Single-pass membrane protein {ECO:0000255}; Matrix side {ECO:0000250|UniProtKB:O75438}.	P0DN34	NA
0.33226	14.4703	2.0937	0.0569486	0.180162	-4.64353	Annexin A1 (Annexin I) (Annexin-1) (Calpactin II) (Calpactin-2) (Chromobindin-9) (Lipocortin I) (Phospholipase A2 inhibitory protein) (p35)	ANXA1_MOUSE	SUBCELLULAR LOCATION: Nucleus {ECO:0000250|UniProtKB:P07150}. Cytoplasm {ECO:0000269|PubMed:18802107, ECO:0000269|PubMed:21245195}. Cell projection, cilium {ECO:0000269|PubMed:17384087}. Basolateral cell membrane {ECO:0000250|UniProtKB:P51662}. Lateral cell membrane {ECO:0000269|PubMed:18802107}. Cell membrane {ECO:0000269|PubMed:14506282, ECO:0000269|PubMed:21245195}; Peripheral membrane protein…	P10107	NA
0.261298	13.7824	1.63813	0.12592	0.284148	-5.34612	Elongation factor 1-alpha 1 (EF-1-alpha-1) (Elongation factor Tu) (EF-Tu) (Eukaryotic elongation factor 1 A-1) (eEF1A-1)	EF1A1_MOUSE	SUBCELLULAR LOCATION: Cytoplasm {ECO:0000269|PubMed:19856081}. Nucleus {ECO:0000250|UniProtKB:P68104}. Nucleus, nucleolus {ECO:0000250|UniProtKB:P68104}. Cell membrane {ECO:0000250|UniProtKB:P68104}. Note=Colocalizes with DLC1 at actin-rich regions in the cell periphery. Translocates together with ZPR1 from the cytoplasm to the nucleus and nucleolus after treatment with mitogens. Localization at …	P10126	NA
0.446796	14.1449	5.0262	0.000249126	0.00996502	0.639016	Nidogen-1 (NID-1) (Entactin)	NID1_MOUSE	SUBCELLULAR LOCATION: Secreted, extracellular space, extracellular matrix, basement membrane.	P10493	NA
0.130736	13.0477	1.32418	0.208785	0.385125	-5.76483	Cathepsin B (EC 3.4.22.1) (Cathepsin B1) [Cleaved into: Cathepsin B light chain; Cathepsin B heavy chain]	CATB_MOUSE	SUBCELLULAR LOCATION: Lysosome {ECO:0000250|UniProtKB:P07858}. Melanosome {ECO:0000250}. Secreted, extracellular space {ECO:0000250}.	P10605	NA
0.00224053	15.1887	0.0219149	0.982856	0.991344	-6.63451	Eukaryotic initiation factor 4A-II (eIF-4A-II) (eIF4A-II) (EC 3.6.4.13) (ATP-dependent RNA helicase eIF4A-2)	IF4A2_MOUSE		P10630	NA
0.133063	13.402	1.3885	0.18886	0.36473	-5.68422	Microtubule-associated protein tau (Neurofibrillary tangle protein) (Paired helical filament-tau) (PHF-tau)	TAU_MOUSE	SUBCELLULAR LOCATION: Cytoplasm, cytosol. Cell membrane; Peripheral membrane protein; Cytoplasmic side. Cytoplasm, cytoskeleton. Cell projection, axon. Cytoplasm {ECO:0000250|UniProtKB:P10636}. Cell projection, dendrite {ECO:0000250|UniProtKB:P10636}. Note=Mostly found in the axons of neurons, in the cytosol and in association with plasma membrane components.	P10637	NA
-0.194101	14.6238	-2.45218	0.0294843	0.121602	-4.03421	Thioredoxin (Trx) (ATL-derived factor) (ADF)	THIO_MOUSE	SUBCELLULAR LOCATION: Nucleus {ECO:0000250|UniProtKB:P10599}. Cytoplasm {ECO:0000250|UniProtKB:P10599}. Secreted {ECO:0000250|UniProtKB:P10599}. Note=Translocates from the cytoplasm into the nucleus after phorbol 12-myristate 13-acetate induction (PMA). Predominantly in the cytoplasm in non irradiated cells. Radiation induces translocation of TRX from the cytoplasm to the nucleus. Secreted by a l…	P10639	NA
0.106683	14.2791	0.929496	0.369965	0.555709	-6.19181	Glutathione S-transferase Mu 1 (EC 2.5.1.18) (GST 1-1) (GST class-mu 1) (Glutathione S-transferase GT8.7) (pmGT10)	GSTM1_MOUSE	SUBCELLULAR LOCATION: Cytoplasm.	P10649	NA
-0.0431874	14.0862	-0.565109	0.581846	0.730831	-6.46756	Transcription elongation factor A protein 1 (Transcription elongation factor S-II protein 1) (Transcription elongation factor TFIIS.o)	TCEA1_MOUSE	SUBCELLULAR LOCATION: Nucleus.	P10711	NA
0.164105	14.7636	2.08574	0.0577704	0.181557	-4.65657	Ras-related protein R-Ras (p23)	RRAS_MOUSE	SUBCELLULAR LOCATION: Cell membrane {ECO:0000250}; Lipid-anchor {ECO:0000250}; Cytoplasmic side {ECO:0000250}. Note=Inner surface of plasma membrane possibly with attachment requiring acylation of the C-terminal cysteine (By similarity with RAS).	P10833	NA
0.211828	13.3032	1.83916	0.0893818	0.236566	-5.04807	4F2 cell-surface antigen heavy chain (4F2hc) (Solute carrier family 3 member 2) (CD antigen CD98)	4F2_MOUSE	SUBCELLULAR LOCATION: Apical cell membrane; Single-pass type II membrane protein. Melanosome {ECO:0000250}. Note=Identified by mass spectrometry in melanosome fractions from stage I to stage IV (By similarity). Localized to the plasma membrane when associated with SLC7A5 or SLC7A8 (By similarity). Localized to the placental apical membrane (By similarity). Located selectively at cell-cell adhesio…	P10852	NA
0.587745	14.8805	6.30702	3.0207e-05	0.00349846	2.72993	Histone H1.0 (Histone H1') (Histone H1(0)) (MyD196) [Cleaved into: Histone H1.0, N-terminally processed]	H10_MOUSE	SUBCELLULAR LOCATION: Nucleus. Chromosome.	P10922	NA
0.240257	13.9479	1.01033	0.331203	0.513603	-6.11451	Activated RNA polymerase II transcriptional coactivator p15 (Positive cofactor 4) (PC4) (SUB1 homolog) (Single-stranded DNA-binding protein p9) (p14)	TCP4_MOUSE	SUBCELLULAR LOCATION: Nucleus.	P11031	NA
1.15148	14.5531	6.41468	2.5562e-05	0.00319912	2.89453	Collagen alpha-1(I) chain (Alpha-1 type I collagen)	CO1A1_MOUSE	SUBCELLULAR LOCATION: Secreted, extracellular space, extracellular matrix {ECO:0000255|PROSITE-ProRule:PRU00793}.	P11087	NA
0.209538	12.5039	1.29554	0.21819	0.397949	-5.79979	Poly [ADP-ribose] polymerase 1 (PARP-1) (EC 2.4.2.30) (ADP-ribosyltransferase diphtheria toxin-like 1) (ARTD1) (NAD(+) ADP-ribosyltransferase 1) (ADPRT 1) (Poly[ADP-ribose] synthase 1) (msPARP)	PARP1_MOUSE	SUBCELLULAR LOCATION: Nucleus {ECO:0000250|UniProtKB:P09874}. Nucleus, nucleolus {ECO:0000250|UniProtKB:P09874}. Note=Localizes at sites of DNA damage. {ECO:0000250|UniProtKB:P09874}.	P11103	NA
0.4325	14.2255	3.42845	0.00463236	0.0434964	-2.25314	Lipoprotein lipase (LPL) (EC 3.1.1.34)	LIPL_MOUSE	SUBCELLULAR LOCATION: Cell membrane {ECO:0000250}; Lipid-anchor, GPI-anchor {ECO:0000250}. Secreted {ECO:0000250|UniProtKB:P06858}. Note=Locates to the plasma membrane of microvilli of hepatocytes with triacyl-glycerol-rich lipoproteins (TRL). Some of the bound LPL is then internalized and located inside non-coated endocytic vesicles (By similarity). {ECO:0000250}.	P11152	NA
0.309167	14.1414	1.82345	0.0918511	0.239469	-5.07211	Fibronectin (FN) [Cleaved into: Anastellin]	FINC_MOUSE	SUBCELLULAR LOCATION: Secreted, extracellular space, extracellular matrix.	P11276	NA
-0.076392	14.7	-0.525904	0.608017	0.751211	-6.48971	Glutathione peroxidase 1 (GPx-1) (GSHPx-1) (EC 1.11.1.9) (Cellular glutathione peroxidase) (Selenium-dependent glutathione peroxidase 1)	GPX1_MOUSE	SUBCELLULAR LOCATION: Cytoplasm.	P11352	NA
0.431768	14.3564	5.44671	0.000121519	0.00680474	1.35203	Lysosome-associated membrane glycoprotein 1 (LAMP-1) (Lysosome-associated membrane protein 1) (120 kDa lysosomal membrane glycoprotein) (CD107 antigen-like family member A) (LGP-120) (Lysosomal membrane glycoprotein A) (LGP-A) (P2B) (CD antigen CD107a)	LAMP1_MOUSE	SUBCELLULAR LOCATION: Cell membrane {ECO:0000250|UniProtKB:P05300}; Single-pass type I membrane protein {ECO:0000250|UniProtKB:P11279}. Endosome membrane {ECO:0000250|UniProtKB:P11279}; Single-pass type I membrane protein {ECO:0000250|UniProtKB:P11279}. Lysosome membrane {ECO:0000250|UniProtKB:P11279}; Single-pass type I membrane protein {ECO:0000250|UniProtKB:P11279}. Late endosome {ECO:0000250|…	P11438	NA
-0.125097	13.8626	-1.43543	0.175335	0.348049	-5.62364	Heat shock protein HSP 90-beta (Heat shock 84 kDa) (HSP 84) (HSP84) (Tumor-specific transplantation 84 kDa antigen) (TSTA)	HS90B_MOUSE	SUBCELLULAR LOCATION: Cytoplasm {ECO:0000250|UniProtKB:P08238}. Melanosome {ECO:0000250|UniProtKB:P08238}. Nucleus {ECO:0000250|UniProtKB:P08238}. Secreted {ECO:0000250|UniProtKB:P08238}. Cell membrane {ECO:0000250|UniProtKB:P08238}. Note=Translocates with BIRC2 from the nucleus to the cytoplasm during differentiation. Secreted when associated with TGFB1 processed form (LAP). {ECO:0000250|UniProt…	P11499	NA
-0.0525761	12.7257	-0.143352	0.888262	0.941324	-6.62387	Keratin, type II cytoskeletal 8 (Cytokeratin endo A) (Cytokeratin-8) (CK-8) (Keratin-8) (K8) (Type-II keratin Kb8)	K2C8_MOUSE	SUBCELLULAR LOCATION: Cytoplasm {ECO:0000250}. Nucleus, nucleoplasm {ECO:0000250}. Nucleus matrix {ECO:0000250}.	P11679	NA
0.305858	14.1628	2.81236	0.014961	0.0841321	-3.39022	Integrin alpha-5 (CD49 antigen-like family member E) (Fibronectin receptor subunit alpha) (Integrin alpha-F) (VLA-5) (CD antigen CD49e) [Cleaved into: Integrin alpha-5 heavy chain; Integrin alpha-5 light chain]	ITA5_MOUSE	SUBCELLULAR LOCATION: Membrane; Single-pass type I membrane protein. Cell junction, focal adhesion {ECO:0000250|UniProtKB:P08648}. Cell surface {ECO:0000250|UniProtKB:P08648}.	P11688	NA
-0.0215656	12.9855	-0.200217	0.844482	0.916686	-6.61354	Calcium/calmodulin-dependent protein kinase type II subunit alpha (CaM kinase II subunit alpha) (CaMK-II subunit alpha) (EC 2.7.11.17)	KCC2A_MOUSE	SUBCELLULAR LOCATION: Isoform Alpha KAP: Cytoplasm {ECO:0000305}. Cell junction, synapse, presynaptic cell membrane {ECO:0000250}. Cell junction, synapse {ECO:0000250}. Note=Postsynaptic lipid rafts. {ECO:0000250}.	P11798	NA
0.160229	13.8339	1.32608	0.208172	0.38448	-5.76249	Angiotensinogen (Serpin A8) [Cleaved into: Angiotensin-1 (Angiotensin 1-10) (Angiotensin I) (Ang I); Angiotensin-2 (Angiotensin 1-8) (Angiotensin II) (Ang II); Angiotensin-3 (Angiotensin 2-8) (Angiotensin III) (Ang III) (Des-Asp[1]-angiotensin II); Angiotensin-4 (Angiotensin 3-8) (Angiotensin IV) (Ang IV); Angiotensin 1-9; Angiotensin 1-7; Angiotensin 1-5; Angiotensin 1-4]	ANGT_MOUSE	SUBCELLULAR LOCATION: Secreted.	P11859	NA
0.382005	14.136	3.87953	0.00197881	0.0278098	-1.4165	Inositol 1,4,5-trisphosphate receptor type 1 (IP3 receptor isoform 1) (IP3R 1) (InsP3R1) (Inositol 1,4,5-trisphosphate-binding protein P400) (Protein PCD-6) (Purkinje cell protein 1) (Type 1 inositol 1,4,5-trisphosphate receptor) (Type 1 InsP3 receptor)	ITPR1_MOUSE	SUBCELLULAR LOCATION: Endoplasmic reticulum membrane {ECO:0000305|PubMed:25368151}; Multi-pass membrane protein {ECO:0000255}. Cytoplasmic vesicle, secretory vesicle membrane {ECO:0000250|UniProtKB:Q9TU34}; Multi-pass membrane protein {ECO:0000255}. Cytoplasm, perinuclear region {ECO:0000250|UniProtKB:Q14643}. Note=Endoplasmic reticulum and secretory granules (By similarity). {ECO:0000250|UniProt…	P11881	NA
-0.256752	14.4438	-2.13564	0.0527927	0.170515	-4.57439	Nucleoside diphosphate-linked moiety X motif 19 (Nudix motif 19) (EC 3.6.1.-) (Androgen-regulated protein RP2) (Testosterone-regulated RP2 protein) (RP2p)	NUD19_MOUSE	SUBCELLULAR LOCATION: Peroxisome {ECO:0000269|PubMed:16185196}.	P11930	NA
2.04001	13.2814	2.98833	0.010707	0.0688647	-3.06831	Mitochondrial brown fat uncoupling protein 1 (UCP 1) (Solute carrier family 25 member 7) (Thermogenin)	UCP1_MOUSE	SUBCELLULAR LOCATION: Mitochondrion inner membrane {ECO:0000269|PubMed:23063128}; Multi-pass membrane protein {ECO:0000250|UniProtKB:P04633}.	P12242	NA
-0.0630902	13.3355	-0.765546	0.45794	0.631343	-6.33108	cAMP-dependent protein kinase type II-alpha regulatory subunit	KAP2_MOUSE	SUBCELLULAR LOCATION: Cytoplasm {ECO:0000250}. Cell membrane {ECO:0000250}. Note=Colocalizes with PJA2 in the cytoplasm and the cell membrane. {ECO:0000250}.	P12367	NA
-0.172923	15.1503	-1.47757	0.16389	0.336039	-5.56802	ATP-dependent 6-phosphofructokinase, liver type (ATP-PFK) (PFK-L) (EC 2.7.1.11) (6-phosphofructokinase type B) (Phosphofructo-1-kinase isozyme B) (PFK-B) (Phosphohexokinase)	PFKAL_MOUSE	SUBCELLULAR LOCATION: Cytoplasm {ECO:0000255|HAMAP-Rule:MF_03184}.	P12382	NA
-0.248023	14.0655	-3.02557	0.00997411	0.06586	-2.99978	60S ribosomal protein L7a (Surfeit locus protein 3)	RL7A_MOUSE		P12970	NA
0.123176	14.6057	1.08815	0.296752	0.480199	-6.03495	Gelsolin (Actin-depolymerizing factor) (ADF) (Brevin)	GELS_MOUSE	SUBCELLULAR LOCATION: Isoform 2: Cytoplasm, cytoskeleton.; SUBCELLULAR LOCATION: Isoform 1: Secreted.	P13020	NA
0.35842	11.7584	1.35728	0.198326	0.373621	-5.7237	Myosin-3 (Myosin heavy chain 3)	MYH3_MOUSE	SUBCELLULAR LOCATION: Cytoplasm, myofibril. Note=Thick filaments of the myofibrils.	P13541	NA
0.0180857	12.4998	0.0814087	0.936386	0.969961	-6.63125	Neural cell adhesion molecule 1 (N-CAM-1) (NCAM-1) (CD antigen CD56)	NCAM1_MOUSE	SUBCELLULAR LOCATION: Isoform 1: Cell membrane; Single-pass type I membrane protein.; SUBCELLULAR LOCATION: Isoform 2: Cell membrane; Single-pass type I membrane protein.; SUBCELLULAR LOCATION: Isoform 3: Cell membrane; Lipid-anchor, GPI-anchor.	P13595	NA
0.30459	12.6017	1.46679	0.166757	0.339089	-5.58236	Intercellular adhesion molecule 1 (ICAM-1) (MALA-2) (MyD10) (CD antigen CD54)	ICAM1_MOUSE	SUBCELLULAR LOCATION: Membrane; Single-pass type I membrane protein.	P13597	NA
0.0630721	14.2294	0.362338	0.723058	0.832215	-6.56551	Carbonic anhydrase 1 (EC 4.2.1.1) (Carbonate dehydratase I) (Carbonic anhydrase I) (CA-I)	CAH1_MOUSE	SUBCELLULAR LOCATION: Cytoplasm.	P13634	NA
0.142327	14.4584	0.766384	0.457459	0.630977	-6.33043	Glycerol-3-phosphate dehydrogenase [NAD(+)], cytoplasmic (GPD-C) (GPDH-C) (EC 1.1.1.8)	GPDA_MOUSE	SUBCELLULAR LOCATION: Cytoplasm.	P13707	NA
0.496776	15.7047	3.90566	0.00188454	0.0271077	-1.36829	Protein S100-A6 (5B10) (Calcyclin) (Prolactin receptor-associated protein) (S100 calcium-binding protein A6)	S10A6_MOUSE	SUBCELLULAR LOCATION: Nucleus envelope {ECO:0000250}. Cytoplasm {ECO:0000250}. Cell membrane {ECO:0000250}; Peripheral membrane protein {ECO:0000250}; Cytoplasmic side {ECO:0000250}.	P14069	NA
-0.0294545	14.728	-0.269473	0.791895	0.878212	-6.59637	Sodium/potassium-transporting ATPase subunit beta-1 (Sodium/potassium-dependent ATPase subunit beta-1)	AT1B1_MOUSE	SUBCELLULAR LOCATION: Cell membrane {ECO:0000255}; Single-pass type II membrane protein {ECO:0000255}. Cell membrane, sarcolemma {ECO:0000269|PubMed:23392350}. Note=Colocalizes with OBSCN at the intercalated disk and sarcolemma in cardiomyocytes. Localizes in long striations at the level of Z and M lines. {ECO:0000269|PubMed:23392350}.	P14094	NA
0.464372	15.7183	1.96267	0.0719728	0.208041	-4.85521	Complement C1q subcomponent subunit B	C1QB_MOUSE	SUBCELLULAR LOCATION: Secreted.	P14106	NA
-0.19668	14.7718	-1.58235	0.138147	0.303072	-5.42495	60S ribosomal protein L27a (L29)	RL27A_MOUSE		P14115	NA
-0.20472	14.2933	-2.20679	0.0463846	0.158971	-4.45565	40S ribosomal protein S16	RS16_MOUSE		P14131	NA
0.243987	12.8249	2.03608	0.0631565	0.192301	-4.73746	Solute carrier family 2, facilitated glucose transporter member 4 (GT2) (Glucose transporter type 4, insulin-responsive) (GLUT-4)	GTR4_MOUSE	SUBCELLULAR LOCATION: Cell membrane {ECO:0000269|PubMed:21907143}; Multi-pass membrane protein {ECO:0000269|PubMed:21907143}. Endomembrane system {ECO:0000250}; Multi-pass membrane protein {ECO:0000250}. Cytoplasm, perinuclear region {ECO:0000250}. Note=Localizes primarily to the perinuclear region, undergoing continued recycling to the plasma membrane where it is rapidly reinternalized. The dile…	P14142	NA
-0.044593	14.6066	-0.41316	0.686381	0.805694	-6.54486	60S ribosomal protein L7	RL7_MOUSE		P14148	NA
-0.323673	14.5094	-3.56187	0.00359725	0.0372927	-2.00515	40S ribosomal protein SA (37 kDa laminin receptor precursor) (37LRP) (37 kDa oncofetal antigen) (37/67 kDa laminin receptor) (LRP/LR) (67 kDa laminin receptor) (67LR) (Laminin receptor 1) (LamR) (Laminin-binding protein precursor p40) (LBP/p40) (OFA/iLRP)	RSSA_MOUSE	SUBCELLULAR LOCATION: Cell membrane. Cytoplasm. Nucleus. Note=67LR is found at the surface of the plasma membrane, with its C-terminal laminin-binding domain accessible to extracellular ligands. 37LRP is found at the cell surface, in the cytoplasm and in the nucleus. Colocalizes with PPP1R16B in the cell membrane (By similarity). 37LRP shuttles to the nucleus upon midkine (MDK) binding. {ECO:0000…	P14206	NA
-0.502945	14.8093	-4.67332	0.000463505	0.0125289	0.0220878	Calreticulin (CRP55) (Calregulin) (Endoplasmic reticulum resident protein 60) (ERp60) (HACBP)	CALR_MOUSE	SUBCELLULAR LOCATION: Endoplasmic reticulum lumen {ECO:0000255|PROSITE-ProRule:PRU10138, ECO:0000269|PubMed:8418194}. Cytoplasmic granule {ECO:0000269|PubMed:8418194}. Sarcoplasmic reticulum lumen {ECO:0000250|UniProtKB:P28491}. Note=Associated with the lytic granules in the cytolytic T-lymphocytes.	P14211	NA
0.0784042	13.1246	0.57308	0.576598	0.726081	-6.46287	Signal recognition particle 54 kDa protein (SRP54)	SRP54_MOUSE	SUBCELLULAR LOCATION: Nucleus speckle {ECO:0000250}. Cytoplasm.	P14576	NA
-0.208628	14.7177	-1.71762	0.110136	0.264036	-5.23079	Heat shock protein beta-1 (HspB1) (Growth-related 25 kDa protein) (Heat shock 25 kDa protein) (HSP 25) (Heat shock 27 kDa protein) (HSP 27) (p25)	HSPB1_MOUSE	SUBCELLULAR LOCATION: Cytoplasm {ECO:0000250|UniProtKB:P04792}. Nucleus {ECO:0000250|UniProtKB:P04792}. Cytoplasm, cytoskeleton, spindle {ECO:0000250|UniProtKB:P04792}. Note=Cytoplasmic in interphase cells. Colocalizes with mitotic spindles in mitotic cells. Translocates to the nucleus during heat shock and resides in sub-nuclear structures known as SC35 speckles or nuclear splicing speckles. {EC…	P14602	NA
0.145681	14.4955	1.84051	0.0891719	0.236566	-5.046	26S proteasome non-ATPase regulatory subunit 3 (26S proteasome regulatory subunit RPN3) (26S proteasome regulatory subunit S3) (Proteasome subunit p58) (Transplantation antigen P91A) (Tum-P91A antigen)	PSMD3_MOUSE		P14685	NA
-0.0151999	13.756	-0.145921	0.886275	0.940037	-6.62348	Lamin-B1	LMNB1_MOUSE	SUBCELLULAR LOCATION: Nucleus inner membrane; Lipid-anchor; Nucleoplasmic side.	P14733	NA
-0.512198	14.6461	-5.09421	0.000221454	0.00950951	0.756007	Annexin A6 (67 kDa calelectrin) (Annexin VI) (Annexin-6) (Calphobindin-II) (CPB-II) (Chromobindin-20) (Lipocortin VI) (Protein III) (p68) (p70)	ANXA6_MOUSE	SUBCELLULAR LOCATION: Cytoplasm {ECO:0000250}. Melanosome {ECO:0000250}.	P14824	NA
0.0146193	15.8628	0.152976	0.880822	0.938001	-6.62236	60S acidic ribosomal protein P0 (60S ribosomal protein L10E)	RLA0_MOUSE	SUBCELLULAR LOCATION: Nucleus {ECO:0000250|UniProtKB:P05388}. Cytoplasm {ECO:0000250|UniProtKB:P05388}. Note=Localized in cytoplasmic mRNP granules containing untranslated mRNAs. {ECO:0000250|UniProtKB:P05388}.	P14869	NA
0.131188	12.9369	1.04142	0.317101	0.497626	-6.08331	Microtubule-associated protein 1B (MAP-1B) (MAP1(X)) (MAP1.2) [Cleaved into: MAP1B heavy chain; MAP1 light chain LC1]	MAP1B_MOUSE	SUBCELLULAR LOCATION: Cytoplasm, cytoskeleton {ECO:0000305|PubMed:21984824}. Cytoplasm {ECO:0000250}. Cell junction, synapse {ECO:0000269|PubMed:21984824}. Cell projection, dendritic spine {ECO:0000269|PubMed:21984824}. Note=Colocalizes with DAPK1 in the microtubules and cortical actin fibers. {ECO:0000250}.	P14873	NA
0.682479	14.5394	3.20716	0.00705714	0.053797	-2.66412	Mast cell carboxypeptidase A (MC-CPA) (EC 3.4.17.1) (Carboxypeptidase A3)	CBPA3_MOUSE	SUBCELLULAR LOCATION: Cytoplasmic vesicle, secretory vesicle. Note=Secretory granules.	P15089	NA
0.115221	13.5229	0.667289	0.516531	0.680079	-6.40277	Glutamine synthetase (GS) (EC 6.3.1.2) (Glutamate decarboxylase) (EC 4.1.1.15) (Glutamate--ammonia ligase)	GLNA_MOUSE	SUBCELLULAR LOCATION: Cytoplasm. Mitochondrion {ECO:0000250}.	P15105	NA
0.66978	13.7712	5.97595	5.09855e-05	0.00451145	2.21279	Cadherin-2 (Neural cadherin) (N-cadherin) (CD antigen CD325)	CADH2_MOUSE	SUBCELLULAR LOCATION: Cell membrane {ECO:0000269|PubMed:26403541}; Single-pass type I membrane protein {ECO:0000255}. Cell membrane, sarcolemma {ECO:0000269|PubMed:23392350}. Cell junction {ECO:0000250|UniProtKB:P19022}. Cell surface {ECO:0000269|PubMed:25232112}. Note=Colocalizes with TMEM65 at the intercalated disk in cardiomyocytes (PubMed:26403541). Colocalizes with OBSCN at the intercalated …	P15116	NA
0.200733	13.6365	1.83748	0.0896435	0.236566	-5.05065	Insulin receptor (IR) (EC 2.7.10.1) (CD antigen CD220) [Cleaved into: Insulin receptor subunit alpha; Insulin receptor subunit beta]	INSR_MOUSE	SUBCELLULAR LOCATION: Cell membrane; Single-pass type I membrane protein.	P15208	NA
0.181884	13.5791	2.35931	0.0350387	0.132702	-4.1957	Thrombomodulin (TM) (Fetomodulin) (CD antigen CD141)	TRBM_MOUSE	SUBCELLULAR LOCATION: Membrane; Single-pass type I membrane protein.	P15306	NA
-0.44833	14.6163	-2.3833	0.0335148	0.130851	-4.1542	Bisphosphoglycerate mutase (BPGM) (EC 5.4.2.4) (2,3-bisphosphoglycerate mutase, erythrocyte) (2,3-bisphosphoglycerate synthase) (EC 5.4.2.11) (BPG-dependent PGAM)	PMGE_MOUSE		P15327	NA
0.663603	12.43	6.3964	2.62941e-05	0.00319912	2.86671	Peripherin	PERI_MOUSE		P15331	NA
0.206575	14.3629	1.66348	0.120685	0.277043	-5.30972	Spectrin beta chain, erythrocytic (Beta-I spectrin)	SPTB1_MOUSE	SUBCELLULAR LOCATION: Cytoplasm, cytoskeleton. Cytoplasm, cell cortex.	P15508	NA
-0.118608	16.4673	-1.23054	0.240801	0.424838	-5.87697	Nucleoside diphosphate kinase A (NDK A) (NDP kinase A) (EC 2.7.4.6) (Metastasis inhibition factor NM23) (NDPK-A) (Tumor metastatic process-associated protein) (nm23-M1)	NDKA_MOUSE	SUBCELLULAR LOCATION: Cytoplasm. Nucleus.	P15532	NA
0.117728	14.3979	1.08997	0.29598	0.479878	-6.03303	Glutathione S-transferase Mu 2 (EC 2.5.1.18) (GST 5-5) (GST class-mu 2) (Glutathione S-transferase pmGT2)	GSTM2_MOUSE	SUBCELLULAR LOCATION: Cytoplasm.	P15626	NA
0.362618	14.2536	3.69277	0.00280953	0.0324262	-1.76212	Histone H1.2 (H1 VAR.1) (H1c)	H12_MOUSE	SUBCELLULAR LOCATION: Nucleus. Chromosome. Note=Mainly localizes in euchromatin. {ECO:0000250}.	P15864	NA
0.722307	14.8761	1.20418	0.250486	0.43511	-5.90739	Carbonic anhydrase 3 (EC 4.2.1.1) (Carbonate dehydratase III) (Carbonic anhydrase III) (CA-III)	CAH3_MOUSE	SUBCELLULAR LOCATION: Cytoplasm.	P16015	NA
-0.0684032	15.1971	-0.712886	0.48881	0.657594	-6.37063	Galectin-1 (Gal-1) (14 kDa lectin) (Beta-galactoside-binding lectin L-14-I) (Galaptin) (Lactose-binding lectin 1) (Lectin galactoside-binding soluble 1) (S-Lac lectin 1)	LEG1_MOUSE	SUBCELLULAR LOCATION: Secreted, extracellular space, extracellular matrix {ECO:0000250|UniProtKB:P09382}.	P16045	NA
1.17032	14.9316	3.87898	0.00198086	0.0278098	-1.41752	Galectin-3 (Gal-3) (35 kDa lectin) (Carbohydrate-binding protein 35) (CBP 35) (Galactose-specific lectin 3) (IgE-binding protein) (L-34 galactoside-binding lectin) (Laminin-binding protein) (Lectin L-29) (Mac-2 antigen)	LEG3_MOUSE	SUBCELLULAR LOCATION: Cytoplasm. Nucleus. Secreted. Note=Secreted by a non-classical secretory pathway and associates with the cell surface.	P16110	NA
-0.299318	14.2775	-3.61499	0.00325351	0.0358887	-1.90646	L-lactate dehydrogenase B chain (LDH-B) (EC 1.1.1.27) (LDH heart subunit) (LDH-H)	LDHB_MOUSE	SUBCELLULAR LOCATION: Cytoplasm.	P16125	NA
0.275928	13.647	2.08089	0.0582772	0.182199	-4.66452	Signal recognition particle 14 kDa protein (SRP14)	SRP14_MOUSE	SUBCELLULAR LOCATION: Cytoplasm.	P16254	NA
0.244668	14.135	1.52634	0.151441	0.320382	-5.50227	2',3'-cyclic-nucleotide 3'-phosphodiesterase (CNP) (CNPase) (EC 3.1.4.37)	CN37_MOUSE	SUBCELLULAR LOCATION: Membrane {ECO:0000269|PubMed:18076147}; Lipid-anchor {ECO:0000269|PubMed:18076147}. Melanosome {ECO:0000250}. Note=Firmly bound to membrane structures of brain white matter.	P16330	NA
-0.18431	14.7153	-1.97572	0.0703263	0.206385	-4.83443	Methylmalonyl-CoA mutase, mitochondrial (MCM) (EC 5.4.99.2) (Methylmalonyl-CoA isomerase)	MUTA_MOUSE	SUBCELLULAR LOCATION: Mitochondrion matrix.	P16332	NA
0.154283	13.3465	1.83381	0.0902155	0.23709	-5.05627	Glutamyl aminopeptidase (EAP) (EC 3.4.11.7) (Aminopeptidase A) (AP-A) (BP-1/6C3 antigen) (CD antigen CD249)	AMPE_MOUSE	SUBCELLULAR LOCATION: Cell membrane {ECO:0000250|UniProtKB:Q07075}; Single-pass type II membrane protein.	P16406	NA
0.126189	14.7035	0.946207	0.361701	0.548088	-6.17628	Argininosuccinate synthase (EC 6.3.4.5) (Citrulline--aspartate ligase)	ASSY_MOUSE	SUBCELLULAR LOCATION: Cytoplasm, cytosol {ECO:0000250|UniProtKB:P00966}.	P16460	NA
0.313382	14.3834	3.44898	0.00445538	0.0423673	-2.21499	Spectrin alpha chain, non-erythrocytic 1 (Alpha-II spectrin) (Fodrin alpha chain)	SPTN1_MOUSE	SUBCELLULAR LOCATION: Cytoplasm, cytoskeleton. Cytoplasm, cell cortex. Note=Expressed along the cell membrane in podocytes and presumptive tubule cells during glomerulogenesis and is expressed along lateral cell margins in tubule cells. {ECO:0000250}.	P16546	NA
0.0634695	14.4156	0.637214	0.535305	0.695016	-6.42289	Lysosome-associated membrane glycoprotein 2 (LAMP-2) (Lysosome-associated membrane protein 2) (CD107 antigen-like family member B) (Lysosomal membrane glycoprotein type B) (LGP-B) (CD antigen CD107b)	LAMP2_MOUSE	SUBCELLULAR LOCATION: Cell membrane {ECO:0000250|UniProtKB:P13473}; Single-pass type I membrane protein {ECO:0000255|PROSITE-ProRule:PRU00740}. Endosome membrane {ECO:0000250|UniProtKB:P13473}; Single-pass type I membrane protein {ECO:0000255|PROSITE-ProRule:PRU00740}. Cytoplasmic vesicle, autophagosome membrane {ECO:0000269|PubMed:12221139}. Lysosome membrane {ECO:0000269|PubMed:11082038, ECO:00…	P17047	NA
0.422954	13.2903	2.08593	0.057751	0.181557	-4.65627	High mobility group protein HMG-I/HMG-Y (HMG-I(Y)) (High mobility group AT-hook protein 1) (High mobility group protein A1)	HMGA1_MOUSE	SUBCELLULAR LOCATION: Nucleus. Chromosome.	P17095	NA
0.051166	14.5855	0.474612	0.643122	0.775817	-6.51638	Alpha-enolase (EC 4.2.1.11) (2-phospho-D-glycerate hydro-lyase) (Enolase 1) (Non-neural enolase) (NNE)	ENOA_MOUSE	SUBCELLULAR LOCATION: Cytoplasm {ECO:0000250}. Cell membrane {ECO:0000250}. Note=Can translocate to the plasma membrane in either the homodimeric (alpha/alpha) or heterodimeric (alpha/gamma) form (By similarity). ENO1 is localized to the M-band. {ECO:0000250, ECO:0000269|PubMed:11229603}.	P17182	NA
0.127126	13.694	1.45208	0.170735	0.3443	-5.6018	AP-2 complex subunit alpha-1 (100 kDa coated vesicle protein A) (Adaptor protein complex AP-2 subunit alpha-1) (Adaptor-related protein complex 2 subunit alpha-1) (Alpha-adaptin A) (Alpha1-adaptin) (Clathrin assembly protein complex 2 alpha-A large chain) (Plasma membrane adaptor HA2/AP2 adaptin alpha A subunit)	AP2A1_MOUSE	SUBCELLULAR LOCATION: Cell membrane {ECO:0000250}. Membrane, coated pit {ECO:0000250}; Peripheral membrane protein {ECO:0000250}; Cytoplasmic side {ECO:0000250}. Note=AP-2 appears to be excluded from internalizing CCVs and to disengage from sites of endocytosis seconds before internalization of the nascent CCV. {ECO:0000250}.	P17426	NA
0.0828071	13.353	0.785675	0.44647	0.622542	-6.31528	AP-2 complex subunit alpha-2 (100 kDa coated vesicle protein C) (Adaptor protein complex AP-2 subunit alpha-2) (Adaptor-related protein complex 2 subunit alpha-2) (Alpha-adaptin C) (Alpha2-adaptin) (Clathrin assembly protein complex 2 alpha-C large chain) (Plasma membrane adaptor HA2/AP2 adaptin alpha C subunit)	AP2A2_MOUSE	SUBCELLULAR LOCATION: Cell membrane {ECO:0000269|PubMed:14530274, ECO:0000269|PubMed:17035303}; Peripheral membrane protein {ECO:0000305}; Cytoplasmic side {ECO:0000305}. Membrane, coated pit {ECO:0000269|PubMed:17035303}; Peripheral membrane protein {ECO:0000305}; Cytoplasmic side {ECO:0000305}. Note=AP-2 appears to be excluded from internalizing CCVs and to disengage from sites of endocytosis s…	P17427	NA
-0.164339	14.2119	-1.38205	0.190783	0.366571	-5.69242	Methanethiol oxidase (MTO) (EC 1.8.3.4) (56 kDa selenium-binding protein) (SBP56) (SP56) (Selenium-binding protein 1)	SBP1_MOUSE	SUBCELLULAR LOCATION: Nucleus {ECO:0000250|UniProtKB:Q13228}. Cytoplasm, cytosol {ECO:0000250|UniProtKB:Q13228}. Membrane {ECO:0000250|UniProtKB:Q8VIF7}; Peripheral membrane protein {ECO:0000250|UniProtKB:Q8VIF7}. Note=May associate with Golgi membrane (By similarity). May associate with the membrane of autophagosomes (By similarity). {ECO:0000250|UniProtKB:Q8VIF7}.	P17563	NA
-0.146645	15.3678	-1.73397	0.107115	0.26018	-5.20665	Cytochrome c oxidase subunit 7C, mitochondrial (Cytochrome c oxidase polypeptide VIIc)	COX7C_MOUSE	SUBCELLULAR LOCATION: Mitochondrion inner membrane {ECO:0000250}.	P17665	NA
-0.025972	14.4016	-0.28528	0.780029	0.871674	-6.59175	Hexokinase-1 (EC 2.7.1.1) (Hexokinase type I) (HK I) (Hexokinase, tumor isozyme)	HXK1_MOUSE	SUBCELLULAR LOCATION: Isoform HK1: Mitochondrion outer membrane; Peripheral membrane protein.; SUBCELLULAR LOCATION: Isoform HK1-SC: Membrane. Note=Isoform HK1-SC is an integral membrane protein.	P17710	NA
-0.0826743	13.9813	-0.84865	0.411788	0.590375	-6.26349	Triosephosphate isomerase (TIM) (EC 5.3.1.1) (Triose-phosphate isomerase)	TPIS_MOUSE		P17751	NA
-0.717895	14.3429	-3.51907	0.00390086	0.0386533	-2.08468	Heat shock 70 kDa protein 1B (Heat shock 70 kDa protein 1) (HSP70.1)	HS71B_MOUSE	SUBCELLULAR LOCATION: Cytoplasm {ECO:0000250|UniProtKB:P0DMV9}. Cytoplasm, cytoskeleton, microtubule organizing center, centrosome {ECO:0000250|UniProtKB:P0DMV9}. Note=Localized in cytoplasmic mRNP granules containing untranslated mRNAs. {ECO:0000250|UniProtKB:P0DMV9}.	P17879	NA
0.305	14.8412	3.64168	0.00309366	0.0350135	-1.85692	Cathepsin D (EC 3.4.23.5)	CATD_MOUSE	SUBCELLULAR LOCATION: Lysosome. Melanosome {ECO:0000250}. Secreted, extracellular space {ECO:0000250}.	P18242	NA
0.0896729	15.2691	0.903694	0.382981	0.56786	-6.21531	Basigin (Basic immunoglobulin superfamily) (HT7 antigen) (Membrane glycoprotein gp42) (CD antigen CD147)	BASI_MOUSE	SUBCELLULAR LOCATION: Cell membrane {ECO:0000269|PubMed:12601063}; Single-pass type I membrane protein. Melanosome {ECO:0000250|UniProtKB:P35613}. Note=Identified by mass spectrometry in melanosome fractions from stage I to stage IV (By similarity). In spermatozoa, localized on the principal piece of caput and in the middle piece during transit in the corpus and cauda epididymides (PubMed:1188202…	P18572	NA
0.259587	13.2246	1.6931	0.114807	0.269726	-5.26673	Ribosomal protein S6 kinase alpha-3 (S6K-alpha-3) (EC 2.7.11.1) (90 kDa ribosomal protein S6 kinase 3) (p90-RSK 3) (p90RSK3) (MAP kinase-activated protein kinase 1b) (MAPK-activated protein kinase 1b) (MAPKAP kinase 1b) (MAPKAPK-1b) (Ribosomal S6 kinase 2) (RSK-2) (pp90RSK2)	KS6A3_MOUSE	SUBCELLULAR LOCATION: Nucleus {ECO:0000250}. Cytoplasm {ECO:0000250}.	P18654	NA
0.0440817	15.1752	0.326408	0.749433	0.848195	-6.57851	Cofilin-1 (Cofilin, non-muscle isoform)	COF1_MOUSE	SUBCELLULAR LOCATION: Nucleus matrix {ECO:0000250|UniProtKB:P10668}. Cytoplasm, cytoskeleton {ECO:0000250|UniProtKB:P10668}. Cell projection, ruffle membrane {ECO:0000250}; Peripheral membrane protein {ECO:0000250|UniProtKB:P10668}; Cytoplasmic side {ECO:0000250|UniProtKB:P10668}. Cell projection, lamellipodium membrane {ECO:0000250|UniProtKB:P10668}; Peripheral membrane protein {ECO:0000250|UniP…	P18760	NA
0.410424	12.5947	4.03955	0.00146892	0.0240161	-1.12197	Phosphorylase b kinase regulatory subunit alpha, skeletal muscle isoform (Phosphorylase kinase alpha M subunit)	KPB1_MOUSE	SUBCELLULAR LOCATION: Cell membrane {ECO:0000305}; Lipid-anchor {ECO:0000305}; Cytoplasmic side {ECO:0000305}.	P18826	NA
0.230198	13.9474	2.71772	0.0178994	0.0920178	-3.5617	Guanine nucleotide-binding protein G(o) subunit alpha	GNAO_MOUSE	SUBCELLULAR LOCATION: Cell membrane {ECO:0000269|PubMed:15585744}. Membrane {ECO:0000250|UniProtKB:P09471}; Lipid-anchor {ECO:0000250|UniProtKB:P09471}.	P18872	NA
-0.092471	13.1098	-0.417598	0.683215	0.803714	-6.54293	Keratin, type I cytoskeletal 19 (Cytokeratin-19) (CK-19) (Keratin-19) (K19)	K1C19_MOUSE		P19001	NA
0.231866	13.9924	1.52753	0.151148	0.320259	-5.50065	Troponin C, slow skeletal and cardiac muscles (TN-C)	TNNC1_MOUSE		P19123	NA
-0.236958	14.7961	-2.46633	0.0287159	0.120205	-4.00941	Glutathione S-transferase P 1 (Gst P1) (EC 2.5.1.18) (GST YF-YF) (GST class-pi) (GST-piB) (Preadipocyte growth factor)	GSTP1_MOUSE	SUBCELLULAR LOCATION: Cytoplasm {ECO:0000250}. Mitochondrion {ECO:0000250}. Nucleus {ECO:0000250}. Note=The 83 N-terminal amino acids function as un uncleaved transit peptide, and arginine residues within it are crucial for mitochondrial localization. {ECO:0000250}.	P19157	NA
-0.146263	14.399	-0.896528	0.386652	0.569638	-6.22173	Prothrombin (EC 3.4.21.5) (Coagulation factor II) [Cleaved into: Activation peptide fragment 1; Activation peptide fragment 2; Thrombin light chain; Thrombin heavy chain]	THRB_MOUSE		P19221	NA
-0.229235	15.2355	-1.97646	0.0702342	0.206322	-4.83325	60S ribosomal protein L13a (Transplantation antigen P198) (Tum-P198 antigen)	RL13A_MOUSE		P19253	NA
-0.303936	14.8205	-3.69586	0.00279323	0.032366	-1.75639	Serpin H1 (47 kDa heat shock protein) (Collagen-binding protein) (Colligin) (Serine protease inhibitor J6)	SERPH_MOUSE	SUBCELLULAR LOCATION: Endoplasmic reticulum lumen.	P19324	NA
-0.109034	14.211	-1.11705	0.284664	0.467765	-6.00416	Cytochrome c oxidase subunit 5B, mitochondrial (Cytochrome c oxidase polypeptide Vb)	COX5B_MOUSE	SUBCELLULAR LOCATION: Mitochondrion inner membrane.	P19536	NA
-0.120946	14.3323	-1.52427	0.151952	0.320825	-5.50509	Cytochrome c oxidase subunit 4 isoform 1, mitochondrial (Cytochrome c oxidase polypeptide IV) (Cytochrome c oxidase subunit IV isoform 1) (COX IV-1)	COX41_MOUSE	SUBCELLULAR LOCATION: Mitochondrion inner membrane.	P19783	NA
0.499809	13.3262	1.97118	0.070895	0.207221	-4.84167	Lymphocyte-specific protein 1 (52 kDa phosphoprotein) (pp52) (Lymphocyte-specific antigen WP34) (S37 protein)	LSP1_MOUSE	SUBCELLULAR LOCATION: Cell membrane; Peripheral membrane protein; Cytoplasmic side.	P19973	NA
-0.180409	14.5279	-2.05094	0.0614979	0.189025	-4.71335	Endoplasmic reticulum chaperone BiP (EC 3.6.4.10) (78 kDa glucose-regulated protein) (GRP-78) (Binding-immunoglobulin protein) (BiP) (Heat shock protein 70 family protein 5) (HSP70 family protein 5) (Heat shock protein family A member 5) (Immunoglobulin heavy chain-binding protein)	BIP_MOUSE	SUBCELLULAR LOCATION: Endoplasmic reticulum lumen {ECO:0000255|PROSITE-ProRule:PRU10138, ECO:0000269|PubMed:21992152}. Cytoplasm {ECO:0000269|PubMed:21992152}.	P20029	NA
0.144358	14.4946	1.26474	0.228682	0.409412	-5.83674	Beta-hexosaminidase subunit beta (EC 3.2.1.52) (Beta-N-acetylhexosaminidase subunit beta) (Hexosaminidase subunit B) (N-acetyl-beta-glucosaminidase subunit beta)	HEXB_MOUSE	SUBCELLULAR LOCATION: Lysosome.	P20060	NA
-0.232537	13.5023	-2.78317	0.0158128	0.0867922	-3.44326	Thioredoxin-dependent peroxide reductase, mitochondrial (EC 1.11.1.15) (Antioxidant protein 1) (AOP-1) (PRX III) (Perioredoxin-3) (Protein MER5)	PRDX3_MOUSE	SUBCELLULAR LOCATION: Mitochondrion {ECO:0000269|PubMed:9497357}. Cytoplasm {ECO:0000250|UniProtKB:P30048}. Early endosome {ECO:0000250|UniProtKB:P30048}. Note=Localizes to early endosomes in a RPS6KC1-dependent manner. {ECO:0000250|UniProtKB:P30048}.	P20108	NA
0.244532	14.382	2.44036	0.0301412	0.12344	-4.05489	Vimentin	VIME_MOUSE	SUBCELLULAR LOCATION: Cytoplasm {ECO:0000250|UniProtKB:P08670}. Cytoplasm, cytoskeleton {ECO:0000250|UniProtKB:P08670}. Nucleus matrix {ECO:0000250|UniProtKB:P31000}.	P20152	NA
0.0668804	12.9359	0.342102	0.73787	0.84032	-6.57299	Protein kinase C alpha type (PKC-A) (PKC-alpha) (EC 2.7.11.13)	KPCA_MOUSE	SUBCELLULAR LOCATION: Cytoplasm {ECO:0000269|PubMed:10092232, ECO:0000269|PubMed:20093473}. Cell membrane {ECO:0000269|PubMed:10092232}; Peripheral membrane protein {ECO:0000305|PubMed:10092232}. Mitochondrion membrane {ECO:0000250|UniProtKB:P17252}; Peripheral membrane protein {ECO:0000250|UniProtKB:P17252}. Nucleus {ECO:0000269|PubMed:20093473}. Note=Translocated to the cell periphery upon tetr…	P20444	NA
0.0084324	14.7997	0.0683622	0.946562	0.972541	-6.63228	Plasminogen (EC 3.4.21.7) [Cleaved into: Plasmin heavy chain A; Activation peptide; Angiostatin; Plasmin heavy chain A, short form; Plasmin light chain B]	PLMN_MOUSE	SUBCELLULAR LOCATION: Secreted {ECO:0000250}. Note=Locates to the cell surface where it is proteolytically cleaved to produce the active plasmin. Interaction with HRG tethers it to the cell surface (By similarity). {ECO:0000250}.	P20918	NA
0.197879	14.6979	1.3131	0.212382	0.390035	-5.77842	Tropomyosin alpha-3 chain (Gamma-tropomyosin) (Tropomyosin-3)	TPM3_MOUSE	SUBCELLULAR LOCATION: Isoform 2: Cytoplasm, cytoskeleton.	P21107	NA
0.198433	14.4565	2.33483	0.0366623	0.135859	-4.2379	Guanine nucleotide-binding protein subunit alpha-11 (G alpha-11) (G-protein subunit alpha-11)	GNA11_MOUSE	SUBCELLULAR LOCATION: Cell membrane {ECO:0000250}; Lipid-anchor {ECO:0000250}. Cytoplasm {ECO:0000250}.	P21278	NA
0.0850046	13.7752	0.695372	0.49935	0.665496	-6.3832	Guanine nucleotide-binding protein G(q) subunit alpha (Guanine nucleotide-binding protein alpha-q)	GNAQ_MOUSE	SUBCELLULAR LOCATION: Nucleus {ECO:0000269|PubMed:18802028}. Membrane {ECO:0000269|PubMed:18802028}. Nucleus membrane {ECO:0000269|PubMed:18802028}. Note=Colocalizes with the adrenergic receptors, ADREN1A and ADREN1B, at the nuclear membrane of cardiac myocytes.	P21279	NA
-0.369908	15.0564	-3.87383	0.00200002	0.0278098	-1.42703	Aldose reductase-related protein 1 (EC 1.1.1.21) (Aldehyde reductase) (AR) (Aldo-keto reductase family 1 member B7) (MVDP) (Vas deferens androgen-dependent protein)	ALD1_MOUSE	SUBCELLULAR LOCATION: Cytoplasm {ECO:0000250}.	P21300	NA
0.528551	13.0192	3.72701	0.00263411	0.0313942	-1.69863	Multidrug resistance protein 1A (EC 3.6.3.44) (ATP-binding cassette sub-family B member 1A) (MDR1A) (Multidrug resistance protein 3) (P-glycoprotein 3)	MDR1A_MOUSE	SUBCELLULAR LOCATION: Cell membrane; Multi-pass membrane protein.	P21447	NA
-0.321084	14.9393	-3.32767	0.00561039	0.0482104	-2.44045	Cystatin-C (Cystatin-3)	CYTC_MOUSE	SUBCELLULAR LOCATION: Secreted {ECO:0000250}.	P21460	NA
0.167904	14.8431	1.69434	0.114567	0.26957	-5.26492	Vitamin D-binding protein (DBP) (VDB) (Gc-globulin) (Group-specific component)	VTDB_MOUSE	SUBCELLULAR LOCATION: Secreted {ECO:0000269|PubMed:10052453}.	P21614	NA
0.678218	13.9013	6.24756	3.31478e-05	0.00349846	2.63826	Lamin-B2	LMNB2_MOUSE	SUBCELLULAR LOCATION: Nucleus inner membrane; Lipid-anchor; Nucleoplasmic side.	P21619	NA
0.694433	13.3584	4.75994	0.000397386	0.0122144	0.175004	Lactadherin (MFGM) (Milk fat globule-EGF factor 8) (MFG-E8) (SED1) (Sperm surface protein SP47) (MP47)	MFGM_MOUSE	SUBCELLULAR LOCATION: Membrane {ECO:0000269|PubMed:2122462}; Peripheral membrane protein {ECO:0000269|PubMed:2122462}. Secreted {ECO:0000269|PubMed:2122462}.	P21956	NA
0.36106	14.4126	3.05923	0.00935467	0.0639482	-2.93773	Protein-glutamine gamma-glutamyltransferase 2 (EC 2.3.2.13) (Tissue transglutaminase) (Transglutaminase C) (TG(C)) (TGC) (TGase C) (Transglutaminase-2) (TGase-2)	TGM2_MOUSE		P21981	NA
0.426488	14.8232	4.12293	0.0012589	0.0227435	-0.969257	Ferrochelatase, mitochondrial (EC 4.99.1.1) (Heme synthase) (Protoheme ferro-lyase)	HEMH_MOUSE	SUBCELLULAR LOCATION: Mitochondrion inner membrane; Peripheral membrane protein; Matrix side.	P22315	NA
-0.217909	14.6933	-2.08578	0.0577668	0.181557	-4.65652	Porphobilinogen deaminase (PBG-D) (EC 2.5.1.61) (Hydroxymethylbilane synthase) (HMBS) (Pre-uroporphyrinogen synthase)	HEM3_MOUSE		P22907	NA
0.231981	13.4698	2.85142	0.0138918	0.0807146	-3.31909	Eukaryotic translation initiation factor 3 subunit A (eIF3a) (Centrosomin) (Eukaryotic translation initiation factor 3 subunit 10) (eIF-3-theta) (eIF3 p167) (eIF3 p180) (eIF3 p185) (p162)	EIF3A_MOUSE	SUBCELLULAR LOCATION: Cytoplasm {ECO:0000255|HAMAP-Rule:MF_03000}. Cytoplasm, cytoskeleton, microtubule organizing center, centrosome {ECO:0000269|PubMed:9372446}. Nucleus {ECO:0000269|PubMed:9372446}. Note=Centrosomin-A is found in the centrosome. Centrosomin-B is found in the nucleus.	P23116	NA
-0.148408	14.2279	-1.21914	0.244955	0.42959	-5.89019	Chromobox protein homolog 3 (Heterochromatin protein 1 homolog gamma) (HP1 gamma) (M32) (Modifier 2 protein)	CBX3_MOUSE	SUBCELLULAR LOCATION: Nucleus {ECO:0000269|PubMed:8751383}. Note=May be associated with microtubules and mitotic poles during mitosis (Potential). Associates with euchromatin and is largely excluded from constitutive heterochromatin. {ECO:0000305}.	P23198	NA
0.172301	14.1611	1.81375	0.0934056	0.241154	-5.08688	Gap junction alpha-1 protein (Connexin-43) (Cx43) (Gap junction 43 kDa heart protein)	CXA1_MOUSE	SUBCELLULAR LOCATION: Cell membrane {ECO:0000269|PubMed:26403541}; Multi-pass membrane protein {ECO:0000255}. Cell junction, gap junction {ECO:0000250|UniProtKB:P17302}. Endoplasmic reticulum {ECO:0000269|PubMed:18079109, ECO:0000269|PubMed:20940304}. Note=Localizes at the intercalated disk (ICD) in cardiomyocytes and proper localization at ICD is dependent on TMEM65. {ECO:0000269|PubMed:26403541…	P23242	NA
0.511436	12.8063	2.97729	0.0109344	0.0697857	-3.0886	X-ray repair cross-complementing protein 6 (EC 3.6.4.-) (EC 4.2.99.-) (5'-deoxyribose-5-phosphate lyase Ku70) (5'-dRP/AP lyase Ku70) (ATP-dependent DNA helicase 2 subunit 1) (ATP-dependent DNA helicase II 70 kDa subunit) (CTC box-binding factor 75 kDa subunit) (CTC75) (CTCBF) (DNA repair protein XRCC6) (Ku autoantigen protein p70 homolog) (Ku70)	XRCC6_MOUSE	SUBCELLULAR LOCATION: Nucleus. Chromosome.	P23475	NA
-0.277448	14.1914	-1.79218	0.0969483	0.24801	-5.11958	Purine nucleoside phosphorylase (PNP) (EC 2.4.2.1) (Inosine phosphorylase) (Inosine-guanosine phosphorylase)	PNPH_MOUSE	SUBCELLULAR LOCATION: Cytoplasm, cytoskeleton {ECO:0000250}.	P23492	NA
0.173748	15.2989	1.57825	0.139084	0.304671	-5.43067	Protein-L-isoaspartate(D-aspartate) O-methyltransferase (PIMT) (EC 2.1.1.77) (L-isoaspartyl protein carboxyl methyltransferase) (Protein L-isoaspartyl/D-aspartyl methyltransferase) (Protein-beta-aspartate methyltransferase)	PIMT_MOUSE	SUBCELLULAR LOCATION: Cytoplasm.	P23506	NA
0.651263	12.9163	4.70322	0.000439477	0.0125289	0.0749737	GDP-L-fucose synthase (EC 1.1.1.271) (GDP-4-keto-6-deoxy-D-mannose-3,5-epimerase-4-reductase) (Protein FX) (Red cell NADP(H)-binding protein) (Transplantation antigen P35B) (Tum-P35B antigen)	FCL_MOUSE		P23591	NA
0.193542	14.2699	1.44391	0.172981	0.345878	-5.61254	Carboxylesterase 1C (EC 3.1.1.1) (Liver carboxylesterase N) (Lung surfactant convertase) (PES-N)	EST1C_MOUSE	SUBCELLULAR LOCATION: Endoplasmic reticulum lumen. Note=Microsomal membrane, lumen of endoplasmic reticulum.	P23953	NA
-0.160703	14.6093	-1.47636	0.16421	0.336039	-5.56964	Catalase (EC 1.11.1.6)	CATA_MOUSE	SUBCELLULAR LOCATION: Peroxisome.	P24270	NA
-0.0120119	15.5131	-0.119487	0.90676	0.953109	-6.62719	Peptidyl-prolyl cis-trans isomerase B (PPIase B) (EC 5.2.1.8) (CYP-S1) (Cyclophilin B) (Rotamase B) (S-cyclophilin) (SCYLP)	PPIB_MOUSE	SUBCELLULAR LOCATION: Endoplasmic reticulum lumen {ECO:0000250|UniProtKB:P23284}. Melanosome {ECO:0000250|UniProtKB:P23284}.	P24369	NA
0.223382	13.0884	1.36094	0.197195	0.373175	-5.7191	Macrophage-capping protein (Actin regulatory protein CAP-G) (Actin-capping protein GCAP39) (Myc basic motif homolog 1)	CAPG_MOUSE	SUBCELLULAR LOCATION: Nucleus {ECO:0000269|PubMed:8293478}. Cytoplasm {ECO:0000269|PubMed:8293478}. Secreted {ECO:0000269|PubMed:8293478}. Melanosome {ECO:0000250|UniProtKB:P40121}. Note=Nuclear GCAP39 redistributes throughout the cytoplasm during mitosis and is excluded from regions containing chromosomes. {ECO:0000269|PubMed:8293478}.	P24452	NA
0.20048	14.6734	1.87036	0.0846557	0.229403	-5	Glutathione S-transferase A4 (EC 2.5.1.18) (GST A4-4) (GSTA4-4) (GST class-alpha member 4) (Glutathione S-transferase 5.7) (GST 5.7)	GSTA4_MOUSE	SUBCELLULAR LOCATION: Cytoplasm.	P24472	NA
-0.0481343	13.7838	-0.339677	0.739652	0.841693	-6.57386	Leukotriene A-4 hydrolase (LTA-4 hydrolase) (EC 3.3.2.6) (Leukotriene A(4) hydrolase)	LKHA4_MOUSE	SUBCELLULAR LOCATION: Cytoplasm.	P24527	NA
-0.227394	12.626	-2.83606	0.0143029	0.0818909	-3.34708	Inosine-5'-monophosphate dehydrogenase 2 (IMP dehydrogenase 2) (IMPD 2) (IMPDH 2) (EC 1.1.1.205) (IMPDH-II)	IMDH2_MOUSE	SUBCELLULAR LOCATION: Cytoplasm {ECO:0000255|HAMAP-Rule:MF_03156}. Nucleus {ECO:0000255|HAMAP-Rule:MF_03156}.	P24547	NA
-0.0754722	13.7268	-0.294071	0.773456	0.867315	-6.58906	Retinal dehydrogenase 1 (RALDH 1) (RalDH1) (EC 1.2.1.-) (EC 1.2.1.36) (ALDH-E1) (ALHDII) (Aldehyde dehydrogenase family 1 member A1) (Aldehyde dehydrogenase, cytosolic)	AL1A1_MOUSE	SUBCELLULAR LOCATION: Cytoplasm, cytosol {ECO:0000250|UniProtKB:P48644}.	P24549	NA
0.288905	14.1338	2.58133	0.02315	0.105978	-3.80617	Cation-dependent mannose-6-phosphate receptor (CD Man-6-P receptor) (CD-MPR) (46 kDa mannose 6-phosphate receptor) (MPR 46)	MPRD_MOUSE	SUBCELLULAR LOCATION: Lysosome membrane; Single-pass type I membrane protein.	P24668	NA
-0.066084	15.3963	-0.438799	0.66818	0.793447	-6.53344	40S ribosomal protein S2 (40S ribosomal protein S4) (Protein LLRep3)	RS2_MOUSE		P25444	NA
0.283697	12.9891	2.23578	0.0439905	0.15439	-4.4068	Tyrosine-protein kinase Lyn (EC 2.7.10.2) (V-yes-1 Yamaguchi sarcoma viral related oncogene homolog) (p53Lyn) (p56Lyn)	LYN_MOUSE	SUBCELLULAR LOCATION: Cell membrane {ECO:0000250}. Nucleus {ECO:0000250}. Cytoplasm {ECO:0000250}. Cytoplasm, perinuclear region {ECO:0000250}. Golgi apparatus {ECO:0000250}. Membrane {ECO:0000250|UniProtKB:P07948}; Lipid-anchor {ECO:0000250|UniProtKB:P07948}. Note=Accumulates in the nucleus by inhibition of Crm1-mediated nuclear export. Nuclear accumulation is increased by inhibition of its kina…	P25911	NA
0.0466425	13.4397	0.41293	0.686545	0.805694	-6.54496	Nucleolar transcription factor 1 (Upstream-binding factor 1) (UBF-1)	UBF1_MOUSE	SUBCELLULAR LOCATION: Nucleus, nucleolus {ECO:0000269|PubMed:20168301}.	P25976	NA
0.239512	14.4777	1.19819	0.252727	0.437441	-5.91422	Talin-1	TLN1_MOUSE	SUBCELLULAR LOCATION: Cell projection, ruffle membrane {ECO:0000250}; Peripheral membrane protein {ECO:0000250}; Cytoplasmic side {ECO:0000250}. Cytoplasm, cytoskeleton {ECO:0000250}. Cell surface {ECO:0000269|PubMed:21768292}. Cell junction, focal adhesion {ECO:0000269|PubMed:21768292}. Note=Colocalizes with LAYN at the membrane ruffles (By similarity). Localized preferentially in focal adhesion…	P26039	NA
-0.441167	14.5937	-3.95231	0.00172754	0.0258284	-1.28234	Ezrin (Cytovillin) (Villin-2) (p81)	EZRI_MOUSE	SUBCELLULAR LOCATION: Apical cell membrane {ECO:0000250|UniProtKB:P15311}; Peripheral membrane protein {ECO:0000250|UniProtKB:P15311}; Cytoplasmic side {ECO:0000250|UniProtKB:P15311}. Cell projection {ECO:0000250|UniProtKB:P15311}. Cell projection, microvillus membrane {ECO:0000250|UniProtKB:P15311}; Peripheral membrane protein {ECO:0000250|UniProtKB:P15311}; Cytoplasmic side {ECO:0000250|UniProt…	P26040	NA
-0.0177245	14.4972	-0.148595	0.884207	0.939233	-6.62306	Moesin (Membrane-organizing extension spike protein)	MOES_MOUSE	SUBCELLULAR LOCATION: Cell membrane {ECO:0000269|PubMed:9856983}; Peripheral membrane protein {ECO:0000269|PubMed:9856983}; Cytoplasmic side {ECO:0000269|PubMed:9856983}. Cytoplasm, cytoskeleton {ECO:0000269|PubMed:9856983}. Apical cell membrane {ECO:0000269|PubMed:9856983}; Peripheral membrane protein {ECO:0000269|PubMed:9856983}; Cytoplasmic side {ECO:0000269|PubMed:9856983}. Cell projection, m…	P26041	NA
-0.275805	13.8376	-2.50073	0.0269278	0.11666	-3.94892	Radixin (ESP10)	RADI_MOUSE	SUBCELLULAR LOCATION: Cell membrane; Peripheral membrane protein; Cytoplasmic side. Cytoplasm, cytoskeleton. Cleavage furrow. Cell projection, microvillus {ECO:0000269|PubMed:9472040}. Note=Highly concentrated in the undercoat of the cell-to-cell adherens junction and the cleavage furrow in the interphase and mitotic phase, respectively.	P26043	NA
0.387989	14.3074	3.57451	0.00351224	0.0369938	-1.98166	Catenin alpha-1 (102 kDa cadherin-associated protein) (Alpha E-catenin) (CAP102)	CTNA1_MOUSE	SUBCELLULAR LOCATION: Cytoplasm, cytoskeleton. Cell junction, adherens junction. Cell membrane; Peripheral membrane protein; Cytoplasmic side. Cell junction. Note=Found at cell-cell boundaries and probably at cell-matrix boundaries.	P26231	NA
-0.275033	13.8263	-1.40116	0.185129	0.359301	-5.66802	Plasma kallikrein (EC 3.4.21.34) (Fletcher factor) (Kininogenin) (Plasma prekallikrein) [Cleaved into: Plasma kallikrein heavy chain; Plasma kallikrein light chain]	KLKB1_MOUSE	SUBCELLULAR LOCATION: Secreted.	P26262	NA
-0.223268	13.0339	-1.57571	0.139667	0.304816	-5.43421	Prothymosin alpha [Cleaved into: Prothymosin alpha, N-terminally processed; Thymosin alpha]	PTMA_MOUSE	SUBCELLULAR LOCATION: Nucleus.	P26350	NA
0.307693	13.6273	1.57594	0.139615	0.304816	-5.43389	Splicing factor U2AF 65 kDa subunit (U2 auxiliary factor 65 kDa subunit) (U2 snRNP auxiliary factor large subunit)	U2AF2_MOUSE	SUBCELLULAR LOCATION: Nucleus.	P26369	NA
-0.191638	14.0461	-1.74434	0.105237	0.258011	-5.19126	Glutamate dehydrogenase 1, mitochondrial (GDH 1) (EC 1.4.1.3)	DHE3_MOUSE	SUBCELLULAR LOCATION: Mitochondrion matrix.	P26443	NA
0.602367	11.7471	2.78323	0.015811	0.0867922	-3.44315	Phosphatidylinositol 3-kinase regulatory subunit alpha (PI3-kinase regulatory subunit alpha) (PI3K regulatory subunit alpha) (PtdIns-3-kinase regulatory subunit alpha) (Phosphatidylinositol 3-kinase 85 kDa regulatory subunit alpha) (PI3-kinase subunit p85-alpha) (PtdIns-3-kinase regulatory subunit p85-alpha)	P85A_MOUSE		P26450	NA
0.150536	15.3124	1.52012	0.152981	0.322622	-5.51073	26S proteasome non-ATPase regulatory subunit 7 (26S proteasome regulatory subunit RPN8) (26S proteasome regulatory subunit S12) (Mov34 protein) (Proteasome subunit p40)	PSMD7_MOUSE		P26516	NA
0.135322	13.4929	1.08998	0.295976	0.479878	-6.03302	Serine--tRNA ligase, cytoplasmic (EC 6.1.1.11) (Seryl-tRNA synthetase) (SerRS) (Seryl-tRNA(Ser/Sec) synthetase)	SYSC_MOUSE	SUBCELLULAR LOCATION: Cytoplasm {ECO:0000250|UniProtKB:P49591}. Nucleus {ECO:0000250|UniProtKB:P49591}. Note=Predominantly cytoplasmic, but a minor proportion is also found in the nucleus. {ECO:0000250|UniProtKB:P49591}.	P26638	NA
-0.0209697	14.6477	-0.184428	0.85659	0.921624	-6.61675	Myristoylated alanine-rich C-kinase substrate (MARCKS)	MARCS_MOUSE	SUBCELLULAR LOCATION: Cytoplasm, cytoskeleton {ECO:0000305}. Membrane {ECO:0000250|UniProtKB:P29966}; Lipid-anchor {ECO:0000250|UniProtKB:P29966}.	P26645	NA
-0.203892	13.9611	-2.43932	0.0301994	0.123504	-4.0567	Peptidyl-prolyl cis-trans isomerase FKBP1A (PPIase FKBP1A) (EC 5.2.1.8) (12 kDa FK506-binding protein) (12 kDa FKBP) (FKBP-12) (Calstabin-1) (FK506-binding protein 1A) (FKBP-1A) (Immunophilin FKBP12) (Rotamase)	FKB1A_MOUSE	SUBCELLULAR LOCATION: Cytoplasm, cytosol {ECO:0000250|UniProtKB:P62942}. Sarcoplasmic reticulum membrane {ECO:0000250|UniProtKB:P62943}; Peripheral membrane protein {ECO:0000250|UniProtKB:P62943}; Cytoplasmic side {ECO:0000250|UniProtKB:P62943}.	P26883	NA
0.00436641	13.7286	0.0451936	0.964656	0.981124	-6.63368	Microtubule-associated protein 4 (MAP-4)	MAP4_MOUSE	SUBCELLULAR LOCATION: Cytoplasm, cytoskeleton.	P27546	NA
-0.0658292	15.1776	-0.568187	0.579817	0.729257	-6.46575	Guanine nucleotide-binding protein subunit alpha-13 (G alpha-13) (G-protein subunit alpha-13)	GNA13_MOUSE	SUBCELLULAR LOCATION: Membrane {ECO:0000269|PubMed:18703424}; Lipid-anchor {ECO:0000269|PubMed:18703424}. Melanosome {ECO:0000250}. Cytoplasm {ECO:0000269|PubMed:18703424}. Nucleus {ECO:0000269|PubMed:18703424}. Note=Cytoplasmic in adult somatic cells, but mainly nuclear in spermatids in the testes. Translocates from the cytoplasm to the nucleus during spermatogenesis, hence predominantly observe…	P27601	NA
0.0807314	13.9622	0.776788	0.451511	0.625993	-6.3223	Phospholipase A-2-activating protein (PLA2P) (PLAP)	PLAP_MOUSE	SUBCELLULAR LOCATION: Nucleus {ECO:0000269|PubMed:28413018}. Cytoplasm {ECO:0000269|PubMed:28413018}. Cell junction, synapse {ECO:0000269|PubMed:28413018}. Note=Recruited to damaged lysosomes decorated with K48-linked ubiquitin chains. {ECO:0000250|UniProtKB:Q9Y263}.	P27612	NA
0.0936125	14.4869	0.688454	0.50355	0.669497	-6.38809	60S ribosomal protein L3 (J1 protein)	RL3_MOUSE	SUBCELLULAR LOCATION: Nucleus, nucleolus {ECO:0000250}. Cytoplasm.	P27659	NA
-0.270777	14.6338	-2.86512	0.0135348	0.0798416	-3.29408	Protein disulfide-isomerase A3 (EC 5.3.4.1) (58 kDa glucose-regulated protein) (58 kDa microsomal protein) (p58) (Disulfide isomerase ER-60) (Endoplasmic reticulum resident protein 57) (ER protein 57) (ERp57) (Endoplasmic reticulum resident protein 60) (ER protein 60) (ERp60)	PDIA3_MOUSE	SUBCELLULAR LOCATION: Endoplasmic reticulum {ECO:0000250|UniProtKB:P30101}. Endoplasmic reticulum lumen {ECO:0000250}. Melanosome {ECO:0000250|UniProtKB:P30101}.	P27773	NA
-0.271121	14.0899	-3.1583	0.00774552	0.0563709	-2.75462	Cytoplasmic aconitate hydratase (Aconitase) (EC 4.2.1.3) (Citrate hydro-lyase) (Iron regulatory protein 1) (IRP1) (Iron-responsive element-binding protein 1) (IRE-BP 1)	ACOC_MOUSE	SUBCELLULAR LOCATION: Cytoplasm.	P28271	NA
-0.0835147	13.55	-0.552725	0.590049	0.73635	-6.47472	DNA-(apurinic or apyrimidinic site) lyase (EC 3.1.-.-) (EC 4.2.99.18) (APEX nuclease) (APEN) (Apurinic-apyrimidinic endonuclease 1) (AP endonuclease 1) (REF-1) (Redox factor-1) [Cleaved into: DNA-(apurinic or apyrimidinic site) lyase, mitochondrial]	APEX1_MOUSE	SUBCELLULAR LOCATION: Nucleus. Nucleus, nucleolus {ECO:0000250}. Nucleus speckle {ECO:0000255|PROSITE-ProRule:PRU00764}. Endoplasmic reticulum {ECO:0000250}. Cytoplasm. Note=Colocalized with SIRT1 in the nucleus. Colocalized with YBX1 in nuclear speckles after genotoxic stress. Together with OGG1 is recruited to nuclear speckles in UVA-irradiated cells. Colocalized with nucleolin and NPM1 in the …	P28352	NA
-0.155093	14.5451	-1.91159	0.0787581	0.220704	-4.93579	Alcohol dehydrogenase class-3 (EC 1.1.1.1) (Alcohol dehydrogenase 2) (Alcohol dehydrogenase 5) (Alcohol dehydrogenase B2) (ADH-B2) (Alcohol dehydrogenase class-III) (Glutathione-dependent formaldehyde dehydrogenase) (FALDH) (FDH) (GSH-FDH) (EC 1.1.1.-) (S-(hydroxymethyl)glutathione dehydrogenase) (EC 1.1.1.284)	ADHX_MOUSE	SUBCELLULAR LOCATION: Cytoplasm.	P28474	NA
0.119241	14.3448	1.55546	0.144398	0.311438	-5.4623	Adenylosuccinate synthetase isozyme 1 (AMPSase 1) (AdSS 1) (EC 6.3.4.4) (Adenylosuccinate synthetase, basic isozyme) (Adenylosuccinate synthetase, muscle isozyme) (M-type adenylosuccinate synthetase) (IMP--aspartate ligase 1)	PURA1_MOUSE	SUBCELLULAR LOCATION: Cytoplasm. Membrane; Peripheral membrane protein. Note=Partially associated with particulate fractions.	P28650	NA
0.515285	14.5621	4.04273	0.00146029	0.0240161	-1.11614	Biglycan (Bone/cartilage proteoglycan I) (PG-S1)	PGS1_MOUSE	SUBCELLULAR LOCATION: Secreted, extracellular space, extracellular matrix {ECO:0000250}.	P28653	NA
0.538504	14.2505	2.76097	0.0164922	0.0879193	-3.4835	Decorin (Bone proteoglycan II) (PG-S2) (PG40)	PGS2_MOUSE	SUBCELLULAR LOCATION: Secreted, extracellular space, extracellular matrix.	P28654	NA
0.0686685	12.6035	0.588871	0.566276	0.719094	-6.45339	Nucleosome assembly protein 1-like 1 (Brain protein DN38) (NAP-1-related protein)	NP1L1_MOUSE	SUBCELLULAR LOCATION: Nucleus. Melanosome {ECO:0000250}.	P28656	NA
0.346555	14.757	2.69007	0.0188597	0.0954426	-3.61152	Ataxin-10 (Brain protein E46) (Spinocerebellar ataxia type 10 protein homolog)	ATX10_MOUSE	SUBCELLULAR LOCATION: Cytoplasm, perinuclear region {ECO:0000250}.	P28658	NA
0.12546	14.2806	1.27266	0.225948	0.406012	-5.82731	Nck-associated protein 1 (NAP 1) (Brain protein H19) (MH19) (Membrane-associated protein HEM-2) (p125Nap1)	NCKP1_MOUSE	SUBCELLULAR LOCATION: Cell membrane {ECO:0000269|PubMed:14765121}; Single-pass membrane protein {ECO:0000269|PubMed:14765121}; Cytoplasmic side {ECO:0000269|PubMed:14765121}. Cell projection, lamellipodium membrane {ECO:0000269|PubMed:14765121}; Single-pass membrane protein {ECO:0000269|PubMed:14765121}; Cytoplasmic side {ECO:0000269|PubMed:14765121}. Cytoplasm {ECO:0000269|PubMed:14765121}. Note…	P28660	NA
0.0858089	15.001	0.97372	0.34838	0.53288	-6.1502	Septin-4 (Brain protein H5) (Peanut-like protein 2)	SEPT4_MOUSE	SUBCELLULAR LOCATION: Cytoplasm {ECO:0000269|PubMed:12581152, ECO:0000269|PubMed:17546647}. Cytoplasm, cytoskeleton {ECO:0000250}. Cell projection, cilium, flagellum {ECO:0000250|UniProtKB:O43236}. Note=Found in the sperm annulus. {ECO:0000250|UniProtKB:O43236}.; SUBCELLULAR LOCATION: Isoform 4: Mitochondrion. Note=In retinoic acid-treated P19 cells, isoform 4 is found first in the mitochondria a…	P28661	NA
-0.472867	14.2317	-3.05775	0.00938105	0.0639482	-2.94046	Murinoglobulin-1 (MuG1)	MUG1_MOUSE	SUBCELLULAR LOCATION: Secreted.	P28665	NA
0.193442	13.5674	1.67196	0.118976	0.275132	-5.29746	Kinesin-like protein KIF2A (Kinesin-2)	KIF2A_MOUSE	SUBCELLULAR LOCATION: Cytoplasm {ECO:0000250}. Cytoplasm, cytoskeleton {ECO:0000269|PubMed:9774330}. Cytoplasm, cytoskeleton, microtubule organizing center, centrosome {ECO:0000269|PubMed:9774330}. Cytoplasm, cytoskeleton, spindle pole {ECO:0000269|PubMed:9774330}. Cytoplasm, cytoskeleton, spindle {ECO:0000250}. Lysosome {ECO:0000269|PubMed:9774330}. Note=Localized to the spindle microtubules and…	P28740	NA
0.360187	13.5606	2.4909	0.0274275	0.118299	-3.96623	Dipeptidyl peptidase 4 (EC 3.4.14.5) (Dipeptidyl peptidase IV) (DPP IV) (T-cell activation antigen CD26) (Thymocyte-activating molecule) (THAM) (CD antigen CD26) [Cleaved into: Dipeptidyl peptidase 4 membrane form (Dipeptidyl peptidase IV membrane form); Dipeptidyl peptidase 4 soluble form (Dipeptidyl peptidase IV soluble form)]	DPP4_MOUSE	SUBCELLULAR LOCATION: Dipeptidyl peptidase 4 soluble form: Secreted. Note=Detected in the serum and the seminal fluid. {ECO:0000250}.; SUBCELLULAR LOCATION: Cell membrane; Single-pass type II membrane protein. Apical cell membrane {ECO:0000250}; Single-pass type II membrane protein {ECO:0000250}. Cell projection, invadopodium membrane {ECO:0000250}; Single-pass type II membrane protein {ECO:00002…	P28843	NA
0.43034	12.2368	2.43422	0.030488	0.123786	-4.06562	Protein kinase C delta type (EC 2.7.11.13) (Tyrosine-protein kinase PRKCD) (EC 2.7.10.2) (nPKC-delta) [Cleaved into: Protein kinase C delta type regulatory subunit; Protein kinase C delta type catalytic subunit (Sphingosine-dependent protein kinase-1) (SDK1)]	KPCD_MOUSE	SUBCELLULAR LOCATION: Cytoplasm {ECO:0000250|UniProtKB:Q05655}. Cytoplasm, perinuclear region {ECO:0000250|UniProtKB:Q05655}. Nucleus {ECO:0000250|UniProtKB:Q05655}. Cell membrane {ECO:0000250|UniProtKB:Q05655}; Peripheral membrane protein {ECO:0000250|UniProtKB:Q05655}.	P28867	NA
-0.283407	13.4009	-2.3314	0.0368954	0.1362	-4.2438	Polyadenylate-binding protein 1 (PABP-1) (Poly(A)-binding protein 1)	PABP1_MOUSE	SUBCELLULAR LOCATION: Cytoplasm {ECO:0000250|UniProtKB:P11940}. Nucleus {ECO:0000250|UniProtKB:P11940}. Note=Localized in cytoplasmic mRNP granules containing untranslated mRNAs. Shuttles between the cytoplasm and the nucleus (By similarity). {ECO:0000250|UniProtKB:P11940}.	P29341	NA
0.148267	13.0566	0.628506	0.540813	0.697823	-6.42855	Tyrosine-protein phosphatase non-receptor type 6 (EC 3.1.3.48) (70Z-SHP) (Hematopoietic cell protein-tyrosine phosphatase) (PTPTY-42) (Protein-tyrosine phosphatase 1C) (PTP-1C) (SH-PTP1) (SHP-1)	PTN6_MOUSE	SUBCELLULAR LOCATION: Cytoplasm. Nucleus {ECO:0000250}. Note=In neurons, translocates into the nucleus after treatment with angiotensin II. Shuttles between the cytoplasm and nucleus via its association with PDPK1 (By similarity). {ECO:0000250}.	P29351	NA
1.13759	14.532	8.41972	1.49916e-06	0.000525555	5.65415	Ferritin light chain 1 (Ferritin L subunit 1)	FRIL1_MOUSE		P29391	NA
-0.251844	13.6198	-2.44211	0.0300427	0.123209	-4.05182	NEDD8 (Neddylin) (Neural precursor cell expressed developmentally down-regulated protein 8) (NEDD-8) (Ubiquitin-like protein Nedd8)	NEDD8_MOUSE	SUBCELLULAR LOCATION: Nucleus {ECO:0000269|PubMed:12215427}. Note=Mainly nuclear.	P29595	NA
0.0346034	14.3671	0.201316	0.843641	0.916455	-6.61331	Alpha-2-HS-glycoprotein (Countertrypin) (Fetuin-A)	FETUA_MOUSE	SUBCELLULAR LOCATION: Secreted.	P29699	NA
-0.251564	15.0186	-2.65132	0.0202913	0.0997945	-3.68114	Ornithine aminotransferase, mitochondrial (EC 2.6.1.13) (Ornithine--oxo-acid aminotransferase)	OAT_MOUSE	SUBCELLULAR LOCATION: Mitochondrion matrix {ECO:0000250|UniProtKB:P04181}.	P29758	NA
0.187554	13.9283	1.50851	0.155896	0.326086	-5.52648	Vitronectin (VN) (S-protein) (Serum-spreading factor)	VTNC_MOUSE	SUBCELLULAR LOCATION: Secreted, extracellular space.	P29788	NA
-0.369913	12.914	-2.05142	0.0614447	0.189025	-4.71257	Peptidyl-prolyl cis-trans isomerase C (PPIase C) (EC 5.2.1.8) (Cyclophilin C) (Rotamase C)	PPIC_MOUSE	SUBCELLULAR LOCATION: Cytoplasm {ECO:0000269|PubMed:1652374}.	P30412	NA
-0.715868	14.2271	-5.48768	0.000113459	0.00680474	1.42014	Peptidyl-prolyl cis-trans isomerase FKBP4 (PPIase FKBP4) (EC 5.2.1.8) (52 kDa FK506-binding protein) (52 kDa FKBP) (FKBP-52) (59 kDa immunophilin) (p59) (FK506-binding protein 4) (FKBP-4) (FKBP59) (HSP-binding immunophilin) (HBI) (Immunophilin FKBP52) (Rotamase) [Cleaved into: Peptidyl-prolyl cis-trans isomerase FKBP4, N-terminally processed]	FKBP4_MOUSE	SUBCELLULAR LOCATION: Cytoplasm, cytosol {ECO:0000269|PubMed:11751894}. Mitochondrion {ECO:0000250|UniProtKB:Q02790}. Nucleus {ECO:0000269|PubMed:11751894, ECO:0000269|PubMed:8341706}. Cytoplasm, cytoskeleton {ECO:0000250}. Note=Shuttles from mitochondria to nucleus; co-localizes in mitochondria with the glucocorticoid receptor. Colocalized with MAPT/TAU in the distal part of the primary cortical…	P30416	NA
0.0653869	14.4882	0.688163	0.503728	0.669497	-6.3883	Catenin delta-1 (Cadherin-associated Src substrate) (CAS) (p120 catenin) (p120(ctn)) (p120(cas))	CTND1_MOUSE	SUBCELLULAR LOCATION: Cytoplasm {ECO:0000269|PubMed:15138284, ECO:0000269|PubMed:17344476}. Nucleus {ECO:0000269|PubMed:15138284, ECO:0000269|PubMed:17344476}. Cell membrane {ECO:0000269|PubMed:17344476}. Note=Interaction with GLIS2 promotes nuclear translocation (PubMed:17344476). Detected at cell-cell contacts (By similarity). NANOS1 induces its translocation from sites of cell-cell contact to …	P30999	NA
0.413539	14.1919	3.76484	0.00245331	0.0304243	-1.62856	Desmin	DESM_MOUSE	SUBCELLULAR LOCATION: Cytoplasm, myofibril, sarcomere, Z line {ECO:0000269|PubMed:26787680, ECO:0000269|PubMed:28469177}. Cytoplasm {ECO:0000269|PubMed:25394388, ECO:0000269|PubMed:26787680}. Cell membrane, sarcolemma {ECO:0000269|PubMed:25394388}. Nucleus {ECO:0000269|PubMed:26787680}. Note=Localizes in the intercalated disks which occur at the Z line of cardiomyocytes (By similarity). Localizes…	P31001	NA
-0.064595	13.4119	-0.638814	0.534297	0.69432	-6.42184	Aminoacyl tRNA synthase complex-interacting multifunctional protein 1 (Multisynthase complex auxiliary component p43) [Cleaved into: Endothelial monocyte-activating polypeptide 2 (EMAP-2) (Endothelial monocyte-activating polypeptide II) (EMAP-II) (Small inducible cytokine subfamily E member 1)]	AIMP1_MOUSE	SUBCELLULAR LOCATION: Nucleus {ECO:0000250|UniProtKB:Q12904}. Cytoplasm, cytosol {ECO:0000250|UniProtKB:Q12904}. Secreted {ECO:0000269|PubMed:17001013, ECO:0000269|PubMed:9770485}. Endoplasmic reticulum {ECO:0000269|PubMed:17525271}. Golgi apparatus {ECO:0000269|PubMed:17525271}. Note=Enriched in secretory vesicles of pancreatic alpha cells and secreted from the pancreas in response to low glucos…	P31230	NA
0.223547	14.7688	2.96214	0.0112544	0.0709782	-3.11644	Dipeptidase 1 (EC 3.4.13.19) (Membrane-bound dipeptidase 1) (MBD-1) (Microsomal dipeptidase) (Renal dipeptidase)	DPEP1_MOUSE	SUBCELLULAR LOCATION: Apical cell membrane; Lipid-anchor, GPI-anchor. Cell projection, microvillus membrane; Lipid-anchor, GPI-anchor. Note=Brush border membrane.	P31428	NA
0.119314	14.7069	1.52866	0.150868	0.320155	-5.49909	RAC-alpha serine/threonine-protein kinase (EC 2.7.11.1) (AKT1 kinase) (Protein kinase B) (PKB) (Protein kinase B alpha) (PKB alpha) (Proto-oncogene c-Akt) (RAC-PK-alpha) (Thymoma viral proto-oncogene)	AKT1_MOUSE	SUBCELLULAR LOCATION: Cytoplasm {ECO:0000269|PubMed:18388859, ECO:0000269|PubMed:20189988}. Nucleus {ECO:0000269|PubMed:18388859, ECO:0000269|PubMed:20189988}. Cell membrane {ECO:0000250}. Note=Nucleus after activation by integrin-linked protein kinase 1 (ILK1) (By similarity). Nuclear translocation is enhanced by interaction with TCL1A. Phosphorylation on Tyr-176 by TNK2 results in its localizat…	P31750	NA
-0.394856	14.8746	-3.59749	0.00336291	0.0361018	-1.93897	Acyl-CoA-binding protein (ACBP) (Diazepam-binding inhibitor) (DBI) (Endozepine) (EP)	ACBP_MOUSE	SUBCELLULAR LOCATION: Endoplasmic reticulum {ECO:0000250|UniProtKB:P07108}. Golgi apparatus {ECO:0000250|UniProtKB:P07108}. Note=Golgi localization is dependent on ligand binding. {ECO:0000250|UniProtKB:P07108}.	P31786	NA
0.2763	14.1145	2.46726	0.0286663	0.120205	-4.00778	Dual specificity mitogen-activated protein kinase kinase 1 (MAP kinase kinase 1) (MAPKK 1) (EC 2.7.12.2) (ERK activator kinase 1) (MAPK/ERK kinase 1) (MEK 1)	MP2K1_MOUSE	SUBCELLULAR LOCATION: Cytoplasm, cytoskeleton, microtubule organizing center, centrosome {ECO:0000250|UniProtKB:Q02750}. Cytoplasm, cytoskeleton, microtubule organizing center, spindle pole body {ECO:0000250|UniProtKB:Q02750}. Cytoplasm {ECO:0000269|PubMed:10409742}. Nucleus {ECO:0000250|UniProtKB:Q02750}. Membrane {ECO:0000269|PubMed:10409742}; Peripheral membrane protein {ECO:0000269|PubMed:104…	P31938	NA
-0.489996	14.5209	-3.08316	0.00893775	0.0618441	-2.89356	Non-specific lipid-transfer protein (NSL-TP) (EC 2.3.1.176) (Propanoyl-CoA C-acyltransferase) (SCP-chi) (SCPX) (Sterol carrier protein 2) (SCP-2) (Sterol carrier protein X) (SCP-X)	NLTP_MOUSE	SUBCELLULAR LOCATION: Cytoplasm. Note=Cytoplasmic in the liver and also associated with mitochondria especially in steroidogenic tissues.; SUBCELLULAR LOCATION: Isoform SCP2: Mitochondrion.; SUBCELLULAR LOCATION: Isoform SCPx: Peroxisome. Note=Interaction with PEX5 is essential for peroxisomal import. {ECO:0000250}.	P32020	NA
0.374169	13.9495	2.68192	0.0191525	0.0959267	-3.62619	Solute carrier family 2, facilitated glucose transporter member 3 (Glucose transporter type 3, brain) (GLUT-3)	GTR3_MOUSE	SUBCELLULAR LOCATION: Cell membrane {ECO:0000269|PubMed:1730609}; Multi-pass membrane protein {ECO:0000250|UniProtKB:P11169}.	P32037	NA
-0.0807197	14.1731	-0.563041	0.583212	0.73109	-6.46876	Lupus La protein homolog (La autoantigen homolog) (La ribonucleoprotein)	LA_MOUSE	SUBCELLULAR LOCATION: Nucleus {ECO:0000305}.	P32067	NA
-0.0316115	13.5437	-0.221401	0.8283	0.904948	-6.60882	Developmentally-regulated GTP-binding protein 1 (DRG-1) (Neural precursor cell expressed developmentally down-regulated protein 3) (NEDD-3)	DRG1_MOUSE	SUBCELLULAR LOCATION: Cytoplasm {ECO:0000250}. Note=The DRG1-DFRP2/ZC3H15 complex associates with polysomes. {ECO:0000250}.	P32233	NA
0.0978308	15.3131	0.873042	0.398848	0.580527	-6.24247	Antithrombin-III (ATIII) (Serpin C1)	ANT3_MOUSE	SUBCELLULAR LOCATION: Secreted, extracellular space {ECO:0000250}.	P32261	NA
0.187824	13.0147	1.54102	0.147853	0.315823	-5.48217	GTPase KRas (K-Ras 2) (Ki-Ras) (c-K-ras) (c-Ki-ras) [Cleaved into: GTPase KRas, N-terminally processed]	RASK_MOUSE	SUBCELLULAR LOCATION: Cell membrane {ECO:0000250|UniProtKB:P01116}; Lipid-anchor {ECO:0000250|UniProtKB:P01116}; Cytoplasmic side {ECO:0000250|UniProtKB:P01116}. Cytoplasm {ECO:0000250|UniProtKB:P01116}.	P32883	NA
0.0681626	14.6331	0.576804	0.574155	0.724517	-6.46066	Tryptophan--tRNA ligase, cytoplasmic (EC 6.1.1.2) (Tryptophanyl-tRNA synthetase) (TrpRS) [Cleaved into: T1-TrpRS; T2-TrpRS]	SYWC_MOUSE	SUBCELLULAR LOCATION: Cytoplasm.	P32921	NA
-0.211022	13.2878	-1.33417	0.205581	0.38129	-5.75249	Apolipoprotein C-III (Apo-CIII) (ApoC-III) (Apolipoprotein C3)	APOC3_MOUSE	SUBCELLULAR LOCATION: Secreted {ECO:0000250|UniProtKB:P02656}.	P33622	NA
-0.201909	14.3085	-1.85007	0.0877028	0.23469	-5.03132	Ran-specific GTPase-activating protein (HpaII tiny fragments locus 9a protein) (Ran-binding protein 1) (RANBP1)	RANG_MOUSE		P34022	NA
-0.213646	12.6977	-1.40009	0.185441	0.359301	-5.66939	Focal adhesion kinase 1 (FADK 1) (EC 2.7.10.2) (Focal adhesion kinase-related nonkinase) (FRNK) (Protein-tyrosine kinase 2) (p125FAK) (pp125FAK)	FAK1_MOUSE	SUBCELLULAR LOCATION: Cell junction, focal adhesion. Cell membrane; Peripheral membrane protein; Cytoplasmic side. Cytoplasm, perinuclear region. Cytoplasm, cytoskeleton. Cytoplasm, cytoskeleton, microtubule organizing center, centrosome. Nucleus {ECO:0000250}. Note=Constituent of focal adhesions. Detected at microtubules.	P34152	NA
0.326225	13.6588	2.22545	0.0448301	0.156771	-4.42425	Macrophage migration inhibitory factor (MIF) (EC 5.3.2.1) (Delayed early response protein 6) (DER6) (Glycosylation-inhibiting factor) (GIF) (L-dopachrome isomerase) (L-dopachrome tautomerase) (EC 5.3.3.12) (Phenylpyruvate tautomerase)	MIF_MOUSE	SUBCELLULAR LOCATION: Secreted {ECO:0000269|PubMed:17526494, ECO:0000269|PubMed:8234256}. Cytoplasm {ECO:0000250|UniProtKB:P14174}. Note=Does not have a cleavable signal sequence and is secreted via a specialized, non-classical pathway. Secreted by macrophages upon stimulation by bacterial lipopolysaccharide (LPS), or by M.tuberculosis antigens (By similarity). {ECO:0000250|UniProtKB:P14174}.	P34884	NA
-0.476606	15.3049	-4.452	0.000689753	0.0160025	-0.372678	Bifunctional epoxide hydrolase 2 [Includes: Cytosolic epoxide hydrolase 2 (CEH) (EC 3.3.2.10) (Epoxide hydratase) (Soluble epoxide hydrolase) (SEH); Lipid-phosphate phosphatase (EC 3.1.3.76)]	HYES_MOUSE	SUBCELLULAR LOCATION: Cytoplasm. Peroxisome.	P34914	NA
0.0293264	15.3629	0.161051	0.874587	0.935113	-6.62102	Apolipoprotein C-I (Apo-CI) (ApoC-I) (Apolipoprotein C1) [Cleaved into: Truncated apolipoprotein C-I]	APOC1_MOUSE	SUBCELLULAR LOCATION: Secreted {ECO:0000250|UniProtKB:P02654}.	P34928	NA
0.113132	12.3256	0.864507	0.403345	0.583342	-6.24988	Ubiquitin carboxyl-terminal hydrolase 4 (EC 3.4.19.12) (Deubiquitinating enzyme 4) (Ubiquitin thioesterase 4) (Ubiquitin-specific-processing protease 4) (Ubiquitous nuclear protein)	UBP4_MOUSE	SUBCELLULAR LOCATION: Cytoplasm {ECO:0000269|PubMed:15494318}. Nucleus {ECO:0000269|PubMed:15494318}. Note=Shuttles between the nucleus and cytoplasm. Exported to the cytoplasm in a CRM1-dependent manner and recycled back to the nucleus via the importin alpha/beta heterodimeric import receptor. {ECO:0000269|PubMed:15494318}.	P35123	NA
-0.0019981	14.501	-0.021926	0.982848	0.991344	-6.63451	Tyrosine-protein phosphatase non-receptor type 11 (EC 3.1.3.48) (Protein-tyrosine phosphatase SYP) (SH-PTP2) (SHP-2) (Shp2)	PTN11_MOUSE	SUBCELLULAR LOCATION: Cytoplasm.	P35235	NA
0.134348	13.333	1.03095	0.321802	0.502763	-6.09391	Ras-related protein Rab-5C	RAB5C_MOUSE	SUBCELLULAR LOCATION: Cell membrane {ECO:0000250}; Lipid-anchor {ECO:0000250}; Cytoplasmic side {ECO:0000250}. Early endosome membrane {ECO:0000250}; Lipid-anchor {ECO:0000250}. Melanosome {ECO:0000250}.	P35278	NA
-0.0501288	14.2506	-0.439629	0.667595	0.793447	-6.53306	Ras-related protein Rab-6A (Rab-6)	RAB6A_MOUSE	SUBCELLULAR LOCATION: Golgi apparatus membrane {ECO:0000250|UniProtKB:P20340}; Lipid-anchor {ECO:0000250|UniProtKB:P20340}. Note=BICD2 facilitates its targeting to Golgi apparatus membrane. {ECO:0000250|UniProtKB:P20340}.	P35279	NA
-0.269951	13.1676	-3.48688	0.00414626	0.0406278	-2.14452	Ras-related protein Rab-21 (Rab-12)	RAB21_MOUSE	SUBCELLULAR LOCATION: Endoplasmic reticulum membrane {ECO:0000269|PubMed:16754960}; Lipid-anchor {ECO:0000305}. Golgi apparatus, trans-Golgi network {ECO:0000269|PubMed:19745841}. Golgi apparatus membrane {ECO:0000269|PubMed:16754960}. Early endosome membrane {ECO:0000269|PubMed:16754960}. Cytoplasmic vesicle membrane {ECO:0000269|PubMed:16754960}. Cleavage furrow {ECO:0000269|PubMed:18804435}. N…	P35282	NA
-0.147607	13.4951	-1.77868	0.0992247	0.249454	-5.13991	Ras-related protein Rab-22A (Rab-22) (Rab-14)	RB22A_MOUSE	SUBCELLULAR LOCATION: Endosome membrane {ECO:0000269|PubMed:27718357}; Lipid-anchor {ECO:0000305}. Cell membrane {ECO:0000250|UniProtKB:P51154}; Lipid-anchor {ECO:0000305}. Early endosome {ECO:0000269|PubMed:19759177, ECO:0000269|PubMed:27718357}. Late endosome {ECO:0000250|UniProtKB:P51154}. Cell projection, ruffle {ECO:0000250|UniProtKB:Q9UL26}. Cytoplasmic vesicle {ECO:0000269|PubMed:27718357}…	P35285	NA
0.0300531	14.4504	0.289996	0.776501	0.869266	-6.59032	Ras-related protein Rab-24 (Rab-16)	RAB24_MOUSE	SUBCELLULAR LOCATION: Cytoplasm, cytosol {ECO:0000269|PubMed:10660536, ECO:0000269|PubMed:12323076}. Membrane {ECO:0000269|PubMed:10660536, ECO:0000269|PubMed:12323076}; Lipid-anchor {ECO:0000305}. Note=Only about 20% is recovered in the particulate fraction. {ECO:0000269|PubMed:10660536}.	P35290	NA
0.187239	13.8106	1.84325	0.0887484	0.236139	-5.04179	Ras-related protein Rab-18	RAB18_MOUSE	SUBCELLULAR LOCATION: Apical cell membrane {ECO:0000305}; Lipid-anchor {ECO:0000305}. Basal cell membrane {ECO:0000305}; Lipid-anchor {ECO:0000305}. Note=Highly enriched on apical endocytic structures in polarized epithelial cells of kidney proximal tubules. Detected on both the apical and basolateral domains in epithelial cells of the intestine.	P35293	NA
0.442222	13.1629	2.70053	0.0184905	0.0940075	-3.59268	Heat shock protein beta-7 (HspB7) (Cardiovascular heat shock protein) (cvHsp) (Heat shock protein 25 kDa 2) (Protein p19/6.8)	HSPB7_MOUSE	SUBCELLULAR LOCATION: Cytoplasm {ECO:0000250}. Nucleus {ECO:0000250}. Nucleus, Cajal body {ECO:0000250}. Note=Resides in sub-nuclear structures known as SC35 speckles or nuclear splicing speckles. {ECO:0000250}.	P35385	NA
0.371894	13.664	1.34087	0.203456	0.379612	-5.74418	Thrombospondin-1 (Glycoprotein G)	TSP1_MOUSE	SUBCELLULAR LOCATION: Secreted {ECO:0000250|UniProtKB:P07996}. Cell surface {ECO:0000250|UniProtKB:P07996}. Secreted, extracellular space, extracellular matrix {ECO:0000250|UniProtKB:P07996}. Endoplasmic reticulum {ECO:0000269|PubMed:22682248}. Sarcoplasmic reticulum {ECO:0000269|PubMed:22682248}. Note=Secreted by thrombin-activated platelets and binds to the cell surface in the presence of extra…	P35441	NA
0.0415897	14.4464	0.419125	0.682128	0.802827	-6.54226	Pyruvate dehydrogenase E1 component subunit alpha, somatic form, mitochondrial (EC 1.2.4.1) (PDHE1-A type I)	ODPA_MOUSE	SUBCELLULAR LOCATION: Mitochondrion matrix {ECO:0000269|PubMed:19341700}.	P35486	NA
-0.275385	13.7807	-2.34268	0.0361337	0.135096	-4.22438	Fumarylacetoacetase (FAA) (EC 3.7.1.2) (Beta-diketonase) (Fumarylacetoacetate hydrolase)	FAAA_MOUSE		P35505	NA
0.138628	14.4269	1.04048	0.317521	0.497672	-6.08427	rRNA 2'-O-methyltransferase fibrillarin (EC 2.1.1.-) (Histone-glutamine methyltransferase) (Nucleolar protein 1)	FBRL_MOUSE	SUBCELLULAR LOCATION: Nucleus, nucleolus. Note=Fibrillar region of the nucleolus.	P35550	NA
-0.125806	14.0694	-1.37487	0.192945	0.367994	-5.70153	Calnexin	CALX_MOUSE	SUBCELLULAR LOCATION: Endoplasmic reticulum membrane {ECO:0000269|PubMed:7628443}; Single-pass type I membrane protein {ECO:0000255}. Endoplasmic reticulum {ECO:0000250|UniProtKB:P27824}. Melanosome {ECO:0000250|UniProtKB:P27824}. Note=The palmitoylated form preferentially localizes to the perinuclear rough ER (By similarity). When bound to CD3 epsilon chains, calnexin's ER retention signal can b…	P35564	NA
0.176956	14.0963	1.59328	0.135672	0.29899	-5.40964	AP-1 complex subunit mu-1 (AP-mu chain family member mu1A) (Adaptor protein complex AP-1 subunit mu-1) (Adaptor-related protein complex 1 subunit mu-1) (Clathrin assembly protein complex 1 mu-1 medium chain 1) (Clathrin coat assembly protein AP47) (Clathrin coat-associated protein AP47) (Golgi adaptor HA1/AP1 adaptin mu-1 subunit) (Mu-adaptin 1) (Mu1A-adaptin)	AP1M1_MOUSE	SUBCELLULAR LOCATION: Golgi apparatus. Cytoplasmic vesicle, clathrin-coated vesicle membrane; Peripheral membrane protein; Cytoplasmic side. Note=Component of the coat surrounding the cytoplasmic face of coated vesicles located at the Golgi complex.	P35585	NA
-0.274031	15.0672	-3.02345	0.0100143	0.06586	-3.00367	Peroxiredoxin-1 (EC 1.11.1.15) (Macrophage 23 kDa stress protein) (Osteoblast-specific factor 3) (OSF-3) (Thioredoxin peroxidase 2) (Thioredoxin-dependent peroxide reductase 2)	PRDX1_MOUSE	SUBCELLULAR LOCATION: Cytoplasm {ECO:0000250|UniProtKB:Q06830}.	P35700	NA
0.608663	13.2812	4.66127	0.000473575	0.0125289	0.000737042	CD81 antigen (26 kDa cell surface protein TAPA-1) (Target of the antiproliferative antibody 1) (CD antigen CD81)	CD81_MOUSE	SUBCELLULAR LOCATION: Basolateral cell membrane {ECO:0000250|UniProtKB:P60033}; Multi-pass membrane protein {ECO:0000255}. Note=Associates with CLDN1 and the CLDN1-CD81 complex localizes to the basolateral cell membrane. {ECO:0000250|UniProtKB:P60033}.	P35762	NA
0.284887	13.8838	1.95023	0.0735738	0.21083	-4.87494	Tyrosine-protein phosphatase non-receptor type 1 (EC 3.1.3.48) (Protein-tyrosine phosphatase 1B) (PTP-1B) (Protein-tyrosine phosphatase HA2) (PTP-HA2)	PTN1_MOUSE	SUBCELLULAR LOCATION: Endoplasmic reticulum membrane {ECO:0000250}; Peripheral membrane protein {ECO:0000250}; Cytoplasmic side {ECO:0000250}. Note=Interacts with EPHA3 at the cell membrane. {ECO:0000250}.	P35821	NA
0.158327	12.4909	0.999018	0.336443	0.519542	-6.12565	Synaptic functional regulator FMR1 (Fragile X mental retardation protein 1 homolog) (FMRP) (Protein FMR-1) (mFmr1p)	FMR1_MOUSE	SUBCELLULAR LOCATION: Nucleus {ECO:0000269|PubMed:16908410, ECO:0000269|PubMed:8842725, ECO:0000269|PubMed:8895584}. Nucleus, nucleolus {ECO:0000250|UniProtKB:Q06787}. Chromosome, centromere {ECO:0000269|PubMed:24813610}. Chromosome {ECO:0000269|PubMed:24813610}. Cytoplasm {ECO:0000269|PubMed:11438699, ECO:0000269|PubMed:14570712, ECO:0000269|PubMed:15317853, ECO:0000269|PubMed:16790844, ECO:0000…	P35922	NA
0.0531039	14.6779	0.346264	0.734814	0.839101	-6.57149	60S ribosomal protein L12	RL12_MOUSE		P35979	NA
-0.0038278	14.4688	-0.0331016	0.974108	0.986086	-6.63418	60S ribosomal protein L18	RL18_MOUSE	SUBCELLULAR LOCATION: Cytoplasm, cytosol {ECO:0000250|UniProtKB:Q07020}. Cytoplasm {ECO:0000250|UniProtKB:Q07020}. Rough endoplasmic reticulum {ECO:0000250|UniProtKB:Q95342}. Note=Detected on cytosolic polysomes (By similarity). Detected in ribosomes that are associated with the rough endoplasmic reticulum (By similarity). {ECO:0000250|UniProtKB:Q07020, ECO:0000250|UniProtKB:Q95342}.	P35980	NA
0.613723	14.0524	2.62504	0.0213218	0.102401	-3.72819	Antigen peptide transporter 2 (APT2) (ATP-binding cassette sub-family B member 3) (Histocompatibility antigen modifier 2)	TAP2_MOUSE	SUBCELLULAR LOCATION: Endoplasmic reticulum membrane; Multi-pass membrane protein. Note=The transmembrane segments seem to form a pore in the membrane.	P36371	NA
0.0577741	14.756	0.632322	0.538395	0.696242	-6.42608	GTP-binding protein SAR1a	SAR1A_MOUSE	SUBCELLULAR LOCATION: Endoplasmic reticulum {ECO:0000250}. Golgi apparatus {ECO:0000250}.	P36536	NA
-0.181658	12.2516	-1.05462	0.311253	0.49351	-6.06983	Oxygen-dependent coproporphyrinogen-III oxidase, mitochondrial (COX) (Coprogen oxidase) (Coproporphyrinogenase) (EC 1.3.3.3)	HEM6_MOUSE	SUBCELLULAR LOCATION: Mitochondrion intermembrane space.	P36552	NA
-0.0679401	14.0339	-0.627368	0.541535	0.697912	-6.42928	Protein phosphatase 1B (EC 3.1.3.16) (Protein phosphatase 2C isoform beta) (PP2C-beta)	PPM1B_MOUSE	SUBCELLULAR LOCATION: Cytoplasm, cytosol {ECO:0000269|PubMed:22781750, ECO:0000269|PubMed:23088624}. Membrane {ECO:0000269|PubMed:23088624}; Lipid-anchor {ECO:0000269|PubMed:23088624}. Note=Weakly associates at the membrane and N-myristoylation mediates the membrane localization. {ECO:0000269|PubMed:23088624}.	P36993	NA
0.115988	15.0312	0.915585	0.376944	0.561328	-6.20455	NADPH--cytochrome P450 reductase (CPR) (P450R) (EC 1.6.2.4)	NCPR_MOUSE	SUBCELLULAR LOCATION: Endoplasmic reticulum membrane {ECO:0000255|HAMAP-Rule:MF_03212}; Single-pass membrane protein {ECO:0000255|HAMAP-Rule:MF_03212}; Cytoplasmic side {ECO:0000255|HAMAP-Rule:MF_03212}.	P37040	NA
0.0944408	14.861	0.750388	0.466698	0.637101	-6.34273	Transgelin (Actin-associated protein p27) (Smooth muscle protein 22-alpha) (SM22-alpha)	TAGL_MOUSE	SUBCELLULAR LOCATION: Cytoplasm {ECO:0000305}.	P37804	NA
-0.00968189	15.9656	-0.110652	0.913622	0.956216	-6.62827	Hydroxymethylglutaryl-CoA lyase, mitochondrial (HL) (HMG-CoA lyase) (EC 4.1.3.4) (3-hydroxy-3-methylglutarate-CoA lyase)	HMGCL_MOUSE	SUBCELLULAR LOCATION: Mitochondrion matrix {ECO:0000269|PubMed:7527399}. Peroxisome {ECO:0000269|PubMed:7527399}. Note=Unprocessed form is peroxisomal.	P38060	NA
-0.162667	14.8573	-2.13153	0.0531865	0.17104	-4.58118	Stress-70 protein, mitochondrial (75 kDa glucose-regulated protein) (GRP-75) (Heat shock 70 kDa protein 9) (Mortalin) (Peptide-binding protein 74) (PBP74) (p66 MOT)	GRP75_MOUSE	SUBCELLULAR LOCATION: Mitochondrion {ECO:0000269|PubMed:7865888}. Nucleus, nucleolus {ECO:0000250|UniProtKB:P38646}.	P38647	NA
0.0896034	14.1655	0.58362	0.569697	0.722012	-6.45657	Dynamin-2 (EC 3.6.5.5) (Dynamin UDNM)	DYN2_MOUSE	SUBCELLULAR LOCATION: Cytoplasm {ECO:0000250|UniProtKB:P50570}. Cytoplasm, cytoskeleton {ECO:0000250|UniProtKB:P50570}. Cell junction {ECO:0000250|UniProtKB:P39052}. Membrane, clathrin-coated pit {ECO:0000250|UniProtKB:P39052}. Cell junction, synapse, postsynaptic cell membrane, postsynaptic density {ECO:0000250|UniProtKB:P50570}. Cell junction, synapse {ECO:0000250|UniProtKB:P50570}. Midbody {EC…	P39054	NA
0.15245	14.1824	1.96254	0.0719888	0.208041	-4.85541	Tight junction protein ZO-1 (Tight junction protein 1) (Zona occludens protein 1) (Zonula occludens protein 1)	ZO1_MOUSE	SUBCELLULAR LOCATION: Cell membrane {ECO:0000250|UniProtKB:Q07157}; Peripheral membrane protein {ECO:0000250|UniProtKB:Q07157}; Cytoplasmic side {ECO:0000250|UniProtKB:Q07157}. Cell junction, tight junction {ECO:0000269|PubMed:10601346, ECO:0000269|PubMed:3528172}. Cell junction, gap junction {ECO:0000269|PubMed:20093627}. Cytoplasm, myofibril, sarcomere, I band {ECO:0000269|PubMed:20093627}. Not…	P39447	NA
0.284876	13.5037	0.93493	0.367263	0.553644	-6.18679	Arachidonate 12-lipoxygenase, 12S-type (12S-LOX) (12S-lipoxygenase) (EC 1.13.11.31) (Lipoxin synthase 12-LO) (EC 3.3.2.-) (Platelet-type lipoxygenase 12) (P-12LO)	LOX12_MOUSE	SUBCELLULAR LOCATION: Cytoplasm, cytosol {ECO:0000269|PubMed:7868854}. Membrane {ECO:0000250}. Note=Membrane association is stimulated by EGF. {ECO:0000250}.	P39655	NA
0.279809	13.7012	1.82889	0.0909887	0.238284	-5.06379	Adenylyl cyclase-associated protein 1 (CAP 1)	CAP1_MOUSE	SUBCELLULAR LOCATION: Cell membrane {ECO:0000250}; Peripheral membrane protein {ECO:0000250}.	P40124	NA
0.102938	14.8167	0.496868	0.627772	0.766344	-6.50513	Transketolase (TK) (EC 2.2.1.1) (P68)	TKT_MOUSE		P40142	NA
-0.24655	14.2332	-2.46964	0.0285391	0.119967	-4.0036	Vacuolar protein sorting-associated protein 26A (H<beta>58 protein) (H beta 58) (Vesicle protein sorting 26A) (mVPS26)	VP26A_MOUSE	SUBCELLULAR LOCATION: Cytoplasm {ECO:0000269|PubMed:15078902}. Endosome membrane {ECO:0000269|PubMed:15078902}; Peripheral membrane protein {ECO:0000269|PubMed:15078902}. Early endosome {ECO:0000269|PubMed:18088321, ECO:0000269|PubMed:21920005}. Note=Predominantly found in early not late endosomes. {ECO:0000269|PubMed:21920005}.	P40336	NA
0.0579556	15.5738	0.47125	0.645455	0.776568	-6.51804	Transcription factor A, mitochondrial (mtTFA) (Testis-specific high mobility group protein) (TS-HMG)	TFAM_MOUSE	SUBCELLULAR LOCATION: Isoform Mitochondrial: Mitochondrion {ECO:0000250|UniProtKB:Q00059}. Mitochondrion matrix, mitochondrion nucleoid {ECO:0000250|UniProtKB:Q00059}.; SUBCELLULAR LOCATION: Isoform Nuclear: Nucleus.	P40630	NA
0.203576	13.2838	1.13343	0.27798	0.461981	-5.98641	Indolethylamine N-methyltransferase (Indolamine N-methyltransferase) (EC 2.1.1.49) (EC 2.1.1.96) (Aromatic alkylamine N-methyltransferase) (Amine N-methyltransferase) (Arylamine N-methyltransferase) (Thioether S-methyltransferase) (TEMT)	INMT_MOUSE	SUBCELLULAR LOCATION: Cytoplasm {ECO:0000269|PubMed:3350800}.	P40936	NA
-0.115288	15.3102	-0.845923	0.413252	0.591808	-6.2658	60S ribosomal protein L28	RL28_MOUSE		P41105	NA
0.114878	13.1127	0.589911	0.5656	0.719035	-6.45276	Tyrosine-protein kinase CSK (EC 2.7.10.2) (C-Src kinase) (Protein-tyrosine kinase MPK-2) (p50CSK)	CSK_MOUSE	SUBCELLULAR LOCATION: Cytoplasm {ECO:0000269|PubMed:16166631}. Cell membrane {ECO:0000269|PubMed:16166631}. Note=Mainly cytoplasmic, also present in lipid rafts.	P41241	NA
0.445486	13.9739	2.70704	0.0182644	0.0935648	-3.58095	Mannose-binding protein C (MBP-C) (Mannan-binding protein) (RA-reactive factor P28A subunit) (RARF/P28A)	MBL2_MOUSE	SUBCELLULAR LOCATION: Secreted {ECO:0000250}.	P41317	NA
-0.275341	14.8909	-2.77937	0.0159271	0.0872553	-3.45015	Enoyl-CoA delta isomerase 1, mitochondrial (EC 5.3.3.8) (3,2-trans-enoyl-CoA isomerase) (Delta(3),Delta(2)-enoyl-CoA isomerase) (D3,D2-enoyl-CoA isomerase) (Dodecenoyl-CoA isomerase)	ECI1_MOUSE	SUBCELLULAR LOCATION: Mitochondrion matrix.	P42125	NA
-0.000449718	13.5942	-0.00383676	0.996998	0.999965	-6.63475	Septin-2 (Neural precursor cell expressed developmentally down-regulated protein 5) (NEDD-5)	SEPT2_MOUSE	SUBCELLULAR LOCATION: Cytoplasm. Cytoplasm, cytoskeleton. Cytoplasm, cytoskeleton, spindle {ECO:0000250}. Chromosome, centromere, kinetochore {ECO:0000250}. Cleavage furrow {ECO:0000250}. Midbody {ECO:0000250}. Cytoplasm, cell cortex {ECO:0000250}. Cell projection, cilium membrane. Cell projection, cilium, flagellum {ECO:0000250|UniProtKB:Q15019}. Note=In metaphase cells, localized within the mic…	P42208	NA
0.359765	13.0874	1.49296	0.159871	0.330794	-5.54743	Signal transducer and activator of transcription 1	STAT1_MOUSE	SUBCELLULAR LOCATION: Cytoplasm {ECO:0000269|PubMed:11294897}. Nucleus {ECO:0000269|PubMed:11294897}. Note=Translocated into the nucleus upon tyrosine phosphorylation and dimerization, in response to IFN-gamma and signaling by activated FGFR1, FGFR2, FGFR3 or FGFR4. Monomethylation at Lys-525 is required for phosphorylation at Tyr-701 and translocation into the nucleus. Translocates into the nucl…	P42225	NA
0.18662	14.5618	1.44456	0.172801	0.345878	-5.61169	Signal transducer and activator of transcription 3 (Acute-phase response factor)	STAT3_MOUSE	SUBCELLULAR LOCATION: Cytoplasm. Nucleus. Note=Predominantly present in the cytoplasm without stimuli. Upon leukemia inhibitory factor (LIF) stimulation, accumulates in the nucleus. The complex composed of BART and ARL2 plays an important role in the nuclear translocation and retention of STAT3 (By similarity). Shuttles between the nucleus and the cytoplasm. Translocated into the nucleus upon tyr…	P42227	NA
0.211716	13.241	1.72586	0.108604	0.261747	-5.21864	Signal transducer and activator of transcription 5B	STA5B_MOUSE	SUBCELLULAR LOCATION: Cytoplasm {ECO:0000269|PubMed:20639532}. Nucleus {ECO:0000269|PubMed:20639532}. Note=Translocated into the nucleus in response to phosphorylation.	P42232	NA
0.0669902	13.2447	0.490951	0.631836	0.770197	-6.50817	Epidermal growth factor receptor substrate 15 (Protein Eps15) (Protein AF-1p)	EPS15_MOUSE	SUBCELLULAR LOCATION: Cytoplasm. Cell membrane; Peripheral membrane protein; Cytoplasmic side. Membrane, clathrin-coated pit. Note=Recruited to the plasma membrane upon EGFR activation and localizes to coated pits. Colocalizes with UBQLN1 in ubiquitin-rich cytoplasmic aggregates that are not endocytic compartments and in cytoplasmic juxtanuclear structures called aggresomes. {ECO:0000250|UniProtK…	P42567	NA
-0.579508	13.5533	-2.20142	0.0468421	0.159416	-4.46469	Transcriptional activator protein Pur-alpha (Purine-rich single-stranded DNA-binding protein alpha)	PURA_MOUSE	SUBCELLULAR LOCATION: Nucleus.	P42669	NA
-1.62578	12.95	-7.23771	7.50812e-06	0.00156598	4.09611	Leukemia inhibitory factor receptor (LIF receptor) (LIF-R) (D-factor/LIF receptor) (CD antigen CD118)	LIFR_MOUSE	SUBCELLULAR LOCATION: Isoform 1: Cell membrane; Single-pass type I membrane protein.; SUBCELLULAR LOCATION: Isoform 2: Secreted.	P42703	NA
0.131626	13.1228	1.21631	0.245992	0.430614	-5.89345	Huntingtin (Huntington disease protein homolog) (HD protein homolog)	HD_MOUSE	SUBCELLULAR LOCATION: Cytoplasm {ECO:0000250|UniProtKB:P42858}. Nucleus {ECO:0000250|UniProtKB:P42858}. Note=Shuttles between cytoplasm and nucleus in a Ran GTPase-independent manner. {ECO:0000250|UniProtKB:P42858}.	P42859	NA
-0.142825	14.6684	-1.83722	0.0896827	0.236566	-5.05104	T-complex protein 1 subunit theta (TCP-1-theta) (CCT-theta)	TCPQ_MOUSE	SUBCELLULAR LOCATION: Cytoplasm {ECO:0000250|UniProtKB:P50990}. Cytoplasm, cytoskeleton, microtubule organizing center, centrosome {ECO:0000250|UniProtKB:P50990}. Cytoplasm, cytoskeleton, cilium basal body {ECO:0000269|PubMed:23807208}.	P42932	NA
0.498625	13.9761	4.03534	0.00148044	0.0240161	-1.12971	Histone H1.4 (H1 VAR.2) (H1e)	H14_MOUSE	SUBCELLULAR LOCATION: Nucleus. Chromosome. Note=Mainly localizes in heterochromatin. Dysplays a punctuate staining pattern in the nucleus. {ECO:0000250}.	P43274	NA
-0.113276	12.6183	-0.590526	0.5652	0.719035	-6.45239	Histone H1.1 (H1 VAR.3) (Histone H1a) (H1a)	H11_MOUSE	SUBCELLULAR LOCATION: Nucleus. Chromosome. Note=Mainly localizes in euchromatin. {ECO:0000250}.	P43275	NA
-0.699307	13.8121	-4.00091	0.00157816	0.0247502	-1.19293	Histone H1.5 (H1 VAR.5) (H1b)	H15_MOUSE	SUBCELLULAR LOCATION: Nucleus. Chromosome. Note=Mainly localizes in heterochromatin. {ECO:0000250}.	P43276	NA
0.103207	13.5903	0.974606	0.347957	0.532512	-6.14935	Integrin alpha-V (Vitronectin receptor subunit alpha) (CD antigen CD51) [Cleaved into: Integrin alpha-V heavy chain; Integrin alpha-V light chain]	ITAV_MOUSE	SUBCELLULAR LOCATION: Membrane; Single-pass type I membrane protein. Cell junction, focal adhesion {ECO:0000250|UniProtKB:P06756}.	P43406	NA
-0.626226	14.0227	-4.03658	0.00147705	0.0240161	-1.12744	Perilipin-2 (Adipophilin) (Adipose differentiation-related protein) (ADRP)	PLIN2_MOUSE	SUBCELLULAR LOCATION: Membrane {ECO:0000305|PubMed:1518805}; Peripheral membrane protein {ECO:0000305|PubMed:1518805}. Lipid droplet {ECO:0000269|PubMed:9392423}.	P43883	NA
-0.364244	14.2962	-4.11283	0.00128261	0.0227435	-0.987731	Aldose reductase (AR) (EC 1.1.1.21) (Aldehyde reductase)	ALDR_MOUSE	SUBCELLULAR LOCATION: Cytoplasm.	P45376	NA
-0.0451761	14.6186	-0.463404	0.650917	0.781767	-6.52186	Cofilin-2 (Cofilin, muscle isoform)	COF2_MOUSE	SUBCELLULAR LOCATION: Nucleus matrix. Cytoplasm, cytoskeleton. Note=Colocalizes with CSPR3 in the Z line of sarcomeres. {ECO:0000250|UniProtKB:Q9Y281}.	P45591	NA
0.651865	11.8872	4.7956	0.000373094	0.0118417	0.23768	Mannosyl-oligosaccharide 1,2-alpha-mannosidase IA (EC 3.2.1.113) (Man(9)-alpha-mannosidase) (Man9-mannosidase) (Mannosidase alpha class 1A member 1) (Processing alpha-1,2-mannosidase IA) (Alpha-1,2-mannosidase IA)	MA1A1_MOUSE	SUBCELLULAR LOCATION: Golgi apparatus membrane; Single-pass type II membrane protein.	P45700	NA
0.147141	13.5913	0.932652	0.368394	0.554108	-6.1889	Ran GTPase-activating protein 1 (RanGAP1)	RAGP1_MOUSE	SUBCELLULAR LOCATION: Cytoplasm {ECO:0000269|PubMed:26506250, ECO:0000269|PubMed:9442102, ECO:0000269|PubMed:9456312}. Nucleus, nucleoplasm {ECO:0000269|PubMed:26506250}. Nucleus envelope {ECO:0000269|PubMed:16469311, ECO:0000269|PubMed:18305100, ECO:0000269|PubMed:26506250, ECO:0000269|PubMed:9442102, ECO:0000269|PubMed:9456312}. Chromosome, centromere, kinetochore {ECO:0000250|UniProtKB:P46060}…	P46061	NA
0.0444626	12.7185	0.452684	0.658414	0.78697	-6.52698	Signal-induced proliferation-associated protein 1 (Sipa-1) (GTPase-activating protein Spa-1)	SIPA1_MOUSE	SUBCELLULAR LOCATION: Nucleus {ECO:0000269|PubMed:7799964}. Cytoplasm, perinuclear region {ECO:0000250|UniProtKB:Q96FS4}. Endomembrane system; Peripheral membrane protein {ECO:0000250|UniProtKB:Q96FS4}. Note=Mostly localized in the perinuclear membraneous region. {ECO:0000250|UniProtKB:Q96FS4}.	P46062	NA
0.325046	14.2853	2.36876	0.0344308	0.131952	-4.17938	Glutathione peroxidase 3 (GPx-3) (GSHPx-3) (EC 1.11.1.9) (Plasma glutathione peroxidase) (GPx-P) (GSHPx-P)	GPX3_MOUSE	SUBCELLULAR LOCATION: Secreted.	P46412	NA
-0.32441	12.7785	-1.44541	0.172568	0.345878	-5.61058	Cyclin-dependent kinase inhibitor 1B (Cyclin-dependent kinase inhibitor p27) (p27Kip1)	CDN1B_MOUSE	SUBCELLULAR LOCATION: Nucleus. Cytoplasm. Endosome {ECO:0000269|PubMed:20228253}. Note=Nuclear and cytoplasmic in quiescent cells. AKT- or RSK-mediated phosphorylation on Thr-197, binds 14-3-3, translocates to the cytoplasm and promotes cell cycle progression. Mitogen-activated UHMK1 phosphorylation on Ser-10 also results in translocation to the cytoplasm and cell cycle progression. Phosphorylati…	P46414	NA
0.341195	14.0691	3.40065	0.00488352	0.0451262	-2.30482	Vesicle-fusing ATPase (EC 3.6.4.6) (N-ethylmaleimide-sensitive fusion protein) (NEM-sensitive fusion protein) (Suppressor of K(+) transport growth defect 2) (Protein SKD2) (Vesicular-fusion protein NSF)	NSF_MOUSE	SUBCELLULAR LOCATION: Cytoplasm.	P46460	NA
0.248414	14.2365	1.99185	0.0683402	0.201977	-4.80866	Vacuolar protein sorting-associated protein 4B (EC 3.6.4.6) (Suppressor of K(+) transport growth defect 1) (Protein SKD1)	VPS4B_MOUSE	SUBCELLULAR LOCATION: Prevacuolar compartment membrane; Peripheral membrane protein. Late endosome membrane {ECO:0000250}; Peripheral membrane protein {ECO:0000250}. Note=Membrane-associated in the prevacuolar endosomal compartment.	P46467	NA
0.13135	14.2514	1.58476	0.137596	0.302191	-5.42157	26S proteasome regulatory subunit 7 (26S proteasome AAA-ATPase subunit RPT1) (Proteasome 26S subunit ATPase 2) (Protein MSS1)	PRS7_MOUSE	SUBCELLULAR LOCATION: Cytoplasm {ECO:0000250|UniProtKB:P35998}. Note=Colocalizes with TRIM5 in cytoplasmic bodies. {ECO:0000250|UniProtKB:P35998}.	P46471	NA
-0.10115	14.0064	-0.918322	0.375564	0.559799	-6.20206	Ras-related protein Rab-11B	RB11B_MOUSE	SUBCELLULAR LOCATION: Recycling endosome membrane {ECO:0000305|PubMed:10942597}; Lipid-anchor {ECO:0000305|PubMed:10942597}; Cytoplasmic side {ECO:0000305|PubMed:10942597}. Cytoplasmic vesicle, secretory vesicle, synaptic vesicle membrane {ECO:0000250}; Lipid-anchor {ECO:0000250}; Cytoplasmic side {ECO:0000250}. Cytoplasmic vesicle, phagosome membrane {ECO:0000250}; Lipid-anchor {ECO:0000250}; Cy…	P46638	NA
-0.249071	14.6404	-2.3862	0.0333348	0.130703	-4.14917	Adrenodoxin, mitochondrial (Adrenal ferredoxin) (Ferredoxin-1)	ADX_MOUSE	SUBCELLULAR LOCATION: Mitochondrion matrix {ECO:0000250|UniProtKB:P10109}.	P46656	NA
-0.107061	14.7992	-1.11379	0.286006	0.46839	-6.00766	Unconventional myosin-Ib (MIH-L) (Myosin I alpha) (MMI-alpha) (MMIa)	MYO1B_MOUSE		P46735	NA
0.0809258	12.7835	1.02054	0.326521	0.507961	-6.10435	E3 ubiquitin-protein ligase NEDD4 (EC 2.3.2.26) (HECT-type E3 ubiquitin transferase NEDD4) (Neural precursor cell expressed developmentally down-regulated protein 4) (NEDD-4)	NEDD4_MOUSE	SUBCELLULAR LOCATION: Cytoplasm. Cell membrane; Peripheral membrane protein. Note=Recruited to the plasma membrane by GRB10. Once complexed with GRB10 and IGF1R, follows IGF1R internalization, remaining associated with early endosomes. Uncouples from IGF1R-containing endosomes before the sorting of the receptor to the lysosomal compartment (By similarity). May be recruited to exosomes by NDFIP1. …	P46935	NA
0.221982	13.4984	1.79037	0.0972505	0.24801	-5.12231	Dolichyl-diphosphooligosaccharide--protein glycosyltransferase subunit STT3A (Oligosaccharyl transferase subunit STT3A) (STT3-A) (EC 2.4.99.18) (B5) (Integral membrane protein 1)	STT3A_MOUSE	SUBCELLULAR LOCATION: Endoplasmic reticulum {ECO:0000269|PubMed:12887896, ECO:0000269|PubMed:15781470}. Endoplasmic reticulum membrane {ECO:0000269|PubMed:15781470}; Multi-pass membrane protein {ECO:0000269|PubMed:15781470}.	P46978	NA
-0.177761	14.7656	-1.65576	0.122258	0.278628	-5.32084	Quinone oxidoreductase (EC 1.6.5.5) (NADPH:quinone reductase) (Zeta-crystallin)	QOR_MOUSE	SUBCELLULAR LOCATION: Cytoplasm {ECO:0000250}.	P47199	NA
-0.0159698	14.7834	-0.157163	0.877588	0.9369	-6.62168	Aldehyde dehydrogenase, mitochondrial (EC 1.2.1.3) (AHD-M1) (ALDH class 2) (ALDH-E2) (ALDHI)	ALDH2_MOUSE	SUBCELLULAR LOCATION: Mitochondrion matrix.	P47738	NA
0.0922522	13.3045	0.381569	0.709089	0.821969	-6.55801	Aldehyde dehydrogenase, dimeric NADP-preferring (EC 1.2.1.5) (Aldehyde dehydrogenase 4) (Aldehyde dehydrogenase family 3 member A1) (Dioxin-inducible aldehyde dehydrogenase 3)	AL3A1_MOUSE	SUBCELLULAR LOCATION: Cytoplasm {ECO:0000269|PubMed:25286108}.	P47739	NA
0.311697	14.1988	3.26636	0.00630468	0.0507153	-2.55429	Fatty aldehyde dehydrogenase (EC 1.2.1.3) (Aldehyde dehydrogenase 3) (Aldehyde dehydrogenase family 3 member A2)	AL3A2_MOUSE	SUBCELLULAR LOCATION: Membrane {ECO:0000269|PubMed:25286108}. Microsome membrane {ECO:0000250|UniProtKB:P51648}; Single-pass membrane protein {ECO:0000250|UniProtKB:P51648}. Endoplasmic reticulum membrane {ECO:0000250|UniProtKB:P51648}; Single-pass membrane protein {ECO:0000250|UniProtKB:P51648}; Cytoplasmic side {ECO:0000250|UniProtKB:P30839}.	P47740	NA
0.113412	13.4598	0.736151	0.475019	0.645123	-6.35347	F-actin-capping protein subunit alpha-1 (CapZ alpha-1)	CAZA1_MOUSE	SUBCELLULAR LOCATION: Cytoplasm, cytoskeleton {ECO:0000250}.	P47753	NA
0.165733	14.5292	1.74899	0.104403	0.256614	-5.18434	F-actin-capping protein subunit alpha-2 (CapZ alpha-2)	CAZA2_MOUSE		P47754	NA
0.217154	14.4435	1.78688	0.0978359	0.248634	-5.12757	F-actin-capping protein subunit beta (CapZ beta)	CAPZB_MOUSE	SUBCELLULAR LOCATION: Cytoplasm, cytoskeleton {ECO:0000250}.; SUBCELLULAR LOCATION: Isoform 1: Cytoplasm, myofibril, sarcomere, Z line {ECO:0000250}. Cytoplasm, myofibril, sarcomere {ECO:0000250}. Note=In cardiac muscle, isoform 1 is located at Z-disks of sarcomeres while isoform 2 is enriched at intercalated disks. {ECO:0000250}.; SUBCELLULAR LOCATION: Isoform 3: Cytoplasm, cytoskeleton, perinuc…	P47757	NA
0.108316	14.6472	1.23665	0.238603	0.422767	-5.86985	Signal recognition particle receptor subunit beta (SR-beta)	SRPRB_MOUSE	SUBCELLULAR LOCATION: Endoplasmic reticulum membrane {ECO:0000250}; Single-pass membrane protein {ECO:0000250}.	P47758	NA
-0.235229	14.3168	-2.36408	0.0347304	0.132669	-4.18746	Glutathione reductase, mitochondrial (GR) (GRase) (EC 1.8.1.7)	GSHR_MOUSE	SUBCELLULAR LOCATION: Isoform Mitochondrial: Mitochondrion.; SUBCELLULAR LOCATION: Isoform Cytoplasmic: Cytoplasm.	P47791	NA
0.0159436	13.9328	0.154014	0.88002	0.937489	-6.6222	Metaxin-1 (Mitochondrial outer membrane import complex protein 1)	MTX1_MOUSE	SUBCELLULAR LOCATION: Mitochondrion outer membrane {ECO:0000269|PubMed:9045676}.	P47802	NA
0.209121	14.2141	1.99473	0.0679913	0.20116	-4.80405	Dual specificity mitogen-activated protein kinase kinase 4 (MAP kinase kinase 4) (MAPKK 4) (EC 2.7.12.2) (C-JUN N-terminal kinase kinase 1) (JNK kinase 1) (JNKK 1) (JNK-activating kinase 1) (MAPK/ERK kinase 4) (MEK 4) (SAPK/ERK kinase 1) (SEK1)	MP2K4_MOUSE	SUBCELLULAR LOCATION: Cytoplasm {ECO:0000269|PubMed:9891090}. Nucleus {ECO:0000269|PubMed:9891090}.	P47809	NA
-0.319701	13.1989	-2.64426	0.0205631	0.100915	-3.69378	Mitogen-activated protein kinase 14 (MAP kinase 14) (MAPK 14) (EC 2.7.11.24) (CRK1) (Mitogen-activated protein kinase p38 alpha) (MAP kinase p38 alpha)	MK14_MOUSE	SUBCELLULAR LOCATION: Cytoplasm {ECO:0000269|PubMed:10601328}. Nucleus {ECO:0000269|PubMed:10601328}.	P47811	NA
0.438571	12.2272	2.14603	0.0518074	0.169382	-4.55715	Glutamine--fructose-6-phosphate aminotransferase [isomerizing] 1 (EC 2.6.1.16) (D-fructose-6-phosphate amidotransferase 1) (Glutamine:fructose-6-phosphate amidotransferase 1) (GFAT 1) (GFAT1) (Hexosephosphate aminotransferase 1)	GFPT1_MOUSE		P47856	NA
-0.164998	13.6503	-1.69436	0.114563	0.26957	-5.26489	ATP-dependent 6-phosphofructokinase, muscle type (ATP-PFK) (PFK-M) (EC 2.7.1.11) (6-phosphofructokinase type A) (Phosphofructo-1-kinase isozyme A) (PFK-A) (Phosphohexokinase)	PFKAM_MOUSE	SUBCELLULAR LOCATION: Cytoplasm {ECO:0000255|HAMAP-Rule:MF_03184}.; SUBCELLULAR LOCATION: Isoform 2: Cell projection, cilium, flagellum {ECO:0000269|PubMed:19889946}. Note=Principal piece region of the sperm flagellum. {ECO:0000269|PubMed:19889946}.; SUBCELLULAR LOCATION: Isoform 3: Cell projection, cilium, flagellum {ECO:0000269|PubMed:19889946}. Note=Principal piece region of the sperm flagellu…	P47857	NA
-0.158317	15.1191	-1.44856	0.1717	0.34491	-5.60644	60S ribosomal protein L6 (TAX-responsive enhancer element-binding protein 107) (TAXREB107)	RL6_MOUSE	SUBCELLULAR LOCATION: Cytoplasm, cytosol {ECO:0000250|UniProtKB:Q02878}. Cytoplasm {ECO:0000250|UniProtKB:Q02878}. Rough endoplasmic reticulum {ECO:0000250|UniProtKB:Q2YGT9}. Note=Detected on cytosolic polysomes (By similarity). Detected in ribosomes that are associated with the rough endoplasmic reticulum (By similarity). {ECO:0000250|UniProtKB:Q02878, ECO:0000250|UniProtKB:Q2YGT9}.	P47911	NA
-0.412066	14.8195	-3.98582	0.00162307	0.0249317	-1.22068	Carnitine O-acetyltransferase (Carnitine acetylase) (EC 2.3.1.7) (Carnitine acetyltransferase) (CAT) (CrAT)	CACP_MOUSE	SUBCELLULAR LOCATION: Endoplasmic reticulum {ECO:0000305}. Peroxisome {ECO:0000305}. Mitochondrion inner membrane {ECO:0000305}; Peripheral membrane protein {ECO:0000305}; Matrix side {ECO:0000305}.	P47934	NA
-0.0717856	14.0574	-0.892841	0.388549	0.57128	-6.22502	Crk-like protein	CRKL_MOUSE		P47941	NA
-0.239102	14.9857	-2.74208	0.0170927	0.0893985	-3.51768	60S ribosomal protein L5	RL5_MOUSE	SUBCELLULAR LOCATION: Cytoplasm {ECO:0000250|UniProtKB:P46777}. Nucleus, nucleolus {ECO:0000250|UniProtKB:P46777}.	P47962	NA
-0.119923	15.0693	-1.13123	0.278869	0.462834	-5.98881	60S ribosomal protein L13 (A52)	RL13_MOUSE		P47963	NA
-0.0582435	12.5746	-0.368501	0.71857	0.82855	-6.56315	Ribose-5-phosphate isomerase (EC 5.3.1.6) (Phosphoriboisomerase)	RPIA_MOUSE		P47968	NA
-0.0886356	14.587	-0.777276	0.451234	0.625993	-6.32192	Eukaryotic translation initiation factor 1 (eIF1) (Protein translation factor SUI1 homolog)	EIF1_MOUSE		P48024	NA
0.244213	11.9467	0.835915	0.418654	0.597166	-6.27425	Tyrosine-protein kinase SYK (EC 2.7.10.2) (Spleen tyrosine kinase)	KSYK_MOUSE	SUBCELLULAR LOCATION: Cell membrane {ECO:0000305|PubMed:15845454}. Cytoplasm, cytosol {ECO:0000305|PubMed:15845454}. Cytoplasmic vesicle, phagosome {ECO:0000269|PubMed:15845454}.	P48025	NA
-0.0428376	14.9083	-0.480633	0.638952	0.774487	-6.51339	Annexin A5 (Anchorin CII) (Annexin V) (Annexin-5) (Calphobindin I) (CBP-I) (Endonexin II) (Lipocortin V) (Placental anticoagulant protein 4) (PP4) (Placental anticoagulant protein I) (PAP-I) (Thromboplastin inhibitor) (Vascular anticoagulant-alpha) (VAC-alpha)	ANXA5_MOUSE		P48036	NA
0.187284	14.4986	1.12059	0.283208	0.466559	-6.00034	Protein 4.1 (P4.1) (4.1R) (Band 4.1)	41_MOUSE	SUBCELLULAR LOCATION: Nucleus {ECO:0000250|UniProtKB:P11171}. Cytoplasm, cytoskeleton {ECO:0000250|UniProtKB:P11171}. Cytoplasm, cell cortex {ECO:0000250|UniProtKB:P11171}.	P48193	NA
0.235784	14.3472	2.00995	0.0661728	0.198383	-4.77961	ATP-binding cassette sub-family D member 1 (Adrenoleukodystrophy protein) (ALDP)	ABCD1_MOUSE	SUBCELLULAR LOCATION: Peroxisome membrane; Multi-pass membrane protein.	P48410	NA
-0.0928205	13.6861	-0.675496	0.511475	0.67721	-6.39713	Tubulin-specific chaperone A (TCP1-chaperonin cofactor A) (Tubulin-folding cofactor A) (CFA)	TBCA_MOUSE	SUBCELLULAR LOCATION: Cytoplasm, cytoskeleton.	P48428	NA
0.108767	14.2433	1.28626	0.221309	0.400906	-5.81099	Serine/threonine-protein phosphatase 2B catalytic subunit beta isoform (EC 3.1.3.16) (CAM-PRP catalytic subunit) (Calmodulin-dependent calcineurin A subunit beta isoform) (CNA beta)	PP2BB_MOUSE	SUBCELLULAR LOCATION: Cytoplasm {ECO:0000250|UniProtKB:P16298}.	P48453	NA
0.41746	14.5423	4.3621	0.000811993	0.0178272	-0.534593	Prelamin-A/C [Cleaved into: Lamin-A/C]	LMNA_MOUSE	SUBCELLULAR LOCATION: Nucleus {ECO:0000269|PubMed:26436652}. Nucleus envelope. Nucleus lamina {ECO:0000250}. Nucleus, nucleoplasm {ECO:0000250}. Note=Farnesylation of prelamin-A/C facilitates nuclear envelope targeting and subsequent cleaveage by ZMPSTE24/FACE1 to remove the farnesyl group produces mature lamin-A/C, which can then be inserted into the nuclear lamina. EMD is required for proper lo…	P48678	NA
-0.48139	13.5079	-4.05987	0.00141463	0.0240161	-1.08471	Heat shock 70 kDa protein 4L (Heat shock 70-related protein APG-1) (Osmotic stress protein 94)	HS74L_MOUSE	SUBCELLULAR LOCATION: Cytoplasm {ECO:0000250}. Nucleus {ECO:0000250}. Note=May translocate to the nucleus after heat shock. {ECO:0000250}.	P48722	NA
0.180195	12.3156	1.40598	0.183725	0.357176	-5.66183	Pericentrin	PCNT_MOUSE	SUBCELLULAR LOCATION: Cytoplasm, cytoskeleton, microtubule organizing center, centrosome {ECO:0000250|UniProtKB:O95613}. Note=Centrosomal at all stages of the cell cycle. Remains associated with centrosomes following microtubule depolymerization. Colocalized with DISC1 at the centrosome. {ECO:0000250|UniProtKB:O95613}.	P48725	NA
-0.149553	14.2837	-1.58835	0.136784	0.300759	-5.41656	Carbonyl reductase [NADPH] 1 (EC 1.1.1.184) (15-hydroxyprostaglandin dehydrogenase [NADP(+)]) (EC 1.1.1.197) (NADPH-dependent carbonyl reductase 1) (Prostaglandin 9-ketoreductase) (Prostaglandin-E(2) 9-reductase) (EC 1.1.1.189)	CBR1_MOUSE	SUBCELLULAR LOCATION: Cytoplasm.	P48758	NA
0.158535	14.2202	2.01822	0.0652043	0.196691	-4.7663	Cytochrome c oxidase subunit 7A2, mitochondrial (Cytochrome c oxidase subunit VIIa-liver/heart) (Cytochrome c oxidase subunit VIIa-L)	CX7A2_MOUSE	SUBCELLULAR LOCATION: Mitochondrion inner membrane.	P48771	NA
0.131274	14.3655	0.967488	0.351366	0.536044	-6.15617	Glutathione S-transferase Mu 5 (EC 2.5.1.18) (Fibrous sheath component 2) (Fsc2) (GST class-mu 5)	GSTM5_MOUSE	SUBCELLULAR LOCATION: Cytoplasm.	P48774	NA
0.0430721	13.9043	0.576202	0.57455	0.724702	-6.46101	MAP kinase-activated protein kinase 2 (MAPK-activated protein kinase 2) (MAPKAP kinase 2) (MAPKAP-K2) (MAPKAPK-2) (MK-2) (MK2) (EC 2.7.11.1)	MAPK2_MOUSE	SUBCELLULAR LOCATION: Cytoplasm. Nucleus. Note=Phosphorylation and subsequent activation releases the autoinhibitory helix, resulting in the export from the nucleus into the cytoplasm.	P49138	NA
-0.0500042	13.5694	-0.311269	0.760647	0.855581	-6.58358	Heparin cofactor 2 (Heparin cofactor II) (HC-II) (Protease inhibitor leuserpin-2) (Serpin D1)	HEP2_MOUSE		P49182	NA
0.0967493	13.8668	0.499449	0.626004	0.764727	-6.50379	Erythrocyte membrane protein band 4.2 (Erythrocyte protein 4.2) (P4.2)	EPB42_MOUSE	SUBCELLULAR LOCATION: Cell membrane; Lipid-anchor; Cytoplasmic side. Cytoplasm, cytoskeleton. Note=Cytoplasmic surface of erythrocyte membranes.	P49222	NA
0.722638	13.4801	4.34221	0.000841952	0.0182111	-0.570536	C-type lectin domain family 10 member A (MMGL) (Macrophage asialoglycoprotein-binding protein 1) (M-ASGP-BP-1) (Macrophage galactose/N-acetylgalactosamine-specific lectin)	CLC10_MOUSE	SUBCELLULAR LOCATION: Membrane; Single-pass type II membrane protein.	P49300	NA
-0.335965	13.4322	-2.33581	0.036596	0.135859	-4.23621	Heterogeneous nuclear ribonucleoprotein A1 (hnRNP A1) (HDP-1) (Helix-destabilizing protein) (Single-strand-binding protein) (Topoisomerase-inhibitor suppressed) (hnRNP core protein A1) [Cleaved into: Heterogeneous nuclear ribonucleoprotein A1, N-terminally processed]	ROA1_MOUSE	SUBCELLULAR LOCATION: Nucleus {ECO:0000250|UniProtKB:P09651}. Cytoplasm {ECO:0000250|UniProtKB:P09651}. Note=Localized in cytoplasmic mRNP granules containing untranslated mRNAs. Shuttles continuously between the nucleus and the cytoplasm along with mRNA. Component of ribonucleosomes. {ECO:0000250|UniProtKB:P09651}.	P49312	NA
0.0659807	14.636	0.755724	0.463603	0.634655	-6.33865	Inositol polyphosphate 1-phosphatase (IPP) (IPPase) (EC 3.1.3.57)	INPP_MOUSE		P49442	NA
-0.144417	14.9385	-0.985595	0.342739	0.527291	-6.13875	Protein phosphatase 1A (EC 3.1.3.16) (Protein phosphatase 2C isoform alpha) (PP2C-alpha) (Protein phosphatase IA)	PPM1A_MOUSE	SUBCELLULAR LOCATION: Nucleus {ECO:0000250|UniProtKB:P35813}. Cytoplasm, cytosol {ECO:0000269|PubMed:22781750, ECO:0000269|PubMed:23088624}. Membrane {ECO:0000269|PubMed:23088624}; Lipid-anchor {ECO:0000269|PubMed:23088624}. Note=Weakly associates at the membrane and N-myristoylation mediates the membrane localization. {ECO:0000269|PubMed:23088624}.	P49443	NA
0.162608	13.5337	1.10618	0.289165	0.472503	-6.01582	Choline-phosphate cytidylyltransferase A (EC 2.7.7.15) (CCT-alpha) (CTP:phosphocholine cytidylyltransferase A) (CCT A) (CT A) (Phosphorylcholine transferase A)	PCY1A_MOUSE	SUBCELLULAR LOCATION: Cytoplasm, cytosol {ECO:0000250}. Membrane {ECO:0000250}; Peripheral membrane protein {ECO:0000250}. Note=It can interconvert between an inactive cytosolic form and an active membrane-bound form. {ECO:0000250}.	P49586	NA
-0.142617	14.1737	-1.31943	0.21032	0.387466	-5.77066	Proteasome subunit alpha type-2 (EC 3.4.25.1) (Macropain subunit C3) (Multicatalytic endopeptidase complex subunit C3) (Proteasome component C3)	PSA2_MOUSE	SUBCELLULAR LOCATION: Cytoplasm {ECO:0000269|PubMed:22078707}. Nucleus {ECO:0000269|PubMed:22078707}. Note=Colocalizes with TRIM5 in cytoplasmic bodies.	P49722	NA
0.171055	14.3787	1.72065	0.10957	0.262895	-5.22632	Tropomodulin-1 (Erythrocyte tropomodulin) (E-Tmod)	TMOD1_MOUSE	SUBCELLULAR LOCATION: Cytoplasm, cytoskeleton {ECO:0000250|UniProtKB:P28289}. Note=In myofibrils with sarcomeric structure, localizes to the pointed end of actin thin filaments. {ECO:0000250|UniProtKB:P28289}.	P49813	NA
0.485042	15.0927	4.30841	0.000895491	0.0185449	-0.631685	Caveolin-1	CAV1_MOUSE	SUBCELLULAR LOCATION: Golgi apparatus membrane {ECO:0000250}; Peripheral membrane protein {ECO:0000250}. Cell membrane {ECO:0000250}; Peripheral membrane protein {ECO:0000250}. Membrane, caveola {ECO:0000269|PubMed:19546242, ECO:0000269|PubMed:21610094}; Peripheral membrane protein {ECO:0000269|PubMed:21610094}. Membrane raft {ECO:0000250|UniProtKB:Q03135}. Golgi apparatus, trans-Golgi network {E…	P49817	NA
0.175649	12.0033	0.933363	0.368041	0.553958	-6.18824	Signal recognition particle 9 kDa protein (SRP9)	SRP09_MOUSE	SUBCELLULAR LOCATION: Cytoplasm.	P49962	NA
0.0947017	13.7635	1.0808	0.299886	0.483839	-6.04267	2-oxoisovalerate dehydrogenase subunit alpha, mitochondrial (EC 1.2.4.4) (Branched-chain alpha-keto acid dehydrogenase E1 component alpha chain) (BCKDE1A) (BCKDH E1-alpha)	ODBA_MOUSE	SUBCELLULAR LOCATION: Mitochondrion matrix.	P50136	NA
0.0731795	14.6462	0.915524	0.376974	0.561328	-6.20461	Estradiol 17-beta-dehydrogenase 8 (EC 1.1.1.62) (17-beta-hydroxysteroid dehydrogenase 8) (17-beta-HSD 8) (3-ketoacyl-[acyl-carrier-protein] reductase alpha subunit) (KAR alpha subunit) (3-oxoacyl-[acyl-carrier-protein] reductase) (EC 1.1.1.-) (Protein Ke6) (Ke-6) (Testosterone 17-beta-dehydrogenase 8) (EC 1.1.1.239)	DHB8_MOUSE	SUBCELLULAR LOCATION: Mitochondrion matrix {ECO:0000250|UniProtKB:Q92506}.	P50171	NA
-0.24795	14.9414	-2.42596	0.0309604	0.125021	-4.08003	Adenosylhomocysteinase (AdoHcyase) (EC 3.3.1.1) (CUBP) (Liver copper-binding protein) (S-adenosyl-L-homocysteine hydrolase)	SAHH_MOUSE	SUBCELLULAR LOCATION: Cytoplasm. Melanosome {ECO:0000250}.	P50247	NA
0.292283	13.7518	2.0431	0.0623679	0.190496	-4.72608	Dimethylaniline monooxygenase [N-oxide-forming] 1 (EC 1.14.13.8) (Dimethylaniline oxidase 1) (Hepatic flavin-containing monooxygenase 1) (FMO 1)	FMO1_MOUSE	SUBCELLULAR LOCATION: Microsome membrane {ECO:0000250|UniProtKB:Q95LA2}; Single-pass membrane protein {ECO:0000255}. Endoplasmic reticulum membrane {ECO:0000250|UniProtKB:Q95LA2}; Single-pass membrane protein {ECO:0000255}.	P50285	NA
-0.222134	13.7733	-1.81405	0.0933573	0.241154	-5.08643	Rab GDP dissociation inhibitor alpha (Rab GDI alpha) (Guanosine diphosphate dissociation inhibitor 1) (GDI-1)	GDIA_MOUSE	SUBCELLULAR LOCATION: Cytoplasm {ECO:0000250}. Golgi apparatus, trans-Golgi network {ECO:0000250}.	P50396	NA
0.111449	14.0577	1.13086	0.279019	0.462834	-5.98921	Serine hydroxymethyltransferase, cytosolic (SHMT) (EC 2.1.2.1) (Glycine hydroxymethyltransferase) (Serine methylase)	GLYC_MOUSE	SUBCELLULAR LOCATION: Cytoplasm.	P50431	NA
0.0499146	13.4886	0.518382	0.613105	0.75475	-6.49378	Cysteine and glycine-rich protein 3 (Cysteine-rich protein 3) (CRP3) (LIM domain protein, cardiac) (Muscle LIM protein)	CSRP3_MOUSE	SUBCELLULAR LOCATION: Nucleus {ECO:0000250|UniProtKB:P50463}. Cytoplasm {ECO:0000269|PubMed:18258855}. Cytoplasm, cytoskeleton {ECO:0000305}. Cytoplasm, myofibril, sarcomere, Z line {ECO:0000269|PubMed:18258855}. Cytoplasm, myofibril, sarcomere {ECO:0000250|UniProtKB:P50461}. Note=Nucleocytoplasmic shuttling protein (By similarity). Mainly cytoplasmic. In the Z line, found associated with GLRX3 (…	P50462	NA
-0.0538102	14.3859	-0.473028	0.644221	0.775817	-6.51717	V-type proton ATPase catalytic subunit A (V-ATPase subunit A) (EC 3.6.3.14) (V-ATPase 69 kDa subunit) (Vacuolar proton pump subunit alpha)	VATA_MOUSE		P50516	NA
0.226236	14.0137	1.92513	0.0769045	0.217387	-4.91454	V-type proton ATPase subunit E 1 (V-ATPase subunit E 1) (V-ATPase 31 kDa subunit) (p31) (Vacuolar proton pump subunit E 1)	VATE1_MOUSE		P50518	NA
0.105373	14.7986	0.876728	0.396917	0.578631	-6.23924	Protein S100-A11 (Calgizzarin) (Endothelial monocyte-activating polypeptide) (EMAP) (Protein S100-C) (S100 calcium-binding protein A11)	S10AB_MOUSE	SUBCELLULAR LOCATION: Cytoplasm. Nucleus {ECO:0000250}.	P50543	NA
-0.122433	14.4362	-1.52978	0.150593	0.320155	-5.49757	Very long-chain specific acyl-CoA dehydrogenase, mitochondrial (EC 1.3.8.9) (MVLCAD) (VLCAD)	ACADV_MOUSE	SUBCELLULAR LOCATION: Mitochondrion inner membrane.	P50544	NA
-0.176759	13.5295	-1.98853	0.0687446	0.202762	-4.81397	Proliferation-associated protein 2G4 (IRES-specific cellular trans-acting factor 45 kDa) (ITAF45) (Mpp1) (Proliferation-associated protein 1) (Protein p38-2G4)	PA2G4_MOUSE	SUBCELLULAR LOCATION: Isoform 1: Cytoplasm {ECO:0000250|UniProtKB:Q9UQ80}. Nucleus, nucleolus {ECO:0000250|UniProtKB:Q9UQ80}. Note=Phosphorylation at Ser-361 by PKC/PRKCD regulates its nucleolar localization. {ECO:0000250|UniProtKB:Q9UQ80}.; SUBCELLULAR LOCATION: Isoform 2: Cytoplasm {ECO:0000269|PubMed:7556453}.	P50580	NA
0.251724	14.4023	2.01064	0.0660915	0.198355	-4.7785	Troponin T, cardiac muscle (TnTc) (Cardiac muscle troponin T) (cTnT)	TNNT2_MOUSE		P50752	NA
-0.065938	13.355	-0.592405	0.563979	0.718075	-6.45124	Calpastatin (Calpain inhibitor)	ICAL_MOUSE		P51125	NA
-0.142549	14.2712	-1.5688	0.141266	0.307309	-5.44382	Ras-related protein Rab-7a	RAB7A_MOUSE	SUBCELLULAR LOCATION: Cytoplasmic vesicle, phagosome membrane {ECO:0000250|UniProtKB:P51149}; Peripheral membrane protein {ECO:0000305}; Cytoplasmic side {ECO:0000305}. Late endosome membrane {ECO:0000250|UniProtKB:P51149}; Peripheral membrane protein {ECO:0000305}; Cytoplasmic side {ECO:0000305}. Lysosome membrane {ECO:0000250|UniProtKB:P51149}; Peripheral membrane protein {ECO:0000305}; Cytopla…	P51150	NA
0.406271	13.9474	2.97838	0.0109118	0.0697857	-3.0866	Protoporphyrinogen oxidase (PPO) (EC 1.3.3.4)	PPOX_MOUSE	SUBCELLULAR LOCATION: Mitochondrion inner membrane {ECO:0000269|PubMed:3346226}; Peripheral membrane protein {ECO:0000269|PubMed:3346226}; Intermembrane side {ECO:0000269|PubMed:3346226}.	P51175	NA
-0.13082	15.112	-1.16274	0.266319	0.448697	-5.95414	60S ribosomal protein L9	RL9_MOUSE		P51410	NA
0.117301	13.4053	1.19245	0.254892	0.438913	-5.92075	1-phosphatidylinositol 4,5-bisphosphate phosphodiesterase beta-3 (EC 3.1.4.11) (Phosphoinositide phospholipase C-beta-3) (Phospholipase C-beta-3) (PLC-beta-3)	PLCB3_MOUSE	SUBCELLULAR LOCATION: Nucleus {ECO:0000269|PubMed:9714794}.	P51432	NA
0.0445396	14.6666	0.504621	0.622467	0.761141	-6.5011	Peroxisomal multifunctional enzyme type 2 (MFE-2) (17-beta-hydroxysteroid dehydrogenase 4) (17-beta-HSD 4) (D-bifunctional protein) (DBP) (Multifunctional protein 2) (MPF-2) [Cleaved into: (3R)-hydroxyacyl-CoA dehydrogenase (EC 1.1.1.n12); Enoyl-CoA hydratase 2 (EC 4.2.1.107) (EC 4.2.1.119) (3-alpha,7-alpha,12-alpha-trihydroxy-5-beta-cholest-24-enoyl-CoA hydratase)]	DHB4_MOUSE	SUBCELLULAR LOCATION: Peroxisome {ECO:0000250}.	P51660	NA
-0.0762136	14.7795	-0.831498	0.421053	0.599451	-6.27795	Glutathione synthetase (GSH synthetase) (GSH-S) (EC 6.3.2.3) (Glutathione synthase)	GSHB_MOUSE		P51855	NA
-0.183942	13.6452	-1.67182	0.119004	0.275132	-5.29767	Hepatoma-derived growth factor (HDGF)	HDGF_MOUSE	SUBCELLULAR LOCATION: Cytoplasm {ECO:0000250}. Nucleus {ECO:0000250}.	P51859	NA
0.35619	14.8279	3.54382	0.00372222	0.0377391	-2.03868	V-type proton ATPase subunit d 1 (V-ATPase subunit d 1) (P39) (Physophilin) (V-ATPase 40 kDa accessory protein) (V-ATPase AC39 subunit) (Vacuolar proton pump subunit d 1)	VA0D1_MOUSE	SUBCELLULAR LOCATION: Membrane {ECO:0000305}; Peripheral membrane protein {ECO:0000305}; Cytoplasmic side {ECO:0000305}. Note=Localizes to centrosome and the base of the cilium. {ECO:0000250}.	P51863	NA
0.236559	16.8135	1.59041	0.136318	0.299962	-5.41367	Lumican (Keratan sulfate proteoglycan lumican) (KSPG lumican)	LUM_MOUSE	SUBCELLULAR LOCATION: Secreted, extracellular space, extracellular matrix {ECO:0000250}.	P51885	NA
-0.109974	14.034	-0.675547	0.511443	0.67721	-6.39709	Thiosulfate sulfurtransferase (EC 2.8.1.1) (Rhodanese)	THTR_MOUSE	SUBCELLULAR LOCATION: Mitochondrion matrix.	P52196	NA
0.31949	14.1229	1.02074	0.32643	0.507961	-6.10415	Serum paraoxonase/arylesterase 1 (PON 1) (EC 3.1.1.2) (EC 3.1.1.81) (EC 3.1.8.1) (Aromatic esterase 1) (A-esterase 1) (Serum aryldialkylphosphatase 1)	PON1_MOUSE	SUBCELLULAR LOCATION: Secreted, extracellular space.	P52430	NA
-0.284454	14.1377	-3.02849	0.00991883	0.0656757	-2.9944	Pyruvate kinase PKM (EC 2.7.1.40) (Pyruvate kinase muscle isozyme)	KPYM_MOUSE	SUBCELLULAR LOCATION: Cytoplasm {ECO:0000250|UniProtKB:P14618}. Nucleus {ECO:0000250|UniProtKB:P14618}. Note=Translocates to the nucleus in response to different apoptotic stimuli. Nuclear translocation is sufficient to induce cell death that is caspase independent, isoform-specific and independent of its enzymatic activity. {ECO:0000250|UniProtKB:P14618}.	P52480	NA
-0.0375795	15.193	-0.453654	0.657733	0.786491	-6.52652	NADH dehydrogenase [ubiquinone] iron-sulfur protein 6, mitochondrial (Complex I-13kD-A) (CI-13kD-A) (NADH-ubiquinone oxidoreductase 13 kDa-A subunit)	NDUS6_MOUSE	SUBCELLULAR LOCATION: Mitochondrion inner membrane {ECO:0000305|PubMed:22474353}; Peripheral membrane protein {ECO:0000305}; Matrix side {ECO:0000305}.	P52503	NA
0.0793007	13.733	0.536991	0.600557	0.744956	-6.4836	2-iminobutanoate/2-iminopropanoate deaminase (EC 3.5.99.10) (Heat-responsive protein 12) (Reactive intermediate imine deaminase A homolog) (Translation inhibitor L-PSP ribonuclease) (EC 3.1.-.-)	RIDA_MOUSE	SUBCELLULAR LOCATION: Cytoplasm {ECO:0000250|UniProtKB:P52758}. Nucleus {ECO:0000250|UniProtKB:P52758}. Peroxisome {ECO:0000250|UniProtKB:P52759}. Mitochondrion {ECO:0000250|UniProtKB:P52759}. Note=Mostly cytoplasmic but, in less differentiated cells occasionally nuclear. {ECO:0000250|UniProtKB:P52758}.	P52760	NA
0.407948	12.7715	3.17703	0.00747397	0.0553909	-2.71994	Ephrin-B1 (CEK5 receptor ligand) (CEK5-L) (ELK ligand) (ELK-L) (EPH-related receptor tyrosine kinase ligand 2) (LERK-2) (Stimulated by retinoic acid gene 1 protein)	EFNB1_MOUSE	SUBCELLULAR LOCATION: Membrane; Single-pass type I membrane protein.	P52795	NA
-0.116604	15.2263	-1.21554	0.246276	0.430614	-5.89434	Carnitine O-palmitoyltransferase 2, mitochondrial (EC 2.3.1.21) (Carnitine palmitoyltransferase II) (CPT II)	CPT2_MOUSE	SUBCELLULAR LOCATION: Mitochondrion inner membrane {ECO:0000250}; Peripheral membrane protein {ECO:0000250}; Matrix side {ECO:0000250}.	P52825	NA
-0.153379	14.0825	-1.6769	0.117989	0.274086	-5.29029	60S ribosomal protein L10a (CSA-19) (Neural precursor cell expressed developmentally down-regulated protein 6) (NEDD-6)	RL10A_MOUSE		P53026	NA
-0.00709371	15.1839	-0.0768977	0.939903	0.970137	-6.63163	Lipoamide acyltransferase component of branched-chain alpha-keto acid dehydrogenase complex, mitochondrial (EC 2.3.1.168) (Branched-chain alpha-keto acid dehydrogenase complex component E2) (BCKAD-E2) (BCKADE2) (Dihydrolipoamide acetyltransferase component of branched-chain alpha-keto acid dehydrogenase complex) (Dihydrolipoamide branched chain transacylase) (Dihydrolipoyllysine-residue (2-methyl…	ODB2_MOUSE	SUBCELLULAR LOCATION: Mitochondrion matrix.	P53395	NA
-0.00447689	14.4896	-0.0258452	0.979783	0.989953	-6.63441	Pyruvate kinase PKLR (EC 2.7.1.40) (L-PK) (Pyruvate kinase isozymes L/R)	KPYR_MOUSE		P53657	NA
-0.165453	15.1639	-2.20071	0.0469024	0.159435	-4.46587	Cytochrome c-type heme lyase (CCHL) (EC 4.4.1.17) (Holocytochrome c-type synthase)	CCHL_MOUSE	SUBCELLULAR LOCATION: Mitochondrion inner membrane {ECO:0000305}. Membrane {ECO:0000250|UniProtKB:P53701}; Lipid-anchor {ECO:0000250|UniProtKB:P53701}.	P53702	NA
0.199948	13.7192	1.78833	0.0975926	0.248232	-5.12539	Phosphatidylinositol transfer protein alpha isoform (PI-TP-alpha) (PtdIns transfer protein alpha) (PtdInsTP alpha)	PIPNA_MOUSE	SUBCELLULAR LOCATION: Cytoplasm.	P53810	NA
0.0145362	14.5359	0.126483	0.90133	0.949807	-6.62628	Phosphatidylinositol transfer protein beta isoform (PI-TP-beta) (PtdIns transfer protein beta) (PtdInsTP beta)	PIPNB_MOUSE	SUBCELLULAR LOCATION: Cytoplasm. Golgi apparatus.	P53811	NA
0.258727	15.2019	1.96844	0.0712401	0.207716	-4.84603	Monocarboxylate transporter 1 (MCT 1) (Solute carrier family 16 member 1)	MOT1_MOUSE	SUBCELLULAR LOCATION: Cell membrane {ECO:0000269|PubMed:21792931, ECO:0000269|PubMed:8603082}; Multi-pass membrane protein {ECO:0000269|PubMed:21792931, ECO:0000269|PubMed:8603082}.	P53986	NA
-0.18556	14.4541	-2.33304	0.0367832	0.135958	-4.24096	Ras-related protein Rab-2A	RAB2A_MOUSE	SUBCELLULAR LOCATION: Endoplasmic reticulum-Golgi intermediate compartment membrane; Lipid-anchor. Melanosome {ECO:0000250}. Endoplasmic reticulum membrane {ECO:0000305}; Lipid-anchor {ECO:0000305}. Golgi apparatus membrane {ECO:0000305}; Lipid-anchor {ECO:0000305}.	P53994	NA
-0.0219073	14.4205	-0.147174	0.885305	0.939625	-6.62329	Cellular nucleic acid-binding protein (CNBP) (Zinc finger protein 9)	CNBP_MOUSE	SUBCELLULAR LOCATION: Cytoplasm. Endoplasmic reticulum.	P53996	NA
0.365359	14.3264	4.11915	0.00126771	0.0227435	-0.976166	Erythrocyte band 7 integral membrane protein (Protein 7.2b) (Stomatin)	STOM_MOUSE	SUBCELLULAR LOCATION: Cell membrane {ECO:0000250|UniProtKB:P27105}; Peripheral membrane protein {ECO:0000250|UniProtKB:P27105}; Cytoplasmic side {ECO:0000250|UniProtKB:P27105}. Cytoplasm, cytoskeleton {ECO:0000250|UniProtKB:P27105}. Cell membrane {ECO:0000250|UniProtKB:P27105}; Lipid-anchor {ECO:0000250|UniProtKB:P27105}; Cytoplasmic side {ECO:0000250|UniProtKB:P27105}. Membrane raft {ECO:0000250…	P54116	NA
-0.247844	14.7988	-2.02107	0.0648739	0.195896	-4.76171	Stathmin (Leukemia-associated gene protein) (Leukemia-associated phosphoprotein p18) (Metablastin) (Oncoprotein 18) (Op18) (Phosphoprotein p19) (pp19) (Prosolin) (Protein Pr22) (pp17)	STMN1_MOUSE	SUBCELLULAR LOCATION: Cytoplasm, cytoskeleton.	P54227	NA
0.385387	13.5549	2.4375	0.0303019	0.123529	-4.05988	Hormone-sensitive lipase (HSL) (EC 3.1.1.79)	LIPS_MOUSE	SUBCELLULAR LOCATION: Cell membrane {ECO:0000250}. Membrane, caveola {ECO:0000250}. Cytoplasm, cytosol {ECO:0000250}. Note=Found in the high-density caveolae. Translocates to the cytoplasm from the caveolae upon insulin stimulation. {ECO:0000250}.	P54310	NA
-0.307398	13.0046	-2.97209	0.0110434	0.0701013	-3.09817	UV excision repair protein RAD23 homolog A (HR23A) (mHR23A)	RD23A_MOUSE	SUBCELLULAR LOCATION: Nucleus {ECO:0000250}.	P54726	NA
-0.144833	15.0951	-1.50329	0.157221	0.326944	-5.53353	UV excision repair protein RAD23 homolog B (HR23B) (mHR23B) (XP-C repair-complementing complex 58 kDa protein) (p58)	RD23B_MOUSE	SUBCELLULAR LOCATION: Nucleus {ECO:0000269|PubMed:15336624}. Cytoplasm {ECO:0000269|PubMed:15336624}.	P54728	NA
0.101542	14.1937	0.784976	0.446866	0.622542	-6.31584	FAS-associated factor 1	FAF1_MOUSE	SUBCELLULAR LOCATION: Nucleus {ECO:0000250|UniProtKB:Q9UNN5}.	P54731	NA
-0.0559945	12.7851	-0.769274	0.455802	0.629287	-6.32818	Transport and Golgi organization 2 homolog (Ser/Thr-rich protein T10 in DGCR region)	TNG2_MOUSE	SUBCELLULAR LOCATION: Golgi apparatus {ECO:0000250|UniProtKB:Q6ICL3}.	P54797	NA
-0.267987	14.0287	-2.49747	0.0270923	0.117171	-3.95466	Adenylosuccinate lyase (ASL) (EC 4.3.2.2) (Adenylosuccinase) (ASase)	PUR8_MOUSE		P54822	NA
0.257488	14.5292	2.42978	0.0307409	0.124498	-4.07336	Probable ATP-dependent RNA helicase DDX6 (EC 3.6.4.13) (ATP-dependent RNA helicase p54) (DEAD box protein 6) (Oncogene RCK homolog)	DDX6_MOUSE	SUBCELLULAR LOCATION: Cytoplasm, P-body {ECO:0000250|UniProtKB:P26196}. Cytoplasm {ECO:0000250|UniProtKB:P26196}. Nucleus {ECO:0000250|UniProtKB:P26196}. Note=Upon cellular stress, relocalizes to stress granules. {ECO:0000250|UniProtKB:P26196}.	P54823	NA
0.188424	14.4367	1.75118	0.104013	0.255921	-5.18108	[Protein ADP-ribosylarginine] hydrolase (ADP-ribosylarginine hydrolase) (EC 3.2.2.19) (ADP-ribose-L-arginine cleaving enzyme)	ADPRH_MOUSE		P54923	NA
0.515673	12.243	2.75502	0.0166792	0.0882305	-3.49428	Phospholipid transfer protein (Lipid transfer protein II)	PLTP_MOUSE	SUBCELLULAR LOCATION: Secreted.	P55065	NA
0.132746	14.6649	1.16461	0.265588	0.448535	-5.95205	ATP-binding cassette sub-family D member 3 (68 kDa peroxisomal membrane protein) (PMP68) (70 kDa peroxisomal membrane protein) (PMP70)	ABCD3_MOUSE	SUBCELLULAR LOCATION: Peroxisome membrane; Multi-pass membrane protein.	P55096	NA
-0.225969	14.2153	-2.79264	0.0155314	0.0865491	-3.42607	Adenosine kinase (AK) (EC 2.7.1.20) (Adenosine 5'-phosphotransferase)	ADK_MOUSE	SUBCELLULAR LOCATION: Isoform Long: Nucleus {ECO:0000250|UniProtKB:P55263}.; SUBCELLULAR LOCATION: Isoform Short: Cytoplasm {ECO:0000250|UniProtKB:P55263}.	P55264	NA
0.198369	14.4955	2.52125	0.0259131	0.113273	-3.91272	Cadherin-5 (Vascular endothelial cadherin) (VE-cadherin) (CD antigen CD144)	CADH5_MOUSE	SUBCELLULAR LOCATION: Cell junction {ECO:0000269|PubMed:19635461}. Cell membrane {ECO:0000269|PubMed:19635461}; Single-pass type I membrane protein {ECO:0000269|PubMed:19635461}. Note=Found at cell-cell boundaries and probably at cell-matrix boundaries. KRIT1 and CDH5 reciprocally regulate their localization to endothelial cell-cell junctions (By similarity). {ECO:0000250|UniProtKB:P33151}.	P55284	NA
0.409108	13.6659	3.53756	0.00376666	0.0380576	-2.05033	Desmocollin-2 (Epithelial type 2 desmocollin)	DSC2_MOUSE	SUBCELLULAR LOCATION: Cell membrane; Single-pass type I membrane protein. Cell junction, desmosome.	P55292	NA
0.631491	14.5958	7.53688	4.91519e-06	0.00110403	4.50857	Alpha-2-macroglobulin receptor-associated protein (Alpha-2-MRAP) (Heparin-binding protein 44) (HBP-44) (Low density lipoprotein receptor-related protein-associated protein 1) (RAP)	AMRP_MOUSE	SUBCELLULAR LOCATION: Rough endoplasmic reticulum lumen {ECO:0000250|UniProtKB:P30533}. Endoplasmic reticulum-Golgi intermediate compartment lumen {ECO:0000250|UniProtKB:P30533}. Golgi apparatus, cis-Golgi network {ECO:0000250|UniProtKB:P30533}. Golgi apparatus lumen {ECO:0000250|UniProtKB:P30533}. Endosome lumen {ECO:0000250|UniProtKB:P30533}. Cell surface {ECO:0000250|UniProtKB:P30533}. Note=Ma…	P55302	NA
0.440818	12.791	3.05696	0.00939513	0.0639482	-2.94191	Ectonucleoside triphosphate diphosphohydrolase 1 (NTPDase 1) (EC 3.6.1.5) (Ecto-ATP diphosphohydrolase 1) (Ecto-ATPDase 1) (Ecto-ATPase 1) (Ecto-apyrase) (Lymphoid cell activation antigen) (CD antigen CD39)	ENTP1_MOUSE	SUBCELLULAR LOCATION: Membrane {ECO:0000305}; Multi-pass membrane protein {ECO:0000305}.	P55772	NA
-0.000170156	13.6382	-0.00208227	0.998371	0.999965	-6.63476	Golgin subfamily A member 3 (Golgin-160) (Male-enhanced antigen 2) (MEA-2)	GOGA3_MOUSE	SUBCELLULAR LOCATION: Cytoplasm {ECO:0000250}. Golgi apparatus, Golgi stack membrane {ECO:0000250}; Peripheral membrane protein {ECO:0000250}.	P55937	NA
-0.231927	12.7313	-2.20281	0.0467227	0.159381	-4.46234	cAMP-regulated phosphoprotein 19 (ARPP-19)	ARP19_MOUSE	SUBCELLULAR LOCATION: Cytoplasm {ECO:0000250}.	P56212	NA
-0.119565	12.7163	-1.12003	0.283438	0.466559	-6.00094	FAD-linked sulfhydryl oxidase ALR (EC 1.8.3.2) (Augmenter of liver regeneration)	ALR_MOUSE	SUBCELLULAR LOCATION: Mitochondrion intermembrane space {ECO:0000250|UniProtKB:P55789}. Mitochondrion {ECO:0000250|UniProtKB:P55789}.	P56213	NA
0.586529	13.4001	4.65809	0.000476269	0.0125289	-0.00489761	Ras-related protein Rab-4A	RAB4A_MOUSE	SUBCELLULAR LOCATION: Membrane {ECO:0000250|UniProtKB:P20338}; Peripheral membrane protein {ECO:0000250|UniProtKB:P20338}. Cytoplasm {ECO:0000250|UniProtKB:P20338}. Early endosome membrane {ECO:0000250|UniProtKB:P05714}; Peripheral membrane protein {ECO:0000250|UniProtKB:P05714}. Recycling endosome membrane {ECO:0000250|UniProtKB:P05714}; Peripheral membrane protein {ECO:0000250|UniProtKB:P05714}…	P56371	NA
-0.132223	14.7202	-1.51848	0.153391	0.322822	-5.51297	Acylphosphatase-2 (EC 3.6.1.7) (Acylphosphatase, muscle type isozyme) (Acylphosphate phosphohydrolase 2)	ACYP2_MOUSE		P56375	NA
-0.133812	14.006	-1.49194	0.160136	0.330794	-5.54881	Acylphosphatase-1 (EC 3.6.1.7) (Acylphosphatase, organ-common type isozyme) (Acylphosphate phosphohydrolase 1)	ACYP1_MOUSE		P56376	NA
-0.113021	14.9442	-1.39001	0.188411	0.364104	-5.68229	Bis(5'-nucleosyl)-tetraphosphatase [asymmetrical] (EC 3.6.1.17) (Diadenosine 5',5'''-P1,P4-tetraphosphate asymmetrical hydrolase) (Ap4A hydrolase) (Ap4Aase) (Diadenosine tetraphosphatase) (Nucleoside diphosphate-linked moiety X motif 2) (Nudix motif 2)	AP4A_MOUSE		P56380	NA
0.185037	15.2269	0.896615	0.386607	0.569638	-6.22165	ATP synthase F(0) complex subunit C3, mitochondrial (ATP synthase lipid-binding protein) (ATP synthase membrane subunit c locus 3) (ATP synthase proteolipid P3) (ATPase protein 9) (ATPase subunit c)	AT5G3_MOUSE	SUBCELLULAR LOCATION: Mitochondrion membrane {ECO:0000250}; Multi-pass membrane protein {ECO:0000250}.	P56384	NA
-0.120297	14.0937	-1.42218	0.17907	0.352321	-5.64089	Cytochrome c oxidase subunit 7A1, mitochondrial (Cytochrome c oxidase subunit VIIa-heart) (Cytochrome c oxidase subunit VIIa-H) (Cytochrome c oxidase subunit VIIa-muscle) (Cytochrome c oxidase subunit VIIa-M)	CX7A1_MOUSE	SUBCELLULAR LOCATION: Mitochondrion inner membrane.	P56392	NA
0.0121864	15.6852	0.0840186	0.934352	0.968859	-6.63102	Cytochrome c oxidase subunit 7B, mitochondrial (Cytochrome c oxidase polypeptide VIIb)	COX7B_MOUSE	SUBCELLULAR LOCATION: Mitochondrion inner membrane {ECO:0000250}.	P56393	NA
0.0855194	14.4482	0.867284	0.401878	0.582085	-6.24748	Cytochrome c oxidase copper chaperone	COX17_MOUSE	SUBCELLULAR LOCATION: Mitochondrion intermembrane space {ECO:0000250|UniProtKB:Q14061}. Cytoplasm {ECO:0000250|UniProtKB:Q14061}.	P56394	NA
0.354634	15.0329	3.84867	0.00209639	0.0286189	-1.47348	Cytochrome b5	CYB5_MOUSE	SUBCELLULAR LOCATION: Endoplasmic reticulum membrane {ECO:0000250}; Single-pass membrane protein {ECO:0000250}; Cytoplasmic side {ECO:0000250}. Microsome membrane {ECO:0000250}; Single-pass membrane protein {ECO:0000250}; Cytoplasmic side {ECO:0000250}.	P56395	NA
0.10351	13.49	1.04381	0.316036	0.497213	-6.08088	Ubiquitin carboxyl-terminal hydrolase 5 (EC 3.4.19.12) (Deubiquitinating enzyme 5) (Isopeptidase T) (Ubiquitin thioesterase 5) (Ubiquitin-specific-processing protease 5)	UBP5_MOUSE		P56399	NA
0.157655	13.6241	0.406746	0.690967	0.808342	-6.54761	Platelet glycoprotein Ib beta chain (GP-Ib beta) (GPIb-beta) (GPIbB) (CD antigen CD42c)	GP1BB_MOUSE	SUBCELLULAR LOCATION: Membrane; Single-pass type I membrane protein.	P56400	NA
0.00620727	12.893	0.0407087	0.968161	0.98321	-6.63388	C-terminal-binding protein 2 (CtBP2)	CTBP2_MOUSE	SUBCELLULAR LOCATION: Nucleus {ECO:0000305}. Cell junction, synapse {ECO:0000250}.	P56546	NA
-0.0333581	14.3612	-0.39206	0.701515	0.818387	-6.55375	Protein S100-A1 (S-100 protein alpha chain) (S-100 protein subunit alpha) (S100 calcium-binding protein A1)	S10A1_MOUSE	SUBCELLULAR LOCATION: Cytoplasm {ECO:0000250|UniProtKB:P23297}.	P56565	NA
-0.296681	13.0377	-3.18132	0.00741317	0.0552206	-2.712	Wolframin	WFS1_MOUSE	SUBCELLULAR LOCATION: Endoplasmic reticulum membrane; Multi-pass membrane protein.	P56695	NA
-0.325462	14.2794	-2.95679	0.0113696	0.071243	-3.12626	Programmed cell death protein 5 (TF-1 cell apoptosis-related protein 19) (Protein TFAR19)	PDCD5_MOUSE		P56812	NA
0.469375	14.4249	2.76221	0.0164535	0.0879193	-3.48126	RNA-binding protein FUS (Protein pigpen)	FUS_MOUSE	SUBCELLULAR LOCATION: Nucleus {ECO:0000250}.	P56959	NA
0.0109571	13.2331	0.108827	0.915041	0.956306	-6.62848	V-type proton ATPase subunit D (V-ATPase subunit D) (V-ATPase 28 kDa accessory protein) (Vacuolar proton pump subunit D)	VATD_MOUSE	SUBCELLULAR LOCATION: Membrane {ECO:0000305}; Peripheral membrane protein {ECO:0000305}; Cytoplasmic side {ECO:0000305}. Note=Localizes to centrosome and the base of the cilium. {ECO:0000250}.	P57746	NA
-0.225281	13.5692	-2.48714	0.0276209	0.118582	-3.97285	Endoplasmic reticulum resident protein 29 (ERp29)	ERP29_MOUSE	SUBCELLULAR LOCATION: Endoplasmic reticulum lumen {ECO:0000255|PROSITE-ProRule:PRU10138}. Melanosome {ECO:0000250}.	P57759	NA
-0.16695	13.9805	-2.13506	0.052848	0.170515	-4.57535	Elongation factor 1-delta (EF-1-delta)	EF1D_MOUSE	SUBCELLULAR LOCATION: Isoform 3: Nucleus {ECO:0000250|UniProtKB:P29692}.	P57776	NA
0.0464006	14.4183	0.50517	0.622093	0.761002	-6.50081	Alpha-actinin-4 (Non-muscle alpha-actinin 4)	ACTN4_MOUSE	SUBCELLULAR LOCATION: Nucleus {ECO:0000250|UniProtKB:O43707}. Cytoplasm {ECO:0000250|UniProtKB:O43707}. Cell junction {ECO:0000269|PubMed:18332111}. Note=Localized in cytoplasmic mRNP granules containing untranslated mRNAs. Colocalizes with actin stress fibers. {ECO:0000250|UniProtKB:O43707}.	P57780	NA
-0.155672	13.357	-1.88871	0.0819837	0.224993	-4.97153	U2 small nuclear ribonucleoprotein A' (U2 snRNP A')	RU2A_MOUSE	SUBCELLULAR LOCATION: Nucleus {ECO:0000250|UniProtKB:P09661}.	P57784	NA
0.501095	14.6001	3.58106	0.00346902	0.0368347	-1.96949	Transmembrane 9 superfamily member 2	TM9S2_MOUSE	SUBCELLULAR LOCATION: Endosome membrane {ECO:0000305}; Multi-pass membrane protein {ECO:0000305}.	P58021	NA
0.0770415	14.8655	0.918474	0.375487	0.559799	-6.20192	28S ribosomal protein S6, mitochondrial (MRP-S6) (S6mt)	RT06_MOUSE	SUBCELLULAR LOCATION: Mitochondrion {ECO:0000250|UniProtKB:P82932}.	P58064	NA
-0.274227	14.7829	-3.29046	0.00602201	0.0498138	-2.50956	Elongation factor 2 (EF-2)	EF2_MOUSE	SUBCELLULAR LOCATION: Cytoplasm {ECO:0000250|UniProtKB:P13639}. Nucleus {ECO:0000250|UniProtKB:P13639}. Note=Phosphorylation by CSK promotes cleavage and SUMOylation-dependent nuclear translocation of the C-terminal cleavage product. {ECO:0000250|UniProtKB:P13639}.	P58252	NA
0.0509512	14.6422	0.578269	0.573196	0.723924	-6.45978	Dynamin-like 120 kDa protein, mitochondrial (EC 3.6.5.5) (Large GTP-binding protein) (LargeG) (Optic atrophy protein 1 homolog) [Cleaved into: Dynamin-like 120 kDa protein, form S1]	OPA1_MOUSE	SUBCELLULAR LOCATION: Mitochondrion inner membrane {ECO:0000269|PubMed:16839884, ECO:0000269|PubMed:21081504, ECO:0000269|PubMed:28746876}; Single-pass membrane protein {ECO:0000255}. Mitochondrion {ECO:0000269|PubMed:11847212}. Mitochondrion membrane {ECO:0000250|UniProtKB:O60313}. Note=Detected at contact sites between endoplamic reticulum and mitochondrion membranes. {ECO:0000250|UniProtKB:O60…	P58281	NA
-0.0147786	14.5316	-0.107251	0.916266	0.956902	-6.62866	Serine/threonine-protein phosphatase 2A activator (EC 5.2.1.8) (PP2A, subunit B', PR53 isoform) (Phosphotyrosyl phosphatase activator) (PTPA) (Serine/threonine-protein phosphatase 2A regulatory subunit 4) (Serine/threonine-protein phosphatase 2A regulatory subunit B')	PTPA_MOUSE	SUBCELLULAR LOCATION: Cytoplasm {ECO:0000250}. Nucleus {ECO:0000250}.	P58389	NA
-0.0229148	12.4709	-0.143103	0.888455	0.941324	-6.62391	Striatin-4 (Zinedin)	STRN4_MOUSE	SUBCELLULAR LOCATION: Cytoplasm. Membrane; Peripheral membrane protein. Cell projection, dendritic spine {ECO:0000250}. Note=CTTNBP2-binding may regulate dendritic spine distribution. {ECO:0000250}.	P58404	NA
-0.000279034	12.6042	-0.00285764	0.997764	0.999965	-6.63476	182 kDa tankyrase-1-binding protein	TB182_MOUSE	SUBCELLULAR LOCATION: Nucleus {ECO:0000250}. Cytoplasm, cytoskeleton {ECO:0000250}. Chromosome {ECO:0000250}. Note=Colocalizes with chromosomes during mitosis, and in the cytoplasm with cortical actin. {ECO:0000250}.	P58871	NA
0.403005	13.0289	4.72636	0.000421774	0.0123235	0.115824	Bcl-2-like protein 13 (Bcl2-L-13) (Bcl-rambo) (Protein Mil1)	B2L13_MOUSE	SUBCELLULAR LOCATION: Mitochondrion membrane {ECO:0000250}; Single-pass membrane protein {ECO:0000250}.	P59017	NA
0.076511	14.3632	0.659956	0.521073	0.682914	-6.40775	Eukaryotic translation initiation factor 5 (eIF-5)	IF5_MOUSE		P59325	NA
0.352564	13.612	3.77627	0.00240118	0.0301041	-1.60738	VIP36-like protein (Lectin mannose-binding 2-like) (LMAN2-like protein)	LMA2L_MOUSE	SUBCELLULAR LOCATION: Endoplasmic reticulum membrane {ECO:0000250}; Single-pass type I membrane protein {ECO:0000250}. Golgi apparatus membrane {ECO:0000250}; Single-pass type I membrane protein {ECO:0000250}. Note=Predominantly found in the endoplasmic reticulum. Partly found in the Golgi. {ECO:0000250}.	P59481	NA
-0.0145726	13.9918	-0.133856	0.895614	0.946848	-6.62527	Ankyrin repeat and SAM domain-containing protein 1A (Odin)	ANS1A_MOUSE	SUBCELLULAR LOCATION: Cytoplasm {ECO:0000250}. Cell projection {ECO:0000269|PubMed:17875921}. Note=Cytoplasmic before and after growth factor treatment. {ECO:0000250}.	P59672	NA
-0.241801	15.0012	-2.59083	0.0227399	0.104978	-3.78925	Actin-related protein 2/3 complex subunit 4 (Arp2/3 complex 20 kDa subunit) (p20-ARC)	ARPC4_MOUSE	SUBCELLULAR LOCATION: Cytoplasm, cytoskeleton {ECO:0000250}. Cell projection {ECO:0000250}.	P59999	NA
0.0997824	14.2846	0.934055	0.367697	0.553934	-6.1876	RuvB-like 1 (EC 3.6.4.12) (49 kDa TATA box-binding protein-interacting protein) (49 kDa TBP-interacting protein) (DNA helicase p50) (Pontin 52) (TIP49a)	RUVB1_MOUSE	SUBCELLULAR LOCATION: Nucleus {ECO:0000250}.	P60122	NA
0.240904	15.1413	2.3557	0.0352739	0.133231	-4.20194	Eukaryotic translation initiation factor 3 subunit E (eIF3e) (Eukaryotic translation initiation factor 3 subunit 6) (MMTV integration site 6) (Mammary tumor-associated protein INT-6) (Viral integration site protein INT-6) (eIF-3 p48)	EIF3E_MOUSE	SUBCELLULAR LOCATION: Cytoplasm {ECO:0000255|HAMAP-Rule:MF_03004}. Nucleus, PML body {ECO:0000255|HAMAP-Rule:MF_03004}.	P60229	NA
0.106674	13.9811	1.07579	0.302034	0.485918	-6.04791	Poly(rC)-binding protein 1 (Alpha-CP1) (Heterogeneous nuclear ribonucleoprotein E1) (hnRNP E1)	PCBP1_MOUSE	SUBCELLULAR LOCATION: Nucleus {ECO:0000250}.	P60335	NA
0.011635	13.8833	0.109348	0.914636	0.956306	-6.62842	Nuclear protein localization protein 4 homolog (Protein NPL4)	NPL4_MOUSE	SUBCELLULAR LOCATION: Cytoplasm, cytosol {ECO:0000250|UniProtKB:Q9ES54}. Endoplasmic reticulum {ECO:0000250|UniProtKB:Q9ES54}. Nucleus {ECO:0000250|UniProtKB:Q9ES54}. Note=Associated with the endoplasmic reticulum and nuclear. {ECO:0000250|UniProtKB:Q9ES54}.	P60670	NA
0.303967	14.3375	1.70034	0.11341	0.268579	-5.25615	Actin, cytoplasmic 1 (Beta-actin) [Cleaved into: Actin, cytoplasmic 1, N-terminally processed]	ACTB_MOUSE	SUBCELLULAR LOCATION: Cytoplasm, cytoskeleton. Note=Localized in cytoplasmic mRNP granules containing untranslated mRNAs. {ECO:0000250}.	P60710	NA
0.164784	15.4985	1.29272	0.219133	0.398673	-5.8032	Cell division control protein 42 homolog (G25K GTP-binding protein)	CDC42_MOUSE	SUBCELLULAR LOCATION: Cell membrane {ECO:0000269|PubMed:22461490}; Lipid-anchor {ECO:0000305}; Cytoplasmic side {ECO:0000305}. Midbody {ECO:0000250|UniProtKB:P60953}. Cytoplasm, cytoskeleton, microtubule organizing center, centrosome {ECO:0000250|UniProtKB:P60953}. Cytoplasm, cytoskeleton, spindle {ECO:0000250|UniProtKB:P60953}. Cytoplasm {ECO:0000269|PubMed:22461490}. Cell projection, lamellipod…	P60766	NA
0.511777	13.6072	2.95481	0.0114126	0.071359	-3.1299	Cold-inducible RNA-binding protein (A18 hnRNP) (Glycine-rich RNA-binding protein CIRP)	CIRBP_MOUSE	SUBCELLULAR LOCATION: Nucleus, nucleoplasm {ECO:0000269|PubMed:17967451}. Cytoplasm {ECO:0000269|PubMed:17967451}. Note=Translocates from the nucleus to the cytoplasm after exposure to UV radiation (By similarity). Translocates from the nucleus to the cytoplasm into stress granules upon various cytoplasmic stresses, such as osmotic and heat shocks. Its recruitment into stress granules occurs in t…	P60824	NA
-0.253866	14.8306	-1.71362	0.110885	0.265397	-5.23667	Alpha-endosulfine (ARPP-19e)	ENSA_MOUSE	SUBCELLULAR LOCATION: Cytoplasm {ECO:0000250}.	P60840	NA
0.194735	14.3301	2.00092	0.067246	0.200365	-4.79412	Eukaryotic initiation factor 4A-I (eIF-4A-I) (eIF4A-I) (EC 3.6.4.13) (ATP-dependent RNA helicase eIF4A-1)	IF4A1_MOUSE		P60843	NA
-0.2354	16.0481	-2.53273	0.0253614	0.111866	-3.89241	40S ribosomal protein S20	RS20_MOUSE	SUBCELLULAR LOCATION: Cytoplasm {ECO:0000250}.	P60867	NA
0.130929	15.11	1.53783	0.148626	0.317243	-5.48655	DnaJ homolog subfamily C member 5 (Cysteine string protein) (CSP)	DNJC5_MOUSE	SUBCELLULAR LOCATION: Membrane {ECO:0000269|PubMed:17034881}; Lipid-anchor {ECO:0000269|PubMed:17034881}. Melanosome {ECO:0000250|UniProtKB:Q9H3Z4}. Cell membrane {ECO:0000250|UniProtKB:Q9H3Z4}. Note=Colocalizes with insulin granules, when overexpressed in a islet cell line. {ECO:0000269|PubMed:17034881}.	P60904	NA
0.0550179	14.7474	0.634423	0.537067	0.695757	-6.42471	Ras-related protein Rab-5B	RAB5B_MOUSE	SUBCELLULAR LOCATION: Cell membrane; Lipid-anchor; Cytoplasmic side. Early endosome membrane; Lipid-anchor. Melanosome {ECO:0000250}.	P61021	NA
0.0602277	13.404	0.508854	0.61958	0.7592	-6.49887	Calcineurin B homologous protein 1 (Calcineurin B-like protein) (Calcium-binding protein CHP) (Calcium-binding protein p22) (EF-hand calcium-binding domain-containing protein p22) (Sid 470) (p24)	CHP1_MOUSE	SUBCELLULAR LOCATION: Nucleus {ECO:0000250|UniProtKB:P61023}. Cytoplasm {ECO:0000250|UniProtKB:P61023}. Cytoplasm, cytoskeleton {ECO:0000250|UniProtKB:P61023}. Endomembrane system {ECO:0000250|UniProtKB:P61023}. Endoplasmic reticulum-Golgi intermediate compartment {ECO:0000250|UniProtKB:P61023}. Endoplasmic reticulum {ECO:0000250|UniProtKB:P61023}. Cell membrane {ECO:0000250|UniProtKB:P61023}. Me…	P61022	NA
0.111198	13.6991	0.943622	0.36297	0.549157	-6.1787	Ras-related protein Rab-10	RAB10_MOUSE	SUBCELLULAR LOCATION: Cytoplasmic vesicle membrane {ECO:0000305}; Lipid-anchor {ECO:0000305|PubMed:20576682}; Cytoplasmic side {ECO:0000305|PubMed:20576682}. Golgi apparatus, trans-Golgi network membrane {ECO:0000250|UniProtKB:P24409}. Endosome membrane {ECO:0000250|UniProtKB:P61026}. Recycling endosome membrane {ECO:0000250|UniProtKB:P24409}. Cytoplasmic vesicle, phagosome membrane {ECO:0000250|…	P61027	NA
0.163987	14.5851	1.51824	0.153451	0.322822	-5.51329	NEDD8-conjugating enzyme Ubc12 (EC 2.3.2.-) (NEDD8 carrier protein) (Ubiquitin-conjugating enzyme E2 M)	UBC12_MOUSE		P61082	NA
-0.170573	12.6754	-1.55671	0.144102	0.311225	-5.46057	Ubiquitin-conjugating enzyme E2 K (EC 2.3.2.23) (E2 ubiquitin-conjugating enzyme K) (Huntingtin-interacting protein 2) (HIP-2) (Ubiquitin carrier protein) (Ubiquitin-conjugating enzyme E2-25 kDa) (Ubiquitin-conjugating enzyme E2(25K)) (Ubiquitin-conjugating enzyme E2-25K) (Ubiquitin-protein ligase)	UBE2K_MOUSE	SUBCELLULAR LOCATION: Cytoplasm {ECO:0000250|UniProtKB:P61085}.	P61087	NA
0.367736	13.639	3.11466	0.00841711	0.0598532	-2.83536	Ubiquitin-conjugating enzyme E2 N (EC 2.3.2.23) (Bendless-like ubiquitin-conjugating enzyme) (E2 ubiquitin-conjugating enzyme N) (Ubc13) (Ubiquitin carrier protein N) (Ubiquitin-protein ligase N)	UBE2N_MOUSE	SUBCELLULAR LOCATION: Nucleus {ECO:0000250|UniProtKB:P61088}. Cytoplasm {ECO:0000250|UniProtKB:P61088}.	P61089	NA
-0.402879	15.0824	-4.93038	0.000294398	0.0107455	0.473091	Fibroblast growth factor 1 (FGF-1) (Acidic fibroblast growth factor) (aFGF) (Heparin-binding growth factor 1) (HBGF-1)	FGF1_MOUSE	SUBCELLULAR LOCATION: Secreted. Cytoplasm {ECO:0000250}. Cytoplasm, cell cortex {ECO:0000250}. Cytoplasm, cytosol {ECO:0000250}. Nucleus {ECO:0000250}. Note=Lacks a cleavable signal sequence. Within the cytoplasm, it is transported to the cell membrane and then secreted by a non-classical pathway that requires Cu(2+) ions and S100A13. Secreted in a complex with SYT1. Binding of exogenous FGF1 to …	P61148	NA
-0.384011	14.0336	-3.15977	0.0077238	0.0563709	-2.7519	Actin-related protein 2 (Actin-like protein 2)	ARP2_MOUSE	SUBCELLULAR LOCATION: Cytoplasm, cytoskeleton {ECO:0000250|UniProtKB:P61160}. Cell projection {ECO:0000250|UniProtKB:P61160}.	P61161	NA
0.104579	16.1009	1.07064	0.304258	0.487338	-6.05327	COP9 signalosome complex subunit 2 (SGN2) (Signalosome subunit 2) (Alien homolog) (JAB1-containing signalosome subunit 2) (Thyroid receptor-interacting protein 15) (TR-interacting protein 15) (TRIP-15)	CSN2_MOUSE	SUBCELLULAR LOCATION: Cytoplasm {ECO:0000269|PubMed:10087198}. Nucleus {ECO:0000269|PubMed:10087198}.	P61202	NA
0.250124	12.9845	1.69663	0.114124	0.269246	-5.26157	ADP-ribosylation factor-like protein 1	ARL1_MOUSE	SUBCELLULAR LOCATION: Golgi apparatus membrane {ECO:0000250}; Peripheral membrane protein {ECO:0000250}; Cytoplasmic side {ECO:0000250}. Membrane {ECO:0000250|UniProtKB:P40616}; Lipid-anchor {ECO:0000250|UniProtKB:P40616}.	P61211	NA
-0.115049	13.9871	-1.38293	0.190521	0.366571	-5.69131	ATP-binding cassette sub-family E member 1 (RNase L inhibitor) (Ribonuclease 4 inhibitor) (RNS4I)	ABCE1_MOUSE	SUBCELLULAR LOCATION: Cytoplasm {ECO:0000250}. Mitochondrion {ECO:0000250}. Note=Localized to clusters of virus formation at the plasma membrane. {ECO:0000250}.	P61222	NA
-0.0370696	14.7827	-0.332336	0.745058	0.845242	-6.57645	60S ribosomal protein L26 (Silica-induced gene 20 protein) (SIG-20)	RL26_MOUSE		P61255	NA
0.00368302	13.7551	0.0322522	0.974772	0.986086	-6.63421	Proteasome activator complex subunit 3 (11S regulator complex subunit gamma) (REG-gamma) (Activator of multicatalytic protease subunit 3) (Ki nuclear autoantigen) (Proteasome activator 28 subunit gamma) (PA28g) (PA28gamma)	PSME3_MOUSE	SUBCELLULAR LOCATION: Nucleus {ECO:0000269|PubMed:12650640}. Cytoplasm {ECO:0000269|PubMed:12650640}. Note=Localizes to the cytoplasm during mitosis following nuclear envelope breakdown at this distinct stage of the cell cycle which allows its interaction with MAP3K3 kinase.	P61290	NA
-0.102728	14.516	-0.815948	0.42957	0.605221	-6.29083	Protein mago nashi homolog	MGN_MOUSE	SUBCELLULAR LOCATION: Nucleus {ECO:0000250}. Nucleus speckle {ECO:0000250}. Cytoplasm {ECO:0000250}. Note=Detected in granule-like structures in the dendroplasm. Travels to the cytoplasm as part of the exon junction complex (EJC) bound to mRNA. Colocalizes with the core EJC, ALYREF/THOC4, NXF1 and UAP56 in the nucleus and nuclear speckles (By similarity). {ECO:0000250}.	P61327	NA
-0.0610196	15.7454	-0.598363	0.56012	0.715151	-6.44758	60S ribosomal protein L27	RL27_MOUSE	SUBCELLULAR LOCATION: Cytoplasm, cytosol {ECO:0000250|UniProtKB:P61353}. Cytoplasm {ECO:0000250|UniProtKB:P61353}. Rough endoplasmic reticulum {ECO:0000250|UniProtKB:A1XQU5}. Note=Detected on cytosolic polysomes (By similarity). Detected in ribosomes that are associated with the rough endoplasmic reticulum (By similarity). {ECO:0000250|UniProtKB:A1XQU5, ECO:0000250|UniProtKB:P61353}.	P61358	NA
0.187275	13.3878	1.20087	0.251724	0.436808	-5.91117	Protein transport protein Sec61 subunit alpha isoform 1 (Sec61 alpha-1)	S61A1_MOUSE	SUBCELLULAR LOCATION: Endoplasmic reticulum membrane {ECO:0000250|UniProtKB:P61619}; Multi-pass membrane protein {ECO:0000305}. Note=Localizes exclusively in granular structures in the endoplasmic reticulum (ER). {ECO:0000250|UniProtKB:P61619}.	P61620	NA
0.285283	14.6126	2.93907	0.0117594	0.0726365	-3.15877	ADP-ribosylation factor 4	ARF4_MOUSE	SUBCELLULAR LOCATION: Golgi apparatus. Membrane {ECO:0000250|UniProtKB:P18085}; Lipid-anchor {ECO:0000250|UniProtKB:P18085}.	P61750	NA
0.0980382	14.9278	0.96285	0.3536	0.53889	-6.16058	Prefoldin subunit 3 (von Hippel-Lindau-binding protein 1) (VBP-1) (VHL-binding protein 1)	PFD3_MOUSE	SUBCELLULAR LOCATION: Cytoplasm. Nucleus. Note=In complex with VHL can translocate to the nucleus.	P61759	NA
1.27385	13.8291	11.7512	3.4265e-08	2.50135e-05	9.15638	4-aminobutyrate aminotransferase, mitochondrial (EC 2.6.1.19) ((S)-3-amino-2-methylpropionate transaminase) (EC 2.6.1.22) (GABA aminotransferase) (GABA-AT) (Gamma-amino-N-butyrate transaminase) (GABA transaminase) (GABA-T) (L-AIBAT)	GABT_MOUSE	SUBCELLULAR LOCATION: Mitochondrion matrix {ECO:0000250}.	P61922	NA
0.0464337	12.9832	0.383942	0.707373	0.820823	-6.55705	DDB1- and CUL4-associated factor 7 (WD repeat-containing protein 68) (WD repeat-containing protein An11 homolog)	DCAF7_MOUSE	SUBCELLULAR LOCATION: Cytoplasm {ECO:0000305}. Nucleus {ECO:0000250}. Note=Overexpression of DIAHP1 or active RHOA causes translocation from the nucleus to cytoplasm.	P61963	NA
0.115377	14.7632	1.12403	0.281801	0.466473	-5.99662	Heterogeneous nuclear ribonucleoprotein K (hnRNP K)	HNRPK_MOUSE	SUBCELLULAR LOCATION: Cytoplasm {ECO:0000250|UniProtKB:P61978}. Nucleus, nucleoplasm {ECO:0000250|UniProtKB:P61978}. Cell projection, podosome {ECO:0000250|UniProtKB:P61978}.	P61979	NA
-0.0520745	15.0166	-0.55593	0.58792	0.734586	-6.47288	14-3-3 protein gamma [Cleaved into: 14-3-3 protein gamma, N-terminally processed]	1433G_MOUSE	SUBCELLULAR LOCATION: Cytoplasm {ECO:0000250}.	P61982	NA
0.165815	14.462	1.73312	0.10727	0.26018	-5.20791	Ras-related protein R-Ras2	RRAS2_MOUSE	SUBCELLULAR LOCATION: Cell membrane {ECO:0000250}; Lipid-anchor {ECO:0000250}; Cytoplasmic side {ECO:0000250}. Note=Inner surface of plasma membrane possibly with attachment requiring acylation of the C-terminal cysteine (By similarity with RAS).	P62071	NA
-0.263628	14.9246	-2.38632	0.0333274	0.130703	-4.14896	Mitochondrial import inner membrane translocase subunit Tim10	TIM10_MOUSE	SUBCELLULAR LOCATION: Mitochondrion inner membrane {ECO:0000250}; Peripheral membrane protein {ECO:0000250}; Intermembrane side {ECO:0000250}.	P62073	NA
-0.245138	14.9697	-2.76032	0.0165124	0.0879193	-3.48467	Mitochondrial import inner membrane translocase subunit Tim8 B (Deafness dystonia protein 2 homolog)	TIM8B_MOUSE	SUBCELLULAR LOCATION: Mitochondrion inner membrane {ECO:0000250}; Peripheral membrane protein {ECO:0000250}; Intermembrane side {ECO:0000250}.	P62077	NA
-0.468385	14.7979	-2.60583	0.0221074	0.104012	-3.76252	40S ribosomal protein S7	RS7_MOUSE	SUBCELLULAR LOCATION: Cytoplasm, cytoskeleton, microtubule organizing center, centrosome {ECO:0000250|UniProtKB:P62081}. Note=Colocalizes with NEK6 in the centrosome. {ECO:0000250|UniProtKB:P62081}.	P62082	NA
-0.0441054	13.8174	-0.443018	0.665206	0.791847	-6.5315	Serine/threonine-protein phosphatase PP1-alpha catalytic subunit (PP-1A) (EC 3.1.3.16)	PP1A_MOUSE	SUBCELLULAR LOCATION: Cytoplasm {ECO:0000250}. Nucleus {ECO:0000250}. Nucleus, nucleoplasm {ECO:0000250}. Nucleus, nucleolus {ECO:0000250}. Note=Primarily nuclear and largely excluded from the nucleolus. Highly mobile in cells and can be relocalized through interaction with targeting subunits. NOM1 plays a role in targeting this protein to the nucleolus. In the presence of PPP1R8 relocalizes from…	P62137	NA
0.0374946	14.4572	0.431462	0.673367	0.796367	-6.53678	Serine/threonine-protein phosphatase PP1-beta catalytic subunit (PP-1B) (EC 3.1.3.16) (EC 3.1.3.53)	PP1B_MOUSE	SUBCELLULAR LOCATION: Cytoplasm {ECO:0000250|UniProtKB:P62140}. Nucleus {ECO:0000250|UniProtKB:P62140}. Nucleus, nucleoplasm {ECO:0000250|UniProtKB:P62140}. Nucleus, nucleolus {ECO:0000250|UniProtKB:P62140}. Note=Highly mobile in cells and can be relocalized through interaction with targeting subunits. In the presence of PPP1R8 relocalizes from the nucleus to nuclear speckles. {ECO:0000250|UniPro…	P62141	NA
0.191352	13.8065	2.39672	0.0326902	0.129344	-4.13092	26S proteasome regulatory subunit 4 (P26s4) (26S proteasome AAA-ATPase subunit RPT2) (Proteasome 26S subunit ATPase 1)	PRS4_MOUSE	SUBCELLULAR LOCATION: Cytoplasm {ECO:0000250}. Nucleus {ECO:0000250}. Membrane {ECO:0000250|UniProtKB:P62191}; Lipid-anchor {ECO:0000250|UniProtKB:P62191}.	P62192	NA
0.199418	14.0819	2.13857	0.0525129	0.170186	-4.56953	26S proteasome regulatory subunit 8 (26S proteasome AAA-ATPase subunit RPT6) (Proteasome 26S subunit ATPase 5) (Proteasome subunit p45) (p45/SUG) (mSUG1)	PRS8_MOUSE	SUBCELLULAR LOCATION: Cytoplasm {ECO:0000250|UniProtKB:P62195}. Nucleus {ECO:0000250|UniProtKB:P62195}.	P62196	NA
-0.00536833	13.7274	-0.0668197	0.947766	0.972751	-6.63239				P62204	NA
-0.162158	15.3842	-1.11834	0.284133	0.467156	-6.00277	40S ribosomal protein S8	RS8_MOUSE	SUBCELLULAR LOCATION: Cytoplasm {ECO:0000250}. Membrane {ECO:0000250|UniProtKB:P62241}; Lipid-anchor {ECO:0000250|UniProtKB:P62241}. Note=Localized in cytoplasmic mRNP granules containing untranslated mRNAs. {ECO:0000250}.	P62242	NA
-0.147194	14.0955	-1.41067	0.182367	0.355537	-5.65578	40S ribosomal protein S15a	RS15A_MOUSE		P62245	NA
-0.155069	14.5422	-1.88384	0.0826851	0.225645	-4.9791	14-3-3 protein epsilon (14-3-3E)	1433E_MOUSE	SUBCELLULAR LOCATION: Nucleus {ECO:0000250|UniProtKB:P62258}. Cytoplasm {ECO:0000250|UniProtKB:P62258}. Melanosome {ECO:0000250|UniProtKB:P62258}.	P62259	NA
-0.112833	13.9307	-0.889112	0.390475	0.572383	-6.22833	40S ribosomal protein S14	RS14_MOUSE		P62264	NA
0.0579925	15.5646	0.439003	0.668036	0.793447	-6.53335	40S ribosomal protein S23	RS23_MOUSE	SUBCELLULAR LOCATION: Cytoplasm, cytosol {ECO:0000250|UniProtKB:P62266}. Cytoplasm {ECO:0000250|UniProtKB:P62266}. Rough endoplasmic reticulum {ECO:0000250|UniProtKB:Q6SA96}. Note=Detected on cytosolic polysomes (By similarity). Detected in ribosomes that are associated with the rough endoplasmic reticulum (By similarity). {ECO:0000250|UniProtKB:P62266, ECO:0000250|UniProtKB:Q6SA96}.	P62267	NA
-0.07555	14.264	-0.521256	0.611159	0.752989	-6.49223	40S ribosomal protein S18 (Ke-3) (Ke3)	RS18_MOUSE	SUBCELLULAR LOCATION: Cytoplasm.	P62270	NA
-0.213548	15.6825	-1.77443	0.0999523	0.249454	-5.14631	40S ribosomal protein S11	RS11_MOUSE		P62281	NA
-0.272885	14.159	-2.18659	0.0481257	0.161599	-4.48954	40S ribosomal protein S13	RS13_MOUSE		P62301	NA
-0.227625	14.6277	-2.8289	0.0144988	0.0823732	-3.36013	U6 snRNA-associated Sm-like protein LSm6	LSM6_MOUSE	SUBCELLULAR LOCATION: Cytoplasm {ECO:0000250}. Nucleus {ECO:0000250}.	P62313	NA
0.0771175	14.3149	0.712707	0.488917	0.657594	-6.37076	Small nuclear ribonucleoprotein Sm D2 (Sm-D2) (snRNP core protein D2)	SMD2_MOUSE	SUBCELLULAR LOCATION: Cytoplasm, cytosol {ECO:0000250}. Nucleus {ECO:0000250}. Note=SMN-mediated assembly into core snRNPs occurs in the cytosol before SMN-mediated transport to the nucleus to be included in spliceosomes. {ECO:0000250}.	P62317	NA
0.0629022	14.3823	0.61672	0.548317	0.703358	-6.4361	26S proteasome regulatory subunit 10B (26S proteasome AAA-ATPase subunit RPT4) (Proteasome 26S subunit ATPase 6) (Proteasome subunit p42)	PRS10_MOUSE	SUBCELLULAR LOCATION: Cytoplasm {ECO:0000250}. Nucleus {ECO:0000250}.	P62334	NA
0.108562	12.8643	0.666844	0.516806	0.680079	-6.40307	Voltage-gated potassium channel subunit beta-2 (EC 1.1.1.-) (K(+) channel subunit beta-2) (Kv-beta-2) (Neuroimmune protein F5)	KCAB2_MOUSE	SUBCELLULAR LOCATION: Cytoplasm {ECO:0000250|UniProtKB:P62483}. Membrane {ECO:0000269|PubMed:21357749, ECO:0000269|PubMed:8576199}; Peripheral membrane protein {ECO:0000305}; Cytoplasmic side {ECO:0000305}. Cell membrane {ECO:0000250|UniProtKB:P62483}; Peripheral membrane protein {ECO:0000305}; Cytoplasmic side {ECO:0000305}. Cell projection, axon {ECO:0000269|PubMed:11825900}. Cell junction, syn…	P62482	NA
-0.0631687	16.0241	-0.70355	0.494412	0.662239	-6.37737	Dynein light chain roadblock-type 1 (Dynein light chain 2A, cytoplasmic)	DLRB1_MOUSE	SUBCELLULAR LOCATION: Cytoplasm, cytoskeleton.	P62627	NA
-0.210164	15.0257	-2.42456	0.0310413	0.125021	-4.08247	Elongation factor 1-alpha 2 (EF-1-alpha-2) (Eukaryotic elongation factor 1 A-2) (eEF1A-2) (Statin-S1)	EF1A2_MOUSE	SUBCELLULAR LOCATION: Nucleus.	P62631	NA
-0.234365	14.6445	-2.20826	0.0462609	0.158971	-4.45319	40S ribosomal protein S4, X isoform	RS4X_MOUSE	SUBCELLULAR LOCATION: Cytoplasm {ECO:0000250}. Note=Localized in cytoplasmic mRNP granules containing untranslated mRNAs. {ECO:0000250}.	P62702	NA
-0.229824	15.2831	-1.71553	0.110526	0.264756	-5.23386	60S ribosomal protein L18a	RL18A_MOUSE		P62717	NA
0.1186	15.0333	1.35854	0.197938	0.373454	-5.72212	AP-2 complex subunit sigma (Adaptor protein complex AP-2 subunit sigma) (Adaptor-related protein complex 2 subunit sigma) (Clathrin assembly protein 2 sigma small chain) (Clathrin coat assembly protein AP17) (Clathrin coat-associated protein AP17) (Plasma membrane adaptor AP-2 17 kDa protein) (Sigma-adaptin 3b) (Sigma2-adaptin)	AP2S1_MOUSE	SUBCELLULAR LOCATION: Cell membrane. Membrane, coated pit; Peripheral membrane protein; Cytoplasmic side. Note=AP-2 appears to be excluded from internalizing CCVs and to disengage from sites of endocytosis seconds before internalization of the nascent CCV. {ECO:0000250}.	P62743	NA
0.0632858	13.0588	0.698746	0.497309	0.664502	-6.3808	Hippocalcin-like protein 1 (Neural visinin-like protein 3) (NVL-3) (NVP-3) (Visinin-like protein 3) (VILIP-3)	HPCL1_MOUSE	SUBCELLULAR LOCATION: Membrane {ECO:0000250|UniProtKB:P37235}; Lipid-anchor {ECO:0000250|UniProtKB:P37235}.	P62748	NA
-0.090339	14.9454	-0.933777	0.367835	0.553934	-6.18785	60S ribosomal protein L23a	RL23A_MOUSE		P62751	NA
-0.0256494	13.9454	-0.294523	0.773117	0.867315	-6.58892	40S ribosomal protein S6 (Phosphoprotein NP33)	RS6_MOUSE		P62754	NA
0.201105	15.0534	1.70106	0.113271	0.268467	-5.25509	Myotrophin (Granule cell differentiation protein) (Protein V-1)	MTPN_MOUSE	SUBCELLULAR LOCATION: Cytoplasm {ECO:0000305}. Nucleus {ECO:0000250}. Cytoplasm, perinuclear region {ECO:0000250}.	P62774	NA
-0.0081731	13.7948	-0.0779681	0.939069	0.969961	-6.63154	V-type proton ATPase subunit B, brain isoform (V-ATPase subunit B 2) (Endomembrane proton pump 58 kDa subunit) (Vacuolar proton pump subunit B 2)	VATB2_MOUSE	SUBCELLULAR LOCATION: Endomembrane system; Peripheral membrane protein. Melanosome {ECO:0000250}. Note=Endomembrane.	P62814	NA
-0.122383	13.8505	-1.13267	0.278285	0.462225	-5.98723	Ras-related protein Rab-1A (YPT1-related protein)	RAB1A_MOUSE	SUBCELLULAR LOCATION: Golgi apparatus {ECO:0000250|UniProtKB:P62820}. Endoplasmic reticulum {ECO:0000250|UniProtKB:P62820}. Early endosome {ECO:0000250|UniProtKB:P62820}. Cytoplasm, cytosol {ECO:0000250|UniProtKB:P62820}. Membrane {ECO:0000250|UniProtKB:P62820}. Melanosome {ECO:0000269|PubMed:22854043}. Note=Alternates between membrane-associated and cytosolic forms. {ECO:0000250|UniProtKB:P62820…	P62821	NA
-0.200525	15.1597	-2.07711	0.0586751	0.182656	-4.6707	GTP-binding nuclear protein Ran (GTPase Ran) (Ras-like protein TC4) (Ras-related nuclear protein)	RAN_MOUSE	SUBCELLULAR LOCATION: Nucleus {ECO:0000269|PubMed:18347012, ECO:0000269|PubMed:25946333}. Nucleus envelope {ECO:0000269|PubMed:25946333}. Cytoplasm, cytosol {ECO:0000250|UniProtKB:P62826}. Cytoplasm {ECO:0000269|PubMed:18347012}. Melanosome {ECO:0000250|UniProtKB:P62826}. Note=Predominantly nuclear during interphase. Becomes dispersed throughout the cytoplasm during mitosis (By similarity). Ident…	P62827	NA
-0.175861	15.4457	-1.38653	0.189445	0.365618	-5.68672	60S ribosomal protein L23	RL23_MOUSE		P62830	NA
0.147023	13.6746	0.960013	0.354972	0.539853	-6.16328	Ras-related protein Rap-1A (Ras-related protein Krev-1)	RAP1A_MOUSE	SUBCELLULAR LOCATION: Cell membrane {ECO:0000250}; Lipid-anchor {ECO:0000250}. Cell junction {ECO:0000269|PubMed:19635461}. Cytoplasm {ECO:0000250}. Cytoplasm, perinuclear region {ECO:0000250}. Early endosome {ECO:0000250}. Late endosome {ECO:0000250}. Note=Recruited from early endosome to late endosome compartment after nerve growth factor (NGF) stimulation. Colocalized with RAPGEF2 in the perin…	P62835	NA
-0.111666	14.6157	-0.855196	0.408289	0.587871	-6.2579	40S ribosomal protein S24	RS24_MOUSE		P62849	NA
-0.162145	15.6535	-1.35856	0.197932	0.373454	-5.7221	40S ribosomal protein S25	RS25_MOUSE		P62852	NA
-0.266445	14.7817	-2.56997	0.0236496	0.106849	-3.82638	40S ribosomal protein S26	RS26_MOUSE	SUBCELLULAR LOCATION: Cytoplasm, cytosol {ECO:0000250|UniProtKB:P62854}. Cytoplasm {ECO:0000250|UniProtKB:P62854}. Rough endoplasmic reticulum {ECO:0000250|UniProtKB:P49171}. Note=Detected on cytosolic polysomes (By similarity). Detected in ribosomes that are associated with the rough endoplasmic reticulum (By similarity). {ECO:0000250|UniProtKB:P49171, ECO:0000250|UniProtKB:P62854}.	P62855	NA
-0.257492	14.6145	-2.68819	0.0189268	0.0956162	-3.6149	40S ribosomal protein S28	RS28_MOUSE	SUBCELLULAR LOCATION: Cytoplasm, cytosol {ECO:0000250|UniProtKB:P62857}. Cytoplasm {ECO:0000250|UniProtKB:P62857}. Rough endoplasmic reticulum {ECO:0000250|UniProtKB:Q6QAT1}. Note=Detected on cytosolic polysomes (By similarity). Detected in ribosomes that are associated with the rough endoplasmic reticulum (By similarity). {ECO:0000250|UniProtKB:P62857, ECO:0000250|UniProtKB:Q6QAT1}.	P62858	NA
0.0620133	14.2311	0.853532	0.409176	0.588859	-6.25932	E3 ubiquitin-protein ligase RBX1 (EC 2.3.2.27) (EC 2.3.2.32) (E3 ubiquitin-protein transferase RBX1) (RING finger protein 75) (RING-box protein 1) (Rbx1) [Cleaved into: E3 ubiquitin-protein ligase RBX1, N-terminally processed]	RBX1_MOUSE	SUBCELLULAR LOCATION: Cytoplasm {ECO:0000250|UniProtKB:P62877}. Nucleus {ECO:0000250|UniProtKB:P62877}.	P62878	NA
0.730687	13.7588	4.64022	0.000491708	0.0127061	-0.0365892	Guanine nucleotide-binding protein G(I)/G(S)/G(T) subunit beta-2 (G protein subunit beta-2) (Transducin beta chain 2)	GBB2_MOUSE	SUBCELLULAR LOCATION: Cytoplasm, perinuclear region {ECO:0000250}.	P62880	NA
-0.127444	14.6288	-1.29124	0.219631	0.399004	-5.80499	60S ribosomal protein L30	RL30_MOUSE		P62889	NA
-0.189889	15.3468	-1.50861	0.155871	0.326086	-5.52634	60S ribosomal protein L31	RL31_MOUSE		P62900	NA
-0.261268	14.5029	-2.55862	0.0241588	0.107865	-3.84653	40S ribosomal protein S3 (EC 4.2.99.18)	RS3_MOUSE	SUBCELLULAR LOCATION: Cytoplasm {ECO:0000269|PubMed:14988002}. Nucleus {ECO:0000269|PubMed:14988002}. Nucleus, nucleolus {ECO:0000250|UniProtKB:P23396}. Mitochondrion inner membrane {ECO:0000250|UniProtKB:P23396}; Peripheral membrane protein {ECO:0000250|UniProtKB:P23396}. Cytoplasm, cytoskeleton, spindle {ECO:0000250|UniProtKB:P23396}. Note=In normal cells, located mainly in the cytoplasm with s…	P62908	NA
-0.113753	14.6292	-1.06116	0.308381	0.490187	-6.06309	60S ribosomal protein L8	RL8_MOUSE	SUBCELLULAR LOCATION: Cytoplasm {ECO:0000250|UniProtKB:P62917}.	P62918	NA
0.357055	14.0098	3.38406	0.00503992	0.0457413	-2.33566	F-box only protein 40	FBX40_MOUSE	SUBCELLULAR LOCATION: Cytoplasm {ECO:0000269|PubMed:17928169}.	P62932	NA
-0.366747	13.0382	-2.34312	0.0361046	0.135096	-4.22363	Nuclease-sensitive element-binding protein 1 (CCAAT-binding transcription factor I subunit A) (CBF-A) (DNA-binding protein B) (DBPB) (Enhancer factor I subunit A) (EFI-A) (Y-box transcription factor) (Y-box-binding protein 1) (YB-1)	YBOX1_MOUSE	SUBCELLULAR LOCATION: Cytoplasm {ECO:0000250}. Nucleus {ECO:0000250}. Cytoplasmic granule {ECO:0000250|UniProtKB:P67809}. Secreted {ECO:0000250}. Note=Shuttles between nucleus and cytoplasm. Localized in cytoplasmic mRNP granules containing untranslated mRNAs. Shuttles between nucleus and cytoplasm. Predominantly cytoplasmic in proliferating cells. Cytotoxic stress and DNA damage enhance transloc…	P62960	NA
0.072884	14.5932	0.662948	0.519217	0.681689	-6.40573	Profilin-1 (Profilin I)	PROF1_MOUSE	SUBCELLULAR LOCATION: Cytoplasm, cytoskeleton.	P62962	NA
0.185362	14.0114	1.89639	0.0808879	0.223034	-4.95956	Transformer-2 protein homolog beta (TRA-2 beta) (TRA2-beta) (Silica-induced gene 41 protein) (SIG-41) (Splicing factor, arginine/serine-rich 10) (Transformer-2 protein homolog B)	TRA2B_MOUSE	SUBCELLULAR LOCATION: Nucleus {ECO:0000250}.	P62996	NA
0.32886	14.615	1.50649	0.156408	0.326647	-5.52922	Ras-related C3 botulinum toxin substrate 1 (p21-Rac1)	RAC1_MOUSE	SUBCELLULAR LOCATION: Cell membrane {ECO:0000250}; Lipid-anchor {ECO:0000250}; Cytoplasmic side {ECO:0000250}. Melanosome {ECO:0000250}. Cytoplasm {ECO:0000250}. Note=Inner surface of plasma membrane possibly with attachment requiring prenylation of the C-terminal cysteine. Found in the ruffled border (a late endosomal-like compartment in the plasma membrane) of bone-resorbing osteoclasts (By sim…	P63001	NA
0.0570097	13.2396	0.640529	0.533217	0.694177	-6.42071	Platelet-activating factor acetylhydrolase IB subunit alpha (Lissencephaly-1 protein) (LIS-1) (PAF acetylhydrolase 45 kDa subunit) (PAF-AH 45 kDa subunit) (PAF-AH alpha) (PAFAH alpha)	LIS1_MOUSE	SUBCELLULAR LOCATION: Cytoplasm, cytoskeleton. Cytoplasm, cytoskeleton, microtubule organizing center, centrosome. Cytoplasm, cytoskeleton, spindle. Nucleus membrane {ECO:0000255|HAMAP-Rule:MF_03141}. Note=May localize to the nuclear membrane (By similarity). Localizes to the plus end of microtubules and to the centrosome. Redistributes to axons during neuronal development. Also localizes to the …	P63005	NA
-0.0772584	14.9718	-1.0487	0.313867	0.4954	-6.0759	Ras-related protein Rab-3A	RAB3A_MOUSE	SUBCELLULAR LOCATION: Cell membrane {ECO:0000305}; Lipid-anchor {ECO:0000305}; Cytoplasmic side {ECO:0000305}.	P63011	NA
-0.138439	14.5603	-1.89919	0.080491	0.222788	-4.95518	Heat shock cognate 71 kDa protein (Heat shock 70 kDa protein 8)	HSP7C_MOUSE	SUBCELLULAR LOCATION: Cytoplasm {ECO:0000250}. Melanosome {ECO:0000250}. Nucleus, nucleolus {ECO:0000250}. Cell membrane {ECO:0000250}. Note=Localized in cytoplasmic mRNP granules containing untranslated mRNAs. Translocates rapidly from the cytoplasm to the nuclei, and especially to the nucleoli, upon heat shock (By similarity). {ECO:0000250}.	P63017	NA
0.040327	13.9339	0.38988	0.703086	0.819565	-6.55465	Vesicle-associated membrane protein 3 (VAMP-3) (Cellubrevin) (CEB) (Synaptobrevin-3)	VAMP3_MOUSE	SUBCELLULAR LOCATION: Membrane {ECO:0000305}; Single-pass type IV membrane protein {ECO:0000305}. Cell junction, synapse, synaptosome {ECO:0000250}.	P63024	NA
-0.175548	14.4461	-1.60994	0.131976	0.293057	-5.38618	Translationally-controlled tumor protein (TCTP) (21 kDa polypeptide) (p21) (p23)	TCTP_MOUSE	SUBCELLULAR LOCATION: Cytoplasm {ECO:0000250}.	P63028	NA
-0.102039	15.3886	-0.667654	0.516305	0.680079	-6.40252	Mitochondrial pyruvate carrier 1 (Brain protein 44-like protein)	MPC1_MOUSE	SUBCELLULAR LOCATION: Mitochondrion inner membrane {ECO:0000269|PubMed:22628554}; Multi-pass membrane protein {ECO:0000269|PubMed:22628554}.	P63030	NA
-0.285965	14.1627	-3.40438	0.00484906	0.04495	-2.29789	60 kDa heat shock protein, mitochondrial (EC 3.6.4.9) (60 kDa chaperonin) (Chaperonin 60) (CPN60) (HSP-65) (Heat shock protein 60) (HSP-60) (Hsp60) (Mitochondrial matrix protein P1)	CH60_MOUSE	SUBCELLULAR LOCATION: Mitochondrion matrix {ECO:0000250|UniProtKB:P10809}.	P63038	NA
0.108429	12.9955	1.07635	0.301797	0.485803	-6.04733	Eukaryotic translation initiation factor 4E (eIF-4E) (eIF4E) (mRNA cap-binding protein) (eIF-4F 25 kDa subunit)	IF4E_MOUSE	SUBCELLULAR LOCATION: Cytoplasm, P-body {ECO:0000250}. Cytoplasm {ECO:0000269|PubMed:22900038}.	P63073	NA
0.060145	14.7656	0.564026	0.582561	0.730831	-6.46819	Mitogen-activated protein kinase 1 (MAP kinase 1) (MAPK 1) (EC 2.7.11.24) (ERT1) (Extracellular signal-regulated kinase 2) (ERK-2) (MAP kinase isoform p42) (p42-MAPK) (Mitogen-activated protein kinase 2) (MAP kinase 2) (MAPK 2)	MK01_MOUSE	SUBCELLULAR LOCATION: Cytoplasm, cytoskeleton, spindle {ECO:0000250}. Nucleus. Cytoplasm, cytoskeleton, microtubule organizing center, centrosome {ECO:0000250}. Cytoplasm. Membrane, caveola {ECO:0000250|UniProtKB:P63086}. Note=Associated with the spindle during prometaphase and metaphase (By similarity). PEA15-binding and phosphorylated DAPK1 promote its cytoplasmic retention. Phosphorylation at …	P63085	NA
-0.542279	14.1227	-4.87553	0.0003241	0.0111338	0.377573	Serine/threonine-protein phosphatase PP1-gamma catalytic subunit (PP-1G) (EC 3.1.3.16) (Protein phosphatase 1C catalytic subunit)	PP1G_MOUSE	SUBCELLULAR LOCATION: Cytoplasm {ECO:0000250|UniProtKB:P36873}. Nucleus {ECO:0000250|UniProtKB:P36873}. Cleavage furrow {ECO:0000250|UniProtKB:P36873}. Nucleus, nucleolus {ECO:0000250|UniProtKB:P36873}. Nucleus, nucleoplasm {ECO:0000250|UniProtKB:P36873}. Chromosome, centromere, kinetochore {ECO:0000250|UniProtKB:P36873}. Nucleus speckle {ECO:0000250|UniProtKB:P36873}. Midbody {ECO:0000250|UniPro…	P63087	NA
-0.0530481	14.3674	-0.43366	0.671811	0.795817	-6.53579	14-3-3 protein zeta/delta (Protein kinase C inhibitor protein 1) (KCIP-1) (SEZ-2)	1433Z_MOUSE	SUBCELLULAR LOCATION: Cytoplasm. Melanosome. Note=Located to stage I to stage IV melanosomes. {ECO:0000250}.	P63101	NA
0.249492	15.6511	1.96055	0.0722428	0.208041	-4.85857	High mobility group protein B1 (High mobility group protein 1) (HMG-1)	HMGB1_MOUSE	SUBCELLULAR LOCATION: Nucleus {ECO:0000269|PubMed:17114460, ECO:0000269|PubMed:20819940}. Cytoplasm {ECO:0000269|PubMed:17114460, ECO:0000269|PubMed:20819940}. Secreted {ECO:0000269|PubMed:22105604}. Chromosome {ECO:0000269|PubMed:12110890}. Cell membrane {ECO:0000269|PubMed:2461949}; Peripheral membrane protein {ECO:0000269|PubMed:2461949}; Extracellular side {ECO:0000269|PubMed:2461949}. Endoso…	P63158	NA
-0.0970992	16.0935	-1.04131	0.317152	0.497626	-6.08342	Eukaryotic translation initiation factor 5A-1 (eIF-5A-1) (eIF-5A1) (Eukaryotic initiation factor 5A isoform 1) (eIF-5A) (eIF-4D)	IF5A1_MOUSE	SUBCELLULAR LOCATION: Cytoplasm {ECO:0000269|PubMed:17707773}. Nucleus {ECO:0000269|PubMed:17707773}. Endoplasmic reticulum membrane {ECO:0000250}; Peripheral membrane protein {ECO:0000250}; Cytoplasmic side {ECO:0000250}. Nucleus, nuclear pore complex {ECO:0000250}. Note=The N-terminal extension contributes in signaling this protein to nuclear localization.	P63242	NA
-0.2332	13.1944	-1.11578	0.285184	0.467972	-6.00552	cAMP-dependent protein kinase inhibitor alpha (PKI-alpha) (cAMP-dependent protein kinase inhibitor, muscle/brain isoform)	IPKA_MOUSE		P63248	NA
-0.0338848	15.351	-0.256328	0.801803	0.886213	-6.60001	Cysteine-rich protein 1 (CRP-1) (Cysteine-rich intestinal protein) (CRIP)	CRIP1_MOUSE		P63254	NA
0.236592	12.7946	1.52713	0.151246	0.320259	-5.50119	Actin, cytoplasmic 2 (Gamma-actin) [Cleaved into: Actin, cytoplasmic 2, N-terminally processed]	ACTG_MOUSE	SUBCELLULAR LOCATION: Cytoplasm, cytoskeleton {ECO:0000250|UniProtKB:P63261}.	P63260	NA
-0.0813378	13.8551	-0.728314	0.479637	0.649641	-6.35931	40S ribosomal protein S17	RS17_MOUSE		P63276	NA
0.244242	14.1175	2.5737	0.0234841	0.106697	-3.81973	Ras-related protein Ral-A	RALA_MOUSE	SUBCELLULAR LOCATION: Cell membrane {ECO:0000250|UniProtKB:P11233}; Lipid-anchor {ECO:0000250|UniProtKB:P11233}; Cytoplasmic side. Cleavage furrow {ECO:0000250|UniProtKB:P11233}. Midbody, Midbody ring {ECO:0000250|UniProtKB:P11233}. Note=Predominantly at the cell surface in the absence of LPA. In the presence of LPA, colocalizes with LPAR1 and LPAR2 in endocytic vesicles. {ECO:0000250|UniProtKB:P…	P63321	NA
-0.18034	14.4092	-2.41062	0.0318564	0.127603	-4.10675	40S ribosomal protein S12	RS12_MOUSE	SUBCELLULAR LOCATION: Cytoplasm.	P63323	NA
-0.164419	13.9364	-0.79608	0.440614	0.616775	-6.30697	40S ribosomal protein S10	RS10_MOUSE	SUBCELLULAR LOCATION: Cytoplasm {ECO:0000250}. Nucleus, nucleolus {ECO:0000250}. Note=Localized in the granular component (GC) region of the nucleolus. Methylation is required for its localization in the GC region. Colocalizes with NPS1 in the GC region of the nucleolus (By similarity). {ECO:0000250}.	P63325	NA
-0.042627	14.0473	-0.43272	0.672476	0.795942	-6.53621	Serine/threonine-protein phosphatase 2B catalytic subunit alpha isoform (EC 3.1.3.16) (CAM-PRP catalytic subunit) (Calmodulin-dependent calcineurin A subunit alpha isoform) (CNA alpha)	PP2BA_MOUSE	SUBCELLULAR LOCATION: Cytoplasm {ECO:0000250|UniProtKB:Q08209}. Cell membrane {ECO:0000250|UniProtKB:Q08209}; Peripheral membrane protein {ECO:0000250|UniProtKB:Q08209}. Cell membrane, sarcolemma {ECO:0000250|UniProtKB:P63329}. Cytoplasm, myofibril, sarcomere, Z line {ECO:0000250|UniProtKB:P63329}. Cell projection, dendritic spine {ECO:0000250|UniProtKB:Q08209}. Note=Colocalizes with ACTN1 and MY…	P63328	NA
-0.0433254	13.8857	-0.580973	0.571426	0.722635	-6.45816	Prohibitin (B-cell receptor-associated protein 32) (BAP 32)	PHB_MOUSE	SUBCELLULAR LOCATION: Mitochondrion inner membrane {ECO:0000269|PubMed:11302691}.	P67778	NA
-0.0889322	13.7559	-1.14591	0.272967	0.456718	-5.97275	Casein kinase II subunit beta (CK II beta) (Phosvitin)	CSK2B_MOUSE		P67871	NA
-0.279514	14.5907	-2.43379	0.0305121	0.123786	-4.06636	60S ribosomal protein L22 (Heparin-binding protein HBp15)	RL22_MOUSE		P67984	NA
-0.0681153	14.9562	-0.771397	0.454587	0.628023	-6.32653	Ubiquitin-conjugating enzyme E2 L3 (EC 2.3.2.23) (E2 ubiquitin-conjugating enzyme L3) (UbcM4) (Ubiquitin carrier protein L3) (Ubiquitin-protein ligase L3)	UB2L3_MOUSE	SUBCELLULAR LOCATION: Nucleus {ECO:0000250|UniProtKB:P68036}. Cytoplasm {ECO:0000250|UniProtKB:P68036}.	P68037	NA
-0.123692	14.7073	-1.00498	0.333675	0.516926	-6.1198	Receptor of activated protein C kinase 1 (12-3) (Guanine nucleotide-binding protein subunit beta-2-like 1) (Receptor for activated C kinase) (Receptor of activated protein kinase C 1) (p205) [Cleaved into: Receptor of activated protein C kinase 1, N-terminally processed (Guanine nucleotide-binding protein subunit beta-2-like 1, N-terminally processed)]	RACK1_MOUSE	SUBCELLULAR LOCATION: Cell membrane {ECO:0000250|UniProtKB:P63244}; Peripheral membrane protein {ECO:0000250|UniProtKB:P63244}. Cytoplasm {ECO:0000269|PubMed:20093473}. Cytoplasm, perinuclear region {ECO:0000250|UniProtKB:P63244}. Nucleus {ECO:0000269|PubMed:20093473}. Perikaryon {ECO:0000269|PubMed:16414032}. Cell projection, dendrite {ECO:0000269|PubMed:16414032}. Note=Recruited to the plasma m…	P68040	NA
0.854543	13.6138	2.52653	0.025658	0.112664	-3.90339	Actin, alpha skeletal muscle (Alpha-actin-1) [Cleaved into: Actin, alpha skeletal muscle, intermediate form]	ACTS_MOUSE	SUBCELLULAR LOCATION: Cytoplasm, cytoskeleton.	P68134	NA
0.0560933	13.3193	0.239009	0.814913	0.89423	-6.60454	cAMP-dependent protein kinase catalytic subunit beta (PKA C-beta) (EC 2.7.11.11)	KAPCB_MOUSE	SUBCELLULAR LOCATION: Cytoplasm {ECO:0000250}. Cell membrane {ECO:0000250}. Membrane {ECO:0000250|UniProtKB:P22694}; Lipid-anchor {ECO:0000250|UniProtKB:P22694}. Nucleus {ECO:0000250}. Note=Translocates into the nucleus (monomeric catalytic subunit). The inactive holoenzyme is found in the cytoplasm. {ECO:0000250}.	P68181	NA
-0.0290411	13.9762	-0.352363	0.730345	0.838232	-6.56925	14-3-3 protein theta (14-3-3 protein tau)	1433T_MOUSE	SUBCELLULAR LOCATION: Cytoplasm.	P68254	NA
-0.148663	14.4761	-1.16498	0.265444	0.448535	-5.95164	Tubulin alpha-4A chain (Alpha-tubulin 4) (Alpha-tubulin isotype M-alpha-4) (Tubulin alpha-4 chain)	TBA4A_MOUSE	SUBCELLULAR LOCATION: Cytoplasm, cytoskeleton.	P68368	NA
-0.0635432	14.0485	-0.669758	0.515006	0.67948	-6.40108	14-3-3 protein eta	1433F_MOUSE	SUBCELLULAR LOCATION: Cytoplasm.	P68510	NA
0.360023	13.4565	2.47547	0.0282298	0.119465	-3.99336	Ribosome maturation protein SBDS (Protein 22A3) (Shwachman-Bodian-Diamond syndrome protein homolog)	SBDS_MOUSE	SUBCELLULAR LOCATION: Cytoplasm. Nucleus, nucleolus {ECO:0000250}. Nucleus, nucleoplasm. Cytoplasm, cytoskeleton, spindle {ECO:0000250}. Note=Detected in the cytoplasm, but not in the nucleus (PubMed:21536732). Primarily detected in the cytoplasm, and at low levels in nucleus (PubMed:19602484). Detected in the nucleolus during G1 and G2 phase of the cell cycle, and diffusely distributed in the nu…	P70122	NA
-0.0229173	13.474	-0.246292	0.809392	0.890521	-6.60267	ATP-binding cassette sub-family C member 9 (Sulfonylurea receptor 2)	ABCC9_MOUSE	SUBCELLULAR LOCATION: Membrane {ECO:0000255|PROSITE-ProRule:PRU00441}; Multi-pass membrane protein {ECO:0000255|PROSITE-ProRule:PRU00441}.	P70170	NA
-0.241142	14.3469	-2.68524	0.0190329	0.0956557	-3.62022	Proteasome subunit beta type-7 (EC 3.4.25.1) (Macropain chain Z) (Multicatalytic endopeptidase complex chain Z) (Proteasome subunit Z)	PSB7_MOUSE	SUBCELLULAR LOCATION: Cytoplasm {ECO:0000250|UniProtKB:Q99436}. Nucleus {ECO:0000250|UniProtKB:Q99436}.	P70195	NA
0.611459	12.5677	3.86404	0.00203698	0.0281895	-1.4451	Friend virus susceptibility protein 1	FV1_MOUSE		P70213	NA
0.112074	14.142	1.05719	0.310124	0.492153	-6.06719	6-phosphofructo-2-kinase/fructose-2,6-bisphosphatase 2 (6PF-2-K/Fru-2,6-P2ase 2) (PFK/FBPase 2) (6PF-2-K/Fru-2,6-P2ase heart-type isozyme) [Includes: 6-phosphofructo-2-kinase (EC 2.7.1.105); Fructose-2,6-bisphosphatase (EC 3.1.3.46)]	F262_MOUSE		P70265	NA
0.0329054	13.5475	0.194045	0.84921	0.918746	-6.61483	6-phosphofructo-2-kinase/fructose-2,6-bisphosphatase 1 (6PF-2-K/Fru-2,6-P2ase 1) (PFK/FBPase 1) (6PF-2-K/Fru-2,6-P2ase liver isozyme) [Includes: 6-phosphofructo-2-kinase (EC 2.7.1.105); Fructose-2,6-bisphosphatase (EC 3.1.3.46)]	F261_MOUSE		P70266	NA
-0.238226	13.2383	-2.05519	0.0610315	0.188584	-4.70645	PDZ and LIM domain protein 4 (LIM protein RIL) (Reversion-induced LIM protein)	PDLI4_MOUSE	SUBCELLULAR LOCATION: Cytoplasm, cytoskeleton {ECO:0000250|UniProtKB:P36202}. Cell projection, dendritic spine {ECO:0000250|UniProtKB:P36202}. Early endosome membrane {ECO:0000250|UniProtKB:P36202}; Peripheral membrane protein {ECO:0000250|UniProtKB:P36202}; Cytoplasmic side {ECO:0000250|UniProtKB:P36202}. Recycling endosome membrane {ECO:0000250|UniProtKB:P36202}; Peripheral membrane protein {EC…	P70271	NA
0.0888657	15.1134	0.563873	0.582662	0.730831	-6.46828	Selenoprotein P (SeP) (Plasma selenoprotein P)	SEPP1_MOUSE	SUBCELLULAR LOCATION: Secreted {ECO:0000269|PubMed:18174160}. Note=Passes from plasma into the glomerular filtrate where it is removed by endocytosis mediated by LRP2 in the proximal tubule epithelium. {ECO:0000269|PubMed:18174160}.	P70274	NA
0.0556933	14.4471	0.380047	0.710191	0.82292	-6.55861	55 kDa erythrocyte membrane protein (p55) (Membrane protein, palmitoylated 1)	EM55_MOUSE	SUBCELLULAR LOCATION: Membrane {ECO:0000250}; Lipid-anchor {ECO:0000250}. Cell projection, stereocilium {ECO:0000269|PubMed:16829577, ECO:0000269|PubMed:17584769}. Note=Colocalizes with WHRN at stereocilium tip during hair cell development. Colocalizes with MPP5 in the retina, at the outer limiting membrane (OLM). Colocalizes with WHRN in the retina, at the outer limiting membrane (OLM), outer pl…	P70290	NA
-0.111601	14.9514	-1.27916	0.22372	0.403497	-5.81952	Phosphatidylethanolamine-binding protein 1 (PEBP-1) (HCNPpp) [Cleaved into: Hippocampal cholinergic neurostimulating peptide (HCNP)]	PEBP1_MOUSE	SUBCELLULAR LOCATION: Cytoplasm.	P70296	NA
-0.025593	13.5837	-0.237445	0.816099	0.894845	-6.60493	Signal transducing adapter molecule 1 (STAM-1)	STAM1_MOUSE	SUBCELLULAR LOCATION: Cytoplasm {ECO:0000305}. Early endosome membrane {ECO:0000250|UniProtKB:Q92783}; Peripheral membrane protein {ECO:0000250|UniProtKB:Q92783}; Cytoplasmic side {ECO:0000250|UniProtKB:Q92783}.	P70297	NA
0.120034	12.0114	0.653876	0.524856	0.68664	-6.41185	Stromal interaction molecule 1	STIM1_MOUSE	SUBCELLULAR LOCATION: Cell membrane {ECO:0000250|UniProtKB:Q13586}; Single-pass type I membrane protein {ECO:0000250|UniProtKB:Q13586}. Endoplasmic reticulum membrane {ECO:0000250|UniProtKB:Q13586}; Single-pass type I membrane protein {ECO:0000250|UniProtKB:Q13586}. Sarcoplasmic reticulum {ECO:0000250|UniProtKB:Q13586}. Cytoplasm, cytoskeleton {ECO:0000250|UniProtKB:Q13586}. Note=Translocates fro…	P70302	NA
0.457535	13.8272	3.36909	0.00518545	0.0464464	-2.36349	Nitric oxide synthase, endothelial (EC 1.14.13.39) (Constitutive NOS) (cNOS) (EC-NOS) (Endothelial NOS) (eNOS) (NOS type III) (NOSIII)	NOS3_MOUSE	SUBCELLULAR LOCATION: Membrane, caveola {ECO:0000250}. Cytoplasm, cytoskeleton {ECO:0000250}. Golgi apparatus {ECO:0000250}. Cell membrane {ECO:0000250}. Note=Specifically associates with actin cytoskeleton in the G2 phase of the cell cycle, which is favored by interaction with NOSIP and results in a reduced enzymatic activity. {ECO:0000250}.	P70313	NA
0.127189	13.6079	1.16391	0.265862	0.448697	-5.95283	Rho-associated protein kinase 1 (EC 2.7.11.1) (Rho-associated, coiled-coil-containing protein kinase 1) (Rho-associated, coiled-coil-containing protein kinase I) (ROCK-I) (p160 ROCK-1) (p160ROCK)	ROCK1_MOUSE	SUBCELLULAR LOCATION: Cytoplasm {ECO:0000269|PubMed:16741948}. Cytoplasm, cytoskeleton, microtubule organizing center, centrosome, centriole {ECO:0000269|PubMed:16741948}. Golgi apparatus membrane {ECO:0000250}; Peripheral membrane protein {ECO:0000250}. Cell projection, bleb {ECO:0000250}. Cytoplasm, cytoskeleton {ECO:0000269|PubMed:16741948}. Cell membrane {ECO:0000269|PubMed:16741948}. Cell pr…	P70335	NA
0.21049	13.4769	2.36014	0.0349847	0.132669	-4.19427	Rho-associated protein kinase 2 (EC 2.7.11.1) (Rho-associated, coiled-coil-containing protein kinase 2) (Rho-associated, coiled-coil-containing protein kinase II) (ROCK-II) (p164 ROCK-2)	ROCK2_MOUSE	SUBCELLULAR LOCATION: Isoform 1: Cytoplasm. Cell membrane; Peripheral membrane protein. Nucleus {ECO:0000250}. Cytoplasm, cytoskeleton, microtubule organizing center, centrosome {ECO:0000250}. Note=Cytoplasmic, and associated with actin microfilaments and the plasma membrane. {ECO:0000250}.; SUBCELLULAR LOCATION: Isoform 2: Cytoplasm. Cell membrane; Peripheral membrane protein.	P70336	NA
0.0352627	16.9188	0.345153	0.73563	0.839101	-6.57189	Histidine triad nucleotide-binding protein 1 (EC 3.-.-.-) (Adenosine 5'-monophosphoramidase) (Protein kinase C inhibitor 1) (Protein kinase C-interacting protein 1) (PKCI-1)	HINT1_MOUSE	SUBCELLULAR LOCATION: Cytoplasm. Nucleus.	P70349	NA
-0.0163108	14.369	-0.183387	0.85739	0.922128	-6.61695	ELAV-like protein 1 (Elav-like generic protein) (Hu-antigen R) (HuR) (MelG)	ELAV1_MOUSE	SUBCELLULAR LOCATION: Cytoplasm {ECO:0000269|PubMed:9763509}. Nucleus {ECO:0000269|PubMed:9763509}. Note=Translocates into the cytoplasm following phosphorylation by MAPKAPK2. Likewise, phosphorylation by PRKCD promotes translocation from the nucleus into the cytoplasm, where it is associated with free and cytoskeleton-bound polysomes. {ECO:0000250|UniProtKB:Q15717}.	P70372	NA
0.306942	13.5482	3.46163	0.00434966	0.0416667	-2.19146	Probable ubiquitin carboxyl-terminal hydrolase FAF-X (EC 3.4.19.12) (Deubiquitinating enzyme FAF-X) (Fat facets homolog) (Fat facets protein-related, X-linked) (Ubiquitin carboxyl-terminal hydrolase FAM) (Ubiquitin thioesterase FAF-X) (Ubiquitin-specific protease 9, X chromosome) (Ubiquitin-specific-processing protease FAF-X)	USP9X_MOUSE	SUBCELLULAR LOCATION: Cytoplasm {ECO:0000250|UniProtKB:Q93008}. Cell projection, growth cone {ECO:0000269|PubMed:24607389}.	P70398	NA
-0.17418	14.0759	-2.47599	0.0282026	0.119465	-3.99245	Isocitrate dehydrogenase [NAD] subunit gamma 1, mitochondrial (Isocitric dehydrogenase subunit gamma) (NAD(+)-specific ICDH subunit gamma)	IDHG1_MOUSE	SUBCELLULAR LOCATION: Mitochondrion.	P70404	NA
0.265869	14.5615	2.96726	0.0111453	0.0704422	-3.10704	Sodium/calcium exchanger 1 (Na(+)/Ca(2+)-exchange protein 1) (Solute carrier family 8 member 1)	NAC1_MOUSE	SUBCELLULAR LOCATION: Cell membrane {ECO:0000269|PubMed:8659820}; Multi-pass membrane protein {ECO:0000305}.	P70414	NA
0.0310912	13.8014	0.150457	0.882768	0.938704	-6.62277	Na(+)/H(+) exchange regulatory cofactor NHE-RF1 (NHERF-1) (Ezrin-radixin-moesin-binding phosphoprotein 50) (EBP50) (Regulatory cofactor of Na(+)/H(+) exchanger) (Sodium-hydrogen exchanger regulatory factor 1) (Solute carrier family 9 isoform A3 regulatory factor 1)	NHRF1_MOUSE	SUBCELLULAR LOCATION: Cytoplasm. Apical cell membrane. Cell projection, filopodium {ECO:0000250}. Cell projection, ruffle {ECO:0000250}. Cell projection, microvillus {ECO:0000250}. Endomembrane system {ECO:0000250}; Peripheral membrane protein {ECO:0000250}. Note=Colocalizes with actin in microvilli-rich apical regions of the syncytiotrophoblast. Present in lipid rafts of T-cells (By similarity).…	P70441	NA
0.117293	13.6744	1.06014	0.308828	0.49063	-6.06415	Syntaxin-4	STX4_MOUSE	SUBCELLULAR LOCATION: Cell membrane {ECO:0000305}; Single-pass type IV membrane protein {ECO:0000305}.	P70452	NA
-0.166185	14.3435	-1.87683	0.0837043	0.227788	-4.98998	Nascent polypeptide-associated complex subunit alpha, muscle-specific form (Alpha-NAC, muscle-specific form) (skNAC)	NACAM_MOUSE	SUBCELLULAR LOCATION: Cytoplasm {ECO:0000269|PubMed:12011100}. Nucleus {ECO:0000269|PubMed:12011100}.	P70670	NA
-0.0927486	13.4808	-0.640529	0.533217	0.694177	-6.42071	Caspase-3 (CASP-3) (EC 3.4.22.56) (Apopain) (Cysteine protease CPP32) (CPP-32) (LICE) (Protein Yama) (SREBP cleavage activity 1) (SCA-1) [Cleaved into: Caspase-3 subunit p17; Caspase-3 subunit p12]	CASP3_MOUSE	SUBCELLULAR LOCATION: Cytoplasm.	P70677	NA
-0.356556	13.0779	-2.46075	0.0290166	0.120377	-4.01919	Fructose-1,6-bisphosphatase isozyme 2 (FBPase 2) (EC 3.1.3.11) (D-fructose-1,6-bisphosphate 1-phosphohydrolase 2) (Muscle FBPase) (RAE-30)	F16P2_MOUSE	SUBCELLULAR LOCATION: Cell junction {ECO:0000250}. Cytoplasm {ECO:0000250}. Nucleus {ECO:0000250}. Cytoplasm, myofibril, sarcomere, Z line {ECO:0000250}. Note=In neonatal cardiomyocytes, distributed throughout the cytosol, accumulating in the intercalated disks which occur at the Z line of cardiomyocytes and connect adjacent cells, and also located in the nucleus; dissociates from the Z line foll…	P70695	NA
0.135657	13.7093	1.54173	0.147681	0.315688	-5.4812	CTP synthase 1 (EC 6.3.4.2) (CTP synthetase 1) (UTP--ammonia ligase 1)	PYRG1_MOUSE		P70698	NA
0.0342332	13.0906	0.332516	0.744925	0.845242	-6.57639	Lysosomal alpha-glucosidase (EC 3.2.1.20) (Acid maltase)	LYAG_MOUSE	SUBCELLULAR LOCATION: Lysosome {ECO:0000250|UniProtKB:P10253}. Lysosome membrane {ECO:0000250|UniProtKB:P10253}.	P70699	NA
0.341903	13.0881	3.39812	0.00490704	0.0452005	-2.30952	Phospholipid-transporting ATPase IA (EC 3.6.3.1) (ATPase class I type 8A member 1) (Chromaffin granule ATPase II) (P4-ATPase flippase complex alpha subunit ATP8A1)	AT8A1_MOUSE	SUBCELLULAR LOCATION: Cytoplasmic vesicle, secretory vesicle, chromaffin granule membrane {ECO:0000269|PubMed:16643453}; Multi-pass membrane protein {ECO:0000255}. Cytoplasmic granule {ECO:0000269|PubMed:16643453}. Cell membrane {ECO:0000250|UniProtKB:Q9Y2Q0}. Endoplasmic reticulum {ECO:0000250|UniProtKB:Q9Y2Q0}. Golgi apparatus {ECO:0000250|UniProtKB:Q9Y2Q0}. Note=Exit from the endoplasmic retic…	P70704	NA
-0.0804611	13.5875	-0.868795	0.401082	0.582085	-6.24616	T-complex protein 1 subunit beta (TCP-1-beta) (CCT-beta)	TCPB_MOUSE	SUBCELLULAR LOCATION: Cytoplasm {ECO:0000250|UniProtKB:P78371}.	P80314	NA
0.0840533	14.4325	1.07477	0.302475	0.486359	-6.04897	T-complex protein 1 subunit delta (TCP-1-delta) (A45) (CCT-delta)	TCPD_MOUSE	SUBCELLULAR LOCATION: Cytoplasm {ECO:0000269|PubMed:23807208}. Melanosome {ECO:0000250|UniProtKB:P50991}. Cytoplasm, cytoskeleton, microtubule organizing center, centrosome {ECO:0000269|PubMed:23807208}. Cytoplasm, cytoskeleton, cilium basal body {ECO:0000269|PubMed:23807208}.	P80315	NA
-0.0429269	13.9612	-0.488296	0.633664	0.77148	-6.50952	T-complex protein 1 subunit epsilon (TCP-1-epsilon) (CCT-epsilon)	TCPE_MOUSE	SUBCELLULAR LOCATION: Cytoplasm {ECO:0000250}. Cytoplasm, cytoskeleton, microtubule organizing center, centrosome {ECO:0000250}.	P80316	NA
0.044611	15.1151	0.479108	0.640007	0.774721	-6.51415	T-complex protein 1 subunit zeta (TCP-1-zeta) (CCT-zeta-1)	TCPZ_MOUSE	SUBCELLULAR LOCATION: Cytoplasm.	P80317	NA
-0.0602334	13.5113	-0.792372	0.442695	0.619095	-6.30995	T-complex protein 1 subunit gamma (TCP-1-gamma) (CCT-gamma) (Matricin) (mTRiC-P5)	TCPG_MOUSE	SUBCELLULAR LOCATION: Cytoplasm.	P80318	NA
-0.270035	13.4333	-1.8669	0.0851694	0.23006	-5.00537	Nucleobindin-2 (DNA-binding protein NEFA) (Prepronesfatin) [Cleaved into: Nesfatin-1]	NUCB2_MOUSE	SUBCELLULAR LOCATION: Cytoplasm {ECO:0000269|PubMed:10915798}. Perikaryon {ECO:0000269|PubMed:10915798}. Endoplasmic reticulum {ECO:0000269|PubMed:10915798}. Golgi apparatus {ECO:0000250}. Nucleus envelope {ECO:0000269|PubMed:10915798}. Membrane {ECO:0000250}; Peripheral membrane protein {ECO:0000250}. Secreted {ECO:0000269|PubMed:10915798}. Note=In dendrites and perikarya of brain neurons. Abund…	P81117	NA
1.15837	13.4761	8.36004	1.61986e-06	0.000525555	5.57997	Transforming growth factor-beta-induced protein ig-h3 (Beta ig-h3)	BGH3_MOUSE	SUBCELLULAR LOCATION: Secreted {ECO:0000250|UniProtKB:Q15582}. Secreted, extracellular space, extracellular matrix {ECO:0000250|UniProtKB:Q15582}. Note=May be associated both with microfibrils and with the cell surface. {ECO:0000250|UniProtKB:Q15582}.	P82198	NA
0.362338	14.6325	3.28862	0.00604314	0.0498193	-2.51298	Delta-sarcoglycan (Delta-SG) (35 kDa dystrophin-associated glycoprotein) (35DAG)	SGCD_MOUSE	SUBCELLULAR LOCATION: Cell membrane, sarcolemma {ECO:0000269|PubMed:9864373}; Single-pass type II membrane protein {ECO:0000269|PubMed:9864373}. Cytoplasm, cytoskeleton {ECO:0000269|PubMed:9864373}.	P82347	NA
0.342571	15.2003	3.36223	0.00525348	0.0466266	-2.37623	Gamma-sarcoglycan (Gamma-SG) (35 kDa dystrophin-associated glycoprotein) (35DAG)	SGCG_MOUSE	SUBCELLULAR LOCATION: Cell membrane, sarcolemma {ECO:0000269|PubMed:9864373}; Single-pass type II membrane protein {ECO:0000269|PubMed:9864373}. Cytoplasm, cytoskeleton {ECO:0000269|PubMed:9864373}.	P82348	NA
0.222266	13.9	2.16551	0.0500073	0.165933	-4.52475	Beta-sarcoglycan (Beta-SG) (43 kDa dystrophin-associated glycoprotein) (43DAG)	SGCB_MOUSE	SUBCELLULAR LOCATION: Cell membrane, sarcolemma {ECO:0000269|PubMed:9864373}; Single-pass type II membrane protein {ECO:0000269|PubMed:9864373}. Cytoplasm, cytoskeleton {ECO:0000269|PubMed:9864373}.	P82349	NA
0.146494	13.4719	1.60863	0.132263	0.293472	-5.38803	Alpha-sarcoglycan (Alpha-SG) (50 kDa dystrophin-associated glycoprotein) (50DAG) (Adhalin)	SGCA_MOUSE	SUBCELLULAR LOCATION: Cell membrane, sarcolemma {ECO:0000269|PubMed:9864373}; Single-pass type I membrane protein {ECO:0000269|PubMed:9864373}. Cytoplasm, cytoskeleton {ECO:0000269|PubMed:9864373}.	P82350	NA
0.462128	13.0637	2.47018	0.0285103	0.119967	-4.00265	Serine/threonine-protein kinase WNK1 (EC 2.7.11.1) (Protein kinase lysine-deficient 1) (Protein kinase with no lysine 1)	WNK1_MOUSE	SUBCELLULAR LOCATION: Cytoplasm {ECO:0000269|PubMed:11498583}.	P83741	NA
0.0338357	14.3629	0.2915	0.775376	0.868469	-6.58986	60S ribosomal protein L36a (60S ribosomal protein L44)	RL36A_MOUSE	SUBCELLULAR LOCATION: Cytoplasm.	P83882	NA
-0.126261	13.4928	-1.268	0.227553	0.408142	-5.83286	Elongin-C (EloC) (Elongin 15 kDa subunit) (RNA polymerase II transcription factor SIII subunit C) (SIII p15) (Stromal membrane-associated protein SMAP1B homolog) (Transcription elongation factor B polypeptide 1)	ELOC_MOUSE	SUBCELLULAR LOCATION: Nucleus {ECO:0000305}.	P83940	NA
0.0847719	15.1603	0.911068	0.379229	0.564111	-6.20865	ADP-ribosylation factor 1	ARF1_MOUSE	SUBCELLULAR LOCATION: Golgi apparatus. Cytoplasm, perinuclear region {ECO:0000250}. Cell junction, synapse, synaptosome {ECO:0000250}. Cell junction, synapse, postsynaptic cell membrane, postsynaptic density {ECO:0000250}. Membrane {ECO:0000250|UniProtKB:P84077}; Lipid-anchor {ECO:0000250|UniProtKB:P84077}.	P84078	NA
0.106408	14.3029	0.776455	0.451701	0.625993	-6.32256	ADP-ribosylation factor 5	ARF5_MOUSE	SUBCELLULAR LOCATION: Golgi apparatus. Cytoplasm, perinuclear region {ECO:0000250}. Membrane {ECO:0000250|UniProtKB:P84085}; Lipid-anchor {ECO:0000250|UniProtKB:P84085}.	P84084	NA
0.0187033	14.9385	0.185063	0.856103	0.921624	-6.61663	Enhancer of rudimentary homolog (Mer)	ERH_MOUSE		P84089	NA
-0.209548	14.4828	-1.37497	0.192916	0.367994	-5.70141	60S ribosomal protein L19	RL19_MOUSE		P84099	NA
0.0826773	14.9557	0.604516	0.556148	0.711013	-6.44377	Serine/arginine-rich splicing factor 3 (Pre-mRNA-splicing factor SRP20) (Protein X16) (Splicing factor, arginine/serine-rich 3)	SRSF3_MOUSE	SUBCELLULAR LOCATION: Nucleus {ECO:0000250|UniProtKB:P84103}. Nucleus speckle {ECO:0000250|UniProtKB:P84103}. Cytoplasm {ECO:0000250|UniProtKB:P84103}. Note=Recruited to nuclear speckles following interaction with YTHDC1. {ECO:0000250|UniProtKB:P84103}.	P84104	NA
0.14279	15.5363	1.04179	0.316938	0.497626	-6.08294	Isochorismatase domain-containing protein 2A	ISC2A_MOUSE	SUBCELLULAR LOCATION: Cytoplasm {ECO:0000250}. Nucleus {ECO:0000250}. Note=Localizes to the nucleus in the presence of CDKN2A. {ECO:0000250}.	P85094	NA
-0.312857	14.2612	-3.32583	0.00563005	0.0482104	-2.44387	Plasma protease C1 inhibitor (C1 Inh) (C1Inh) (C1 esterase inhibitor) (C1-inhibiting factor) (Serpin G1)	IC1_MOUSE	SUBCELLULAR LOCATION: Secreted.	P97290	NA
-0.143802	14.0779	-1.15206	0.270523	0.45372	-5.96597	Pigment epithelium-derived factor (PEDF) (Caspin) (Serpin F1) (Stromal cell-derived factor 3) (SDF-3)	PEDF_MOUSE	SUBCELLULAR LOCATION: Secreted. Melanosome {ECO:0000250}.	P97298	NA
-0.0418729	12.8276	-0.250267	0.806384	0.888544	-6.60163	Cysteine and glycine-rich protein 2 (Cysteine-rich protein 2) (CRP2) (Double LIM protein 1) (DLP-1)	CSRP2_MOUSE	SUBCELLULAR LOCATION: Nucleus {ECO:0000250}.	P97314	NA
0.182562	15.051	1.30838	0.213931	0.391157	-5.78419	Cysteine and glycine-rich protein 1 (Cysteine-rich protein 1) (CRP) (CRP1)	CSRP1_MOUSE	SUBCELLULAR LOCATION: Nucleus {ECO:0000250|UniProtKB:P21291}.	P97315	NA
-0.220015	12.943	-1.42587	0.178022	0.351935	-5.63609	Ketohexokinase (EC 2.7.1.3) (Hepatic fructokinase)	KHK_MOUSE		P97328	NA
-0.165222	15.2625	-1.49207	0.160101	0.330794	-5.54862	40S ribosomal protein S3a (Protein TU-11)	RS3A_MOUSE	SUBCELLULAR LOCATION: Cytoplasm {ECO:0000255|HAMAP-Rule:MF_03122, ECO:0000269|PubMed:10713066}. Nucleus {ECO:0000255|HAMAP-Rule:MF_03122, ECO:0000269|PubMed:10713066}. Note=Localized in cytoplasmic mRNP granules containing untranslated mRNAs. {ECO:0000255|HAMAP-Rule:MF_03122}.	P97351	NA
0.224915	15.2673	2.42698	0.0309017	0.124976	-4.07825	Protein S100-A13 (S100 calcium-binding protein A13)	S10AD_MOUSE	SUBCELLULAR LOCATION: Cytoplasm. Secreted. Note=Secretion is mediated by exposure to stress and requires copper ions.	P97352	NA
-0.291566	14.2568	-2.76337	0.0164173	0.0879193	-3.47915	Spermine synthase (SPMSY) (EC 2.5.1.22) (Spermidine aminopropyltransferase)	SPSY_MOUSE		P97355	NA
0.0789707	14.8686	0.896769	0.386528	0.569638	-6.22152	Proteasome activator complex subunit 1 (11S regulator complex subunit alpha) (REG-alpha) (Activator of multicatalytic protease subunit 1) (Proteasome activator 28 subunit alpha) (PA28a) (PA28alpha)	PSME1_MOUSE		P97371	NA
0.318334	13.9343	3.28743	0.00605679	0.0498193	-2.51518	Proteasome activator complex subunit 2 (11S regulator complex subunit beta) (REG-beta) (Activator of multicatalytic protease subunit 2) (Proteasome activator 28 subunit beta) (PA28b) (PA28beta)	PSME2_MOUSE		P97372	NA
0.218051	13.6618	1.80251	0.095236	0.244797	-5.10394	Annexin A11 (Annexin XI) (Annexin-11) (Calcyclin-associated annexin 50) (CAP-50)	ANX11_MOUSE	SUBCELLULAR LOCATION: Cytoplasm {ECO:0000250}. Melanosome {ECO:0000250}. Nucleus envelope {ECO:0000250}. Nucleus, nucleoplasm {ECO:0000250}. Cytoplasm, cytoskeleton, spindle {ECO:0000250}. Note=Found throughout the nucleoplasm at interphase and during mitosis concentrates around the mitotic apparatus. Elevation of intracellular calcium causes relocalization from the nucleoplasm to the nuclear env…	P97384	NA
0.168196	12.3218	1.27439	0.225352	0.40527	-5.82524	Rho GTPase-activating protein 5 (Rho-type GTPase-activating protein 5) (p190-B)	RHG05_MOUSE	SUBCELLULAR LOCATION: Cytoplasm {ECO:0000250|UniProtKB:Q13017}. Cell membrane {ECO:0000250|UniProtKB:Q13017}; Peripheral membrane protein {ECO:0000250|UniProtKB:Q13017}. Note=Also membrane-associated in a fibrillar pattern that colocalizes with the alpha5-beta1 integrin receptor (ITGA5/ITGB1) for fibronectin. {ECO:0000250|UniProtKB:Q13017}.	P97393	NA
0.14654	13.6031	1.54384	0.147174	0.315688	-5.47831	Potassium voltage-gated channel subfamily KQT member 1 (IKs producing slow voltage-gated potassium channel subunit alpha KvLQT1) (KQT-like 1) (Voltage-gated potassium channel subunit Kv7.1)	KCNQ1_MOUSE	SUBCELLULAR LOCATION: Cell membrane {ECO:0000250|UniProtKB:P51787}; Multi-pass membrane protein {ECO:0000250|UniProtKB:P51787}. Cytoplasmic vesicle membrane {ECO:0000250|UniProtKB:P51787}. Early endosome {ECO:0000250|UniProtKB:P51787}. Membrane raft {ECO:0000250|UniProtKB:P51787}. Endoplasmic reticulum {ECO:0000250|UniProtKB:P51787}. Basolateral cell membrane {ECO:0000250|UniProtKB:P51787}. Note=…	P97414	NA
0.203724	14.8413	1.51561	0.154108	0.32397	-5.51686	Annexin A4 (Annexin IV) (Annexin-4)	ANXA4_MOUSE		P97429	NA
0.504816	12.933	4.25669	0.000984345	0.0196869	-0.725493	Myosin phosphatase Rho-interacting protein (Rho-interacting protein 3) (RIP3) (p116Rip)	MPRIP_MOUSE	SUBCELLULAR LOCATION: Cytoplasm, cytoskeleton {ECO:0000269|PubMed:12732640}. Note=Colocalizes with F-actin.	P97434	NA
0.0530419	14.8034	0.54425	0.595697	0.740816	-6.47953	Histone-lysine N-methyltransferase Smyd1 (EC 2.1.1.43) (CD8b-opposite) (SET and MYND domain-containing protein 1) (Zinc finger protein BOP) (m-BOP)	SMYD1_MOUSE	SUBCELLULAR LOCATION: Cytoplasm {ECO:0000269|PubMed:11923873}. Nucleus {ECO:0000269|PubMed:11923873}.	P97443	NA
0.450728	15.142	3.80064	0.00229384	0.0301041	-1.56229	Four and a half LIM domains protein 1 (FHL-1) (KyoT) (RBP-associated molecule 14-1) (RAM14-1) (Skeletal muscle LIM-protein 1) (SLIM) (SLIM-1)	FHL1_MOUSE	SUBCELLULAR LOCATION: Isoform 1: Cytoplasm.; SUBCELLULAR LOCATION: Isoform 2: Nucleus.	P97447	NA
0.188298	13.443	1.95799	0.0725704	0.208661	-4.86263	Aminopeptidase N (AP-N) (mAPN) (EC 3.4.11.2) (Alanyl aminopeptidase) (Aminopeptidase M) (AP-M) (Membrane protein p161) (Microsomal aminopeptidase) (CD antigen CD13)	AMPN_MOUSE	SUBCELLULAR LOCATION: Cell membrane {ECO:0000269|PubMed:8805662}; Single-pass type II membrane protein {ECO:0000250|UniProtKB:P15144}. Note=Also found as a soluble form. {ECO:0000250|UniProtKB:P15144}.	P97449	NA
-0.101062	15.3197	-0.856408	0.407643	0.58723	-6.25686	ATP synthase-coupling factor 6, mitochondrial (ATPase subunit F6)	ATP5J_MOUSE	SUBCELLULAR LOCATION: Mitochondrion. Mitochondrion inner membrane.	P97450	NA
-0.0768782	14.6086	-0.782169	0.448455	0.623863	-6.31806	40S ribosomal protein S5 [Cleaved into: 40S ribosomal protein S5, N-terminally processed]	RS5_MOUSE		P97461	NA
0.270103	14.7059	1.56848	0.141341	0.307309	-5.44427	Peptidyl-glycine alpha-amidating monooxygenase (PAM) [Includes: Peptidylglycine alpha-hydroxylating monooxygenase (PHM) (EC 1.14.17.3); Peptidyl-alpha-hydroxyglycine alpha-amidating lyase (EC 4.3.2.5) (Peptidylamidoglycolate lyase) (PAL)]	AMD_MOUSE	SUBCELLULAR LOCATION: Cytoplasmic vesicle, secretory vesicle membrane {ECO:0000250}; Single-pass membrane protein {ECO:0000250}. Note=Secretory granules.	P97467	NA
0.15544	12.8763	1.55539	0.144413	0.311438	-5.46239	5-demethoxyubiquinone hydroxylase, mitochondrial (DMQ hydroxylase) (EC 1.14.13.-) (Timing protein clk-1 homolog) (Ubiquinone biosynthesis monooxygenase COQ7)	COQ7_MOUSE	SUBCELLULAR LOCATION: Mitochondrion inner membrane {ECO:0000255|HAMAP-Rule:MF_03194, ECO:0000269|PubMed:11387338}; Peripheral membrane protein {ECO:0000255|HAMAP-Rule:MF_03194, ECO:0000269|PubMed:11387338}; Matrix side {ECO:0000255|HAMAP-Rule:MF_03194, ECO:0000269|PubMed:11387338}.	P97478	NA
-0.152332	14.5207	-1.1342	0.277669	0.461727	-5.98557	Glutamate--cysteine ligase catalytic subunit (EC 6.3.2.2) (GCS heavy chain) (Gamma-ECS) (Gamma-glutamylcysteine synthetase)	GSH1_MOUSE		P97494	NA
0.247149	14.6241	2.36073	0.0349469	0.132669	-4.19326	Carnitine O-palmitoyltransferase 1, liver isoform (CPT1-L) (EC 2.3.1.21) (Carnitine O-palmitoyltransferase I, liver isoform) (CPT I) (CPTI-L) (Carnitine palmitoyltransferase 1A)	CPT1A_MOUSE	SUBCELLULAR LOCATION: Mitochondrion outer membrane; Multi-pass membrane protein.	P97742	NA
0.0119246	12.0049	0.0792891	0.938039	0.969961	-6.63143	DNA-directed RNA polymerase II subunit RPB3 (RNA polymerase II subunit 3) (RNA polymerase II subunit B3) (DNA-directed RNA polymerase II 33 kDa polypeptide) (RPB33) (DNA-directed RNA polymerase II subunit C) (RPB31)	RPB3_MOUSE	SUBCELLULAR LOCATION: Nucleus {ECO:0000250}.	P97760	NA
-0.336433	14.0435	-3.57643	0.00349954	0.0369938	-1.9781	Fumarate hydratase, mitochondrial (Fumarase) (EC 4.2.1.2) (EF-3)	FUMH_MOUSE	SUBCELLULAR LOCATION: Isoform Mitochondrial: Mitochondrion.; SUBCELLULAR LOCATION: Isoform Cytoplasmic: Cytoplasm.	P97807	NA
-0.154464	12.8599	-1.6105	0.131854	0.293057	-5.38539	Mitogen-activated protein kinase kinase kinase kinase 4 (EC 2.7.11.1) (HPK/GCK-like kinase HGK) (MAPK/ERK kinase kinase kinase 4) (MEK kinase kinase 4) (MEKKK 4) (Nck-interacting kinase)	M4K4_MOUSE	SUBCELLULAR LOCATION: Cytoplasm {ECO:0000250}.	P97820	NA
-0.253271	14.739	-2.65257	0.0202435	0.0997945	-3.6789	Acyl-protein thioesterase 1 (APT-1) (EC 3.1.2.-) (Lysophospholipase 1) (Lysophospholipase I) (LPL-I) (LysoPLA I)	LYPA1_MOUSE	SUBCELLULAR LOCATION: Cytoplasm {ECO:0000250}.	P97823	NA
0.0316858	13.8549	0.31783	0.75578	0.851909	-6.58141	Ras GTPase-activating protein-binding protein 1 (G3BP-1) (EC 3.6.4.12) (EC 3.6.4.13) (ATP-dependent DNA helicase VIII) (GAP SH3 domain-binding protein 1) (HDH-VIII)	G3BP1_MOUSE	SUBCELLULAR LOCATION: Cytoplasm, cytosol {ECO:0000269|PubMed:15086518, ECO:0000269|PubMed:8649363}. Perikaryon {ECO:0000269|PubMed:15086518}. Cytoplasm, Stress granule {ECO:0000250|UniProtKB:Q13283}. Nucleus {ECO:0000250|UniProtKB:Q13283}. Note=Cytoplasmic in proliferating cells, can be recruited to the plasma membrane in exponentially growing cells. Cytosolic and partially nuclear in resting cel…	P97855	NA
0.0341633	13.8318	0.370355	0.717222	0.828247	-6.56243	Laminin subunit alpha-4 (Laminin-14 subunit alpha) (Laminin-8 subunit alpha) (Laminin-9 subunit alpha)	LAMA4_MOUSE	SUBCELLULAR LOCATION: Secreted, extracellular space, extracellular matrix, basement membrane. Note=Major component.	P97927	NA
-0.134941	13.801	-1.11909	0.283822	0.466908	-6.00195	Thymidylate kinase (EC 2.7.4.9) (dTMP kinase)	KTHY_MOUSE		P97930	NA
0.0628071	13.9627	0.627627	0.54137	0.697912	-6.42912	Disabled homolog 2 (Adaptor molecule disabled-2) (Differentially expressed in ovarian carcinoma 2) (DOC-2) (Mitogen-responsive phosphoprotein)	DAB2_MOUSE	SUBCELLULAR LOCATION: Cytoplasmic vesicle, clathrin-coated vesicle membrane. Membrane, clathrin-coated pit. Note=Colocalizes with large insert-containing isoforms of MYO6 at clathrin-coated pits/vesicles. During mitosis is progressively displaced from the membrane and translocated to the cytoplasm (By similarity). {ECO:0000250}.; SUBCELLULAR LOCATION: Isoform p96: Membrane, clathrin-coated pit. N…	P98078	NA
0.379374	15.323	1.65987	0.121417	0.277852	-5.31492	Complement C1q subcomponent subunit A	C1QA_MOUSE	SUBCELLULAR LOCATION: Secreted.	P98086	NA
0.100819	13.5113	1.14155	0.274712	0.458114	-5.97754	Very low-density lipoprotein receptor (VLDL receptor) (VLDL-R)	VLDLR_MOUSE	SUBCELLULAR LOCATION: Membrane; Single-pass type I membrane protein. Membrane, clathrin-coated pit; Single-pass type I membrane protein.	P98156	NA
0.217932	13.0826	0.805371	0.435427	0.612155	-6.29947	Armadillo repeat protein deleted in velo-cardio-facial syndrome homolog	ARVC_MOUSE		P98203	NA
-0.196808	13.5987	-1.55184	0.145257	0.312795	-5.46729	Proteasome subunit beta type-4 (EC 3.4.25.1) (Low molecular mass protein 3) (Macropain beta chain) (Multicatalytic endopeptidase complex beta chain) (Proteasome beta chain) (Proteasome chain 3)	PSB4_MOUSE	SUBCELLULAR LOCATION: Cytoplasm {ECO:0000250|UniProtKB:P28070}. Nucleus {ECO:0000250|UniProtKB:P28070}.	P99026	NA
-0.165022	15.6852	-1.77491	0.0998694	0.249454	-5.14558	60S acidic ribosomal protein P2	RLA2_MOUSE		P99027	NA
-0.250675	14.6214	-1.50533	0.156701	0.326647	-5.53077	Cytochrome b-c1 complex subunit 6, mitochondrial (Complex III subunit 6) (Complex III subunit VIII) (Cytochrome c1 non-heme 11 kDa protein) (Mitochondrial hinge protein) (Ubiquinol-cytochrome c reductase complex 11 kDa protein)	QCR6_MOUSE	SUBCELLULAR LOCATION: Mitochondrion inner membrane {ECO:0000250|UniProtKB:P00127}.	P99028	NA
-0.256997	13.8808	-3.11419	0.00842455	0.0598532	-2.83622	Peroxiredoxin-5, mitochondrial (EC 1.11.1.15) (Antioxidant enzyme B166) (AOEB166) (Liver tissue 2D-page spot 2D-0014IV) (PLP) (Peroxiredoxin V) (Prx-V) (Peroxisomal antioxidant enzyme) (Thioredoxin peroxidase PMP20)	PRDX5_MOUSE	SUBCELLULAR LOCATION: Isoform Mitochondrial: Mitochondrion {ECO:0000250|UniProtKB:P30044}.; SUBCELLULAR LOCATION: Isoform Cytoplasmic+peroxisomal: Cytoplasm {ECO:0000250|UniProtKB:P30044}. Peroxisome matrix {ECO:0000250|UniProtKB:P30044}.	P99029	NA
0.027339	14.5093	0.324743	0.750663	0.848345	-6.57908	Syntaxin-2 (Epimorphin)	STX2_MOUSE	SUBCELLULAR LOCATION: Membrane; Single-pass type IV membrane protein.	Q00262	NA
0.239579	14.0247	2.09224	0.0570981	0.180245	-4.64592	Xanthine dehydrogenase/oxidase [Includes: Xanthine dehydrogenase (XD) (EC 1.17.1.4); Xanthine oxidase (XO) (EC 1.17.3.2) (Xanthine oxidoreductase) (XOR)]	XDH_MOUSE	SUBCELLULAR LOCATION: Cytoplasm {ECO:0000250}. Peroxisome {ECO:0000250}. Secreted {ECO:0000250}.	Q00519	NA
0.0706167	11.3843	0.358846	0.725606	0.834818	-6.56683	Interleukin-6 receptor subunit beta (IL-6 receptor subunit beta) (IL-6R subunit beta) (IL-6R-beta) (IL-6RB) (Interleukin-6 signal transducer) (Membrane glycoprotein 130) (gp130) (Oncostatin-M receptor subunit alpha) (CD antigen CD130)	IL6RB_MOUSE	SUBCELLULAR LOCATION: Cell membrane {ECO:0000250|UniProtKB:P40189}; Single-pass type I membrane protein {ECO:0000255}.	Q00560	NA
-0.0587232	14.2933	-0.226613	0.824332	0.901179	-6.60759	Apolipoprotein A-I (Apo-AI) (ApoA-I) (Apolipoprotein A1) [Cleaved into: Proapolipoprotein A-I (ProapoA-I); Truncated apolipoprotein A-I]	APOA1_MOUSE	SUBCELLULAR LOCATION: Secreted.	Q00623	NA
-0.638149	14.8845	-3.62022	0.00322152	0.0358887	-1.89675	Alpha-1-antitrypsin 1-3 (Alpha-1 protease inhibitor 3) (Alpha-1 protease inhibitor 6) (Alpha-1-antitrypsin 1-6) (Serine protease inhibitor 1-3) (Serine protease inhibitor 1-6) (Serine protease inhibitor A1c) (Serpin A1c)	A1AT3_MOUSE	SUBCELLULAR LOCATION: Secreted {ECO:0000269|PubMed:11961105, ECO:0000269|PubMed:8619829}.	Q00896	NA
-0.364264	14.4318	-1.73778	0.106421	0.259823	-5.201	Alpha-1-antitrypsin 1-4 (Alpha-1 protease inhibitor 4) (Serine protease inhibitor 1-4) (Serine protease inhibitor A1d) (Serpin A1d)	A1AT4_MOUSE	SUBCELLULAR LOCATION: Secreted {ECO:0000269|PubMed:11961105, ECO:0000269|PubMed:8619829}.	Q00897	NA
-1.82736	15.1235	-12.6668	1.41723e-08	2.06915e-05	9.93311	Alpha-1-antitrypsin 1-5 (Alpha-1 protease inhibitor 5) (Serine protease inhibitor 1-5) (Serine protease inhibitor A1e) (Serpin A1e)	A1AT5_MOUSE	SUBCELLULAR LOCATION: Secreted {ECO:0000269|PubMed:8619829}.	Q00898	NA
0.281842	14.8981	2.4063	0.0321132	0.128116	-4.11426	Retinol-binding protein 1 (Cellular retinol-binding protein) (CRBP) (Cellular retinol-binding protein I) (CRBP-I) (mCRBPI)	RET1_MOUSE	SUBCELLULAR LOCATION: Cytoplasm {ECO:0000269|PubMed:10487743}. Lipid droplet {ECO:0000269|PubMed:15632377}.	Q00915	NA
-0.0546503	14.1513	-0.620241	0.54607	0.701197	-6.43386	Heterogeneous nuclear ribonucleoprotein U-like protein 2 (MLF1-associated nuclear protein)	HNRL2_MOUSE	SUBCELLULAR LOCATION: Nucleus {ECO:0000269|PubMed:17008314}.	Q00PI9	NA
1.52247	13.7323	6.44606	2.43551e-05	0.00319912	2.94218	Collagen alpha-2(I) chain (Alpha-2 type I collagen)	CO1A2_MOUSE	SUBCELLULAR LOCATION: Secreted, extracellular space, extracellular matrix {ECO:0000255|PROSITE-ProRule:PRU00793}.	Q01149	NA
-1.43939	13.1857	-5.63809	8.83648e-05	0.00614346	1.6681	Epidermal growth factor receptor (EC 2.7.10.1)	EGFR_MOUSE	SUBCELLULAR LOCATION: Cell membrane {ECO:0000250|UniProtKB:P00533}; Single-pass type I membrane protein {ECO:0000250|UniProtKB:P00533}. Endoplasmic reticulum membrane {ECO:0000250|UniProtKB:P00533}; Single-pass type I membrane protein {ECO:0000250|UniProtKB:P00533}. Golgi apparatus membrane {ECO:0000250|UniProtKB:P00533}; Single-pass type I membrane protein {ECO:0000250|UniProtKB:P00533}. Nucleus…	Q01279	NA
0.406081	14.1774	3.19217	0.00726148	0.0547639	-2.69189	Beta-2-glycoprotein 1 (APC inhibitor) (Activated protein C-binding protein) (Apolipoprotein H) (Apo-H) (Beta-2-glycoprotein I) (B2GPI) (Beta(2)GPI)	APOH_MOUSE	SUBCELLULAR LOCATION: Secreted.	Q01339	NA
0.187239	13.944	1.88605	0.0823662	0.225196	-4.97567	Adenylate cyclase type 6 (EC 4.6.1.1) (ATP pyrophosphate-lyase 6) (Adenylate cyclase type VI) (Adenylyl cyclase 6) (AC6) (Ca(2+)-inhibitable adenylyl cyclase)	ADCY6_MOUSE	SUBCELLULAR LOCATION: Cell membrane {ECO:0000269|PubMed:1379717, ECO:0000269|PubMed:20466003, ECO:0000269|PubMed:21670265}; Multi-pass membrane protein {ECO:0000269|PubMed:21670265}. Cell projection, cilium {ECO:0000269|PubMed:20371630, ECO:0000269|PubMed:20466003, ECO:0000269|PubMed:21670265}.	Q01341	NA
0.100844	14.0703	0.991913	0.339765	0.523819	-6.1326	Protein transport protein Sec23A (SEC23-related protein A)	SC23A_MOUSE	SUBCELLULAR LOCATION: Cytoplasmic vesicle, COPII-coated vesicle membrane {ECO:0000250|UniProtKB:Q15436}; Peripheral membrane protein {ECO:0000250|UniProtKB:Q15436}; Cytoplasmic side {ECO:0000250|UniProtKB:Q15436}. Endoplasmic reticulum membrane {ECO:0000250|UniProtKB:Q15436}; Peripheral membrane protein {ECO:0000250|UniProtKB:Q15436}; Cytoplasmic side {ECO:0000250|UniProtKB:Q15436}. Cytoplasm, cy…	Q01405	NA
0.00759099	13.7229	0.060759	0.952497	0.974865	-6.6328	Ras suppressor protein 1 (RSP-1) (Rsu-1)	RSU1_MOUSE		Q01730	NA
0.19421	13.7068	2.14148	0.0522364	0.169667	-4.5647	Voltage-dependent L-type calcium channel subunit alpha-1C (Calcium channel, L type, alpha-1 polypeptide, isoform 1, cardiac muscle) (MELC-CC) (Mouse brain class C) (MBC) (Voltage-gated calcium channel subunit alpha Cav1.2)	CAC1C_MOUSE	SUBCELLULAR LOCATION: Membrane {ECO:0000250|UniProtKB:P15381}; Multi-pass membrane protein {ECO:0000250|UniProtKB:P15381}. Cell membrane {ECO:0000250|UniProtKB:P15381}. Note=The interaction between RRAD and CACNB2 regulates its trafficking to the cell membrane. {ECO:0000250|UniProtKB:P15381}.	Q01815	NA
-0.192797	14.3014	-2.30495	0.0387404	0.141226	-4.28915	Transitional endoplasmic reticulum ATPase (TER ATPase) (EC 3.6.4.6) (15S Mg(2+)-ATPase p97 subunit) (Valosin-containing protein) (VCP)	TERA_MOUSE	SUBCELLULAR LOCATION: Cytoplasm, cytosol {ECO:0000250|UniProtKB:P55072}. Endoplasmic reticulum {ECO:0000250|UniProtKB:P55072}. Nucleus {ECO:0000250|UniProtKB:P55072}. Note=Recruited to the cytoplasmic surface of the endoplasmic reticulum via interaction with AMFR/gp78. Following DNA double-strand breaks, recruited to the sites of damage. Recruited to stalled replication forks via interaction with…	Q01853	NA
0.0101167	15.0508	0.105348	0.917746	0.958104	-6.62888	Aquaporin-1 (AQP-1) (Aquaporin-CHIP) (Delayed early response protein 2) (DER2) (Water channel protein for red blood cells and kidney proximal tubule)	AQP1_MOUSE	SUBCELLULAR LOCATION: Cell membrane {ECO:0000269|PubMed:12133842}; Multi-pass membrane protein {ECO:0000269|PubMed:12133842}.	Q02013	NA
-0.0212538	14.5035	-0.230423	0.821434	0.898347	-6.60667	Ubiquitin-like modifier-activating enzyme 1 (EC 6.2.1.45) (Ubiquitin-activating enzyme E1) (Ubiquitin-activating enzyme E1 X) (Ubiquitin-like modifier-activating enzyme 1 X)	UBA1_MOUSE	SUBCELLULAR LOCATION: Cytoplasm {ECO:0000250|UniProtKB:P22314}. Mitochondrion {ECO:0000250|UniProtKB:P22314}. Nucleus {ECO:0000250|UniProtKB:P22314}.	Q02053	NA
0.607263	13.4161	4.00057	0.00157917	0.0247502	-1.19357	Catenin beta-1 (Beta-catenin)	CTNB1_MOUSE	SUBCELLULAR LOCATION: Cytoplasm. Nucleus. Cytoplasm, cytoskeleton. Cell junction, adherens junction {ECO:0000269|PubMed:20705246}. Cell junction {ECO:0000250|UniProtKB:B6V8E6}. Cell membrane {ECO:0000250|UniProtKB:P35222}. Cytoplasm, cytoskeleton, microtubule organizing center, centrosome {ECO:0000250|UniProtKB:P35222}. Cytoplasm, cytoskeleton, spindle pole {ECO:0000250|UniProtKB:P35222}. Cell ju…	Q02248	NA
0.0613849	14.3355	0.45763	0.65495	0.784114	-6.52463	Ankyrin-1 (ANK-1) (Erythrocyte ankyrin)	ANK1_MOUSE	SUBCELLULAR LOCATION: Isoform Er1: Cytoplasm, cytoskeleton {ECO:0000250}. Note=Probably the other erythrocyte (Er) isoforms, are located near the surface of erythrocytic plasma membrane. {ECO:0000250}.; SUBCELLULAR LOCATION: Isoform Mu7: Membrane {ECO:0000250}.; SUBCELLULAR LOCATION: Isoform Mu8: Sarcoplasmic reticulum {ECO:0000250}.	Q02357	NA
-0.121845	14.7004	-1.06437	0.306982	0.489561	-6.05978	Nucleobindin-1 (CALNUC)	NUCB1_MOUSE	SUBCELLULAR LOCATION: Golgi apparatus, cis-Golgi network membrane {ECO:0000250|UniProtKB:Q63083}; Peripheral membrane protein {ECO:0000250|UniProtKB:Q63083}; Lumenal side {ECO:0000250|UniProtKB:Q63083}. Cytoplasm {ECO:0000250|UniProtKB:Q63083}. Secreted {ECO:0000250|UniProtKB:Q63083}. Note=A small fraction of the protein may be cytoplasmic. In bone at least part of it is found in the extracellula…	Q02819	NA
0.271067	12.2041	2.35312	0.0354427	0.133424	-4.20639	MAP/microtubule affinity-regulating kinase 3 (EC 2.7.11.1) (ELKL motif kinase 2) (EMK-2) (MPK-10)	MARK3_MOUSE	SUBCELLULAR LOCATION: Cell membrane {ECO:0000250|UniProtKB:P27448}; Peripheral membrane protein {ECO:0000250|UniProtKB:P27448}. Cell projection, dendrite {ECO:0000250|UniProtKB:P27448}. Cytoplasm {ECO:0000250|UniProtKB:P27448}.	Q03141	NA
0.499257	13.6818	5.24854	0.000169925	0.00851515	1.01913	Protein enabled homolog (NPC-derived proline-rich protein 1) (NDPP-1)	ENAH_MOUSE	SUBCELLULAR LOCATION: Cytoplasm {ECO:0000269|PubMed:10069337, ECO:0000269|PubMed:12134088, ECO:0000269|PubMed:8861907}. Cytoplasm, cytoskeleton {ECO:0000250}. Cell projection, lamellipodium {ECO:0000250}. Cell projection, filopodium {ECO:0000250}. Cell junction, synapse {ECO:0000250}. Cell junction, focal adhesion {ECO:0000250}. Note=Targeted to the leading edge of lamellipodia and filopodia by M…	Q03173	NA
0.596233	14.9368	4.93377	0.000292653	0.0107455	0.478996	Serine protease inhibitor A3M (Serpin A3M)	SPA3M_MOUSE	SUBCELLULAR LOCATION: Secreted {ECO:0000250}.	Q03734	NA
0.0303112	15.0671	0.347284	0.734066	0.839101	-6.57112	Prefoldin subunit 6 (Protein Ke2)	PFD6_MOUSE	SUBCELLULAR LOCATION: Nucleus.	Q03958	NA
-0.125841	14.1326	-1.12079	0.283127	0.466559	-6.00013	Creatine kinase B-type (EC 2.7.3.2) (B-CK) (Creatine kinase B chain) (Creatine phosphokinase B-type) (CPK-B)	KCRB_MOUSE	SUBCELLULAR LOCATION: Cytoplasm.	Q04447	NA
-0.128098	11.1121	-0.711373	0.489715	0.657942	-6.37172	DNA topoisomerase 1 (EC 5.99.1.2) (DNA topoisomerase I)	TOP1_MOUSE	SUBCELLULAR LOCATION: Nucleus, nucleolus {ECO:0000250|UniProtKB:P11387}. Nucleus, nucleoplasm {ECO:0000250|UniProtKB:P11387}. Note=Diffuse nuclear localization with some enrichment in nucleoli. On CPT treatment, cleared from nucleoli into nucleoplasm. Sumoylated forms found in both nucleoplasm and nucleoli. {ECO:0000250|UniProtKB:P11387}.	Q04750	NA
1.00551	14.5185	7.05018	9.8485e-06	0.00191718	3.83105	Collagen alpha-1(VI) chain	CO6A1_MOUSE	SUBCELLULAR LOCATION: Secreted, extracellular space, extracellular matrix {ECO:0000250}.	Q04857	NA
0.109998	13.7522	1.0638	0.307231	0.489588	-6.06037	Reticulocalbin-1	RCN1_MOUSE	SUBCELLULAR LOCATION: Endoplasmic reticulum lumen.	Q05186	NA
0.296911	13.9612	3.56505	0.00357567	0.0372891	-1.99924	Basement membrane-specific heparan sulfate proteoglycan core protein (HSPG) [Cleaved into: Endorepellin; LG3 peptide]	PGBM_MOUSE	SUBCELLULAR LOCATION: Secreted, extracellular space, extracellular matrix, basement membrane.	Q05793	NA
-0.244713	13.8839	-2.76386	0.016402	0.0879193	-3.47826	Fatty acid-binding protein 5 (Epidermal-type fatty acid-binding protein) (E-FABP) (Fatty acid-binding protein, epidermal) (Keratinocyte lipid-binding protein) (Psoriasis-associated fatty acid-binding protein homolog) (PA-FABP)	FABP5_MOUSE	SUBCELLULAR LOCATION: Cytoplasm {ECO:0000269|PubMed:17512406, ECO:0000269|PubMed:29531087}. Nucleus {ECO:0000269|PubMed:17512406}. Cell junction, synapse {ECO:0000269|PubMed:29531087}. Cell junction, synapse, postsynaptic cell membrane, postsynaptic density {ECO:0000269|PubMed:29531087}. Secreted {ECO:0000269|PubMed:29531087}. Note=Localizes primarily to the cytoplasm. Upon certain ligand binding…	Q05816	NA
0.120863	14.4729	0.778911	0.450304	0.625541	-6.32063	Pyruvate carboxylase, mitochondrial (EC 6.4.1.1) (Pyruvic carboxylase) (PCB)	PYC_MOUSE	SUBCELLULAR LOCATION: Mitochondrion matrix.	Q05920	NA
-0.244194	13.7559	-2.26501	0.0416948	0.149445	-4.35727	Echinoderm microtubule-associated protein-like 1 (EMAP-1)	EMAL1_MOUSE	SUBCELLULAR LOCATION: Cytoplasm {ECO:0000269|PubMed:24859200}. Cytoplasm, perinuclear region {ECO:0000269|PubMed:24859200}. Cytoplasm, cytoskeleton {ECO:0000269|PubMed:24859200}. Note=Detected in cytoplasmic punctae. Co-localizes with microtubules. Enriched in perinuclear regions during interphase and in the region of spindle microtubules during metaphase. Enriched at the midzone during telophase…	Q05BC3	NA
-0.110114	13.1714	-1.33642	0.204866	0.380782	-5.74971	Eukaryotic translation initiation factor 5B (eIF-5B) (EC 3.6.5.3) (Translation initiation factor IF-2)	IF2P_MOUSE	SUBCELLULAR LOCATION: Cytoplasm {ECO:0000269|PubMed:12426392}.	Q05D44	NA
0.163717	14.062	1.73306	0.10728	0.26018	-5.20799	Calcium-binding protein 39 (MO25alpha) (Protein Mo25)	CAB39_MOUSE	SUBCELLULAR LOCATION: Cytoplasm {ECO:0000305}.	Q06138	NA
-0.0215081	14.3387	-0.273874	0.788585	0.877366	-6.59511	ATP synthase subunit e, mitochondrial (ATPase subunit e)	ATP5I_MOUSE	SUBCELLULAR LOCATION: Mitochondrion. Mitochondrion inner membrane.	Q06185	NA
0.358296	14.6402	0.737374	0.4743	0.645123	-6.35256	Uteroglobin (Clara cell 17 kDa protein) (Clara cell phospholipid-binding protein) (CCPBP) (Clara cells 10 kDa secretory protein) (CC10) (PCB-binding protein) (Secretoglobin family 1A member 1)	UTER_MOUSE	SUBCELLULAR LOCATION: Secreted.	Q06318	NA
0.66272	14.9919	2.89358	0.0128222	0.0770887	-3.24208	Corticosteroid-binding globulin (CBG) (Serpin A6) (Transcortin)	CBG_MOUSE	SUBCELLULAR LOCATION: Secreted.	Q06770	NA
0.468527	14.6511	2.25315	0.0426118	0.151689	-4.37739	Clusterin (Apolipoprotein J) (Apo-J) (Clustrin) (Sulfated glycoprotein 2) (SGP-2) [Cleaved into: Clusterin beta chain; Clusterin alpha chain]	CLUS_MOUSE	SUBCELLULAR LOCATION: Secreted {ECO:0000269|PubMed:12551933}. Nucleus {ECO:0000269|PubMed:12551933}. Cytoplasm {ECO:0000269|PubMed:12551933}. Mitochondrion membrane {ECO:0000250}; Peripheral membrane protein {ECO:0000250}; Cytoplasmic side {ECO:0000250}. Cytoplasm, cytosol {ECO:0000269|PubMed:12551933}. Microsome {ECO:0000250}. Endoplasmic reticulum {ECO:0000250}. Cytoplasmic vesicle, secretory v…	Q06890	NA
0.329255	13.7683	2.70054	0.0184903	0.0940075	-3.59267	Annexin A7 (Annexin VII) (Annexin-7) (Synexin)	ANXA7_MOUSE		Q07076	NA
0.296111	13.2584	3.16313	0.00767459	0.056364	-2.74568	Cation-independent mannose-6-phosphate receptor (CI Man-6-P receptor) (CI-MPR) (M6PR) (300 kDa mannose 6-phosphate receptor) (MPR 300) (Insulin-like growth factor 2 receptor) (Insulin-like growth factor II receptor) (IGF-II receptor) (M6P/IGF2 receptor) (M6P/IGF2R) (CD antigen CD222)	MPRI_MOUSE	SUBCELLULAR LOCATION: Lysosome membrane; Single-pass type I membrane protein.	Q07113	NA
0.288214	14.145	1.31046	0.213249	0.390352	-5.78165	Glia-derived nexin (GDN) (Peptidase inhibitor 7) (PI-7) (Protease nexin 1) (PN-1) (Protease nexin I) (Serine protease-inhibitor 4) (Serpin E2)	GDN_MOUSE	SUBCELLULAR LOCATION: Secreted, extracellular space.	Q07235	NA
-0.280912	13.902	-3.22306	0.00684651	0.0528879	-2.63462	Short-chain specific acyl-CoA dehydrogenase, mitochondrial (SCAD) (EC 1.3.8.1) (Butyryl-CoA dehydrogenase)	ACADS_MOUSE	SUBCELLULAR LOCATION: Mitochondrion matrix.	Q07417	NA
0.361552	13.3032	3.05133	0.00949651	0.0641894	-2.9523	Protein AMBP [Cleaved into: Alpha-1-microglobulin; Inter-alpha-trypsin inhibitor light chain (ITI-LC) (Bikunin) (HI-30); Trypstatin]	AMBP_MOUSE	SUBCELLULAR LOCATION: Secreted.	Q07456	NA
0.709391	13.0687	2.77417	0.0160847	0.0876678	-3.45957	Galectin-3-binding protein (Cyp-C-associated protein) (CyCAP) (Lectin galactoside-binding soluble 3-binding protein) (Protein MAMA)	LG3BP_MOUSE	SUBCELLULAR LOCATION: Secreted {ECO:0000250|UniProtKB:Q08380}. Secreted, extracellular space, extracellular matrix {ECO:0000269|PubMed:8119883}.	Q07797	NA
0.508756	12.1521	1.99654	0.067773	0.20116	-4.80115	Apoptosis regulator BAX	BAX_MOUSE	SUBCELLULAR LOCATION: Isoform Alpha: Mitochondrion outer membrane {ECO:0000250}; Single-pass membrane protein {ECO:0000250}. Cytoplasm {ECO:0000250}. Note=Colocalizes with 14-3-3 proteins in the cytoplasm. Under stress conditions, undergoes a conformation change that causes release from JNK-phosphorylated 14-3-3 proteins and translocation to the mitochondrion membrane (By similarity). {ECO:000025…	Q07813	NA
0.34792	13.2464	3.49959	0.00404759	0.0399289	-2.1209	Platelet endothelial cell adhesion molecule (PECAM-1) (CD antigen CD31)	PECA1_MOUSE	SUBCELLULAR LOCATION: Cell membrane {ECO:0000250|UniProtKB:P16284}; Single-pass type I membrane protein {ECO:0000250|UniProtKB:P16284}. Membrane raft {ECO:0000250|UniProtKB:P16284}. Cell junction {ECO:0000250|UniProtKB:P16284}. Note=Localizes to the lateral border recycling compartment (LBRC) and recycles from the LBRC to the junction in resting endothelial cells. Cell surface expression on neutr…	Q08481	NA
0.406397	15.3689	4.74416	0.000408659	0.0122258	0.14721	Platelet glycoprotein 4 (Glycoprotein IIIb) (GPIIIB) (PAS IV) (PAS-4) (Platelet glycoprotein IV) (GPIV) (CD antigen CD36)	CD36_MOUSE	SUBCELLULAR LOCATION: Cell membrane {ECO:0000269|PubMed:23395392}; Multi-pass membrane protein {ECO:0000255}. Apical cell membrane {ECO:0000269|PubMed:16276419, ECO:0000269|PubMed:21610069}. Membrane raft {ECO:0000250|UniProtKB:P16671}. Golgi apparatus {ECO:0000250|UniProtKB:P16671}. Note=Upon ligand-binding, internalized through dynamin-dependent endocytosis. {ECO:0000250|UniProtKB:P16671}.	Q08857	NA
0.231603	14.5216	2.41722	0.0314678	0.126565	-4.09526	Nebulette (Actin-binding Z-disk protein)	NEBL_MOUSE	SUBCELLULAR LOCATION: Cytoplasm {ECO:0000250|UniProtKB:O76041}.	Q0II04	NA
-0.28939	14.6127	-3.10448	0.00858188	0.0603833	-2.85417	Puromycin-sensitive aminopeptidase (PSA) (EC 3.4.11.14) (Cytosol alanyl aminopeptidase) (AAP-S)	PSA_MOUSE	SUBCELLULAR LOCATION: Cytoplasm, cytosol {ECO:0000269|PubMed:7592939}. Nucleus {ECO:0000269|PubMed:7592939}.	Q11011	NA
-0.25457	14.7838	-2.60382	0.022191	0.104172	-3.76609	Xaa-Pro dipeptidase (X-Pro dipeptidase) (EC 3.4.13.9) (Imidodipeptidase) (Peptidase 4) (Peptidase D) (Proline dipeptidase) (Prolidase)	PEPD_MOUSE		Q11136	NA
0.269037	13.3668	2.38568	0.0333674	0.130703	-4.15009	LisH domain and HEAT repeat-containing protein KIAA1468	K1468_MOUSE		Q148V7	NA
-0.0880002	13.3536	-0.760433	0.460883	0.633882	-6.33503	PGC-1 and ERR-induced regulator in muscle protein 1 (PPARGC1 and ESRR-induced regulator in muscle 1) (Peroxisome proliferator-activated receptor gamma coactivator 1 and estrogen-related receptor-induced regulator in muscle 1)	PERM1_MOUSE	SUBCELLULAR LOCATION: Cytoplasm {ECO:0000269|PubMed:23836911}. Nucleus {ECO:0000269|PubMed:23836911}. Note=Shows a nuclear localization in the presence of PPARGC1A.	Q149B8	NA
-0.0210887	14.0718	-0.187819	0.853986	0.920502	-6.61608	Pentatricopeptide repeat domain-containing protein 3, mitochondrial (28S ribosomal protein S39, mitochondrial) (MRP-S39)	PTCD3_MOUSE	SUBCELLULAR LOCATION: Mitochondrion {ECO:0000250}.	Q14C51	NA
0.0875964	12.7206	0.663364	0.518959	0.681689	-6.40544	Alanine--tRNA ligase, mitochondrial (EC 6.1.1.7) (Alanyl-tRNA synthetase) (AlaRS)	SYAM_MOUSE	SUBCELLULAR LOCATION: Mitochondrion.	Q14CH7	NA
0.354163	14.6547	4.05667	0.00142304	0.0240161	-1.09058	CMRF35-like molecule 9 (CLM-9) (CD300 antigen-like family member G) (Nepmucin) (CD antigen CD300g)	CLM9_MOUSE	SUBCELLULAR LOCATION: Apical cell membrane {ECO:0000269|PubMed:16754720, ECO:0000269|PubMed:16876123}; Single-pass type I membrane protein {ECO:0000305|PubMed:16754720}. Basolateral cell membrane {ECO:0000269|PubMed:16754720, ECO:0000269|PubMed:16876123}; Single-pass type I membrane protein {ECO:0000305|PubMed:16754720}. Endosome, multivesicular body membrane {ECO:0000269|PubMed:16876123}; Single…	Q1ERP8	NA
-0.0836229	13.5295	-0.870523	0.400172	0.581828	-6.24466	tRNA (cytosine(34)-C(5))-methyltransferase (EC 2.1.1.203) (Myc-induced SUN domain-containing protein) (Misu) (NOL1/NOP2/Sun domain family member 2)	NSUN2_MOUSE	SUBCELLULAR LOCATION: Nucleus, nucleolus. Cytoplasm, cytoskeleton, spindle. Note=Concentrated in the nucleolus during interphase and translocates to the spindle during mitosis as an RNA-protein complex that includes 18S ribosomal RNA.	Q1HFZ0	NA
0.0253696	14.4953	0.286512	0.779107	0.87131	-6.59138	Tripartite motif-containing protein 72 (Mitsugumin-53) (Mg53)	TRI72_MOUSE	SUBCELLULAR LOCATION: Cell membrane, sarcolemma. Cytoplasmic vesicle membrane. Note=Tethered to plasma membrane and cytoplasmic vesicles via its interaction with phosphatidylserine.	Q1XH17	NA
0.369521	14.0398	3.03943	0.00971422	0.0652081	-2.97424				Q2L4X1	NA
0.249636	13.5641	2.41585	0.0315483	0.126714	-4.09765	Glycogen synthase kinase-3 alpha (GSK-3 alpha) (EC 2.7.11.26) (Serine/threonine-protein kinase GSK3A) (EC 2.7.11.1)	GSK3A_MOUSE		Q2NL51	NA
0.308537	13.5432	2.21731	0.0455018	0.157939	-4.43795	Oxysterol-binding protein 1	OSBP1_MOUSE	SUBCELLULAR LOCATION: Cytoplasm, cytosol {ECO:0000250|UniProtKB:P22059}. Cytoplasm, perinuclear region {ECO:0000250|UniProtKB:P22059}. Golgi apparatus membrane {ECO:0000250|UniProtKB:P22059}; Peripheral membrane protein {ECO:0000250|UniProtKB:P22059}. Endoplasmic reticulum membrane {ECO:0000250|UniProtKB:P22059}; Peripheral membrane protein {ECO:0000250|UniProtKB:P22059}. Note=Predominantly cytos…	Q3B7Z2	NA
0.27794	12.9808	2.3011	0.0390167	0.141702	-4.29575	ER membrane protein complex subunit 10 (Hematopoietic signal peptide-containing membrane domain-containing protein 1)	EMC10_MOUSE	SUBCELLULAR LOCATION: Isoform 1: Membrane {ECO:0000250|UniProtKB:Q5UCC4}; Single-pass type I membrane protein {ECO:0000255}.; SUBCELLULAR LOCATION: Isoform 2: Secreted {ECO:0000250|UniProtKB:Q5UCC4}.	Q3TAS6	NA
0.205901	15.0263	1.72316	0.109103	0.262423	-5.22262	39S ribosomal protein L10, mitochondrial (L10mt) (MRP-L10)	RM10_MOUSE	SUBCELLULAR LOCATION: Mitochondrion {ECO:0000250|UniProtKB:Q7Z7H8}.	Q3TBW2	NA
0.0235188	14.444	0.310304	0.761364	0.856058	-6.5839	Coiled-coil domain-containing protein 127	CC127_MOUSE		Q3TC33	NA
-0.109283	14.8416	-1.34103	0.203404	0.379612	-5.74398	Fumarylacetoacetate hydrolase domain-containing protein 2A (EC 3.-.-.-)	FAHD2_MOUSE		Q3TC72	NA
-0.0418909	13.5488	-0.419324	0.681986	0.802827	-6.54218	Cullin-4A (CUL-4A)	CUL4A_MOUSE		Q3TCH7	NA
0.269352	12.8179	1.95143	0.073418	0.21059	-4.87304	Putative phospholipase B-like 2 (EC 3.1.1.-) (66.3 kDa protein) (76 kDa protein) (p76) (LAMA-like protein 2) (Lamina ancestor homolog 2) (Phospholipase B domain-containing protein 2) [Cleaved into: Putative phospholipase B-like 2 28 kDa form; Putative phospholipase B-like 2 40 kDa form; Putative phospholipase B-like 2 15 kDa form]	PLBL2_MOUSE	SUBCELLULAR LOCATION: Lysosome lumen {ECO:0000269|PubMed:17007843, ECO:0000269|PubMed:17105447}.	Q3TCN2	NA
0.276437	13.1295	2.25856	0.0421913	0.15061	-4.36822	Protein phosphatase 1 regulatory subunit 21 (Coiled-coil domain-containing protein 128) (KLRAQ motif-containing protein 1)	PPR21_MOUSE		Q3TDD9	NA
0.225778	12.8104	1.41491	0.181147	0.353906	-5.65031	FAS-associated factor 2 (UBX domain-containing protein 8)	FAF2_MOUSE	SUBCELLULAR LOCATION: Cytoplasm {ECO:0000250|UniProtKB:Q96CS3}. Lipid droplet {ECO:0000250|UniProtKB:Q96CS3}. Endoplasmic reticulum {ECO:0000250|UniProtKB:Q96CS3}.	Q3TDN2	NA
0.234667	14.4638	1.83721	0.0896845	0.236566	-5.05106	Dolichyl-diphosphooligosaccharide--protein glycosyltransferase subunit STT3B (Oligosaccharyl transferase subunit STT3B) (STT3-B) (EC 2.4.99.18) (B6dom1 antigen) (Source of immunodominant MHC-associated peptides)	STT3B_MOUSE	SUBCELLULAR LOCATION: Endoplasmic reticulum membrane; Multi-pass membrane protein.	Q3TDQ1	NA
-0.120876	14.1792	-1.31018	0.213338	0.390352	-5.78198	Heterochromatin protein 1-binding protein 3	HP1B3_MOUSE	SUBCELLULAR LOCATION: Nucleus {ECO:0000250|UniProtKB:Q5SSJ5}. Chromosome {ECO:0000250|UniProtKB:Q5SSJ5}. Note=localized in nuclei but not in nucleoli in interphase. Colocalized with chromosomes in mitosis, with a gradually increased during G1 progression and a maximum level during late G1 phase (G1/S). {ECO:0000250|UniProtKB:Q5SSJ5}.	Q3TEA8	NA
0.263076	13.5162	2.63029	0.0211118	0.102401	-3.7188	Myosin regulatory light chain 12B (Myosin regulatory light chain 2-B, smooth muscle isoform) (Myosin regulatory light chain 20 kDa) (MLC20) (Myosin regulatory light chain MRLC2)	ML12B_MOUSE		Q3THE2	NA
-0.124777	14.193	-1.22995	0.241017	0.424838	-5.87766	Alanyl-tRNA editing protein Aarsd1 (Alanyl-tRNA deacylase alaX) (AlaX) (AlaXp-II) (Alanyl-tRNA synthetase domain-containing protein 1)	AASD1_MOUSE	SUBCELLULAR LOCATION: Cytoplasm {ECO:0000250}.	Q3THG9	NA
0.00443163	13.0937	0.0360388	0.971812	0.985651	-6.63407	GMP synthase [glutamine-hydrolyzing] (EC 6.3.5.2) (GMP synthetase) (Glutamine amidotransferase)	GUAA_MOUSE	SUBCELLULAR LOCATION: Cytoplasm {ECO:0000250}.	Q3THK7	NA
-0.135267	14.0931	-1.07336	0.303082	0.486799	-6.05044	S-adenosylmethionine synthase isoform type-2 (AdoMet synthase 2) (EC 2.5.1.6) (Methionine adenosyltransferase 2) (MAT 2)	METK2_MOUSE		Q3THS6	NA
0.316937	12.0476	2.33787	0.0364565	0.135782	-4.23266	Trafficking protein particle complex subunit 13	TPC13_MOUSE		Q3TIR1	NA
0.249233	11.7416	1.20076	0.251763	0.436808	-5.91129	U4/U6.U5 tri-snRNP-associated protein 2 (Inactive ubiquitin-specific peptidase 39)	SNUT2_MOUSE	SUBCELLULAR LOCATION: Nucleus {ECO:0000250}.	Q3TIX9	NA
0.132608	13.9617	1.42176	0.179188	0.352321	-5.64143	NLR family member X1	NLRX1_MOUSE	SUBCELLULAR LOCATION: Mitochondrion outer membrane {ECO:0000250}.	Q3TL44	NA
-0.403293	12.9946	-3.58152	0.00346599	0.0368347	-1.96863	Protein PRRC2C (BAT2 domain-containing protein 1) (HLA-B-associated transcript 2-like 2) (Proline-rich and coiled-coil-containing protein 2C)	PRC2C_MOUSE		Q3TLH4	NA
0.18752	13.654	1.50978	0.155574	0.325879	-5.52476	Enoyl-CoA hydratase domain-containing protein 2, mitochondrial	ECHD2_MOUSE	SUBCELLULAR LOCATION: Mitochondrion {ECO:0000305}.	Q3TLP5	NA
-0.125457	13.6475	-1.08064	0.299956	0.483839	-6.04284	Secernin-3	SCRN3_MOUSE		Q3TMH2	NA
0.100379	15.4451	0.745109	0.469772	0.639802	-6.34673	Trimeric intracellular cation channel type A (TRIC-A) (TRICA) (27 kDa sarcoplasmic reticulum protein) (Mitsugumin-33A) (SPR-27) (Transmembrane protein 38A)	TM38A_MOUSE	SUBCELLULAR LOCATION: Sarcoplasmic reticulum membrane {ECO:0000250|UniProtKB:A5A6S6}; Multi-pass membrane protein {ECO:0000250|UniProtKB:A5A6S6}. Nucleus membrane {ECO:0000250|UniProtKB:A5A6S6}.	Q3TMP8	NA
0.393956	14.0343	3.00293	0.0104135	0.0674219	-3.04145	Exocyst complex component 5 (Exocyst complex component Sec10)	EXOC5_MOUSE	SUBCELLULAR LOCATION: Cytoplasm {ECO:0000250|UniProtKB:O00471}. Midbody {ECO:0000250|UniProtKB:O00471}. Note=Localization at the midbody requires the presence of RALA, EXOC2 and EXOC3. {ECO:0000250|UniProtKB:O00471}.	Q3TPX4	NA
-0.0582801	14.7508	-0.552666	0.590088	0.73635	-6.47475	FAD-dependent oxidoreductase domain-containing protein 1 (EC 1.-.-.-)	FXRD1_MOUSE	SUBCELLULAR LOCATION: Mitochondrion inner membrane {ECO:0000250|UniProtKB:Q96CU9}; Single-pass membrane protein {ECO:0000255}.	Q3TQB2	NA
0.193502	15.3631	2.00113	0.0672215	0.200365	-4.79379	Phosphatidate cytidylyltransferase, mitochondrial (EC 2.7.7.41) (CDP-diacylglycerol synthase) (CDP-DAG synthase) (Mitochondrial translocator assembly and maintenance protein 41 homolog) (TAM41)	TAM41_MOUSE	SUBCELLULAR LOCATION: Mitochondrion inner membrane {ECO:0000250}; Peripheral membrane protein {ECO:0000250}; Matrix side {ECO:0000250}.	Q3TUH1	NA
0.358688	13.3697	2.81698	0.0148304	0.0839242	-3.38182	Pre-B-cell leukemia transcription factor-interacting protein 1 (Hematopoietic PBX-interacting protein)	PBIP1_MOUSE	SUBCELLULAR LOCATION: Cytoplasm, cytoskeleton {ECO:0000250|UniProtKB:Q96AQ6}. Nucleus {ECO:0000250|UniProtKB:Q96AQ6}. Note=Shuttles between the nucleus and the cytosol. Mainly localized in the cytoplasm, associated with microtubules. Detected in small amounts in the nucleus. {ECO:0000250|UniProtKB:Q96AQ6}.	Q3TVI8	NA
0.129717	13.733	0.992235	0.339614	0.523819	-6.13229	UDP-N-acetylhexosamine pyrophosphorylase-like protein 1 (EC 2.7.7.-)	UAP1L_MOUSE		Q3TW96	NA
0.25512	13.9688	2.58959	0.0227931	0.104978	-3.79146	CSC1-like protein 2 (Transmembrane protein 63B)	CSCL2_MOUSE	SUBCELLULAR LOCATION: Membrane {ECO:0000305}; Multi-pass membrane protein {ECO:0000305}.	Q3TWI9	NA
0.16297	14.2669	1.7747	0.099906	0.249454	-5.1459	26S proteasome non-ATPase regulatory subunit 1 (26S proteasome regulatory subunit RPN2) (26S proteasome regulatory subunit S1)	PSMD1_MOUSE		Q3TXS7	NA
0.348771	13.5836	2.38007	0.0337163	0.130953	-4.1598	Uncharacterized protein C17orf62 homolog	CQ062_MOUSE	SUBCELLULAR LOCATION: Membrane {ECO:0000305}; Single-pass membrane protein {ECO:0000305}.	Q3TYS2	NA
0.116752	12.8801	0.978988	0.345869	0.53043	-6.14513	SET and MYND domain-containing protein 5 (EC 2.1.1.-) (Protein NN8-4AG) (Retinoic acid-induced protein 15)	SMYD5_MOUSE		Q3TYX3	NA
0.292039	14.5643	2.09561	0.056753	0.179738	-4.6404	Dehydrogenase/reductase SDR family member 11 (17-beta-hydroxysteroid dehydrogenase) (3-beta-hydroxysteroid 3-dehydrogenase) (EC 1.1.1.270) (Estradiol 17-beta-dehydrogenase) (EC 1.1.1.62) (Short-chain dehydrogenase/reductase family 24C member 1)	DHR11_MOUSE	SUBCELLULAR LOCATION: Secreted {ECO:0000305}.	Q3U0B3	NA
0.178896	13.6187	1.98544	0.0691237	0.203469	-4.81892	Ras-interacting protein 1 (Rain)	RAIN_MOUSE	SUBCELLULAR LOCATION: Cytoplasm, perinuclear region {ECO:0000250}. Golgi apparatus, Golgi stack {ECO:0000250}. Note=Associated with perinuclear vesicles. Is recruited to Golgi stacks by activated HRAS (By similarity). {ECO:0000250}.	Q3U0S6	NA
-0.0149744	14.5732	-0.0705648	0.944843	0.971541	-6.63212	Far upstream element-binding protein 2 (FUSE-binding protein 2) (KH type-splicing regulatory protein) (KSRP)	FUBP2_MOUSE	SUBCELLULAR LOCATION: Nucleus {ECO:0000250}. Cytoplasm {ECO:0000250}. Note=A small proportion is also found in the cytoplasm of neuronal cell bodies and dendrites. {ECO:0000250}.	Q3U0V1	NA
-0.0476793	13.6575	-0.614268	0.549886	0.704858	-6.43765	Probable arginine--tRNA ligase, mitochondrial (EC 6.1.1.19) (Arginyl-tRNA synthetase) (ArgRS)	SYRM_MOUSE	SUBCELLULAR LOCATION: Mitochondrion matrix {ECO:0000250}.	Q3U186	NA
-0.016172	14.1184	-0.180741	0.859423	0.923093	-6.61746	DNA damage-binding protein 1 (DDB p127 subunit) (Damage-specific DNA-binding protein 1) (UV-damaged DNA-binding factor)	DDB1_MOUSE	SUBCELLULAR LOCATION: Cytoplasm {ECO:0000250}. Nucleus {ECO:0000250}. Note=Primarily cytoplasmic. Translocates to the nucleus following UV irradiation and subsequently accumulates at sites of DNA damage (By similarity). {ECO:0000250}.	Q3U1J4	NA
-0.387209	12.0315	-1.81198	0.0936921	0.241679	-5.08958	Protein SERAC1 (Serine active site-containing protein 1)	SRAC1_MOUSE	SUBCELLULAR LOCATION: Membrane {ECO:0000305}; Single-pass membrane protein {ECO:0000305}. Endoplasmic reticulum {ECO:0000250}. Mitochondrion {ECO:0000250}. Note=Localizes at the endoplasmic reticulum and at the endoplasmic reticulum-mitochondria interface. {ECO:0000250}.	Q3U213	NA
-0.454106	14.5615	-4.81955	0.000357652	0.0116038	0.279683	Valine--tRNA ligase, mitochondrial (EC 6.1.1.9) (Valyl-tRNA synthetase) (ValRS)	SYVM_MOUSE	SUBCELLULAR LOCATION: Mitochondrion {ECO:0000305}.	Q3U2A8	NA
0.703985	12.7344	3.48506	0.00416062	0.0406321	-2.14791	Protein transport protein Sec24A (SEC24-related protein A)	SC24A_MOUSE	SUBCELLULAR LOCATION: Cytoplasmic vesicle, COPII-coated vesicle membrane {ECO:0000250|UniProtKB:O95486}; Peripheral membrane protein {ECO:0000250|UniProtKB:O95486}; Cytoplasmic side {ECO:0000250|UniProtKB:O95486}. Endoplasmic reticulum membrane {ECO:0000250|UniProtKB:O95486}; Peripheral membrane protein {ECO:0000250|UniProtKB:O95486}; Cytoplasmic side {ECO:0000250|UniProtKB:O95486}. Cytoplasm, cy…	Q3U2P1	NA
0.265842	13.9926	1.33349	0.205798	0.38129	-5.75333	Methyltransferase-like protein 17, mitochondrial (EC 2.1.1.-) (Methyltransferase 11 domain-containing protein 1) (Protein RSM22 homolog, mitochondrial)	MET17_MOUSE	SUBCELLULAR LOCATION: Mitochondrion {ECO:0000250}.	Q3U2U7	NA
0.037369	13.3929	0.286077	0.779433	0.871341	-6.59151	UMP-CMP kinase 2, mitochondrial (EC 2.7.4.14) (Nucleoside-diphosphate kinase) (EC 2.7.4.6) (Thymidylate kinase LPS-inducible member) (TYKi)	CMPK2_MOUSE	SUBCELLULAR LOCATION: Mitochondrion {ECO:0000250}.	Q3U5Q7	NA
0.291118	13.0061	3.03056	0.0098798	0.0656757	-2.99059	Extended synaptotagmin-1 (E-Syt1) (Membrane-bound C2 domain-containing protein)	ESYT1_MOUSE	SUBCELLULAR LOCATION: Endoplasmic reticulum membrane {ECO:0000250}; Multi-pass membrane protein {ECO:0000250}. Cell membrane {ECO:0000250}; Peripheral membrane protein {ECO:0000250}. Note=Localizes primarily to the endoplasmic reticulum. Recruited to sites of contact between the endoplasmic reticulum and the cell membrane in response to increased cytosolic calcium levels (By similarity). {ECO:000…	Q3U7R1	NA
0.992341	12.9122	5.20372	0.000183448	0.00878144	0.943067	Collagen alpha-2(V) chain	CO5A2_MOUSE	SUBCELLULAR LOCATION: Secreted, extracellular space, extracellular matrix {ECO:0000255|PROSITE-ProRule:PRU00793}.	Q3U962	NA
0.00390196	15.1932	0.0330655	0.974136	0.986086	-6.63418	Lamin-B receptor (Integral nuclear envelope inner membrane protein)	LBR_MOUSE	SUBCELLULAR LOCATION: Nucleus inner membrane {ECO:0000250}; Multi-pass membrane protein {ECO:0000250}.	Q3U9G9	NA
0.190083	16.2601	1.8975	0.0807303	0.222809	-4.95783	Transmembrane protein 109 (Mitsugumin-23) (Mg23)	TM109_MOUSE	SUBCELLULAR LOCATION: Nucleus outer membrane {ECO:0000250|UniProtKB:O77751}; Multi-pass membrane protein {ECO:0000250|UniProtKB:O77751}. Endoplasmic reticulum membrane {ECO:0000250|UniProtKB:O77751}; Multi-pass membrane protein {ECO:0000250|UniProtKB:O77751}. Sarcoplasmic reticulum membrane {ECO:0000250|UniProtKB:O77751}; Multi-pass membrane protein {ECO:0000250|UniProtKB:O77751}.	Q3UBX0	NA
0.349512	14.2861	2.62583	0.0212902	0.102401	-3.72679	Ubiquitin thioesterase otulin (EC 3.4.19.12) (Deubiquitinating enzyme otulin) (OTU domain-containing deubiquitinase with linear linkage specificity) (Ubiquitin thioesterase Gumby)	OTUL_MOUSE	SUBCELLULAR LOCATION: Cytoplasm {ECO:0000269|PubMed:23708998}.	Q3UCV8	NA
0.0424142	12.2896	0.273684	0.788728	0.877366	-6.59516	Tubulin--tyrosine ligase-like protein 12	TTL12_MOUSE		Q3UDE2	NA
-0.0213846	12.2713	-0.193456	0.849662	0.918893	-6.61495	TRAF-type zinc finger domain-containing protein 1 (Protein FLN29)	TRAD1_MOUSE		Q3UDK1	NA
0.13617	12.6958	1.46414	0.167469	0.339755	-5.58588	Poly(U)-binding-splicing factor PUF60 (60 kDa poly(U)-binding-splicing factor)	PUF60_MOUSE	SUBCELLULAR LOCATION: Nucleus. Note=Colocalizes partially with TROVE2. {ECO:0000250}.	Q3UEB3	NA
0.287342	14.5848	1.79075	0.0971866	0.24801	-5.12173	Lysophospholipase-like protein 1 (EC 3.1.2.-)	LYPL1_MOUSE	SUBCELLULAR LOCATION: Cytoplasm {ECO:0000250}.	Q3UFF7	NA
-0.203153	14.5992	-2.15387	0.051076	0.167926	-4.54413	7-methylguanosine phosphate-specific 5'-nucleotidase (7-methylguanosine nucleotidase) (EC 3.1.3.91) (Cytosolic 5'-nucleotidase 3B) (Cytosolic 5'-nucleotidase III-like protein) (cN-III-like protein) (EC 3.1.3.5) (N(7)-methylguanylate 5'-phosphatase)	5NT3B_MOUSE	SUBCELLULAR LOCATION: Cytoplasm {ECO:0000305}.	Q3UFY7	NA
-0.078078	13.5356	-0.958341	0.355782	0.540804	-6.16486	tRNA methyltransferase 10 homolog C (Mitochondrial ribonuclease P protein 1) (Mitochondrial RNase P protein 1) (RNA (guanine-9-)-methyltransferase domain-containing protein 1) (mRNA methyladenosine-N(1)-methyltransferase) (EC 2.1.1.-) (tRNA (adenine(9)-N(1))-methyltransferase) (EC 2.1.1.218) (tRNA (guanine(9)-N(1))-methyltransferase) (EC 2.1.1.221)	TM10C_MOUSE	SUBCELLULAR LOCATION: Mitochondrion matrix, mitochondrion nucleoid {ECO:0000250|UniProtKB:Q7L0Y3}.	Q3UFY8	NA
-0.15247	14.7006	-1.66802	0.119766	0.27602	-5.30316	Eukaryotic translation initiation factor 3 subunit J-A (eIF3j-A) (Eukaryotic translation initiation factor 3 subunit 1-A) (eIF-3-alpha-A) (eIF3 p35)	EI3JA_MOUSE	SUBCELLULAR LOCATION: Cytoplasm {ECO:0000250|UniProtKB:O75822, ECO:0000255|HAMAP-Rule:MF_03009}.	Q3UGC7	NA
-0.429053	14.5662	-3.27192	0.00623836	0.0505011	-2.54399	Haloacid dehalogenase-like hydrolase domain-containing protein 2	HDHD2_MOUSE		Q3UGR5	NA
0.420004	12.9685	2.5944	0.022588	0.104978	-3.7829	Disco-interacting protein 2 homolog B (DIP2 homolog B)	DIP2B_MOUSE		Q3UH60	NA
0.0428808	14.0024	0.420664	0.681032	0.802363	-6.54159	LIM and calponin homology domains-containing protein 1	LIMC1_MOUSE		Q3UH68	NA
-0.254179	14.3042	-2.33967	0.0363358	0.135505	-4.22957	5'-nucleotidase domain-containing protein 3 (EC 3.1.3.-) (GRP94-neighboring nucleotidase)	NT5D3_MOUSE		Q3UHB1	NA
0.36333	12.9437	1.96952	0.0711042	0.207624	-4.84431	Glucose-fructose oxidoreductase domain-containing protein 1 (EC 1.-.-.-)	GFOD1_MOUSE	SUBCELLULAR LOCATION: Secreted {ECO:0000305}.	Q3UHD2	NA
0.0807878	13.7743	0.666435	0.517059	0.680095	-6.40335	Microtubule-associated tumor suppressor candidate 2 homolog (Cardiac zipper protein) (Microtubule plus-end tracking protein TIP150) (Tracking protein of 150 kDa)	MTUS2_MOUSE	SUBCELLULAR LOCATION: Cytoplasm, cytoskeleton. Note=Associated with the microtubule network at the growing distal tip (the plus-end) of microtubules. {ECO:0000250}.	Q3UHD3	NA
0.155088	13.0805	1.06301	0.307575	0.489705	-6.06119	AP2-associated protein kinase 1 (EC 2.7.11.1) (Adaptor-associated kinase 1)	AAK1_MOUSE	SUBCELLULAR LOCATION: Cell membrane {ECO:0000250}; Peripheral membrane protein {ECO:0000250}. Membrane, clathrin-coated pit {ECO:0000250}. Note=Active when found in clathrin-coated pits at the plasma membrane. In neuronal cells, enriched at presynaptic terminals. In non-neuronal cells, enriched at leading edge of migrating cells (By similarity). {ECO:0000250}.	Q3UHJ0	NA
-0.372093	13.8317	-2.98067	0.0108643	0.0697224	-3.08239	28 kDa heat- and acid-stable phosphoprotein (PDGF-associated protein) (PAP) (PDGFA-associated protein 1) (PAP1)	HAP28_MOUSE		Q3UHX2	NA
0.138212	14.1087	1.62302	0.129136	0.288286	-5.36766	Leiomodin-2 (Cardiac leiomodin) (C-LMOD) (Leiomodin)	LMOD2_MOUSE	SUBCELLULAR LOCATION: Cytoplasm, myofibril, sarcomere {ECO:0000250|UniProtKB:Q6P5Q4}. Cytoplasm, myofibril {ECO:0000250|UniProtKB:Q6P5Q4}. Cytoplasm, myofibril, sarcomere, M line {ECO:0000250|UniProtKB:Q6P5Q4}. Cytoplasm, cytoskeleton {ECO:0000250|UniProtKB:Q6P5Q4}. Note=Colocalizes with actin filaments in sarcomeres. Detected close to the M line. {ECO:0000250|UniProtKB:Q6P5Q4}.	Q3UHZ5	NA
0.154374	13.3853	1.31733	0.211001	0.388477	-5.77323	Rho GTPase-activating protein 17 (Neuron-associated developmentally-regulated protein) (Nadrin) (Rho-type GTPase-activating protein 17)	RHG17_MOUSE	SUBCELLULAR LOCATION: Membrane {ECO:0000250}; Peripheral membrane protein {ECO:0000250}. Cytoplasm {ECO:0000250}. Cell junction, tight junction {ECO:0000250}. Note=Associates with membranes and concentrates at sites of cell-cell contact. {ECO:0000250}.	Q3UIA2	NA
0.407786	13.6677	3.74559	0.00254365	0.0307571	-1.6642	Myocardial zonula adherens protein	MYZAP_MOUSE	SUBCELLULAR LOCATION: Cytoplasm, cytoskeleton {ECO:0000269|PubMed:20093627}. Cell membrane {ECO:0000269|PubMed:20093627}; Peripheral membrane protein {ECO:0000269|PubMed:20093627}; Cytoplasmic side {ECO:0000269|PubMed:20093627}. Cytoplasm, myofibril, sarcomere, I band {ECO:0000269|PubMed:20093627}. Cytoplasm, myofibril, sarcomere, Z line {ECO:0000269|PubMed:20093627}. Cell junction {ECO:0000250|U…	Q3UIJ9	NA
-0.100581	14.6196	-1.193	0.254683	0.438913	-5.92012	NADH dehydrogenase [ubiquinone] 1 beta subcomplex subunit 6 (Complex I-B17) (CI-B17) (NADH-ubiquinone oxidoreductase B17 subunit)	NDUB6_MOUSE	SUBCELLULAR LOCATION: Mitochondrion inner membrane {ECO:0000250|UniProtKB:O95139}; Single-pass membrane protein {ECO:0000255}; Matrix side {ECO:0000250|UniProtKB:O95139}.	Q3UIU2	NA
0.355462	15.3478	3.33063	0.00557891	0.0482104	-2.43496	Myosin light chain kinase 3 (EC 2.7.11.18) (Cardiac-MyBP-C-associated Ca/CaM kinase) (Cardiac-MLCK)	MYLK3_MOUSE	SUBCELLULAR LOCATION: Cytoplasm {ECO:0000269|PubMed:18202317}.	Q3UIZ8	NA
0.0859506	13.7493	0.874794	0.39793	0.579818	-6.24094	Enhancer of mRNA-decapping protein 4	EDC4_MOUSE	SUBCELLULAR LOCATION: Cytoplasm, P-body {ECO:0000250|UniProtKB:Q6P2E9}. Nucleus {ECO:0000250|UniProtKB:Q6P2E9}.	Q3UJB9	NA
0.183316	13.9094	1.73041	0.107766	0.260782	-5.21192	Regulator of microtubule dynamics protein 3 (RMD-3) (mRMD-3) (Protein FAM82A2) (Protein FAM82C)	RMD3_MOUSE	SUBCELLULAR LOCATION: Mitochondrion membrane {ECO:0000250}; Single-pass membrane protein {ECO:0000250}. Mitochondrion outer membrane {ECO:0000250}. Cytoplasm {ECO:0000250}. Nucleus {ECO:0000250}. Cytoplasm, cytoskeleton, spindle {ECO:0000250}. Cytoplasm, cytoskeleton, spindle pole {ECO:0000250}. Note=In interphase localizes in the cytoplasm, and during mitosis localizes to the spindle microtubule…	Q3UJU9	NA
0.0988889	12.3691	0.941526	0.364003	0.550149	-6.18066	Tax1-binding protein 1 homolog	TAXB1_MOUSE		Q3UKC1	NA
0.164891	12.8295	1.42094	0.179423	0.35233	-5.6425	Arginine and glutamate-rich protein 1	ARGL1_MOUSE		Q3UL36	NA
-0.115942	14.1472	-1.44274	0.173302	0.345927	-5.61407	Methylcrotonoyl-CoA carboxylase beta chain, mitochondrial (MCCase subunit beta) (EC 6.4.1.4) (3-methylcrotonyl-CoA carboxylase 2) (3-methylcrotonyl-CoA carboxylase non-biotin-containing subunit) (3-methylcrotonyl-CoA:carbon dioxide ligase subunit beta)	MCCB_MOUSE	SUBCELLULAR LOCATION: Mitochondrion matrix {ECO:0000250}.	Q3ULD5	NA
0.138691	14.6004	1.89784	0.0806821	0.222809	-4.95729	Paraplegin (EC 3.4.24.-) (Spastic paraplegia 7 protein)	SPG7_MOUSE	SUBCELLULAR LOCATION: Mitochondrion inner membrane {ECO:0000269|PubMed:19656850, ECO:0000269|PubMed:22563492}; Multi-pass membrane protein {ECO:0000255}.	Q3ULF4	NA
-0.132664	14.7685	-1.58457	0.137642	0.302191	-5.42185	Glycerol-3-phosphate dehydrogenase 1-like protein (EC 1.1.1.8)	GPD1L_MOUSE	SUBCELLULAR LOCATION: Cytoplasm {ECO:0000305}.	Q3ULJ0	NA
-0.330956	13.3328	-2.75071	0.0168157	0.0886317	-3.50207	Protein phosphatase 1 regulatory subunit 7 (Protein phosphatase 1 regulatory subunit 22)	PP1R7_MOUSE	SUBCELLULAR LOCATION: Nucleus {ECO:0000250}.	Q3UM45	NA
0.173084	13.4981	1.51126	0.1552	0.32533	-5.52275	Cordon-bleu protein-like 1 (Cobl-related protein 1)	COBL1_MOUSE		Q3UMF0	NA
0.354957	13.7068	3.44559	0.0044841	0.042374	-2.22128	Calcium uniporter protein, mitochondrial	MCU_MOUSE	SUBCELLULAR LOCATION: Mitochondrion inner membrane {ECO:0000269|PubMed:23900286, ECO:0000305|PubMed:26057074}; Multi-pass membrane protein {ECO:0000269|PubMed:23900286}.	Q3UMR5	NA
0.148129	13.3246	1.16294	0.266242	0.448697	-5.95391	Protein phosphatase 1 regulatory subunit 12C (Protein phosphatase 1 myosin-binding subunit of 85 kDa) (Protein phosphatase 1 myosin-binding subunit p85)	PP12C_MOUSE	SUBCELLULAR LOCATION: Cytoplasm {ECO:0000250|UniProtKB:Q9BZL4}. Note=Along actomyosin filaments and stress fibers. {ECO:0000250|UniProtKB:Q9BZL4}.	Q3UMT1	NA
-0.0731889	14.0885	-0.771307	0.454639	0.628023	-6.3266	Hepatoma-derived growth factor-related protein 2 (HRP-2)	HDGR2_MOUSE	SUBCELLULAR LOCATION: Nucleus {ECO:0000269|PubMed:22212508}. Note=Isoform 4 displays a punctate pattern and colocalizes with N-terminally processed HDFG.	Q3UMU9	NA
0.180341	13.5829	1.81578	0.0930785	0.241154	-5.0838	Lysocardiolipin acyltransferase 1 (EC 2.3.1.-) (EC 2.3.1.51) (Acyl-CoA:lysocardiolipin acyltransferase 1)	LCLT1_MOUSE	SUBCELLULAR LOCATION: Endoplasmic reticulum membrane {ECO:0000269|PubMed:15152008}; Multi-pass membrane protein {ECO:0000269|PubMed:15152008}.	Q3UN02	NA
0.0953025	13.9662	1.04609	0.315025	0.496157	-6.07856	Protein transport protein Sec31A (SEC31-like protein 1) (SEC31-related protein A)	SC31A_MOUSE	SUBCELLULAR LOCATION: Cytoplasm {ECO:0000250}. Cytoplasmic vesicle, COPII-coated vesicle membrane {ECO:0000250|UniProtKB:O94979}; Peripheral membrane protein {ECO:0000250|UniProtKB:O94979}; Cytoplasmic side {ECO:0000250|UniProtKB:O94979}. Endoplasmic reticulum membrane {ECO:0000250}; Peripheral membrane protein {ECO:0000250}. Note=Associates with membranes in a GTP-dependent manner. {ECO:0000250}.	Q3UPL0	NA
-0.380869	13.6345	-2.80647	0.0151292	0.0847932	-3.40093	Peroxidasin homolog (EC 1.11.1.7)	PXDN_MOUSE	SUBCELLULAR LOCATION: Secreted, extracellular space, extracellular matrix {ECO:0000269|PubMed:19590037}. Note=Enriched in the peritubular space of fibrotic kidneys.	Q3UQ28	NA
-0.0504339	14.2227	-0.633914	0.537389	0.695865	-6.42504	Threonine--tRNA ligase, mitochondrial (EC 6.1.1.3) (Threonyl-tRNA synthetase) (ThrRS) (Threonyl-tRNA synthetase-like 1)	SYTM_MOUSE	SUBCELLULAR LOCATION: Mitochondrion matrix {ECO:0000250}.	Q3UQ84	NA
[truncated: 1,736 more rows]

## Sheet: 2_Aging_Kidney_O_vs_Y
# Output table from limma for TMT proteomic data for the comparison of Old (>26 m) vs. Young (<4 m) kidney.
[truncated: 4,724 more rows]

[truncated: 6 more sheets: 3_Aging_Liver_O_vs_Y, 4_Aging_GSEA_Tissues, 5_CM Sites_Tissues, 6_CM_Sites_Proteostasis_Tissue, 7_PRM_list, 8_PRM_list_Huvec]
