# Supplementary material for: Mapping protein carboxymethylation sites provides insights into their role in proteostasis and cell proliferation
Source: Nat Commun. 2021 Nov 18;12:6743. doi: 10.1038/s41467-021-26982-6 (PMC8602705; doi:10.1038/s41467-021-26982-6)
Supplement: Supplementary file 6 — Supplementary Data 3 [file 41467_2021_26982_MOESM6_ESM.xlsx]

## Sheet: Column Key
Tab	Column Header	Meaning
1,2,3,4	Comparison (group1/group2)	indicates the compared groups
1,2,3,4,5	Group	Uniprot Accession
1,2,3,4,5,6	Genes	Gene symbol
1,2,3,4	ProteinDescriptions	Full protein name
1,2,3,4	ProteinNames	Uniprot ID
1,2,3,4	# Unique Peptides	number of unique peptides identified for that protein
1,2,3,4	AVG Log2 Ratio	log2 fold change; blue color indicates downregulation, red upregulation
1,2,3,4	Absolute AVG Log2 Ratio	absolute log2 fold change
1,2,3,4	% Change	log2 fold change as percentage
1,2,3,4	Ratio	log2 fold change as ratio
1,2,3,4	Qvalue	p value from two sided corrected for multiple testing
5	geneset	enriched KEGG pathway identifier
5	description	enriched KEGG pathway description
5	link	link to enriched KEGG pathway
5	Size	number of proteins in the set
5	ES	enrichment score for the gene set; that is, the degree to which this gene set is overrepresented at the top or bottom of the ranked list of genes in the expression dataset
5	NES	normalized enrichment score; that is, the enrichment score for the gene set after it has been normalized across analyzed gene sets. Positive values indicated gene set enriched in up-regulated proteins, negative values indicate gene set enriched in down-regulated proteins
5	PValue	GSEA P-value
5	FDR	corrected GSEA P-value for mulilple testing using the BH method
6	Melt.Point	Temperature point (°C) where half of the protein remains in solution

## Sheet: 1_GO 0.5mM_vs_Ctrl_8h
#Output table from Spectronaut filtered for the comparison of MEF treated with glyoxal with 0.5 mM (8 h) vs. Ctrl (8 h).
Comparison (group1/group2)	Group	Genes	ProteinDescriptions	ProteinNames	# Unique Total Peptides	AVG Log2 Ratio	Absolute AVG Log2 Ratio	% Change	Ratio	Qvalue
0pt5 / Ctrl	Q01149	Col1a2	Collagen alpha-2(I) chain	CO1A2_MOUSE	42	-0.795431	0.795431	-31.114	0.68886	1.78e-26
0pt5 / Ctrl	P11087	Col1a1	Collagen alpha-1(I) chain	CO1A1_MOUSE	45	-0.686596	0.686596	-25.3485	0.746515	4.56e-15
0pt5 / Ctrl	P14901	Hmox1	Heme oxygenase 1	HMOX1_MOUSE	14	0.702294	0.702294	102.62	2.0262	1.6e-09
0pt5 / Ctrl	P24860	Ccnb1	G2/mitotic-specific cyclin-B1	CCNB1_MOUSE	6	0.401392	0.401392	42.5349	1.42535	1.67e-07
0pt5 / Ctrl	O88342	Wdr1	WD repeat-containing protein 1	WDR1_MOUSE	26	-0.254833	0.254833	-0.235884	0.997641	3.59e-07
0pt5 / Ctrl	P35951	Ldlr	Low-density lipoprotein receptor	LDLR_MOUSE	12	0.458894	0.458894	53.8143	1.53814	1.34e-06
0pt5 / Ctrl	Q05769	Ptgs2	Prostaglandin G/H synthase 2	PGH2_MOUSE	17	0.334781	0.334781	43.533	1.43533	2.24e-06
0pt5 / Ctrl	Q64337	Sqstm1	Sequestosome-1	SQSTM_MOUSE	14	0.274481	0.274481	24.8772	1.24877	8.06e-06
0pt5 / Ctrl	P62806	Hist1h4a	Histone H4	H4_MOUSE	27	0.374259	0.374259	15.6039	1.15604	1.28e-05
0pt5 / Ctrl	P05622	Pdgfrb	Platelet-derived growth factor receptor beta	PGFRB_MOUSE	14	-0.307041	0.307041	-13.436	0.86564	3.43e-05
0pt5 / Ctrl	Q8C5Q4	Grsf1	G-rich sequence factor 1	GRSF1_MOUSE	11	0.359555	0.359555	27.8658	1.27866	4.81e-05
0pt5 / Ctrl	G5E870	Trip12	E3 ubiquitin-protein ligase TRIP12	TRIPC_MOUSE	21	-0.142787	0.142787	-6.92735	0.930727	9.6e-05
0pt5 / Ctrl	P46414	Cdkn1b	Cyclin-dependent kinase inhibitor 1B	CDN1B_MOUSE	3	-0.357996	0.357996	-20.75	0.7925	0.00011226
0pt5 / Ctrl	Q8JZK9	Hmgcs1	Hydroxymethylglutaryl-CoA synthase, cytoplasmic	HMCS1_MOUSE	20	0.29063	0.29063	0.476709	1.00477	0.000181512
0pt5 / Ctrl	P05627	Jun	Transcription factor AP-1	JUN_MOUSE	4	1.2183	1.2183	90.526	1.90526	0.000232506
0pt5 / Ctrl	Q91ZX7	Lrp1	Prolow-density lipoprotein receptor-related protein 1	LRP1_MOUSE	67	-0.154925	0.154925	-7.41595	0.92584	0.000405717
0pt5 / Ctrl	Q6A058	Armcx2	Armadillo repeat-containing X-linked protein 2	ARMX2_MOUSE	5	-0.186135	0.186135	-9.83457	0.901654	0.000534432
0pt5 / Ctrl	P53690	Mmp14	Matrix metalloproteinase-14	MMP14_MOUSE	8	-0.272161	0.272161	-6.55577	0.934442	0.000589004
0pt5 / Ctrl	A2APB8	Tpx2	Targeting protein for Xklp2	TPX2_MOUSE	23	0.204821	0.204821	13.5818	1.13582	0.00065418
0pt5 / Ctrl	P29758	Oat	Ornithine aminotransferase, mitochondrial	OAT_MOUSE	22	0.167123	0.167123	8.59068	1.08591	0.000786955
0pt5 / Ctrl	P35762	Cd81	CD81 antigen	CD81_MOUSE	1	-0.238079	0.238079	-15.7901	0.842099	0.000926765
0pt5 / Ctrl	Q3THS6	Mat2a	S-adenosylmethionine synthase isoform type-2	METK2_MOUSE	13	0.122196	0.122196	7.05265	1.07053	0.00101503
0pt5 / Ctrl	Q3UHH1	Zswim8	Zinc finger SWIM domain-containing protein 8	ZSWM8_MOUSE	8	-0.078611	0.078611	-4.55476	0.954452	0.00119597
0pt5 / Ctrl	Q8C3W1	NaN	Uncharacterized protein C1orf198 homolog	CA198_MOUSE	9	-0.187465	0.187465	-8.17234	0.918277	0.00137497
0pt5 / Ctrl	Q9D1L0	Chchd2	Coiled-coil-helix-coiled-coil-helix domain-containing protein 2	CHCH2_MOUSE	3	0.218957	0.218957	19.3997	1.194	0.00150139
0pt5 / Ctrl	Q8VDM4	Psmd2	26S proteasome non-ATPase regulatory subunit 2	PSMD2_MOUSE	56	0.101276	0.101276	4.49614	1.04496	0.00151691
0pt5 / Ctrl	Q5U5Q9	Uimc1	BRCA1-A complex subunit RAP80	UIMC1_MOUSE	1	-0.195669	0.195669	-12.5971	0.874029	0.00198817
0pt5 / Ctrl	P58252	Eef2	Elongation factor 2	EF2_MOUSE	97	0.106644	0.106644	1.48917	1.01489	0.00206311
0pt5 / Ctrl	Q9D903	Ebna1bp2	Probable rRNA-processing protein EBP2	EBP2_MOUSE	13	0.271084	0.271084	10.6542	1.10654	0.00240596
0pt5 / Ctrl	Q3U962	Col5a2	Collagen alpha-2(V) chain	CO5A2_MOUSE	5	-0.251557	0.251557	-15.4254	0.845746	0.00243621
0pt5 / Ctrl	Q62261	Sptbn1	Spectrin beta chain, non-erythrocytic 1	SPTB2_MOUSE	126	-0.0744773	0.0744773	-4.59056	0.954094	0.00247648
0pt5 / Ctrl	Q9Z0V8	Timm17a	Mitochondrial import inner membrane translocase subunit Tim17-A	TI17A_MOUSE	1	0.273616	0.273616	20.8178	1.20818	0.00267966
0pt5 / Ctrl	Q8BM55	Tmem214	Transmembrane protein 214	TM214_MOUSE	13	0.166974	0.166974	5.27985	1.0528	0.00274203
0pt5 / Ctrl	Q60875	Arhgef2	Rho guanine nucleotide exchange factor 2	ARHG2_MOUSE	37	-0.160726	0.160726	-12.211	0.87789	0.00280956
0pt5 / Ctrl	Q7TMY8	Huwe1	E3 ubiquitin-protein ligase HUWE1	HUWE1_MOUSE	61	-0.113895	0.113895	-4.44042	0.955596	0.00287016
0pt5 / Ctrl	Q63810	Ppp3r1	Calcineurin subunit B type 1	CANB1_MOUSE	5	-0.162494	0.162494	-10.1782	0.898218	0.00292694
0pt5 / Ctrl	Q99LB6	Mat2b	Methionine adenosyltransferase 2 subunit beta	MAT2B_MOUSE	9	-0.0945577	0.0945577	-4.63495	0.953651	0.00298812
0pt5 / Ctrl	Q6ZQ08	Cnot1	CCR4-NOT transcription complex subunit 1	CNOT1_MOUSE	58	-0.0979321	0.0979321	-6.72763	0.932724	0.00305561
0pt5 / Ctrl	Q8BHI4	Kbtbd3	Kelch repeat and BTB domain-containing protein 3	KBTB3_MOUSE	1	0.104197	0.104197	6.05066	1.06051	0.00351408
0pt5 / Ctrl	Q99J95	Cdk9	Cyclin-dependent kinase 9	CDK9_MOUSE	6	0.135471	0.135471	6.3485	1.06348	0.00406957
0pt5 / Ctrl	Q05BC3	Eml1	Echinoderm microtubule-associated protein-like 1	EMAL1_MOUSE	4	-0.0872817	0.0872817	-5.77954	0.942205	0.00421358
0pt5 / Ctrl	A2AN08	Ubr4	E3 ubiquitin-protein ligase UBR4	UBR4_MOUSE	77	-0.0861783	0.0861783	-4.15386	0.958461	0.00441759
0pt5 / Ctrl	O70126	Aurkb	Aurora kinase B	AURKB_MOUSE	11	0.173798	0.173798	8.72544	1.08725	0.00444268
0pt5 / Ctrl	Q07113	Igf2r	Cation-independent mannose-6-phosphate receptor	MPRI_MOUSE	47	-0.12897	0.12897	-4.19316	0.958068	0.00445752
0pt5 / Ctrl	Q61823	Pdcd4	Programmed cell death protein 4	PDCD4_MOUSE	8	-0.214645	0.214645	-7.16637	0.928336	0.00472168
0pt5 / Ctrl	Q9CQX4	Paf	PCNA-associated factor	PAF15_MOUSE	2	0.250957	0.250957	16.9421	1.16942	0.00481161
0pt5 / Ctrl	Q91V41	Rab14	Ras-related protein Rab-14	RAB14_MOUSE	18	0.264619	0.264619	2.25695	1.02257	0.00527522
0pt5 / Ctrl	Q69ZN7	Myof	Myoferlin	MYOF_MOUSE	126	0.0682067	0.0682067	2.53945	1.02539	0.00630012
0pt5 / Ctrl	P26638	Sars	Serine--tRNA ligase, cytoplasmic	SYSC_MOUSE	37	0.128752	0.128752	-1.24792	0.987521	0.00701489
0pt5 / Ctrl	P33434	Mmp2	72 kDa type IV collagenase	MMP2_MOUSE	9	-0.191499	0.191499	-9.61061	0.903894	0.00742485
0pt5 / Ctrl	O55091	Impact	Protein IMPACT	IMPCT_MOUSE	8	-0.0808904	0.0808904	-5.80982	0.941902	0.00805235
0pt5 / Ctrl	Q9R1Q9	Atp6ap1	V-type proton ATPase subunit S1	VAS1_MOUSE	11	-0.081281	0.081281	-4.0964	0.959036	0.00820485
0pt5 / Ctrl	Q9QUI0	Rhoa	Transforming protein RhoA	RHOA_MOUSE	14	0.339204	0.339204	2.28461	1.02285	0.00870353
0pt5 / Ctrl	Q80X72	Lrrc15	Leucine-rich repeat-containing protein 15	LRC15_MOUSE	10	-0.234326	0.234326	-3.91386	0.960861	0.00986832
0pt5 / Ctrl	Q61286	Tcf12	Transcription factor 12	HTF4_MOUSE	6	-0.129778	0.129778	-9.64556	0.903544	0.0109796
0pt5 / Ctrl	P58871	Tnks1bp1	182 kDa tankyrase-1-binding protein	TB182_MOUSE	30	-0.116645	0.116645	-5.58351	0.944165	0.0110047
0pt5 / Ctrl	Q80ZJ6	Zer1	Protein zer-1 homolog	ZER1_MOUSE	1	-0.240861	0.240861	-16.1936	0.838064	0.0114088
0pt5 / Ctrl	P48024	Eif1	Eukaryotic translation initiation factor 1	EIF1_MOUSE	6	0.128312	0.128312	1.93839	1.01938	0.0115426
0pt5 / Ctrl	Q76LS9	Fam63a	Protein FAM63A	FA63A_MOUSE	2	-0.149607	0.149607	-9.8633	0.901367	0.0115823
0pt5 / Ctrl	Q91YS8	Camk1	Calcium/calmodulin-dependent protein kinase type 1	KCC1A_MOUSE	9	-0.236376	0.236376	-8.12025	0.918798	0.0115827
0pt5 / Ctrl	Q8BTX9	Hsdl1	Inactive hydroxysteroid dehydrogenase-like protein 1	HSDL1_MOUSE	4	-0.120582	0.120582	-6.13266	0.938673	0.0115859
0pt5 / Ctrl	Q8C8U0	Ppfibp1	Liprin-beta-1	LIPB1_MOUSE	21	-0.127232	0.127232	-11.6704	0.883296	0.0117271
0pt5 / Ctrl	Q9DC16	Ergic1	Endoplasmic reticulum-Golgi intermediate compartment protein 1	ERGI1_MOUSE	12	0.120988	0.120988	3.76419	1.03764	0.0122362
0pt5 / Ctrl	Q60847	Col12a1	Collagen alpha-1(XII) chain	COCA1_MOUSE	33	-0.179033	0.179033	-8.17223	0.918278	0.0130894
0pt5 / Ctrl	Q52KE7	Ccnl1	Cyclin-L1	CCNL1_MOUSE	7	0.2195	0.2195	6.88276	1.06883	0.0131054
0pt5 / Ctrl	P97351	Rps3a	40S ribosomal protein S3a	RS3A_MOUSE	34	0.208342	0.208342	0.00172587	1.00002	0.0132845
0pt5 / Ctrl	P46061	Rangap1	Ran GTPase-activating protein 1	RAGP1_MOUSE	35	0.125882	0.125882	5.39184	1.05392	0.0135493
0pt5 / Ctrl	P62281	Rps11	40S ribosomal protein S11	RS11_MOUSE	18	0.167989	0.167989	8.1893	1.08189	0.0137375
0pt5 / Ctrl	Q8C1B7	2020-09-11	Septin-11	SEP11_MOUSE	22	0.108535	0.108535	0.503114	1.00503	0.0139143
0pt5 / Ctrl	P43276	Hist1h1b	Histone H1.5	H15_MOUSE	9	0.212272	0.212272	2.09909	1.02099	0.0145656
0pt5 / Ctrl	Q9WV91	Ptgfrn	Prostaglandin F2 receptor negative regulator	FPRP_MOUSE	10	-0.298914	0.298914	-12.5356	0.874644	0.0148484
0pt5 / Ctrl	Q60778	Nfkbib	NF-kappa-B inhibitor beta	IKBB_MOUSE	1	-1.20201	1.20201	-50.0061	0.499939	0.0152834
0pt5 / Ctrl	P12787	Cox5a	Cytochrome c oxidase subunit 5A, mitochondrial	COX5A_MOUSE	7	0.0895375	0.0895375	6.84174	1.06842	0.0154853
0pt5 / Ctrl	B1AXD8	Akirin2	Akirin-2	AKIR2_MOUSE	1	0.375125	0.375125	30.5215	1.30522	0.0158179
0pt5 / Ctrl	Q91VJ4	Stk38	Serine/threonine-protein kinase 38	STK38_MOUSE	10	-0.0932644	0.0932644	-4.10263	0.958974	0.0160939
0pt5 / Ctrl	Q9JJT0	Rcl1	RNA 3'-terminal phosphate cyclase-like protein	RCL1_MOUSE	9	0.120839	0.120839	7.14106	1.07141	0.016163
0pt5 / Ctrl	P70700	Polr1b	DNA-directed RNA polymerase I subunit RPA2	RPA2_MOUSE	7	0.0710527	0.0710527	5.42445	1.05424	0.017146
0pt5 / Ctrl	P84099	Rpl19	60S ribosomal protein L19	RL19_MOUSE	14	0.359573	0.359573	8.03375	1.08034	0.0174814
0pt5 / Ctrl	Q8VHN8	Nudt16l1	Protein syndesmos	SDOS_MOUSE	9	-0.0927386	0.0927386	-4.69457	0.953054	0.0179878
0pt5 / Ctrl	O55057	Pde6d	Retinal rod rhodopsin-sensitive cGMP 3',5'-cyclic phosphodiesterase subunit delta	PDE6D_MOUSE	4	-0.0799684	0.0799684	-4.50226	0.954977	0.0186318
0pt5 / Ctrl	P07091	S100a4	Protein S100-A4	S10A4_MOUSE	14	0.441335	0.441335	-4.31632	0.956837	0.0187399
0pt5 / Ctrl	Q9CZ30	Ola1	Obg-like ATPase 1	OLA1_MOUSE	27	0.0878028	0.0878028	0.0813677	1.00081	0.0190372
0pt5 / Ctrl	Q8C5L3	Cnot2	CCR4-NOT transcription complex subunit 2	CNOT2_MOUSE	5	-0.190368	0.190368	-10.1113	0.898887	0.0191273
0pt5 / Ctrl	P26041	Msn	Moesin	MOES_MOUSE	58	0.186124	0.186124	0.313717	1.00314	0.0193196
0pt5 / Ctrl	Q9D0A3	Arpin	Arpin	ARPIN_MOUSE	7	-0.103495	0.103495	-5.32188	0.946781	0.0195591
0pt5 / Ctrl	Q91W86	Vps11	Vacuolar protein sorting-associated protein 11 homolog	VPS11_MOUSE	6	-0.402508	0.402508	-13.2405	0.867595	0.0197277
0pt5 / Ctrl	Q9CY64	Blvra	Biliverdin reductase A	BIEA_MOUSE	15	-0.114468	0.114468	-6.93206	0.930679	0.0198107
0pt5 / Ctrl	P47962	Rpl5	60S ribosomal protein L5	RL5_MOUSE	19	0.118817	0.118817	1.86395	1.01864	0.0198497
0pt5 / Ctrl	P13595	Ncam1	Neural cell adhesion molecule 1	NCAM1_MOUSE	18	-0.105514	0.105514	-5.51074	0.944893	0.020114
0pt5 / Ctrl	Q8C3R1	Brat1	BRCA1-associated ATM activator 1	BRAT1_MOUSE	1	0.221252	0.221252	16.2679	1.16268	0.0202281
0pt5 / Ctrl	Q9D0M3	Cyc1	Cytochrome c1, heme protein, mitochondrial	CY1_MOUSE	11	0.115765	0.115765	3.51904	1.03519	0.0202886
0pt5 / Ctrl	P62077	Timm8b	Mitochondrial import inner membrane translocase subunit Tim8 B	TIM8B_MOUSE	2	0.150095	0.150095	8.73576	1.08736	0.020787
0pt5 / Ctrl	Q8K157	Galm	Aldose 1-epimerase	GALM_MOUSE	6	-0.211825	0.211825	-5.66067	0.943393	0.0209913
0pt5 / Ctrl	Q8R0A0	Gtf2f2	General transcription factor IIF subunit 2	T2FB_MOUSE	14	0.280463	0.280463	31.8776	1.31878	0.021085
0pt5 / Ctrl	P09528	Fth1	Ferritin heavy chain	FRIH_MOUSE	2	0.388522	0.388522	17.5613	1.17561	0.021346
0pt5 / Ctrl	Q9DB20	Atp5o	ATP synthase subunit O, mitochondrial	ATPO_MOUSE	13	0.0961278	0.0961278	8.61799	1.08618	0.0216271
0pt5 / Ctrl	P62852	Rps25	40S ribosomal protein S25	RS25_MOUSE	11	0.515552	0.515552	1.4159	1.01416	0.0219892
0pt5 / Ctrl	P35282	Rab21	Ras-related protein Rab-21	RAB21_MOUSE	10	-0.166672	0.166672	-6.78347	0.932165	0.0220183
0pt5 / Ctrl	Q8R4E9	Cdt1	DNA replication factor Cdt1	CDT1_MOUSE	3	-0.331088	0.331088	-19.0973	0.809027	0.022087
0pt5 / Ctrl	P52431	Pold1	DNA polymerase delta catalytic subunit	DPOD1_MOUSE	9	-0.0761295	0.0761295	-4.10054	0.958995	0.0223017
0pt5 / Ctrl	P15066	Jund	Transcription factor jun-D	JUND_MOUSE	2	0.196251	0.196251	15.2644	1.15264	0.0224901
0pt5 / Ctrl	Q7TPV4	Mybbp1a	Myb-binding protein 1A	MBB1A_MOUSE	88	0.104639	0.104639	3.59771	1.03598	0.0227561
0pt5 / Ctrl	P97825	Hn1	Hematological and neurological expressed 1 protein	HN1_MOUSE	8	-0.238761	0.238761	-11.5125	0.884875	0.0227561
0pt5 / Ctrl	Q8BQ89	Lix1l	LIX1-like protein	LIX1L_MOUSE	1	-0.610756	0.610756	-34.7698	0.652302	0.0232306
0pt5 / Ctrl	P11031	Sub1	Activated RNA polymerase II transcriptional coactivator p15	TCP4_MOUSE	10	0.127346	0.127346	-0.950114	0.990499	0.0235243
0pt5 / Ctrl	Q9CZX8	Rps19	40S ribosomal protein S19	RS19_MOUSE	13	0.258014	0.258014	2.93894	1.02939	0.0240429
0pt5 / Ctrl	Q8C3X8	Lmf2	Lipase maturation factor 2	LMF2_MOUSE	12	0.203635	0.203635	14.0232	1.14023	0.0245158
0pt5 / Ctrl	P51807	Dynlt1	Dynein light chain Tctex-type 1	DYLT1_MOUSE	3	-0.146127	0.146127	-5.94694	0.940531	0.0250347
0pt5 / Ctrl	Q04857	Col6a1	Collagen alpha-1(VI) chain	CO6A1_MOUSE	13	-0.404281	0.404281	-16.5642	0.834358	0.0251942
0pt5 / Ctrl	Q8BVY0	Rsl1d1	Ribosomal L1 domain-containing protein 1	RL1D1_MOUSE	31	0.238294	0.238294	2.89109	1.02891	0.0255122
0pt5 / Ctrl	P35564	Canx	Calnexin	CALX_MOUSE	48	0.0946221	0.0946221	-0.16889	0.998311	0.0258288
0pt5 / Ctrl	P48453	Ppp3cb	Serine/threonine-protein phosphatase 2B catalytic subunit beta isoform	PP2BB_MOUSE	5	-0.0839071	0.0839071	-2.65833	0.973417	0.0259638
0pt5 / Ctrl	P97789	Xrn1	5'-3' exoribonuclease 1	XRN1_MOUSE	17	-0.140919	0.140919	-17.9511	0.820489	0.0265522
0pt5 / Ctrl	P16546	Sptan1	Spectrin alpha chain, non-erythrocytic 1	SPTN1_MOUSE	146	-0.0641749	0.0641749	-4.91645	0.950836	0.0272755
0pt5 / Ctrl	Q8R2M2	Dnttip2	Deoxynucleotidyltransferase terminal-interacting protein 2	TDIF2_MOUSE	15	0.0797315	0.0797315	2.37461	1.02375	0.0274908
0pt5 / Ctrl	Q6PDM2	Srsf1	Serine/arginine-rich splicing factor 1	SRSF1_MOUSE	24	0.183315	0.183315	2.13742	1.02137	0.0275444
0pt5 / Ctrl	Q61210	Arhgef1	Rho guanine nucleotide exchange factor 1	ARHG1_MOUSE	12	0.142878	0.142878	-3.02747	0.969725	0.0276827
0pt5 / Ctrl	Q7TS74	Ckap2l	Cytoskeleton-associated protein 2-like	CKP2L_MOUSE	2	0.223396	0.223396	16.4179	1.16418	0.0280377
0pt5 / Ctrl	Q9JI46	Nudt3	Diphosphoinositol polyphosphate phosphohydrolase 1	NUDT3_MOUSE	3	-0.126188	0.126188	-8.64879	0.913512	0.028067
0pt5 / Ctrl	Q3UFB2	Znhit6	Box C/D snoRNA protein 1	BCD1_MOUSE	4	0.130327	0.130327	9.51172	1.09512	0.0285108
0pt5 / Ctrl	Q8BKG3	Ptk7	Inactive tyrosine-protein kinase 7	PTK7_MOUSE	17	-0.112966	0.112966	-6.93839	0.930616	0.0288219
0pt5 / Ctrl	Q99LH1	Gnl2	Nucleolar GTP-binding protein 2	NOG2_MOUSE	15	0.298603	0.298603	12.2667	1.12267	0.0288538
0pt5 / Ctrl	P62965	Crabp1	Cellular retinoic acid-binding protein 1	RABP1_MOUSE	22	0.406043	0.406043	-3.82594	0.961741	0.0297579
0pt5 / Ctrl	P80316	Cct5	T-complex protein 1 subunit epsilon	TCPE_MOUSE	51	0.125443	0.125443	2.16928	1.02169	0.0298731
0pt5 / Ctrl	Q9CR00	Psmd9	26S proteasome non-ATPase regulatory subunit 9	PSMD9_MOUSE	11	0.188703	0.188703	1.09197	1.01092	0.0299696
0pt5 / Ctrl	Q80TM9	Nisch	Nischarin	NISCH_MOUSE	13	-0.0950657	0.0950657	-6.21322	0.937868	0.0303765
0pt5 / Ctrl	Q60668	Hnrnpd	Heterogeneous nuclear ribonucleoprotein D0	HNRPD_MOUSE	15	0.226258	0.226258	2.60366	1.02604	0.0305531
0pt5 / Ctrl	Q9CPQ8	Atp5l	ATP synthase subunit g, mitochondrial	ATP5L_MOUSE	6	0.290609	0.290609	2.45524	1.02455	0.0305794
0pt5 / Ctrl	Q9QWH1	Phc2	Polyhomeotic-like protein 2	PHC2_MOUSE	3	-0.143312	0.143312	-9.27787	0.907221	0.0311449
0pt5 / Ctrl	Q9JKR6	Hyou1	Hypoxia up-regulated protein 1	HYOU1_MOUSE	39	-0.135824	0.135824	-1.58467	0.984153	0.031524
0pt5 / Ctrl	P17047	Lamp2	Lysosome-associated membrane glycoprotein 2	LAMP2_MOUSE	7	-0.21307	0.21307	1.78405	1.01784	0.0318075
0pt5 / Ctrl	P61327	Magoh	Protein mago nashi homolog	MGN_MOUSE	12	0.199429	0.199429	7.10081	1.07101	0.0323114
0pt5 / Ctrl	Q9ERU9	Ranbp2	E3 SUMO-protein ligase RanBP2	RBP2_MOUSE	85	-0.063007	0.063007	-3.13673	0.968633	0.0323347
0pt5 / Ctrl	P62960	Ybx1	Nuclease-sensitive element-binding protein 1	YBOX1_MOUSE	22	0.139597	0.139597	0.571916	1.00572	0.0328084
0pt5 / Ctrl	Q9CQY5	Magt1	Magnesium transporter protein 1	MAGT1_MOUSE	10	0.255412	0.255412	1.89177	1.01892	0.0331062
0pt5 / Ctrl	O35516	Notch2	Neurogenic locus notch homolog protein 2	NOTC2_MOUSE	5	-0.119642	0.119642	-8.52076	0.914792	0.0332679
0pt5 / Ctrl	Q8VI63	Mob2	MOB kinase activator 2	MOB2_MOUSE	2	0.232834	0.232834	16.0367	1.16037	0.0335016
0pt5 / Ctrl	Q9CY97	Ssu72	RNA polymerase II subunit A C-terminal domain phosphatase SSU72	SSU72_MOUSE	4	0.135178	0.135178	4.62965	1.0463	0.033958
0pt5 / Ctrl	O89051	Itm2b	Integral membrane protein 2B	ITM2B_MOUSE	4	-0.407104	0.407104	-20.7184	0.792816	0.0342038
0pt5 / Ctrl	P30681	Hmgb2	High mobility group protein B2	HMGB2_MOUSE	21	0.169115	0.169115	-2.13361	0.978664	0.0343056
0pt5 / Ctrl	A2AF47	Dock11	Dedicator of cytokinesis protein 11	DOC11_MOUSE	7	-0.286655	0.286655	-17.6256	0.823744	0.0343382
0pt5 / Ctrl	P05132	Prkaca	cAMP-dependent protein kinase catalytic subunit alpha	KAPCA_MOUSE	18	0.256914	0.256914	0.899866	1.009	0.0344107
0pt5 / Ctrl	P42227	Stat3	Signal transducer and activator of transcription 3	STAT3_MOUSE	12	-0.29308	0.29308	-18.2141	0.817859	0.0355973
0pt5 / Ctrl	Q6PDI5	Ecm29	Proteasome-associated protein ECM29 homolog	ECM29_MOUSE	53	-0.10875	0.10875	-26.2328	0.737672	0.0359857
0pt5 / Ctrl	Q9Z2H5	Epb41l1	Band 4.1-like protein 1	E41L1_MOUSE	6	-0.323863	0.323863	-22.3771	0.776229	0.0360262
0pt5 / Ctrl	Q00420	Gabpb1	GA-binding protein subunit beta-1	GABP1_MOUSE	2	-0.341085	0.341085	-21.5302	0.784698	0.0363068
0pt5 / Ctrl	P53026	Rpl10a	60S ribosomal protein L10a	RL10A_MOUSE	17	0.336067	0.336067	2.9658	1.02966	0.0367874
0pt5 / Ctrl	Q9D0F1	Ndc80	Kinetochore protein NDC80 homolog	NDC80_MOUSE	9	-0.213094	0.213094	-20.7936	0.792064	0.0369041
0pt5 / Ctrl	P50580	Pa2g4	Proliferation-associated protein 2G4	PA2G4_MOUSE	28	0.0892994	0.0892994	1.23826	1.01238	0.0370677
0pt5 / Ctrl	Q9CY16	Mrps28	28S ribosomal protein S28, mitochondrial	RT28_MOUSE	5	0.173742	0.173742	9.90424	1.09904	0.0372812
0pt5 / Ctrl	Q99N87	Mrps5	28S ribosomal protein S5, mitochondrial	RT05_MOUSE	8	0.295088	0.295088	21.1071	1.21107	0.0373791
0pt5 / Ctrl	Q91VR8	Brk1	Protein BRICK1	BRK1_MOUSE	3	0.166576	0.166576	-0.761752	0.992382	0.0374229
0pt5 / Ctrl	P84084	Arf5	ADP-ribosylation factor 5	ARF5_MOUSE	6	-0.264305	0.264305	-7.64783	0.923522	0.0377743
0pt5 / Ctrl	Q62018	Ctr9	RNA polymerase-associated protein CTR9 homolog	CTR9_MOUSE	14	-0.171184	0.171184	-9.97271	0.900273	0.0383052
0pt5 / Ctrl	P52479	Usp10	Ubiquitin carboxyl-terminal hydrolase 10	UBP10_MOUSE	10	0.132434	0.132434	5.32831	1.05328	0.038421
0pt5 / Ctrl	Q9DBC7	Prkar1a	cAMP-dependent protein kinase type I-alpha regulatory subunit	KAP0_MOUSE	15	-0.321771	0.321771	-5.38491	0.946151	0.0388978
0pt5 / Ctrl	Q60765	Atf3	Cyclic AMP-dependent transcription factor ATF-3	ATF3_MOUSE	2	-2.65699	2.65699	-59.34	0.4066	0.0394125
0pt5 / Ctrl	Q9CQE7	Ergic3	Endoplasmic reticulum-Golgi intermediate compartment protein 3	ERGI3_MOUSE	6	0.170137	0.170137	15.0869	1.15087	0.0397088
0pt5 / Ctrl	O08709	Prdx6	Peroxiredoxin-6	PRDX6_MOUSE	22	0.0506104	0.0506104	1.79654	1.01797	0.0397754
0pt5 / Ctrl	Q9JMA1	Usp14	Ubiquitin carboxyl-terminal hydrolase 14	UBP14_MOUSE	29	0.168181	0.168181	7.92248	1.07922	0.0397947
0pt5 / Ctrl	Q921E6	Eed	Polycomb protein EED	EED_MOUSE	8	0.103622	0.103622	12.0656	1.12066	0.0399927
0pt5 / Ctrl	P84104	Srsf3	Serine/arginine-rich splicing factor 3	SRSF3_MOUSE	10	0.312882	0.312882	5.5233	1.05523	0.0402718
0pt5 / Ctrl	Q9WV60	Gsk3b	Glycogen synthase kinase-3 beta	GSK3B_MOUSE	8	-0.094641	0.094641	-5.48971	0.945103	0.0403373
0pt5 / Ctrl	P52482;P52483;Q91W82	Ube2e1;Ube2e3;Ube2e2	Ubiquitin-conjugating enzyme E2 E1;Ubiquitin-conjugating enzyme E2 E3;Ubiquitin-conjugating enzyme E2 E2	UB2E1_MOUSE;UB2E3_MOUSE;UB2E2_MOUSE	2	-0.0887287	0.0887287	-5.13767	0.948623	0.0406176
0pt5 / Ctrl	Q9DC61	Pmpca	Mitochondrial-processing peptidase subunit alpha	MPPA_MOUSE	17	0.132134	0.132134	1.83928	1.01839	0.0412387
0pt5 / Ctrl	TRYP_PIG	NaN	Trypsin - Sus scrofa (Pig).	NaN	5	-0.286682	0.286682	-19.5073	0.804927	0.0413648
0pt5 / Ctrl	Q64442	Sord	Sorbitol dehydrogenase	DHSO_MOUSE	8	-0.150156	0.150156	-7.34713	0.926529	0.0417129
0pt5 / Ctrl	Q8R4N0	Clybl	Citrate lyase subunit beta-like protein, mitochondrial	CLYBL_MOUSE	5	-0.127326	0.127326	-7.68237	0.923176	0.0418794
0pt5 / Ctrl	Q8BWZ3	Naa25	N-alpha-acetyltransferase 25, NatB auxiliary subunit	NAA25_MOUSE	28	0.111572	0.111572	4.987	1.04987	0.041976
0pt5 / Ctrl	Q9D0J4	Arl2	ADP-ribosylation factor-like protein 2	ARL2_MOUSE	5	-0.0982109	0.0982109	-5.65809	0.943419	0.0428697
0pt5 / Ctrl	P26231	Ctnna1	Catenin alpha-1	CTNA1_MOUSE	27	-0.141999	0.141999	-20.9378	0.790622	0.0429635
0pt5 / Ctrl	P27773	Pdia3	Protein disulfide-isomerase A3	PDIA3_MOUSE	47	0.0964899	0.0964899	0.393563	1.00394	0.0433302
0pt5 / Ctrl	Q8K2Y7	Mrpl47	39S ribosomal protein L47, mitochondrial	RM47_MOUSE	4	0.133717	0.133717	4.3035	1.04303	0.0433595
0pt5 / Ctrl	P60904	Dnajc5	DnaJ homolog subfamily C member 5	DNJC5_MOUSE	4	0.573359	0.573359	28.3871	1.28387	0.0434007
0pt5 / Ctrl	Q68FE6	Fam65a	Protein FAM65A	FA65A_MOUSE	2	-0.102621	0.102621	-6.63773	0.933623	0.0435779
0pt5 / Ctrl	Q9ES00	Ube4b	Ubiquitin conjugation factor E4 B	UBE4B_MOUSE	16	-0.130392	0.130392	-6.73794	0.932621	0.0438241
0pt5 / Ctrl	Q61171	Prdx2	Peroxiredoxin-2	PRDX2_MOUSE	15	0.261938	0.261938	2.21299	1.02213	0.044229
0pt5 / Ctrl	Q9QZE7	Tsnax	Translin-associated protein X	TSNAX_MOUSE	11	-0.122574	0.122574	-11.7514	0.882486	0.0445503
0pt5 / Ctrl	Q91YK2	Rrp1b	Ribosomal RNA processing protein 1 homolog B	RRP1B_MOUSE	7	0.121282	0.121282	8.8898	1.0889	0.0448343
0pt5 / Ctrl	Q9DB25	Alg5	Dolichyl-phosphate beta-glucosyltransferase	ALG5_MOUSE	7	0.277694	0.277694	7.65412	1.07654	0.0450224
0pt5 / Ctrl	Q62393	Tpd52	Tumor protein D52	TPD52_MOUSE	7	0.1743	0.1743	6.73011	1.0673	0.0452776
0pt5 / Ctrl	Q9D8N0	Eef1g	Elongation factor 1-gamma	EF1G_MOUSE	43	0.165538	0.165538	7.62285	1.07623	0.0456192
0pt5 / Ctrl	Q4FZF3	Ddx49	Probable ATP-dependent RNA helicase DDX49	DDX49_MOUSE	5	0.0773581	0.0773581	4.32751	1.04328	0.0458938
0pt5 / Ctrl	P05202	Got2	Aspartate aminotransferase, mitochondrial	AATM_MOUSE	29	0.0960955	0.0960955	1.7012	1.01701	0.0464774
0pt5 / Ctrl	Q9WTS2	Fut8	Alpha-(1,6)-fucosyltransferase	FUT8_MOUSE	7	-0.410803	0.410803	-25.1653	0.748347	0.0468003
0pt5 / Ctrl	Q9Z1R2	Bag6	Large proline-rich protein BAG6	BAG6_MOUSE	26	0.106747	0.106747	21.0878	1.21088	0.0469528
0pt5 / Ctrl	Q8K1X1	Wdr11	WD repeat-containing protein 11	WDR11_MOUSE	4	-0.273497	0.273497	-15.207	0.84793	0.0470326
0pt5 / Ctrl	Q9WU62	Incenp	Inner centromere protein	INCE_MOUSE	11	0.12891	0.12891	7.45293	1.07453	0.0470527
0pt5 / Ctrl	Q8VDN2	Atp1a1	Sodium/potassium-transporting ATPase subunit alpha-1	AT1A1_MOUSE	45	0.0802653	0.0802653	0.899816	1.009	0.0473243
0pt5 / Ctrl	Q6NZF1	Zc3h11a	Zinc finger CCCH domain-containing protein 11A	ZC11A_MOUSE	11	0.214532	0.214532	10.2174	1.10217	0.0481303
0pt5 / Ctrl	Q6P4T2	Snrnp200	U5 small nuclear ribonucleoprotein 200 kDa helicase	U520_MOUSE	103	0.0746215	0.0746215	1.34224	1.01342	0.0483129
0pt5 / Ctrl	A2APU8	Fam205a	Protein FAM205A	F205A_MOUSE	1	0.122361	0.122361	10.0102	1.1001	0.0484729
0pt5 / Ctrl	B1AXP6	Tomm5	Mitochondrial import receptor subunit TOM5 homolog	TOM5_MOUSE	3	0.823094	0.823094	28.4003	1.284	0.0486504
0pt5 / Ctrl	P63013	Prrx1	Paired mesoderm homeobox protein 1	PRRX1_MOUSE	7	-0.101209	0.101209	-5.33122	0.946688	0.0489396
0pt5 / Ctrl	Q9Z2U1	Psma5	Proteasome subunit alpha type-5	PSA5_MOUSE	14	0.144104	0.144104	-0.0662902	0.999337	0.0490693
0pt5 / Ctrl	P62301	Rps13	40S ribosomal protein S13	RS13_MOUSE	17	0.185044	0.185044	0.571673	1.00572	0.0491812
0pt5 / Ctrl	Q99JX4	Eif3m	Eukaryotic translation initiation factor 3 subunit M	EIF3M_MOUSE	12	0.128948	0.128948	2.16613	1.02166	0.0491812
0pt5 / Ctrl	Q8BKE6	Cyp20a1	Cytochrome P450 20A1	CP20A_MOUSE	17	0.148881	0.148881	8.05312	1.08053	0.049343
0pt5 / Ctrl	Q9Z1K5	Arih1	E3 ubiquitin-protein ligase ARIH1	ARI1_MOUSE	8	-0.113636	0.113636	-6.0433	0.939567	0.0495118
0pt5 / Ctrl	Q99LG0	Usp16	Ubiquitin carboxyl-terminal hydrolase 16	UBP16_MOUSE	1	0.244776	0.244776	19.3062	1.19306	0.0499392
0pt5 / Ctrl	P24288	Bcat1	Branched-chain-amino-acid aminotransferase, cytosolic	BCAT1_MOUSE	11	0.0991285	0.0991285	4.33499	1.04335	0.0499934
0pt5 / Ctrl	O08648	Map3k4	Mitogen-activated protein kinase kinase kinase 4	M3K4_MOUSE	1	-0.349176	0.349176	-20.2341	0.797659	0.0499934
0pt5 / Ctrl	Q569Z6	Thrap3	Thyroid hormone receptor-associated protein 3	TR150_MOUSE	31	0.157418	0.157418	3.44691	1.03447	0.0501746
0pt5 / Ctrl	Q9Z0N2	Eif2s3y	Eukaryotic translation initiation factor 2 subunit 3, Y-linked	IF2H_MOUSE	20	0.129791	0.129791	-0.470752	0.995292	0.0502752
0pt5 / Ctrl	Q8VI36	Pxn	Paxillin	PAXI_MOUSE	7	-0.129809	0.129809	-5.57597	0.94424	0.050425
0pt5 / Ctrl	Q8CDM1	Atad2	ATPase family AAA domain-containing protein 2	ATAD2_MOUSE	11	-0.161184	0.161184	-9.41034	0.905897	0.0510066
0pt5 / Ctrl	P70227	Itpr3	Inositol 1,4,5-trisphosphate receptor type 3	ITPR3_MOUSE	30	-0.157984	0.157984	-25.2813	0.747187	0.0512958
0pt5 / Ctrl	Q5F2E8	Taok1	Serine/threonine-protein kinase TAO1	TAOK1_MOUSE	9	-0.222002	0.222002	-13.1546	0.868454	0.0515038
0pt5 / Ctrl	Q9CZR8	Tsfm	Elongation factor Ts, mitochondrial	EFTS_MOUSE	8	-0.0904703	0.0904703	-5.74329	0.942567	0.0515126
0pt5 / Ctrl	G3X9K3	Arfgef1	Brefeldin A-inhibited guanine nucleotide-exchange protein 1	BIG1_MOUSE	3	-0.391838	0.391838	-22.6256	0.773744	0.0525307
0pt5 / Ctrl	Q9CX86	Hnrnpa0	Heterogeneous nuclear ribonucleoprotein A0	ROA0_MOUSE	15	0.359352	0.359352	8.95114	1.08951	0.0526526
0pt5 / Ctrl	Q9Z321	Top3b	DNA topoisomerase 3-beta-1	TOP3B_MOUSE	2	-0.193873	0.193873	-10.7478	0.892522	0.0530051
0pt5 / Ctrl	Q03145	Epha2	Ephrin type-A receptor 2	EPHA2_MOUSE	14	0.201352	0.201352	18.2157	1.18216	0.0532014
0pt5 / Ctrl	Q9D1C9	Rrp7a	Ribosomal RNA-processing protein 7 homolog A	RRP7A_MOUSE	7	0.237769	0.237769	9.69604	1.09696	0.053614
0pt5 / Ctrl	Q9JLN9	Mtor	Serine/threonine-protein kinase mTOR	MTOR_MOUSE	15	0.139331	0.139331	7.11472	1.07115	0.0540459
0pt5 / Ctrl	P62835	Rap1a	Ras-related protein Rap-1A	RAP1A_MOUSE	11	0.160361	0.160361	2.10658	1.02107	0.0548633
0pt5 / Ctrl	Q99KK9	Hars2	Probable histidine--tRNA ligase, mitochondrial	SYHM_MOUSE	7	-0.133822	0.133822	-8.0829	0.919171	0.0552103
0pt5 / Ctrl	Q3TXU5	Dhps	Deoxyhypusine synthase	DHYS_MOUSE	9	0.0638037	0.0638037	3.21457	1.03215	0.0552111
0pt5 / Ctrl	Q9D8E6	Rpl4	60S ribosomal protein L4	RL4_MOUSE	38	0.118779	0.118779	1.77917	1.01779	0.0559819
0pt5 / Ctrl	Q8BHS6	Armcx3	Armadillo repeat-containing X-linked protein 3	ARMX3_MOUSE	13	-0.212355	0.212355	-4.71229	0.952877	0.0561709
0pt5 / Ctrl	Q3TV70	Nr2c2ap	Nuclear receptor 2C2-associated protein	NR2CA_MOUSE	1	-0.128445	0.128445	-8.25561	0.917444	0.0561709
0pt5 / Ctrl	P62257	Ube2h	Ubiquitin-conjugating enzyme E2 H	UBE2H_MOUSE	2	-0.133644	0.133644	-6.355	0.93645	0.0563275
0pt5 / Ctrl	P49312	Hnrnpa1	Heterogeneous nuclear ribonucleoprotein A1	ROA1_MOUSE	34	0.213886	0.213886	3.68722	1.03687	0.0564409
0pt5 / Ctrl	Q9JMG1	Edf1	Endothelial differentiation-related factor 1	EDF1_MOUSE	7	0.293946	0.293946	1.63979	1.0164	0.0565558
0pt5 / Ctrl	Q8VDD9	Phip	PH-interacting protein	PHIP_MOUSE	19	-0.113574	0.113574	-13.4687	0.865313	0.0565558
0pt5 / Ctrl	Q8VE22	Mrps23	28S ribosomal protein S23, mitochondrial	RT23_MOUSE	7	-0.0783617	0.0783617	-8.14687	0.918531	0.0565785
0pt5 / Ctrl	Q8R4H9	Slc30a5	Zinc transporter 5	ZNT5_MOUSE	2	-1.68928	1.68928	-64.5372	0.354628	0.0565909
0pt5 / Ctrl	Q921Q7	Rin1	Ras and Rab interactor 1	RIN1_MOUSE	8	0.184184	0.184184	5.9867	1.05987	0.0573402
0pt5 / Ctrl	Q9D6K8	Fundc2	FUN14 domain-containing protein 2	FUND2_MOUSE	5	-0.076627	0.076627	-4.98088	0.950191	0.0577043
0pt5 / Ctrl	P17918	Pcna	Proliferating cell nuclear antigen	PCNA_MOUSE	23	-0.10401	0.10401	-0.686143	0.993139	0.0577683
0pt5 / Ctrl	Q3V1H1	Ckap2	Cytoskeleton-associated protein 2	CKAP2_MOUSE	9	0.0780149	0.0780149	4.05126	1.04051	0.0579381
0pt5 / Ctrl	Q8BHC4	Dcakd	Dephospho-CoA kinase domain-containing protein	DCAKD_MOUSE	15	0.177561	0.177561	1.75238	1.01752	0.0581763
0pt5 / Ctrl	Q8VH51	Rbm39	RNA-binding protein 39	RBM39_MOUSE	21	-0.107984	0.107984	-0.587483	0.994125	0.0585004
0pt5 / Ctrl	Q8CEC0	Nup88	Nuclear pore complex protein Nup88	NUP88_MOUSE	9	0.079431	0.079431	2.702	1.02702	0.0588409
0pt5 / Ctrl	Q7TQ95	Lnp	Protein lunapark	LNP_MOUSE	13	-0.144002	0.144002	-5.16628	0.948337	0.0590228
0pt5 / Ctrl	Q8VHE0	Sec63	Translocation protein SEC63 homolog	SEC63_MOUSE	30	0.117189	0.117189	2.21272	1.02213	0.0600529
0pt5 / Ctrl	Q6ZPE2	Sbf1	Myotubularin-related protein 5	MTMR5_MOUSE	4	0.433059	0.433059	183.706	2.83706	0.0604109
0pt5 / Ctrl	Q9QYC0	Add1	Alpha-adducin	ADDA_MOUSE	11	-0.217988	0.217988	-12.6242	0.873758	0.0605725
0pt5 / Ctrl	Q9CR39	Wdr45b	WD repeat domain phosphoinositide-interacting protein 3	WIPI3_MOUSE	3	-0.26053	0.26053	-14.219	0.85781	0.062024
0pt5 / Ctrl	Q9CR26	Vta1	Vacuolar protein sorting-associated protein VTA1 homolog	VTA1_MOUSE	5	0.262788	0.262788	-0.376764	0.996232	0.0621051
0pt5 / Ctrl	P55194	Sh3bp1	SH3 domain-binding protein 1	3BP1_MOUSE	12	-0.107888	0.107888	-13.2992	0.867008	0.0623026
0pt5 / Ctrl	Q8CD26	Slc35e1	Solute carrier family 35 member E1	S35E1_MOUSE	2	0.156113	0.156113	7.51647	1.07516	0.0629019
0pt5 / Ctrl	Q8C650	2020-09-10	Septin-10	SEP10_MOUSE	6	-0.0853941	0.0853941	-5.5157	0.944843	0.0629882
0pt5 / Ctrl	Q9DBR7	Ppp1r12a	Protein phosphatase 1 regulatory subunit 12A	MYPT1_MOUSE	32	-0.116185	0.116185	-12.2062	0.877938	0.0632664
0pt5 / Ctrl	P35486	Pdha1	Pyruvate dehydrogenase E1 component subunit alpha, somatic form, mitochondrial	ODPA_MOUSE	22	0.0978317	0.0978317	4.26836	1.04268	0.0637742
0pt5 / Ctrl	Q9Z1N5	Ddx39b	Spliceosome RNA helicase Ddx39b	DX39B_MOUSE	10	0.0786865	0.0786865	-0.466189	0.995338	0.0640066
0pt5 / Ctrl	Q9R0N0	Galk1	Galactokinase	GALK1_MOUSE	17	-0.114014	0.114014	-3.44954	0.965505	0.0640472
0pt5 / Ctrl	Q4VAA2	Cdv3	Protein CDV3	CDV3_MOUSE	14	0.208405	0.208405	-0.792383	0.992076	0.0641264
0pt5 / Ctrl	Q62371	Ddr2	Discoidin domain-containing receptor 2	DDR2_MOUSE	9	-0.161041	0.161041	-4.82172	0.951783	0.0642511
0pt5 / Ctrl	P28741	Kif3a	Kinesin-like protein KIF3A	KIF3A_MOUSE	4	-0.214611	0.214611	-14.1285	0.858715	0.064351
0pt5 / Ctrl	Q8CGF7	Tcerg1	Transcription elongation regulator 1	TCRG1_MOUSE	31	0.0995111	0.0995111	2.67008	1.0267	0.0644937
0pt5 / Ctrl	Q9WUL7	Arl3	ADP-ribosylation factor-like protein 3	ARL3_MOUSE	12	-0.155499	0.155499	-5.24286	0.947571	0.0645705
0pt5 / Ctrl	Q9JHL1	Slc9a3r2	Na(+)/H(+) exchange regulatory cofactor NHE-RF2	NHRF2_MOUSE	5	-0.417822	0.417822	-58.7269	0.412731	0.0648519
0pt5 / Ctrl	Q61398	Pcolce	Procollagen C-endopeptidase enhancer 1	PCOC1_MOUSE	9	-0.207812	0.207812	8.67873	1.08679	0.0649209
0pt5 / Ctrl	Q9CXS4	Cenpv	Centromere protein V	CENPV_MOUSE	7	-0.254528	0.254528	-11.6073	0.883927	0.064995
0pt5 / Ctrl	Q99JY9	Actr3	Actin-related protein 3	ARP3_MOUSE	23	0.181127	0.181127	0.512406	1.00512	0.0654136
0pt5 / Ctrl	Q924K8	Mta3	Metastasis-associated protein MTA3	MTA3_MOUSE	9	-0.305304	0.305304	-44.8343	0.551657	0.065533
0pt5 / Ctrl	Q8BHT6	B3glct	Beta-1,3-glucosyltransferase	B3GLT_MOUSE	4	-0.423599	0.423599	-31.438	0.68562	0.065604
0pt5 / Ctrl	Q9Z1T6	Pikfyve	1-phosphatidylinositol 3-phosphate 5-kinase	FYV1_MOUSE	3	-1.17771	1.17771	-30.4869	0.695131	0.0659333
0pt5 / Ctrl	Q9CVI2	Fam133b	Protein FAM133B	F133B_MOUSE	1	-0.217765	0.217765	-13.2151	0.867849	0.0666355
0pt5 / Ctrl	Q8C3P7	Mettl3	N6-adenosine-methyltransferase subunit METTL3	MTA70_MOUSE	4	-0.223356	0.223356	-12.155	0.87845	0.0666742
0pt5 / Ctrl	Q99LX0	Park7	Protein deglycase DJ-1	PARK7_MOUSE	13	0.0927337	0.0927337	1.23799	1.01238	0.0666754
0pt5 / Ctrl	Q9CZ15	Gins1	DNA replication complex GINS protein PSF1	PSF1_MOUSE	2	-0.258514	0.258514	-20.6214	0.793786	0.0666925
0pt5 / Ctrl	P18052	Ptpra	Receptor-type tyrosine-protein phosphatase alpha	PTPRA_MOUSE	7	-0.0740585	0.0740585	-5.43044	0.945696	0.067303
0pt5 / Ctrl	Q9CR98	Fam136a	Protein FAM136A	F136A_MOUSE	2	0.100525	0.100525	6.79597	1.06796	0.0674967
0pt5 / Ctrl	Q9Z0H4	Celf2	CUGBP Elav-like family member 2	CELF2_MOUSE	8	0.0683816	0.0683816	7.19235	1.07192	0.0676097
0pt5 / Ctrl	Q8BX10	Pgam5	Serine/threonine-protein phosphatase PGAM5, mitochondrial	PGAM5_MOUSE	10	0.179526	0.179526	15.0236	1.15024	0.0679841
0pt5 / Ctrl	Q8R418	Dicer1	Endoribonuclease Dicer	DICER_MOUSE	1	0.173601	0.173601	12.2277	1.12228	0.0681528
0pt5 / Ctrl	Q9DCB1	Hmgn3	High mobility group nucleosome-binding domain-containing protein 3	HMGN3_MOUSE	5	0.545644	0.545644	12.6824	1.12682	0.0685418
0pt5 / Ctrl	Q91XC8	Dap	Death-associated protein 1	DAP1_MOUSE	4	-0.260915	0.260915	-20.848	0.79152	0.0686146
0pt5 / Ctrl	Q60631	Grb2	Growth factor receptor-bound protein 2	GRB2_MOUSE	11	0.476821	0.476821	22.7081	1.22708	0.0688379
0pt5 / Ctrl	P97461	Rps5	40S ribosomal protein S5	RS5_MOUSE	14	0.179476	0.179476	0.892042	1.00892	0.0689873
0pt5 / Ctrl	Q8BG81	Poldip3	Polymerase delta-interacting protein 3	PDIP3_MOUSE	13	0.10646	0.10646	7.52249	1.07522	0.069868
0pt5 / Ctrl	P61750	Arf4	ADP-ribosylation factor 4	ARF4_MOUSE	7	0.132839	0.132839	5.9907	1.05991	0.0700192
0pt5 / Ctrl	P61027	Rab10	Ras-related protein Rab-10	RAB10_MOUSE	11	0.175762	0.175762	3.98001	1.0398	0.0701502
0pt5 / Ctrl	Q9CZM2	Rpl15	60S ribosomal protein L15	RL15_MOUSE	13	0.196852	0.196852	-1.31904	0.98681	0.070234
0pt5 / Ctrl	Q99ME9	Gtpbp4	Nucleolar GTP-binding protein 1	NOG1_MOUSE	29	0.130793	0.130793	8.45438	1.08454	0.0703724
0pt5 / Ctrl	Q62383	Supt6h	Transcription elongation factor SPT6	SPT6H_MOUSE	21	-0.259278	0.259278	-12.6394	0.873606	0.070442
0pt5 / Ctrl	Q99J99	Mpst	3-mercaptopyruvate sulfurtransferase	THTM_MOUSE	9	-0.154953	0.154953	-4.2503	0.957497	0.070784
0pt5 / Ctrl	P46471	Psmc2	26S protease regulatory subunit 7	PRS7_MOUSE	33	-0.116318	0.116318	-0.838373	0.991616	0.0712945
0pt5 / Ctrl	Q8C6B9	Rps19bp1	Active regulator of SIRT1	AROS_MOUSE	5	-0.707297	0.707297	-14.2114	0.857886	0.0714089
0pt5 / Ctrl	Q6NZJ6	Eif4g1	Eukaryotic translation initiation factor 4 gamma 1	IF4G1_MOUSE	73	0.119748	0.119748	5.4887	1.05489	0.0717651
0pt5 / Ctrl	P24369	Ppib	Peptidyl-prolyl cis-trans isomerase B	PPIB_MOUSE	19	0.141434	0.141434	4.99061	1.04991	0.071961
0pt5 / Ctrl	Q61140	Bcar1	Breast cancer anti-estrogen resistance protein 1	BCAR1_MOUSE	3	0.249224	0.249224	10.794	1.10794	0.0731621
0pt5 / Ctrl	P51480	Cdkn2a	Cyclin-dependent kinase inhibitor 2A	CDN2A_MOUSE	4	-0.103643	0.103643	-6.56149	0.934385	0.0732202
0pt5 / Ctrl	Q8BRG8	Tmem209	Transmembrane protein 209	TM209_MOUSE	5	-0.333931	0.333931	-17.8471	0.821529	0.0738557
0pt5 / Ctrl	P31230	Aimp1	Aminoacyl tRNA synthase complex-interacting multifunctional protein 1	AIMP1_MOUSE	21	-0.237137	0.237137	-54.2859	0.457141	0.0740241
0pt5 / Ctrl	B1AZA5	Tmem245	Transmembrane protein 245	TM245_MOUSE	3	0.374965	0.374965	58.558	1.58558	0.0747582
0pt5 / Ctrl	E9Q9D5	Rabl2	Rab-like protein 2A	RBL2A_MOUSE	2	-0.234748	0.234748	-6.99159	0.930084	0.0750278
0pt5 / Ctrl	Q6PDH0	Phldb1	Pleckstrin homology-like domain family B member 1	PHLB1_MOUSE	8	-0.077448	0.077448	-4.89894	0.951011	0.0752641
0pt5 / Ctrl	Q8BU33	Ilvbl	Acetolactate synthase-like protein	ILVBL_MOUSE	4	-0.111677	0.111677	-9.21741	0.907826	0.0757269
0pt5 / Ctrl	O70251	Eef1b	Elongation factor 1-beta	EF1B_MOUSE	17	0.156741	0.156741	7.90207	1.07902	0.0760867
0pt5 / Ctrl	Q3U1G5	Isg20l2	Interferon-stimulated 20 kDa exonuclease-like 2	I20L2_MOUSE	4	-0.432948	0.432948	-16.3753	0.836247	0.0764874
0pt5 / Ctrl	Q61598	Gdi2	Rab GDP dissociation inhibitor beta	GDIB_MOUSE	42	0.119376	0.119376	-1.00771	0.989923	0.0767121
0pt5 / Ctrl	Q61316	Hspa4	Heat shock 70 kDa protein 4	HSP74_MOUSE	57	0.0460618	0.0460618	0.292137	1.00292	0.0769683
0pt5 / Ctrl	Q62009	Postn	Periostin	POSTN_MOUSE	4	0.700853	0.700853	41.8023	1.41802	0.0785937
0pt5 / Ctrl	Q8R1F0	D8Ertd738e	Leydig cell tumor 10 kDa protein homolog	L10K_MOUSE	2	0.177173	0.177173	11.3252	1.11325	0.0786544
0pt5 / Ctrl	O88379	Baz1a	Bromodomain adjacent to zinc finger domain protein 1A	BAZ1A_MOUSE	2	0.155815	0.155815	10.4396	1.1044	0.0793419
0pt5 / Ctrl	Q3UYV9	Ncbp1	Nuclear cap-binding protein subunit 1	NCBP1_MOUSE	21	0.0513153	0.0513153	7.85957	1.0786	0.0794565
0pt5 / Ctrl	Q02614	Sap30bp	SAP30-binding protein	S30BP_MOUSE	6	0.199702	0.199702	-0.203832	0.997962	0.0794637
0pt5 / Ctrl	P55066	Ncan	Neurocan core protein	NCAN_MOUSE	1	0.250992	0.250992	18.6343	1.18634	0.0797092
0pt5 / Ctrl	P62204	Calm1	Calmodulin	CALM_MOUSE	15	0.183523	0.183523	-0.892211	0.991078	0.0803586
0pt5 / Ctrl	Q9D6Y7	Msra	Mitochondrial peptide methionine sulfoxide reductase	MSRA_MOUSE	5	0.171062	0.171062	13.5121	1.13512	0.0804201
0pt5 / Ctrl	Q9D4J7	Phf6	PHD finger protein 6	PHF6_MOUSE	6	-0.165006	0.165006	-7.96941	0.920306	0.0805024
0pt5 / Ctrl	Q91ZW3	Smarca5	SWI/SNF-related matrix-associated actin-dependent regulator of chromatin subfamily A member 5	SMCA5_MOUSE	52	-0.0708096	0.0708096	-1.30131	0.986987	0.08053
0pt5 / Ctrl	Q8N7N5	Dcaf8	DDB1- and CUL4-associated factor 8	DCAF8_MOUSE	5	-0.192057	0.192057	-9.62503	0.90375	0.080694
0pt5 / Ctrl	Q9Z2F7	Bnip3l	BCL2/adenovirus E1B 19 kDa protein-interacting protein 3-like	BNI3L_MOUSE	2	-0.226911	0.226911	-12.5548	0.874452	0.0807811
0pt5 / Ctrl	Q9QZQ8	H2afy	Core histone macro-H2A.1	H2AY_MOUSE	22	0.254279	0.254279	-4.38671	0.956133	0.0809605
0pt5 / Ctrl	Q923D4	Sf3b5	Splicing factor 3B subunit 5	SF3B5_MOUSE	6	-0.176329	0.176329	-3.40374	0.965963	0.0812264
0pt5 / Ctrl	B2RR83	Ythdc2	Probable ATP-dependent RNA helicase YTHDC2	YTDC2_MOUSE	2	0.918339	0.918339	97.5374	1.97537	0.0816635
0pt5 / Ctrl	Q8BFR4	Gns	N-acetylglucosamine-6-sulfatase	GNS_MOUSE	14	-0.146318	0.146318	-3.84386	0.961561	0.0818542
0pt5 / Ctrl	P97783	Mllt11	Protein AF1q	AF1Q_MOUSE	4	0.0873582	0.0873582	6.19829	1.06198	0.0819194
0pt5 / Ctrl	Q8BH58	Tiprl	TIP41-like protein	TIPRL_MOUSE	9	0.153646	0.153646	4.37535	1.04375	0.081937
0pt5 / Ctrl	Q8BWR2	Pithd1	PITH domain-containing protein 1	PITH1_MOUSE	2	-0.142296	0.142296	-10.8135	0.891865	0.0820452
0pt5 / Ctrl	Q80TL7	Mon2	Protein MON2 homolog	MON2_MOUSE	10	-0.221377	0.221377	-19.1019	0.808981	0.0824218
0pt5 / Ctrl	Q8BP48	Metap1	Methionine aminopeptidase 1	MAP11_MOUSE	12	0.133055	0.133055	16.6242	1.16624	0.0824468
0pt5 / Ctrl	Q9D1F4	Akt1s1	Proline-rich AKT1 substrate 1	AKTS1_MOUSE	4	0.13663	0.13663	4.77642	1.04776	0.0824468
0pt5 / Ctrl	P61620	Sec61a1	Protein transport protein Sec61 subunit alpha isoform 1	S61A1_MOUSE	8	0.252766	0.252766	2.53768	1.02538	0.0825277
0pt5 / Ctrl	P47915	Rpl29	60S ribosomal protein L29	RL29_MOUSE	10	0.249782	0.249782	9.57015	1.0957	0.0828723
0pt5 / Ctrl	P61290	Psme3	Proteasome activator complex subunit 3	PSME3_MOUSE	10	0.129215	0.129215	4.484	1.04484	0.0830028
0pt5 / Ctrl	Q99KR7	Ppif	Peptidyl-prolyl cis-trans isomerase F, mitochondrial	PPIF_MOUSE	2	-0.130034	0.130034	-8.69632	0.913037	0.0830299
0pt5 / Ctrl	O70318	Epb41l2	Band 4.1-like protein 2	E41L2_MOUSE	32	0.106825	0.106825	11.1652	1.11165	0.0831728
0pt5 / Ctrl	Q61595	Ktn1	Kinectin	KTN1_MOUSE	57	0.0701064	0.0701064	1.341	1.01341	0.0831728
0pt5 / Ctrl	Q8R1I1	Uqcr10	Cytochrome b-c1 complex subunit 9	QCR9_MOUSE	2	0.0929073	0.0929073	8.67107	1.08671	0.0834911
0pt5 / Ctrl	Q8K298	Anln	Actin-binding protein anillin	ANLN_MOUSE	39	0.0784711	0.0784711	3.66291	1.03663	0.083674
0pt5 / Ctrl	Q5S006	Lrrk2	Leucine-rich repeat serine/threonine-protein kinase 2	LRRK2_MOUSE	1	-0.16388	0.16388	-11.3465	0.886535	0.0837595
0pt5 / Ctrl	Q91YU8	Ppan	Suppressor of SWI4 1 homolog	SSF1_MOUSE	14	0.0947916	0.0947916	5.75269	1.05753	0.0838053
0pt5 / Ctrl	Q9D1N9	Mrpl21	39S ribosomal protein L21, mitochondrial	RM21_MOUSE	5	0.0932247	0.0932247	8.13969	1.0814	0.0838286
0pt5 / Ctrl	Q920L1	Fads1	Fatty acid desaturase 1	FADS1_MOUSE	6	-0.0656909	0.0656909	-4.05308	0.959469	0.0838587
0pt5 / Ctrl	O54950	Prkag1	5'-AMP-activated protein kinase subunit gamma-1	AAKG1_MOUSE	9	0.0945815	0.0945815	3.01382	1.03014	0.0838761
0pt5 / Ctrl	Q8K2X3	Obfc1	CST complex subunit STN1	STN1_MOUSE	5	0.219435	0.219435	6.16673	1.06167	0.083891
0pt5 / Ctrl	Q05920	Pc	Pyruvate carboxylase, mitochondrial	PYC_MOUSE	34	-0.0799952	0.0799952	-10.9492	0.890508	0.0841669
0pt5 / Ctrl	P60843	Eif4a1	Eukaryotic initiation factor 4A-I	IF4A1_MOUSE	49	0.106299	0.106299	-0.823599	0.991764	0.0843271
0pt5 / Ctrl	Q3TAS6	Emc10	ER membrane protein complex subunit 10	EMC10_MOUSE	5	0.251891	0.251891	23.9499	1.2395	0.0846092
0pt5 / Ctrl	Q7TMF3	Ndufa12	NADH dehydrogenase [ubiquinone] 1 alpha subcomplex subunit 12	NDUAC_MOUSE	10	0.10934	0.10934	4.91936	1.04919	0.0849084
0pt5 / Ctrl	Q9CQ75	Ndufa2	NADH dehydrogenase [ubiquinone] 1 alpha subcomplex subunit 2	NDUA2_MOUSE	4	0.453812	0.453812	21.2813	1.21281	0.0849588
0pt5 / Ctrl	Q8VI84	Noc3l	Nucleolar complex protein 3 homolog	NOC3L_MOUSE	10	0.259307	0.259307	28.0748	1.28075	0.0857727
0pt5 / Ctrl	Q3URD3	Slmap	Sarcolemmal membrane-associated protein	SLMAP_MOUSE	8	-0.42427	0.42427	-17.6674	0.823326	0.0857737
0pt5 / Ctrl	P21460	Cst3	Cystatin-C	CYTC_MOUSE	2	-0.230351	0.230351	-11.4582	0.885418	0.0859917
0pt5 / Ctrl	Q9WTX5	Skp1	S-phase kinase-associated protein 1	SKP1_MOUSE	10	-0.0678656	0.0678656	-4.73935	0.952607	0.0859921
0pt5 / Ctrl	Q9R1P3	Psmb2	Proteasome subunit beta type-2	PSB2_MOUSE	16	0.0950431	0.0950431	2.29442	1.02294	0.0861851
0pt5 / Ctrl	P08775	Polr2a	DNA-directed RNA polymerase II subunit RPB1	RPB1_MOUSE	35	-0.0758512	0.0758512	-5.11331	0.948867	0.0866792
0pt5 / Ctrl	P09405	Ncl	Nucleolin	NUCL_MOUSE	60	0.0887616	0.0887616	3.1352	1.03135	0.0868884
0pt5 / Ctrl	Q8BTI8	Srrm2	Serine/arginine repetitive matrix protein 2	SRRM2_MOUSE	54	-0.0744242	0.0744242	-2.33746	0.976625	0.0875697
0pt5 / Ctrl	Q9CZX0	Elp3	Elongator complex protein 3	ELP3_MOUSE	12	-0.134622	0.134622	-16.4964	0.835036	0.0875899
0pt5 / Ctrl	Q61166	Mapre1	Microtubule-associated protein RP/EB family member 1	MARE1_MOUSE	20	0.113561	0.113561	0.874417	1.00874	0.0880842
0pt5 / Ctrl	Q8C547	Heatr5b	HEAT repeat-containing protein 5B	HTR5B_MOUSE	9	0.127563	0.127563	8.01714	1.08017	0.088115
0pt5 / Ctrl	Q5RJG1	Nol10	Nucleolar protein 10	NOL10_MOUSE	10	0.118982	0.118982	7.15341	1.07153	0.0881382
0pt5 / Ctrl	P81117	Nucb2	Nucleobindin-2	NUCB2_MOUSE	17	-0.174938	0.174938	5.07403	1.05074	0.0884255
0pt5 / Ctrl	O35593	Psmd14	26S proteasome non-ATPase regulatory subunit 14	PSDE_MOUSE	14	0.100827	0.100827	2.73656	1.02737	0.0885253
0pt5 / Ctrl	Q9ER81	Tor1aip2	Torsin-1A-interacting protein 2, isoform IFRG15	IFG15_MOUSE	1	0.130314	0.130314	9.69224	1.09692	0.0885957
0pt5 / Ctrl	Q6ZQL4	Wdr43	WD repeat-containing protein 43	WDR43_MOUSE	20	0.109904	0.109904	13.5441	1.13544	0.0886848
0pt5 / Ctrl	O35129	Phb2	Prohibitin-2	PHB2_MOUSE	18	0.074735	0.074735	4.05201	1.04052	0.0889367
0pt5 / Ctrl	Q9Z0P5	Twf2	Twinfilin-2	TWF2_MOUSE	11	-0.0705338	0.0705338	-3.21456	0.967854	0.0892295
0pt5 / Ctrl	O35874	Slc1a4	Neutral amino acid transporter A	SATT_MOUSE	6	-0.0826206	0.0826206	-6.69803	0.93302	0.0901678
0pt5 / Ctrl	O08784	Tcof1	Treacle protein	TCOF_MOUSE	26	0.180614	0.180614	-0.0889789	0.99911	0.0902341
0pt5 / Ctrl	P62192	Psmc1	26S protease regulatory subunit 4	PRS4_MOUSE	35	0.162753	0.162753	3.56404	1.03564	0.0903595
0pt5 / Ctrl	Q91Z92	B3galt6	Beta-1,3-galactosyltransferase 6	B3GT6_MOUSE	1	0.185276	0.185276	14.9572	1.14957	0.0904941
0pt5 / Ctrl	D3Z7P3	Gls	Glutaminase kidney isoform, mitochondrial	GLSK_MOUSE	20	0.12356	0.12356	8.80658	1.08807	0.091147
0pt5 / Ctrl	Q8BUV3	Gphn	Gephyrin	GEPH_MOUSE	12	-0.251156	0.251156	-17.1602	0.828398	0.0919295
0pt5 / Ctrl	Q9D358	Acp1	Low molecular weight phosphotyrosine protein phosphatase	PPAC_MOUSE	6	0.132812	0.132812	-1.03743	0.989626	0.0921733
0pt5 / Ctrl	O35887	Calu	Calumenin	CALU_MOUSE	23	-0.140233	0.140233	-2.47614	0.975239	0.092463
0pt5 / Ctrl	Q8BFT2	Haus4	HAUS augmin-like complex subunit 4	HAUS4_MOUSE	4	-0.138936	0.138936	-7.86671	0.921333	0.0926157
0pt5 / Ctrl	Q56A08	Gpkow	G patch domain and KOW motifs-containing protein	GPKOW_MOUSE	8	0.226371	0.226371	32.447	1.32447	0.0930369
0pt5 / Ctrl	Q8BG05	Hnrnpa3	Heterogeneous nuclear ribonucleoprotein A3	ROA3_MOUSE	41	0.209146	0.209146	3.10218	1.03102	0.0930369
0pt5 / Ctrl	P01899	H2-D1	H-2 class I histocompatibility antigen, D-B alpha chain	HA11_MOUSE	5	-0.277564	0.277564	-10.3154	0.896846	0.0930369
0pt5 / Ctrl	Q9CQN7	Mrpl41	39S ribosomal protein L41, mitochondrial	RM41_MOUSE	5	0.0861681	0.0861681	5.43308	1.05433	0.0936174
0pt5 / Ctrl	P52760	Hrsp12	Ribonuclease UK114	UK114_MOUSE	2	-0.0654796	0.0654796	-6.95522	0.930448	0.094216
0pt5 / Ctrl	Q3U9G9	Lbr	Lamin-B receptor	LBR_MOUSE	23	0.0775987	0.0775987	1.00594	1.01006	0.0943246
0pt5 / Ctrl	P36916	Gnl1	Guanine nucleotide-binding protein-like 1	GNL1_MOUSE	14	-0.0570984	0.0570984	-3.35695	0.96643	0.0945222
0pt5 / Ctrl	O35075	Dscr3	Down syndrome critical region protein 3 homolog	DSCR3_MOUSE	4	-0.0836976	0.0836976	-5.5593	0.944407	0.0945772
0pt5 / Ctrl	Q99L28	Rsl24d1	Probable ribosome biogenesis protein RLP24	RLP24_MOUSE	1	0.148957	0.148957	9.79205	1.09792	0.0945772
0pt5 / Ctrl	P08752	Gnai2	Guanine nucleotide-binding protein G(i) subunit alpha-2	GNAI2_MOUSE	23	0.0957843	0.0957843	-1.90676	0.980932	0.0951197
0pt5 / Ctrl	Q80VA0	Galnt7	N-acetylgalactosaminyltransferase 7	GALT7_MOUSE	12	0.11592	0.11592	0.643449	1.00643	0.0953363
0pt5 / Ctrl	P28867	Prkcd	Protein kinase C delta type	KPCD_MOUSE	8	-0.306717	0.306717	-14.7986	0.852014	0.0957518
0pt5 / Ctrl	Q99J93	Ifitm2	Interferon-induced transmembrane protein 2	IFM2_MOUSE	2	-0.0973474	0.0973474	-4.85508	0.951449	0.0958933
0pt5 / Ctrl	Q8C080	Snx16	Sorting nexin-16	SNX16_MOUSE	1	0.19218	0.19218	14.8517	1.14852	0.096387
0pt5 / Ctrl	A2AWA9	Rabgap1	Rab GTPase-activating protein 1	RBGP1_MOUSE	15	-0.0658434	0.0658434	-5.04943	0.949506	0.096686
0pt5 / Ctrl	Q99LF4	Rtcb	tRNA-splicing ligase RtcB homolog	RTCB_MOUSE	29	0.15966	0.15966	-0.719635	0.992804	0.0972782
0pt5 / Ctrl	Q3UKC1	Tax1bp1	Tax1-binding protein 1 homolog	TAXB1_MOUSE	1	0.199102	0.199102	14.114	1.14114	0.0975638
0pt5 / Ctrl	P63087	Ppp1cc	Serine/threonine-protein phosphatase PP1-gamma catalytic subunit	PP1G_MOUSE	3	-0.289489	0.289489	-1.55772	0.984423	0.0978217
0pt5 / Ctrl	Q8BU31	Rap2c	Ras-related protein Rap-2c	RAP2C_MOUSE	11	0.236755	0.236755	10.9656	1.10966	0.0981941
0pt5 / Ctrl	Q9Z2B9	Rps6ka4	Ribosomal protein S6 kinase alpha-4	KS6A4_MOUSE	8	-0.0859827	0.0859827	-4.59408	0.954059	0.098382
0pt5 / Ctrl	P62075	Timm13	Mitochondrial import inner membrane translocase subunit Tim13	TIM13_MOUSE	7	0.109407	0.109407	3.96405	1.03964	0.09847
0pt5 / Ctrl	Q6DID3	Scaf8	Protein SCAF8	SCAF8_MOUSE	6	0.17947	0.17947	1.25218	1.01252	0.0985969
0pt5 / Ctrl	O70133	Dhx9	ATP-dependent RNA helicase A	DHX9_MOUSE	63	0.0742187	0.0742187	0.664256	1.00664	0.0988921
0pt5 / Ctrl	P47740	Aldh3a2	Fatty aldehyde dehydrogenase	AL3A2_MOUSE	8	0.275434	0.275434	8.69604	1.08696	0.0989624
0pt5 / Ctrl	Q8K224	Nat10	N-acetyltransferase 10	NAT10_MOUSE	36	0.0497914	0.0497914	2.32679	1.02327	0.0989624
0pt5 / Ctrl	Q8K4P0	Wdr33	pre-mRNA 3' end processing protein WDR33	WDR33_MOUSE	13	-0.114652	0.114652	-5.21764	0.947824	0.0995188
0pt5 / Ctrl	P19783	Cox4i1	Cytochrome c oxidase subunit 4 isoform 1, mitochondrial	COX41_MOUSE	9	-0.154052	0.154052	-0.430295	0.995697	0.0996744
0pt5 / Ctrl	Q9WVF7	Pole	DNA polymerase epsilon catalytic subunit A	DPOE1_MOUSE	10	-0.0925653	0.0925653	-3.61664	0.963834	0.0997752
0pt5 / Ctrl	Q9D0M0	Exosc7	Exosome complex exonuclease RRP42	EXOS7_MOUSE	6	0.0905954	0.0905954	1.19244	1.01192	0.100626
0pt5 / Ctrl	P38060	Hmgcl	Hydroxymethylglutaryl-CoA lyase, mitochondrial	HMGCL_MOUSE	6	-0.0528604	0.0528604	-2.76267	0.972373	0.100626
0pt5 / Ctrl	Q8C0M9	Asrgl1	Isoaspartyl peptidase/L-asparaginase	ASGL1_MOUSE	2	-0.405148	0.405148	-30.3856	0.696144	0.101099
0pt5 / Ctrl	Q8CH18	Ccar1	Cell division cycle and apoptosis regulator protein 1	CCAR1_MOUSE	26	0.0755788	0.0755788	-3.71901	0.96281	0.101114
0pt5 / Ctrl	Q9D1J1	Necap2	Adaptin ear-binding coat-associated protein 2	NECP2_MOUSE	4	-0.212769	0.212769	-9.7224	0.902776	0.101236
0pt5 / Ctrl	P62242	Rps8	40S ribosomal protein S8	RS8_MOUSE	22	0.23185	0.23185	1.32231	1.01322	0.101704
0pt5 / Ctrl	Q8BH57	Wdr48	WD repeat-containing protein 48	WDR48_MOUSE	10	-0.137764	0.137764	-4.76411	0.952359	0.101734
0pt5 / Ctrl	Q9CPP0	Npm3	Nucleoplasmin-3	NPM3_MOUSE	3	0.0569461	0.0569461	3.11115	1.03111	0.10195
0pt5 / Ctrl	Q4VA53	Pds5b	Sister chromatid cohesion protein PDS5 homolog B	PDS5B_MOUSE	41	-0.0890931	0.0890931	-0.714028	0.99286	0.102155
0pt5 / Ctrl	Q9CWW6	Pin4	Peptidyl-prolyl cis-trans isomerase NIMA-interacting 4	PIN4_MOUSE	6	-0.0912505	0.0912505	-4.05462	0.959454	0.102175
0pt5 / Ctrl	O88879	Apaf1	Apoptotic protease-activating factor 1	APAF_MOUSE	4	-0.133802	0.133802	-9.69692	0.903031	0.102914
0pt5 / Ctrl	Q8BGX2	NaN	Uncharacterized protein C19orf52 homolog	CS052_MOUSE	4	0.143145	0.143145	5.63124	1.05631	0.103125
0pt5 / Ctrl	Q3TIX9	Usp39	U4/U6.U5 tri-snRNP-associated protein 2	SNUT2_MOUSE	10	0.122182	0.122182	7.61896	1.07619	0.103222
0pt5 / Ctrl	P20152	Vim	Vimentin	VIME_MOUSE	89	0.0805018	0.0805018	4.55779	1.04558	0.103307
0pt5 / Ctrl	Q99J47	Dhrs7b	Dehydrogenase/reductase SDR family member 7B	DRS7B_MOUSE	7	-0.260763	0.260763	-6.77038	0.932296	0.103408
0pt5 / Ctrl	Q80U78	Pum1	Pumilio homolog 1	PUM1_MOUSE	9	0.19837	0.19837	11.1143	1.11114	0.103699
0pt5 / Ctrl	Q9R0X4	Acot9	Acyl-coenzyme A thioesterase 9, mitochondrial	ACOT9_MOUSE	26	0.0887992	0.0887992	4.06986	1.0407	0.103898
0pt5 / Ctrl	Q63918	Sdpr	Serum deprivation-response protein	SDPR_MOUSE	23	0.0992881	0.0992881	-0.158353	0.998416	0.103898
0pt5 / Ctrl	Q8VHR5	Gatad2b	Transcriptional repressor p66-beta	P66B_MOUSE	17	0.184016	0.184016	4.99246	1.04992	0.104223
0pt5 / Ctrl	Q8VC70	Rbms2	RNA-binding motif, single-stranded-interacting protein 2	RBMS2_MOUSE	8	-0.165298	0.165298	-7.75112	0.922489	0.104238
0pt5 / Ctrl	Q3TUU5	Tex30	Testis-expressed sequence 30 protein	TEX30_MOUSE	4	-0.206659	0.206659	-15.0988	0.849012	0.105058
0pt5 / Ctrl	P62141	Ppp1cb	Serine/threonine-protein phosphatase PP1-beta catalytic subunit	PP1B_MOUSE	6	0.193694	0.193694	-1.47037	0.985296	0.105162
0pt5 / Ctrl	Q9JIK5	Ddx21	Nucleolar RNA helicase 2	DDX21_MOUSE	62	0.0837947	0.0837947	4.18026	1.0418	0.105338
0pt5 / Ctrl	P83741	Wnk1	Serine/threonine-protein kinase WNK1	WNK1_MOUSE	4	-0.117403	0.117403	-7.44702	0.92553	0.105642
0pt5 / Ctrl	P28033	Cebpb	CCAAT/enhancer-binding protein beta	CEBPB_MOUSE	3	0.177281	0.177281	10.6414	1.10641	0.106105
0pt5 / Ctrl	Q61490	Alcam	CD166 antigen	CD166_MOUSE	22	0.179974	0.179974	-3.39133	0.966087	0.106451
0pt5 / Ctrl	Q99PT1	Arhgdia	Rho GDP-dissociation inhibitor 1	GDIR1_MOUSE	20	0.150891	0.150891	2.86476	1.02865	0.10697
0pt5 / Ctrl	P48428	Tbca	Tubulin-specific chaperone A	TBCA_MOUSE	11	-0.24026	0.24026	-2.35312	0.976469	0.108023
0pt5 / Ctrl	Q9Z120	Mettl1	tRNA (guanine-N(7)-)-methyltransferase	TRMB_MOUSE	6	0.0494064	0.0494064	4.10546	1.04105	0.10952
0pt5 / Ctrl	Q7TN29	Smap2	Stromal membrane-associated protein 2	SMAP2_MOUSE	1	-1.05322	1.05322	-40.1539	0.598461	0.109858
0pt5 / Ctrl	Q61543	Glg1	Golgi apparatus protein 1	GSLG1_MOUSE	18	-0.16105	0.16105	-11.9687	0.880313	0.110453
0pt5 / Ctrl	O08808	Diaph1	Protein diaphanous homolog 1	DIAP1_MOUSE	24	0.212577	0.212577	15.8522	1.15852	0.111009
0pt5 / Ctrl	Q8R1A4	Dock7	Dedicator of cytokinesis protein 7	DOCK7_MOUSE	43	-0.0994126	0.0994126	-6.06736	0.939326	0.111056
0pt5 / Ctrl	Q9R0P9	Uchl1	Ubiquitin carboxyl-terminal hydrolase isozyme L1	UCHL1_MOUSE	9	0.17261	0.17261	1.36821	1.01368	0.111678
0pt5 / Ctrl	P51655	Gpc4	Glypican-4	GPC4_MOUSE	2	-0.266206	0.266206	-14.6133	0.853867	0.111698
0pt5 / Ctrl	Q9JKV1	Adrm1	Proteasomal ubiquitin receptor ADRM1	ADRM1_MOUSE	7	-0.223177	0.223177	-7.28936	0.927106	0.112205
0pt5 / Ctrl	P83877	Txnl4a	Thioredoxin-like protein 4A	TXN4A_MOUSE	4	0.257009	0.257009	10.1843	1.10184	0.112804
0pt5 / Ctrl	Q8VDD8	Wash1	WAS protein family homolog 1	WASH1_MOUSE	6	-0.194602	0.194602	-7.28177	0.927182	0.112952
0pt5 / Ctrl	P97477	Aurka	Aurora kinase A	AURKA_MOUSE	5	0.159553	0.159553	-3.44856	0.965514	0.112977
0pt5 / Ctrl	Q91YR9	Ptgr1	Prostaglandin reductase 1	PTGR1_MOUSE	9	-0.0659021	0.0659021	-4.08026	0.959197	0.113395
0pt5 / Ctrl	Q9CQ79	Txndc9	Thioredoxin domain-containing protein 9	TXND9_MOUSE	6	0.267365	0.267365	6.59705	1.06597	0.113449
0pt5 / Ctrl	Q8CEC6	Ppwd1	Peptidylprolyl isomerase domain and WD repeat-containing protein 1	PPWD1_MOUSE	6	0.0595318	0.0595318	3.3508	1.03351	0.113598
0pt5 / Ctrl	P63158	Hmgb1	High mobility group protein B1	HMGB1_MOUSE	22	0.146757	0.146757	-0.924205	0.990758	0.113677
0pt5 / Ctrl	Q8K1E6	Alkbh3	Alpha-ketoglutarate-dependent dioxygenase alkB homolog 3	ALKB3_MOUSE	3	-0.0900885	0.0900885	-5.70452	0.942955	0.114156
0pt5 / Ctrl	P62858	Rps28	40S ribosomal protein S28	RS28_MOUSE	5	0.355232	0.355232	-1.17852	0.988215	0.114394
0pt5 / Ctrl	Q922Q8	Lrrc59	Leucine-rich repeat-containing protein 59	LRC59_MOUSE	17	0.114655	0.114655	3.72942	1.03729	0.114584
0pt5 / Ctrl	P84089	Erh	Enhancer of rudimentary homolog	ERH_MOUSE	3	-0.319082	0.319082	-0.251943	0.997481	0.114617
0pt5 / Ctrl	Q7TME0	Lppr4	Lipid phosphate phosphatase-related protein type 4	LPPR4_MOUSE	1	-0.159105	0.159105	-9.82489	0.901751	0.114837
0pt5 / Ctrl	Q91VA6	Poldip2	Polymerase delta-interacting protein 2	PDIP2_MOUSE	13	0.102525	0.102525	18.3909	1.18391	0.115115
0pt5 / Ctrl	P30999	Ctnnd1	Catenin delta-1	CTND1_MOUSE	34	0.0884316	0.0884316	33.275	1.33275	0.115401
0pt5 / Ctrl	Q91YQ5	Rpn1	Dolichyl-diphosphooligosaccharide--protein glycosyltransferase subunit 1	RPN1_MOUSE	38	0.127262	0.127262	0.330633	1.00331	0.115497
0pt5 / Ctrl	Q9CQ02	Commd4	COMM domain-containing protein 4	COMD4_MOUSE	4	-0.10378	0.10378	-4.60532	0.953947	0.115854
0pt5 / Ctrl	Q8VDT9	Mrpl50	39S ribosomal protein L50, mitochondrial	RM50_MOUSE	2	0.100262	0.100262	6.03028	1.0603	0.115854
0pt5 / Ctrl	P70206	Plxna1	Plexin-A1	PLXA1_MOUSE	3	0.101878	0.101878	5.95782	1.05958	0.115888
0pt5 / Ctrl	Q9R1X4	Timeless	Protein timeless homolog	TIM_MOUSE	12	-0.159664	0.159664	-13.2534	0.867466	0.1159
0pt5 / Ctrl	Q7M6Y3	Picalm	Phosphatidylinositol-binding clathrin assembly protein	PICAL_MOUSE	16	-0.109299	0.109299	-6.22229	0.937777	0.115907
0pt5 / Ctrl	P63323	Rps12	40S ribosomal protein S12	RS12_MOUSE	8	0.153161	0.153161	2.13232	1.02132	0.116137
0pt5 / Ctrl	P63011	Rab3a	Ras-related protein Rab-3A	RAB3A_MOUSE	1	-1.56125	1.56125	-54.2565	0.457435	0.116137
0pt5 / Ctrl	P68404	Prkcb	Protein kinase C beta type	KPCB_MOUSE	1	-0.0720414	0.0720414	-4.20397	0.95796	0.116459
0pt5 / Ctrl	Q3V1L4	Nt5c2	Cytosolic purine 5'-nucleotidase	5NTC_MOUSE	7	-0.0560844	0.0560844	-1.75501	0.98245	0.116601
0pt5 / Ctrl	Q8BFU3	Rnf214	RING finger protein 214	RN214_MOUSE	3	-0.322313	0.322313	-17.0223	0.829777	0.11674
0pt5 / Ctrl	Q8K2C8	Agpat6	Glycerol-3-phosphate acyltransferase 4	GPAT4_MOUSE	4	0.265304	0.265304	41.9217	1.41922	0.116784
0pt5 / Ctrl	P54276	Msh6	DNA mismatch repair protein Msh6	MSH6_MOUSE	37	-0.0890881	0.0890881	-3.95263	0.960474	0.116956
0pt5 / Ctrl	Q11136	Pepd	Xaa-Pro dipeptidase	PEPD_MOUSE	2	-0.0990952	0.0990952	-5.21747	0.947825	0.116999
0pt5 / Ctrl	Q9CW46	Raver1	Ribonucleoprotein PTB-binding 1	RAVR1_MOUSE	15	0.183306	0.183306	25.253	1.25253	0.117133
0pt5 / Ctrl	Q8K0D5	Gfm1	Elongation factor G, mitochondrial	EFGM_MOUSE	26	0.0860843	0.0860843	1.26922	1.01269	0.11764
0pt5 / Ctrl	P97493	Txn2	Thioredoxin, mitochondrial	THIOM_MOUSE	3	-0.0773635	0.0773635	-5.74552	0.942545	0.117648
0pt5 / Ctrl	D3YZP9	Ccdc6	Coiled-coil domain-containing protein 6	CCDC6_MOUSE	8	-0.123207	0.123207	-11.9683	0.880317	0.117946
0pt5 / Ctrl	Q91YT0	Ndufv1	NADH dehydrogenase [ubiquinone] flavoprotein 1, mitochondrial	NDUV1_MOUSE	16	0.09695	0.09695	5.08072	1.05081	0.118057
0pt5 / Ctrl	Q6ZQ38	Cand1	Cullin-associated NEDD8-dissociated protein 1	CAND1_MOUSE	46	0.0591207	0.0591207	0.315708	1.00316	0.118079
0pt5 / Ctrl	Q61647	Has1	Hyaluronan synthase 1	HYAS1_MOUSE	1	0.148872	0.148872	4.60397	1.04604	0.118132
0pt5 / Ctrl	Q80X73	Pelo	Protein pelota homolog	PELO_MOUSE	5	-0.0878224	0.0878224	-7.40325	0.925968	0.118181
0pt5 / Ctrl	Q499X9	Mars2	Methionine--tRNA ligase, mitochondrial	SYMM_MOUSE	5	0.144354	0.144354	15.3352	1.15335	0.118221
0pt5 / Ctrl	Q3UHB1	Nt5dc3	5'-nucleotidase domain-containing protein 3	NT5D3_MOUSE	14	0.155966	0.155966	21.3927	1.21393	0.118251
0pt5 / Ctrl	Q9QZB9	Dctn5	Dynactin subunit 5	DCTN5_MOUSE	2	-0.125938	0.125938	-8.18824	0.918118	0.118302
0pt5 / Ctrl	Q14C59	Tmprss11b	Transmembrane protease serine 11B-like protein	TM11B_MOUSE	1	0.130889	0.130889	9.55414	1.09554	0.1184
0pt5 / Ctrl	Q9ER88	Dap3	28S ribosomal protein S29, mitochondrial	RT29_MOUSE	12	0.0821572	0.0821572	1.62311	1.01623	0.11843
0pt5 / Ctrl	Q91YE6	Ipo9	Importin-9	IPO9_MOUSE	24	-0.055259	0.055259	-4.005	0.95995	0.118459
0pt5 / Ctrl	Q63932	Map2k2	Dual specificity mitogen-activated protein kinase kinase 2	MP2K2_MOUSE	15	0.0945053	0.0945053	2.89363	1.02894	0.118462
0pt5 / Ctrl	Q8VIJ6	Sfpq	Splicing factor, proline- and glutamine-rich	SFPQ_MOUSE	41	0.0837517	0.0837517	2.11154	1.02112	0.118852
0pt5 / Ctrl	Q3UKJ7	Smu1	WD40 repeat-containing protein SMU1	SMU1_MOUSE	14	0.121753	0.121753	2.47244	1.02472	0.118852
0pt5 / Ctrl	P48755	Fosl1	Fos-related antigen 1	FOSL1_MOUSE	1	0.316426	0.316426	21.3464	1.21346	0.119231
0pt5 / Ctrl	Q5SUR0	Pfas	Phosphoribosylformylglycinamidine synthase	PUR4_MOUSE	35	-0.107327	0.107327	-3.48036	0.965196	0.119291
0pt5 / Ctrl	P59235	Nup43	Nucleoporin Nup43	NUP43_MOUSE	8	0.0775784	0.0775784	5.08283	1.05083	0.119389
0pt5 / Ctrl	P35285	Rab22a	Ras-related protein Rab-22A	RB22A_MOUSE	9	-0.166354	0.166354	-9.46577	0.905342	0.119413
0pt5 / Ctrl	P97300	Nptn	Neuroplastin	NPTN_MOUSE	5	-0.262558	0.262558	-0.262006	0.99738	0.119667
0pt5 / Ctrl	Q8C3X2	Ccdc90b	Coiled-coil domain-containing protein 90B, mitochondrial	CC90B_MOUSE	3	-0.164965	0.164965	-8.04431	0.919557	0.119794
0pt5 / Ctrl	Q8C5W3	Tbcel	Tubulin-specific chaperone cofactor E-like protein	TBCEL_MOUSE	3	-0.567393	0.567393	-31.1398	0.688602	0.119983
0pt5 / Ctrl	P56391	Cox6b1	Cytochrome c oxidase subunit 6B1	CX6B1_MOUSE	7	0.250656	0.250656	7.96622	1.07966	0.120022
0pt5 / Ctrl	Q6ZQK5	Acap2	Arf-GAP with coiled-coil, ANK repeat and PH domain-containing protein 2	ACAP2_MOUSE	6	-0.234585	0.234585	-8.47566	0.915243	0.120222
0pt5 / Ctrl	Q91ZE0	Tmlhe	Trimethyllysine dioxygenase, mitochondrial	TMLH_MOUSE	4	-0.0763428	0.0763428	-3.11317	0.968868	0.120265
0pt5 / Ctrl	Q9D0T1	Snu13	NHP2-like protein 1	NH2L1_MOUSE	8	0.185039	0.185039	0.961313	1.00961	0.120496
0pt5 / Ctrl	P39688	Fyn	Tyrosine-protein kinase Fyn	FYN_MOUSE	4	0.0577506	0.0577506	3.31809	1.03318	0.120628
0pt5 / Ctrl	Q8CH25	Sltm	SAFB-like transcription modulator	SLTM_MOUSE	15	-0.115127	0.115127	-0.489478	0.995105	0.120856
0pt5 / Ctrl	Q60972	Rbbp4	Histone-binding protein RBBP4	RBBP4_MOUSE	14	0.157617	0.157617	3.99312	1.03993	0.120905
0pt5 / Ctrl	P58771	Tpm1	Tropomyosin alpha-1 chain	TPM1_MOUSE	13	0.367876	0.367876	-1.19568	0.988043	0.121197
0pt5 / Ctrl	Q8VCN5	Cth	Cystathionine gamma-lyase	CGL_MOUSE	5	-0.154325	0.154325	-10.5547	0.894453	0.121357
0pt5 / Ctrl	Q64522	Hist2h2ab	Histone H2A type 2-B	H2A2B_MOUSE	6	0.817877	0.817877	31.2054	1.31205	0.121367
0pt5 / Ctrl	Q9CPV4	Glod4	Glyoxalase domain-containing protein 4	GLOD4_MOUSE	16	-0.0660328	0.0660328	-4.77284	0.952272	0.121556
0pt5 / Ctrl	Q8BPB5	Efemp1	EGF-containing fibulin-like extracellular matrix protein 1	FBLN3_MOUSE	2	-0.277877	0.277877	-17.6718	0.823282	0.121684
0pt5 / Ctrl	Q9QXE7	Tbl1x	F-box-like/WD repeat-containing protein TBL1X	TBL1X_MOUSE	7	-0.162383	0.162383	-7.29842	0.927016	0.121986
0pt5 / Ctrl	Q99LG2	Tnpo2	Transportin-2	TNPO2_MOUSE	12	-0.0582633	0.0582633	-2.48231	0.975177	0.122014
0pt5 / Ctrl	Q9D0B0	Srsf9	Serine/arginine-rich splicing factor 9	SRSF9_MOUSE	9	0.183678	0.183678	8.87515	1.08875	0.122271
0pt5 / Ctrl	Q5SWD9	Tsr1	Pre-rRNA-processing protein TSR1 homolog	TSR1_MOUSE	21	0.115601	0.115601	5.9506	1.05951	0.122367
0pt5 / Ctrl	O35638	Stag2	Cohesin subunit SA-2	STAG2_MOUSE	19	-0.111448	0.111448	-2.35347	0.976465	0.122392
0pt5 / Ctrl	Q6ZWM4	Lsm8	U6 snRNA-associated Sm-like protein LSm8	LSM8_MOUSE	4	0.184763	0.184763	5.26791	1.05268	0.122486
0pt5 / Ctrl	Q9QZW0	Atp11c	Phospholipid-transporting ATPase 11C	AT11C_MOUSE	4	0.19416	0.19416	15.7009	1.15701	0.122692
0pt5 / Ctrl	P27546	Map4	Microtubule-associated protein 4	MAP4_MOUSE	47	0.0998986	0.0998986	-0.0121767	0.999878	0.123155
0pt5 / Ctrl	Q9ERG2	Strn3	Striatin-3	STRN3_MOUSE	10	-0.137349	0.137349	-3.41322	0.965868	0.123175
0pt5 / Ctrl	P58334	Klf16	Krueppel-like factor 16	KLF16_MOUSE	1	0.54733	0.54733	51.3016	1.51302	0.123336
0pt5 / Ctrl	Q8R5J9	Arl6ip5	PRA1 family protein 3	PRAF3_MOUSE	9	0.157598	0.157598	31.9658	1.31966	0.123849
0pt5 / Ctrl	B2RXS4	Plxnb2	Plexin-B2	PLXB2_MOUSE	23	-0.0671369	0.0671369	-1.93212	0.980679	0.123899
0pt5 / Ctrl	Q9ESY9	Ifi30	Gamma-interferon-inducible lysosomal thiol reductase	GILT_MOUSE	1	-0.24714	0.24714	-9.64627	0.903537	0.124072
0pt5 / Ctrl	P35288	Rab23	Ras-related protein Rab-23	RAB23_MOUSE	8	-0.051519	0.051519	-3.21827	0.967817	0.124126
0pt5 / Ctrl	Q8K211	Slc31a1	High affinity copper uptake protein 1	COPT1_MOUSE	1	-0.0760073	0.0760073	-5.29102	0.94709	0.124391
0pt5 / Ctrl	Q9ERH4	Nusap1	Nucleolar and spindle-associated protein 1	NUSAP_MOUSE	8	0.168172	0.168172	48.2222	1.48222	0.124541
0pt5 / Ctrl	Q80W68	Kirrel	Kin of IRRE-like protein 1	KIRR1_MOUSE	4	0.629183	0.629183	50.4664	1.50466	0.124708
0pt5 / Ctrl	Q8CGY8	Ogt	UDP-N-acetylglucosamine--peptide N-acetylglucosaminyltransferase 110 kDa subunit	OGT1_MOUSE	25	-0.0917083	0.0917083	-10.414	0.89586	0.124737
0pt5 / Ctrl	Q80YS6	Afap1	Actin filament-associated protein 1	AFAP1_MOUSE	2	-0.212699	0.212699	-11.2058	0.887942	0.124755
0pt5 / Ctrl	Q8VC31	Ccdc9	Coiled-coil domain-containing protein 9	CCDC9_MOUSE	1	0.0896634	0.0896634	6.51923	1.06519	0.124926
0pt5 / Ctrl	Q9CPQ3	Tomm22	Mitochondrial import receptor subunit TOM22 homolog	TOM22_MOUSE	6	-0.190173	0.190173	-3.79085	0.962091	0.124926
0pt5 / Ctrl	Q8CI94	Pygb	Glycogen phosphorylase, brain form	PYGB_MOUSE	28	0.0780275	0.0780275	0.25636	1.00256	0.124936
0pt5 / Ctrl	Q99LD9	Eif2b2	Translation initiation factor eIF-2B subunit beta	EI2BB_MOUSE	11	0.0760271	0.0760271	-3.87073	0.961293	0.125056
0pt5 / Ctrl	Q3UC65	Rsrp1	Arginine/serine-rich protein 1	RSRP1_MOUSE	4	0.670715	0.670715	75.0998	1.751	0.125137
0pt5 / Ctrl	P62500	Tsc22d1	TSC22 domain family protein 1	T22D1_MOUSE	4	-0.0851931	0.0851931	-3.71222	0.962878	0.125261
0pt5 / Ctrl	P81069	Gabpb2	GA-binding protein subunit beta-2	GABP2_MOUSE	5	-0.0828829	0.0828829	-7.349	0.92651	0.125402
0pt5 / Ctrl	Q80SY5	Prpf38b	Pre-mRNA-splicing factor 38B	PR38B_MOUSE	12	-0.0847259	0.0847259	-8.24099	0.91759	0.125414
0pt5 / Ctrl	Q6KAR6	Exoc3	Exocyst complex component 3	EXOC3_MOUSE	8	-0.136048	0.136048	-9.78431	0.902157	0.125512
0pt5 / Ctrl	Q99KR3	Lactb2	Beta-lactamase-like protein 2	LACB2_MOUSE	5	-0.0767559	0.0767559	-3.77506	0.962249	0.126122
0pt5 / Ctrl	Q9QZV9	Nxt1	NTF2-related export protein 1	NXT1_MOUSE	3	-0.348669	0.348669	-12.767	0.87233	0.126193
0pt5 / Ctrl	Q91XU3	Pip4k2c	Phosphatidylinositol 5-phosphate 4-kinase type-2 gamma	PI42C_MOUSE	8	-0.165337	0.165337	-6.85526	0.931447	0.126403
0pt5 / Ctrl	Q62048	Pea15	Astrocytic phosphoprotein PEA-15	PEA15_MOUSE	7	0.155198	0.155198	6.91002	1.0691	0.126492
0pt5 / Ctrl	Q9D1D4	Tmed10	Transmembrane emp24 domain-containing protein 10	TMEDA_MOUSE	14	0.215455	0.215455	4.22876	1.04229	0.126802
0pt5 / Ctrl	P70671	Irf3	Interferon regulatory factor 3	IRF3_MOUSE	2	0.082485	0.082485	4.42799	1.04428	0.126836
0pt5 / Ctrl	P99025	Gchfr	GTP cyclohydrolase 1 feedback regulatory protein	GFRP_MOUSE	1	-0.305641	0.305641	-13.8946	0.861054	0.127053
0pt5 / Ctrl	P60670	Nploc4	Nuclear protein localization protein 4 homolog	NPL4_MOUSE	16	-0.0806114	0.0806114	-7.14355	0.928564	0.127065
0pt5 / Ctrl	Q5KU39	Vps41	Vacuolar protein sorting-associated protein 41 homolog	VPS41_MOUSE	2	-0.0845363	0.0845363	-6.88722	0.931128	0.127198
0pt5 / Ctrl	Q9JJL8	Sars2	Serine--tRNA ligase, mitochondrial	SYSM_MOUSE	2	0.300592	0.300592	25.9103	1.2591	0.127198
0pt5 / Ctrl	Q8VE88	Fam114a2	Protein FAM114A2	F1142_MOUSE	9	0.175109	0.175109	10.3036	1.10304	0.127247
0pt5 / Ctrl	Q9ERD7	Tubb3	Tubulin beta-3 chain	TBB3_MOUSE	7	-0.125366	0.125366	-2.61118	0.973888	0.12775
0pt5 / Ctrl	P62274	Rps29	40S ribosomal protein S29	RS29_MOUSE	4	0.323071	0.323071	8.5849	1.08585	0.127895
0pt5 / Ctrl	P57780	Actn4	Alpha-actinin-4	ACTN4_MOUSE	68	0.0468503	0.0468503	1.88088	1.01881	0.129656
0pt5 / Ctrl	P50543	S100a11	Protein S100-A11	S10AB_MOUSE	10	0.378523	0.378523	-0.547318	0.994527	0.12983
0pt5 / Ctrl	Q8BHE8	NaN	Uncharacterized protein C2orf47 homolog, mitochondrial	CB047_MOUSE	3	-0.0659365	0.0659365	-3.93044	0.960696	0.129856
0pt5 / Ctrl	Q9CWK8	Snx2	Sorting nexin-2	SNX2_MOUSE	20	0.159703	0.159703	1.64397	1.01644	0.129994
0pt5 / Ctrl	Q7M759	Abhd17b	Alpha/beta hydrolase domain-containing protein 17B	AB17B_MOUSE	4	0.177089	0.177089	8.16864	1.08169	0.129994
0pt5 / Ctrl	Q99JI4	Psmd6	26S proteasome non-ATPase regulatory subunit 6	PSMD6_MOUSE	30	0.0701061	0.0701061	0.90319	1.00903	0.130258
0pt5 / Ctrl	Q9JMH6	Txnrd1	Thioredoxin reductase 1, cytoplasmic	TRXR1_MOUSE	20	0.0617972	0.0617972	3.67108	1.03671	0.13038
0pt5 / Ctrl	P50429	Arsb	Arylsulfatase B	ARSB_MOUSE	7	0.167345	0.167345	18.2737	1.18274	0.130669
0pt5 / Ctrl	Q91Z49	Fyttd1	UAP56-interacting factor	UIF_MOUSE	5	0.618173	0.618173	91.4036	1.91404	0.130786
0pt5 / Ctrl	Q8R502	Lrrc8c	Volume-regulated anion channel subunit LRRC8C	LRC8C_MOUSE	8	-0.135704	0.135704	-16.2259	0.837741	0.131173
0pt5 / Ctrl	Q9EQG9	Col4a3bp	Collagen type IV alpha-3-binding protein	C43BP_MOUSE	9	0.105815	0.105815	4.52404	1.04524	0.131239
0pt5 / Ctrl	P59997	Kdm2a	Lysine-specific demethylase 2A	KDM2A_MOUSE	7	0.0577509	0.0577509	2.41815	1.02418	0.131325
0pt5 / Ctrl	Q9QXK3	Copg2	Coatomer subunit gamma-2	COPG2_MOUSE	5	-0.433941	0.433941	-21.8926	0.781074	0.131389
0pt5 / Ctrl	Q78IK2	Usmg5	Up-regulated during skeletal muscle growth protein 5	USMG5_MOUSE	4	0.33114	0.33114	-0.0460265	0.99954	0.131646
0pt5 / Ctrl	O08579	Emd	Emerin	EMD_MOUSE	14	-0.270586	0.270586	-7.75042	0.922496	0.131713
0pt5 / Ctrl	Q9WVL0	Gstz1	Maleylacetoacetate isomerase	MAAI_MOUSE	4	-0.135516	0.135516	0.409309	1.00409	0.131894
0pt5 / Ctrl	Q07076	Anxa7	Annexin A7	ANXA7_MOUSE	18	-0.106451	0.106451	-0.938426	0.990616	0.131925
0pt5 / Ctrl	Q62418	Dbnl	Drebrin-like protein	DBNL_MOUSE	16	-0.0450158	0.0450158	-2.17315	0.978268	0.131944
0pt5 / Ctrl	Q64012	Raly	RNA-binding protein Raly	RALY_MOUSE	19	0.197694	0.197694	5.36342	1.05363	0.132052
0pt5 / Ctrl	Q6PHZ5	Rbm15b	Putative RNA-binding protein 15B	RB15B_MOUSE	6	-0.437963	0.437963	-24.263	0.75737	0.132134
0pt5 / Ctrl	A2A935	Prdm16	PR domain zinc finger protein 16	PRD16_MOUSE	1	0.327749	0.327749	30.4142	1.30414	0.132205
0pt5 / Ctrl	Q6A0A2	Larp4b	La-related protein 4B	LAR4B_MOUSE	7	0.224153	0.224153	17.0546	1.17055	0.1324
0pt5 / Ctrl	Q80U72	Scrib	Protein scribble homolog	SCRIB_MOUSE	16	0.117939	0.117939	3.86711	1.03867	0.132477
0pt5 / Ctrl	Q9DBC3	Cmtr1	Cap-specific mRNA (nucleoside-2'-O-)-methyltransferase 1	CMTR1_MOUSE	16	-0.0600839	0.0600839	-4.46954	0.955305	0.132513
0pt5 / Ctrl	Q8C3I8	Hgh1	Protein HGH1 homolog	HGH1_MOUSE	7	0.193229	0.193229	9.70794	1.09708	0.132592
0pt5 / Ctrl	Q8K363	Ddx18	ATP-dependent RNA helicase DDX18	DDX18_MOUSE	28	0.0668764	0.0668764	3.87353	1.03874	0.132653
0pt5 / Ctrl	Q80YR5	Safb2	Scaffold attachment factor B2	SAFB2_MOUSE	6	-0.157564	0.157564	-12.0059	0.879941	0.132933
0pt5 / Ctrl	P47811	Mapk14	Mitogen-activated protein kinase 14	MK14_MOUSE	8	-0.109332	0.109332	-3.50114	0.964989	0.132979
0pt5 / Ctrl	P13864	Dnmt1	DNA (cytosine-5)-methyltransferase 1	DNMT1_MOUSE	52	-0.0540907	0.0540907	-1.6974	0.983026	0.132987
0pt5 / Ctrl	Q8K2D3	Edc3	Enhancer of mRNA-decapping protein 3	EDC3_MOUSE	8	0.168958	0.168958	22.7373	1.22737	0.132987
0pt5 / Ctrl	Q9Z0R9	Fads2	Fatty acid desaturase 2	FADS2_MOUSE	9	0.161439	0.161439	5.14129	1.05141	0.133066
0pt5 / Ctrl	Q9WUM3	Coro1b	Coronin-1B	COR1B_MOUSE	13	-0.0577187	0.0577187	-2.71656	0.972834	0.133315
0pt5 / Ctrl	Q6PDL0	Dync1li2	Cytoplasmic dynein 1 light intermediate chain 2	DC1L2_MOUSE	13	-0.0826019	0.0826019	-4.21051	0.957895	0.13349
0pt5 / Ctrl	Q8BJW6	Eif2a	Eukaryotic translation initiation factor 2A	EIF2A_MOUSE	23	-0.0781517	0.0781517	-0.308858	0.996911	0.133679
0pt5 / Ctrl	P03930	Mtatp8	ATP synthase protein 8	ATP8_MOUSE	2	-0.194757	0.194757	-14.7131	0.852869	0.133679
0pt5 / Ctrl	Q61024	Asns	Asparagine synthetase [glutamine-hydrolyzing]	ASNS_MOUSE	23	-0.112654	0.112654	-11.4962	0.885038	0.133734
0pt5 / Ctrl	P62315	Snrpd1	Small nuclear ribonucleoprotein Sm D1	SMD1_MOUSE	5	0.0849727	0.0849727	1.82335	1.01823	0.133795
0pt5 / Ctrl	Q3TFQ1	Spryd7	SPRY domain-containing protein 7	SPRY7_MOUSE	3	0.378999	0.378999	3.63969	1.0364	0.133795
0pt5 / Ctrl	Q923B1	Dbr1	Lariat debranching enzyme	DBR1_MOUSE	10	-0.0564096	0.0564096	-2.08458	0.979154	0.133838
0pt5 / Ctrl	Q8VBZ3	Clptm1	Cleft lip and palate transmembrane protein 1 homolog	CLPT1_MOUSE	11	-0.181287	0.181287	-9.28079	0.907192	0.134018
0pt5 / Ctrl	P14869	Rplp0	60S acidic ribosomal protein P0	RLA0_MOUSE	28	-0.118254	0.118254	-2.48427	0.975157	0.134089
0pt5 / Ctrl	Q9CQ89	Cuta	Protein CutA	CUTA_MOUSE	3	-0.143737	0.143737	-11.3767	0.886233	0.13412
0pt5 / Ctrl	O88958	Gnpda1	Glucosamine-6-phosphate isomerase 1	GNPI1_MOUSE	8	-0.0690276	0.0690276	-3.02847	0.969715	0.134594
0pt5 / Ctrl	P15532	Nme1	Nucleoside diphosphate kinase A	NDKA_MOUSE	9	0.176692	0.176692	2.58083	1.02581	0.135208
0pt5 / Ctrl	O70566	Diaph2	Protein diaphanous homolog 2	DIAP2_MOUSE	3	0.384936	0.384936	52.0871	1.52087	0.135274
0pt5 / Ctrl	Q8VC57	Kctd5	BTB/POZ domain-containing protein KCTD5	KCTD5_MOUSE	3	0.337032	0.337032	26.4228	1.26423	0.135661
0pt5 / Ctrl	Q99L13	Hibadh	3-hydroxyisobutyrate dehydrogenase, mitochondrial	3HIDH_MOUSE	8	0.108016	0.108016	5.96706	1.05967	0.135674
0pt5 / Ctrl	Q6P073	Ube2j2	Ubiquitin-conjugating enzyme E2 J2	UB2J2_MOUSE	1	0.284705	0.284705	26.2185	1.26219	0.135732
0pt5 / Ctrl	P29391	Ftl1	Ferritin light chain 1	FRIL1_MOUSE	5	0.155599	0.155599	10.2269	1.10227	0.135935
0pt5 / Ctrl	P70122	Sbds	Ribosome maturation protein SBDS	SBDS_MOUSE	13	-0.0491214	0.0491214	-2.9167	0.970833	0.136152
0pt5 / Ctrl	P02469	Lamb1	Laminin subunit beta-1	LAMB1_MOUSE	43	0.0405148	0.0405148	3.54518	1.03545	0.136229
0pt5 / Ctrl	P49718	Mcm5	DNA replication licensing factor MCM5	MCM5_MOUSE	47	0.0915027	0.0915027	-0.309425	0.996906	0.136239
0pt5 / Ctrl	O70456	Sfn	14-3-3 protein sigma	1433S_MOUSE	3	0.500426	0.500426	14.7248	1.14725	0.136239
0pt5 / Ctrl	Q9CPR4	Rpl17	60S ribosomal protein L17	RL17_MOUSE	18	0.129366	0.129366	1.46568	1.01466	0.136673
0pt5 / Ctrl	Q8VHY0	Cspg4	Chondroitin sulfate proteoglycan 4	CSPG4_MOUSE	17	-0.0786729	0.0786729	-7.04804	0.92952	0.136673
0pt5 / Ctrl	Q9CRT8	Xpot	Exportin-T	XPOT_MOUSE	20	-0.0830447	0.0830447	-3.83581	0.961642	0.136673
0pt5 / Ctrl	Q8CEI1	Bola3	BolA-like protein 3	BOLA3_MOUSE	1	0.121373	0.121373	9.46606	1.09466	0.136884
0pt5 / Ctrl	O35737	Hnrnph1	Heterogeneous nuclear ribonucleoprotein H	HNRH1_MOUSE	21	0.0870689	0.0870689	1.87423	1.01874	0.137426
0pt5 / Ctrl	O35841	Api5	Apoptosis inhibitor 5	API5_MOUSE	22	0.105762	0.105762	3.31638	1.03316	0.137531
0pt5 / Ctrl	Q91V76	NaN	Ester hydrolase C11orf54 homolog	CK054_MOUSE	3	0.475156	0.475156	12.7171	1.12717	0.137924
0pt5 / Ctrl	Q9Z2D0	Mtmr9	Myotubularin-related protein 9	MTMR9_MOUSE	1	0.0584327	0.0584327	4.44301	1.04443	0.137941
0pt5 / Ctrl	O88545	Cops6	COP9 signalosome complex subunit 6	CSN6_MOUSE	10	-0.102367	0.102367	-3.3317	0.966683	0.137947
0pt5 / Ctrl	P23116	Eif3a	Eukaryotic translation initiation factor 3 subunit A	EIF3A_MOUSE	88	0.0613375	0.0613375	1.61041	1.0161	0.138061
0pt5 / Ctrl	O08992	Sdcbp	Syntenin-1	SDCB1_MOUSE	5	-0.122747	0.122747	-11.52	0.8848	0.138252
0pt5 / Ctrl	P25799	Nfkb1	Nuclear factor NF-kappa-B p105 subunit	NFKB1_MOUSE	16	-0.0511541	0.0511541	-3.41042	0.965896	0.138374
0pt5 / Ctrl	Q921G7	Etfdh	Electron transfer flavoprotein-ubiquinone oxidoreductase, mitochondrial	ETFD_MOUSE	13	-0.0767548	0.0767548	-1.86314	0.981369	0.138374
0pt5 / Ctrl	P35980	Rpl18	60S ribosomal protein L18	RL18_MOUSE	14	0.150652	0.150652	-1.82462	0.981754	0.138405
0pt5 / Ctrl	Q91YR7	Prpf6	Pre-mRNA-processing factor 6	PRP6_MOUSE	32	-0.0970733	0.0970733	-17.3591	0.826409	0.138806
0pt5 / Ctrl	Q3TQI7	NaN	Uncharacterized protein C9orf78 homolog	CI078_MOUSE	4	0.163621	0.163621	5.5825	1.05582	0.138911
0pt5 / Ctrl	Q9EQ80	Nif3l1	NIF3-like protein 1	NIF3L_MOUSE	7	0.0498222	0.0498222	1.93181	1.01932	0.138911
0pt5 / Ctrl	Q8R3N6	Thoc1	THO complex subunit 1	THOC1_MOUSE	12	0.0902719	0.0902719	8.60602	1.08606	0.139053
0pt5 / Ctrl	Q8BHN3	Ganab	Neutral alpha-glucosidase AB	GANAB_MOUSE	56	0.075515	0.075515	-0.0148536	0.999851	0.13909
0pt5 / Ctrl	P46938	Yap1	Transcriptional coactivator YAP1	YAP1_MOUSE	9	-0.199906	0.199906	-14.3245	0.856755	0.13909
0pt5 / Ctrl	Q80SZ7	Gng5	Guanine nucleotide-binding protein G(I)/G(S)/G(O) subunit gamma-5	GBG5_MOUSE	1	0.203764	0.203764	6.46269	1.06463	0.139116
0pt5 / Ctrl	Q9CQN6	Tmem14c	Transmembrane protein 14C	TM14C_MOUSE	2	-0.0673992	0.0673992	-2.10448	0.978955	0.139161
0pt5 / Ctrl	A6H630	Armt1	Protein-glutamate O-methyltransferase	ARMT1_MOUSE	3	0.376421	0.376421	13.7569	1.13757	0.139254
0pt5 / Ctrl	Q62136	Ptpn21	Tyrosine-protein phosphatase non-receptor type 21	PTN21_MOUSE	2	0.157484	0.157484	12.5466	1.12547	0.139259
0pt5 / Ctrl	Q8BHC9	Fut11	Alpha-(1,3)-fucosyltransferase 11	FUT11_MOUSE	2	0.266205	0.266205	3.21903	1.03219	0.139292
0pt5 / Ctrl	P09926	Surf2	Surfeit locus protein 2	SURF2_MOUSE	3	-0.0689607	0.0689607	-2.97271	0.970273	0.139339
0pt5 / Ctrl	Q9ER72	Cars	Cysteine--tRNA ligase, cytoplasmic	SYCC_MOUSE	33	-0.0481233	0.0481233	-1.96495	0.980351	0.139531
0pt5 / Ctrl	Q9CR20	Ier3ip1	Immediate early response 3-interacting protein 1	IR3IP_MOUSE	1	0.527094	0.527094	19.4842	1.19484	0.139531
0pt5 / Ctrl	P46978	Stt3a	Dolichyl-diphosphooligosaccharide--protein glycosyltransferase subunit STT3A	STT3A_MOUSE	17	-0.0733349	0.0733349	-2.5891	0.974109	0.13985
0pt5 / Ctrl	B8ZXI1	Qtrtd1	Queuine tRNA-ribosyltransferase subunit QTRTD1	QTRD1_MOUSE	5	0.196783	0.196783	7.01235	1.07012	0.139883
0pt5 / Ctrl	Q9QZ73	Dcun1d1	DCN1-like protein 1	DCNL1_MOUSE	5	-0.104975	0.104975	-3.39676	0.966032	0.139992
0pt5 / Ctrl	Q9D2G2	Dlst	Dihydrolipoyllysine-residue succinyltransferase component of 2-oxoglutarate dehydrogenase complex, mitochondrial	ODO2_MOUSE	16	0.0968874	0.0968874	2.03642	1.02036	0.140013
0pt5 / Ctrl	Q99LJ0	Cttnbp2nl	CTTNBP2 N-terminal-like protein	CT2NL_MOUSE	10	0.133555	0.133555	12.5409	1.12541	0.140026
0pt5 / Ctrl	Q99K01	Pdxdc1	Pyridoxal-dependent decarboxylase domain-containing protein 1	PDXD1_MOUSE	24	-0.103567	0.103567	-5.77928	0.942207	0.140778
0pt5 / Ctrl	Q8BMG7	Rab3gap2	Rab3 GTPase-activating protein non-catalytic subunit	RBGPR_MOUSE	17	0.0897608	0.0897608	0.751822	1.00752	0.141058
0pt5 / Ctrl	O88448	Klc2	Kinesin light chain 2	KLC2_MOUSE	10	-0.324046	0.324046	-5.47796	0.94522	0.141095
0pt5 / Ctrl	P97465	Dok1	Docking protein 1	DOK1_MOUSE	5	-0.0673133	0.0673133	-3.68037	0.963196	0.141149
0pt5 / Ctrl	Q8R054	Srpx2	Sushi repeat-containing protein SRPX2	SRPX2_MOUSE	1	-0.206438	0.206438	-12.4466	0.875534	0.141355
0pt5 / Ctrl	P54728	Rad23b	UV excision repair protein RAD23 homolog B	RD23B_MOUSE	15	0.092387	0.092387	-0.0820463	0.99918	0.141849
0pt5 / Ctrl	Q9CQB2	Fam195a	Protein FAM195A	F195A_MOUSE	1	0.50431	0.50431	50.3109	1.50311	0.14187
0pt5 / Ctrl	Q921W4	Cryzl1	Quinone oxidoreductase-like protein 1	QORL1_MOUSE	4	0.305483	0.305483	18.7553	1.18755	0.141898
0pt5 / Ctrl	P97434	Mprip	Myosin phosphatase Rho-interacting protein	MPRIP_MOUSE	11	0.109976	0.109976	15.2335	1.15234	0.141932
0pt5 / Ctrl	Q8BMQ2	Gtf3c4	General transcription factor 3C polypeptide 4	TF3C4_MOUSE	12	-0.110585	0.110585	-3.77566	0.962243	0.142246
0pt5 / Ctrl	Q9JKB1	Uchl3	Ubiquitin carboxyl-terminal hydrolase isozyme L3	UCHL3_MOUSE	15	0.120041	0.120041	0.529255	1.00529	0.142246
0pt5 / Ctrl	Q9CR27	Ccdc53	WASH complex subunit CCDC53	CCD53_MOUSE	4	0.086351	0.086351	1.93836	1.01938	0.142589
0pt5 / Ctrl	Q9JK38	Gnpnat1	Glucosamine 6-phosphate N-acetyltransferase	GNA1_MOUSE	5	-0.147724	0.147724	-1.53841	0.984616	0.142719
0pt5 / Ctrl	Q9ERY9	ORF11	Probable ergosterol biosynthetic protein 28	ERG28_MOUSE	2	0.578807	0.578807	76.7655	1.76765	0.143058
0pt5 / Ctrl	Q9WU78	Pdcd6ip	Programmed cell death 6-interacting protein	PDC6I_MOUSE	50	-0.0667977	0.0667977	-2.04957	0.979504	0.143147
0pt5 / Ctrl	Q8VD65	Pik3r4	Phosphoinositide 3-kinase regulatory subunit 4	PI3R4_MOUSE	11	-0.145432	0.145432	-8.5868	0.914132	0.143595
0pt5 / Ctrl	Q922E4	Pcyt2	Ethanolamine-phosphate cytidylyltransferase	PCY2_MOUSE	8	-0.104931	0.104931	-5.38523	0.946148	0.143629
0pt5 / Ctrl	O35969	Gamt	Guanidinoacetate N-methyltransferase	GAMT_MOUSE	4	-0.139455	0.139455	-8.49345	0.915065	0.143677
0pt5 / Ctrl	Q6PGB6	Naa50	N-alpha-acetyltransferase 50	NAA50_MOUSE	11	0.206039	0.206039	4.10966	1.0411	0.143708
0pt5 / Ctrl	Q6P069	Sri	Sorcin	SORCN_MOUSE	9	-0.0309846	0.0309846	-0.894154	0.991058	0.143893
0pt5 / Ctrl	Q60930	Vdac2	Voltage-dependent anion-selective channel protein 2	VDAC2_MOUSE	14	-0.166755	0.166755	-0.694779	0.993052	0.144112
0pt5 / Ctrl	Q8BGS7	Cept1	Choline/ethanolaminephosphotransferase 1	CEPT1_MOUSE	2	-0.255635	0.255635	-12.128	0.87872	0.144112
0pt5 / Ctrl	Q99N94	Mrpl9	39S ribosomal protein L9, mitochondrial	RM09_MOUSE	8	0.0499202	0.0499202	5.01225	1.05012	0.144211
0pt5 / Ctrl	Q920B9	Supt16h	FACT complex subunit SPT16	SP16H_MOUSE	46	0.0470848	0.0470848	-0.92564	0.990744	0.144401
0pt5 / Ctrl	Q8CG72	Adprhl2	Poly(ADP-ribose) glycohydrolase ARH3	ARHL2_MOUSE	2	-0.0773076	0.0773076	-5.59503	0.94405	0.144401
0pt5 / Ctrl	Q9Z1Z0	Uso1	General vesicular transport factor p115	USO1_MOUSE	32	0.0599592	0.0599592	19.1634	1.19163	0.144453
0pt5 / Ctrl	Q80U56	Avl9	Late secretory pathway protein AVL9 homolog	AVL9_MOUSE	3	-0.514449	0.514449	-36.0005	0.639995	0.144453
0pt5 / Ctrl	Q9CZU3	Skiv2l2	Superkiller viralicidic activity 2-like 2	SK2L2_MOUSE	31	0.0923718	0.0923718	-2.6733	0.973267	0.144561
0pt5 / Ctrl	P51859	Hdgf	Hepatoma-derived growth factor	HDGF_MOUSE	22	0.158278	0.158278	-0.645638	0.993544	0.144614
0pt5 / Ctrl	O70433	Fhl2	Four and a half LIM domains protein 2	FHL2_MOUSE	4	0.115484	0.115484	4.66522	1.04665	0.144639
0pt5 / Ctrl	P62827	Ran	GTP-binding nuclear protein Ran	RAN_MOUSE	31	0.145537	0.145537	-0.6556	0.993444	0.144639
0pt5 / Ctrl	Q68FH4	Galk2	N-acetylgalactosamine kinase	GALK2_MOUSE	4	-0.133588	0.133588	-9.72638	0.902736	0.144956
0pt5 / Ctrl	Q99PL6	Ubxn6	UBX domain-containing protein 6	UBXN6_MOUSE	5	-0.135049	0.135049	-10.2134	0.897866	0.144962
0pt5 / Ctrl	Q9JJY4	Ddx20	Probable ATP-dependent RNA helicase DDX20	DDX20_MOUSE	17	-0.0832655	0.0832655	-2.59879	0.974012	0.144998
0pt5 / Ctrl	Q8K194	Snrnp27	U4/U6.U5 small nuclear ribonucleoprotein 27 kDa protein	SNR27_MOUSE	3	0.228586	0.228586	0.336598	1.00337	0.145497
0pt5 / Ctrl	Q6DFW4	Nop58	Nucleolar protein 58	NOP58_MOUSE	31	0.0692538	0.0692538	1.47364	1.01474	0.145855
0pt5 / Ctrl	Q9QUH0	Glrx	Glutaredoxin-1	GLRX1_MOUSE	2	-0.0581366	0.0581366	-2.61929	0.973807	0.145855
0pt5 / Ctrl	A2ALW5	Dnajc25	DnaJ homolog subfamily C member 25	DJC25_MOUSE	3	0.302364	0.302364	11.2327	1.11233	0.146003
0pt5 / Ctrl	P00397	Mtco1	Cytochrome c oxidase subunit 1	COX1_MOUSE	4	-0.153109	0.153109	-3.61945	0.963805	0.146019
0pt5 / Ctrl	Q5XG73	Acbd5	Acyl-CoA-binding domain-containing protein 5	ACBD5_MOUSE	4	0.210348	0.210348	14.8021	1.14802	0.14604
0pt5 / Ctrl	Q9WV70	Noc2l	Nucleolar complex protein 2 homolog	NOC2L_MOUSE	10	0.382367	0.382367	4.60936	1.04609	0.146124
0pt5 / Ctrl	Q9R0L7	Akap8l	A-kinase anchor protein 8-like	AKP8L_MOUSE	5	-0.366137	0.366137	-4.12592	0.958741	0.146486
0pt5 / Ctrl	P70399	Tp53bp1	Tumor suppressor p53-binding protein 1	TP53B_MOUSE	3	-0.463778	0.463778	-35.1038	0.648962	0.146657
0pt5 / Ctrl	Q60872	Eif1a	Eukaryotic translation initiation factor 1A	IF1A_MOUSE	3	0.306815	0.306815	10.5138	1.10514	0.146816
0pt5 / Ctrl	Q9CPR5	Mrpl15	39S ribosomal protein L15, mitochondrial	RM15_MOUSE	10	0.280289	0.280289	10.8544	1.10854	0.146953
0pt5 / Ctrl	P47963	Rpl13	60S ribosomal protein L13	RL13_MOUSE	15	0.116067	0.116067	0.429393	1.00429	0.146982
0pt5 / Ctrl	Q61578	Fdxr	NADPH:adrenodoxin oxidoreductase, mitochondrial	ADRO_MOUSE	3	-0.212401	0.212401	-13.3289	0.866711	0.147036
0pt5 / Ctrl	Q7TMK9	Syncrip	Heterogeneous nuclear ribonucleoprotein Q	HNRPQ_MOUSE	34	0.117933	0.117933	0.657873	1.00658	0.147455
0pt5 / Ctrl	Q6P9R1	Ddx51	ATP-dependent RNA helicase DDX51	DDX51_MOUSE	8	0.111158	0.111158	-4.52441	0.954756	0.147517
0pt5 / Ctrl	Q6A068	Cdc5l	Cell division cycle 5-like protein	CDC5L_MOUSE	34	-0.0530881	0.0530881	-3.2207	0.967793	0.14768
0pt5 / Ctrl	Q3UDE2	Ttll12	Tubulin--tyrosine ligase-like protein 12	TTL12_MOUSE	31	0.0517645	0.0517645	1.5476	1.01548	0.147759
0pt5 / Ctrl	Q9QXS1	Plec	Plectin	PLEC_MOUSE	414	0.0310515	0.0310515	-0.20093	0.997991	0.147774
0pt5 / Ctrl	Q922Q2	Riok1	Serine/threonine-protein kinase RIO1	RIOK1_MOUSE	3	0.121926	0.121926	19.9563	1.19956	0.147779
0pt5 / Ctrl	Q05186	Rcn1	Reticulocalbin-1	RCN1_MOUSE	20	-0.137306	0.137306	-5.06513	0.949349	0.147779
0pt5 / Ctrl	P68040	Gnb2l1	Guanine nucleotide-binding protein subunit beta-2-like 1	GBLP_MOUSE	24	0.123302	0.123302	2.21657	1.02217	0.147835
0pt5 / Ctrl	Q9R1T4	2020-09-06	Septin-6	SEPT6_MOUSE	3	-0.274174	0.274174	-18.9256	0.810744	0.147892
0pt5 / Ctrl	P33609	Pola1	DNA polymerase alpha catalytic subunit	DPOLA_MOUSE	33	-0.0455759	0.0455759	-4.27456	0.957254	0.148086
0pt5 / Ctrl	Q8BH59	Slc25a12	Calcium-binding mitochondrial carrier protein Aralar1	CMC1_MOUSE	24	-0.0846131	0.0846131	-5.16855	0.948315	0.148086
0pt5 / Ctrl	Q7TNC4	Luc7l2	Putative RNA-binding protein Luc7-like 2	LC7L2_MOUSE	17	0.109573	0.109573	2.1709	1.02171	0.148128
0pt5 / Ctrl	Q9CX60	Lbh	Protein LBH	LBH_MOUSE	1	-0.110113	0.110113	-7.50497	0.92495	0.148493
0pt5 / Ctrl	Q8VDP2	NaN	UPF0428 protein CXorf56 homolog	CX056_MOUSE	4	1.44321	1.44321	1.91168	1.01912	0.148517
0pt5 / Ctrl	Q9D0L7	Armc10	Armadillo repeat-containing protein 10	ARM10_MOUSE	5	0.0807131	0.0807131	6.06607	1.06066	0.148544
0pt5 / Ctrl	Q9DCE5	Pak1ip1	p21-activated protein kinase-interacting protein 1	PK1IP_MOUSE	14	0.125316	0.125316	5.37762	1.05378	0.148787
0pt5 / Ctrl	Q6NZQ2	Ddx31	Probable ATP-dependent RNA helicase DDX31	DDX31_MOUSE	5	0.171558	0.171558	8.49743	1.08497	0.148995
0pt5 / Ctrl	B1AZI6	Thoc2	THO complex subunit 2	THOC2_MOUSE	16	0.0460405	0.0460405	1.01142	1.01011	0.149682
0pt5 / Ctrl	Q9D2R0	Aacs	Acetoacetyl-CoA synthetase	AACS_MOUSE	25	0.192722	0.192722	-1.71387	0.982861	0.149833
0pt5 / Ctrl	A2AJ15	Man1b1	Endoplasmic reticulum mannosyl-oligosaccharide 1,2-alpha-mannosidase	MA1B1_MOUSE	7	0.226385	0.226385	17.7084	1.17708	0.149833
0pt5 / Ctrl	Q921L3	Tmco1	Transmembrane and coiled-coil domain-containing protein 1	TMCO1_MOUSE	4	0.0553691	0.0553691	4.84685	1.04847	0.150252
0pt5 / Ctrl	Q8BFQ4	Wdr82	WD repeat-containing protein 82	WDR82_MOUSE	9	-0.102552	0.102552	-2.20117	0.977988	0.150824
0pt5 / Ctrl	Q8BRM2	Gorab	RAB6-interacting golgin	GORAB_MOUSE	2	-0.483016	0.483016	-25.9444	0.740556	0.150824
0pt5 / Ctrl	Q9CR11	Yeats4	YEATS domain-containing protein 4	YETS4_MOUSE	1	-0.183435	0.183435	-12.5872	0.874128	0.150829
0pt5 / Ctrl	Q99ME2	Wdr6	WD repeat-containing protein 6	WDR6_MOUSE	25	-0.066239	0.066239	-2.91102	0.97089	0.150927
0pt5 / Ctrl	Q91XB7	Yif1a	Protein YIF1A	YIF1A_MOUSE	2	-0.262099	0.262099	-10.9194	0.890806	0.151196
0pt5 / Ctrl	Q2YDW2	Msto1	Protein misato homolog 1	MSTO1_MOUSE	17	0.0535559	0.0535559	1.71341	1.01713	0.151265
0pt5 / Ctrl	Q8R2N2	Cirh1a	Cirhin	CIR1A_MOUSE	19	0.126036	0.126036	2.27438	1.02274	0.151727
0pt5 / Ctrl	B1AQJ2	Usp36	Ubiquitin carboxyl-terminal hydrolase 36	UBP36_MOUSE	3	0.283239	0.283239	6.65287	1.06653	0.151817
0pt5 / Ctrl	Q9CXV1	Sdhd	Succinate dehydrogenase [ubiquinone] cytochrome b small subunit, mitochondrial	DHSD_MOUSE	2	0.266986	0.266986	14.3697	1.1437	0.151842
0pt5 / Ctrl	Q8R0F6	Ilkap	Integrin-linked kinase-associated serine/threonine phosphatase 2C	ILKAP_MOUSE	7	-0.0533151	0.0533151	-3.2865	0.967135	0.151846
0pt5 / Ctrl	E9Q634	Myo1e	Unconventional myosin-Ie	MYO1E_MOUSE	21	-0.0855111	0.0855111	-2.96786	0.970321	0.1525
0pt5 / Ctrl	Q8BJW5	Nol11	Nucleolar protein 11	NOL11_MOUSE	12	0.141071	0.141071	5.92896	1.05929	0.152963
0pt5 / Ctrl	Q9WV96	Timm10b	Mitochondrial import inner membrane translocase subunit Tim10 B	T10B_MOUSE	3	0.108919	0.108919	9.57185	1.09572	0.153027
0pt5 / Ctrl	P57716	Ncstn	Nicastrin	NICA_MOUSE	12	-0.0740721	0.0740721	-2.11072	0.978893	0.15314
0pt5 / Ctrl	Q9WUR2	Eci2	Enoyl-CoA delta isomerase 2, mitochondrial	ECI2_MOUSE	6	-0.111962	0.111962	-6.06491	0.939351	0.153584
0pt5 / Ctrl	P52480	Pkm	Pyruvate kinase PKM	KPYM_MOUSE	74	0.0581763	0.0581763	-1.54198	0.98458	0.153752
0pt5 / Ctrl	P97390	Vps45	Vacuolar protein sorting-associated protein 45	VPS45_MOUSE	5	0.189399	0.189399	1.12133	1.01121	0.153752
0pt5 / Ctrl	Q9CQH3	Ndufb5	NADH dehydrogenase [ubiquinone] 1 beta subcomplex subunit 5, mitochondrial	NDUB5_MOUSE	5	0.0746849	0.0746849	1.84962	1.0185	0.153806
0pt5 / Ctrl	Q9QZL0	Ripk3	Receptor-interacting serine/threonine-protein kinase 3	RIPK3_MOUSE	7	0.279587	0.279587	27.4532	1.27453	0.153882
0pt5 / Ctrl	Q8BK30	Ndufv3	NADH dehydrogenase [ubiquinone] flavoprotein 3, mitochondrial	NDUV3_MOUSE	2	-0.368368	0.368368	-12.9397	0.870603	0.154121
0pt5 / Ctrl	P63030	Mpc1	Mitochondrial pyruvate carrier 1	MPC1_MOUSE	2	-0.920304	0.920304	-53.8946	0.461054	0.154507
0pt5 / Ctrl	Q9DCT5	Sdf2	Stromal cell-derived factor 2	SDF2_MOUSE	4	-0.118321	0.118321	-4.29142	0.957086	0.154507
0pt5 / Ctrl	Q6PE01	Snrnp40	U5 small nuclear ribonucleoprotein 40 kDa protein	SNR40_MOUSE	16	-0.0939448	0.0939448	-1.75146	0.982485	0.154799
0pt5 / Ctrl	Q8CE50	Snx30	Sorting nexin-30	SNX30_MOUSE	4	-0.0986663	0.0986663	-5.56607	0.944339	0.154982
0pt5 / Ctrl	Q60770	Stxbp3	Syntaxin-binding protein 3	STXB3_MOUSE	9	-0.115744	0.115744	-7.67683	0.923232	0.155045
0pt5 / Ctrl	P17879;Q61696	Hspa1b;Hspa1a	Heat shock 70 kDa protein 1B;Heat shock 70 kDa protein 1A	HS71B_MOUSE;HS71A_MOUSE	25	0.103835	0.103835	0.73226	1.00732	0.15505
0pt5 / Ctrl	Q9DAK9	Phpt1	14 kDa phosphohistidine phosphatase	PHP14_MOUSE	4	-0.104526	0.104526	-5.51688	0.944831	0.15505
0pt5 / Ctrl	Q9WUU7	Ctsz	Cathepsin Z	CATZ_MOUSE	6	-0.102689	0.102689	-4.60825	0.953917	0.15505
0pt5 / Ctrl	Q7TSG2	Ctdp1	RNA polymerase II subunit A C-terminal domain phosphatase	CTDP1_MOUSE	11	-0.12502	0.12502	-9.21619	0.907838	0.15505
0pt5 / Ctrl	P12382	Pfkl	ATP-dependent 6-phosphofructokinase, liver type	PFKAL_MOUSE	31	-0.071463	0.071463	-4.41127	0.955887	0.155125
0pt5 / Ctrl	Q921I2	Klhdc4	Kelch domain-containing protein 4	KLDC4_MOUSE	16	-0.165109	0.165109	-21.3432	0.786568	0.15526
0pt5 / Ctrl	P62484	Abi2	Abl interactor 2	ABI2_MOUSE	1	0.225381	0.225381	16.1899	1.1619	0.15526
0pt5 / Ctrl	Q6P6L0	Filip1l	Filamin A-interacting protein 1-like	FIL1L_MOUSE	22	0.112484	0.112484	4.53614	1.04536	0.155715
0pt5 / Ctrl	Q61151	Ppp2r5e	Serine/threonine-protein phosphatase 2A 56 kDa regulatory subunit epsilon isoform	2A5E_MOUSE	4	0.324779	0.324779	39.4823	1.39482	0.155851
0pt5 / Ctrl	O55143	Atp2a2	Sarcoplasmic/endoplasmic reticulum calcium ATPase 2	AT2A2_MOUSE	37	-0.0679628	0.0679628	-8.7495	0.912505	0.155876
0pt5 / Ctrl	Q9D958	Spcs1	Signal peptidase complex subunit 1	SPCS1_MOUSE	2	0.0824094	0.0824094	1.99635	1.01996	0.155876
0pt5 / Ctrl	Q60596	Xrcc1	DNA repair protein XRCC1	XRCC1_MOUSE	4	0.0782643	0.0782643	3.0367	1.03037	0.155878
0pt5 / Ctrl	Q6P2L7	Casc4	Protein CASC4	CASC4_MOUSE	2	-0.0698411	0.0698411	-4.93773	0.950623	0.155888
0pt5 / Ctrl	Q3TBW2	Mrpl10	39S ribosomal protein L10, mitochondrial	RM10_MOUSE	6	0.155127	0.155127	6.54183	1.06542	0.156104
0pt5 / Ctrl	O08999	Ltbp2	Latent-transforming growth factor beta-binding protein 2	LTBP2_MOUSE	1	0.790276	0.790276	78.0211	1.78021	0.156242
0pt5 / Ctrl	Q68FF6	Git1	ARF GTPase-activating protein GIT1	GIT1_MOUSE	3	0.106519	0.106519	6.80959	1.0681	0.156282
0pt5 / Ctrl	Q9DAM7	Tmem263	Transmembrane protein 263	TM263_MOUSE	4	-0.166151	0.166151	-9.75538	0.902446	0.156283
0pt5 / Ctrl	Q8R2Y9	Nabp2	SOSS complex subunit B1	SOSB1_MOUSE	1	-0.990175	0.990175	-34.567	0.65433	0.156428
0pt5 / Ctrl	P56376	Acyp1	Acylphosphatase-1	ACYP1_MOUSE	4	-0.0668661	0.0668661	-4.1312	0.958688	0.156729
0pt5 / Ctrl	Q9D051	Pdhb	Pyruvate dehydrogenase E1 component subunit beta, mitochondrial	ODPB_MOUSE	13	0.0598574	0.0598574	2.25553	1.02256	0.15701
0pt5 / Ctrl	Q3U1T3	Brms1l	Breast cancer metastasis-suppressor 1-like protein	BRM1L_MOUSE	2	-1.35902	1.35902	-39.057	0.60943	0.157217
0pt5 / Ctrl	Q91Z31	Ptbp2	Polypyrimidine tract-binding protein 2	PTBP2_MOUSE	7	0.127277	0.127277	3.6043	1.03604	0.157257
0pt5 / Ctrl	Q9DCG9	Trmt112	Multifunctional methyltransferase subunit TRM112-like protein	TR112_MOUSE	5	0.0961042	0.0961042	4.87438	1.04874	0.157314
0pt5 / Ctrl	P97350	Pkp1	Plakophilin-1	PKP1_MOUSE	1	-1.65039	1.65039	-53.9655	0.460345	0.157566
0pt5 / Ctrl	P07356	Anxa2	Annexin A2	ANXA2_MOUSE	58	0.109639	0.109639	-2.44383	0.975562	0.157632
0pt5 / Ctrl	Q8R3C6	Rbm19	Probable RNA-binding protein 19	RBM19_MOUSE	20	0.0637409	0.0637409	4.97047	1.0497	0.15769
0pt5 / Ctrl	Q80WW9	Ddrgk1	DDRGK domain-containing protein 1	DDRGK_MOUSE	1	0.161796	0.161796	11.0127	1.11013	0.157875
0pt5 / Ctrl	Q91WG4	Elp2	Elongator complex protein 2	ELP2_MOUSE	9	-0.0625881	0.0625881	-6.35759	0.936424	0.15847
0pt5 / Ctrl	Q9D771	Tmem206	Transmembrane protein 206	TM206_MOUSE	4	0.201973	0.201973	11.6905	1.11691	0.158631
0pt5 / Ctrl	Q99L27	Gmpr2	GMP reductase 2	GMPR2_MOUSE	7	0.285831	0.285831	-1.38147	0.986185	0.159154
0pt5 / Ctrl	Q9R078	Prkab1	5'-AMP-activated protein kinase subunit beta-1	AAKB1_MOUSE	8	-0.161153	0.161153	-15.8488	0.841512	0.159258
0pt5 / Ctrl	Q9CXF4	Tbc1d15	TBC1 domain family member 15	TBC15_MOUSE	23	-0.172028	0.172028	-2.72467	0.972753	0.159263
0pt5 / Ctrl	Q8BVF2	Pdcl3	Phosducin-like protein 3	PDCL3_MOUSE	10	0.0744167	0.0744167	4.71297	1.04713	0.159434
0pt5 / Ctrl	Q6PE15	Abhd10	Mycophenolic acid acyl-glucuronide esterase, mitochondrial	ABHDA_MOUSE	4	0.179021	0.179021	14.9737	1.14974	0.159702
0pt5 / Ctrl	Q8BHB4	Wdr3	WD repeat-containing protein 3	WDR3_MOUSE	31	0.0939243	0.0939243	2.20142	1.02201	0.159704
0pt5 / Ctrl	P68037	Ube2l3	Ubiquitin-conjugating enzyme E2 L3	UB2L3_MOUSE	9	-0.160698	0.160698	-1.16753	0.988325	0.159855
0pt5 / Ctrl	P48771	Cox7a2	Cytochrome c oxidase subunit 7A2, mitochondrial	CX7A2_MOUSE	2	0.253887	0.253887	5.58608	1.05586	0.160885
0pt5 / Ctrl	Q9WU42	Ncor2	Nuclear receptor corepressor 2	NCOR2_MOUSE	6	-0.443423	0.443423	3.80413	1.03804	0.161852
0pt5 / Ctrl	O35226	Psmd4	26S proteasome non-ATPase regulatory subunit 4	PSMD4_MOUSE	10	0.195036	0.195036	19.2713	1.19271	0.161893
0pt5 / Ctrl	Q99MZ7	Pecr	Peroxisomal trans-2-enoyl-CoA reductase	PECR_MOUSE	3	-0.0720994	0.0720994	-4.50344	0.954966	0.162068
0pt5 / Ctrl	Q9CQ54	Ndufc2	NADH dehydrogenase [ubiquinone] 1 subunit C2	NDUC2_MOUSE	6	0.197722	0.197722	69.5262	1.69526	0.162233
0pt5 / Ctrl	Q8BIW1	Prune	Protein prune homolog	PRUNE_MOUSE	8	-0.0562097	0.0562097	-0.773994	0.99226	0.162233
0pt5 / Ctrl	Q921V7	Slc44a3	Choline transporter-like protein 3	CTL3_MOUSE	2	0.121783	0.121783	3.41532	1.03415	0.162243
0pt5 / Ctrl	P68433	Hist1h3a	Histone H3.1	H31_MOUSE	20	-0.185447	0.185447	1.67224	1.01672	0.162261
0pt5 / Ctrl	Q9Z148	Ehmt2	Histone-lysine N-methyltransferase EHMT2	EHMT2_MOUSE	1	-0.273912	0.273912	-17.6749	0.823251	0.162269
0pt5 / Ctrl	Q9ES28	Arhgef7	Rho guanine nucleotide exchange factor 7	ARHG7_MOUSE	13	-0.0730376	0.0730376	-11.6634	0.883366	0.162449
0pt5 / Ctrl	Q9R0P5	Dstn	Destrin	DEST_MOUSE	15	-0.215619	0.215619	-0.896975	0.99103	0.162708
0pt5 / Ctrl	P50096	Impdh1	Inosine-5'-monophosphate dehydrogenase 1	IMDH1_MOUSE	11	0.340313	0.340313	3.62404	1.03624	0.162747
0pt5 / Ctrl	Q91VZ6	Smap1	Stromal membrane-associated protein 1	SMAP1_MOUSE	3	0.274495	0.274495	12.7572	1.12757	0.163096
0pt5 / Ctrl	P39053	Dnm1	Dynamin-1	DYN1_MOUSE	20	-0.0645913	0.0645913	-3.03109	0.969689	0.163099
0pt5 / Ctrl	Q9R207	Nbn	Nibrin	NBN_MOUSE	3	-0.142721	0.142721	-7.83311	0.921669	0.163209
0pt5 / Ctrl	Q9DB40	Med27	Mediator of RNA polymerase II transcription subunit 27	MED27_MOUSE	4	0.0931941	0.0931941	1.93771	1.01938	0.163535
0pt5 / Ctrl	Q91WV0	Dr1	Protein Dr1	NC2B_MOUSE	1	-0.0535067	0.0535067	-3.76715	0.962329	0.163644
0pt5 / Ctrl	Q8BUH8	Senp7	Sentrin-specific protease 7	SENP7_MOUSE	1	-0.069938	0.069938	-4.68497	0.95315	0.164478
0pt5 / Ctrl	O35609	Scamp3	Secretory carrier-associated membrane protein 3	SCAM3_MOUSE	8	-0.0825592	0.0825592	-2.62311	0.973769	0.164562
0pt5 / Ctrl	Q80X90	Flnb	Filamin-B	FLNB_MOUSE	182	-0.0391931	0.0391931	-0.669333	0.993307	0.164882
0pt5 / Ctrl	P30051	Tead1	Transcriptional enhancer factor TEF-1	TEAD1_MOUSE	6	-0.0683004	0.0683004	-1.58047	0.984195	0.16501
0pt5 / Ctrl	Q9CQR4	Acot13	Acyl-coenzyme A thioesterase 13	ACO13_MOUSE	5	-0.106	0.106	-3.84825	0.961518	0.165141
0pt5 / Ctrl	P56212	Arpp19	cAMP-regulated phosphoprotein 19	ARP19_MOUSE	9	0.201324	0.201324	-9.68357	0.903164	0.165502
0pt5 / Ctrl	Q9CZY3	Ube2v1	Ubiquitin-conjugating enzyme E2 variant 1	UB2V1_MOUSE	10	-0.116933	0.116933	-0.101159	0.998988	0.165569
0pt5 / Ctrl	Q3UGP9	Lrrc58	Leucine-rich repeat-containing protein 58	LRC58_MOUSE	7	-0.650931	0.650931	-10.9355	0.890645	0.165735
0pt5 / Ctrl	Q9CQE1	Nipsnap3b	Protein NipSnap homolog 3B	NPS3B_MOUSE	10	-0.178808	0.178808	-5.29584	0.947042	0.165976
0pt5 / Ctrl	Q9CY50	Ssr1	Translocon-associated protein subunit alpha	SSRA_MOUSE	6	0.226457	0.226457	3.51965	1.0352	0.166319
0pt5 / Ctrl	Q8R1V4	Tmed4	Transmembrane emp24 domain-containing protein 4	TMED4_MOUSE	7	0.10106	0.10106	3.89537	1.03895	0.166336
0pt5 / Ctrl	P42669	Pura	Transcriptional activator protein Pur-alpha	PURA_MOUSE	12	0.0537562	0.0537562	1.56007	1.0156	0.166521
0pt5 / Ctrl	Q9Z0P4	Palm	Paralemmin-1	PALM_MOUSE	13	-0.139446	0.139446	-9.47993	0.905201	0.166594
0pt5 / Ctrl	Q62193	Rpa2	Replication protein A 32 kDa subunit	RFA2_MOUSE	8	-0.0788474	0.0788474	-2.89066	0.971093	0.166772
0pt5 / Ctrl	Q9JK92	Hspb8	Heat shock protein beta-8	HSPB8_MOUSE	3	0.152578	0.152578	6.69575	1.06696	0.166782
0pt5 / Ctrl	Q80Y14	Glrx5	Glutaredoxin-related protein 5, mitochondrial	GLRX5_MOUSE	3	-0.319766	0.319766	-8.62009	0.913799	0.166843
0pt5 / Ctrl	Q8BZW8	Nhlrc2	NHL repeat-containing protein 2	NHLC2_MOUSE	13	0.180716	0.180716	-2.03839	0.979616	0.166869
0pt5 / Ctrl	Q8R3F5	Mcat	Malonyl-CoA-acyl carrier protein transacylase, mitochondrial	FABD_MOUSE	3	0.285018	0.285018	11.7175	1.11718	0.166889
0pt5 / Ctrl	Q8CGZ0	Cherp	Calcium homeostasis endoplasmic reticulum protein	CHERP_MOUSE	16	0.0587179	0.0587179	2.57621	1.02576	0.166899
0pt5 / Ctrl	Q99KC8	Vwa5a	von Willebrand factor A domain-containing protein 5A	VMA5A_MOUSE	8	-0.0708927	0.0708927	-4.22222	0.957778	0.166959
0pt5 / Ctrl	Q9CQ06	Mrpl24	39S ribosomal protein L24, mitochondrial	RM24_MOUSE	4	0.105381	0.105381	4.41248	1.04412	0.167021
0pt5 / Ctrl	P61166	Tmem258	Transmembrane protein 258	TM258_MOUSE	1	-0.10473	0.10473	-6.17445	0.938255	0.167591
0pt5 / Ctrl	Q8CCK0	H2afy2	Core histone macro-H2A.2	H2AW_MOUSE	3	-0.19077	0.19077	-9.06514	0.909349	0.1678
0pt5 / Ctrl	Q99LE6	Abcf2	ATP-binding cassette sub-family F member 2	ABCF2_MOUSE	39	0.108913	0.108913	4.59625	1.04596	0.1681
0pt5 / Ctrl	Q8CGC4	Lsm14b	Protein LSM14 homolog B	LS14B_MOUSE	3	-0.418313	0.418313	-24.5471	0.754529	0.168274
0pt5 / Ctrl	P28271	Aco1	Cytoplasmic aconitate hydratase	ACOC_MOUSE	17	0.111997	0.111997	4.36568	1.04366	0.168353
0pt5 / Ctrl	Q924T2	Mrps2	28S ribosomal protein S2, mitochondrial	RT02_MOUSE	7	0.0524557	0.0524557	3.1181	1.03118	0.168389
0pt5 / Ctrl	Q9D081	Alg14	UDP-N-acetylglucosamine transferase subunit ALG14 homolog	ALG14_MOUSE	1	-0.0766554	0.0766554	-4.96873	0.950313	0.168389
0pt5 / Ctrl	Q9D7N9	Apmap	Adipocyte plasma membrane-associated protein	APMAP_MOUSE	15	0.288583	0.288583	-0.259842	0.997402	0.168796
0pt5 / Ctrl	Q8R0H9	Gga1	ADP-ribosylation factor-binding protein GGA1	GGA1_MOUSE	6	-0.124281	0.124281	-4.98562	0.950144	0.168961
0pt5 / Ctrl	Q810A3	Ttc9c	Tetratricopeptide repeat protein 9C	TTC9C_MOUSE	3	0.0603277	0.0603277	4.36944	1.04369	0.169221
0pt5 / Ctrl	P97311	Mcm6	DNA replication licensing factor MCM6	MCM6_MOUSE	50	0.041134	0.041134	-1.18788	0.988121	0.169587
0pt5 / Ctrl	Q60865	Caprin1	Caprin-1	CAPR1_MOUSE	25	-0.0951733	0.0951733	-3.30825	0.966917	0.169777
0pt5 / Ctrl	Q8BG32	Psmd11	26S proteasome non-ATPase regulatory subunit 11	PSD11_MOUSE	35	0.0649556	0.0649556	1.93503	1.01935	0.170011
0pt5 / Ctrl	Q3THE2	Myl12b	Myosin regulatory light chain 12B	ML12B_MOUSE	16	0.102259	0.102259	-1.00831	0.989917	0.170162
0pt5 / Ctrl	Q80YV2	Zc3hc1	Nuclear-interacting partner of ALK	NIPA_MOUSE	2	-0.081229	0.081229	-4.19568	0.958043	0.170381
0pt5 / Ctrl	P97348	Rhod	Rho-related GTP-binding protein RhoD	RHOD_MOUSE	2	0.369139	0.369139	24.0973	1.24097	0.170861
0pt5 / Ctrl	Q3UR97	Snx21	Sorting nexin-21	SNX21_MOUSE	1	-0.0756017	0.0756017	-4.70865	0.952913	0.170933
0pt5 / Ctrl	Q9QXY9	Pex3	Peroxisomal biogenesis factor 3	PEX3_MOUSE	3	-0.211524	0.211524	-18.9366	0.810634	0.170985
0pt5 / Ctrl	Q8BRF7	Scfd1	Sec1 family domain-containing protein 1	SCFD1_MOUSE	24	0.0884388	0.0884388	5.38116	1.05381	0.171026
0pt5 / Ctrl	Q8R3K3	Ptcd2	Pentatricopeptide repeat-containing protein 2, mitochondrial	PTCD2_MOUSE	1	0.865102	0.865102	160.657	2.60657	0.17115
0pt5 / Ctrl	Q9JJZ4	Ube2j1	Ubiquitin-conjugating enzyme E2 J1	UB2J1_MOUSE	3	0.316373	0.316373	37.5606	1.37561	0.171414
0pt5 / Ctrl	Q61937	Npm1	Nucleophosmin	NPM_MOUSE	29	0.120015	0.120015	2.65876	1.02659	0.171534
0pt5 / Ctrl	Q8R0X2	Cacul1	CDK2-associated and cullin domain-containing protein 1	CACL1_MOUSE	2	0.201872	0.201872	17.2043	1.17204	0.171598
0pt5 / Ctrl	Q9JJ89	Ccdc86	Coiled-coil domain-containing protein 86	CCD86_MOUSE	5	0.405705	0.405705	5.64905	1.05649	0.17182
0pt5 / Ctrl	Q8BU88	Mrpl22	39S ribosomal protein L22, mitochondrial	RM22_MOUSE	5	0.119035	0.119035	5.7108	1.05711	0.171924
0pt5 / Ctrl	O70152	Dpm1	Dolichol-phosphate mannosyltransferase subunit 1	DPM1_MOUSE	7	0.1935	0.1935	8.9086	1.08909	0.171979
0pt5 / Ctrl	P14206	Rpsa	40S ribosomal protein SA	RSSA_MOUSE	21	0.0979775	0.0979775	1.29975	1.013	0.172256
0pt5 / Ctrl	Q9JJ11	Tacc3	Transforming acidic coiled-coil-containing protein 3	TACC3_MOUSE	10	0.180788	0.180788	10.8332	1.10833	0.172568
0pt5 / Ctrl	P41216	Acsl1	Long-chain-fatty-acid--CoA ligase 1	ACSL1_MOUSE	15	0.0470853	0.0470853	5.23162	1.05232	0.173173
0pt5 / Ctrl	Q99N89	Mrpl43	39S ribosomal protein L43, mitochondrial	RM43_MOUSE	4	0.0754294	0.0754294	4.09666	1.04097	0.173182
0pt5 / Ctrl	Q91YJ2	Snx4	Sorting nexin-4	SNX4_MOUSE	20	-0.0833417	0.0833417	-0.620173	0.993798	0.17322
0pt5 / Ctrl	Q8K4M5	Commd1	COMM domain-containing protein 1	COMD1_MOUSE	4	0.16092	0.16092	4.80493	1.04805	0.173584
0pt5 / Ctrl	O70480	Vamp4	Vesicle-associated membrane protein 4	VAMP4_MOUSE	2	0.0904633	0.0904633	6.56998	1.0657	0.173772
0pt5 / Ctrl	Q99JF8	Psip1	PC4 and SFRS1-interacting protein	PSIP1_MOUSE	28	0.151362	0.151362	2.57908	1.02579	0.173832
0pt5 / Ctrl	Q99PV0	Prpf8	Pre-mRNA-processing-splicing factor 8	PRP8_MOUSE	107	0.0419654	0.0419654	1.3117	1.01312	0.174269
0pt5 / Ctrl	O35639	Anxa3	Annexin A3	ANXA3_MOUSE	29	0.0820663	0.0820663	1.2718	1.01272	0.174272
0pt5 / Ctrl	Q8BU30	Iars	Isoleucine--tRNA ligase, cytoplasmic	SYIC_MOUSE	66	-0.0460642	0.0460642	-1.34176	0.986582	0.174272
0pt5 / Ctrl	Q9R1J0	Nsdhl	Sterol-4-alpha-carboxylate 3-dehydrogenase, decarboxylating	NSDHL_MOUSE	18	-0.100932	0.100932	-6.18514	0.938149	0.174469
0pt5 / Ctrl	Q9D1C1	Ube2c	Ubiquitin-conjugating enzyme E2 C	UBE2C_MOUSE	7	0.0873449	0.0873449	5.02638	1.05026	0.174512
0pt5 / Ctrl	P84091	Ap2m1	AP-2 complex subunit mu	AP2M1_MOUSE	20	0.148738	0.148738	5.93834	1.05938	0.174545
0pt5 / Ctrl	Q9CZ83	Mrpl55	39S ribosomal protein L55, mitochondrial	RM55_MOUSE	2	-0.187628	0.187628	-13.2087	0.867913	0.174545
0pt5 / Ctrl	Q14B02	Rnf133	E3 ubiquitin-protein ligase RNF133	RN133_MOUSE	1	2.11082	2.11082	2207.87	23.0787	0.174601
0pt5 / Ctrl	Q8CJF7	Ahctf1	Protein ELYS	ELYS_MOUSE	37	0.0849805	0.0849805	4.3175	1.04318	0.174958
0pt5 / Ctrl	Q5SVQ0	Kat7	Histone acetyltransferase KAT7	KAT7_MOUSE	6	-0.0400283	0.0400283	-3.25743	0.967426	0.17499
0pt5 / Ctrl	Q9DC37	Mfsd1	Major facilitator superfamily domain-containing protein 1	MFSD1_MOUSE	3	-2.52803	2.52803	5.04048	1.0504	0.175348
0pt5 / Ctrl	Q8R570	Snap47	Synaptosomal-associated protein 47	SNP47_MOUSE	5	-0.171335	0.171335	-4.96741	0.950326	0.175694
0pt5 / Ctrl	P18654	Rps6ka3	Ribosomal protein S6 kinase alpha-3	KS6A3_MOUSE	34	0.119889	0.119889	10.5644	1.10564	0.17581
0pt5 / Ctrl	Q6DVA0	Lemd2	LEM domain-containing protein 2	LEMD2_MOUSE	6	-0.0831836	0.0831836	-2.44162	0.975584	0.175861
0pt5 / Ctrl	Q99MK8	Adrbk1	Beta-adrenergic receptor kinase 1	ARBK1_MOUSE	6	0.160744	0.160744	17.9722	1.17972	0.175913
0pt5 / Ctrl	Q9D7W5	Med8	Mediator of RNA polymerase II transcription subunit 8	MED8_MOUSE	2	-0.0654474	0.0654474	-4.88796	0.95112	0.175928
0pt5 / Ctrl	P56380	Nudt2	Bis(5'-nucleosyl)-tetraphosphatase [asymmetrical]	AP4A_MOUSE	5	-0.050867	0.050867	-2.76486	0.972351	0.175928
0pt5 / Ctrl	Q64373	Bcl2l1	Bcl-2-like protein 1	B2CL1_MOUSE	2	-0.057975	0.057975	-3.89461	0.961054	0.176159
0pt5 / Ctrl	Q61469	Ppap2a	Lipid phosphate phosphohydrolase 1	LPP1_MOUSE	2	0.317752	0.317752	26.1707	1.26171	0.17619
0pt5 / Ctrl	P43024	Cox6a1	Cytochrome c oxidase subunit 6A1, mitochondrial	CX6A1_MOUSE	4	0.204177	0.204177	15.7468	1.15747	0.17635
0pt5 / Ctrl	P62918	Rpl8	60S ribosomal protein L8	RL8_MOUSE	26	0.175013	0.175013	2.58359	1.02584	0.176387
0pt5 / Ctrl	Q99L85	Elp5	Elongator complex protein 5	ELP5_MOUSE	4	-0.0770059	0.0770059	-9.92056	0.900794	0.176788
0pt5 / Ctrl	P53702	Hccs	Cytochrome c-type heme lyase	CCHL_MOUSE	6	0.115442	0.115442	6.06633	1.06066	0.176991
0pt5 / Ctrl	Q9JK23	Psmg1	Proteasome assembly chaperone 1	PSMG1_MOUSE	4	0.0826267	0.0826267	0.167988	1.00168	0.17722
0pt5 / Ctrl	Q76MZ3	Ppp2r1a	Serine/threonine-protein phosphatase 2A 65 kDa regulatory subunit A alpha isoform	2AAA_MOUSE	32	0.0707162	0.0707162	0.647799	1.00648	0.177257
0pt5 / Ctrl	Q9Z1F9	Uba2	SUMO-activating enzyme subunit 2	SAE2_MOUSE	26	0.153946	0.153946	-1.56257	0.984374	0.177577
0pt5 / Ctrl	Q8BHG2	NaN	UPF0587 protein C1orf123 homolog	CA123_MOUSE	2	-0.0578759	0.0578759	-3.92464	0.960754	0.177577
0pt5 / Ctrl	Q9QZ23	Nfu1	NFU1 iron-sulfur cluster scaffold homolog, mitochondrial	NFU1_MOUSE	4	0.0481133	0.0481133	4.3874	1.04387	0.177937
0pt5 / Ctrl	Q6PDG5	Smarcc2	SWI/SNF complex subunit SMARCC2	SMRC2_MOUSE	27	0.0882772	0.0882772	1.86072	1.01861	0.177942
0pt5 / Ctrl	P61294	Rab6b	Ras-related protein Rab-6B	RAB6B_MOUSE	3	-0.387347	0.387347	-22.564	0.77436	0.178028
0pt5 / Ctrl	Q922H1	Prmt3	Protein arginine N-methyltransferase 3	ANM3_MOUSE	6	-0.186877	0.186877	-19.8652	0.801348	0.178215
0pt5 / Ctrl	P97384	Anxa11	Annexin A11	ANX11_MOUSE	13	-0.0292591	0.0292591	-1.94324	0.980568	0.17829
0pt5 / Ctrl	P47758	Srprb	Signal recognition particle receptor subunit beta	SRPRB_MOUSE	18	0.130621	0.130621	3.29041	1.0329	0.178333
0pt5 / Ctrl	O70326	Grem1	Gremlin-1	GREM1_MOUSE	7	-0.222892	0.222892	-9.94104	0.90059	0.179027
0pt5 / Ctrl	Q9D8U8	Snx5	Sorting nexin-5	SNX5_MOUSE	14	-0.0873116	0.0873116	-2.76499	0.97235	0.179418
0pt5 / Ctrl	Q78JW9	Ubfd1	Ubiquitin domain-containing protein UBFD1	UBFD1_MOUSE	5	0.499406	0.499406	306.225	4.06225	0.17948
0pt5 / Ctrl	Q91YT2	Rnf185	E3 ubiquitin-protein ligase RNF185	RN185_MOUSE	1	0.240257	0.240257	3.67527	1.03675	0.179498
0pt5 / Ctrl	Q8BFP9	Pdk1	[Pyruvate dehydrogenase (acetyl-transferring)] kinase isozyme 1, mitochondrial	PDK1_MOUSE	4	0.0705677	0.0705677	15.7489	1.15749	0.17998
0pt5 / Ctrl	P09925	Surf1	Surfeit locus protein 1	SURF1_MOUSE	2	0.388437	0.388437	19.8071	1.19807	0.17998
0pt5 / Ctrl	Q3TWL2	Tmem55b	Type 1 phosphatidylinositol 4,5-bisphosphate 4-phosphatase	TM55B_MOUSE	2	-0.0686974	0.0686974	-4.12941	0.958706	0.180136
0pt5 / Ctrl	P97315	Csrp1	Cysteine and glycine-rich protein 1	CSRP1_MOUSE	11	0.280191	0.280191	-1.80934	0.981907	0.180146
0pt5 / Ctrl	P50427	Sts	Steryl-sulfatase	STS_MOUSE	1	-1.70251	1.70251	-61.7415	0.382585	0.180146
0pt5 / Ctrl	O89116	Vti1a	Vesicle transport through interaction with t-SNAREs homolog 1A	VTI1A_MOUSE	2	0.184342	0.184342	20.6428	1.20643	0.180146
0pt5 / Ctrl	P70429	Evl	Ena/VASP-like protein	EVL_MOUSE	1	-0.103941	0.103941	-6.77082	0.932292	0.180482
0pt5 / Ctrl	Q61207	Psap	Prosaposin	SAP_MOUSE	11	-0.211626	0.211626	-5.80756	0.941924	0.180745
0pt5 / Ctrl	Q69ZR2	Hectd1	E3 ubiquitin-protein ligase HECTD1	HECD1_MOUSE	22	-0.217253	0.217253	-7.19544	0.928046	0.180958
0pt5 / Ctrl	Q99JI6	Rap1b	Ras-related protein Rap-1b	RAP1B_MOUSE	4	0.171505	0.171505	-4.78141	0.952186	0.181912
0pt5 / Ctrl	Q9DCH4	Eif3f	Eukaryotic translation initiation factor 3 subunit F	EIF3F_MOUSE	16	0.110448	0.110448	1.05654	1.01057	0.181918
0pt5 / Ctrl	Q9D706	Rpap3	RNA polymerase II-associated protein 3	RPAP3_MOUSE	12	0.0875759	0.0875759	-2.79454	0.972055	0.182384
0pt5 / Ctrl	P97360	Etv6	Transcription factor ETV6	ETV6_MOUSE	2	0.183995	0.183995	10.889	1.10889	0.182394
0pt5 / Ctrl	P14211	Calr	Calreticulin	CALR_MOUSE	42	0.062808	0.062808	-0.138698	0.998613	0.182425
0pt5 / Ctrl	Q640P2	Angptl1	Angiopoietin-related protein 1	ANGL1_MOUSE	2	0.101175	0.101175	18.1595	1.1816	0.182425
0pt5 / Ctrl	Q9R118	Htra1	Serine protease HTRA1	HTRA1_MOUSE	7	-0.13637	0.13637	-5.41393	0.945861	0.182768
0pt5 / Ctrl	Q8BJM3	R3hcc1l	Coiled-coil domain-containing protein R3HCC1L	R3HCL_MOUSE	2	0.177086	0.177086	10.0184	1.10018	0.182861
0pt5 / Ctrl	Q9QXE0	Hacl1	2-hydroxyacyl-CoA lyase 1	HACL1_MOUSE	1	-0.280684	0.280684	-18.4451	0.815549	0.18289
0pt5 / Ctrl	Q91WG8	Gne	Bifunctional UDP-N-acetylglucosamine 2-epimerase/N-acetylmannosamine kinase	GLCNE_MOUSE	3	0.155012	0.155012	13.7369	1.13737	0.182912
0pt5 / Ctrl	Q9CQQ8	Lsm7	U6 snRNA-associated Sm-like protein LSm7	LSM7_MOUSE	2	0.157608	0.157608	7.18361	1.07184	0.182912
0pt5 / Ctrl	P25785	Timp2	Metalloproteinase inhibitor 2	TIMP2_MOUSE	1	-0.0724249	0.0724249	-4.81961	0.951804	0.182912
0pt5 / Ctrl	Q9D9G3	Chic2	Cysteine-rich hydrophobic domain-containing protein 2	CHIC2_MOUSE	1	0.0901598	0.0901598	5.27521	1.05275	0.183024
0pt5 / Ctrl	Q9QYB1	Clic4	Chloride intracellular channel protein 4	CLIC4_MOUSE	17	-0.194666	0.194666	6.10939	1.06109	0.183468
0pt5 / Ctrl	Q60722	Tcf4	Transcription factor 4	ITF2_MOUSE	1	-0.273434	0.273434	-15.1846	0.848154	0.183897
0pt5 / Ctrl	P51863	Atp6v0d1	V-type proton ATPase subunit d 1	VA0D1_MOUSE	11	0.112635	0.112635	2.81835	1.02818	0.183908
0pt5 / Ctrl	P51943	Ccna2	Cyclin-A2	CCNA2_MOUSE	4	0.110475	0.110475	9.24689	1.09247	0.18392
0pt5 / Ctrl	Q64520	Guk1	Guanylate kinase	KGUA_MOUSE	1	0.50802	0.50802	39.0078	1.39008	0.184145
0pt5 / Ctrl	Q6PB44	Ptpn23	Tyrosine-protein phosphatase non-receptor type 23	PTN23_MOUSE	38	-0.0456855	0.0456855	-2.07526	0.979247	0.184724
0pt5 / Ctrl	Q9QX47	Son	Protein SON	SON_MOUSE	34	0.0789017	0.0789017	0.487105	1.00487	0.184733
0pt5 / Ctrl	Q00993	Axl	Tyrosine-protein kinase receptor UFO	UFO_MOUSE	3	-0.0964975	0.0964975	-3.40322	0.965968	0.185139
0pt5 / Ctrl	Q5SSH7	Zzef1	Zinc finger ZZ-type and EF-hand domain-containing protein 1	ZZEF1_MOUSE	5	0.259303	0.259303	12.9281	1.12928	0.185287
0pt5 / Ctrl	Q8K1I7	Wipf1	WAS/WASL-interacting protein family member 1	WIPF1_MOUSE	2	-0.171637	0.171637	-8.62916	0.913708	0.185296
0pt5 / Ctrl	Q8R3N1	Nop14	Nucleolar protein 14	NOP14_MOUSE	14	0.0824854	0.0824854	1.0773	1.01077	0.185347
0pt5 / Ctrl	Q8K201	Kct2	Keratinocyte-associated transmembrane protein 2	KCT2_MOUSE	2	-0.0641556	0.0641556	-3.68183	0.963182	0.185591
0pt5 / Ctrl	Q9DB27	Mcts1	Malignant T-cell-amplified sequence 1	MCTS1_MOUSE	4	-0.0615402	0.0615402	-3.47767	0.965223	0.185696
0pt5 / Ctrl	P30412	Ppic	Peptidyl-prolyl cis-trans isomerase C	PPIC_MOUSE	7	0.107939	0.107939	0.603495	1.00603	0.185873
0pt5 / Ctrl	Q80U58	Pum2	Pumilio homolog 2	PUM2_MOUSE	5	0.0823873	0.0823873	6.55206	1.06552	0.186078
0pt5 / Ctrl	Q9D1E6	Tbcb	Tubulin-folding cofactor B	TBCB_MOUSE	6	0.0616963	0.0616963	3.18825	1.03188	0.186088
0pt5 / Ctrl	E2JF22	Piezo1	Piezo-type mechanosensitive ion channel component 1	PIEZ1_MOUSE	10	-0.101392	0.101392	-10.6337	0.893663	0.186148
0pt5 / Ctrl	P26043	Rdx	Radixin	RADI_MOUSE	45	0.0507506	0.0507506	0.2599	1.0026	0.186193
0pt5 / Ctrl	Q60710	Samhd1	Deoxynucleoside triphosphate triphosphohydrolase SAMHD1	SAMH1_MOUSE	23	-0.0718311	0.0718311	-4.88505	0.951149	0.186412
0pt5 / Ctrl	Q9JMD0	Znf207	BUB3-interacting and GLEBS motif-containing protein ZNF207	ZN207_MOUSE	6	0.172784	0.172784	2.09579	1.02096	0.186875
0pt5 / Ctrl	Q3UFK8	Frmd8	FERM domain-containing protein 8	FRMD8_MOUSE	4	-0.161709	0.161709	-12.8472	0.871528	0.187085
0pt5 / Ctrl	Q6ZPL9	Ddx55	ATP-dependent RNA helicase DDX55	DDX55_MOUSE	7	-0.208451	0.208451	-13.8071	0.861929	0.187133
0pt5 / Ctrl	Q8CE90	Map2k7	Dual specificity mitogen-activated protein kinase kinase 7	MP2K7_MOUSE	1	0.0903428	0.0903428	6.53884	1.06539	0.187146
0pt5 / Ctrl	Q9Z1G3	Atp6v1c1	V-type proton ATPase subunit C 1	VATC1_MOUSE	13	-0.125227	0.125227	-5.35475	0.946452	0.187199
0pt5 / Ctrl	Q61334	Bcap29	B-cell receptor-associated protein 29	BAP29_MOUSE	1	-0.592444	0.592444	-57.9302	0.420698	0.188113
0pt5 / Ctrl	Q9CQT9	NaN	Uncharacterized protein C20orf24 homolog	CT024_MOUSE	1	0.141163	0.141163	10.5724	1.10572	0.188125
0pt5 / Ctrl	Q6P5H2	Nes	Nestin	NEST_MOUSE	64	0.0400938	0.0400938	0.360724	1.00361	0.188492
0pt5 / Ctrl	Q6PGF3	Med16	Mediator of RNA polymerase II transcription subunit 16	MED16_MOUSE	3	-0.324335	0.324335	-32.6955	0.673045	0.188492
0pt5 / Ctrl	Q9CXU0	Med10	Mediator of RNA polymerase II transcription subunit 10	MED10_MOUSE	5	0.167734	0.167734	3.2658	1.03266	0.188685
0pt5 / Ctrl	P25425	Pou2f1	POU domain, class 2, transcription factor 1	PO2F1_MOUSE	3	-0.220812	0.220812	-15.6901	0.843099	0.188885
0pt5 / Ctrl	P70398	Usp9x	Probable ubiquitin carboxyl-terminal hydrolase FAF-X	USP9X_MOUSE	79	-0.0528276	0.0528276	-4.80064	0.951994	0.189326
0pt5 / Ctrl	Q810A7	Ddx42	ATP-dependent RNA helicase DDX42	DDX42_MOUSE	25	0.0899822	0.0899822	1.92495	1.01925	0.189422
0pt5 / Ctrl	Q3TCN2	Plbd2	Putative phospholipase B-like 2	PLBL2_MOUSE	13	0.0875505	0.0875505	6.87257	1.06873	0.189873
0pt5 / Ctrl	P70362	Ufd1l	Ubiquitin fusion degradation protein 1 homolog	UFD1_MOUSE	8	0.0387397	0.0387397	2.82561	1.02826	0.190163
0pt5 / Ctrl	Q8C561	Lmbrd2	LMBR1 domain-containing protein 2	LMBD2_MOUSE	1	-0.266791	0.266791	-14.9974	0.850026	0.190279
0pt5 / Ctrl	P31786	Dbi	Acyl-CoA-binding protein	ACBP_MOUSE	4	-0.0631474	0.0631474	-6.07236	0.939276	0.190411
0pt5 / Ctrl	Q99MI1	Erc1	ELKS/Rab6-interacting/CAST family member 1	RB6I2_MOUSE	14	-0.154997	0.154997	-9.8398	0.901602	0.190505
0pt5 / Ctrl	Q9JIW9	Ralb	Ras-related protein Ral-B	RALB_MOUSE	5	-0.180593	0.180593	-5.96788	0.940321	0.190751
0pt5 / Ctrl	Q9WV80	Snx1	Sorting nexin-1	SNX1_MOUSE	21	-0.101636	0.101636	-1.73191	0.982681	0.190769
0pt5 / Ctrl	P47934	Crat	Carnitine O-acetyltransferase	CACP_MOUSE	9	-0.265568	0.265568	-33.1385	0.668615	0.190884
0pt5 / Ctrl	Q9D8V0	Hm13	Minor histocompatibility antigen H13	HM13_MOUSE	8	0.0854784	0.0854784	0.769248	1.00769	0.190967
0pt5 / Ctrl	Q922U1	Prpf3	U4/U6 small nuclear ribonucleoprotein Prp3	PRPF3_MOUSE	16	0.0502204	0.0502204	1.87187	1.01872	0.191106
0pt5 / Ctrl	Q8R2U2	Nepro	Protein nepro	NEPRO_MOUSE	5	-0.204467	0.204467	-17.1661	0.828339	0.191133
0pt5 / Ctrl	Q0KL02	Trio	Triple functional domain protein	TRIO_MOUSE	9	-0.0757381	0.0757381	-2.94815	0.970518	0.19124
0pt5 / Ctrl	Q9D0I8	Mrto4	mRNA turnover protein 4 homolog	MRT4_MOUSE	16	0.0950104	0.0950104	2.6081	1.02608	0.191256
0pt5 / Ctrl	P28658	Atxn10	Ataxin-10	ATX10_MOUSE	21	0.116	0.116	4.66137	1.04661	0.191302
0pt5 / Ctrl	Q8VHX6	Flnc	Filamin-C	FLNC_MOUSE	115	0.0364613	0.0364613	3.68652	1.03687	0.191302
0pt5 / Ctrl	Q9DBL1	Acadsb	Short/branched chain specific acyl-CoA dehydrogenase, mitochondrial	ACDSB_MOUSE	5	0.0452765	0.0452765	2.28999	1.0229	0.191381
0pt5 / Ctrl	Q99K43	Prc1	Protein regulator of cytokinesis 1	PRC1_MOUSE	10	0.115857	0.115857	7.03649	1.07036	0.191437
0pt5 / Ctrl	Q99NH2	Pard3	Partitioning defective 3 homolog	PARD3_MOUSE	3	-0.650889	0.650889	-28.6408	0.713592	0.191539
0pt5 / Ctrl	Q61545	Ewsr1	RNA-binding protein EWS	EWS_MOUSE	6	0.127773	0.127773	2.27228	1.02272	0.191553
0pt5 / Ctrl	P12367	Prkar2a	cAMP-dependent protein kinase type II-alpha regulatory subunit	KAP2_MOUSE	13	0.082312	0.082312	0.621287	1.00621	0.191649
0pt5 / Ctrl	P52825	Cpt2	Carnitine O-palmitoyltransferase 2, mitochondrial	CPT2_MOUSE	13	0.145933	0.145933	19.4373	1.19437	0.191677
0pt5 / Ctrl	P46656	Fdx1	Adrenodoxin, mitochondrial	ADX_MOUSE	1	0.0762185	0.0762185	5.63877	1.05639	0.191699
0pt5 / Ctrl	Q9DCB8	Isca2	Iron-sulfur cluster assembly 2 homolog, mitochondrial	ISCA2_MOUSE	2	-0.213362	0.213362	-17.3417	0.826583	0.192358
0pt5 / Ctrl	Q922M7	NaN	Ashwin	ASHWN_MOUSE	1	0.154119	0.154119	11.5228	1.11523	0.192634
0pt5 / Ctrl	Q9JLV1	Bag3	BAG family molecular chaperone regulator 3	BAG3_MOUSE	19	0.0638488	0.0638488	0.0256622	1.00026	0.192705
0pt5 / Ctrl	Q91YN5	Uap1	UDP-N-acetylhexosamine pyrophosphorylase	UAP1_MOUSE	8	-0.172965	0.172965	0.394223	1.00394	0.193061
0pt5 / Ctrl	Q8VHI3	Pofut2	GDP-fucose protein O-fucosyltransferase 2	OFUT2_MOUSE	6	0.191928	0.191928	3.4137	1.03414	0.193314
0pt5 / Ctrl	P05480	Src	Neuronal proto-oncogene tyrosine-protein kinase Src	SRC_MOUSE	7	-0.195344	0.195344	-7.30873	0.926913	0.193319
0pt5 / Ctrl	P47754	Capza2	F-actin-capping protein subunit alpha-2	CAZA2_MOUSE	9	-0.103224	0.103224	-19.6089	0.803911	0.193632
0pt5 / Ctrl	Q9CXH7	Sgol1	Shugoshin-like 1	SGOL1_MOUSE	1	-1.03669	1.03669	-41.5062	0.584938	0.193865
0pt5 / Ctrl	Q9D666	Sun1	SUN domain-containing protein 1	SUN1_MOUSE	22	-0.115514	0.115514	-7.45756	0.925424	0.19413
0pt5 / Ctrl	P11157	Rrm2	Ribonucleoside-diphosphate reductase subunit M2	RIR2_MOUSE	10	0.109251	0.109251	7.45884	1.07459	0.194298
0pt5 / Ctrl	Q8CDG3	Vcpip1	Deubiquitinating protein VCIP135	VCIP1_MOUSE	9	-0.111893	0.111893	-2.13106	0.978689	0.194336
0pt5 / Ctrl	P05201	Got1	Aspartate aminotransferase, cytoplasmic	AATC_MOUSE	24	-0.0383191	0.0383191	-1.745	0.98255	0.194997
0pt5 / Ctrl	Q8VCH8	Ubxn4	UBX domain-containing protein 4	UBXN4_MOUSE	6	0.103516	0.103516	17.0538	1.17054	0.194997
0pt5 / Ctrl	P20664	Prim1	DNA primase small subunit	PRI1_MOUSE	9	-0.0860152	0.0860152	-2.23711	0.977629	0.194997
0pt5 / Ctrl	Q7TT37	Ikbkap	Elongator complex protein 1	ELP1_MOUSE	31	-0.067309	0.067309	-0.0433267	0.999567	0.195111
0pt5 / Ctrl	Q8BXQ2	Pigt	GPI transamidase component PIG-T	PIGT_MOUSE	9	-0.21382	0.21382	-17.9173	0.820827	0.195127
0pt5 / Ctrl	Q6P2L6	Whsc1l1	Histone-lysine N-methyltransferase NSD3	NSD3_MOUSE	4	-0.0686031	0.0686031	-7.93742	0.920626	0.195146
0pt5 / Ctrl	Q8C2Q3	Rbm14	RNA-binding protein 14	RBM14_MOUSE	24	0.0467225	0.0467225	0.0383099	1.00038	0.195239
0pt5 / Ctrl	Q99PU8	Dhx30	Putative ATP-dependent RNA helicase DHX30	DHX30_MOUSE	29	-0.0891681	0.0891681	-3.14719	0.968528	0.195567
0pt5 / Ctrl	P57724	Pcbp4	Poly(rC)-binding protein 4	PCBP4_MOUSE	4	0.0955813	0.0955813	5.68488	1.05685	0.195594
0pt5 / Ctrl	Q60737	Csnk2a1	Casein kinase II subunit alpha	CSK21_MOUSE	17	-0.0995793	0.0995793	-1.27626	0.987237	0.196367
0pt5 / Ctrl	P23506	Pcmt1	Protein-L-isoaspartate(D-aspartate) O-methyltransferase	PIMT_MOUSE	13	0.0749876	0.0749876	2.9158	1.02916	0.196474
0pt5 / Ctrl	P35550	Fbl	rRNA 2'-O-methyltransferase fibrillarin	FBRL_MOUSE	24	0.0849727	0.0849727	3.73314	1.03733	0.196566
0pt5 / Ctrl	Q9DCI9	Mrpl32	39S ribosomal protein L32, mitochondrial	RM32_MOUSE	1	0.147972	0.147972	11.7958	1.11796	0.196705
0pt5 / Ctrl	Q3UA16	Spc25	Kinetochore protein Spc25	SPC25_MOUSE	5	-0.135331	0.135331	-5.70391	0.942961	0.196864
0pt5 / Ctrl	Q8BVQ5	Ppme1	Protein phosphatase methylesterase 1	PPME1_MOUSE	7	-0.273585	0.273585	-14.6457	0.853543	0.197162
0pt5 / Ctrl	Q8R1B4	Eif3c	Eukaryotic translation initiation factor 3 subunit C	EIF3C_MOUSE	36	0.124016	0.124016	3.33102	1.03331	0.197439
0pt5 / Ctrl	Q91VT1	Nsmce2	E3 SUMO-protein ligase NSE2	NSE2_MOUSE	3	0.264747	0.264747	14.2101	1.1421	0.197439
0pt5 / Ctrl	P34022	Ranbp1	Ran-specific GTPase-activating protein	RANG_MOUSE	12	0.152721	0.152721	-0.629966	0.9937	0.197605
0pt5 / Ctrl	E9Q784	Zc3h13	Zinc finger CCCH domain-containing protein 13	ZC3HD_MOUSE	5	-0.287468	0.287468	-46.1339	0.538661	0.197636
0pt5 / Ctrl	Q61624	Znf148	Zinc finger protein 148	ZN148_MOUSE	4	-0.253322	0.253322	-10.91	0.8909	0.197636
0pt5 / Ctrl	Q8K009	Aldh1l2	Mitochondrial 10-formyltetrahydrofolate dehydrogenase	AL1L2_MOUSE	38	-0.0493623	0.0493623	-3.28628	0.967137	0.197822
0pt5 / Ctrl	Q9CQJ8	Ndufb9	NADH dehydrogenase [ubiquinone] 1 beta subcomplex subunit 9	NDUB9_MOUSE	6	0.233886	0.233886	34.5416	1.34542	0.197836
0pt5 / Ctrl	Q99KJ8	Dctn2	Dynactin subunit 2	DCTN2_MOUSE	22	-0.0770569	0.0770569	0.357929	1.00358	0.198348
0pt5 / Ctrl	Q91VN6	Ddx41	Probable ATP-dependent RNA helicase DDX41	DDX41_MOUSE	10	-0.31421	0.31421	-40.7684	0.592316	0.198348
0pt5 / Ctrl	Q9CZ13	Uqcrc1	Cytochrome b-c1 complex subunit 1, mitochondrial	QCR1_MOUSE	18	-0.113923	0.113923	-3.25758	0.967424	0.19886
0pt5 / Ctrl	Q61508	Ecm1	Extracellular matrix protein 1	ECM1_MOUSE	6	-0.344883	0.344883	-21.0268	0.789732	0.198928
0pt5 / Ctrl	Q6ZQ03	Fnbp4	Formin-binding protein 4	FNBP4_MOUSE	10	0.118598	0.118598	-9.51079	0.904892	0.199188
0pt5 / Ctrl	Q8R4U7	Luzp1	Leucine zipper protein 1	LUZP1_MOUSE	5	0.323291	0.323291	10.6114	1.10611	0.19927
0pt5 / Ctrl	Q80WQ2	Vac14	Protein VAC14 homolog	VAC14_MOUSE	11	-0.107562	0.107562	-3.85251	0.961475	0.199354
0pt5 / Ctrl	O35623	Bet1	BET1 homolog	BET1_MOUSE	2	-0.390032	0.390032	-22.4958	0.775042	0.199467
0pt5 / Ctrl	P19096	Fasn	Fatty acid synthase	FAS_MOUSE	136	0.0343268	0.0343268	0.657904	1.00658	0.19977
0pt5 / Ctrl	Q8R3B1	Plcd1	1-phosphatidylinositol 4,5-bisphosphate phosphodiesterase delta-1	PLCD1_MOUSE	4	-0.114907	0.114907	-5.85978	0.941402	0.199938
0pt5 / Ctrl	P0C7N9	Psmg4	Proteasome assembly chaperone 4	PSMG4_MOUSE	3	0.149236	0.149236	11.8205	1.11821	0.199978
0pt5 / Ctrl	Q60854	Serpinb6	Serpin B6	SPB6_MOUSE	25	0.0954209	0.0954209	2.3933	1.02393	0.200136
0pt5 / Ctrl	Q9JJG9	Noa1	Nitric oxide-associated protein 1	NOA1_MOUSE	2	0.332711	0.332711	23.3663	1.23366	0.200136
0pt5 / Ctrl	Q69ZQ2	Isy1	Pre-mRNA-splicing factor ISY1 homolog	ISY1_MOUSE	4	0.0912713	0.0912713	3.67351	1.03674	0.200192
0pt5 / Ctrl	Q80XQ2	Tbc1d5	TBC1 domain family member 5	TBCD5_MOUSE	5	0.143085	0.143085	7.95562	1.07956	0.200254
0pt5 / Ctrl	Q9JI44	Dmap1	DNA methyltransferase 1-associated protein 1	DMAP1_MOUSE	5	-0.209209	0.209209	-16.0359	0.839641	0.200377
0pt5 / Ctrl	P51912	Slc1a5	Neutral amino acid transporter B(0)	AAAT_MOUSE	4	-0.0660075	0.0660075	-0.849219	0.991508	0.20044
0pt5 / Ctrl	Q5SFM8	Rbm27	RNA-binding protein 27	RBM27_MOUSE	7	0.70674	0.70674	-8.6491	0.913509	0.200533
0pt5 / Ctrl	Q3U7R1	Esyt1	Extended synaptotagmin-1	ESYT1_MOUSE	36	0.0930515	0.0930515	-0.893149	0.991069	0.200547
0pt5 / Ctrl	Q6NV83	U2surp	U2 snRNP-associated SURP motif-containing protein	SR140_MOUSE	27	0.146176	0.146176	0.00555785	1.00006	0.200617
0pt5 / Ctrl	Q3UIU2	Ndufb6	NADH dehydrogenase [ubiquinone] 1 beta subcomplex subunit 6	NDUB6_MOUSE	6	0.324605	0.324605	-1.95269	0.980473	0.200674
0pt5 / Ctrl	Q9EQK5	Mvp	Major vault protein	MVP_MOUSE	35	-0.0836952	0.0836952	-12.1601	0.878399	0.200873
0pt5 / Ctrl	Q9EPE9	Atp13a1	Manganese-transporting ATPase 13A1	AT131_MOUSE	23	-0.078607	0.078607	-2.77299	0.97227	0.200879
0pt5 / Ctrl	Q9DC23	Dnajc10	DnaJ homolog subfamily C member 10	DJC10_MOUSE	16	0.233603	0.233603	0.423195	1.00423	0.201123
0pt5 / Ctrl	Q8K0V4	Cnot3	CCR4-NOT transcription complex subunit 3	CNOT3_MOUSE	7	-0.121364	0.121364	-10.6889	0.893111	0.201159
0pt5 / Ctrl	Q9CWU6	Uqcc1	Ubiquinol-cytochrome-c reductase complex assembly factor 1	UQCC1_MOUSE	5	0.37829	0.37829	18.353	1.18353	0.201216
0pt5 / Ctrl	Q9WTK2	Cdyl	Chromodomain Y-like protein	CDYL_MOUSE	1	0.121499	0.121499	8.74785	1.08748	0.201888
0pt5 / Ctrl	P61358	Rpl27	60S ribosomal protein L27	RL27_MOUSE	14	0.217993	0.217993	1.66234	1.01662	0.202073
0pt5 / Ctrl	Q8BTU1	Cfap20	Cilia- and flagella-associated protein 20	CFA20_MOUSE	5	-0.147157	0.147157	-5.78866	0.942113	0.2023
0pt5 / Ctrl	Q6TEK5	Vkorc1l1	Vitamin K epoxide reductase complex subunit 1-like protein 1	VKORL_MOUSE	1	0.0883138	0.0883138	7.22939	1.07229	0.202301
0pt5 / Ctrl	Q80X95	Rraga	Ras-related GTP-binding protein A	RRAGA_MOUSE	7	0.0758212	0.0758212	2.23759	1.02238	0.202387
0pt5 / Ctrl	Q9QYR9	Acot2	Acyl-coenzyme A thioesterase 2, mitochondrial	ACOT2_MOUSE	18	-0.0840924	0.0840924	31.5942	1.31594	0.202447
0pt5 / Ctrl	P55302	Lrpap1	Alpha-2-macroglobulin receptor-associated protein	AMRP_MOUSE	14	-0.15828	0.15828	-11.6986	0.883014	0.202453
0pt5 / Ctrl	Q9ER69	Wtap	Pre-mRNA-splicing regulator WTAP	FL2D_MOUSE	8	-0.131691	0.131691	-3.8811	0.961189	0.202527
0pt5 / Ctrl	Q80XK6	Atg2b	Autophagy-related protein 2 homolog B	ATG2B_MOUSE	3	-0.279144	0.279144	-21.5775	0.784225	0.202681
0pt5 / Ctrl	Q9DBF1	Aldh7a1	Alpha-aminoadipic semialdehyde dehydrogenase	AL7A1_MOUSE	12	-0.066817	0.066817	0.698447	1.00698	0.202734
0pt5 / Ctrl	Q921N6	Ddx27	Probable ATP-dependent RNA helicase DDX27	DDX27_MOUSE	23	0.189418	0.189418	2.08817	1.02088	0.203221
0pt5 / Ctrl	Q91WQ5	Taf5l	TAF5-like RNA polymerase II p300/CBP-associated factor-associated factor 65 kDa subunit 5L	TAF5L_MOUSE	1	2.08733	2.08733	59.455	1.59455	0.203338
0pt5 / Ctrl	Q3UJU9	Rmdn3	Regulator of microtubule dynamics protein 3	RMD3_MOUSE	4	0.361022	0.361022	7.86368	1.07864	0.203362
0pt5 / Ctrl	Q06180	Ptpn2	Tyrosine-protein phosphatase non-receptor type 2	PTN2_MOUSE	7	-0.0827674	0.0827674	-1.0357	0.989643	0.203476
0pt5 / Ctrl	Q9D7A6	Srp19	Signal recognition particle 19 kDa protein	SRP19_MOUSE	1	0.0775956	0.0775956	5.73857	1.05739	0.20356
0pt5 / Ctrl	Q9JIF0	Prmt1	Protein arginine N-methyltransferase 1	ANM1_MOUSE	28	0.170159	0.170159	-1.56351	0.984365	0.20375
0pt5 / Ctrl	Q8BFY6	Pef1	Peflin	PEF1_MOUSE	3	-0.0444714	0.0444714	-2.44579	0.975542	0.203833
0pt5 / Ctrl	Q8BFZ9	Erlin2	Erlin-2	ERLN2_MOUSE	14	-0.0738396	0.0738396	-2.73264	0.972674	0.203951
0pt5 / Ctrl	Q6NWW9	Fndc3b	Fibronectin type III domain-containing protein 3B	FND3B_MOUSE	4	-0.0465182	0.0465182	-2.2591	0.977409	0.203988
0pt5 / Ctrl	P70318	Tial1	Nucleolysin TIAR	TIAR_MOUSE	10	-0.0269635	0.0269635	-1.66621	0.983338	0.204031
0pt5 / Ctrl	P35585	Ap1m1	AP-1 complex subunit mu-1	AP1M1_MOUSE	15	-0.0712911	0.0712911	-11.714	0.88286	0.204205
0pt5 / Ctrl	O35381	Anp32a	Acidic leucine-rich nuclear phosphoprotein 32 family member A	AN32A_MOUSE	11	-0.189062	0.189062	-2.76282	0.972372	0.204205
0pt5 / Ctrl	Q8K183	Pdxk	Pyridoxal kinase	PDXK_MOUSE	7	-0.0589739	0.0589739	-4.03964	0.959604	0.204362
0pt5 / Ctrl	Q62446	Fkbp3	Peptidyl-prolyl cis-trans isomerase FKBP3	FKBP3_MOUSE	9	0.0726653	0.0726653	4.29374	1.04294	0.204494
0pt5 / Ctrl	Q9QUN7	Tlr2	Toll-like receptor 2	TLR2_MOUSE	1	-2.51562	2.51562	-48.2628	0.517372	0.204522
0pt5 / Ctrl	P32067	Ssb	Lupus La protein homolog	LA_MOUSE	32	0.088308	0.088308	1.66899	1.01669	0.204816
0pt5 / Ctrl	Q69Z99	Znf512	Zinc finger protein 512	ZN512_MOUSE	5	-0.304966	0.304966	-23.1364	0.768636	0.205116
0pt5 / Ctrl	Q811D0	Dlg1	Disks large homolog 1	DLG1_MOUSE	16	-0.135738	0.135738	-40.7878	0.592122	0.205169
0pt5 / Ctrl	P31938	Map2k1	Dual specificity mitogen-activated protein kinase kinase 1	MP2K1_MOUSE	14	0.111028	0.111028	1.1341	1.01134	0.205743
0pt5 / Ctrl	Q9CY58	Serbp1	Plasminogen activator inhibitor 1 RNA-binding protein	PAIRB_MOUSE	32	0.0700671	0.0700671	4.12842	1.04128	0.205864
0pt5 / Ctrl	Q3TPX4	Exoc5	Exocyst complex component 5	EXOC5_MOUSE	8	-0.206188	0.206188	-17.3867	0.826133	0.205895
0pt5 / Ctrl	Q9DBE9	Ftsj3	pre-rRNA processing protein FTSJ3	SPB1_MOUSE	17	0.0857885	0.0857885	5.35119	1.05351	0.205974
0pt5 / Ctrl	Q60864	Stip1	Stress-induced-phosphoprotein 1	STIP1_MOUSE	55	-0.0872394	0.0872394	-0.0915848	0.999084	0.206061
0pt5 / Ctrl	Q8VE18	Smg8	Protein SMG8	SMG8_MOUSE	1	-0.158242	0.158242	-9.60084	0.903992	0.206122
0pt5 / Ctrl	Q9Z1S0	Bub1b	Mitotic checkpoint serine/threonine-protein kinase BUB1 beta	BUB1B_MOUSE	11	-0.0796968	0.0796968	-3.07633	0.969237	0.206494
0pt5 / Ctrl	Q60974	Ncor1	Nuclear receptor corepressor 1	NCOR1_MOUSE	2	0.113274	0.113274	-6.35658	0.936434	0.206494
0pt5 / Ctrl	Q8BI72	Cdkn2aip	CDKN2A-interacting protein	CARF_MOUSE	14	-0.0761432	0.0761432	-4.29346	0.957065	0.206735
0pt5 / Ctrl	Q64475	Hist1h2bb	Histone H2B type 1-B	H2B1B_MOUSE	24	0.193461	0.193461	2.60596	1.02606	0.20678
0pt5 / Ctrl	Q9DCN1	Nudt12	Peroxisomal NADH pyrophosphatase NUDT12	NUD12_MOUSE	2	-0.354941	0.354941	-19.2119	0.807881	0.20683
0pt5 / Ctrl	Q9CRD0	Ociad1	OCIA domain-containing protein 1	OCAD1_MOUSE	7	0.077208	0.077208	4.89317	1.04893	0.207255
0pt5 / Ctrl	P22682	Cbl	E3 ubiquitin-protein ligase CBL	CBL_MOUSE	2	0.368844	0.368844	25.4917	1.25492	0.207571
0pt5 / Ctrl	Q8VDC0	Lars2	Probable leucine--tRNA ligase, mitochondrial	SYLM_MOUSE	2	-0.299656	0.299656	-21.4524	0.785476	0.207803
0pt5 / Ctrl	Q8BTT6	Diexf	Digestive organ expansion factor homolog	DIEXF_MOUSE	9	0.0774151	0.0774151	6.34862	1.06349	0.207816
0pt5 / Ctrl	Q8K273	Mmgt1	Membrane magnesium transporter 1	MMGT1_MOUSE	4	0.0667167	0.0667167	3.22213	1.03222	0.207866
0pt5 / Ctrl	Q80TF3	Pcdh19	Protocadherin-19	PCD19_MOUSE	2	-0.143814	0.143814	-10.2209	0.897791	0.208085
0pt5 / Ctrl	Q9R0U0	Srsf10	Serine/arginine-rich splicing factor 10	SRS10_MOUSE	11	0.0638426	0.0638426	4.54891	1.04549	0.208267
0pt5 / Ctrl	Q8K4Q8	Colec12	Collectin-12	COL12_MOUSE	6	0.214008	0.214008	27.0475	1.27047	0.208335
0pt5 / Ctrl	P80318	Cct3	T-complex protein 1 subunit gamma	TCPG_MOUSE	54	0.0793581	0.0793581	1.69978	1.017	0.20845
0pt5 / Ctrl	Q9Z1N2	Orc1	Origin recognition complex subunit 1	ORC1_MOUSE	1	-0.596132	0.596132	-21.9926	0.780074	0.208473
0pt5 / Ctrl	Q99LC2	Cstf1	Cleavage stimulation factor subunit 1	CSTF1_MOUSE	8	0.109636	0.109636	6.55197	1.06552	0.208484
0pt5 / Ctrl	P63082	Atp6v0c	V-type proton ATPase 16 kDa proteolipid subunit	VATL_MOUSE	2	-0.114946	0.114946	-5.0725	0.949275	0.208535
0pt5 / Ctrl	Q91YL2	Rnf126	E3 ubiquitin-protein ligase RNF126	RN126_MOUSE	2	-0.0473427	0.0473427	-2.20959	0.977904	0.209068
0pt5 / Ctrl	Q9ERF3	Wdr61	WD repeat-containing protein 61	WDR61_MOUSE	12	-0.0824228	0.0824228	-0.654097	0.993459	0.209534
0pt5 / Ctrl	P14152	Mdh1	Malate dehydrogenase, cytoplasmic	MDHC_MOUSE	11	-0.0622351	0.0622351	-2.80874	0.971913	0.209726
0pt5 / Ctrl	Q9D7M1	Gid8	Glucose-induced degradation protein 8 homolog	GID8_MOUSE	7	0.571794	0.571794	0.362067	1.00362	0.209946
0pt5 / Ctrl	Q9EQS3	Mycbp	C-Myc-binding protein	MYCBP_MOUSE	6	-0.157943	0.157943	-2.55105	0.974489	0.209956
0pt5 / Ctrl	O08528	Hk2	Hexokinase-2	HXK2_MOUSE	24	0.0363601	0.0363601	2.65873	1.02659	0.210096
0pt5 / Ctrl	Q9JJV2	Pfn2	Profilin-2	PROF2_MOUSE	4	-0.0733345	0.0733345	-2.46829	0.975317	0.210142
0pt5 / Ctrl	P63271;Q9Z199	Supt4h1a;Supt4h1b	Transcription elongation factor SPT4-A;Transcription elongation factor SPT4-B	SPT4A_MOUSE;SPT4B_MOUSE	2	0.129989	0.129989	-0.700713	0.992993	0.210198
0pt5 / Ctrl	P18872	Gnao1	Guanine nucleotide-binding protein G(o) subunit alpha	GNAO_MOUSE	5	-0.126278	0.126278	-11.4417	0.885583	0.210217
0pt5 / Ctrl	P08113	Hsp90b1	Endoplasmin	ENPL_MOUSE	63	0.0428441	0.0428441	-1.66075	0.983392	0.210519
0pt5 / Ctrl	Q91ZA3	Pcca	Propionyl-CoA carboxylase alpha chain, mitochondrial	PCCA_MOUSE	14	-0.13328	0.13328	-6.21104	0.93789	0.21062
0pt5 / Ctrl	Q6P542	Abcf1	ATP-binding cassette sub-family F member 1	ABCF1_MOUSE	24	0.231197	0.231197	-4.84781	0.951522	0.210688
0pt5 / Ctrl	Q9JIX8	Acin1	Apoptotic chromatin condensation inducer in the nucleus	ACINU_MOUSE	34	0.0561286	0.0561286	1.61033	1.0161	0.210873
0pt5 / Ctrl	Q922V4	Plrg1	Pleiotropic regulator 1	PLRG1_MOUSE	20	0.0399864	0.0399864	2.68674	1.02687	0.210949
0pt5 / Ctrl	A2RTL5	Rsrc2	Arginine/serine-rich coiled-coil protein 2	RSRC2_MOUSE	4	-0.0930463	0.0930463	-3.1905	0.968095	0.211201
0pt5 / Ctrl	Q9CWJ9	Atic	Bifunctional purine biosynthesis protein PURH	PUR9_MOUSE	46	0.0388775	0.0388775	0.790767	1.00791	0.211357
0pt5 / Ctrl	P35279	Rab6a	Ras-related protein Rab-6A	RAB6A_MOUSE	9	0.116838	0.116838	0.688072	1.00688	0.211496
0pt5 / Ctrl	Q9D0R8	Lsm12	Protein LSM12 homolog	LSM12_MOUSE	4	0.0757571	0.0757571	0.0857332	1.00086	0.212203
0pt5 / Ctrl	P54923	Adprh	[Protein ADP-ribosylarginine] hydrolase	ADPRH_MOUSE	11	-0.126084	0.126084	-6.741	0.93259	0.212419
0pt5 / Ctrl	P27661	H2afx	Histone H2AX	H2AX_MOUSE	1	-0.495911	0.495911	-26.127	0.73873	0.212451
0pt5 / Ctrl	Q8K1N4	Spats2	Spermatogenesis-associated serine-rich protein 2	SPAS2_MOUSE	6	0.167903	0.167903	5.18374	1.05184	0.212548
0pt5 / Ctrl	O35566	Cd151	CD151 antigen	CD151_MOUSE	2	0.962105	0.962105	2.33694	1.02337	0.213159
0pt5 / Ctrl	O88286	Wiz	Protein Wiz	WIZ_MOUSE	11	-0.11634	0.11634	-28.0186	0.719814	0.213163
0pt5 / Ctrl	O54962	Banf1	Barrier-to-autointegration factor	BAF_MOUSE	13	0.12451	0.12451	-0.775822	0.992242	0.21327
0pt5 / Ctrl	Q8BYK6	Ythdf3	YTH domain-containing family protein 3	YTHD3_MOUSE	14	0.111258	0.111258	0.237842	1.00238	0.21327
0pt5 / Ctrl	Q8CJI4	H1fnt	Testis-specific H1 histone	H1FNT_MOUSE	1	1.14133	1.14133	55.2768	1.55277	0.213569
0pt5 / Ctrl	Q8R3H9	Ttc4	Tetratricopeptide repeat protein 4	TTC4_MOUSE	2	-0.0625941	0.0625941	-5.70434	0.942957	0.213711
0pt5 / Ctrl	Q99N93	Mrpl16	39S ribosomal protein L16, mitochondrial	RM16_MOUSE	5	0.157425	0.157425	11.3653	1.11365	0.213719
0pt5 / Ctrl	P47753	Capza1	F-actin-capping protein subunit alpha-1	CAZA1_MOUSE	11	0.295299	0.295299	1.81528	1.01815	0.214195
0pt5 / Ctrl	Q9DB05	Napa	Alpha-soluble NSF attachment protein	SNAA_MOUSE	15	0.0751892	0.0751892	0.592308	1.00592	0.214593
0pt5 / Ctrl	P97371	Psme1	Proteasome activator complex subunit 1	PSME1_MOUSE	14	-0.0778078	0.0778078	-3.97751	0.960225	0.214743
0pt5 / Ctrl	P68181	Prkacb	cAMP-dependent protein kinase catalytic subunit beta	KAPCB_MOUSE	7	0.142199	0.142199	1.92415	1.01924	0.214816
0pt5 / Ctrl	Q60575	Kif1b	Kinesin-like protein KIF1B	KIF1B_MOUSE	4	-0.13193	0.13193	-3.68153	0.963185	0.21485
0pt5 / Ctrl	Q3UMU9	Hdgfrp2	Hepatoma-derived growth factor-related protein 2	HDGR2_MOUSE	10	0.0907121	0.0907121	2.41694	1.02417	0.214927
0pt5 / Ctrl	O55047	Tlk2	Serine/threonine-protein kinase tousled-like 2	TLK2_MOUSE	1	0.0462563	0.0462563	3.18552	1.03186	0.214999
0pt5 / Ctrl	Q8K0C4	Cyp51a1	Lanosterol 14-alpha demethylase	CP51A_MOUSE	18	0.0514132	0.0514132	-0.252959	0.99747	0.215045
0pt5 / Ctrl	Q8R332	Nupl1	Nucleoporin p58/p45	NUPL1_MOUSE	6	0.117148	0.117148	8.25088	1.08251	0.215064
0pt5 / Ctrl	P55849	Dsc1	Desmocollin-1	DSC1_MOUSE	1	0.349942	0.349942	25.2275	1.25227	0.215203
0pt5 / Ctrl	Q9CYD3	Crtap	Cartilage-associated protein	CRTAP_MOUSE	11	0.270455	0.270455	-0.196117	0.998039	0.215203
0pt5 / Ctrl	Q924Z5	Tram2	Translocating chain-associated membrane protein 2	TRAM2_MOUSE	1	-0.205631	0.205631	-14.0831	0.859169	0.215234
0pt5 / Ctrl	Q9Z0F6	Rad9a	Cell cycle checkpoint control protein RAD9A	RAD9A_MOUSE	1	-0.153684	0.153684	-8.90674	0.910933	0.215521
0pt5 / Ctrl	Q8BGY7	Fam210a	Protein FAM210A	F210A_MOUSE	4	0.0934951	0.0934951	4.61445	1.04614	0.215558
0pt5 / Ctrl	Q99L48	Nmd3	60S ribosomal export protein NMD3	NMD3_MOUSE	5	0.26044	0.26044	51.5233	1.51523	0.215576
0pt5 / Ctrl	O88544	Cops4	COP9 signalosome complex subunit 4	CSN4_MOUSE	22	-0.0371924	0.0371924	-2.81637	0.971836	0.215581
0pt5 / Ctrl	Q9ES89	Extl2	Exostosin-like 2	EXTL2_MOUSE	4	0.159183	0.159183	4.86745	1.04867	0.215581
0pt5 / Ctrl	Q9Z277	Baz1b	Tyrosine-protein kinase BAZ1B	BAZ1B_MOUSE	49	-0.0422506	0.0422506	-3.76694	0.962331	0.21593
0pt5 / Ctrl	Q505F5	Lrrc47	Leucine-rich repeat-containing protein 47	LRC47_MOUSE	18	0.0480501	0.0480501	2.35494	1.02355	0.216164
0pt5 / Ctrl	Q9WVQ5	Apip	Methylthioribulose-1-phosphate dehydratase	MTNB_MOUSE	3	0.0929284	0.0929284	5.01522	1.05015	0.216452
0pt5 / Ctrl	Q9R062	Gyg1	Glycogenin-1	GLYG_MOUSE	5	-0.303729	0.303729	-16.7484	0.832516	0.21655
0pt5 / Ctrl	Q8BK58	Hspbap1	HSPB1-associated protein 1	HBAP1_MOUSE	10	0.162555	0.162555	56.6976	1.56698	0.2166
0pt5 / Ctrl	Q6Y7W8	Gigyf2	PERQ amino acid-rich with GYF domain-containing protein 2	PERQ2_MOUSE	19	0.213348	0.213348	-16.0812	0.839188	0.216627
0pt5 / Ctrl	A2AGT5	Ckap5	Cytoskeleton-associated protein 5	CKAP5_MOUSE	69	-0.0547936	0.0547936	-3.56464	0.964354	0.216785
0pt5 / Ctrl	Q6PF93	Pik3c3	Phosphatidylinositol 3-kinase catalytic subunit type 3	PK3C3_MOUSE	10	0.139266	0.139266	6.35891	1.06359	0.216818
0pt5 / Ctrl	Q9JLY7	Dusp14	Dual specificity protein phosphatase 14	DUS14_MOUSE	1	-1.16741	1.16741	-41.357	0.58643	0.21686
0pt5 / Ctrl	Q9EQ61	Pes1	Pescadillo homolog	PESC_MOUSE	18	0.114992	0.114992	6.62987	1.0663	0.217144
0pt5 / Ctrl	Q9JJF9	Sppl2a	Signal peptide peptidase-like 2A	SPP2A_MOUSE	2	0.087014	0.087014	0.678978	1.00679	0.217156
0pt5 / Ctrl	O70503	Hsd17b12	Very-long-chain 3-oxoacyl-CoA reductase	DHB12_MOUSE	14	0.187386	0.187386	2.05271	1.02053	0.217314
0pt5 / Ctrl	P46664	Adss	Adenylosuccinate synthetase isozyme 2	PURA2_MOUSE	22	0.069325	0.069325	3.19421	1.03194	0.217314
0pt5 / Ctrl	P43275	Hist1h1a	Histone H1.1	H11_MOUSE	5	0.109122	0.109122	9.23242	1.09232	0.217597
0pt5 / Ctrl	P01887	B2m	Beta-2-microglobulin	B2MG_MOUSE	2	-0.104273	0.104273	-1.72695	0.98273	0.217757
0pt5 / Ctrl	Q91W53	Golga7	Golgin subfamily A member 7	GOGA7_MOUSE	2	-0.116857	0.116857	-4.4706	0.955294	0.217948
0pt5 / Ctrl	O88351	Ikbkb	Inhibitor of nuclear factor kappa-B kinase subunit beta	IKKB_MOUSE	3	-0.412995	0.412995	-17.5535	0.824465	0.218024
0pt5 / Ctrl	Q8BYH7	Tbc1d17	TBC1 domain family member 17	TBC17_MOUSE	5	0.313043	0.313043	9.91	1.0991	0.218301
0pt5 / Ctrl	P48774	Gstm5	Glutathione S-transferase Mu 5	GSTM5_MOUSE	7	-0.0428716	0.0428716	-0.982357	0.990176	0.21841
0pt5 / Ctrl	Q9DD18	Dtd1	D-tyrosyl-tRNA(Tyr) deacylase 1	DTD1_MOUSE	1	-0.189475	0.189475	-10.1617	0.898383	0.218638
0pt5 / Ctrl	Q9JKC8	Ap3m1	AP-3 complex subunit mu-1	AP3M1_MOUSE	9	-0.173413	0.173413	-7.16718	0.928328	0.218674
0pt5 / Ctrl	Q8C9B9	Dido1	Death-inducer obliterator 1	DIDO1_MOUSE	8	0.207999	0.207999	12.9558	1.12956	0.218674
0pt5 / Ctrl	Q8CHX7	Rftn2	Raftlin-2	RFTN2_MOUSE	2	-0.295762	0.295762	-23.3582	0.766418	0.218676
0pt5 / Ctrl	Q9R190	Mta2	Metastasis-associated protein MTA2	MTA2_MOUSE	26	0.0909744	0.0909744	1.82934	1.01829	0.218679
0pt5 / Ctrl	Q9CZW5	Tomm70a	Mitochondrial import receptor subunit TOM70	TOM70_MOUSE	21	0.0534022	0.0534022	3.01614	1.03016	0.218766
0pt5 / Ctrl	Q60739	Bag1	BAG family molecular chaperone regulator 1	BAG1_MOUSE	5	0.412103	0.412103	270.697	3.70697	0.218806
0pt5 / Ctrl	Q9DAR7	Dcps	m7GpppX diphosphatase	DCPS_MOUSE	11	-0.0416585	0.0416585	-3.71573	0.962843	0.219062
0pt5 / Ctrl	Q99JR8	Smarcd2	SWI/SNF-related matrix-associated actin-dependent regulator of chromatin subfamily D member 2	SMRD2_MOUSE	13	-0.0964783	0.0964783	-0.906707	0.990933	0.219062
0pt5 / Ctrl	Q7TT50	Cdc42bpb	Serine/threonine-protein kinase MRCK beta	MRCKB_MOUSE	18	-0.192224	0.192224	-27.787	0.72213	0.219088
0pt5 / Ctrl	Q8BSL7	Arf2	ADP-ribosylation factor 2	ARF2_MOUSE	4	0.180796	0.180796	7.37797	1.07378	0.219333
0pt5 / Ctrl	Q99L47	St13	Hsc70-interacting protein	F10A1_MOUSE	13	-0.0997308	0.0997308	-2.41042	0.975896	0.219355
0pt5 / Ctrl	O88441	Mtx2	Metaxin-2	MTX2_MOUSE	5	0.0610941	0.0610941	3.7028	1.03703	0.219388
0pt5 / Ctrl	Q501J6	Ddx17	Probable ATP-dependent RNA helicase DDX17	DDX17_MOUSE	37	0.120134	0.120134	3.00277	1.03003	0.219418
0pt5 / Ctrl	Q9DBR1	Xrn2	5'-3' exoribonuclease 2	XRN2_MOUSE	31	0.0628204	0.0628204	1.25023	1.0125	0.219507
0pt5 / Ctrl	P61793	Lpar1	Lysophosphatidic acid receptor 1	LPAR1_MOUSE	2	0.1233	0.1233	9.97283	1.09973	0.219571
0pt5 / Ctrl	Q99JY0	Hadhb	Trifunctional enzyme subunit beta, mitochondrial	ECHB_MOUSE	25	-0.0542073	0.0542073	-0.187636	0.998124	0.21963
0pt5 / Ctrl	Q9CXT8	Pmpcb	Mitochondrial-processing peptidase subunit beta	MPPB_MOUSE	13	-0.146372	0.146372	-13.5256	0.864744	0.21963
0pt5 / Ctrl	Q8CIM8	Ints4	Integrator complex subunit 4	INT4_MOUSE	15	-0.118027	0.118027	-8.68769	0.913123	0.219764
0pt5 / Ctrl	Q8BGK6	Slc7a6	Y+L amino acid transporter 2	YLAT2_MOUSE	4	0.0644967	0.0644967	6.17128	1.06171	0.220007
0pt5 / Ctrl	Q8BFY9	Tnpo1	Transportin-1	TNPO1_MOUSE	31	-0.0545612	0.0545612	-2.7045	0.972955	0.220026
0pt5 / Ctrl	P03911	Mtnd4	NADH-ubiquinone oxidoreductase chain 4	NU4M_MOUSE	7	-0.118154	0.118154	0.319168	1.00319	0.220191
0pt5 / Ctrl	Q9JKN1	Slc30a7	Zinc transporter 7	ZNT7_MOUSE	3	0.131726	0.131726	8.54246	1.08542	0.22027
0pt5 / Ctrl	Q8BPG6	Sumf2	Sulfatase-modifying factor 2	SUMF2_MOUSE	5	-0.405804	0.405804	-15.557	0.84443	0.220306
0pt5 / Ctrl	Q6NS46	Pdcd11	Protein RRP5 homolog	RRP5_MOUSE	51	0.0530025	0.0530025	5.239	1.05239	0.220456
0pt5 / Ctrl	P63001	Rac1	Ras-related C3 botulinum toxin substrate 1	RAC1_MOUSE	8	0.0911246	0.0911246	-8.37787	0.916221	0.220456
0pt5 / Ctrl	Q3V0C5	Usp48	Ubiquitin carboxyl-terminal hydrolase 48	UBP48_MOUSE	3	-0.118086	0.118086	-8.46462	0.915354	0.220472
0pt5 / Ctrl	P45376	Akr1b1	Aldose reductase	ALDR_MOUSE	17	-0.053942	0.053942	1.85493	1.01855	0.220834
0pt5 / Ctrl	P62915	Gtf2b	Transcription initiation factor IIB	TF2B_MOUSE	8	-0.0778762	0.0778762	-3.58565	0.964144	0.221029
0pt5 / Ctrl	Q6QI06	Rictor	Rapamycin-insensitive companion of mTOR	RICTR_MOUSE	4	0.183659	0.183659	16.2499	1.1625	0.221164
0pt5 / Ctrl	Q6KCD5	Nipbl	Nipped-B-like protein	NIPBL_MOUSE	9	-0.133546	0.133546	-17.5285	0.824715	0.221371
0pt5 / Ctrl	Q2TBE6	Pi4k2a	Phosphatidylinositol 4-kinase type 2-alpha	P4K2A_MOUSE	6	0.0929547	0.0929547	6.18708	1.06187	0.221653
0pt5 / Ctrl	Q80Y98	Ddhd2	Phospholipase DDHD2	DDHD2_MOUSE	5	0.251672	0.251672	0.0488999	1.00049	0.221753
0pt5 / Ctrl	Q8BTK5	Smyd4	SET and MYND domain-containing protein 4	SMYD4_MOUSE	1	-0.183272	0.183272	-11.5432	0.884568	0.221753
0pt5 / Ctrl	P47199	Cryz	Quinone oxidoreductase	QOR_MOUSE	6	-0.0819512	0.0819512	-39.4099	0.605901	0.221803
0pt5 / Ctrl	Q8K2L8	Trappc12	Trafficking protein particle complex subunit 12	TPC12_MOUSE	6	-0.371987	0.371987	-26.8874	0.731126	0.222017
0pt5 / Ctrl	Q8BP40	Acp6	Lysophosphatidic acid phosphatase type 6	PPA6_MOUSE	4	-0.271714	0.271714	-37.6839	0.623161	0.222046
0pt5 / Ctrl	P30415	Nktr	NK-tumor recognition protein	NKTR_MOUSE	4	-0.489904	0.489904	-10.5586	0.894414	0.222142
0pt5 / Ctrl	Q9D824	Fip1l1	Pre-mRNA 3'-end-processing factor FIP1	FIP1_MOUSE	15	0.216864	0.216864	0.477559	1.00478	0.222298
0pt5 / Ctrl	Q8C0L8	Cog5	Conserved oligomeric Golgi complex subunit 5	COG5_MOUSE	3	-0.178187	0.178187	-16.2932	0.837068	0.222404
0pt5 / Ctrl	Q3THG9	Aarsd1	Alanyl-tRNA editing protein Aarsd1	AASD1_MOUSE	6	-0.0548589	0.0548589	-1.76209	0.982379	0.222411
0pt5 / Ctrl	O35691	Pnn	Pinin	PININ_MOUSE	25	0.165012	0.165012	7.37859	1.07379	0.222606
0pt5 / Ctrl	P47791	Gsr	Glutathione reductase, mitochondrial	GSHR_MOUSE	19	0.0538676	0.0538676	-0.0919143	0.999081	0.223365
0pt5 / Ctrl	Q9D855	Uqcrb	Cytochrome b-c1 complex subunit 7	QCR7_MOUSE	8	0.10974	0.10974	2.92491	1.02925	0.223465
0pt5 / Ctrl	Q8QZV7	Asun	Protein asunder homolog	ASUN_MOUSE	8	-0.164827	0.164827	-14.142	0.85858	0.223735
0pt5 / Ctrl	O35704	Sptlc1	Serine palmitoyltransferase 1	SPTC1_MOUSE	6	-0.609744	0.609744	-14.6463	0.853537	0.223735
0pt5 / Ctrl	Q91V92	Acly	ATP-citrate synthase	ACLY_MOUSE	62	-0.0539319	0.0539319	-3.39572	0.966043	0.223762
0pt5 / Ctrl	O08788	Dctn1	Dynactin subunit 1	DCTN1_MOUSE	40	0.0642933	0.0642933	12.2771	1.12277	0.223902
0pt5 / Ctrl	Q8CCF0	Prpf31	U4/U6 small nuclear ribonucleoprotein Prp31	PRP31_MOUSE	16	0.154669	0.154669	28.5279	1.28528	0.224268
0pt5 / Ctrl	Q9CQA3	Sdhb	Succinate dehydrogenase [ubiquinone] iron-sulfur subunit, mitochondrial	SDHB_MOUSE	14	-0.0716459	0.0716459	-0.619833	0.993802	0.224515
0pt5 / Ctrl	Q9QZM0	Ubqln2	Ubiquilin-2	UBQL2_MOUSE	10	0.110533	0.110533	-1.10533	0.988947	0.224664
0pt5 / Ctrl	Q9EQQ9	Mgea5	Protein O-GlcNAcase	OGA_MOUSE	16	-0.105281	0.105281	-3.08867	0.969113	0.224799
0pt5 / Ctrl	P39054	Dnm2	Dynamin-2	DYN2_MOUSE	32	-0.0595969	0.0595969	-1.27049	0.987295	0.224935
0pt5 / Ctrl	P99027	Rplp2	60S acidic ribosomal protein P2	RLA2_MOUSE	17	-0.248287	0.248287	-0.670116	0.993299	0.225068
0pt5 / Ctrl	Q8VCP8	Ak6	Adenylate kinase isoenzyme 6	KAD6_MOUSE	1	0.0714492	0.0714492	4.77813	1.04778	0.225106
0pt5 / Ctrl	Q9QXL8	Nme7	Nucleoside diphosphate kinase 7	NDK7_MOUSE	3	-0.143351	0.143351	-7.64419	0.923558	0.225221
0pt5 / Ctrl	Q9DCJ1	Mlst8	Target of rapamycin complex subunit LST8	LST8_MOUSE	3	0.333227	0.333227	40.5618	1.40562	0.225602
0pt5 / Ctrl	Q9Z2Q6	2020-09-05	Septin-5	SEPT5_MOUSE	8	-0.0476625	0.0476625	-2.54779	0.974522	0.225669
0pt5 / Ctrl	Q9CZP5	Bcs1l	Mitochondrial chaperone BCS1	BCS1_MOUSE	3	0.232416	0.232416	14.389	1.14389	0.225686
0pt5 / Ctrl	O70422	Gtf2h4	General transcription factor IIH subunit 4	TF2H4_MOUSE	2	0.390593	0.390593	48.0739	1.48074	0.225686
0pt5 / Ctrl	Q8R480	Nup85	Nuclear pore complex protein Nup85	NUP85_MOUSE	17	0.0867151	0.0867151	-3.04864	0.969514	0.225705
0pt5 / Ctrl	Q80X50	Ubap2l	Ubiquitin-associated protein 2-like	UBP2L_MOUSE	28	-0.0361033	0.0361033	-0.748257	0.992517	0.22615
0pt5 / Ctrl	P70336	Rock2	Rho-associated protein kinase 2	ROCK2_MOUSE	23	0.0781254	0.0781254	0.525114	1.00525	0.226364
0pt5 / Ctrl	Q69ZS8	Kazn	Kazrin	KAZRN_MOUSE	1	-0.040032	0.040032	-1.98518	0.980148	0.22668
0pt5 / Ctrl	Q8BH74	Nup107	Nuclear pore complex protein Nup107	NU107_MOUSE	35	-0.0557818	0.0557818	-2.65867	0.973413	0.226708
0pt5 / Ctrl	P47856	Gfpt1	Glutamine--fructose-6-phosphate aminotransferase [isomerizing] 1	GFPT1_MOUSE	28	-0.0863052	0.0863052	-0.582544	0.994175	0.226952
0pt5 / Ctrl	Q91V81	Rbm42	RNA-binding protein 42	RBM42_MOUSE	1	0.129843	0.129843	9.31436	1.09314	0.227158
0pt5 / Ctrl	Q8VCS3	Fam20b	Glycosaminoglycan xylosylkinase	XYLK_MOUSE	2	0.0923264	0.0923264	9.52184	1.09522	0.227191
0pt5 / Ctrl	Q8CIE6	Copa	Coatomer subunit alpha	COPA_MOUSE	63	0.0468855	0.0468855	-0.71951	0.992805	0.22727
0pt5 / Ctrl	Q9CQP2	Trappc2	Trafficking protein particle complex subunit 2	TPPC2_MOUSE	4	0.238587	0.238587	4.03424	1.04034	0.227426
0pt5 / Ctrl	Q8K1A6	Cc2d1a	Coiled-coil and C2 domain-containing protein 1A	C2D1A_MOUSE	8	-0.0947183	0.0947183	-6.04264	0.939574	0.227553
0pt5 / Ctrl	Q9CZL5	Pcbd2	Pterin-4-alpha-carbinolamine dehydratase 2	PHS2_MOUSE	1	-0.275469	0.275469	-15.619	0.84381	0.22765
0pt5 / Ctrl	Q2KN98	Specc1l	Cytospin-A	CYTSA_MOUSE	9	-0.110901	0.110901	-0.513806	0.994862	0.227874
0pt5 / Ctrl	Q9R087	Gpc6	Glypican-6	GPC6_MOUSE	2	-0.0702545	0.0702545	-4.24395	0.957561	0.227874
0pt5 / Ctrl	Q924H2	Med15	Mediator of RNA polymerase II transcription subunit 15	MED15_MOUSE	4	0.143871	0.143871	16.7596	1.1676	0.227902
0pt5 / Ctrl	O35239	Ptpn9	Tyrosine-protein phosphatase non-receptor type 9	PTN9_MOUSE	8	-0.220116	0.220116	-52.9199	0.470801	0.228063
0pt5 / Ctrl	Q5F285	Tmem256	Transmembrane protein 256	TM256_MOUSE	1	-0.189079	0.189079	-11.9416	0.880584	0.228156
0pt5 / Ctrl	Q8CIB5	Fermt2	Fermitin family homolog 2	FERM2_MOUSE	31	-0.062462	0.062462	-13.5618	0.864382	0.228227
0pt5 / Ctrl	Q8BR63	Fam177a1	Protein FAM177A1	F177A_MOUSE	4	-0.0419318	0.0419318	-2.46949	0.975305	0.228227
0pt5 / Ctrl	A2RSY6	Trmt1l	TRMT1-like protein	TRM1L_MOUSE	11	-0.091891	0.091891	-10.8733	0.891267	0.228298
0pt5 / Ctrl	Q03963	Eif2ak2	Interferon-induced, double-stranded RNA-activated protein kinase	E2AK2_MOUSE	5	-0.156427	0.156427	-8.14078	0.918592	0.228468
0pt5 / Ctrl	Q8BW96	Camk1d	Calcium/calmodulin-dependent protein kinase type 1D	KCC1D_MOUSE	4	0.121473	0.121473	3.74071	1.03741	0.228529
0pt5 / Ctrl	Q9CQU5	Zwint	ZW10 interactor	ZWINT_MOUSE	3	0.284757	0.284757	0.1404	1.0014	0.228723
0pt5 / Ctrl	Q6PGL7	Fam21	WASH complex subunit FAM21	FAM21_MOUSE	17	-0.0660386	0.0660386	-5.90023	0.940998	0.228846
0pt5 / Ctrl	A2ASZ8	Slc25a25	Calcium-binding mitochondrial carrier protein SCaMC-2	SCMC2_MOUSE	2	0.587843	0.587843	9.52292	1.09523	0.22905
0pt5 / Ctrl	P80314	Cct2	T-complex protein 1 subunit beta	TCPB_MOUSE	53	-0.0889101	0.0889101	-0.325327	0.996747	0.229051
0pt5 / Ctrl	Q9CR70	Lage3	EKC/KEOPS complex subunit Lage3	LAGE3_MOUSE	1	0.071701	0.071701	5.13172	1.05132	0.229598
0pt5 / Ctrl	O88696	Clpp	ATP-dependent Clp protease proteolytic subunit, mitochondrial	CLPP_MOUSE	10	0.0572301	0.0572301	2.40789	1.02408	0.229634
0pt5 / Ctrl	Q920A7	Afg3l1	AFG3-like protein 1	AFG31_MOUSE	6	0.0884251	0.0884251	9.65547	1.09655	0.229634
0pt5 / Ctrl	Q4PJX1	Odr4	Protein odr-4 homolog	ODR4_MOUSE	2	-0.276067	0.276067	-10.1876	0.898124	0.229634
0pt5 / Ctrl	Q80UZ2	Sdad1	Protein SDA1 homolog	SDA1_MOUSE	1	0.481516	0.481516	23.5466	1.23547	0.230023
0pt5 / Ctrl	Q8BY71	Hat1	Histone acetyltransferase type B catalytic subunit	HAT1_MOUSE	19	0.0928358	0.0928358	-0.306035	0.99694	0.230078
0pt5 / Ctrl	O70492	Snx3	Sorting nexin-3	SNX3_MOUSE	11	0.131048	0.131048	1.31538	1.01315	0.230222
0pt5 / Ctrl	Q9ER63	Tnfrsf23	Tumor necrosis factor receptor superfamily member 23	TNR23_MOUSE	1	-0.249295	0.249295	-14.6283	0.853717	0.230286
0pt5 / Ctrl	Q8BKC8	Pi4kb	Phosphatidylinositol 4-kinase beta	PI4KB_MOUSE	5	0.145296	0.145296	16.6866	1.16687	0.23036
0pt5 / Ctrl	Q80XU3	Nucks1	Nuclear ubiquitous casein and cyclin-dependent kinase substrate 1	NUCKS_MOUSE	8	0.529774	0.529774	-11.3408	0.886592	0.230486
0pt5 / Ctrl	Q9Z1B5	Mad2l1	Mitotic spindle assembly checkpoint protein MAD2A	MD2L1_MOUSE	7	-0.0538686	0.0538686	-2.19077	0.978092	0.230785
0pt5 / Ctrl	Q6ZWX6	Eif2s1	Eukaryotic translation initiation factor 2 subunit 1	IF2A_MOUSE	24	0.0641728	0.0641728	0.805252	1.00805	0.231059
0pt5 / Ctrl	P54823	Ddx6	Probable ATP-dependent RNA helicase DDX6	DDX6_MOUSE	25	0.165585	0.165585	2.34659	1.02347	0.231362
0pt5 / Ctrl	Q8CI04	Cog3	Conserved oligomeric Golgi complex subunit 3	COG3_MOUSE	8	0.246366	0.246366	13.3164	1.13316	0.231362
0pt5 / Ctrl	P58801	Ripk2	Receptor-interacting serine/threonine-protein kinase 2	RIPK2_MOUSE	1	0.160372	0.160372	9.32816	1.09328	0.231601
0pt5 / Ctrl	Q8WTY4	Ciapin1	Anamorsin	CPIN1_MOUSE	8	0.101067	0.101067	0.654635	1.00655	0.231826
0pt5 / Ctrl	Q8CFE2	NaN	UPF0609 protein C4orf27 homolog	CD027_MOUSE	8	0.121579	0.121579	2.99322	1.02993	0.231826
0pt5 / Ctrl	P28660	Nckap1	Nck-associated protein 1	NCKP1_MOUSE	29	0.0395024	0.0395024	-0.823331	0.991767	0.231851
0pt5 / Ctrl	Q8K2D6	Dctd	Deoxycytidylate deaminase	DCTD_MOUSE	2	-0.64204	0.64204	0.283048	1.00283	0.23198
0pt5 / Ctrl	Q05D44	Eif5b	Eukaryotic translation initiation factor 5B	IF2P_MOUSE	53	0.0594245	0.0594245	0.396465	1.00396	0.232069
0pt5 / Ctrl	Q61102	Abcb7	ATP-binding cassette sub-family B member 7, mitochondrial	ABCB7_MOUSE	13	-0.12701	0.12701	-14.7837	0.852163	0.232135
0pt5 / Ctrl	Q9DCX2	Atp5h	ATP synthase subunit d, mitochondrial	ATP5H_MOUSE	15	0.156673	0.156673	-0.209063	0.997909	0.232187
0pt5 / Ctrl	Q8K4Q0	Rptor	Regulatory-associated protein of mTOR	RPTOR_MOUSE	1	-0.171752	0.171752	-10.1408	0.898592	0.232234
0pt5 / Ctrl	Q8BUN5	Smad3	Mothers against decapentaplegic homolog 3	SMAD3_MOUSE	1	-0.161604	0.161604	-9.26331	0.907367	0.232323
0pt5 / Ctrl	Q61103	Dpf2	Zinc finger protein ubi-d4	REQU_MOUSE	5	0.135334	0.135334	11.6939	1.11694	0.232332
0pt5 / Ctrl	P08249	Mdh2	Malate dehydrogenase, mitochondrial	MDHM_MOUSE	21	0.0681251	0.0681251	2.23353	1.02234	0.232947
0pt5 / Ctrl	Q62159	Rhoc	Rho-related GTP-binding protein RhoC	RHOC_MOUSE	6	0.466923	0.466923	132.511	2.32511	0.232947
0pt5 / Ctrl	Q2VPQ9	Meaf6	Chromatin modification-related protein MEAF6	EAF6_MOUSE	1	0.725027	0.725027	129.458	2.29458	0.232947
0pt5 / Ctrl	Q8C1S0	Med19	Mediator of RNA polymerase II transcription subunit 19	MED19_MOUSE	3	-0.307132	0.307132	-3.0812	0.969188	0.232947
0pt5 / Ctrl	Q8CGC7	Eprs	Bifunctional glutamate/proline--tRNA ligase	SYEP_MOUSE	90	0.0466401	0.0466401	-0.393398	0.996066	0.233443
0pt5 / Ctrl	Q9WTK3	Gpaa1	Glycosylphosphatidylinositol anchor attachment 1 protein	GPAA1_MOUSE	5	-0.205046	0.205046	-7.16072	0.928393	0.233587
0pt5 / Ctrl	Q9Z0U1	Tjp2	Tight junction protein ZO-2	ZO2_MOUSE	8	-0.220181	0.220181	-12.1619	0.878381	0.233616
0pt5 / Ctrl	P35293	Rab18	Ras-related protein Rab-18	RAB18_MOUSE	13	0.141136	0.141136	5.92039	1.0592	0.233638
0pt5 / Ctrl	Q3TWW8	Srsf6	Serine/arginine-rich splicing factor 6	SRSF6_MOUSE	10	0.143593	0.143593	6.91784	1.06918	0.23411
0pt5 / Ctrl	P05064	Aldoa	Fructose-bisphosphate aldolase A	ALDOA_MOUSE	46	0.0565149	0.0565149	-0.857396	0.991426	0.234165
0pt5 / Ctrl	Q9WVD4	Clcn5	H(+)/Cl(-) exchange transporter 5	CLCN5_MOUSE	2	-0.266255	0.266255	-14.1251	0.858749	0.23418
0pt5 / Ctrl	Q05CL8	Larp7	La-related protein 7	LARP7_MOUSE	24	-0.0943339	0.0943339	-2.05854	0.979415	0.234596
0pt5 / Ctrl	Q3TCH7	Cul4a	Cullin-4A	CUL4A_MOUSE	14	-0.117181	0.117181	-20.5517	0.794483	0.234676
0pt5 / Ctrl	Q7TQK4	Exosc3	Exosome complex component RRP40	EXOS3_MOUSE	7	-0.0647483	0.0647483	-6.77276	0.932272	0.234946
0pt5 / Ctrl	Q6P4S8	Ints1	Integrator complex subunit 1	INT1_MOUSE	18	0.0631286	0.0631286	5.67224	1.05672	0.235133
0pt5 / Ctrl	Q8BH97	Rcn3	Reticulocalbin-3	RCN3_MOUSE	16	-0.169372	0.169372	-2.7847	0.972153	0.23514
0pt5 / Ctrl	A6X919	Dpy19l1	Probable C-mannosyltransferase DPY19L1	D19L1_MOUSE	4	-0.151715	0.151715	-2.06989	0.979301	0.23514
0pt5 / Ctrl	P21550	Eno3	Beta-enolase	ENOB_MOUSE	1	-0.0963689	0.0963689	-6.34003	0.9366	0.235205
0pt5 / Ctrl	P62900	Rpl31	60S ribosomal protein L31	RL31_MOUSE	15	0.274103	0.274103	1.14916	1.01149	0.235453
0pt5 / Ctrl	Q61495;Q7TSF1	Dsg1a;Dsg1b	Desmoglein-1-alpha;Desmoglein-1-beta	DSG1A_MOUSE;DSG1B_MOUSE	2	-0.560324	0.560324	-31.5696	0.684304	0.235882
0pt5 / Ctrl	P23492	Pnp	Purine nucleoside phosphorylase	PNPH_MOUSE	17	0.0417638	0.0417638	0.0890635	1.00089	0.235895
0pt5 / Ctrl	Q8C7X2	Emc1	ER membrane protein complex subunit 1	EMC1_MOUSE	28	0.053271	0.053271	1.90208	1.01902	0.236097
0pt5 / Ctrl	P59808	Sash1	SAM and SH3 domain-containing protein 1	SASH1_MOUSE	7	-0.0908897	0.0908897	-2.11717	0.978828	0.236105
0pt5 / Ctrl	Q9JHQ5	Lztfl1	Leucine zipper transcription factor-like protein 1	LZTL1_MOUSE	6	-0.453916	0.453916	-18.0222	0.819778	0.236457
0pt5 / Ctrl	P46062	Sipa1	Signal-induced proliferation-associated protein 1	SIPA1_MOUSE	2	-0.702612	0.702612	-37.445	0.62555	0.236885
0pt5 / Ctrl	Q8BNY6	Ncs1	Neuronal calcium sensor 1	NCS1_MOUSE	2	-0.20176	0.20176	-6.05235	0.939477	0.237215
0pt5 / Ctrl	P33610	Prim2	DNA primase large subunit	PRI2_MOUSE	19	-0.0954799	0.0954799	-13.4782	0.865218	0.237275
0pt5 / Ctrl	Q6RUT7	Ccsmst1	Protein CCSMST1	CSMT1_MOUSE	1	-0.158622	0.158622	-9.20942	0.907906	0.237275
0pt5 / Ctrl	Q9WV85	Nme3	Nucleoside diphosphate kinase 3	NDK3_MOUSE	1	0.713187	0.713187	-18.2614	0.817386	0.237299
0pt5 / Ctrl	P47757	Capzb	F-actin-capping protein subunit beta	CAPZB_MOUSE	15	-0.093734	0.093734	-10.6074	0.893926	0.237345
0pt5 / Ctrl	Q8CFQ3	Aqr	Intron-binding protein aquarius	AQR_MOUSE	21	0.063219	0.063219	2.97474	1.02975	0.237433
0pt5 / Ctrl	Q91ZU6	Dst	Dystonin	DYST_MOUSE	26	-0.235486	0.235486	-16.8075	0.831925	0.237526
0pt5 / Ctrl	Q3V300	Kif22	Kinesin-like protein KIF22	KIF22_MOUSE	9	-0.186506	0.186506	7.23701	1.07237	0.237744
0pt5 / Ctrl	P97760	Polr2c	DNA-directed RNA polymerase II subunit RPB3	RPB3_MOUSE	7	-0.0430871	0.0430871	-1.93733	0.980627	0.237965
0pt5 / Ctrl	Q62077	Plcg1	1-phosphatidylinositol 4,5-bisphosphate phosphodiesterase gamma-1	PLCG1_MOUSE	4	0.809892	0.809892	14.9993	1.14999	0.238226
0pt5 / Ctrl	P97868	Rbbp6	E3 ubiquitin-protein ligase RBBP6	RBBP6_MOUSE	9	0.610624	0.610624	-1.37993	0.986201	0.238253
0pt5 / Ctrl	Q8BQ30	Ppp1r18	Phostensin	PPR18_MOUSE	13	-0.265295	0.265295	-2.9963	0.970037	0.238408
0pt5 / Ctrl	Q99L90	Mcrs1	Microspherule protein 1	MCRS1_MOUSE	2	0.319026	0.319026	17.9779	1.17978	0.23864
0pt5 / Ctrl	Q8BX70	Vps13c	Vacuolar protein sorting-associated protein 13C	VP13C_MOUSE	4	0.312163	0.312163	63.8533	1.63853	0.23864
0pt5 / Ctrl	Q8BVE8	Whsc1	Histone-lysine N-methyltransferase NSD2	NSD2_MOUSE	5	-0.145681	0.145681	-9.46027	0.905397	0.238708
0pt5 / Ctrl	Q52KI8	Srrm1	Serine/arginine repetitive matrix protein 1	SRRM1_MOUSE	14	0.0996575	0.0996575	-0.616984	0.99383	0.239044
0pt5 / Ctrl	Q9JII5	Dazap1	DAZ-associated protein 1	DAZP1_MOUSE	11	-0.0957921	0.0957921	-5.7638	0.942362	0.239403
0pt5 / Ctrl	Q99KN2	Ciao1	Probable cytosolic iron-sulfur protein assembly protein CIAO1	CIAO1_MOUSE	4	-0.158854	0.158854	-15.682	0.84318	0.239472
0pt5 / Ctrl	Q6ZPU9	Kif1bp	KIF1-binding protein	KBP_MOUSE	8	-0.141794	0.141794	-4.52539	0.954746	0.239583
0pt5 / Ctrl	Q8BTY2	Slc4a7	Sodium bicarbonate cotransporter 3	S4A7_MOUSE	5	-0.183375	0.183375	-12.4674	0.875326	0.239621
0pt5 / Ctrl	P61082	Ube2m	NEDD8-conjugating enzyme Ubc12	UBC12_MOUSE	10	0.279364	0.279364	4.33078	1.04331	0.23964
0pt5 / Ctrl	Q62167	Ddx3x	ATP-dependent RNA helicase DDX3X	DDX3X_MOUSE	47	-0.0683718	0.0683718	2.30383	1.02304	0.23964
0pt5 / Ctrl	Q8BTV2	Cpsf7	Cleavage and polyadenylation specificity factor subunit 7	CPSF7_MOUSE	9	0.213619	0.213619	0.788221	1.00788	0.23964
0pt5 / Ctrl	A2ADY9	Ddi2	Protein DDI1 homolog 2	DDI2_MOUSE	7	-0.0267124	0.0267124	-0.557377	0.994426	0.239731
0pt5 / Ctrl	Q8BYU6	Tor1aip2	Torsin-1A-interacting protein 2	TOIP2_MOUSE	13	0.0769858	0.0769858	5.5914	1.05591	0.23989
0pt5 / Ctrl	Q9CX48	Zcchc10	Zinc finger CCHC domain-containing protein 10	ZCH10_MOUSE	1	0.570218	0.570218	66.0925	1.66092	0.240156
0pt5 / Ctrl	B2RXC1	Trappc11	Trafficking protein particle complex subunit 11	TPC11_MOUSE	6	-0.0819172	0.0819172	-6.29242	0.937076	0.240237
0pt5 / Ctrl	Q99KK7	Dpp3	Dipeptidyl peptidase 3	DPP3_MOUSE	22	-0.0492142	0.0492142	-3.39697	0.96603	0.240338
0pt5 / Ctrl	Q921J2	Rheb	GTP-binding protein Rheb	RHEB_MOUSE	10	0.0469107	0.0469107	0.886522	1.00887	0.24037
0pt5 / Ctrl	P62331	Arf6	ADP-ribosylation factor 6	ARF6_MOUSE	8	-0.0706084	0.0706084	3.45589	1.03456	0.240389
0pt5 / Ctrl	Q9D8X0	Manbal	Protein MANBAL	MANBL_MOUSE	1	-0.069694	0.069694	-3.66581	0.963342	0.240389
0pt5 / Ctrl	Q9CQI7	Snrpb2	U2 small nuclear ribonucleoprotein B''	RU2B_MOUSE	9	-0.100975	0.100975	-2.97451	0.970255	0.240511
0pt5 / Ctrl	Q9CQF9	Pcyox1	Prenylcysteine oxidase	PCYOX_MOUSE	12	-0.0552618	0.0552618	-5.77463	0.942254	0.240857
0pt5 / Ctrl	Q921X6	Polr3f	DNA-directed RNA polymerase III subunit RPC6	RPC6_MOUSE	1	0.0975001	0.0975001	7.64248	1.07642	0.241115
0pt5 / Ctrl	Q61739	Itga6	Integrin alpha-6	ITA6_MOUSE	4	0.198299	0.198299	14.4119	1.14412	0.241316
0pt5 / Ctrl	Q9D0T2	Dusp12	Dual specificity protein phosphatase 12	DUS12_MOUSE	1	0.0751304	0.0751304	5.01211	1.05012	0.241406
0pt5 / Ctrl	Q99NH0	Ankrd17	Ankyrin repeat domain-containing protein 17	ANR17_MOUSE	17	-0.158827	0.158827	-2.09253	0.979075	0.241506
0pt5 / Ctrl	Q80YQ2	Med23	Mediator of RNA polymerase II transcription subunit 23	MED23_MOUSE	10	0.0807403	0.0807403	-0.471372	0.995286	0.241526
0pt5 / Ctrl	Q9DCL8	Ppp1r2	Protein phosphatase inhibitor 2	IPP2_MOUSE	6	-0.348559	0.348559	-3.70651	0.962935	0.24158
0pt5 / Ctrl	Q6PA06	Atl2	Atlastin-2	ATLA2_MOUSE	10	-0.226936	0.226936	-6.10014	0.938999	0.24158
0pt5 / Ctrl	Q8QZY6	Tspan14	Tetraspanin-14	TSN14_MOUSE	1	-0.549719	0.549719	-24.1601	0.758399	0.24158
0pt5 / Ctrl	Q921I9	Exosc4	Exosome complex component RRP41	EXOS4_MOUSE	4	0.0748614	0.0748614	4.4439	1.04444	0.241635
0pt5 / Ctrl	Q78IK4	Apool	MICOS complex subunit Mic27	MIC27_MOUSE	8	-0.120733	0.120733	-8.35612	0.916439	0.241736
0pt5 / Ctrl	Q80WG5	Lrrc8a	Volume-regulated anion channel subunit LRRC8A	LRC8A_MOUSE	5	0.0514207	0.0514207	4.48449	1.04484	0.242439
0pt5 / Ctrl	Q9D0B6	Pbdc1	Protein PBDC1	PBDC1_MOUSE	13	-0.172855	0.172855	-0.556781	0.994432	0.242747
0pt5 / Ctrl	Q91WB7	Ubtd1	Ubiquitin domain-containing protein 1	UBTD1_MOUSE	1	-0.832918	0.832918	-35.4096	0.645904	0.24282
0pt5 / Ctrl	P70349	Hint1	Histidine triad nucleotide-binding protein 1	HINT1_MOUSE	14	0.127136	0.127136	-1.76872	0.982313	0.242911
0pt5 / Ctrl	Q9D937	NaN	Uncharacterized protein C11orf98 homolog	CK098_MOUSE	2	-0.213933	0.213933	-9.9249	0.900751	0.242911
0pt5 / Ctrl	O35654	Pold2	DNA polymerase delta subunit 2	DPOD2_MOUSE	5	-0.0736601	0.0736601	-2.74701	0.97253	0.243271
0pt5 / Ctrl	Q9QZD8	Slc25a10	Mitochondrial dicarboxylate carrier	DIC_MOUSE	7	0.081052	0.081052	0.414786	1.00415	0.243271
0pt5 / Ctrl	Q9CWW7	Cxxc1	CXXC-type zinc finger protein 1	CXXC1_MOUSE	1	0.366595	0.366595	22.0627	1.22063	0.243271
0pt5 / Ctrl	O55028	Bckdk	[3-methyl-2-oxobutanoate dehydrogenase [lipoamide]] kinase, mitochondrial	BCKD_MOUSE	6	0.231618	0.231618	49.8533	1.49853	0.243768
0pt5 / Ctrl	Q5SF07	Igf2bp2	Insulin-like growth factor 2 mRNA-binding protein 2	IF2B2_MOUSE	23	0.0585295	0.0585295	0.962726	1.00963	0.24418
0pt5 / Ctrl	Q6PE54	Dhx40	Probable ATP-dependent RNA helicase DHX40	DHX40_MOUSE	2	-0.0610922	0.0610922	-3.47744	0.965226	0.244547
0pt5 / Ctrl	P62746	Rhob	Rho-related GTP-binding protein RhoB	RHOB_MOUSE	3	0.251292	0.251292	-2.24355	0.977564	0.244663
0pt5 / Ctrl	Q9D6S7	Mrrf	Ribosome-recycling factor, mitochondrial	RRFM_MOUSE	4	0.106323	0.106323	6.88047	1.0688	0.244663
0pt5 / Ctrl	Q8R143	Pttg1ip	Pituitary tumor-transforming gene 1 protein-interacting protein	PTTG_MOUSE	3	-0.130242	0.130242	6.60299	1.06603	0.244751
0pt5 / Ctrl	P33174	Kif4	Chromosome-associated kinesin KIF4	KIF4_MOUSE	36	-0.0513405	0.0513405	-0.459039	0.99541	0.244773
0pt5 / Ctrl	Q8C6I2	Sdhaf2	Succinate dehydrogenase assembly factor 2, mitochondrial	SDHF2_MOUSE	3	0.435964	0.435964	12.6592	1.12659	0.245071
0pt5 / Ctrl	Q8BL99	Dopey1	Protein dopey-1	DOP1_MOUSE	1	0.12334	0.12334	9.76235	1.09762	0.245098
0pt5 / Ctrl	Q99LC3	Ndufa10	NADH dehydrogenase [ubiquinone] 1 alpha subcomplex subunit 10, mitochondrial	NDUAA_MOUSE	14	0.0731378	0.0731378	1.81135	1.01811	0.245312
0pt5 / Ctrl	P97372	Psme2	Proteasome activator complex subunit 2	PSME2_MOUSE	12	-0.0749458	0.0749458	-4.79806	0.952019	0.245981
0pt5 / Ctrl	Q6VN19	Ranbp10	Ran-binding protein 10	RBP10_MOUSE	6	-0.175242	0.175242	-14.6918	0.853082	0.246098
0pt5 / Ctrl	P51660	Hsd17b4	Peroxisomal multifunctional enzyme type 2	DHB4_MOUSE	26	0.0525771	0.0525771	1.26113	1.01261	0.246108
0pt5 / Ctrl	Q80UG5	2020-09-09	Septin-9	SEPT9_MOUSE	38	-0.0734123	0.0734123	-3.8548	0.961452	0.246113
0pt5 / Ctrl	Q9CV28	Fam188a	Protein FAM188A	F188A_MOUSE	1	0.152482	0.152482	12.581	1.12581	0.246388
0pt5 / Ctrl	P48678	Lmna	Prelamin-A/C	LMNA_MOUSE	82	0.045421	0.045421	2.02919	1.02029	0.246414
0pt5 / Ctrl	Q9D338	Mrpl19	39S ribosomal protein L19, mitochondrial	RM19_MOUSE	7	0.146849	0.146849	1.58317	1.01583	0.246799
0pt5 / Ctrl	O88878	Zfand5	AN1-type zinc finger protein 5	ZFAN5_MOUSE	1	0.759413	0.759413	46.1041	1.46104	0.246826
0pt5 / Ctrl	P62717	Rpl18a	60S ribosomal protein L18a	RL18A_MOUSE	14	0.143864	0.143864	0.322297	1.00322	0.246913
0pt5 / Ctrl	Q8C167	Prepl	Prolyl endopeptidase-like	PPCEL_MOUSE	1	-0.256522	0.256522	-15.3036	0.846964	0.247067
0pt5 / Ctrl	Q9ERS2	Ndufa13	NADH dehydrogenase [ubiquinone] 1 alpha subcomplex subunit 13	NDUAD_MOUSE	5	0.156445	0.156445	14.5445	1.14545	0.247205
0pt5 / Ctrl	Q9CPV5	Pmf1	Polyamine-modulated factor 1	PMF1_MOUSE	2	0.0751867	0.0751867	1.29029	1.0129	0.247208
0pt5 / Ctrl	P50518	Atp6v1e1	V-type proton ATPase subunit E 1	VATE1_MOUSE	12	0.111674	0.111674	1.85071	1.01851	0.24729
0pt5 / Ctrl	Q8BG48	Stk17b	Serine/threonine-protein kinase 17B	ST17B_MOUSE	1	-1.53465	1.53465	-24.4512	0.755488	0.247466
0pt5 / Ctrl	Q80U95	Ube3c	Ubiquitin-protein ligase E3C	UBE3C_MOUSE	15	0.100795	0.100795	-0.488107	0.995119	0.247556
0pt5 / Ctrl	Q9JJE7	Fads3	Fatty acid desaturase 3	FADS3_MOUSE	5	-0.249138	0.249138	-9.45186	0.905481	0.247612
0pt5 / Ctrl	Q8R1T4	Slc35a3	UDP-N-acetylglucosamine transporter	S35A3_MOUSE	1	0.240293	0.240293	20.1612	1.20161	0.247671
0pt5 / Ctrl	Q9D7B7	Gpx8	Probable glutathione peroxidase 8	GPX8_MOUSE	5	-0.0580138	0.0580138	-2.8012	0.971988	0.247785
0pt5 / Ctrl	P28798	Grn	Granulins	GRN_MOUSE	7	-0.0720766	0.0720766	-9.49184	0.905082	0.248097
0pt5 / Ctrl	Q9D2Q8	S100a14	Protein S100-A14	S10AE_MOUSE	1	0.817021	0.817021	144.641	2.44641	0.248373
0pt5 / Ctrl	Q8K215	Lyrm4	LYR motif-containing protein 4	LYRM4_MOUSE	3	0.393096	0.393096	19.5096	1.1951	0.248547
0pt5 / Ctrl	Q9DCJ5	Ndufa8	NADH dehydrogenase [ubiquinone] 1 alpha subcomplex subunit 8	NDUA8_MOUSE	7	0.429792	0.429792	4.45186	1.04452	0.248554
0pt5 / Ctrl	Q9QZB7	Actr10	Actin-related protein 10	ARP10_MOUSE	11	0.128212	0.128212	6.31828	1.06318	0.248577
0pt5 / Ctrl	Q9CQV4	Fam134c	Protein FAM134C	F134C_MOUSE	2	-0.404294	0.404294	-11.6515	0.883485	0.248734
0pt5 / Ctrl	Q9Z2V5	Hdac6	Histone deacetylase 6	HDAC6_MOUSE	6	-0.0332338	0.0332338	-1.16437	0.988356	0.248899
0pt5 / Ctrl	Q04750	Top1	DNA topoisomerase 1	TOP1_MOUSE	30	0.0461102	0.0461102	3.40881	1.03409	0.249102
0pt5 / Ctrl	Q8CIL4	NaN	Uncharacterized protein C1orf131 homolog	CA131_MOUSE	2	-0.144249	0.144249	-15.4639	0.845361	0.249381
0pt5 / Ctrl	Q922W5	Pycr1	Pyrroline-5-carboxylate reductase 1, mitochondrial	P5CR1_MOUSE	5	-0.154585	0.154585	-3.00533	0.969947	0.249473
0pt5 / Ctrl	Q99KW3	Triobp	TRIO and F-actin-binding protein	TARA_MOUSE	14	-0.157977	0.157977	-7.06171	0.929383	0.249674
0pt5 / Ctrl	Q01320	Top2a	DNA topoisomerase 2-alpha	TOP2A_MOUSE	69	0.0653998	0.0653998	1.66511	1.01665	0.249991
0pt5 / Ctrl	O54965	Rnf13	E3 ubiquitin-protein ligase RNF13	RNF13_MOUSE	2	-0.670105	0.670105	-21.8394	0.781606	0.250103
0pt5 / Ctrl	Q8BSK8	Rps6kb1	Ribosomal protein S6 kinase beta-1	KS6B1_MOUSE	2	0.126164	0.126164	7.63083	1.07631	0.250103
0pt5 / Ctrl	Q64314	Cd34	Hematopoietic progenitor cell antigen CD34	CD34_MOUSE	3	0.0838313	0.0838313	0.786622	1.00787	0.25017
0pt5 / Ctrl	Q8BJZ4	Mrps35	28S ribosomal protein S35, mitochondrial	RT35_MOUSE	7	0.1267	0.1267	6.33458	1.06335	0.250197
0pt5 / Ctrl	Q8R361	Rab11fip5	Rab11 family-interacting protein 5	RFIP5_MOUSE	3	0.143018	0.143018	12.6755	1.12676	0.250197
0pt5 / Ctrl	Q3UV71	Tmtc1	Transmembrane and TPR repeat-containing protein 1	TMTC1_MOUSE	1	-0.0546786	0.0546786	7.65539	1.07655	0.250254
0pt5 / Ctrl	Q60759	Gcdh	Glutaryl-CoA dehydrogenase, mitochondrial	GCDH_MOUSE	8	-0.149567	0.149567	-6.20697	0.93793	0.250661
0pt5 / Ctrl	Q6ZQK0	Ncapd3	Condensin-2 complex subunit D3	CNDD3_MOUSE	13	-0.0707154	0.0707154	-4.55947	0.954405	0.25106
0pt5 / Ctrl	O35864	Cops5	COP9 signalosome complex subunit 5	CSN5_MOUSE	18	-0.093793	0.093793	0.031799	1.00032	0.251124
0pt5 / Ctrl	O55242	Sigmar1	Sigma non-opioid intracellular receptor 1	SGMR1_MOUSE	4	-0.067851	0.067851	-2.91671	0.970833	0.251154
0pt5 / Ctrl	P80315	Cct4	T-complex protein 1 subunit delta	TCPD_MOUSE	47	0.0521812	0.0521812	0.733841	1.00734	0.251255
0pt5 / Ctrl	Q9ER41	Tor1b	Torsin-1B	TOR1B_MOUSE	10	-0.18656	0.18656	-30.5318	0.694682	0.251304
0pt5 / Ctrl	Q99KD5	Unc45a	Protein unc-45 homolog A	UN45A_MOUSE	7	0.174146	0.174146	6.19783	1.06198	0.251304
0pt5 / Ctrl	Q8JZQ9	Eif3b	Eukaryotic translation initiation factor 3 subunit B	EIF3B_MOUSE	44	0.0374656	0.0374656	0.576659	1.00577	0.251477
0pt5 / Ctrl	Q9QYF1	Rdh11	Retinol dehydrogenase 11	RDH11_MOUSE	10	-0.261834	0.261834	11.6782	1.11678	0.251477
0pt5 / Ctrl	O89001	Cpd	Carboxypeptidase D	CBPD_MOUSE	3	-0.1853	0.1853	-4.37751	0.956225	0.251667
0pt5 / Ctrl	Q8CHY6	Gatad2a	Transcriptional repressor p66 alpha	P66A_MOUSE	8	-0.0487778	0.0487778	-6.45944	0.935406	0.251907
0pt5 / Ctrl	Q8K202	Polr1e	DNA-directed RNA polymerase I subunit RPA49	RPA49_MOUSE	7	0.122157	0.122157	-8.01121	0.919888	0.252015
0pt5 / Ctrl	Q80UM7	Mogs	Mannosyl-oligosaccharide glucosidase	MOGS_MOUSE	21	0.0890229	0.0890229	5.26724	1.05267	0.252108
0pt5 / Ctrl	Q9R1P0	Psma4	Proteasome subunit alpha type-4	PSA4_MOUSE	13	-0.0466129	0.0466129	-1.24414	0.987559	0.252353
0pt5 / Ctrl	P51949	Mnat1	CDK-activating kinase assembly factor MAT1	MAT1_MOUSE	3	-0.0660506	0.0660506	-4.33106	0.956689	0.252418
0pt5 / Ctrl	P34152	Ptk2	Focal adhesion kinase 1	FAK1_MOUSE	4	-0.0643585	0.0643585	-2.5746	0.974254	0.25264
0pt5 / Ctrl	Q9CQ92	Fis1	Mitochondrial fission 1 protein	FIS1_MOUSE	8	0.0548568	0.0548568	-3.1976	0.968024	0.252763
0pt5 / Ctrl	Q8BG40	Katnb1	Katanin p80 WD40 repeat-containing subunit B1	KTNB1_MOUSE	1	0.279646	0.279646	16.1013	1.16101	0.253089
0pt5 / Ctrl	Q9CQ40	Mrpl49	39S ribosomal protein L49, mitochondrial	RM49_MOUSE	3	0.043044	0.043044	3.15414	1.03154	0.253137
0pt5 / Ctrl	Q8CGE9	Rgs12	Regulator of G-protein signaling 12	RGS12_MOUSE	1	-0.62522	0.62522	-22.5525	0.774475	0.25316
0pt5 / Ctrl	E9Q557	Dsp	Desmoplakin	DESP_MOUSE	15	-0.234582	0.234582	23.7527	1.23753	0.253326
0pt5 / Ctrl	Q9CXW2	Mrps22	28S ribosomal protein S22, mitochondrial	RT22_MOUSE	18	0.0859888	0.0859888	2.04689	1.02047	0.253427
0pt5 / Ctrl	Q571E4	Galns	N-acetylgalactosamine-6-sulfatase	GALNS_MOUSE	1	-0.0807752	0.0807752	-4.82082	0.951792	0.253427
0pt5 / Ctrl	Q9R1C7	Prpf40a	Pre-mRNA-processing factor 40 homolog A	PR40A_MOUSE	26	0.0776284	0.0776284	3.07933	1.03079	0.253647
0pt5 / Ctrl	Q9WTR5	Cdh13	Cadherin-13	CAD13_MOUSE	6	-0.163554	0.163554	-7.10173	0.928983	0.253864
0pt5 / Ctrl	Q922R5	Ppp4r3b	Serine/threonine-protein phosphatase 4 regulatory subunit 3B	P4R3B_MOUSE	4	-0.143276	0.143276	-13.0246	0.869754	0.254085
0pt5 / Ctrl	Q61029	Tmpo	Lamina-associated polypeptide 2, isoforms beta/delta/epsilon/gamma	LAP2B_MOUSE	17	-0.0865829	0.0865829	-1.64623	0.983538	0.254105
0pt5 / Ctrl	Q8BGB5	Limd2	LIM domain-containing protein 2	LIMD2_MOUSE	1	-0.0933513	0.0933513	-7.66755	0.923325	0.254105
0pt5 / Ctrl	Q9CPT4	Mydgf	Myeloid-derived growth factor	MYDGF_MOUSE	5	0.10383	0.10383	2.67517	1.02675	0.254142
0pt5 / Ctrl	Q9CXW3	Cacybp	Calcyclin-binding protein	CYBP_MOUSE	24	0.15486	0.15486	-2.35178	0.976482	0.254329
0pt5 / Ctrl	Q78PG9	Ccdc25	Coiled-coil domain-containing protein 25	CCD25_MOUSE	4	0.158638	0.158638	8.86526	1.08865	0.254401
0pt5 / Ctrl	O70252	Hmox2	Heme oxygenase 2	HMOX2_MOUSE	16	0.216267	0.216267	-12.0383	0.879617	0.254616
0pt5 / Ctrl	Q9CQX8	Mrps36	28S ribosomal protein S36, mitochondrial	RT36_MOUSE	6	-0.0770062	0.0770062	-2.31476	0.976852	0.254668
0pt5 / Ctrl	Q8BT60	Cpne3	Copine-3	CPNE3_MOUSE	17	-0.16086	0.16086	-4.38306	0.956169	0.254887
0pt5 / Ctrl	P61080	Ube2d1	Ubiquitin-conjugating enzyme E2 D1	UB2D1_MOUSE	2	-0.138305	0.138305	-4.99985	0.950002	0.255445
0pt5 / Ctrl	Q99KV1	Dnajb11	DnaJ homolog subfamily B member 11	DJB11_MOUSE	13	0.0548866	0.0548866	1.15982	1.0116	0.255481
0pt5 / Ctrl	P49717	Mcm4	DNA replication licensing factor MCM4	MCM4_MOUSE	41	0.0452174	0.0452174	0.440261	1.0044	0.255582
0pt5 / Ctrl	Q9D892	Itpa	Inosine triphosphate pyrophosphatase	ITPA_MOUSE	5	0.0437604	0.0437604	0.785758	1.00786	0.25579
0pt5 / Ctrl	Q9CQ49	Ncbp2	Nuclear cap-binding protein subunit 2	NCBP2_MOUSE	4	-0.149762	0.149762	-1.64051	0.983595	0.25579
0pt5 / Ctrl	O09106	Hdac1	Histone deacetylase 1	HDAC1_MOUSE	19	0.0616551	0.0616551	1.67606	1.01676	0.2559
0pt5 / Ctrl	Q6P1G0	Heatr6	HEAT repeat-containing protein 6	HEAT6_MOUSE	4	-0.179693	0.179693	-7.44973	0.925503	0.255996
0pt5 / Ctrl	Q9Z1X9	Cdc45	Cell division control protein 45 homolog	CDC45_MOUSE	4	0.0594872	0.0594872	3.41019	1.0341	0.256005
0pt5 / Ctrl	Q9D4H8	Cul2	Cullin-2	CUL2_MOUSE	16	-0.0719862	0.0719862	-0.962492	0.990375	0.256104
0pt5 / Ctrl	Q80XL6	Acad11	Acyl-CoA dehydrogenase family member 11	ACD11_MOUSE	1	-0.206869	0.206869	-13.3079	0.866921	0.256104
0pt5 / Ctrl	O35143	Atpif1	ATPase inhibitor, mitochondrial	ATIF1_MOUSE	3	-0.233528	0.233528	-0.983972	0.99016	0.256349
0pt5 / Ctrl	Q9D287	Bcas2	Pre-mRNA-splicing factor SPF27	SPF27_MOUSE	11	0.0714098	0.0714098	8.10714	1.08107	0.256385
0pt5 / Ctrl	Q99JB2	Stoml2	Stomatin-like protein 2, mitochondrial	STML2_MOUSE	17	0.0898948	0.0898948	11.7154	1.11715	0.256703
0pt5 / Ctrl	Q61390	Cct6b	T-complex protein 1 subunit zeta-2	TCPW_MOUSE	1	0.616777	0.616777	124.418	2.24418	0.256765
0pt5 / Ctrl	O35207;Q9CPY4	Cdk2ap1;Cdk2ap2	Cyclin-dependent kinase 2-associated protein 1;Cyclin-dependent kinase 2-associated protein 2	CDKA1_MOUSE;CDKA2_MOUSE	1	-0.271482	0.271482	-16.6621	0.833379	0.256842
0pt5 / Ctrl	Q9DCD2	Xab2	Pre-mRNA-splicing factor SYF1	SYF1_MOUSE	20	-0.10695	0.10695	-19.4951	0.805049	0.256962
0pt5 / Ctrl	Q61581	Igfbp7	Insulin-like growth factor-binding protein 7	IBP7_MOUSE	1	-0.174469	0.174469	-10.7425	0.892575	0.257163
0pt5 / Ctrl	Q9CZY2	Tceal8	Transcription elongation factor A protein-like 8	TCAL8_MOUSE	1	0.117211	0.117211	9.34679	1.09347	0.257307
0pt5 / Ctrl	A2A5R2	Arfgef2	Brefeldin A-inhibited guanine nucleotide-exchange protein 2	BIG2_MOUSE	12	-0.0876619	0.0876619	-9.9365	0.900635	0.257779
0pt5 / Ctrl	P62073	Timm10	Mitochondrial import inner membrane translocase subunit Tim10	TIM10_MOUSE	2	0.0582975	0.0582975	2.91752	1.02918	0.257924
0pt5 / Ctrl	Q6NVF9	Cpsf6	Cleavage and polyadenylation specificity factor subunit 6	CPSF6_MOUSE	13	-0.0637384	0.0637384	-0.465994	0.99534	0.258156
0pt5 / Ctrl	Q3UV17	Krt76	Keratin, type II cytoskeletal 2 oral	K22O_MOUSE	1	-0.621634	0.621634	-35.6776	0.643224	0.25832
0pt5 / Ctrl	Q8BQZ4	Ralgapb	Ral GTPase-activating protein subunit beta	RLGPB_MOUSE	3	0.0918125	0.0918125	2.74975	1.0275	0.258422
0pt5 / Ctrl	Q68FL6	Mars	Methionine--tRNA ligase, cytoplasmic	SYMC_MOUSE	40	-0.0378483	0.0378483	-1.31074	0.986893	0.258633
0pt5 / Ctrl	Q91YJ3	Thyn1	Thymocyte nuclear protein 1	THYN1_MOUSE	6	0.0675501	0.0675501	3.07104	1.03071	0.25871
0pt5 / Ctrl	Q99KH8	Stk24	Serine/threonine-protein kinase 24	STK24_MOUSE	13	-0.0588067	0.0588067	-1.24298	0.98757	0.259138
0pt5 / Ctrl	Q9ER00	Stx12	Syntaxin-12	STX12_MOUSE	10	-0.0802586	0.0802586	-8.43518	0.915648	0.259265
0pt5 / Ctrl	Q61792	Lasp1	LIM and SH3 domain protein 1	LASP1_MOUSE	16	-0.0438769	0.0438769	-1.44435	0.985556	0.259457
0pt5 / Ctrl	Q9CQC8	Spg21	Maspardin	SPG21_MOUSE	7	-0.119368	0.119368	-7.78374	0.922163	0.259725
0pt5 / Ctrl	Q9Z2N8	Actl6a	Actin-like protein 6A	ACL6A_MOUSE	12	-0.0455494	0.0455494	1.05015	1.0105	0.259725
0pt5 / Ctrl	P19157	Gstp1	Glutathione S-transferase P 1	GSTP1_MOUSE	20	0.0718169	0.0718169	-0.314856	0.996851	0.259778
0pt5 / Ctrl	P55937	Golga3	Golgin subfamily A member 3	GOGA3_MOUSE	19	0.105758	0.105758	28.9467	1.28947	0.259938
0pt5 / Ctrl	Q91VR7	Map1lc3a	Microtubule-associated proteins 1A/1B light chain 3A	MLP3A_MOUSE	1	0.191041	0.191041	19.9078	1.19908	0.25998
0pt5 / Ctrl	Q9JJ66	Cdc20	Cell division cycle protein 20 homolog	CDC20_MOUSE	2	0.26605	0.26605	27.8084	1.27808	0.25998
0pt5 / Ctrl	P30285	Cdk4	Cyclin-dependent kinase 4	CDK4_MOUSE	10	-0.092536	0.092536	-4.70615	0.952938	0.260105
0pt5 / Ctrl	O88952	Lin7c	Protein lin-7 homolog C	LIN7C_MOUSE	5	-0.0406335	0.0406335	-4.21162	0.957884	0.260187
0pt5 / Ctrl	Q9JHS9	Cwc15	Spliceosome-associated protein CWC15 homolog	CWC15_MOUSE	7	0.373488	0.373488	1.85881	1.01859	0.260187
0pt5 / Ctrl	Q6P549	Inppl1	Phosphatidylinositol 3,4,5-trisphosphate 5-phosphatase 2	SHIP2_MOUSE	10	-0.154982	0.154982	-6.52395	0.93476	0.260654
0pt5 / Ctrl	P27808	Mgat1	Alpha-1,3-mannosyl-glycoprotein 2-beta-N-acetylglucosaminyltransferase	MGAT1_MOUSE	7	0.0730431	0.0730431	9.91751	1.09918	0.260824
0pt5 / Ctrl	Q9ET22	Dpp7	Dipeptidyl peptidase 2	DPP2_MOUSE	8	-0.0990786	0.0990786	-17.5056	0.824944	0.261039
0pt5 / Ctrl	Q9CR76	Tmem186	Transmembrane protein 186	TM186_MOUSE	1	0.0880615	0.0880615	6.06857	1.06069	0.261058
0pt5 / Ctrl	Q99JR1	Sfxn1	Sideroflexin-1	SFXN1_MOUSE	11	0.0274932	0.0274932	3.05613	1.03056	0.261105
0pt5 / Ctrl	Q8C0C7	Farsa	Phenylalanine--tRNA ligase alpha subunit	SYFA_MOUSE	21	0.116999	0.116999	1.55983	1.0156	0.261555
0pt5 / Ctrl	O89032	Sh3pxd2a	SH3 and PX domain-containing protein 2A	SPD2A_MOUSE	4	-1.06625	1.06625	-18.6927	0.813073	0.261555
0pt5 / Ctrl	Q62351	Tfrc	Transferrin receptor protein 1	TFR1_MOUSE	41	0.0674751	0.0674751	2.2481	1.02248	0.261618
0pt5 / Ctrl	Q9WVM3	Anapc7	Anaphase-promoting complex subunit 7	APC7_MOUSE	9	0.0739384	0.0739384	7.22409	1.07224	0.26182
0pt5 / Ctrl	Q8K2H1	Pphln1	Periphilin-1	PPHLN_MOUSE	2	0.316916	0.316916	13.298	1.13298	0.261856
0pt5 / Ctrl	Q5SSL4	Abr	Active breakpoint cluster region-related protein	ABR_MOUSE	2	-0.0675843	0.0675843	-5.15785	0.948421	0.262177
0pt5 / Ctrl	Q9D1K7	NaN	UPF0687 protein C20orf27 homolog	CT027_MOUSE	4	-0.0542921	0.0542921	-2.59334	0.974067	0.26221
0pt5 / Ctrl	Q9CYA0	Creld2	Cysteine-rich with EGF-like domain protein 2	CREL2_MOUSE	5	-0.0885451	0.0885451	-5.74485	0.942552	0.262293
0pt5 / Ctrl	Q8BZ05	Arap2	Arf-GAP with Rho-GAP domain, ANK repeat and PH domain-containing protein 2	ARAP2_MOUSE	1	0.390612	0.390612	49.6915	1.49691	0.262319
0pt5 / Ctrl	Q5U465	Ccdc125	Coiled-coil domain-containing protein 125	CC125_MOUSE	2	-0.939878	0.939878	-19.0856	0.809144	0.262587
0pt5 / Ctrl	Q9JM05	Pias4	E3 SUMO-protein ligase PIAS4	PIAS4_MOUSE	4	0.184796	0.184796	29.6356	1.29636	0.262802
0pt5 / Ctrl	Q7TSZ8	Nacc1	Nucleus accumbens-associated protein 1	NACC1_MOUSE	2	0.0686402	0.0686402	1.15855	1.01159	0.263311
0pt5 / Ctrl	Q9D710	Tmx2	Thioredoxin-related transmembrane protein 2	TMX2_MOUSE	4	0.0588452	0.0588452	-1.72913	0.982709	0.263345
0pt5 / Ctrl	O70325	Gpx4	Phospholipid hydroperoxide glutathione peroxidase, mitochondrial	GPX41_MOUSE	7	0.050471	0.050471	3.1411	1.03141	0.263391
0pt5 / Ctrl	Q9CQG2	Mettl16	Methyltransferase-like protein 16	MET16_MOUSE	7	0.251832	0.251832	14.8527	1.14853	0.26341
0pt5 / Ctrl	Q8R0F3	Sumf1	Sulfatase-modifying factor 1	SUMF1_MOUSE	4	0.0735832	0.0735832	3.7972	1.03797	0.263438
0pt5 / Ctrl	Q8BMK4	Ckap4	Cytoskeleton-associated protein 4	CKAP4_MOUSE	41	0.0772207	0.0772207	1.13179	1.01132	0.263723
0pt5 / Ctrl	Q9CZG3	Commd8	COMM domain-containing protein 8	COMD8_MOUSE	5	0.217698	0.217698	11.5787	1.11579	0.263723
0pt5 / Ctrl	Q9JHW2	Nit2	Omega-amidase NIT2	NIT2_MOUSE	10	-0.0893785	0.0893785	-0.918429	0.990816	0.263815
0pt5 / Ctrl	P28474	Adh5	Alcohol dehydrogenase class-3	ADHX_MOUSE	13	-0.103598	0.103598	-4.65481	0.953452	0.264028
0pt5 / Ctrl	Q3UHC7	Dab2ip	Disabled homolog 2-interacting protein	DAB2P_MOUSE	1	-0.0213819	0.0213819	-1.44121	0.985588	0.264517
0pt5 / Ctrl	Q9CQY6	Uqcc2	Ubiquinol-cytochrome-c reductase complex assembly factor 2	UQCC2_MOUSE	2	-0.0716653	0.0716653	-0.678033	0.99322	0.264854
0pt5 / Ctrl	Q9D061	Acbd6	Acyl-CoA-binding domain-containing protein 6	ACBD6_MOUSE	3	-0.207469	0.207469	-6.29672	0.937033	0.264903
0pt5 / Ctrl	P62322	Lsm5	U6 snRNA-associated Sm-like protein LSm5	LSM5_MOUSE	1	-0.259381	0.259381	-3.30248	0.966975	0.264981
0pt5 / Ctrl	A2ASS6	Ttn	Titin	TITIN_MOUSE	5	0.0511482	0.0511482	2.99227	1.02992	0.265076
0pt5 / Ctrl	Q01768	Nme2	Nucleoside diphosphate kinase B	NDKB_MOUSE	15	0.0598556	0.0598556	3.61913	1.03619	0.265137
0pt5 / Ctrl	Q60967	Papss1	Bifunctional 3'-phosphoadenosine 5'-phosphosulfate synthase 1	PAPS1_MOUSE	23	0.0445739	0.0445739	2.06933	1.02069	0.265235
0pt5 / Ctrl	P14873	Map1b	Microtubule-associated protein 1B	MAP1B_MOUSE	67	-0.0548067	0.0548067	-5.80411	0.941959	0.265414
0pt5 / Ctrl	P97478	Coq7	5-demethoxyubiquinone hydroxylase, mitochondrial	COQ7_MOUSE	1	-0.848931	0.848931	-39.561	0.60439	0.265584
0pt5 / Ctrl	Q99K74	Med24	Mediator of RNA polymerase II transcription subunit 24	MED24_MOUSE	8	-0.203121	0.203121	-10.6165	0.893835	0.265971
0pt5 / Ctrl	Q8VDG3	Parn	Poly(A)-specific ribonuclease PARN	PARN_MOUSE	3	-0.109356	0.109356	-5.36421	0.946358	0.266057
0pt5 / Ctrl	P62082	Rps7	40S ribosomal protein S7	RS7_MOUSE	21	0.140234	0.140234	2.28147	1.02281	0.26619
0pt5 / Ctrl	Q8C263	Ska3	Spindle and kinetochore-associated protein 3	SKA3_MOUSE	7	0.171433	0.171433	3.52002	1.0352	0.26619
0pt5 / Ctrl	Q9QZD4	Ercc4	DNA repair endonuclease XPF	XPF_MOUSE	1	0.0592716	0.0592716	4.08099	1.04081	0.26619
0pt5 / Ctrl	P53569	Cebpz	CCAAT/enhancer-binding protein zeta	CEBPZ_MOUSE	20	0.0561246	0.0561246	3.97761	1.03978	0.266258
0pt5 / Ctrl	O35900	Lsm2	U6 snRNA-associated Sm-like protein LSm2	LSM2_MOUSE	6	-0.0710809	0.0710809	-0.788203	0.992118	0.266503
0pt5 / Ctrl	Q9JJA4	Wdr12	Ribosome biogenesis protein WDR12	WDR12_MOUSE	16	-0.0525031	0.0525031	-1.22824	0.987718	0.266503
0pt5 / Ctrl	Q9Z2E1	Mbd2	Methyl-CpG-binding domain protein 2	MBD2_MOUSE	3	-0.0875272	0.0875272	-3.74958	0.962504	0.266765
0pt5 / Ctrl	O55236	Rngtt	mRNA-capping enzyme	MCE1_MOUSE	3	-0.131776	0.131776	-5.08779	0.949122	0.266765
0pt5 / Ctrl	Q61576	Fkbp10	Peptidyl-prolyl cis-trans isomerase FKBP10	FKB10_MOUSE	20	0.0522027	0.0522027	5.14855	1.05149	0.266928
0pt5 / Ctrl	Q8BH15	Cnot10	CCR4-NOT transcription complex subunit 10	CNO10_MOUSE	11	-0.108378	0.108378	-6.61433	0.933857	0.266965
0pt5 / Ctrl	Q5XKN4	Jagn1	Protein jagunal homolog 1	JAGN1_MOUSE	2	-0.0623721	0.0623721	-2.31594	0.976841	0.267343
0pt5 / Ctrl	Q9CXE7	Tmed5	Transmembrane emp24 domain-containing protein 5	TMED5_MOUSE	6	0.142438	0.142438	6.15502	1.06155	0.26761
0pt5 / Ctrl	Q6PB93	Galnt2	Polypeptide N-acetylgalactosaminyltransferase 2	GALT2_MOUSE	17	-0.0832851	0.0832851	-2.5032	0.974968	0.26769
0pt5 / Ctrl	O08539	Bin1	Myc box-dependent-interacting protein 1	BIN1_MOUSE	13	-0.0657018	0.0657018	-5.90625	0.940937	0.267837
0pt5 / Ctrl	P19426	Nelfe	Negative elongation factor E	NELFE_MOUSE	7	-0.0511021	0.0511021	-2.51787	0.974821	0.26835
0pt5 / Ctrl	Q3UH60	Dip2b	Disco-interacting protein 2 homolog B	DIP2B_MOUSE	4	0.236752	0.236752	18.7642	1.18764	0.268574
0pt5 / Ctrl	P52800	Efnb2	Ephrin-B2	EFNB2_MOUSE	1	-0.153388	0.153388	-8.05231	0.919477	0.268705
0pt5 / Ctrl	Q3UFY8	Trmt10c	Mitochondrial ribonuclease P protein 1	MRRP1_MOUSE	6	-0.144611	0.144611	-8.97593	0.910241	0.269016
0pt5 / Ctrl	Q9CUN6	Smurf1	E3 ubiquitin-protein ligase SMURF1	SMUF1_MOUSE	1	-0.0302858	0.0302858	-2.02141	0.979786	0.269684
0pt5 / Ctrl	P63005	Pafah1b1	Platelet-activating factor acetylhydrolase IB subunit alpha	LIS1_MOUSE	22	-0.0559691	0.0559691	-1.08231	0.989177	0.269886
0pt5 / Ctrl	Q80UW8	Polr2e	DNA-directed RNA polymerases I, II, and III subunit RPABC1	RPAB1_MOUSE	8	-0.0309169	0.0309169	-2.32787	0.976721	0.270189
0pt5 / Ctrl	Q8VDQ9	Kri1	Protein KRI1 homolog	KRI1_MOUSE	4	-0.0670308	0.0670308	-4.24643	0.957536	0.270305
0pt5 / Ctrl	Q9D0R2	Tars	Threonine--tRNA ligase, cytoplasmic	SYTC_MOUSE	43	0.0622326	0.0622326	-0.146437	0.998536	0.270591
0pt5 / Ctrl	Q7TNE3	Spag7	Sperm-associated antigen 7	SPAG7_MOUSE	4	-0.0383994	0.0383994	-3.21884	0.967812	0.270591
0pt5 / Ctrl	Q8K003	Tma7	Translation machinery-associated protein 7	TMA7_MOUSE	2	0.0989915	0.0989915	-2.20734	0.977927	0.270597
0pt5 / Ctrl	Q9Z130	Hnrnpdl	Heterogeneous nuclear ribonucleoprotein D-like	HNRDL_MOUSE	14	0.100659	0.100659	4.26804	1.04268	0.270626
0pt5 / Ctrl	Q8BQZ5	Cpsf4	Cleavage and polyadenylation specificity factor subunit 4	CPSF4_MOUSE	5	-0.0561304	0.0561304	-2.08594	0.979141	0.270851
0pt5 / Ctrl	Q9ESE1	Lrba	Lipopolysaccharide-responsive and beige-like anchor protein	LRBA_MOUSE	7	-0.206349	0.206349	1.75086	1.01751	0.270851
0pt5 / Ctrl	Q8BVI5	Stx16	Syntaxin-16	STX16_MOUSE	4	-0.288329	0.288329	-14.9694	0.850306	0.270851
0pt5 / Ctrl	P11276	Fn1	Fibronectin	FINC_MOUSE	85	-0.0615466	0.0615466	5.73039	1.0573	0.27095
0pt5 / Ctrl	Q9D8Y8	Ing5	Inhibitor of growth protein 5	ING5_MOUSE	3	0.143524	0.143524	11.9221	1.11922	0.270981
0pt5 / Ctrl	Q9CPT5	Nop16	Nucleolar protein 16	NOP16_MOUSE	6	0.0611927	0.0611927	6.48711	1.06487	0.271074
0pt5 / Ctrl	P38585	Ttl	Tubulin--tyrosine ligase	TTL_MOUSE	2	-0.112406	0.112406	-8.05309	0.919469	0.271074
0pt5 / Ctrl	Q8R0F5	Rbmx2	RNA-binding motif protein, X-linked 2	RBMX2_MOUSE	3	0.232921	0.232921	27.8945	1.27895	0.271295
0pt5 / Ctrl	Q9WTK5	Nfkb2	Nuclear factor NF-kappa-B p100 subunit	NFKB2_MOUSE	23	-0.0613796	0.0613796	-0.522483	0.994775	0.271358
0pt5 / Ctrl	Q8CJG0	Ago2	Protein argonaute-2	AGO2_MOUSE	16	0.033831	0.033831	1.77774	1.01778	0.271489
0pt5 / Ctrl	Q9CQ39	Med21	Mediator of RNA polymerase II transcription subunit 21	MED21_MOUSE	1	-0.0963298	0.0963298	-6.87775	0.931222	0.271645
0pt5 / Ctrl	Q9DCS3	Mecr	Trans-2-enoyl-CoA reductase, mitochondrial	MECR_MOUSE	8	-0.0572147	0.0572147	-4.49538	0.955046	0.271683
0pt5 / Ctrl	Q6NSQ7	Ltv1	Protein LTV1 homolog	LTV1_MOUSE	5	0.0935855	0.0935855	30.5014	1.30501	0.271828
0pt5 / Ctrl	Q9D365	Spcs3	Signal peptidase complex subunit 3	SPCS3_MOUSE	2	-0.069491	0.069491	-4.95845	0.950415	0.271828
0pt5 / Ctrl	Q4KMM3	Oxr1	Oxidation resistance protein 1	OXR1_MOUSE	2	-0.764094	0.764094	-6.98954	0.930105	0.27189
0pt5 / Ctrl	Q640M1	Utp14a	U3 small nucleolar RNA-associated protein 14 homolog A	UT14A_MOUSE	17	0.0430174	0.0430174	4.36888	1.04369	0.271897
0pt5 / Ctrl	Q8BWQ6	NaN	UPF0505 protein C16orf62 homolog	CP062_MOUSE	17	0.205808	0.205808	12.1797	1.1218	0.271907
0pt5 / Ctrl	B9EJR8	Dnaaf5	Dynein assembly factor 5, axonemal	DAAF5_MOUSE	7	-0.0476708	0.0476708	-4.56546	0.954345	0.271907
0pt5 / Ctrl	P47713	Pla2g4a	Cytosolic phospholipase A2	PA24A_MOUSE	25	0.0675322	0.0675322	3.54267	1.03543	0.271907
0pt5 / Ctrl	Q9EPU0	Upf1	Regulator of nonsense transcripts 1	RENT1_MOUSE	46	0.0313798	0.0313798	0.676868	1.00677	0.27213
0pt5 / Ctrl	Q9CY73	Mrpl44	39S ribosomal protein L44, mitochondrial	RM44_MOUSE	5	-0.21338	0.21338	-4.93956	0.950604	0.27213
0pt5 / Ctrl	O08529	Capn2	Calpain-2 catalytic subunit	CAN2_MOUSE	37	0.0448914	0.0448914	0.209408	1.00209	0.27221
0pt5 / Ctrl	Q9Z0Y1	Dctn3	Dynactin subunit 3	DCTN3_MOUSE	6	0.242468	0.242468	15.2943	1.15294	0.272306
0pt5 / Ctrl	Q8BRC6	Maats1	Protein MAATS1	MAAT1_MOUSE	1	-0.463344	0.463344	-32.4515	0.675485	0.272678
0pt5 / Ctrl	P39098	Man1a2	Mannosyl-oligosaccharide 1,2-alpha-mannosidase IB	MA1A2_MOUSE	5	0.107833	0.107833	11.0586	1.11059	0.272954
0pt5 / Ctrl	P35278	Rab5c	Ras-related protein Rab-5C	RAB5C_MOUSE	8	0.0711014	0.0711014	-0.192593	0.998074	0.272998
0pt5 / Ctrl	Q60973	Rbbp7	Histone-binding protein RBBP7	RBBP7_MOUSE	24	0.0427345	0.0427345	2.76125	1.02761	0.273031
0pt5 / Ctrl	P62880	Gnb2	Guanine nucleotide-binding protein G(I)/G(S)/G(T) subunit beta-2	GBB2_MOUSE	5	-0.10386	0.10386	-2.62761	0.973724	0.273318
0pt5 / Ctrl	Q7TMM9	Tubb2a	Tubulin beta-2A chain	TBB2A_MOUSE	8	0.107888	0.107888	2.47117	1.02471	0.273386
0pt5 / Ctrl	Q9DBS5	Klc4	Kinesin light chain 4	KLC4_MOUSE	1	-0.193782	0.193782	-8.87733	0.911227	0.273386
0pt5 / Ctrl	O35646	Capn6	Calpain-6	CAN6_MOUSE	3	-0.280476	0.280476	-13.5218	0.864782	0.273527
0pt5 / Ctrl	P18828	Sdc1	Syndecan-1	SDC1_MOUSE	1	-0.0594123	0.0594123	-3.65346	0.963465	0.273817
0pt5 / Ctrl	Q9Z2Y8	Prosc	Proline synthase co-transcribed bacterial homolog protein	PROSC_MOUSE	7	-0.12476	0.12476	-4.25705	0.95743	0.274204
0pt5 / Ctrl	P35761	Ttk	Dual specificity protein kinase TTK	TTK_MOUSE	8	-0.0806206	0.0806206	-4.71198	0.95288	0.274377
0pt5 / Ctrl	Q9DCA2	Mrps11	28S ribosomal protein S11, mitochondrial	RT11_MOUSE	3	0.274118	0.274118	9.02227	1.09022	0.274381
0pt5 / Ctrl	P21279	Gnaq	Guanine nucleotide-binding protein G(q) subunit alpha	GNAQ_MOUSE	7	0.0780066	0.0780066	3.22457	1.03225	0.274381
0pt5 / Ctrl	P55258	Rab8a	Ras-related protein Rab-8A	RAB8A_MOUSE	9	-0.170251	0.170251	3.71161	1.03712	0.274415
0pt5 / Ctrl	P97772	Grm1	Metabotropic glutamate receptor 1	GRM1_MOUSE	2	0.140857	0.140857	10.8587	1.10859	0.274423
0pt5 / Ctrl	Q9Z0H3	Smarcb1	SWI/SNF-related matrix-associated actin-dependent regulator of chromatin subfamily B member 1	SNF5_MOUSE	7	-0.0425336	0.0425336	-1.53025	0.984698	0.274475
0pt5 / Ctrl	Q80TP3	Ubr5	E3 ubiquitin-protein ligase UBR5	UBR5_MOUSE	14	-0.0673235	0.0673235	-6.40898	0.93591	0.274576
0pt5 / Ctrl	Q09143	Slc7a1	High affinity cationic amino acid transporter 1	CTR1_MOUSE	6	-0.071829	0.071829	1.77303	1.01773	0.274615
0pt5 / Ctrl	Q3TLH4	Prrc2c	Protein PRRC2C	PRC2C_MOUSE	42	-0.0443965	0.0443965	-1.49063	0.985094	0.274617
0pt5 / Ctrl	Q61335	Bcap31	B-cell receptor-associated protein 31	BAP31_MOUSE	19	0.12924	0.12924	3.7964	1.03796	0.274617
0pt5 / Ctrl	Q9DCS9	Ndufb10	NADH dehydrogenase [ubiquinone] 1 beta subcomplex subunit 10	NDUBA_MOUSE	9	0.111698	0.111698	27.7398	1.2774	0.274763
0pt5 / Ctrl	O35621	Pmm1	Phosphomannomutase 1	PMM1_MOUSE	5	-0.0599598	0.0599598	-1.80803	0.98192	0.274769
0pt5 / Ctrl	P61079;P62838	Ube2d3;Ube2d2	Ubiquitin-conjugating enzyme E2 D3;Ubiquitin-conjugating enzyme E2 D2	UB2D3_MOUSE;UB2D2_MOUSE	2	-0.178005	0.178005	-1.03697	0.98963	0.274781
0pt5 / Ctrl	P12265	Gusb	Beta-glucuronidase	BGLR_MOUSE	11	0.116765	0.116765	4.70726	1.04707	0.275143
0pt5 / Ctrl	O54724	Ptrf	Polymerase I and transcript release factor	PTRF_MOUSE	21	0.0591531	0.0591531	0.509342	1.00509	0.275298
0pt5 / Ctrl	P62876	Polr2l	DNA-directed RNA polymerases I, II, and III subunit RPABC5	RPAB5_MOUSE	3	0.123997	0.123997	4.35576	1.04356	0.275298
0pt5 / Ctrl	Q9CZX7	Tmem55a	Type 2 phosphatidylinositol 4,5-bisphosphate 4-phosphatase	TM55A_MOUSE	3	-0.129284	0.129284	-7.62112	0.923789	0.275346
0pt5 / Ctrl	Q9JIZ9	Plscr3	Phospholipid scramblase 3	PLS3_MOUSE	2	0.152818	0.152818	6.53179	1.06532	0.275381
0pt5 / Ctrl	Q6NVF4	Helb	DNA helicase B	HELB_MOUSE	4	0.133905	0.133905	7.16486	1.07165	0.275514
0pt5 / Ctrl	Q8VEG4	Exd2	Exonuclease 3'-5' domain-containing protein 2	EXD2_MOUSE	3	-0.322595	0.322595	-6.63994	0.933601	0.275514
0pt5 / Ctrl	Q61599	Arhgdib	Rho GDP-dissociation inhibitor 2	GDIR2_MOUSE	11	0.0826535	0.0826535	0.359108	1.00359	0.275546
0pt5 / Ctrl	Q8BKS9	Kiaa0020	Pumilio domain-containing protein KIAA0020	K0020_MOUSE	22	0.0600099	0.0600099	2.68628	1.02686	0.275727
0pt5 / Ctrl	Q924M7	Mpi	Mannose-6-phosphate isomerase	MPI_MOUSE	6	-0.251245	0.251245	-26.0231	0.739769	0.276115
0pt5 / Ctrl	Q8BU03	Pwp2	Periodic tryptophan protein 2 homolog	PWP2_MOUSE	17	0.0374595	0.0374595	3.29513	1.03295	0.276143
0pt5 / Ctrl	O88967	Yme1l1	ATP-dependent zinc metalloprotease YME1L1	YMEL1_MOUSE	12	0.038851	0.038851	3.86181	1.03862	0.276543
0pt5 / Ctrl	Q00422	Gabpa	GA-binding protein alpha chain	GABPA_MOUSE	6	0.0330041	0.0330041	2.63172	1.02632	0.276546
0pt5 / Ctrl	P16125	Ldhb	L-lactate dehydrogenase B chain	LDHB_MOUSE	7	-0.12368	0.12368	-5.55964	0.944404	0.276704
0pt5 / Ctrl	Q6NS82	Fam134a	Protein FAM134A	F134A_MOUSE	1	-0.150927	0.150927	-10.511	0.89489	0.276704
0pt5 / Ctrl	Q9Z2X1	Hnrnpf	Heterogeneous nuclear ribonucleoprotein F	HNRPF_MOUSE	22	0.118564	0.118564	-4.88747	0.951125	0.276719
0pt5 / Ctrl	Q6ZQ58	Larp1	La-related protein 1	LARP1_MOUSE	27	-0.0390482	0.0390482	-1.12781	0.988722	0.276722
0pt5 / Ctrl	Q9WTX6	Cul1	Cullin-1	CUL1_MOUSE	27	0.144667	0.144667	6.6307	1.06631	0.276825
0pt5 / Ctrl	O88447	Klc1	Kinesin light chain 1	KLC1_MOUSE	16	-0.189755	0.189755	-2.14562	0.978544	0.276896
0pt5 / Ctrl	O35963	Rab33b	Ras-related protein Rab-33B	RB33B_MOUSE	6	-0.0598098	0.0598098	-8.13679	0.918632	0.276937
0pt5 / Ctrl	Q8BLH7	Hirip3	HIRA-interacting protein 3	HIRP3_MOUSE	8	-0.246559	0.246559	-7.66556	0.923344	0.276937
0pt5 / Ctrl	Q9DD02	L7rn6	Protein Hikeshi	HIKES_MOUSE	1	0.236954	0.236954	18.4355	1.18436	0.276937
0pt5 / Ctrl	Q80TA1	Ept1	Ethanolaminephosphotransferase 1	EPT1_MOUSE	2	0.141245	0.141245	11.1108	1.11111	0.276948
0pt5 / Ctrl	Q9D1E8	Agpat5	1-acyl-sn-glycerol-3-phosphate acyltransferase epsilon	PLCE_MOUSE	4	0.230938	0.230938	58.5454	1.58545	0.277142
0pt5 / Ctrl	Q9CZW4	Acsl3	Long-chain-fatty-acid--CoA ligase 3	ACSL3_MOUSE	18	-0.0645073	0.0645073	-8.84756	0.911524	0.277276
0pt5 / Ctrl	Q8CBQ5	Pi4k2b	Phosphatidylinositol 4-kinase type 2-beta	P4K2B_MOUSE	1	0.0767078	0.0767078	6.49807	1.06498	0.277276
0pt5 / Ctrl	Q9CQR2	Rps21	40S ribosomal protein S21	RS21_MOUSE	8	0.181273	0.181273	-1.3471	0.986529	0.277717
0pt5 / Ctrl	Q00547	Hmmr	Hyaluronan mediated motility receptor	HMMR_MOUSE	6	0.274437	0.274437	15.1661	1.15166	0.277981
0pt5 / Ctrl	Q505B7	Zbtb8os	Protein archease	ARCH_MOUSE	1	0.0383777	0.0383777	2.78148	1.02781	0.278132
0pt5 / Ctrl	P51855	Gss	Glutathione synthetase	GSHB_MOUSE	8	0.164196	0.164196	-8.96496	0.91035	0.278143
0pt5 / Ctrl	Q99K51	Pls3	Plastin-3	PLST_MOUSE	35	-0.0460954	0.0460954	-3.10608	0.968939	0.278188
0pt5 / Ctrl	P06795	Abcb1b	Multidrug resistance protein 1B	MDR1B_MOUSE	14	-0.275221	0.275221	-2.66227	0.973377	0.278248
0pt5 / Ctrl	Q08288	Lyar	Cell growth-regulating nucleolar protein	LYAR_MOUSE	20	0.0864342	0.0864342	2.77907	1.02779	0.278433
0pt5 / Ctrl	O08734	Bak1	Bcl-2 homologous antagonist/killer	BAK_MOUSE	9	-0.0516573	0.0516573	-1.37152	0.986285	0.2785
0pt5 / Ctrl	Q810U5	Ccdc50	Coiled-coil domain-containing protein 50	CCD50_MOUSE	3	-0.14466	0.14466	-11.9178	0.880822	0.278535
0pt5 / Ctrl	Q9JLT4	Txnrd2	Thioredoxin reductase 2, mitochondrial	TRXR2_MOUSE	5	-0.0928457	0.0928457	-6.80423	0.931958	0.278535
0pt5 / Ctrl	Q9CY57	Chtop	Chromatin target of PRMT1 protein	CHTOP_MOUSE	3	0.216992	0.216992	1.20249	1.01202	0.278535
0pt5 / Ctrl	Q9D162	Ccdc167	Coiled-coil domain-containing protein 167	CC167_MOUSE	2	0.119552	0.119552	5.58194	1.05582	0.278535
0pt5 / Ctrl	P10852	Slc3a2	4F2 cell-surface antigen heavy chain	4F2_MOUSE	25	0.0577693	0.0577693	1.32285	1.01323	0.278609
0pt5 / Ctrl	Q99K70	Rragc	Ras-related GTP-binding protein C	RRAGC_MOUSE	14	-0.0529514	0.0529514	-5.00691	0.949931	0.278609
0pt5 / Ctrl	Q9WUD1	Stub1	STIP1 homology and U box-containing protein 1	CHIP_MOUSE	10	-0.0668862	0.0668862	-1.19209	0.988079	0.278609
0pt5 / Ctrl	Q9JMG7	Hdgfrp3	Hepatoma-derived growth factor-related protein 3	HDGR3_MOUSE	4	-0.0361884	0.0361884	3.06975	1.0307	0.278694
0pt5 / Ctrl	Q9D711	Pir	Pirin	PIR_MOUSE	5	0.125446	0.125446	0.313019	1.00313	0.278876
0pt5 / Ctrl	Q9QY76	Vapb	Vesicle-associated membrane protein-associated protein B	VAPB_MOUSE	8	0.0366674	0.0366674	2.14162	1.02142	0.278917
0pt5 / Ctrl	Q9DBR3	Armc8	Armadillo repeat-containing protein 8	ARMC8_MOUSE	9	0.0852412	0.0852412	4.76288	1.04763	0.278984
0pt5 / Ctrl	Q8BHJ5	Tbl1xr1	F-box-like/WD repeat-containing protein TBL1XR1	TBL1R_MOUSE	5	-0.0666792	0.0666792	0.145023	1.00145	0.279607
0pt5 / Ctrl	Q80U87	Usp8	Ubiquitin carboxyl-terminal hydrolase 8	UBP8_MOUSE	3	-0.0469195	0.0469195	-4.04987	0.959501	0.279607
0pt5 / Ctrl	Q8CG47	Smc4	Structural maintenance of chromosomes protein 4	SMC4_MOUSE	60	-0.0473462	0.0473462	-1.28058	0.987194	0.279699
0pt5 / Ctrl	Q9CQD1	Rab5a	Ras-related protein Rab-5A	RAB5A_MOUSE	10	-0.113091	0.113091	-10.4533	0.895467	0.279699
0pt5 / Ctrl	Q8BXC6	Commd2	COMM domain-containing protein 2	COMD2_MOUSE	8	0.086071	0.086071	0.148975	1.00149	0.27977
0pt5 / Ctrl	P47809	Map2k4	Dual specificity mitogen-activated protein kinase kinase 4	MP2K4_MOUSE	6	-0.0894481	0.0894481	-4.86435	0.951357	0.279824
0pt5 / Ctrl	P17809	Slc2a1	Solute carrier family 2, facilitated glucose transporter member 1	GTR1_MOUSE	9	-0.13973	0.13973	-2.383	0.97617	0.280087
0pt5 / Ctrl	Q8CIV8	Tbce	Tubulin-specific chaperone E	TBCE_MOUSE	4	0.467785	0.467785	774.808	8.74808	0.280087
0pt5 / Ctrl	Q8BLX7	Col16a1	Collagen alpha-1(XVI) chain	COGA1_MOUSE	1	-0.542056	0.542056	-23.7989	0.762011	0.280422
0pt5 / Ctrl	P62342	Selt	Selenoprotein T	SELT_MOUSE	4	-0.389142	0.389142	-31.4558	0.685442	0.2805
0pt5 / Ctrl	Q9JHZ2	Ankh	Progressive ankylosis protein	ANKH_MOUSE	3	0.088956	0.088956	8.11665	1.08117	0.280597
0pt5 / Ctrl	Q99N84	Mrps18b	28S ribosomal protein S18b, mitochondrial	RT18B_MOUSE	3	-0.0997858	0.0997858	-5.29676	0.947032	0.280642
0pt5 / Ctrl	Q8JZZ7	Adgrl2	Adhesion G protein-coupled receptor L2	AGRL2_MOUSE	2	-0.483824	0.483824	-19.4102	0.805898	0.280843
0pt5 / Ctrl	Q9Z1J3	Nfs1	Cysteine desulfurase, mitochondrial	NFS1_MOUSE	8	0.167258	0.167258	5.73663	1.05737	0.280848
0pt5 / Ctrl	Q9D2E2	Toe1	Target of EGR1 protein 1	TOE1_MOUSE	6	0.0437454	0.0437454	2.61644	1.02616	0.280855
0pt5 / Ctrl	Q61768	Kif5b	Kinesin-1 heavy chain	KINH_MOUSE	51	-0.0413991	0.0413991	-3.84356	0.961564	0.280962
0pt5 / Ctrl	Q9CQN1	Trap1	Heat shock protein 75 kDa, mitochondrial	TRAP1_MOUSE	33	0.0624426	0.0624426	0.258449	1.00258	0.280984
0pt5 / Ctrl	Q9D6M3	Slc25a22	Mitochondrial glutamate carrier 1	GHC1_MOUSE	3	0.34091	0.34091	9.29109	1.09291	0.281036
0pt5 / Ctrl	Q91VE6	Nifk	MKI67 FHA domain-interacting nucleolar phosphoprotein	MK67I_MOUSE	11	0.094876	0.094876	0.00622324	1.00006	0.281043
0pt5 / Ctrl	P14576	Srp54	Signal recognition particle 54 kDa protein	SRP54_MOUSE	24	0.0639897	0.0639897	4.69103	1.04691	0.281069
0pt5 / Ctrl	O88487	Dync1i2	Cytoplasmic dynein 1 intermediate chain 2	DC1I2_MOUSE	19	-0.055675	0.055675	-5.83173	0.941683	0.281097
0pt5 / Ctrl	Q9D6K7	Ttc33	Tetratricopeptide repeat protein 33	TTC33_MOUSE	4	-0.0736739	0.0736739	-3.89421	0.961058	0.281149
0pt5 / Ctrl	Q8BVA5	Ldah	Lipid droplet-associated hydrolase	LDAH_MOUSE	1	-0.0242242	0.0242242	-1.59144	0.984086	0.281433
0pt5 / Ctrl	A2AQ19	Rtf1	RNA polymerase-associated protein RTF1 homolog	RTF1_MOUSE	11	-0.106275	0.106275	-3.31303	0.96687	0.281752
0pt5 / Ctrl	Q9QUM9	Psma6	Proteasome subunit alpha type-6	PSA6_MOUSE	11	-0.0776036	0.0776036	10.2761	1.10276	0.282017
0pt5 / Ctrl	Q9DBZ1	Ikbip	Inhibitor of nuclear factor kappa-B kinase-interacting protein	IKIP_MOUSE	20	0.0574629	0.0574629	3.42013	1.0342	0.282054
0pt5 / Ctrl	P22752;Q8CGP5;Q8CGP6;Q8CGP7	Hist1h2ab;Hist1h2af;Hist1h2ah;Hist1h2ak	Histone H2A type 1;Histone H2A type 1-F;Histone H2A type 1-H;Histone H2A type 1-K	H2A1_MOUSE;H2A1F_MOUSE;H2A1H_MOUSE;H2A1K_MOUSE	15	0.218656	0.218656	3.18744	1.03187	0.282215
0pt5 / Ctrl	P62862	Fau	40S ribosomal protein S30	RS30_MOUSE	3	0.0794897	0.0794897	1.74181	1.01742	0.282283
0pt5 / Ctrl	P00493	Hprt1	Hypoxanthine-guanine phosphoribosyltransferase	HPRT_MOUSE	13	-0.0866161	0.0866161	2.22652	1.02227	0.282286
0pt5 / Ctrl	Q6GV12	Kdsr	3-ketodihydrosphingosine reductase	KDSR_MOUSE	2	-0.31005	0.31005	-33.0714	0.669286	0.283039
0pt5 / Ctrl	Q91YX5	Lpgat1	Acyl-CoA:lysophosphatidylglycerol acyltransferase 1	LGAT1_MOUSE	2	0.048674	0.048674	4.96275	1.04963	0.283193
0pt5 / Ctrl	E9Q5G3	Kif23	Kinesin-like protein KIF23	KIF23_MOUSE	10	-0.0705733	0.0705733	-16.1802	0.838198	0.283193
0pt5 / Ctrl	B1AZP2	Dlgap4	Disks large-associated protein 4	DLGP4_MOUSE	2	-0.611293	0.611293	-58.3545	0.416455	0.283193
0pt5 / Ctrl	P50637	Tspo	Translocator protein	TSPO_MOUSE	4	0.156955	0.156955	2.90667	1.02907	0.283446
0pt5 / Ctrl	Q9CRA8	Exosc5	Exosome complex component RRP46	EXOS5_MOUSE	3	-0.0455582	0.0455582	-2.84942	0.971506	0.283692
0pt5 / Ctrl	Q3UJP5	NaN	Protein C8orf37 homolog	CH037_MOUSE	2	0.609493	0.609493	44.9792	1.44979	0.283934
0pt5 / Ctrl	O35166	Gosr2	Golgi SNAP receptor complex member 2	GOSR2_MOUSE	5	0.0862822	0.0862822	-0.171428	0.998286	0.283958
0pt5 / Ctrl	Q8K1R3	Pnpt1	Polyribonucleotide nucleotidyltransferase 1, mitochondrial	PNPT1_MOUSE	15	-0.0831227	0.0831227	-13.2186	0.867814	0.284009
0pt5 / Ctrl	Q9JJ78	Pbk	Lymphokine-activated killer T-cell-originated protein kinase	TOPK_MOUSE	6	-0.275404	0.275404	-22.2022	0.777978	0.284009
0pt5 / Ctrl	Q8BHX1	Haus1	HAUS augmin-like complex subunit 1	HAUS1_MOUSE	3	-0.116149	0.116149	-9.42365	0.905763	0.284009
0pt5 / Ctrl	P53564	Cux1	Homeobox protein cut-like 1	CUX1_MOUSE	5	-0.0911527	0.0911527	-5.7997	0.942003	0.284009
0pt5 / Ctrl	P17183	Eno2	Gamma-enolase	ENOG_MOUSE	2	-0.140458	0.140458	-6.55106	0.934489	0.284009
0pt5 / Ctrl	O35344	Kpna3	Importin subunit alpha-4	IMA4_MOUSE	14	0.0713441	0.0713441	-1.17529	0.988247	0.284494
0pt5 / Ctrl	Q6A028	Swap70	Switch-associated protein 70	SWP70_MOUSE	18	0.142026	0.142026	5.8246	1.05825	0.284494
0pt5 / Ctrl	O88455	Dhcr7	7-dehydrocholesterol reductase	DHCR7_MOUSE	2	-0.0719894	0.0719894	-5.08378	0.949162	0.284494
0pt5 / Ctrl	Q3UHX9	D2Wsu81e	Putative methyltransferase C9orf114 homolog	CI114_MOUSE	2	0.0693731	0.0693731	6.30076	1.06301	0.284494
0pt5 / Ctrl	Q9CZ28	Snf8	Vacuolar-sorting protein SNF8	SNF8_MOUSE	3	-0.137744	0.137744	-7.74927	0.922507	0.284494
0pt5 / Ctrl	Q99PG2	Ogfr	Opioid growth factor receptor	OGFR_MOUSE	13	-0.109777	0.109777	-9.66331	0.903367	0.284731
0pt5 / Ctrl	Q3TUH1	Tamm41	Phosphatidate cytidylyltransferase, mitochondrial	TAM41_MOUSE	4	0.170443	0.170443	6.98546	1.06985	0.284863
0pt5 / Ctrl	Q61425	Hadh	Hydroxyacyl-coenzyme A dehydrogenase, mitochondrial	HCDH_MOUSE	14	0.0850683	0.0850683	8.21918	1.08219	0.284863
0pt5 / Ctrl	Q9WVK0	Agtrap	Type-1 angiotensin II receptor-associated protein	ATRAP_MOUSE	1	-0.439827	0.439827	-34.5476	0.654524	0.284863
0pt5 / Ctrl	P55096	Abcd3	ATP-binding cassette sub-family D member 3	ABCD3_MOUSE	14	-0.126913	0.126913	-3.23868	0.967613	0.284906
0pt5 / Ctrl	Q61846	Melk	Maternal embryonic leucine zipper kinase	MELK_MOUSE	1	0.124438	0.124438	10.2507	1.10251	0.284977
0pt5 / Ctrl	Q6P2B1	Tnpo3	Transportin-3	TNPO3_MOUSE	15	-0.0682046	0.0682046	-2.59183	0.974082	0.285061
0pt5 / Ctrl	P50136	Bckdha	2-oxoisovalerate dehydrogenase subunit alpha, mitochondrial	ODBA_MOUSE	2	-0.836461	0.836461	3.8558	1.03856	0.285064
0pt5 / Ctrl	Q9R1Z8	Sorbs3	Vinexin	VINEX_MOUSE	10	-0.058127	0.058127	4.94497	1.04945	0.285139
0pt5 / Ctrl	Q9D6J3	Ccdc94	Coiled-coil domain-containing protein 94	CCD94_MOUSE	1	-0.863381	0.863381	-25.4957	0.745043	0.285175
0pt5 / Ctrl	Q80UU9	Pgrmc2	Membrane-associated progesterone receptor component 2	PGRC2_MOUSE	11	0.0715534	0.0715534	0.820736	1.00821	0.285303
0pt5 / Ctrl	Q9D1G1	Rab1b	Ras-related protein Rab-1B	RAB1B_MOUSE	8	0.133818	0.133818	4.40368	1.04404	0.285398
0pt5 / Ctrl	Q4FK66	Prpf38a	Pre-mRNA-splicing factor 38A	PR38A_MOUSE	8	0.0511158	0.0511158	2.32937	1.02329	0.285683
0pt5 / Ctrl	Q8K2Z4	Ncapd2	Condensin complex subunit 1	CND1_MOUSE	49	-0.046565	0.046565	13.4964	1.13496	0.285737
0pt5 / Ctrl	O88522	Ikbkg	NF-kappa-B essential modulator	NEMO_MOUSE	4	-0.165654	0.165654	-6.38675	0.936132	0.28617
0pt5 / Ctrl	Q8C407	Yipf4	Protein YIPF4	YIPF4_MOUSE	1	0.167289	0.167289	17.7074	1.17707	0.286251
0pt5 / Ctrl	Q9WTP7	Ak3	GTP:AMP phosphotransferase AK3, mitochondrial	KAD3_MOUSE	12	-0.0890898	0.0890898	-6.95482	0.930452	0.286331
0pt5 / Ctrl	Q8R2Y8	Ptrh2	Peptidyl-tRNA hydrolase 2, mitochondrial	PTH2_MOUSE	6	-0.0830902	0.0830902	0.213796	1.00214	0.286675
0pt5 / Ctrl	P26040	Ezr	Ezrin	EZRI_MOUSE	24	-0.0870883	0.0870883	-3.31276	0.966872	0.287018
0pt5 / Ctrl	Q7TMB8	Cyfip1	Cytoplasmic FMR1-interacting protein 1	CYFP1_MOUSE	32	-0.0947587	0.0947587	-0.640633	0.993594	0.287035
0pt5 / Ctrl	O09159	Man2b1	Lysosomal alpha-mannosidase	MA2B1_MOUSE	5	-0.100206	0.100206	-8.76286	0.912371	0.287035
0pt5 / Ctrl	Q6PFX9	Tnks	Tankyrase-1	TNKS1_MOUSE	1	0.291928	0.291928	20.457	1.20457	0.287065
0pt5 / Ctrl	Q9CYZ2	Tpd52l2	Tumor protein D54	TPD54_MOUSE	10	-0.144125	0.144125	-0.749876	0.992501	0.28722
0pt5 / Ctrl	Q9D1P0	Mrpl13	39S ribosomal protein L13, mitochondrial	RM13_MOUSE	8	0.0687495	0.0687495	4.14197	1.04142	0.287241
0pt5 / Ctrl	Q9EQQ2	Yipf5	Protein YIPF5	YIPF5_MOUSE	1	0.0510415	0.0510415	3.64787	1.03648	0.28743
0pt5 / Ctrl	P16332	Mut	Methylmalonyl-CoA mutase, mitochondrial	MUTA_MOUSE	13	0.0970619	0.0970619	13.7575	1.13758	0.287447
0pt5 / Ctrl	Q8C7V3	Utp15	U3 small nucleolar RNA-associated protein 15 homolog	UTP15_MOUSE	17	-0.116995	0.116995	-18.6565	0.813435	0.287507
0pt5 / Ctrl	Q9Z2I8	Suclg2	Succinyl-CoA ligase [GDP-forming] subunit beta, mitochondrial	SUCB2_MOUSE	8	0.161875	0.161875	3.97401	1.03974	0.287507
0pt5 / Ctrl	Q9EQC5	Scyl1	N-terminal kinase-like protein	NTKL_MOUSE	20	-0.0661881	0.0661881	-0.40809	0.995919	0.287732
0pt5 / Ctrl	Q922Q1	2020-03-02	Mitochondrial amidoxime reducing component 2	MARC2_MOUSE	5	-0.0623545	0.0623545	-1.83667	0.981633	0.287894
0pt5 / Ctrl	Q9D8S4	Rexo2	Oligoribonuclease, mitochondrial	ORN_MOUSE	7	0.0882153	0.0882153	-1.2849	0.987151	0.287894
0pt5 / Ctrl	Q9D172	D10Jhu81e	ES1 protein homolog, mitochondrial	ES1_MOUSE	7	-0.0774394	0.0774394	-19.0163	0.809837	0.287917
0pt5 / Ctrl	Q62188	Dpysl3	Dihydropyrimidinase-related protein 3	DPYL3_MOUSE	30	0.0475413	0.0475413	-0.461248	0.995388	0.287922
0pt5 / Ctrl	Q60855	Ripk1	Receptor-interacting serine/threonine-protein kinase 1	RIPK1_MOUSE	4	0.0582449	0.0582449	3.99194	1.03992	0.287942
0pt5 / Ctrl	Q62189	Snrpa	U1 small nuclear ribonucleoprotein A	SNRPA_MOUSE	11	0.111298	0.111298	2.23041	1.0223	0.287942
0pt5 / Ctrl	Q9D0F9	Pgm1	Phosphoglucomutase-1	PGM1_MOUSE	16	-0.0239569	0.0239569	-1.47751	0.985225	0.288111
0pt5 / Ctrl	Q61081	Cdc37	Hsp90 co-chaperone Cdc37	CDC37_MOUSE	15	-0.0747581	0.0747581	-1.54652	0.984535	0.288136
0pt5 / Ctrl	Q8K297	Colgalt1	Procollagen galactosyltransferase 1	GT251_MOUSE	25	0.084324	0.084324	6.48833	1.06488	0.288209
0pt5 / Ctrl	Q80W47	Wipi2	WD repeat domain phosphoinositide-interacting protein 2	WIPI2_MOUSE	5	-0.0607515	0.0607515	-3.01852	0.969815	0.288209
0pt5 / Ctrl	Q9CXL3	NaN	Uncharacterized protein C7orf50 homolog	CG050_MOUSE	6	-0.0276955	0.0276955	0.550612	1.00551	0.28827
0pt5 / Ctrl	Q8C5H8	Nadk2	NAD kinase 2, mitochondrial	NAKD2_MOUSE	4	-0.0753787	0.0753787	-3.87232	0.961277	0.2885
0pt5 / Ctrl	Q9QZ88	Vps29	Vacuolar protein sorting-associated protein 29	VPS29_MOUSE	10	0.182317	0.182317	0.273627	1.00274	0.288609
0pt5 / Ctrl	P36552	Cpox	Oxygen-dependent coproporphyrinogen-III oxidase, mitochondrial	HEM6_MOUSE	12	-0.0732632	0.0732632	-0.14334	0.998567	0.288609
0pt5 / Ctrl	Q9JHC9	Elf2	ETS-related transcription factor Elf-2	ELF2_MOUSE	1	-0.152096	0.152096	-9.63825	0.903617	0.288626
0pt5 / Ctrl	Q8CCJ3	Ufl1	E3 UFM1-protein ligase 1	UFL1_MOUSE	9	-0.084016	0.084016	2.41954	1.0242	0.289034
0pt5 / Ctrl	P61963	Dcaf7	DDB1- and CUL4-associated factor 7	DCAF7_MOUSE	6	-0.105248	0.105248	-6.33141	0.936686	0.289072
0pt5 / Ctrl	O09012	Pex5	Peroxisomal targeting signal 1 receptor	PEX5_MOUSE	3	0.134146	0.134146	9.30975	1.0931	0.289336
0pt5 / Ctrl	Q9D786	Haus5	HAUS augmin-like complex subunit 5	HAUS5_MOUSE	6	0.107234	0.107234	7.66904	1.07669	0.28937
0pt5 / Ctrl	Q3V009	Tmed1	Transmembrane emp24 domain-containing protein 1	TMED1_MOUSE	3	0.0486176	0.0486176	0.476632	1.00477	0.28937
0pt5 / Ctrl	Q8VBV3	Exosc2	Exosome complex component RRP4	EXOS2_MOUSE	9	0.115613	0.115613	2.6918	1.02692	0.289657
0pt5 / Ctrl	Q9CWZ7	Napg	Gamma-soluble NSF attachment protein	SNAG_MOUSE	4	-0.0510054	0.0510054	-1.688	0.98312	0.28966
0pt5 / Ctrl	Q9D1B9	Mrpl28	39S ribosomal protein L28, mitochondrial	RM28_MOUSE	2	0.147957	0.147957	-0.157372	0.998426	0.289763
0pt5 / Ctrl	O54940	Bnip2	BCL2/adenovirus E1B 19 kDa protein-interacting protein 2	BNIP2_MOUSE	3	-0.0749345	0.0749345	0.69645	1.00696	0.289954
0pt5 / Ctrl	Q9WVL1	Ap4s1	AP-4 complex subunit sigma-1	AP4S1_MOUSE	1	0.0911409	0.0911409	7.17163	1.07172	0.289954
0pt5 / Ctrl	Q62313	Tgoln1	Trans-Golgi network integral membrane protein 1	TGON1_MOUSE	8	0.10917	0.10917	43.2028	1.43203	0.290386
0pt5 / Ctrl	O09172	Gclm	Glutamate--cysteine ligase regulatory subunit	GSH0_MOUSE	10	0.0666711	0.0666711	7.68309	1.07683	0.29089
0pt5 / Ctrl	Q9WVC3	Cav2	Caveolin-2	CAV2_MOUSE	4	-0.0891847	0.0891847	-6.60463	0.933954	0.29089
0pt5 / Ctrl	Q6Y685	Tacc1	Transforming acidic coiled-coil-containing protein 1	TACC1_MOUSE	2	-0.254699	0.254699	-12.8627	0.871373	0.29089
0pt5 / Ctrl	A2BE28	Las1l	Ribosomal biogenesis protein LAS1L	LAS1L_MOUSE	13	0.0498355	0.0498355	0.375472	1.00375	0.290897
0pt5 / Ctrl	Q9CRB0	Snx24	Sorting nexin-24	SNX24_MOUSE	2	0.189204	0.189204	12.7467	1.12747	0.29101
0pt5 / Ctrl	P61514	Rpl37a	60S ribosomal protein L37a	RL37A_MOUSE	5	-0.227832	0.227832	-3.35718	0.966428	0.29112
0pt5 / Ctrl	Q9ESZ8	Gtf2i	General transcription factor II-I	GTF2I_MOUSE	23	-0.0810195	0.0810195	-5.45545	0.945446	0.291142
0pt5 / Ctrl	Q3U2P1	Sec24a	Protein transport protein Sec24A	SC24A_MOUSE	9	0.0838705	0.0838705	16.6069	1.16607	0.291268
0pt5 / Ctrl	Q9WTP6	Ak2	Adenylate kinase 2, mitochondrial	KAD2_MOUSE	15	0.078669	0.078669	6.25491	1.06255	0.291284
0pt5 / Ctrl	P54726	Rad23a	UV excision repair protein RAD23 homolog A	RD23A_MOUSE	6	0.076799	0.076799	2.12123	1.02121	0.29153
0pt5 / Ctrl	Q91V64	Isoc1	Isochorismatase domain-containing protein 1	ISOC1_MOUSE	3	0.106397	0.106397	5.54714	1.05547	0.29153
0pt5 / Ctrl	Q62481	Vps72	Vacuolar protein sorting-associated protein 72 homolog	VPS72_MOUSE	1	-0.153758	0.153758	-8.94767	0.910523	0.29153
0pt5 / Ctrl	Q61072	Adam9	Disintegrin and metalloproteinase domain-containing protein 9	ADAM9_MOUSE	3	-0.0854166	0.0854166	-5.75279	0.942472	0.291661
0pt5 / Ctrl	Q921X9	Pdia5	Protein disulfide-isomerase A5	PDIA5_MOUSE	19	-0.0609836	0.0609836	1.71309	1.01713	0.291901
0pt5 / Ctrl	P13020	Gsn	Gelsolin	GELS_MOUSE	19	0.0993115	0.0993115	-2.48832	0.975117	0.291911
0pt5 / Ctrl	P58501	Paxbp1	PAX3- and PAX7-binding protein 1	PAXB1_MOUSE	11	0.0523361	0.0523361	4.04027	1.0404	0.291926
0pt5 / Ctrl	P28063	Psmb8	Proteasome subunit beta type-8	PSB8_MOUSE	1	0.0684068	0.0684068	5.1486	1.05149	0.292048
0pt5 / Ctrl	O08664	Bcl7c	B-cell CLL/lymphoma 7 protein family member C	BCL7C_MOUSE	1	0.555825	0.555825	32.8467	1.32847	0.292048
0pt5 / Ctrl	Q80VD1	Fam98b	Protein FAM98B	FA98B_MOUSE	8	-0.0249991	0.0249991	-2.32716	0.976728	0.292185
0pt5 / Ctrl	Q6ZWV7	Rpl35	60S ribosomal protein L35	RL35_MOUSE	9	0.329928	0.329928	1.25941	1.01259	0.292199
0pt5 / Ctrl	Q07139	Ect2	Protein ECT2	ECT2_MOUSE	11	-0.0812826	0.0812826	-4.14049	0.958595	0.29239
0pt5 / Ctrl	O70494	Sp3	Transcription factor Sp3	SP3_MOUSE	2	-0.0887683	0.0887683	-6.47254	0.935275	0.292457
0pt5 / Ctrl	Q9CRD2	Emc2	ER membrane protein complex subunit 2	EMC2_MOUSE	10	0.0744804	0.0744804	-1.16769	0.988323	0.292709
0pt5 / Ctrl	Q8R2U0	Seh1l	Nucleoporin SEH1	SEH1_MOUSE	11	-0.0926436	0.0926436	-3.93068	0.960693	0.292792
0pt5 / Ctrl	Q9QWR8	Naga	Alpha-N-acetylgalactosaminidase	NAGAB_MOUSE	9	-0.145694	0.145694	-16.156	0.83844	0.292792
0pt5 / Ctrl	Q9DC69	Ndufa9	NADH dehydrogenase [ubiquinone] 1 alpha subcomplex subunit 9, mitochondrial	NDUA9_MOUSE	22	0.0588607	0.0588607	1.24779	1.01248	0.293085
0pt5 / Ctrl	Q8CHI8	Ep400	E1A-binding protein p400	EP400_MOUSE	6	0.293236	0.293236	104.672	2.04672	0.29332
0pt5 / Ctrl	Q9CR08	Pop4	Ribonuclease P protein subunit p29	RPP29_MOUSE	3	0.110637	0.110637	8.69837	1.08698	0.293364
0pt5 / Ctrl	P62334	Psmc6	26S protease regulatory subunit 10B	PRS10_MOUSE	29	0.0698909	0.0698909	1.52926	1.01529	0.293397
0pt5 / Ctrl	P52623	Uck1	Uridine-cytidine kinase 1	UCK1_MOUSE	2	0.546333	0.546333	33.1465	1.33147	0.293397
0pt5 / Ctrl	O88384	Vti1b	Vesicle transport through interaction with t-SNAREs homolog 1B	VTI1B_MOUSE	6	0.107521	0.107521	17.9358	1.17936	0.293431
0pt5 / Ctrl	Q9D6U8	Fam162a	Protein FAM162A	F162A_MOUSE	7	-0.122002	0.122002	-2.81679	0.971832	0.293525
0pt5 / Ctrl	Q9WUK2	Eif4h	Eukaryotic translation initiation factor 4H	IF4H_MOUSE	13	0.032957	0.032957	1.37272	1.01373	0.293615
0pt5 / Ctrl	Q9EPK7	Xpo7	Exportin-7	XPO7_MOUSE	22	-0.037693	0.037693	-4.4446	0.955554	0.293634
0pt5 / Ctrl	P25444	Rps2	40S ribosomal protein S2	RS2_MOUSE	25	-0.128716	0.128716	0.0664821	1.00066	0.293677
0pt5 / Ctrl	Q6DFV1	Ncapg2	Condensin-2 complex subunit G2	CNDG2_MOUSE	11	0.0717395	0.0717395	30.9974	1.30997	0.293705
0pt5 / Ctrl	P17439	Gba	Glucosylceramidase	GLCM_MOUSE	12	0.0640398	0.0640398	-0.185738	0.998143	0.293868
0pt5 / Ctrl	P97329	Kif20a	Kinesin-like protein KIF20A	KI20A_MOUSE	11	-0.132632	0.132632	-25.979	0.74021	0.293946
0pt5 / Ctrl	Q8CE96	Trmt6	tRNA (adenine(58)-N(1))-methyltransferase non-catalytic subunit TRM6	TRM6_MOUSE	6	0.0545173	0.0545173	2.18074	1.02181	0.294036
0pt5 / Ctrl	Q3UFY0	Rrp36	Ribosomal RNA processing protein 36 homolog	RRP36_MOUSE	3	0.147432	0.147432	19.5761	1.19576	0.294403
0pt5 / Ctrl	Q8VE37	Rcc1	Regulator of chromosome condensation	RCC1_MOUSE	19	0.0771775	0.0771775	1.68414	1.01684	0.294819
0pt5 / Ctrl	Q920A5	Scpep1	Retinoid-inducible serine carboxypeptidase	RISC_MOUSE	16	-0.102235	0.102235	-3.02074	0.969793	0.295104
0pt5 / Ctrl	Q69ZX6	Morc2a	MORC family CW-type zinc finger protein 2A	MOR2A_MOUSE	3	-1.00103	1.00103	-24.9296	0.750704	0.295417
0pt5 / Ctrl	Q3UX10	Tubal3	Tubulin alpha chain-like 3	TBAL3_MOUSE	1	-0.248232	0.248232	-14.684	0.85316	0.295417
0pt5 / Ctrl	Q8K358	Pigu	Phosphatidylinositol glycan anchor biosynthesis class U protein	PIGU_MOUSE	3	-0.0374669	0.0374669	-2.78528	0.972147	0.295434
0pt5 / Ctrl	Q3UMQ8	Naf1	H/ACA ribonucleoprotein complex non-core subunit NAF1	NAF1_MOUSE	7	0.120562	0.120562	7.82796	1.07828	0.295488
0pt5 / Ctrl	Q99KG3	Rbm10	RNA-binding protein 10	RBM10_MOUSE	12	-0.0483076	0.0483076	-1.83621	0.981638	0.295521
0pt5 / Ctrl	Q9Z108	Stau1	Double-stranded RNA-binding protein Staufen homolog 1	STAU1_MOUSE	15	0.122798	0.122798	5.02472	1.05025	0.295541
0pt5 / Ctrl	P57759	Erp29	Endoplasmic reticulum resident protein 29	ERP29_MOUSE	13	-0.0938102	0.0938102	-1.86058	0.981394	0.296231
0pt5 / Ctrl	Q9Z2G6	Sel1l	Protein sel-1 homolog 1	SE1L1_MOUSE	12	0.142128	0.142128	83.1454	1.83145	0.296231
0pt5 / Ctrl	P97450	Atp5j	ATP synthase-coupling factor 6, mitochondrial	ATP5J_MOUSE	8	0.0450805	0.0450805	2.60823	1.02608	0.296322
0pt5 / Ctrl	Q8BGN2	D3Ertd751e	UPF0462 protein C4orf33 homolog	CD033_MOUSE	1	0.0972193	0.0972193	7.45131	1.07451	0.296403
0pt5 / Ctrl	Q8BMP6	Acbd3	Golgi resident protein GCP60	GCP60_MOUSE	15	-0.0759108	0.0759108	-2.54824	0.974518	0.296419
0pt5 / Ctrl	P70444	Bid	BH3-interacting domain death agonist	BID_MOUSE	6	-0.0411842	0.0411842	-3.10478	0.968952	0.296421
0pt5 / Ctrl	Q9DCR2	Ap3s1	AP-3 complex subunit sigma-1	AP3S1_MOUSE	6	0.0536875	0.0536875	-0.413315	0.995867	0.296489
0pt5 / Ctrl	Q9D7S9	Chmp5	Charged multivesicular body protein 5	CHMP5_MOUSE	3	-0.17721	0.17721	1.73772	1.01738	0.296496
0pt5 / Ctrl	P22315	Fech	Ferrochelatase, mitochondrial	HEMH_MOUSE	7	0.0624361	0.0624361	1.66155	1.01662	0.296593
0pt5 / Ctrl	Q8K2Q0	Commd9	COMM domain-containing protein 9	COMD9_MOUSE	5	0.091345	0.091345	6.99646	1.06996	0.296639
0pt5 / Ctrl	Q8K327	Champ1	Chromosome alignment-maintaining phosphoprotein 1	CHAP1_MOUSE	7	0.0701209	0.0701209	-0.33956	0.996604	0.296701
0pt5 / Ctrl	Q3ULJ0	Gpd1l	Glycerol-3-phosphate dehydrogenase 1-like protein	GPD1L_MOUSE	4	-0.0603215	0.0603215	-2.85017	0.971498	0.296907
0pt5 / Ctrl	P62855	Rps26	40S ribosomal protein S26	RS26_MOUSE	4	-0.194655	0.194655	0.514008	1.00514	0.297183
0pt5 / Ctrl	Q8BHI7	Elovl5	Elongation of very long chain fatty acids protein 5	ELOV5_MOUSE	2	-0.320473	0.320473	-3.76467	0.962353	0.297215
0pt5 / Ctrl	P49138	Mapkapk2	MAP kinase-activated protein kinase 2	MAPK2_MOUSE	3	-0.078866	0.078866	-6.30141	0.936986	0.297364
0pt5 / Ctrl	P46737	Brcc3	Lys-63-specific deubiquitinase BRCC36	BRCC3_MOUSE	4	-0.112157	0.112157	-6.18653	0.938135	0.297395
0pt5 / Ctrl	A6H8H2	Dennd4c	DENN domain-containing protein 4C	DEN4C_MOUSE	7	-0.0594675	0.0594675	-3.41013	0.965899	0.297409
0pt5 / Ctrl	Q3TLP5	Echdc2	Enoyl-CoA hydratase domain-containing protein 2, mitochondrial	ECHD2_MOUSE	1	0.122271	0.122271	6.31336	1.06313	0.297551
0pt5 / Ctrl	Q9CZD3	Gars	Glycine--tRNA ligase	SYG_MOUSE	30	0.047945	0.047945	1.1688	1.01169	0.297565
0pt5 / Ctrl	Q60949	Tbc1d1	TBC1 domain family member 1	TBCD1_MOUSE	2	0.0528806	0.0528806	3.76181	1.03762	0.297565
0pt5 / Ctrl	Q9ET54	Palld	Palladin	PALLD_MOUSE	15	-0.0933698	0.0933698	-1.97333	0.980267	0.297588
0pt5 / Ctrl	Q9CQL7	Mrfap1	MORF4 family-associated protein 1	MOFA1_MOUSE	3	0.0532198	0.0532198	5.8482	1.05848	0.29769
0pt5 / Ctrl	Q9JIF7	Copb1	Coatomer subunit beta	COPB_MOUSE	42	0.074443	0.074443	0.155486	1.00155	0.29788
0pt5 / Ctrl	Q9EQH3	Vps35	Vacuolar protein sorting-associated protein 35	VPS35_MOUSE	36	-0.0514736	0.0514736	-2.37931	0.976207	0.297981
0pt5 / Ctrl	P61021	Rab5b	Ras-related protein Rab-5B	RAB5B_MOUSE	5	-0.110572	0.110572	-6.05544	0.939446	0.298116
0pt5 / Ctrl	Q8QZY1	Eif3l	Eukaryotic translation initiation factor 3 subunit L	EIF3L_MOUSE	35	0.0316139	0.0316139	0.915058	1.00915	0.298195
0pt5 / Ctrl	Q91W90	Txndc5	Thioredoxin domain-containing protein 5	TXND5_MOUSE	18	-0.069216	0.069216	0.715316	1.00715	0.298266
0pt5 / Ctrl	Q8BUV8	Gpr107	Protein GPR107	GP107_MOUSE	2	-0.361422	0.361422	-78.7069	0.212931	0.298337
0pt5 / Ctrl	Q3UE37	Ube2z	Ubiquitin-conjugating enzyme E2 Z	UBE2Z_MOUSE	6	0.0430051	0.0430051	5.94599	1.05946	0.298337
0pt5 / Ctrl	Q9D1A2	Cndp2	Cytosolic non-specific dipeptidase	CNDP2_MOUSE	17	-0.0376641	0.0376641	1.4718	1.01472	0.298337
0pt5 / Ctrl	Q3UGC7;Q66JS6	Eif3j1;Eif3j2	Eukaryotic translation initiation factor 3 subunit J-A;Eukaryotic translation initiation factor 3 subunit J-B	EI3JA_MOUSE;EI3JB_MOUSE	13	-0.0535799	0.0535799	0.294031	1.00294	0.29841
0pt5 / Ctrl	Q7TMY4	Thoc7	THO complex subunit 7 homolog	THOC7_MOUSE	2	-0.560631	0.560631	-74.6546	0.253454	0.298761
0pt5 / Ctrl	Q5PRF0	Heatr5a	HEAT repeat-containing protein 5A	HTR5A_MOUSE	12	-0.0587788	0.0587788	-2.24215	0.977579	0.298848
0pt5 / Ctrl	Q8VDD5	Myh9	Myosin-9	MYH9_MOUSE	216	0.034681	0.034681	-1.27716	0.987228	0.298851
0pt5 / Ctrl	Q91Z67	Srgap2	SLIT-ROBO Rho GTPase-activating protein 2	SRGP2_MOUSE	14	-0.100291	0.100291	-16.3517	0.836483	0.298946
0pt5 / Ctrl	Q9D7N3	Mrps9	28S ribosomal protein S9, mitochondrial	RT09_MOUSE	13	-0.0719863	0.0719863	-0.557611	0.994424	0.299034
0pt5 / Ctrl	Q8K4R9	Dlgap5	Disks large-associated protein 5	DLGP5_MOUSE	6	0.0367598	0.0367598	3.41056	1.03411	0.29919
0pt5 / Ctrl	Q8BQ47	Cnpy4	Protein canopy homolog 4	CNPY4_MOUSE	9	-0.0917761	0.0917761	-3.15124	0.968488	0.299444
0pt5 / Ctrl	Q9CY94	Gins3	DNA replication complex GINS protein PSF3	PSF3_MOUSE	8	0.19963	0.19963	38.2723	1.38272	0.299457
0pt5 / Ctrl	Q8C6L5	Mb21d1	Cyclic GMP-AMP synthase	CGAS_MOUSE	6	0.142119	0.142119	-1.29298	0.98707	0.299633
0pt5 / Ctrl	P62878	Rbx1	E3 ubiquitin-protein ligase RBX1	RBX1_MOUSE	1	0.108639	0.108639	-0.554681	0.994453	0.299633
0pt5 / Ctrl	Q9EQW7	Kif13a	Kinesin-like protein KIF13A	KI13A_MOUSE	2	-0.425225	0.425225	-11.0779	0.889221	0.299636
0pt5 / Ctrl	P07742	Rrm1	Ribonucleoside-diphosphate reductase large subunit	RIR1_MOUSE	27	-0.0695455	0.0695455	-4.42068	0.955793	0.299972
0pt5 / Ctrl	P61924	Copz1	Coatomer subunit zeta-1	COPZ1_MOUSE	6	-0.0934299	0.0934299	-4.61181	0.953882	0.299972
0pt5 / Ctrl	Q99MN1	Kars	Lysine--tRNA ligase	SYK_MOUSE	41	-0.0593366	0.0593366	-3.00534	0.969947	0.300156
0pt5 / Ctrl	P62307	Snrpf	Small nuclear ribonucleoprotein F	RUXF_MOUSE	4	0.0329331	0.0329331	1.99136	1.01991	0.300198
0pt5 / Ctrl	O35250	Exoc7	Exocyst complex component 7	EXOC7_MOUSE	7	-0.172135	0.172135	-19.9318	0.800682	0.300235
0pt5 / Ctrl	Q9JJ94	Ssna1	Sjoegren syndrome nuclear autoantigen 1 homolog	SSNA1_MOUSE	1	0.0748569	0.0748569	5.18632	1.05186	0.300235
0pt5 / Ctrl	B2RQE8	Arhgap42	Rho GTPase-activating protein 42	RHG42_MOUSE	1	-0.83336	0.83336	-32.0982	0.679018	0.300243
0pt5 / Ctrl	Q9CQH8	Rpp14	Ribonuclease P protein subunit p14	RPP14_MOUSE	1	0.076348	0.076348	4.77256	1.04773	0.300367
0pt5 / Ctrl	Q8R0F8	Fahd1	Acylpyruvase FAHD1, mitochondrial	FAHD1_MOUSE	2	0.373047	0.373047	44.8568	1.44857	0.300367
0pt5 / Ctrl	P63024	Vamp3	Vesicle-associated membrane protein 3	VAMP3_MOUSE	5	0.0650921	0.0650921	3.62047	1.0362	0.300479
0pt5 / Ctrl	Q6PGH2	Hn1l	Hematological and neurological expressed 1-like protein	HN1L_MOUSE	10	0.0475229	0.0475229	1.55574	1.01556	0.300613
0pt5 / Ctrl	P54103	Dnajc2	DnaJ homolog subfamily C member 2	DNJC2_MOUSE	17	-0.121296	0.121296	-3.99239	0.960076	0.300684
0pt5 / Ctrl	Q64261	Cdk6	Cyclin-dependent kinase 6	CDK6_MOUSE	3	0.134765	0.134765	6.32927	1.06329	0.300684
0pt5 / Ctrl	Q9CRC8	Lrrc40	Leucine-rich repeat-containing protein 40	LRC40_MOUSE	14	-0.0206831	0.0206831	-0.219741	0.997803	0.300684
0pt5 / Ctrl	Q6NSU3	Glt8d1	Glycosyltransferase 8 domain-containing protein 1	GL8D1_MOUSE	1	-0.243957	0.243957	-4.68327	0.953167	0.30072
0pt5 / Ctrl	Q9CPU4	Mgst3	Microsomal glutathione S-transferase 3	MGST3_MOUSE	4	-0.093807	0.093807	-10.61	0.8939	0.300726
0pt5 / Ctrl	Q8VBU8	Banp	Protein BANP	BANP_MOUSE	1	0.169358	0.169358	13.3235	1.13324	0.300791
0pt5 / Ctrl	Q9CQ13	Coprs	Coordinator of PRMT5 and differentiation stimulator	COPRS_MOUSE	1	-0.132776	0.132776	-7.25992	0.927401	0.300923
0pt5 / Ctrl	P62751	Rpl23a	60S ribosomal protein L23a	RL23A_MOUSE	14	0.120236	0.120236	1.16195	1.01162	0.300941
0pt5 / Ctrl	Q3UHX0	Nol8	Nucleolar protein 8	NOL8_MOUSE	2	0.0715848	0.0715848	6.24781	1.06248	0.301021
0pt5 / Ctrl	Q9CR59	Gadd45gip1	Growth arrest and DNA damage-inducible proteins-interacting protein 1	G45IP_MOUSE	2	0.0414995	0.0414995	3.12953	1.0313	0.301034
0pt5 / Ctrl	Q9EQN3	Tsc22d4	TSC22 domain family protein 4	T22D4_MOUSE	1	-0.174646	0.174646	-12.2958	0.877042	0.301332
0pt5 / Ctrl	D3Z4S3	Ptrhd1	Putative peptidyl-tRNA hydrolase PTRHD1	PTRD1_MOUSE	2	-0.359605	0.359605	7.16952	1.0717	0.301364
0pt5 / Ctrl	Q9CQN3	Tomm6	Mitochondrial import receptor subunit TOM6 homolog	TOM6_MOUSE	2	0.521467	0.521467	4.3049	1.04305	0.301733
0pt5 / Ctrl	O35309	Nmi	N-myc-interactor	NMI_MOUSE	1	-0.582035	0.582035	-30.5618	0.694382	0.301733
0pt5 / Ctrl	Q8BWW9	Pkn2	Serine/threonine-protein kinase N2	PKN2_MOUSE	21	-0.0421574	0.0421574	-1.50276	0.984972	0.301748
0pt5 / Ctrl	P58137	Acot8	Acyl-coenzyme A thioesterase 8	ACOT8_MOUSE	4	-0.197866	0.197866	-23.4386	0.765614	0.301799
0pt5 / Ctrl	Q9CR02	Tma16	Translation machinery-associated protein 16	TMA16_MOUSE	3	0.357862	0.357862	20.2285	1.20229	0.301941
0pt5 / Ctrl	Q6A4J8	Usp7	Ubiquitin carboxyl-terminal hydrolase 7	UBP7_MOUSE	40	-0.0832732	0.0832732	8.2657	1.08266	0.302019
0pt5 / Ctrl	Q64516	Gk	Glycerol kinase	GLPK_MOUSE	10	-0.109188	0.109188	-2.01349	0.979865	0.30215
0pt5 / Ctrl	Q8R3V5	Sh3glb2	Endophilin-B2	SHLB2_MOUSE	9	-0.0514781	0.0514781	-1.76752	0.982325	0.30215
0pt5 / Ctrl	Q8CD15	Mina	Bifunctional lysine-specific demethylase and histidyl-hydroxylase MINA	MINA_MOUSE	4	0.17968	0.17968	6.39095	1.06391	0.30215
0pt5 / Ctrl	Q921M3	Sf3b3	Splicing factor 3B subunit 3	SF3B3_MOUSE	47	0.042213	0.042213	0.388799	1.00389	0.30223
0pt5 / Ctrl	P62317	Snrpd2	Small nuclear ribonucleoprotein Sm D2	SMD2_MOUSE	12	0.0484103	0.0484103	-0.463107	0.995369	0.302259
0pt5 / Ctrl	Q9DCT2	Ndufs3	NADH dehydrogenase [ubiquinone] iron-sulfur protein 3, mitochondrial	NDUS3_MOUSE	14	0.0833937	0.0833937	4.06382	1.04064	0.302303
0pt5 / Ctrl	Q04207	Rela	Transcription factor p65	TF65_MOUSE	10	-0.136039	0.136039	-1.3824	0.986176	0.302564
0pt5 / Ctrl	Q8VE10	Naa40	N-alpha-acetyltransferase 40	NAA40_MOUSE	2	-0.906402	0.906402	-1.84036	0.981596	0.302638
0pt5 / Ctrl	P56382	Atp5e	ATP synthase subunit epsilon, mitochondrial	ATP5E_MOUSE	2	-0.197019	0.197019	-1.25073	0.987493	0.302726
0pt5 / Ctrl	P20060	Hexb	Beta-hexosaminidase subunit beta	HEXB_MOUSE	11	-0.12657	0.12657	1.12716	1.01127	0.302727
0pt5 / Ctrl	Q9CQA6	Chchd1	Coiled-coil-helix-coiled-coil-helix domain-containing protein 1	CHCH1_MOUSE	1	-0.0851559	0.0851559	-4.05997	0.9594	0.302727
0pt5 / Ctrl	Q99N85	Mrps18a	28S ribosomal protein S18a, mitochondrial	RT18A_MOUSE	2	0.166431	0.166431	6.86097	1.06861	0.302983
0pt5 / Ctrl	Q8CFE6	Slc38a2	Sodium-coupled neutral amino acid transporter 2	S38A2_MOUSE	6	0.0728708	0.0728708	2.33771	1.02338	0.303016
0pt5 / Ctrl	Q9CYI4	Luc7l	Putative RNA-binding protein Luc7-like 1	LUC7L_MOUSE	7	0.089658	0.089658	3.26146	1.03261	0.303035
0pt5 / Ctrl	Q4FZC9	Syne3	Nesprin-3	SYNE3_MOUSE	24	-0.050513	0.050513	-8.74087	0.912591	0.303064
0pt5 / Ctrl	P97447	Fhl1	Four and a half LIM domains protein 1	FHL1_MOUSE	3	0.152871	0.152871	18.2857	1.18286	0.303242
0pt5 / Ctrl	Q9D2V8	Mfsd10	Major facilitator superfamily domain-containing protein 10	MFS10_MOUSE	4	0.0605127	0.0605127	-1.96364	0.980364	0.303242
0pt5 / Ctrl	Q2NL51	Gsk3a	Glycogen synthase kinase-3 alpha	GSK3A_MOUSE	3	-0.235613	0.235613	-5.63825	0.943618	0.303313
0pt5 / Ctrl	Q9D0N7	Chaf1b	Chromatin assembly factor 1 subunit B	CAF1B_MOUSE	11	0.117981	0.117981	8.08745	1.08087	0.303353
0pt5 / Ctrl	Q91WQ3	Yars	Tyrosine--tRNA ligase, cytoplasmic	SYYC_MOUSE	37	0.0419387	0.0419387	0.00644816	1.00006	0.303398
0pt5 / Ctrl	Q9CWK3	Cd2bp2	CD2 antigen cytoplasmic tail-binding protein 2	CD2B2_MOUSE	3	-0.239645	0.239645	-8.04038	0.919596	0.303927
0pt5 / Ctrl	Q8C0I1	Agps	Alkyldihydroxyacetonephosphate synthase, peroxisomal	ADAS_MOUSE	22	-0.0553965	0.0553965	1.57778	1.01578	0.303966
0pt5 / Ctrl	P59708	Sf3b6	Splicing factor 3B subunit 6	SF3B6_MOUSE	5	-0.115075	0.115075	-0.11097	0.99889	0.304134
0pt5 / Ctrl	Q9D379	Ephx1	Epoxide hydrolase 1	HYEP_MOUSE	4	-0.170433	0.170433	1.19903	1.01199	0.304284
0pt5 / Ctrl	O88851	Rbbp9	Putative hydrolase RBBP9	RBBP9_MOUSE	7	-0.0652652	0.0652652	-13.2958	0.867042	0.304326
0pt5 / Ctrl	P39749	Fen1	Flap endonuclease 1	FEN1_MOUSE	11	0.0263248	0.0263248	-0.571004	0.99429	0.30456
0pt5 / Ctrl	P53995	Anapc1	Anaphase-promoting complex subunit 1	APC1_MOUSE	26	-0.0965033	0.0965033	-7.28842	0.927116	0.30456
0pt5 / Ctrl	Q91VR5	Ddx1	ATP-dependent RNA helicase DDX1	DDX1_MOUSE	32	-0.0428993	0.0428993	-0.195229	0.998048	0.304902
0pt5 / Ctrl	Q9WU56	Pus1	tRNA pseudouridine synthase A, mitochondrial	TRUA_MOUSE	14	0.0594304	0.0594304	2.82935	1.02829	0.305308
0pt5 / Ctrl	Q8BH95	Echs1	Enoyl-CoA hydratase, mitochondrial	ECHM_MOUSE	6	-0.057573	0.057573	-0.698851	0.993011	0.30542
0pt5 / Ctrl	Q61687	Atrx	Transcriptional regulator ATRX	ATRX_MOUSE	40	-0.0817031	0.0817031	-1.804	0.98196	0.305537
0pt5 / Ctrl	Q8R5K4	Nol6	Nucleolar protein 6	NOL6_MOUSE	19	0.0508108	0.0508108	4.32367	1.04324	0.305972
0pt5 / Ctrl	P60335	Pcbp1	Poly(rC)-binding protein 1	PCBP1_MOUSE	15	-0.0971343	0.0971343	-3.29791	0.967021	0.306174
0pt5 / Ctrl	Q8VE38	Oxnad1	Oxidoreductase NAD-binding domain-containing protein 1	OXND1_MOUSE	1	0.0827474	0.0827474	5.60222	1.05602	0.306828
0pt5 / Ctrl	P48036	Anxa5	Annexin A5	ANXA5_MOUSE	42	0.0547946	0.0547946	-0.222584	0.997774	0.307229
0pt5 / Ctrl	Q6PFQ7	Rasa4	Ras GTPase-activating protein 4	RASL2_MOUSE	3	-0.0531215	0.0531215	-2.79106	0.972089	0.307706
0pt5 / Ctrl	Q9R1P1	Psmb3	Proteasome subunit beta type-3	PSB3_MOUSE	10	-0.0526156	0.0526156	-1.60493	0.983951	0.30785
0pt5 / Ctrl	Q5DTM8	Rnf20	E3 ubiquitin-protein ligase BRE1A	BRE1A_MOUSE	11	-0.113092	0.113092	-6.71973	0.932803	0.307893
0pt5 / Ctrl	P51174	Acadl	Long-chain specific acyl-CoA dehydrogenase, mitochondrial	ACADL_MOUSE	15	0.0774802	0.0774802	11.4592	1.11459	0.308019
0pt5 / Ctrl	Q3TYS2	NaN	Uncharacterized protein C17orf62 homolog	CQ062_MOUSE	6	-0.181173	0.181173	-12.8007	0.871993	0.308035
0pt5 / Ctrl	P43406	Itgav	Integrin alpha-V	ITAV_MOUSE	29	-0.0434181	0.0434181	-3.80494	0.961951	0.308185
0pt5 / Ctrl	Q8VEE1	Lmcd1	LIM and cysteine-rich domains protein 1	LMCD1_MOUSE	5	-0.116251	0.116251	-2.35528	0.976447	0.308315
0pt5 / Ctrl	P62313	Lsm6	U6 snRNA-associated Sm-like protein LSm6	LSM6_MOUSE	3	-0.0318824	0.0318824	-1.48801	0.98512	0.308413
0pt5 / Ctrl	Q9CYL5	Glipr2	Golgi-associated plant pathogenesis-related protein 1	GAPR1_MOUSE	6	0.189215	0.189215	0.928071	1.00928	0.308454
0pt5 / Ctrl	Q9CQS5	Riok2	Serine/threonine-protein kinase RIO2	RIOK2_MOUSE	3	0.0868881	0.0868881	8.15965	1.0816	0.308454
0pt5 / Ctrl	Q8BHJ9	Slu7	Pre-mRNA-splicing factor SLU7	SLU7_MOUSE	5	0.0787942	0.0787942	5.498	1.05498	0.308764
0pt5 / Ctrl	O70493	Snx12	Sorting nexin-12	SNX12_MOUSE	12	-0.0899709	0.0899709	-2.41963	0.975804	0.309022
0pt5 / Ctrl	P41105	Rpl28	60S ribosomal protein L28	RL28_MOUSE	8	-0.172701	0.172701	0.1872	1.00187	0.309239
0pt5 / Ctrl	Q9Z1D1	Eif3g	Eukaryotic translation initiation factor 3 subunit G	EIF3G_MOUSE	20	0.0482449	0.0482449	-0.1902	0.998098	0.309252
0pt5 / Ctrl	Q9D8P4	Mrpl17	39S ribosomal protein L17, mitochondrial	RM17_MOUSE	3	-0.0993677	0.0993677	-6.11414	0.938859	0.309507
0pt5 / Ctrl	Q9D1I6	Mrpl14	39S ribosomal protein L14, mitochondrial	RM14_MOUSE	4	0.0480649	0.0480649	3.73766	1.03738	0.309708
0pt5 / Ctrl	Q9EPK2	Rp2	Protein XRP2	XRP2_MOUSE	2	-0.060204	0.060204	-4.20168	0.957983	0.30974
0pt5 / Ctrl	P18155	Mthfd2	Bifunctional methylenetetrahydrofolate dehydrogenase/cyclohydrolase, mitochondrial	MTDC_MOUSE	18	0.0837333	0.0837333	4.70078	1.04701	0.309816
0pt5 / Ctrl	Q8BKC5	Ipo5	Importin-5	IPO5_MOUSE	57	0.0576957	0.0576957	0.388812	1.00389	0.309915
0pt5 / Ctrl	Q80UK8	Ints2	Integrator complex subunit 2	INT2_MOUSE	4	-0.0971491	0.0971491	-1.86186	0.981381	0.310136
0pt5 / Ctrl	Q80WT5	Aftph	Aftiphilin	AFTIN_MOUSE	3	-0.980035	0.980035	-3.93117	0.960688	0.310499
0pt5 / Ctrl	A2AGH6	Med12	Mediator of RNA polymerase II transcription subunit 12	MED12_MOUSE	3	-0.0410018	0.0410018	-1.35521	0.986448	0.310499
0pt5 / Ctrl	Q8C7Q4	Rbm4	RNA-binding protein 4	RBM4_MOUSE	5	0.151236	0.151236	-3.44047	0.965595	0.310507
0pt5 / Ctrl	Q8CGA0	Ppm1f	Protein phosphatase 1F	PPM1F_MOUSE	10	0.0767351	0.0767351	2.75872	1.02759	0.310507
0pt5 / Ctrl	Q8BYC6	Taok3	Serine/threonine-protein kinase TAO3	TAOK3_MOUSE	1	-0.399632	0.399632	-13.9292	0.860708	0.310661
0pt5 / Ctrl	Q9R0Q6	Arpc1a	Actin-related protein 2/3 complex subunit 1A	ARC1A_MOUSE	1	0.0328193	0.0328193	1.99754	1.01998	0.310746
0pt5 / Ctrl	Q64213	Sf1	Splicing factor 1	SF01_MOUSE	16	-0.0482118	0.0482118	0.15108	1.00151	0.310815
0pt5 / Ctrl	Q9CR95	Necap1	Adaptin ear-binding coat-associated protein 1	NECP1_MOUSE	3	0.0522975	0.0522975	3.19475	1.03195	0.310815
0pt5 / Ctrl	P29533	Vcam1	Vascular cell adhesion protein 1	VCAM1_MOUSE	16	0.0219234	0.0219234	3.08033	1.0308	0.310852
0pt5 / Ctrl	Q6PIP5	Nudcd1	NudC domain-containing protein 1	NUDC1_MOUSE	16	-0.055814	0.055814	-3.79838	0.962016	0.310852
0pt5 / Ctrl	Q9CWR2	Smyd3	Histone-lysine N-methyltransferase SMYD3	SMYD3_MOUSE	2	-0.0523741	0.0523741	-1.07983	0.989202	0.310852
0pt5 / Ctrl	Q91WK2	Eif3h	Eukaryotic translation initiation factor 3 subunit H	EIF3H_MOUSE	21	0.0607096	0.0607096	3.96521	1.03965	0.310892
0pt5 / Ctrl	Q8CF89	Tab1	TGF-beta-activated kinase 1 and MAP3K7-binding protein 1	TAB1_MOUSE	2	0.0790168	0.0790168	10.3741	1.10374	0.311002
0pt5 / Ctrl	Q8R317	Ubqln1	Ubiquilin-1	UBQL1_MOUSE	12	-0.027264	0.027264	0.0647908	1.00065	0.311048
0pt5 / Ctrl	Q8BJ03	Cox15	Cytochrome c oxidase assembly protein COX15 homolog	COX15_MOUSE	3	0.127082	0.127082	7.53328	1.07533	0.311333
0pt5 / Ctrl	Q8VEH3	Arl8a	ADP-ribosylation factor-like protein 8A	ARL8A_MOUSE	11	-0.122335	0.122335	-1.72773	0.982723	0.311352
0pt5 / Ctrl	Q5SS80	Dhrs13	Dehydrogenase/reductase SDR family member 13	DHR13_MOUSE	3	0.268023	0.268023	21.6902	1.2169	0.311414
0pt5 / Ctrl	P54729	Nub1	NEDD8 ultimate buster 1	NUB1_MOUSE	9	0.0795832	0.0795832	9.62928	1.09629	0.311414
0pt5 / Ctrl	Q8R2Y0	Abhd6	Monoacylglycerol lipase ABHD6	ABHD6_MOUSE	2	-0.194134	0.194134	-8.57187	0.914281	0.311414
0pt5 / Ctrl	Q9Z2L6	Minpp1	Multiple inositol polyphosphate phosphatase 1	MINP1_MOUSE	1	0.0548119	0.0548119	5.64561	1.05646	0.311691
0pt5 / Ctrl	Q8BJL1	Fbxo30	F-box only protein 30	FBX30_MOUSE	3	-0.210699	0.210699	-10.4771	0.895229	0.311879
0pt5 / Ctrl	P97823	Lypla1	Acyl-protein thioesterase 1	LYPA1_MOUSE	5	0.0613518	0.0613518	9.12955	1.0913	0.311944
0pt5 / Ctrl	Q8BK75	Elp6	Elongator complex protein 6	ELP6_MOUSE	4	-0.0716583	0.0716583	-11.8598	0.881402	0.311983
0pt5 / Ctrl	Q9CQ69	Uqcrq	Cytochrome b-c1 complex subunit 8	QCR8_MOUSE	8	0.154751	0.154751	5.45799	1.05458	0.312146
0pt5 / Ctrl	Q9CX97	Wdr55	WD repeat-containing protein 55	WDR55_MOUSE	2	0.0623606	0.0623606	4.99435	1.04994	0.31229
0pt5 / Ctrl	P43883	Plin2	Perilipin-2	PLIN2_MOUSE	17	0.0850567	0.0850567	3.76297	1.03763	0.312604
0pt5 / Ctrl	P02340	Tp53	Cellular tumor antigen p53	P53_MOUSE	22	0.0852261	0.0852261	0.0128576	1.00013	0.312635
0pt5 / Ctrl	Q3UVK0	Ermp1	Endoplasmic reticulum metallopeptidase 1	ERMP1_MOUSE	18	-0.0577407	0.0577407	-15.683	0.84317	0.31276
0pt5 / Ctrl	P14115	Rpl27a	60S ribosomal protein L27a	RL27A_MOUSE	13	0.205211	0.205211	5.07294	1.05073	0.312967
0pt5 / Ctrl	Q3TW96	Uap1l1	UDP-N-acetylhexosamine pyrophosphorylase-like protein 1	UAP1L_MOUSE	32	0.0524755	0.0524755	1.73734	1.01737	0.313064
0pt5 / Ctrl	Q91VM5	Rbmxl1	RNA binding motif protein, X-linked-like-1	RMXL1_MOUSE	5	0.0563236	0.0563236	0.180104	1.0018	0.313064
0pt5 / Ctrl	P53996	Cnbp	Cellular nucleic acid-binding protein	CNBP_MOUSE	8	0.0607022	0.0607022	-5.13872	0.948613	0.313064
0pt5 / Ctrl	Q9D1R1	Tmem126b	Complex I assembly factor TMEM126B, mitochondrial	T126B_MOUSE	1	0.26733	0.26733	16.9031	1.16903	0.313064
0pt5 / Ctrl	Q9CQ26	Stambp	STAM-binding protein	STABP_MOUSE	1	0.0627692	0.0627692	5.77556	1.05776	0.313192
0pt5 / Ctrl	Q9D1C8	Vps28	Vacuolar protein sorting-associated protein 28 homolog	VPS28_MOUSE	5	0.124132	0.124132	2.78035	1.0278	0.313232
0pt5 / Ctrl	Q61510	Trim25	E3 ubiquitin/ISG15 ligase TRIM25	TRI25_MOUSE	11	-0.0689329	0.0689329	-3.07036	0.969296	0.313332
0pt5 / Ctrl	P02468	Lamc1	Laminin subunit gamma-1	LAMC1_MOUSE	37	0.0876252	0.0876252	0.881875	1.00882	0.31356
0pt5 / Ctrl	Q9QXZ0	Macf1	Microtubule-actin cross-linking factor 1	MACF1_MOUSE	29	-0.0516094	0.0516094	-1.29796	0.98702	0.313706
0pt5 / Ctrl	Q63871	Polr2k	DNA-directed RNA polymerases I, II, and III subunit RPABC4	RPAB4_MOUSE	1	0.209781	0.209781	9.66748	1.09667	0.313871
0pt5 / Ctrl	Q8CG48	Smc2	Structural maintenance of chromosomes protein 2	SMC2_MOUSE	53	-0.0206495	0.0206495	-2.17667	0.978233	0.313974
0pt5 / Ctrl	Q61160	Fadd	FAS-associated death domain protein	FADD_MOUSE	2	0.0733427	0.0733427	5.94822	1.05948	0.313974
0pt5 / Ctrl	Q921T2	Tor1aip1	Torsin-1A-interacting protein 1	TOIP1_MOUSE	17	-0.15145	0.15145	-1.39328	0.986067	0.314104
0pt5 / Ctrl	P24452	Capg	Macrophage-capping protein	CAPG_MOUSE	10	-0.0946976	0.0946976	2.27451	1.02275	0.314367
0pt5 / Ctrl	Q8R1N0	Znf830	Zinc finger protein 830	ZN830_MOUSE	2	-0.0583655	0.0583655	-3.8583	0.961417	0.314409
0pt5 / Ctrl	Q91X78	Erlin1	Erlin-1	ERLN1_MOUSE	9	0.0585478	0.0585478	-2.58286	0.974171	0.314485
0pt5 / Ctrl	Q9D8N2	Fam45a	Protein FAM45A	FA45A_MOUSE	6	-0.0246196	0.0246196	-1.00157	0.989984	0.314738
0pt5 / Ctrl	Q9D083	Spc24	Kinetochore protein Spc24	SPC24_MOUSE	4	-0.10004	0.10004	-6.14225	0.938577	0.314823
0pt5 / Ctrl	A3KGB4	Tbc1d8b	TBC1 domain family member 8B	TBC8B_MOUSE	5	-0.356084	0.356084	-9.97868	0.900213	0.3152
0pt5 / Ctrl	O70591	Pfdn2	Prefoldin subunit 2	PFD2_MOUSE	12	-0.14087	0.14087	0.49901	1.00499	0.315357
0pt5 / Ctrl	Q61753	Phgdh	D-3-phosphoglycerate dehydrogenase	SERA_MOUSE	40	-0.131055	0.131055	-1.08192	0.989181	0.31559
0pt5 / Ctrl	Q9ESP1	Sdf2l1	Stromal cell-derived factor 2-like protein 1	SDF2L_MOUSE	8	0.175738	0.175738	5.99862	1.05999	0.315879
0pt5 / Ctrl	O08912	Galnt1	Polypeptide N-acetylgalactosaminyltransferase 1	GALT1_MOUSE	1	-0.0789045	0.0789045	-5.9945	0.940055	0.316045
0pt5 / Ctrl	O35149	Slc30a4	Zinc transporter 4	ZNT4_MOUSE	2	0.409398	0.409398	12.0097	1.1201	0.316501
0pt5 / Ctrl	Q9D1H8	Mrpl53	39S ribosomal protein L53, mitochondrial	RM53_MOUSE	2	-0.115746	0.115746	-5.23672	0.947633	0.316501
0pt5 / Ctrl	Q5XJE5	Leo1	RNA polymerase-associated protein LEO1	LEO1_MOUSE	7	-0.192685	0.192685	-31.0697	0.689303	0.316529
0pt5 / Ctrl	O54946	Dnajb6	DnaJ homolog subfamily B member 6	DNJB6_MOUSE	5	-0.0386523	0.0386523	-1.72291	0.982771	0.316539
0pt5 / Ctrl	P30276	Ccnb2	G2/mitotic-specific cyclin-B2	CCNB2_MOUSE	4	-0.0936911	0.0936911	-1.3887	0.986113	0.316659
0pt5 / Ctrl	Q9Z0F8	Adam17	Disintegrin and metalloproteinase domain-containing protein 17	ADA17_MOUSE	1	0.526085	0.526085	21.6912	1.21691	0.316659
0pt5 / Ctrl	Q3TCJ1	Fam175b	BRISC complex subunit Abro1	F175B_MOUSE	3	0.068322	0.068322	4.29731	1.04297	0.316659
0pt5 / Ctrl	Q9CQ85	Timm22	Mitochondrial import inner membrane translocase subunit Tim22	TIM22_MOUSE	2	-0.104044	0.104044	-7.26072	0.927393	0.316659
0pt5 / Ctrl	P62492	Rab11a	Ras-related protein Rab-11A	RB11A_MOUSE	12	0.146665	0.146665	2.58766	1.02588	0.316692
0pt5 / Ctrl	Q8VDP3	Mical1	Protein-methionine sulfoxide oxidase MICAL1	MICA1_MOUSE	2	-0.0791457	0.0791457	-7.68944	0.923106	0.316692
0pt5 / Ctrl	Q91WJ8	Fubp1	Far upstream element-binding protein 1	FUBP1_MOUSE	27	0.148218	0.148218	-1.69982	0.983002	0.316748
0pt5 / Ctrl	Q9CYA6	Zcchc8	Zinc finger CCHC domain-containing protein 8	ZCHC8_MOUSE	9	-0.0556105	0.0556105	-0.642887	0.993571	0.316864
0pt5 / Ctrl	Q9Z103	Adnp	Activity-dependent neuroprotector homeobox protein	ADNP_MOUSE	18	-0.0788299	0.0788299	-5.78452	0.942155	0.31689
0pt5 / Ctrl	Q80XC6	Nrde2	Protein NRDE2 homolog	NRDE2_MOUSE	3	-0.0625614	0.0625614	-4.34532	0.956547	0.31689
0pt5 / Ctrl	Q60716	P4ha2	Prolyl 4-hydroxylase subunit alpha-2	P4HA2_MOUSE	19	0.0985326	0.0985326	-2.33027	0.976697	0.316953
0pt5 / Ctrl	Q9WUU8	Tnip1	TNFAIP3-interacting protein 1	TNIP1_MOUSE	2	-0.320042	0.320042	-13.5407	0.864593	0.317037
0pt5 / Ctrl	Q8BYM8	Cars2	Probable cysteine--tRNA ligase, mitochondrial	SYCM_MOUSE	1	0.246809	0.246809	17.5791	1.17579	0.317133
0pt5 / Ctrl	Q9QUJ7	Acsl4	Long-chain-fatty-acid--CoA ligase 4	ACSL4_MOUSE	16	0.0699848	0.0699848	4.45274	1.04453	0.317853
0pt5 / Ctrl	P61961	Ufm1	Ubiquitin-fold modifier 1	UFM1_MOUSE	4	-0.0382902	0.0382902	0.679728	1.0068	0.317853
0pt5 / Ctrl	O70579	Slc25a17	Peroxisomal membrane protein PMP34	PM34_MOUSE	3	-0.262051	0.262051	-1.34727	0.986527	0.317864
0pt5 / Ctrl	Q9CPN8	Igf2bp3	Insulin-like growth factor 2 mRNA-binding protein 3	IF2B3_MOUSE	12	0.0914785	0.0914785	3.26924	1.03269	0.318132
0pt5 / Ctrl	Q8VCE2	Gpn1	GPN-loop GTPase 1	GPN1_MOUSE	1	-0.200089	0.200089	-11.6098	0.883902	0.318132
0pt5 / Ctrl	Q6P1H6	Ankle2	Ankyrin repeat and LEM domain-containing protein 2	ANKL2_MOUSE	10	-0.0837638	0.0837638	0.569456	1.00569	0.318156
0pt5 / Ctrl	Q9QXS6	Dbn1	Drebrin	DREB_MOUSE	14	0.12133	0.12133	0.184187	1.00184	0.31835
0pt5 / Ctrl	Q7TMV3	Fastkd5	FAST kinase domain-containing protein 5	FAKD5_MOUSE	1	0.0638292	0.0638292	3.68235	1.03682	0.318913
0pt5 / Ctrl	Q9EP52	Twsg1	Twisted gastrulation protein homolog 1	TWSG1_MOUSE	1	-0.18164	0.18164	-9.70001	0.903	0.319138
0pt5 / Ctrl	O35685	Nudc	Nuclear migration protein nudC	NUDC_MOUSE	25	-0.138571	0.138571	0.118518	1.00119	0.319215
0pt5 / Ctrl	Q9CX00	Ist1	IST1 homolog	IST1_MOUSE	8	0.0624286	0.0624286	0.08583	1.00086	0.319316
0pt5 / Ctrl	Q8R0J7	Vps37b	Vacuolar protein sorting-associated protein 37B	VP37B_MOUSE	3	-0.151916	0.151916	-25.5417	0.744583	0.319381
0pt5 / Ctrl	Q6P5G6	Ubxn7	UBX domain-containing protein 7	UBXN7_MOUSE	10	-0.0759676	0.0759676	-9.27421	0.907258	0.319585
0pt5 / Ctrl	P04627	Araf	Serine/threonine-protein kinase A-Raf	ARAF_MOUSE	3	-0.250057	0.250057	-14.133	0.85867	0.31971
0pt5 / Ctrl	Q91WR3	Ascc2	Activating signal cointegrator 1 complex subunit 2	ASCC2_MOUSE	3	-0.0686158	0.0686158	-4.74888	0.952511	0.31971
0pt5 / Ctrl	Q9QZS3	Numb	Protein numb homolog	NUMB_MOUSE	2	-0.0462186	0.0462186	-0.97033	0.990297	0.319894
0pt5 / Ctrl	Q9CQL4	Mrpl20	39S ribosomal protein L20, mitochondrial	RM20_MOUSE	3	0.0864595	0.0864595	5.99893	1.05999	0.319923
0pt5 / Ctrl	Q9EP72	Emc7	ER membrane protein complex subunit 7	EMC7_MOUSE	7	0.0890291	0.0890291	6.29933	1.06299	0.320132
0pt5 / Ctrl	Q99MJ9	Ddx50	ATP-dependent RNA helicase DDX50	DDX50_MOUSE	9	-0.0682306	0.0682306	-3.2713	0.967287	0.320225
0pt5 / Ctrl	P97377	Cdk2	Cyclin-dependent kinase 2	CDK2_MOUSE	20	0.105025	0.105025	-0.0575384	0.999425	0.320226
0pt5 / Ctrl	Q8CJ40	Crocc	Rootletin	CROCC_MOUSE	2	1.00555	1.00555	302.07	4.0207	0.320309
0pt5 / Ctrl	Q8BNV1	Trmt2a	tRNA (uracil-5-)-methyltransferase homolog A	TRM2A_MOUSE	6	-0.136174	0.136174	-38.4706	0.615294	0.320428
0pt5 / Ctrl	Q9D024	Ccdc47	Coiled-coil domain-containing protein 47	CCD47_MOUSE	22	0.0597546	0.0597546	2.27422	1.02274	0.32043
0pt5 / Ctrl	Q8K419	Lgals4	Galectin-4	LEG4_MOUSE	1	0.673684	0.673684	59.1254	1.59125	0.320661
0pt5 / Ctrl	Q9Z1P6	Ndufa7	NADH dehydrogenase [ubiquinone] 1 alpha subcomplex subunit 7	NDUA7_MOUSE	5	-0.213036	0.213036	-4.0131	0.959869	0.320829
0pt5 / Ctrl	O54804	Chka	Choline kinase alpha	CHKA_MOUSE	3	0.138883	0.138883	19.499	1.19499	0.321131
0pt5 / Ctrl	Q9D945	Llph	Protein LLP homolog	LLPH_MOUSE	3	-0.545003	0.545003	-1.54971	0.984503	0.321131
0pt5 / Ctrl	P08207	S100a10	Protein S100-A10	S10AA_MOUSE	12	0.0976809	0.0976809	1.06691	1.01067	0.321228
0pt5 / Ctrl	Q8QZT1	Acat1	Acetyl-CoA acetyltransferase, mitochondrial	THIL_MOUSE	19	-0.0691092	0.0691092	-2.43227	0.975677	0.321261
0pt5 / Ctrl	Q5SRX1	Tom1l2	TOM1-like protein 2	TM1L2_MOUSE	7	0.185073	0.185073	13.7543	1.13754	0.321458
0pt5 / Ctrl	O88986	Gcat	2-amino-3-ketobutyrate coenzyme A ligase, mitochondrial	KBL_MOUSE	16	0.0697304	0.0697304	1.09693	1.01097	0.32153
0pt5 / Ctrl	Q91W18	Tdrd3	Tudor domain-containing protein 3	TDRD3_MOUSE	5	-0.0721647	0.0721647	-7.07372	0.929263	0.32153
0pt5 / Ctrl	Q9CPU2	Ndufb2	NADH dehydrogenase [ubiquinone] 1 beta subcomplex subunit 2, mitochondrial	NDUB2_MOUSE	1	-0.35248	0.35248	-9.07507	0.909249	0.321581
0pt5 / Ctrl	Q9CWL8	Ctnnbl1	Beta-catenin-like protein 1	CTBL1_MOUSE	14	-0.0646473	0.0646473	1.60923	1.01609	0.321581
0pt5 / Ctrl	Q91W50	Csde1	Cold shock domain-containing protein E1	CSDE1_MOUSE	37	-0.0304146	0.0304146	-2.60502	0.97395	0.321647
0pt5 / Ctrl	Q8BX09	Rbbp5	Retinoblastoma-binding protein 5	RBBP5_MOUSE	8	0.0710481	0.0710481	-1.10076	0.988992	0.321658
0pt5 / Ctrl	Q9WVG6	Carm1	Histone-arginine methyltransferase CARM1	CARM1_MOUSE	13	-0.0399415	0.0399415	-0.557098	0.994429	0.321836
0pt5 / Ctrl	Q8VEH5	Epm2aip1	EPM2A-interacting protein 1	EPMIP_MOUSE	13	-0.025497	0.025497	-1.70432	0.982957	0.321965
0pt5 / Ctrl	Q91YM4	Tbrg4	Protein TBRG4	TBRG4_MOUSE	13	-0.0446424	0.0446424	-0.758925	0.992411	0.321965
0pt5 / Ctrl	Q8BGT5	Gpt2	Alanine aminotransferase 2	ALAT2_MOUSE	4	-0.0891165	0.0891165	-5.53762	0.944624	0.322259
0pt5 / Ctrl	Q9CTH6	Fcf1	rRNA-processing protein FCF1 homolog	FCF1_MOUSE	4	0.190635	0.190635	18.4682	1.18468	0.322259
0pt5 / Ctrl	P21956	Mfge8	Lactadherin	MFGM_MOUSE	6	-0.174054	0.174054	0.0072013	1.00007	0.322277
0pt5 / Ctrl	Q9QXD8	Limd1	LIM domain-containing protein 1	LIMD1_MOUSE	4	-0.130455	0.130455	-16.8929	0.831071	0.322342
0pt5 / Ctrl	Q62376	Snrnp70	U1 small nuclear ribonucleoprotein 70 kDa	RU17_MOUSE	19	-0.0560176	0.0560176	0.160887	1.00161	0.322423
0pt5 / Ctrl	Q99PM9	Uck2	Uridine-cytidine kinase 2	UCK2_MOUSE	5	0.0450373	0.0450373	0.482491	1.00482	0.322614
0pt5 / Ctrl	Q8K1C0	Angel2	Protein angel homolog 2	ANGE2_MOUSE	2	0.100878	0.100878	4.0901	1.0409	0.323028
0pt5 / Ctrl	P52912	Tia1	Nucleolysin TIA-1	TIA1_MOUSE	3	-0.0751752	0.0751752	-5.18999	0.9481	0.323235
0pt5 / Ctrl	O88907;Q8C5D8	Pias1;Pias2	E3 SUMO-protein ligase PIAS1;E3 SUMO-protein ligase PIAS2	PIAS1_MOUSE;PIAS2_MOUSE	1	-0.0843962	0.0843962	-4.97845	0.950216	0.323235
0pt5 / Ctrl	Q99LP6	Grpel1	GrpE protein homolog 1, mitochondrial	GRPE1_MOUSE	15	0.0686601	0.0686601	0.198657	1.00199	0.323253
0pt5 / Ctrl	P43346	Dck	Deoxycytidine kinase	DCK_MOUSE	4	0.174821	0.174821	0.857285	1.00857	0.32402
0pt5 / Ctrl	Q8BG94	Commd7	COMM domain-containing protein 7	COMD7_MOUSE	4	-0.0925966	0.0925966	-4.97348	0.950265	0.32409
0pt5 / Ctrl	P46096;P46097	Syt1;Syt2	Synaptotagmin-1;Synaptotagmin-2	SYT1_MOUSE;SYT2_MOUSE	1	0.583995	0.583995	83.9172	1.83917	0.32409
0pt5 / Ctrl	Q811I0	Atpaf1	ATP synthase mitochondrial F1 complex assembly factor 1	ATPF1_MOUSE	3	0.149243	0.149243	-0.432691	0.995673	0.324143
0pt5 / Ctrl	P70335	Rock1	Rho-associated protein kinase 1	ROCK1_MOUSE	4	-0.122431	0.122431	-20.5856	0.794144	0.32446
0pt5 / Ctrl	Q99J62	Rfc4	Replication factor C subunit 4	RFC4_MOUSE	14	0.0588834	0.0588834	2.65517	1.02655	0.324477
0pt5 / Ctrl	Q6ZWR6	Syne1	Nesprin-1	SYNE1_MOUSE	23	-0.0744157	0.0744157	-4.09025	0.959097	0.324748
0pt5 / Ctrl	Q9Z1Z2	Strap	Serine-threonine kinase receptor-associated protein	STRAP_MOUSE	21	-0.0364576	0.0364576	-2.52027	0.974797	0.324785
0pt5 / Ctrl	P57784	Snrpa1	U2 small nuclear ribonucleoprotein A'	RU2A_MOUSE	15	0.0518405	0.0518405	1.9312	1.01931	0.324968
0pt5 / Ctrl	Q6NZN0	Rbm26	RNA-binding protein 26	RBM26_MOUSE	11	0.111559	0.111559	45.621	1.45621	0.325
0pt5 / Ctrl	Q9WTV7	Rlim	E3 ubiquitin-protein ligase RLIM	RNF12_MOUSE	1	-3.44213	3.44213	-31.2168	0.687832	0.325
0pt5 / Ctrl	P35601	Rfc1	Replication factor C subunit 1	RFC1_MOUSE	18	-0.0407809	0.0407809	-1.99463	0.980054	0.325363
0pt5 / Ctrl	P22777	Serpine1	Plasminogen activator inhibitor 1	PAI1_MOUSE	3	0.236686	0.236686	34.3567	1.34357	0.325442
0pt5 / Ctrl	Q9CWX2	Ndufaf1	Complex I intermediate-associated protein 30, mitochondrial	CIA30_MOUSE	4	0.0545112	0.0545112	1.97425	1.01974	0.325665
0pt5 / Ctrl	Q3UMF0	Cobll1	Cordon-bleu protein-like 1	COBL1_MOUSE	19	0.0505749	0.0505749	4.09849	1.04098	0.325764
0pt5 / Ctrl	P17427	Ap2a2	AP-2 complex subunit alpha-2	AP2A2_MOUSE	29	-0.0298912	0.0298912	-0.967767	0.990322	0.325768
0pt5 / Ctrl	Q64092	Tfe3	Transcription factor E3	TFE3_MOUSE	3	-0.0538515	0.0538515	-5.43916	0.945608	0.32586
0pt5 / Ctrl	Q5U4D9	Thoc6	THO complex subunit 6 homolog	THOC6_MOUSE	8	0.258516	0.258516	-1.05479	0.989452	0.326091
0pt5 / Ctrl	Q99JB8	Pacsin3	Protein kinase C and casein kinase II substrate protein 3	PACN3_MOUSE	11	-0.0475474	0.0475474	-5.54146	0.944585	0.32613
0pt5 / Ctrl	Q61301	Ctnna2	Catenin alpha-2	CTNA2_MOUSE	1	0.073213	0.073213	6.63186	1.06632	0.326272
0pt5 / Ctrl	Q6ZWV3	Rpl10	60S ribosomal protein L10	RL10_MOUSE	22	0.108465	0.108465	3.60533	1.03605	0.326628
0pt5 / Ctrl	Q91VE0	Slc27a4	Long-chain fatty acid transport protein 4	S27A4_MOUSE	13	0.0523124	0.0523124	3.36622	1.03366	0.326667
0pt5 / Ctrl	P99026	Psmb4	Proteasome subunit beta type-4	PSB4_MOUSE	8	-0.0340054	0.0340054	-3.5596	0.964404	0.326845
0pt5 / Ctrl	P70195	Psmb7	Proteasome subunit beta type-7	PSB7_MOUSE	15	0.0426773	0.0426773	-0.762559	0.992374	0.326866
0pt5 / Ctrl	P40336	Vps26a	Vacuolar protein sorting-associated protein 26A	VP26A_MOUSE	18	-0.0267555	0.0267555	-2.15167	0.978483	0.327079
0pt5 / Ctrl	O89090	Sp1	Transcription factor Sp1	SP1_MOUSE	2	-0.0615886	0.0615886	-3.68201	0.96318	0.327262
0pt5 / Ctrl	Q8R016	Blmh	Bleomycin hydrolase	BLMH_MOUSE	19	-0.0465234	0.0465234	-0.957067	0.990429	0.327321
0pt5 / Ctrl	Q60953	Pml	Protein PML	PML_MOUSE	7	0.0971538	0.0971538	4.10909	1.04109	0.327525
0pt5 / Ctrl	Q78T54	Vma21	Vacuolar ATPase assembly integral membrane protein Vma21	VMA21_MOUSE	3	-0.127511	0.127511	-8.11468	0.918853	0.327525
0pt5 / Ctrl	Q9CQ71	Rpa3	Replication protein A 14 kDa subunit	RFA3_MOUSE	5	-0.0255618	0.0255618	-1.08974	0.989103	0.327684
0pt5 / Ctrl	Q9CU62	Smc1a	Structural maintenance of chromosomes protein 1A	SMC1A_MOUSE	56	-0.0420338	0.0420338	-3.66679	0.963332	0.327951
0pt5 / Ctrl	Q9JIX0	Eny2	Transcription and mRNA export factor ENY2	ENY2_MOUSE	2	0.259213	0.259213	-6.04098	0.93959	0.327951
0pt5 / Ctrl	Q03958	Pfdn6	Prefoldin subunit 6	PFD6_MOUSE	8	0.149684	0.149684	1.3641	1.01364	0.327951
0pt5 / Ctrl	Q61187	Tsg101	Tumor susceptibility gene 101 protein	TS101_MOUSE	9	-0.0360838	0.0360838	0.0987392	1.00099	0.327951
0pt5 / Ctrl	Q8BM39	Prpf18	Pre-mRNA-splicing factor 18	PRP18_MOUSE	3	0.136064	0.136064	7.10326	1.07103	0.328143
0pt5 / Ctrl	Q99KY4	Gak	Cyclin-G-associated kinase	GAK_MOUSE	14	0.0839839	0.0839839	5.42924	1.05429	0.328331
0pt5 / Ctrl	Q7TQI3	Otub1	Ubiquitin thioesterase OTUB1	OTUB1_MOUSE	12	0.0701425	0.0701425	-0.696717	0.993033	0.328528
0pt5 / Ctrl	Q8R1T1	Chmp7	Charged multivesicular body protein 7	CHMP7_MOUSE	5	-0.0473694	0.0473694	-1.08453	0.989155	0.32862
0pt5 / Ctrl	Q9JIH2	Nup50	Nuclear pore complex protein Nup50	NUP50_MOUSE	19	-0.0960035	0.0960035	2.51933	1.02519	0.328665
0pt5 / Ctrl	P49615	Cdk5	Cyclin-dependent-like kinase 5	CDK5_MOUSE	9	-0.0811143	0.0811143	-9.28633	0.907137	0.328738
0pt5 / Ctrl	Q3UDR8	Yipf3	Protein YIPF3	YIPF3_MOUSE	3	0.313102	0.313102	33.3942	1.33394	0.328738
[truncated: 2,647 more rows]

## Sheet: 2_GO 2mM_vs_Ctrl_8h
#Output table from Spectronaut filtered for the comparison of MEF treated with glyoxal with 2 mM (8 h) vs. Ctrl (8 h).
Comparison (group1/group2)	Group	Genes	ProteinDescriptions	ProteinNames	# Unique Total Peptides	AVG Log2 Ratio	Absolute AVG Log2 Ratio	% Change	Ratio	Qvalue
2 / Ctrl	Q01149	Col1a2	Collagen alpha-2(I) chain	CO1A2_MOUSE	42	-2.00645	2.00645	-71.054	0.28946	8.95e-37
2 / Ctrl	P11087	Col1a1	Collagen alpha-1(I) chain	CO1A1_MOUSE	45	-1.69813	1.69813	-65.1781	0.348219	5.69e-34
2 / Ctrl	P14901	Hmox1	Heme oxygenase 1	HMOX1_MOUSE	14	1.79573	1.79573	375.441	4.75441	8.22e-33
2 / Ctrl	Q8JZK9	Hmgcs1	Hydroxymethylglutaryl-CoA synthase, cytoplasmic	HMCS1_MOUSE	20	1.23551	1.23551	99.0189	1.99019	3.22e-31
2 / Ctrl	Q7TMY8	Huwe1	E3 ubiquitin-protein ligase HUWE1	HUWE1_MOUSE	61	-0.372037	0.372037	-18.081	0.81919	2.17e-23
2 / Ctrl	O88342	Wdr1	WD repeat-containing protein 1	WDR1_MOUSE	26	-0.636049	0.636049	-30.2076	0.697924	6.1e-19
2 / Ctrl	Q60847	Col12a1	Collagen alpha-1(XII) chain	COCA1_MOUSE	33	-0.779453	0.779453	-32.6073	0.673927	2.24e-17
2 / Ctrl	Q60875	Arhgef2	Rho guanine nucleotide exchange factor 2	ARHG2_MOUSE	37	-0.447352	0.447352	-29.0069	0.709931	7.24e-17
2 / Ctrl	Q9ES00	Ube4b	Ubiquitin conjugation factor E4 B	UBE4B_MOUSE	16	-0.38954	0.38954	-21.6206	0.783794	2.97e-16
2 / Ctrl	P35951	Ldlr	Low-density lipoprotein receptor	LDLR_MOUSE	12	0.961238	0.961238	81.2381	1.81238	2.99e-16
2 / Ctrl	P08775	Polr2a	DNA-directed RNA polymerase II subunit RPB1	RPB1_MOUSE	35	-0.456743	0.456743	-27.4426	0.725574	4.39e-15
2 / Ctrl	P53690	Mmp14	Matrix metalloproteinase-14	MMP14_MOUSE	8	-0.92041	0.92041	-40.551	0.59449	4.46e-14
2 / Ctrl	Q9R1Q9	Atp6ap1	V-type proton ATPase subunit S1	VAS1_MOUSE	11	-0.335979	0.335979	-20.7185	0.792815	8.3e-14
2 / Ctrl	Q8VDM4	Psmd2	26S proteasome non-ATPase regulatory subunit 2	PSMD2_MOUSE	56	0.243647	0.243647	17.13	1.1713	7.48e-13
2 / Ctrl	Q3THS6	Mat2a	S-adenosylmethionine synthase isoform type-2	METK2_MOUSE	13	0.368314	0.368314	20.7194	1.20719	8.3e-13
2 / Ctrl	P24860	Ccnb1	G2/mitotic-specific cyclin-B1	CCNB1_MOUSE	6	0.648609	0.648609	55.2464	1.55246	1.18e-12
2 / Ctrl	Q3UHH1	Zswim8	Zinc finger SWIM domain-containing protein 8	ZSWM8_MOUSE	8	-0.792464	0.792464	-38.4352	0.615648	1.49e-12
2 / Ctrl	O08663	Metap2	Methionine aminopeptidase 2	MAP2_MOUSE	10	0.400541	0.400541	21.6881	1.21688	3.25e-12
2 / Ctrl	Q69ZR2	Hectd1	E3 ubiquitin-protein ligase HECTD1	HECD1_MOUSE	22	-0.456284	0.456284	-23.9194	0.760806	2.02e-11
2 / Ctrl	Q62371	Ddr2	Discoidin domain-containing receptor 2	DDR2_MOUSE	9	-0.833808	0.833808	-46.5542	0.534458	2.24e-11
2 / Ctrl	P48024	Eif1	Eukaryotic translation initiation factor 1	EIF1_MOUSE	6	0.374512	0.374512	15.4618	1.15462	2.45e-11
2 / Ctrl	O55143	Atp2a2	Sarcoplasmic/endoplasmic reticulum calcium ATPase 2	AT2A2_MOUSE	37	-0.410049	0.410049	-27.7489	0.722511	3.46e-11
2 / Ctrl	A2APB8	Tpx2	Targeting protein for Xklp2	TPX2_MOUSE	23	0.375127	0.375127	16.8848	1.16885	2.84e-10
2 / Ctrl	Q8VDD9	Phip	PH-interacting protein	PHIP_MOUSE	19	-0.404824	0.404824	-19.1446	0.808554	4.57e-10
2 / Ctrl	G5E870	Trip12	E3 ubiquitin-protein ligase TRIP12	TRIPC_MOUSE	21	-0.356142	0.356142	-18.1338	0.818662	1e-09
2 / Ctrl	Q3U1J4	Ddb1	DNA damage-binding protein 1	DDB1_MOUSE	40	-0.262015	0.262015	-14.9164	0.850836	1.78e-09
2 / Ctrl	Q9Z277	Baz1b	Tyrosine-protein kinase BAZ1B	BAZ1B_MOUSE	49	-0.223541	0.223541	-12.718	0.87282	1.87e-09
2 / Ctrl	Q05769	Ptgs2	Prostaglandin G/H synthase 2	PGH2_MOUSE	17	0.542994	0.542994	45.6726	1.45673	2.23e-09
2 / Ctrl	P02469	Lamb1	Laminin subunit beta-1	LAMB1_MOUSE	43	0.169516	0.169516	10.3127	1.10313	3.69e-09
2 / Ctrl	Q8C3W1	NaN	Uncharacterized protein C1orf198 homolog	CA198_MOUSE	9	-0.277473	0.277473	-19.4146	0.805854	5.37e-09
2 / Ctrl	P29758	Oat	Ornithine aminotransferase, mitochondrial	OAT_MOUSE	22	0.378792	0.378792	28.503	1.28503	8.22e-09
2 / Ctrl	P05627	Jun	Transcription factor AP-1	JUN_MOUSE	4	2.57837	2.57837	345.67	4.4567	9.16e-09
2 / Ctrl	Q80TM9	Nisch	Nischarin	NISCH_MOUSE	13	-0.538585	0.538585	-21.2717	0.787283	1.1e-08
2 / Ctrl	Q9CPT5	Nop16	Nucleolar protein 16	NOP16_MOUSE	6	0.340204	0.340204	24.7506	1.24751	1.51e-08
2 / Ctrl	P52293	Kpna2	Importin subunit alpha-1	IMA1_MOUSE	22	0.421937	0.421937	28.7136	1.28714	5.28e-08
2 / Ctrl	P05622	Pdgfrb	Platelet-derived growth factor receptor beta	PGFRB_MOUSE	14	-0.529764	0.529764	-30.4512	0.695488	8.38e-08
2 / Ctrl	A2AN08	Ubr4	E3 ubiquitin-protein ligase UBR4	UBR4_MOUSE	77	-0.222682	0.222682	-8.11682	0.918832	8.71e-08
2 / Ctrl	Q9D1L0	Chchd2	Coiled-coil-helix-coiled-coil-helix domain-containing protein 2	CHCH2_MOUSE	3	0.656017	0.656017	58.9903	1.5899	8.8e-08
2 / Ctrl	P29533	Vcam1	Vascular cell adhesion protein 1	VCAM1_MOUSE	16	0.131616	0.131616	11.4162	1.11416	1.1e-07
2 / Ctrl	Q6A058	Armcx2	Armadillo repeat-containing X-linked protein 2	ARMX2_MOUSE	5	-0.597623	0.597623	-32.7456	0.672544	1.87e-07
2 / Ctrl	P97789	Xrn1	5'-3' exoribonuclease 1	XRN1_MOUSE	17	-0.386623	0.386623	-26.9351	0.730649	5.11e-07
2 / Ctrl	Q8K009	Aldh1l2	Mitochondrial 10-formyltetrahydrofolate dehydrogenase	AL1L2_MOUSE	38	-0.209829	0.209829	-14.9386	0.850614	5.26e-07
2 / Ctrl	P46414	Cdkn1b	Cyclin-dependent kinase inhibitor 1B	CDN1B_MOUSE	3	-1.12486	1.12486	-50.8858	0.491142	1.25e-06
2 / Ctrl	Q07113	Igf2r	Cation-independent mannose-6-phosphate receptor	MPRI_MOUSE	47	-0.21272	0.21272	-9.2439	0.907561	1.26e-06
2 / Ctrl	Q8BKG3	Ptk7	Inactive tyrosine-protein kinase 7	PTK7_MOUSE	17	-0.274411	0.274411	-15.4596	0.845404	1.36e-06
2 / Ctrl	Q64337	Sqstm1	Sequestosome-1	SQSTM_MOUSE	14	0.351867	0.351867	25.4697	1.2547	1.42e-06
2 / Ctrl	Q9CZM2	Rpl15	60S ribosomal protein L15	RL15_MOUSE	13	0.491938	0.491938	6.29003	1.0629	1.47e-06
2 / Ctrl	Q8C5Q4	Grsf1	G-rich sequence factor 1	GRSF1_MOUSE	11	0.552616	0.552616	47.0762	1.47076	1.65e-06
2 / Ctrl	O55091	Impact	Protein IMPACT	IMPCT_MOUSE	8	-0.320911	0.320911	-20.0601	0.799399	1.75e-06
2 / Ctrl	O35516	Notch2	Neurogenic locus notch homolog protein 2	NOTC2_MOUSE	5	-0.414897	0.414897	-25.7526	0.742474	2.48e-06
2 / Ctrl	Q61823	Pdcd4	Programmed cell death protein 4	PDCD4_MOUSE	8	-0.731932	0.731932	-22.0634	0.779366	3.09e-06
2 / Ctrl	Q8CGK3	Lonp1	Lon protease homolog, mitochondrial	LONM_MOUSE	36	-0.211036	0.211036	-13.591	0.86409	3.18e-06
2 / Ctrl	B2RXS4	Plxnb2	Plexin-B2	PLXB2_MOUSE	23	-0.179516	0.179516	-10.869	0.89131	3.23e-06
2 / Ctrl	P97760	Polr2c	DNA-directed RNA polymerase II subunit RPB3	RPB3_MOUSE	7	-0.234202	0.234202	-15.5549	0.844451	6.54e-06
2 / Ctrl	Q07139	Ect2	Protein ECT2	ECT2_MOUSE	11	-0.480662	0.480662	-19.5834	0.804166	9.71e-06
2 / Ctrl	Q99ME2	Wdr6	WD repeat-containing protein 6	WDR6_MOUSE	25	-0.237943	0.237943	-12.7832	0.872168	1.09e-05
2 / Ctrl	Q8R4E9	Cdt1	DNA replication factor Cdt1	CDT1_MOUSE	3	-1.19894	1.19894	-55.8496	0.441504	1.11e-05
2 / Ctrl	P46935	Nedd4	E3 ubiquitin-protein ligase NEDD4	NEDD4_MOUSE	55	-0.179634	0.179634	-14.4303	0.855697	1.13e-05
2 / Ctrl	P58871	Tnks1bp1	182 kDa tankyrase-1-binding protein	TB182_MOUSE	30	-0.2081	0.2081	-9.94595	0.90054	1.16e-05
2 / Ctrl	P58252	Eef2	Elongation factor 2	EF2_MOUSE	97	0.178027	0.178027	5.99258	1.05993	1.35e-05
2 / Ctrl	Q920A5	Scpep1	Retinoid-inducible serine carboxypeptidase	RISC_MOUSE	16	-0.256506	0.256506	-17.8319	0.821681	1.4e-05
2 / Ctrl	P11157	Rrm2	Ribonucleoside-diphosphate reductase subunit M2	RIR2_MOUSE	10	0.518434	0.518434	36.0761	1.36076	1.43e-05
2 / Ctrl	P33434	Mmp2	72 kDa type IV collagenase	MMP2_MOUSE	9	-0.702431	0.702431	-27.428	0.72572	1.71e-05
2 / Ctrl	O88958	Gnpda1	Glucosamine-6-phosphate isomerase 1	GNPI1_MOUSE	8	-0.259997	0.259997	-15.0605	0.849395	1.84e-05
2 / Ctrl	P45952	Acadm	Medium-chain specific acyl-CoA dehydrogenase, mitochondrial	ACADM_MOUSE	15	-0.210927	0.210927	-14.5001	0.854999	2.09e-05
2 / Ctrl	Q9CQL7	Mrfap1	MORF4 family-associated protein 1	MOFA1_MOUSE	3	0.418064	0.418064	36.406	1.36406	2.16e-05
2 / Ctrl	Q9Z2B9	Rps6ka4	Ribosomal protein S6 kinase alpha-4	KS6A4_MOUSE	8	-0.379439	0.379439	-19.0624	0.809376	2.5e-05
2 / Ctrl	O08992	Sdcbp	Syntenin-1	SDCB1_MOUSE	5	-0.719504	0.719504	-32.0051	0.679949	2.71e-05
2 / Ctrl	Q62261	Sptbn1	Spectrin beta chain, non-erythrocytic 1	SPTB2_MOUSE	126	-0.0983841	0.0983841	-10.8522	0.891478	2.73e-05
2 / Ctrl	Q99J99	Mpst	3-mercaptopyruvate sulfurtransferase	THTM_MOUSE	9	-0.25375	0.25375	-14.679	0.85321	3.25e-05
2 / Ctrl	O54791	Maff	Transcription factor MafF	MAFF_MOUSE	2	1.0401	1.0401	105.706	2.05706	3.96e-05
2 / Ctrl	P62806	Hist1h4a	Histone H4	H4_MOUSE	27	0.441051	0.441051	6.80093	1.06801	4.45e-05
2 / Ctrl	P28798	Grn	Granulins	GRN_MOUSE	7	-0.545852	0.545852	-26.1708	0.738292	4.61e-05
2 / Ctrl	Q9D0F1	Ndc80	Kinetochore protein NDC80 homolog	NDC80_MOUSE	9	-0.416682	0.416682	-32.2606	0.677394	5.45e-05
2 / Ctrl	Q60930	Vdac2	Voltage-dependent anion-selective channel protein 2	VDAC2_MOUSE	14	-0.20234	0.20234	-7.62953	0.923705	5.45e-05
2 / Ctrl	Q61316	Hspa4	Heat shock 70 kDa protein 4	HSP74_MOUSE	57	0.166605	0.166605	4.94011	1.0494	6.65e-05
2 / Ctrl	Q9QWF0	Chaf1a	Chromatin assembly factor 1 subunit A	CAF1A_MOUSE	9	-0.202751	0.202751	-13.6795	0.863205	7.41e-05
2 / Ctrl	Q9QXS1	Plec	Plectin	PLEC_MOUSE	414	0.0910629	0.0910629	1.81275	1.01813	7.49e-05
2 / Ctrl	Q3U962	Col5a2	Collagen alpha-2(V) chain	CO5A2_MOUSE	5	-0.805005	0.805005	-41.9224	0.580776	8.71e-05
2 / Ctrl	Q8K2V6	Ipo11	Importin-11	IPO11_MOUSE	13	0.118664	0.118664	7.55692	1.07557	8.82e-05
2 / Ctrl	Q8CDM1	Atad2	ATPase family AAA domain-containing protein 2	ATAD2_MOUSE	11	-0.330648	0.330648	-23.3157	0.766843	8.98e-05
2 / Ctrl	Q91VY9	Znf622	Zinc finger protein 622	ZN622_MOUSE	10	0.207862	0.207862	17.8156	1.17816	9.71e-05
2 / Ctrl	P62301	Rps13	40S ribosomal protein S13	RS13_MOUSE	17	0.312715	0.312715	7.17119	1.07171	0.000112761
2 / Ctrl	Q9QYR9	Acot2	Acyl-coenzyme A thioesterase 2, mitochondrial	ACOT2_MOUSE	18	-0.488413	0.488413	26.5066	1.26507	0.000118082
2 / Ctrl	Q8JZQ9	Eif3b	Eukaryotic translation initiation factor 3 subunit B	EIF3B_MOUSE	44	0.129971	0.129971	3.9697	1.0397	0.000119509
2 / Ctrl	Q3TXU5	Dhps	Deoxyhypusine synthase	DHYS_MOUSE	9	0.15234	0.15234	8.54844	1.08548	0.0001208
2 / Ctrl	Q8BWR2	Pithd1	PITH domain-containing protein 1	PITH1_MOUSE	2	-0.398961	0.398961	-24.4707	0.755293	0.000127226
2 / Ctrl	Q91WG4	Elp2	Elongator complex protein 2	ELP2_MOUSE	9	-0.392621	0.392621	-20.4494	0.795506	0.000127806
2 / Ctrl	P42227	Stat3	Signal transducer and activator of transcription 3	STAT3_MOUSE	12	-0.584806	0.584806	-40.8074	0.591926	0.000136711
2 / Ctrl	P50580	Pa2g4	Proliferation-associated protein 2G4	PA2G4_MOUSE	28	0.174397	0.174397	6.44123	1.06441	0.000141531
2 / Ctrl	Q6PB44	Ptpn23	Tyrosine-protein phosphatase non-receptor type 23	PTN23_MOUSE	38	-0.135982	0.135982	-6.15403	0.93846	0.000152341
2 / Ctrl	Q80UW8	Polr2e	DNA-directed RNA polymerases I, II, and III subunit RPABC1	RPAB1_MOUSE	8	-0.186925	0.186925	-12.2166	0.877834	0.000154417
2 / Ctrl	Q8K201	Kct2	Keratinocyte-associated transmembrane protein 2	KCT2_MOUSE	2	-0.458804	0.458804	-26.8964	0.731036	0.00019064
2 / Ctrl	Q6PGL7	Fam21	WASH complex subunit FAM21	FAM21_MOUSE	17	-0.194002	0.194002	-13.2967	0.867033	0.000227337
2 / Ctrl	Q61398	Pcolce	Procollagen C-endopeptidase enhancer 1	PCOC1_MOUSE	9	-0.910181	0.910181	-34.0451	0.659549	0.000228487
2 / Ctrl	Q8K3D3	Swi5	DNA repair protein SWI5 homolog	SWI5_MOUSE	3	0.183931	0.183931	8.51539	1.08515	0.000239428
2 / Ctrl	Q8R080	Gtse1	G2 and S phase-expressed protein 1	GTSE1_MOUSE	4	0.410645	0.410645	29.5834	1.29583	0.000255877
2 / Ctrl	Q62384	Zpr1	Zinc finger protein ZPR1	ZPR1_MOUSE	14	0.105533	0.105533	8.19995	1.082	0.00028384
2 / Ctrl	P62862	Fau	40S ribosomal protein S30	RS30_MOUSE	3	0.264786	0.264786	14.9923	1.14992	0.000292315
2 / Ctrl	P07091	S100a4	Protein S100-A4	S10A4_MOUSE	14	0.980748	0.980748	-8.19963	0.918004	0.000297579
2 / Ctrl	Q9QYL7	Abt1	Activator of basal transcription 1	ABT1_MOUSE	5	0.110739	0.110739	8.07894	1.08079	0.000299378
2 / Ctrl	Q6ZQ08	Cnot1	CCR4-NOT transcription complex subunit 1	CNOT1_MOUSE	58	-0.115327	0.115327	-8.39091	0.916091	0.000311452
2 / Ctrl	Q9CQX4	Paf	PCNA-associated factor	PAF15_MOUSE	2	0.510214	0.510214	40.6177	1.40618	0.000312191
2 / Ctrl	P97783	Mllt11	Protein AF1q	AF1Q_MOUSE	4	0.275682	0.275682	21.8501	1.2185	0.000313791
2 / Ctrl	Q99LH1	Gnl2	Nucleolar GTP-binding protein 2	NOG2_MOUSE	15	0.364291	0.364291	25.7394	1.25739	0.00035658
2 / Ctrl	Q4FZF3	Ddx49	Probable ATP-dependent RNA helicase DDX49	DDX49_MOUSE	5	0.211482	0.211482	12.8905	1.12891	0.000371967
2 / Ctrl	P20152	Vim	Vimentin	VIME_MOUSE	89	0.203269	0.203269	4.54659	1.04547	0.000384591
2 / Ctrl	Q9CQR4	Acot13	Acyl-coenzyme A thioesterase 13	ACO13_MOUSE	5	-0.340304	0.340304	-19.7728	0.802272	0.000399316
2 / Ctrl	Q9CXW2	Mrps22	28S ribosomal protein S22, mitochondrial	RT22_MOUSE	18	0.27985	0.27985	15.2376	1.15238	0.000407368
2 / Ctrl	Q8BG15	Ctdspl2	CTD small phosphatase-like protein 2	CTSL2_MOUSE	8	-0.328886	0.328886	-37.3184	0.626816	0.000416273
2 / Ctrl	Q61191	Hcfc1	Host cell factor 1	HCFC1_MOUSE	35	-0.160864	0.160864	-11.72	0.8828	0.00041926
2 / Ctrl	P47930	Fosl2	Fos-related antigen 2	FOSL2_MOUSE	3	0.856966	0.856966	59.0685	1.59068	0.000441761
2 / Ctrl	Q99P91	Gpnmb	Transmembrane glycoprotein NMB	GPNMB_MOUSE	10	-0.5633	0.5633	-32.7645	0.672355	0.000473672
2 / Ctrl	Q60838	Dvl2	Segment polarity protein dishevelled homolog DVL-2	DVL2_MOUSE	15	-0.485118	0.485118	-26.2314	0.737686	0.000483632
2 / Ctrl	Q6NWW9	Fndc3b	Fibronectin type III domain-containing protein 3B	FND3B_MOUSE	4	-0.28954	0.28954	-18.2877	0.817123	0.000483632
2 / Ctrl	Q9Z1R2	Bag6	Large proline-rich protein BAG6	BAG6_MOUSE	26	0.15627	0.15627	13.5664	1.13566	0.000492692
2 / Ctrl	Q04857	Col6a1	Collagen alpha-1(VI) chain	CO6A1_MOUSE	13	-0.624399	0.624399	-25.9535	0.740465	0.000506859
2 / Ctrl	Q9Z2X1	Hnrnpf	Heterogeneous nuclear ribonucleoprotein F	HNRPF_MOUSE	22	0.683202	0.683202	4.17555	1.04176	0.000508992
2 / Ctrl	Q00993	Axl	Tyrosine-protein kinase receptor UFO	UFO_MOUSE	3	-0.40415	0.40415	-18.3573	0.816427	0.00054502
2 / Ctrl	Q9Z1X9	Cdc45	Cell division control protein 45 homolog	CDC45_MOUSE	4	-0.210014	0.210014	-13.6214	0.863786	0.000551967
2 / Ctrl	P70398	Usp9x	Probable ubiquitin carboxyl-terminal hydrolase FAF-X	USP9X_MOUSE	79	-0.147397	0.147397	-7.96142	0.920386	0.000563922
2 / Ctrl	Q5SVQ0	Kat7	Histone acetyltransferase KAT7	KAT7_MOUSE	6	-0.12469	0.12469	-8.9188	0.910812	0.000574918
2 / Ctrl	Q9R0Q4	Morf4l2	Mortality factor 4-like protein 2	MO4L2_MOUSE	5	0.400174	0.400174	12.5633	1.12563	0.000593244
2 / Ctrl	P49138	Mapkapk2	MAP kinase-activated protein kinase 2	MAPK2_MOUSE	3	-0.3145	0.3145	-18.7146	0.812854	0.000594477
2 / Ctrl	Q91YU8	Ppan	Suppressor of SWI4 1 homolog	SSF1_MOUSE	14	0.171765	0.171765	7.81944	1.07819	0.00064788
2 / Ctrl	P47811	Mapk14	Mitogen-activated protein kinase 14	MK14_MOUSE	8	-0.287205	0.287205	-10.6147	0.893853	0.000674433
2 / Ctrl	Q8C3R1	Brat1	BRCA1-associated ATM activator 1	BRAT1_MOUSE	1	0.294014	0.294014	22.8262	1.22826	0.00067592
2 / Ctrl	P12787	Cox5a	Cytochrome c oxidase subunit 5A, mitochondrial	COX5A_MOUSE	7	0.137044	0.137044	11.0649	1.11065	0.000680605
2 / Ctrl	Q6P9R1	Ddx51	ATP-dependent RNA helicase DDX51	DDX51_MOUSE	8	0.230697	0.230697	10.1167	1.10117	0.000701547
2 / Ctrl	P57716	Ncstn	Nicastrin	NICA_MOUSE	12	-0.253054	0.253054	-13.8288	0.861712	0.000727777
2 / Ctrl	P97855	G3bp1	Ras GTPase-activating protein-binding protein 1	G3BP1_MOUSE	25	0.212878	0.212878	12.2306	1.12231	0.000795857
2 / Ctrl	Q91ZE0	Tmlhe	Trimethyllysine dioxygenase, mitochondrial	TMLH_MOUSE	4	-0.245501	0.245501	-14.1155	0.858845	0.000799455
2 / Ctrl	P11031	Sub1	Activated RNA polymerase II transcriptional coactivator p15	TCP4_MOUSE	10	0.253761	0.253761	1.50515	1.01505	0.000807576
2 / Ctrl	Q8K411	Pitrm1	Presequence protease, mitochondrial	PREP_MOUSE	35	-0.128261	0.128261	-6.66217	0.933378	0.00084069
2 / Ctrl	Q3TWL2	Tmem55b	Type 1 phosphatidylinositol 4,5-bisphosphate 4-phosphatase	TM55B_MOUSE	2	-0.316463	0.316463	-18.9826	0.810174	0.000854946
2 / Ctrl	Q91VD9	Ndufs1	NADH-ubiquinone oxidoreductase 75 kDa subunit, mitochondrial	NDUS1_MOUSE	31	-0.147703	0.147703	-9.07345	0.909266	0.000858344
2 / Ctrl	Q9EQQ9	Mgea5	Protein O-GlcNAcase	OGA_MOUSE	16	-0.404323	0.404323	-21.9578	0.780422	0.000877228
2 / Ctrl	P33609	Pola1	DNA polymerase alpha catalytic subunit	DPOLA_MOUSE	33	-0.123985	0.123985	-9.70099	0.90299	0.000880796
2 / Ctrl	P24547	Impdh2	Inosine-5'-monophosphate dehydrogenase 2	IMDH2_MOUSE	43	0.300069	0.300069	4.97348	1.04973	0.000917348
2 / Ctrl	Q6NS46	Pdcd11	Protein RRP5 homolog	RRP5_MOUSE	51	0.103647	0.103647	0.849364	1.00849	0.000927562
2 / Ctrl	P10404	NaN	MLV-related proviral Env polyprotein	ENV1_MOUSE	11	-0.162692	0.162692	-10.2807	0.897193	0.000945083
2 / Ctrl	E9Q634	Myo1e	Unconventional myosin-Ie	MYO1E_MOUSE	21	-0.170646	0.170646	-9.05066	0.909493	0.000969496
2 / Ctrl	P47962	Rpl5	60S ribosomal protein L5	RL5_MOUSE	19	0.231177	0.231177	9.1496	1.0915	0.000985477
2 / Ctrl	Q8BVY0	Rsl1d1	Ribosomal L1 domain-containing protein 1	RL1D1_MOUSE	31	0.362077	0.362077	8.37895	1.08379	0.00100558
2 / Ctrl	Q61550	Rad21	Double-strand-break repair protein rad21 homolog	RAD21_MOUSE	21	-0.203575	0.203575	-8.89892	0.911011	0.00100956
2 / Ctrl	P97351	Rps3a	40S ribosomal protein S3a	RS3A_MOUSE	34	0.285528	0.285528	4.6409	1.04641	0.0010263
2 / Ctrl	Q9DCB1	Hmgn3	High mobility group nucleosome-binding domain-containing protein 3	HMGN3_MOUSE	5	0.999937	0.999937	84.7855	1.84786	0.00104118
2 / Ctrl	Q99PL6	Ubxn6	UBX domain-containing protein 6	UBXN6_MOUSE	5	-0.161234	0.161234	-9.85071	0.901493	0.00104261
2 / Ctrl	Q69ZN7	Myof	Myoferlin	MYOF_MOUSE	126	0.0883827	0.0883827	0.853658	1.00854	0.00105099
2 / Ctrl	Q91VJ4	Stk38	Serine/threonine-protein kinase 38	STK38_MOUSE	10	-0.507509	0.507509	-15.0064	0.849936	0.00107617
2 / Ctrl	Q9WVF7	Pole	DNA polymerase epsilon catalytic subunit A	DPOE1_MOUSE	10	-0.316336	0.316336	-10.0976	0.899024	0.00111199
2 / Ctrl	Q8BMS1	Hadha	Trifunctional enzyme subunit alpha, mitochondrial	ECHA_MOUSE	36	-0.105828	0.105828	-6.0226	0.939774	0.00113848
2 / Ctrl	Q05920	Pc	Pyruvate carboxylase, mitochondrial	PYC_MOUSE	34	-0.162197	0.162197	-19.9934	0.800066	0.00114343
2 / Ctrl	P51943	Ccna2	Cyclin-A2	CCNA2_MOUSE	4	0.484147	0.484147	34.8367	1.34837	0.00117859
2 / Ctrl	Q80X72	Lrrc15	Leucine-rich repeat-containing protein 15	LRC15_MOUSE	10	-0.477573	0.477573	-10.5686	0.894314	0.00119839
2 / Ctrl	P35564	Canx	Calnexin	CALX_MOUSE	48	0.168478	0.168478	1.07114	1.01071	0.00122712
2 / Ctrl	Q3TLH4	Prrc2c	Protein PRRC2C	PRC2C_MOUSE	42	-0.1544	0.1544	-8.4527	0.915473	0.00123288
2 / Ctrl	P01887	B2m	Beta-2-microglobulin	B2MG_MOUSE	2	-0.259131	0.259131	-12.7158	0.872842	0.00123997
2 / Ctrl	P11276	Fn1	Fibronectin	FINC_MOUSE	85	-0.188797	0.188797	3.89452	1.03895	0.00130193
2 / Ctrl	Q91VR7	Map1lc3a	Microtubule-associated proteins 1A/1B light chain 3A	MLP3A_MOUSE	1	0.57506	0.57506	49.143	1.49143	0.00134835
2 / Ctrl	P02468	Lamc1	Laminin subunit gamma-1	LAMC1_MOUSE	37	0.306931	0.306931	27.6119	1.27612	0.00136289
2 / Ctrl	P14685	Psmd3	26S proteasome non-ATPase regulatory subunit 3	PSMD3_MOUSE	38	0.123579	0.123579	9.42348	1.09423	0.0013968
2 / Ctrl	P54276	Msh6	DNA mismatch repair protein Msh6	MSH6_MOUSE	37	-0.185843	0.185843	-8.52175	0.914783	0.00139919
2 / Ctrl	Q9D0J4	Arl2	ADP-ribosylation factor-like protein 2	ARL2_MOUSE	5	-0.165243	0.165243	-9.21001	0.9079	0.00144802
2 / Ctrl	P01899	H2-D1	H-2 class I histocompatibility antigen, D-B alpha chain	HA11_MOUSE	5	-0.34519	0.34519	-11.7756	0.882244	0.00146469
2 / Ctrl	Q08288	Lyar	Cell growth-regulating nucleolar protein	LYAR_MOUSE	20	0.288162	0.288162	11.5711	1.11571	0.00152613
2 / Ctrl	Q8BP27	Sfr1	Swi5-dependent recombination DNA repair protein 1 homolog	SFR1_MOUSE	6	0.238165	0.238165	16.4889	1.16489	0.00157539
2 / Ctrl	B2RQC6	Cad	CAD protein	PYR1_MOUSE	92	0.0974311	0.0974311	3.29515	1.03295	0.00158657
2 / Ctrl	O70126	Aurkb	Aurora kinase B	AURKB_MOUSE	11	0.232612	0.232612	14.6703	1.1467	0.00161032
2 / Ctrl	Q8BUN5	Smad3	Mothers against decapentaplegic homolog 3	SMAD3_MOUSE	1	-0.627712	0.627712	-35.4265	0.645735	0.00163143
2 / Ctrl	P50516	Atp6v1a	V-type proton ATPase catalytic subunit A	VATA_MOUSE	32	-0.146148	0.146148	-8.53434	0.914657	0.00163602
2 / Ctrl	Q05A36;Q3UE17;Q69Z36	Mex3c;Mex3d;Mex3b	RNA-binding E3 ubiquitin-protein ligase MEX3C;RNA-binding protein MEX3D;RNA-binding protein MEX3B	MEX3C_MOUSE;MEX3D_MOUSE;MEX3B_MOUSE	1	-0.328963	0.328963	-20.2221	0.797779	0.00164087
2 / Ctrl	P35980	Rpl18	60S ribosomal protein L18	RL18_MOUSE	14	0.281686	0.281686	7.1105	1.0711	0.00170213
2 / Ctrl	Q99LB6	Mat2b	Methionine adenosyltransferase 2 subunit beta	MAT2B_MOUSE	9	-0.121681	0.121681	-6.34181	0.936582	0.00175412
2 / Ctrl	Q93092	Taldo1	Transaldolase	TALDO_MOUSE	17	0.126357	0.126357	1.29687	1.01297	0.0017853
2 / Ctrl	P63154	Crnkl1	Crooked neck-like protein 1	CRNL1_MOUSE	15	0.121104	0.121104	8.41602	1.08416	0.00181377
2 / Ctrl	Q91VC9	Ghitm	Growth hormone-inducible transmembrane protein	GHITM_MOUSE	9	-0.308805	0.308805	-19.6202	0.803798	0.00183941
2 / Ctrl	TRYP_PIG	NaN	Trypsin - Sus scrofa (Pig).	NaN	5	-0.471634	0.471634	-33.043	0.66957	0.00184209
2 / Ctrl	P62911	Rpl32	60S ribosomal protein L32	RL32_MOUSE	10	0.245694	0.245694	9.32794	1.09328	0.00187144
2 / Ctrl	Q6PDH0	Phldb1	Pleckstrin homology-like domain family B member 1	PHLB1_MOUSE	8	-0.177339	0.177339	-9.4203	0.905797	0.0019922
2 / Ctrl	Q8C0Z1	Itfg3	Protein ITFG3	ITFG3_MOUSE	3	-0.23512	0.23512	-16.5455	0.834545	0.00209902
2 / Ctrl	P80316	Cct5	T-complex protein 1 subunit epsilon	TCPE_MOUSE	51	0.158433	0.158433	5.05335	1.05053	0.00211521
2 / Ctrl	P52479	Usp10	Ubiquitin carboxyl-terminal hydrolase 10	UBP10_MOUSE	10	0.15309	0.15309	8.47239	1.08472	0.00217349
2 / Ctrl	P70206	Plxna1	Plexin-A1	PLXA1_MOUSE	3	0.244413	0.244413	19.0606	1.19061	0.00224967
2 / Ctrl	Q8BG05	Hnrnpa3	Heterogeneous nuclear ribonucleoprotein A3	ROA3_MOUSE	41	0.376247	0.376247	1.34789	1.01348	0.0023317
2 / Ctrl	Q8BGQ7	Aars	Alanine--tRNA ligase, cytoplasmic	SYAC_MOUSE	73	-0.122707	0.122707	-13.0887	0.869113	0.0023317
2 / Ctrl	O89023	Tpp1	Tripeptidyl-peptidase 1	TPP1_MOUSE	5	-0.263746	0.263746	-11.0088	0.889912	0.0023317
2 / Ctrl	Q8BH79	Ano10	Anoctamin-10	ANO10_MOUSE	6	-0.185906	0.185906	-12.4933	0.875067	0.0023715
2 / Ctrl	Q9Z0V8	Timm17a	Mitochondrial import inner membrane translocase subunit Tim17-A	TI17A_MOUSE	1	0.686727	0.686727	58.2936	1.58294	0.00260247
2 / Ctrl	Q8VDW0	Ddx39a	ATP-dependent RNA helicase DDX39A	DX39A_MOUSE	28	0.214596	0.214596	5.07113	1.05071	0.00262624
2 / Ctrl	Q9CQU5	Zwint	ZW10 interactor	ZWINT_MOUSE	3	0.668618	0.668618	36.9191	1.36919	0.0026652
2 / Ctrl	Q61508	Ecm1	Extracellular matrix protein 1	ECM1_MOUSE	6	-0.483981	0.483981	-15.0674	0.849326	0.00268644
2 / Ctrl	Q9D1I6	Mrpl14	39S ribosomal protein L14, mitochondrial	RM14_MOUSE	4	-0.136535	0.136535	-5.70425	0.942957	0.00273363
2 / Ctrl	P62281	Rps11	40S ribosomal protein S11	RS11_MOUSE	18	0.25918	0.25918	17.873	1.17873	0.0027655
2 / Ctrl	P59808	Sash1	SAM and SH3 domain-containing protein 1	SASH1_MOUSE	7	-0.563928	0.563928	-28.6912	0.713088	0.00278753
2 / Ctrl	O35280	Chek1	Serine/threonine-protein kinase Chk1	CHK1_MOUSE	2	-0.180373	0.180373	-11.4054	0.885946	0.00290726
2 / Ctrl	Q9Z1N5	Ddx39b	Spliceosome RNA helicase Ddx39b	DX39B_MOUSE	10	0.17025	0.17025	3.54649	1.03546	0.00297912
2 / Ctrl	Q8K003	Tma7	Translation machinery-associated protein 7	TMA7_MOUSE	2	0.623783	0.623783	25	1.25	0.00299799
2 / Ctrl	Q8BTV2	Cpsf7	Cleavage and polyadenylation specificity factor subunit 7	CPSF7_MOUSE	9	-0.110535	0.110535	-5.53571	0.944643	0.00299799
2 / Ctrl	Q60668	Hnrnpd	Heterogeneous nuclear ribonucleoprotein D0	HNRPD_MOUSE	15	0.468843	0.468843	3.78964	1.0379	0.00305627
2 / Ctrl	Q9D8Z6	Atg101	Autophagy-related protein 101	ATGA1_MOUSE	1	0.228273	0.228273	16.9899	1.1699	0.00311397
2 / Ctrl	B1AXD8	Akirin2	Akirin-2	AKIR2_MOUSE	1	1.02606	1.02606	104.018	2.04018	0.00312945
2 / Ctrl	P23116	Eif3a	Eukaryotic translation initiation factor 3 subunit A	EIF3A_MOUSE	88	0.114366	0.114366	5.54816	1.05548	0.00314628
2 / Ctrl	Q8VE62	Paip1	Polyadenylate-binding protein-interacting protein 1	PAIP1_MOUSE	4	0.126089	0.126089	9.13168	1.09132	0.00315185
2 / Ctrl	Q8BM72	Hspa13	Heat shock 70 kDa protein 13	HSP13_MOUSE	9	0.0920322	0.0920322	8.63675	1.08637	0.00316568
2 / Ctrl	P61290	Psme3	Proteasome activator complex subunit 3	PSME3_MOUSE	10	0.233647	0.233647	14.9982	1.14998	0.00319377
2 / Ctrl	P61211	Arl1	ADP-ribosylation factor-like protein 1	ARL1_MOUSE	7	-0.103649	0.103649	-8.77148	0.912285	0.00325498
2 / Ctrl	Q9JJZ4	Ube2j1	Ubiquitin-conjugating enzyme E2 J1	UB2J1_MOUSE	3	0.401233	0.401233	25.8389	1.25839	0.00339501
2 / Ctrl	P62983	Rps27a	Ubiquitin-40S ribosomal protein S27a	RS27A_MOUSE	19	0.68446	0.68446	8.69536	1.08695	0.00340208
2 / Ctrl	Q9D5V6	Syap1	Synapse-associated protein 1	SYAP1_MOUSE	12	0.288543	0.288543	16.2428	1.16243	0.00359106
2 / Ctrl	Q99M51	Nck1	Cytoplasmic protein NCK1	NCK1_MOUSE	13	-0.277945	0.277945	-16.0531	0.839469	0.00360602
2 / Ctrl	Q8BTX9	Hsdl1	Inactive hydroxysteroid dehydrogenase-like protein 1	HSDL1_MOUSE	4	-0.379891	0.379891	-17.2681	0.827319	0.0036104
2 / Ctrl	Q7TPV4	Mybbp1a	Myb-binding protein 1A	MBB1A_MOUSE	88	0.158119	0.158119	8.97321	1.08973	0.00369291
2 / Ctrl	Q9R0H0	Acox1	Peroxisomal acyl-coenzyme A oxidase 1	ACOX1_MOUSE	21	-0.334129	0.334129	-16.9852	0.830148	0.00374311
2 / Ctrl	P51949	Mnat1	CDK-activating kinase assembly factor MAT1	MAT1_MOUSE	3	0.120434	0.120434	8.86746	1.08867	0.00386018
2 / Ctrl	P35762	Cd81	CD81 antigen	CD81_MOUSE	1	-0.325071	0.325071	-21.0531	0.789469	0.00389846
2 / Ctrl	Q8R4N0	Clybl	Citrate lyase subunit beta-like protein, mitochondrial	CLYBL_MOUSE	5	-0.371801	0.371801	-20.0389	0.799611	0.00391966
2 / Ctrl	Q64701	Rbl1	Retinoblastoma-like protein 1	RBL1_MOUSE	1	-0.468135	0.468135	-27.538	0.72462	0.00392446
2 / Ctrl	Q8CBQ5	Pi4k2b	Phosphatidylinositol 4-kinase type 2-beta	P4K2B_MOUSE	1	0.171964	0.171964	12.6183	1.12618	0.00392504
2 / Ctrl	Q99LE6	Abcf2	ATP-binding cassette sub-family F member 2	ABCF2_MOUSE	39	0.200756	0.200756	11.2303	1.1123	0.00396837
2 / Ctrl	Q9DAP7	Asf1b	Histone chaperone ASF1B	ASF1B_MOUSE	2	0.130462	0.130462	8.92302	1.08923	0.00402088
2 / Ctrl	P18155	Mthfd2	Bifunctional methylenetetrahydrofolate dehydrogenase/cyclohydrolase, mitochondrial	MTDC_MOUSE	18	0.303545	0.303545	10.4323	1.10432	0.00405579
2 / Ctrl	P35585	Ap1m1	AP-1 complex subunit mu-1	AP1M1_MOUSE	15	-0.17703	0.17703	-19.2192	0.807808	0.00408401
2 / Ctrl	Q2YDW2	Msto1	Protein misato homolog 1	MSTO1_MOUSE	17	0.0978567	0.0978567	6.02742	1.06027	0.0041433
2 / Ctrl	Q8VCS3	Fam20b	Glycosaminoglycan xylosylkinase	XYLK_MOUSE	2	0.320015	0.320015	22.3101	1.2231	0.00418436
2 / Ctrl	Q00422	Gabpa	GA-binding protein alpha chain	GABPA_MOUSE	6	-0.224961	0.224961	-13.1723	0.868277	0.00419296
2 / Ctrl	Q99J95	Cdk9	Cyclin-dependent kinase 9	CDK9_MOUSE	6	0.180758	0.180758	9.62837	1.09628	0.00421017
2 / Ctrl	Q76LS9	Fam63a	Protein FAM63A	FA63A_MOUSE	2	-0.406236	0.406236	-26.8554	0.731446	0.00428135
2 / Ctrl	Q9JMG1	Edf1	Endothelial differentiation-related factor 1	EDF1_MOUSE	7	0.38995	0.38995	9.50795	1.09508	0.00434789
2 / Ctrl	O70309	Itgb5	Integrin beta-5	ITB5_MOUSE	6	-0.609769	0.609769	-30.2391	0.697609	0.00437848
2 / Ctrl	P28867	Prkcd	Protein kinase C delta type	KPCD_MOUSE	8	-0.416924	0.416924	-22.2169	0.777831	0.00449041
2 / Ctrl	O88952	Lin7c	Protein lin-7 homolog C	LIN7C_MOUSE	5	-0.129903	0.129903	-9.63448	0.903655	0.00460429
2 / Ctrl	O54941	Smarce1	SWI/SNF-related matrix-associated actin-dependent regulator of chromatin subfamily E member 1	SMCE1_MOUSE	20	0.194331	0.194331	7.912	1.07912	0.00464123
2 / Ctrl	Q99LP6	Grpel1	GrpE protein homolog 1, mitochondrial	GRPE1_MOUSE	15	0.202662	0.202662	6.92563	1.06926	0.00465593
2 / Ctrl	P43277	Hist1h1d	Histone H1.3	H13_MOUSE	18	0.455626	0.455626	-6.81876	0.931812	0.00468226
2 / Ctrl	Q6WKZ8	Ubr2	E3 ubiquitin-protein ligase UBR2	UBR2_MOUSE	8	-0.496004	0.496004	-23.849	0.76151	0.00469088
2 / Ctrl	Q61024	Asns	Asparagine synthetase [glutamine-hydrolyzing]	ASNS_MOUSE	23	-0.269158	0.269158	-27.079	0.72921	0.00470633
2 / Ctrl	Q9CUN6	Smurf1	E3 ubiquitin-protein ligase SMURF1	SMUF1_MOUSE	1	-0.290269	0.290269	-18.3121	0.816879	0.00472075
2 / Ctrl	Q8R570	Snap47	Synaptosomal-associated protein 47	SNP47_MOUSE	5	-0.199341	0.199341	-12.5839	0.874161	0.0048227
2 / Ctrl	Q61207	Psap	Prosaposin	SAP_MOUSE	11	-0.206934	0.206934	-12.4733	0.875267	0.00482483
2 / Ctrl	Q8QZY1	Eif3l	Eukaryotic translation initiation factor 3 subunit L	EIF3L_MOUSE	35	0.104909	0.104909	4.58883	1.04589	0.00497054
2 / Ctrl	P25799	Nfkb1	Nuclear factor NF-kappa-B p105 subunit	NFKB1_MOUSE	16	-0.114139	0.114139	-6.36071	0.936393	0.00503263
2 / Ctrl	Q6ZQL4	Wdr43	WD repeat-containing protein 43	WDR43_MOUSE	20	0.189737	0.189737	25.8272	1.25827	0.00505403
2 / Ctrl	Q8BH64	Ehd2	EH domain-containing protein 2	EHD2_MOUSE	22	0.215411	0.215411	13.4889	1.13489	0.00506357
2 / Ctrl	Q68FE6	Fam65a	Protein FAM65A	FA65A_MOUSE	2	-0.325464	0.325464	-20.0929	0.799071	0.00516008
2 / Ctrl	Q9D0A3	Arpin	Arpin	ARPIN_MOUSE	7	-0.215847	0.215847	-10.0496	0.899504	0.00516318
2 / Ctrl	Q80U95	Ube3c	Ubiquitin-protein ligase E3C	UBE3C_MOUSE	15	-0.168529	0.168529	-12.5176	0.874824	0.00532353
2 / Ctrl	Q91WS0	Cisd1	CDGSH iron-sulfur domain-containing protein 1	CISD1_MOUSE	4	-0.142668	0.142668	-8.75509	0.912449	0.00533347
2 / Ctrl	Q6P5H2	Nes	Nestin	NEST_MOUSE	64	0.0901642	0.0901642	2.00965	1.0201	0.00533834
2 / Ctrl	Q80TF3	Pcdh19	Protocadherin-19	PCD19_MOUSE	2	-0.438368	0.438368	-28.5996	0.714004	0.00548059
2 / Ctrl	Q9R118	Htra1	Serine protease HTRA1	HTRA1_MOUSE	7	-0.557269	0.557269	-12.9722	0.870278	0.00549348
2 / Ctrl	O54804	Chka	Choline kinase alpha	CHKA_MOUSE	3	0.527634	0.527634	52.8581	1.52858	0.00549872
2 / Ctrl	Q9DCD5	Tjap1	Tight junction-associated protein 1	TJAP1_MOUSE	7	-0.300856	0.300856	-13.9546	0.860454	0.00551701
2 / Ctrl	Q9D7A6	Srp19	Signal recognition particle 19 kDa protein	SRP19_MOUSE	1	0.113081	0.113081	8.09828	1.08098	0.005525
2 / Ctrl	Q9DD24	Wbp5	WW domain-binding protein 5	WBP5_MOUSE	3	-0.216561	0.216561	-14.0522	0.859478	0.00559158
2 / Ctrl	Q80ZJ6	Zer1	Protein zer-1 homolog	ZER1_MOUSE	1	-0.842585	0.842585	-45.1355	0.548645	0.00559693
2 / Ctrl	Q5U5Q9	Uimc1	BRCA1-A complex subunit RAP80	UIMC1_MOUSE	1	-0.244439	0.244439	-15.3093	0.846907	0.00560402
2 / Ctrl	Q61171	Prdx2	Peroxiredoxin-2	PRDX2_MOUSE	15	0.441822	0.441822	-0.169327	0.998307	0.00562634
2 / Ctrl	Q5KU39	Vps41	Vacuolar protein sorting-associated protein 41 homolog	VPS41_MOUSE	2	-0.187169	0.187169	-11.569	0.88431	0.0057446
2 / Ctrl	Q6ZQK0	Ncapd3	Condensin-2 complex subunit D3	CNDD3_MOUSE	13	-0.221089	0.221089	-9.86438	0.901356	0.00578111
2 / Ctrl	Q3V0C5	Usp48	Ubiquitin carboxyl-terminal hydrolase 48	UBP48_MOUSE	3	-0.458993	0.458993	-27.252	0.72748	0.00581731
2 / Ctrl	Q9CZR8	Tsfm	Elongation factor Ts, mitochondrial	EFTS_MOUSE	8	-0.233111	0.233111	-12.2331	0.877669	0.00590326
2 / Ctrl	Q8BMG7	Rab3gap2	Rab3 GTPase-activating protein non-catalytic subunit	RBGPR_MOUSE	17	0.217442	0.217442	9.39606	1.09396	0.00593857
2 / Ctrl	Q8BKS9	Kiaa0020	Pumilio domain-containing protein KIAA0020	K0020_MOUSE	22	0.183765	0.183765	8.37922	1.08379	0.00599527
2 / Ctrl	Q9WU62	Incenp	Inner centromere protein	INCE_MOUSE	11	0.181511	0.181511	12.4001	1.124	0.00602153
2 / Ctrl	Q9CQS5	Riok2	Serine/threonine-protein kinase RIO2	RIOK2_MOUSE	3	0.246833	0.246833	20.3696	1.2037	0.006138
2 / Ctrl	Q9JJ80	Rpf2	Ribosome production factor 2 homolog	RPF2_MOUSE	13	0.16587	0.16587	7.11558	1.07116	0.00626301
2 / Ctrl	Q8VD66	Abhd4	Abhydrolase domain-containing protein 4	ABHD4_MOUSE	1	-0.444482	0.444482	-26.0585	0.739415	0.00640081
2 / Ctrl	Q08093	Cnn2	Calponin-2	CNN2_MOUSE	19	0.242295	0.242295	0.427756	1.00428	0.00646313
2 / Ctrl	Q8CFI7	Polr2b	DNA-directed RNA polymerase II subunit RPB2	RPB2_MOUSE	28	-0.180001	0.180001	-13.2741	0.867259	0.00647359
2 / Ctrl	P80315	Cct4	T-complex protein 1 subunit delta	TCPD_MOUSE	47	0.131629	0.131629	4.72737	1.04727	0.00659093
2 / Ctrl	A6H8H2	Dennd4c	DENN domain-containing protein 4C	DEN4C_MOUSE	7	-0.168034	0.168034	-11.5064	0.884936	0.0066701
2 / Ctrl	P07356	Anxa2	Annexin A2	ANXA2_MOUSE	58	0.246003	0.246003	-5.20347	0.947965	0.00672723
2 / Ctrl	P27546	Map4	Microtubule-associated protein 4	MAP4_MOUSE	47	0.17981	0.17981	2.64523	1.02645	0.00679811
2 / Ctrl	Q8BHE8	NaN	Uncharacterized protein C2orf47 homolog, mitochondrial	CB047_MOUSE	3	-0.162319	0.162319	-10.139	0.89861	0.00689386
2 / Ctrl	P81069	Gabpb2	GA-binding protein subunit beta-2	GABP2_MOUSE	5	-0.247723	0.247723	-18.7716	0.812284	0.00692667
2 / Ctrl	Q8BX02	Kank2	KN motif and ankyrin repeat domain-containing protein 2	KANK2_MOUSE	15	-0.18493	0.18493	-12.4058	0.875942	0.00696236
2 / Ctrl	Q9Z0H4	Celf2	CUGBP Elav-like family member 2	CELF2_MOUSE	8	0.125227	0.125227	9.09895	1.09099	0.00721668
2 / Ctrl	P24288	Bcat1	Branched-chain-amino-acid aminotransferase, cytosolic	BCAT1_MOUSE	11	0.215969	0.215969	11.7457	1.11746	0.00723524
2 / Ctrl	Q8VHN8	Nudt16l1	Protein syndesmos	SDOS_MOUSE	9	-0.135366	0.135366	-7.39369	0.926063	0.00727774
2 / Ctrl	P70122	Sbds	Ribosome maturation protein SBDS	SBDS_MOUSE	13	-0.0831675	0.0831675	-7.16676	0.928332	0.00731306
2 / Ctrl	Q61553	Fscn1	Fascin	FSCN1_MOUSE	32	0.152855	0.152855	2.67952	1.0268	0.00735134
2 / Ctrl	Q9Z207	Diaph3	Protein diaphanous homolog 3	DIAP3_MOUSE	18	-0.191207	0.191207	-9.7688	0.902312	0.00735454
2 / Ctrl	P14148	Rpl7	60S ribosomal protein L7	RL7_MOUSE	30	0.174933	0.174933	4.74122	1.04741	0.00742485
2 / Ctrl	B2RWS6	Ep300	Histone acetyltransferase p300	EP300_MOUSE	6	-0.145848	0.145848	-4.88827	0.951117	0.00742485
2 / Ctrl	Q8BM55	Tmem214	Transmembrane protein 214	TM214_MOUSE	13	0.164616	0.164616	4.44259	1.04443	0.00751145
2 / Ctrl	Q3UMB9	Kiaa1033	WASH complex subunit 7	WASH7_MOUSE	21	-0.139439	0.139439	-7.70845	0.922915	0.00754262
2 / Ctrl	P16546	Sptan1	Spectrin alpha chain, non-erythrocytic 1	SPTN1_MOUSE	146	-0.0801284	0.0801284	-9.99102	0.90009	0.00766265
2 / Ctrl	P11499	Hsp90ab1	Heat shock protein HSP 90-beta	HS90B_MOUSE	110	0.140744	0.140744	15.9817	1.15982	0.00778029
2 / Ctrl	P20060	Hexb	Beta-hexosaminidase subunit beta	HEXB_MOUSE	11	-0.410273	0.410273	-13.95	0.8605	0.00792131
2 / Ctrl	Q6PDL0	Dync1li2	Cytoplasmic dynein 1 light intermediate chain 2	DC1L2_MOUSE	13	-0.218408	0.218408	-9.13936	0.908606	0.00794049
2 / Ctrl	Q8N7N5	Dcaf8	DDB1- and CUL4-associated factor 8	DCAF8_MOUSE	5	-0.230184	0.230184	-16.4922	0.835078	0.00804266
2 / Ctrl	P35282	Rab21	Ras-related protein Rab-21	RAB21_MOUSE	10	-0.0881874	0.0881874	-5.48899	0.94511	0.00804277
2 / Ctrl	Q9WTR5	Cdh13	Cadherin-13	CAD13_MOUSE	6	-0.454278	0.454278	-23.5939	0.764061	0.00807298
2 / Ctrl	P46664	Adss	Adenylosuccinate synthetase isozyme 2	PURA2_MOUSE	22	0.129823	0.129823	8.77819	1.08778	0.00808786
2 / Ctrl	O08784	Tcof1	Treacle protein	TCOF_MOUSE	26	0.30027	0.30027	8.81636	1.08816	0.00816206
2 / Ctrl	Q99KR3	Lactb2	Beta-lactamase-like protein 2	LACB2_MOUSE	5	-0.205834	0.205834	-12.6322	0.873678	0.0082334
2 / Ctrl	Q8VCW8	Acsf2	Acyl-CoA synthetase family member 2, mitochondrial	ACSF2_MOUSE	11	-0.257699	0.257699	-10.2492	0.897508	0.00825347
2 / Ctrl	Q9D2C7	Tmbim6	Bax inhibitor 1	BI1_MOUSE	1	-0.946072	0.946072	-45.6542	0.543458	0.00825554
2 / Ctrl	Q8BWZ3	Naa25	N-alpha-acetyltransferase 25, NatB auxiliary subunit	NAA25_MOUSE	28	0.125218	0.125218	3.65409	1.03654	0.00829109
2 / Ctrl	Q0GNC1	Inf2	Inverted formin-2	INF2_MOUSE	21	0.170761	0.170761	4.02678	1.04027	0.00830315
2 / Ctrl	Q8C080	Snx16	Sorting nexin-16	SNX16_MOUSE	1	0.254809	0.254809	19.3946	1.19395	0.00830404
2 / Ctrl	Q91YP0	L2hgdh	L-2-hydroxyglutarate dehydrogenase, mitochondrial	L2HDH_MOUSE	5	-0.243896	0.243896	-12.7106	0.872894	0.0083944
2 / Ctrl	P48755	Fosl1	Fos-related antigen 1	FOSL1_MOUSE	1	0.862064	0.862064	76.7502	1.7675	0.00839952
2 / Ctrl	Q00262	Stx2	Syntaxin-2	STX2_MOUSE	4	-0.343801	0.343801	-18.9264	0.810736	0.00844645
2 / Ctrl	Q9R0U0	Srsf10	Serine/arginine-rich splicing factor 10	SRS10_MOUSE	11	0.135253	0.135253	7.29201	1.07292	0.00850844
2 / Ctrl	Q8C8U0	Ppfibp1	Liprin-beta-1	LIPB1_MOUSE	21	-0.14639	0.14639	-14.1494	0.858506	0.00864128
2 / Ctrl	P63082	Atp6v0c	V-type proton ATPase 16 kDa proteolipid subunit	VATL_MOUSE	2	-0.379962	0.379962	-9.90133	0.900987	0.00886927
2 / Ctrl	P27773	Pdia3	Protein disulfide-isomerase A3	PDIA3_MOUSE	47	0.141905	0.141905	0.0624669	1.00062	0.00887154
2 / Ctrl	P97477	Aurka	Aurora kinase A	AURKA_MOUSE	5	0.323855	0.323855	7.62046	1.0762	0.00888566
2 / Ctrl	Q9DC16	Ergic1	Endoplasmic reticulum-Golgi intermediate compartment protein 1	ERGI1_MOUSE	12	0.138897	0.138897	4.36753	1.04368	0.0091587
2 / Ctrl	Q99KK9	Hars2	Probable histidine--tRNA ligase, mitochondrial	SYHM_MOUSE	7	-0.152724	0.152724	-8.39774	0.916023	0.00916854
2 / Ctrl	Q9JHJ0	Tmod3	Tropomodulin-3	TMOD3_MOUSE	13	0.0851998	0.0851998	5.87457	1.05875	0.0092755
2 / Ctrl	P26638	Sars	Serine--tRNA ligase, cytoplasmic	SYSC_MOUSE	37	0.119355	0.119355	-4.1861	0.958139	0.00940029
2 / Ctrl	O89051	Itm2b	Integral membrane protein 2B	ITM2B_MOUSE	4	-0.644017	0.644017	-27.4037	0.725963	0.00943151
2 / Ctrl	Q9D2L9	Fam111a	Protein FAM111A	F111A_MOUSE	8	0.276701	0.276701	11.3457	1.11346	0.00951255
2 / Ctrl	Q9CR59	Gadd45gip1	Growth arrest and DNA damage-inducible proteins-interacting protein 1	G45IP_MOUSE	2	-0.14955	0.14955	-9.34133	0.906587	0.00957048
2 / Ctrl	Q9WTI7	Myo1c	Unconventional myosin-Ic	MYO1C_MOUSE	59	-0.113961	0.113961	-9.2239	0.907761	0.00957244
2 / Ctrl	Q922K7	Nop2	Probable 28S rRNA (cytosine-C(5))-methyltransferase	NOP2_MOUSE	22	0.148001	0.148001	9.01858	1.09019	0.00958357
2 / Ctrl	Q05BC3	Eml1	Echinoderm microtubule-associated protein-like 1	EMAL1_MOUSE	4	-0.157826	0.157826	-11.5552	0.884448	0.00990842
2 / Ctrl	Q9JLZ3	Auh	Methylglutaconyl-CoA hydratase, mitochondrial	AUHM_MOUSE	2	-0.330013	0.330013	-16.8934	0.831066	0.0100047
2 / Ctrl	Q91V41	Rab14	Ras-related protein Rab-14	RAB14_MOUSE	18	0.198113	0.198113	3.59742	1.03597	0.0100439
2 / Ctrl	Q3V1H1	Ckap2	Cytoskeleton-associated protein 2	CKAP2_MOUSE	9	0.137073	0.137073	12.6691	1.12669	0.0101489
2 / Ctrl	Q99JY4	Trabd	TraB domain-containing protein	TRABD_MOUSE	2	-0.179361	0.179361	-11.641	0.88359	0.0102274
2 / Ctrl	Q9CRT8	Xpot	Exportin-T	XPOT_MOUSE	20	-0.147413	0.147413	-6.121	0.93879	0.0103392
2 / Ctrl	O70493	Snx12	Sorting nexin-12	SNX12_MOUSE	12	-0.147804	0.147804	-4.24864	0.957514	0.0106134
2 / Ctrl	Q4VC33	Maea	Macrophage erythroblast attacher	MAEA_MOUSE	2	-0.414429	0.414429	-29.1103	0.708897	0.0106231
2 / Ctrl	Q9D8E6	Rpl4	60S ribosomal protein L4	RL4_MOUSE	38	0.182338	0.182338	6.65018	1.0665	0.0106457
2 / Ctrl	Q8R2N2	Cirh1a	Cirhin	CIR1A_MOUSE	19	0.261876	0.261876	10.3506	1.10351	0.010814
2 / Ctrl	Q64478;Q6ZWY9	Hist1h2bh;Hist1h2bc	Histone H2B type 1-H;Histone H2B type 1-C/E/G	H2B1H_MOUSE;H2B1C_MOUSE	3	2.04438	2.04438	123.879	2.23879	0.0110089
2 / Ctrl	Q9DCH4	Eif3f	Eukaryotic translation initiation factor 3 subunit F	EIF3F_MOUSE	16	0.206445	0.206445	7.60561	1.07606	0.0110683
2 / Ctrl	Q8CG72	Adprhl2	Poly(ADP-ribose) glycohydrolase ARH3	ARHL2_MOUSE	2	-0.113234	0.113234	-7.89385	0.921062	0.0110797
2 / Ctrl	Q8K385	FRRS1	Ferric-chelate reductase 1	FRRS1_MOUSE	4	-0.376552	0.376552	-15.0378	0.849622	0.0111076
2 / Ctrl	Q9CPU4	Mgst3	Microsomal glutathione S-transferase 3	MGST3_MOUSE	4	-0.396198	0.396198	-26.5613	0.734387	0.0112666
2 / Ctrl	Q6NSU3	Glt8d1	Glycosyltransferase 8 domain-containing protein 1	GL8D1_MOUSE	1	-0.356091	0.356091	-20.5158	0.794842	0.0113122
2 / Ctrl	P12970	Rpl7a	60S ribosomal protein L7a	RL7A_MOUSE	18	0.192123	0.192123	4.85103	1.04851	0.0113323
2 / Ctrl	Q8K0C4	Cyp51a1	Lanosterol 14-alpha demethylase	CP51A_MOUSE	18	-0.0639226	0.0639226	-3.9453	0.960547	0.0113365
2 / Ctrl	Q8CFE6	Slc38a2	Sodium-coupled neutral amino acid transporter 2	S38A2_MOUSE	6	-0.255992	0.255992	-22.3557	0.776443	0.011351
2 / Ctrl	Q62356	Fstl1	Follistatin-related protein 1	FSTL1_MOUSE	4	-0.37404	0.37404	-21.996	0.78004	0.011351
2 / Ctrl	Q8K4P0	Wdr33	pre-mRNA 3' end processing protein WDR33	WDR33_MOUSE	13	-0.214793	0.214793	-26.2405	0.737595	0.0115827
2 / Ctrl	Q9CZW5	Tomm70a	Mitochondrial import receptor subunit TOM70	TOM70_MOUSE	21	0.136848	0.136848	5.31001	1.0531	0.0116417
2 / Ctrl	Q91VR8	Brk1	Protein BRICK1	BRK1_MOUSE	3	0.296948	0.296948	0.906223	1.00906	0.0116902
2 / Ctrl	Q8CFX1	H6pd	GDH/6PGL endoplasmic bifunctional protein	G6PE_MOUSE	16	0.0982139	0.0982139	4.84784	1.04848	0.0117204
2 / Ctrl	A2AEY4	Map7d3	MAP7 domain-containing protein 3	MA7D3_MOUSE	1	0.21903	0.21903	16.0638	1.16064	0.0117271
2 / Ctrl	P20664	Prim1	DNA primase small subunit	PRI1_MOUSE	9	-0.122704	0.122704	-6.28069	0.937193	0.0117325
2 / Ctrl	P56391	Cox6b1	Cytochrome c oxidase subunit 6B1	CX6B1_MOUSE	7	0.447156	0.447156	19.0426	1.19043	0.0117325
2 / Ctrl	Q921U8	Smtn	Smoothelin	SMTN_MOUSE	4	0.514672	0.514672	24.7325	1.24733	0.0117491
2 / Ctrl	Q9D735	NaN	Uncharacterized protein C19orf43 homolog	CS043_MOUSE	4	0.163754	0.163754	9.85624	1.09856	0.0117764
2 / Ctrl	Q9CZY2	Tceal8	Transcription elongation factor A protein-like 8	TCAL8_MOUSE	1	1.23231	1.23231	130.088	2.30088	0.0118408
2 / Ctrl	Q9DAM7	Tmem263	Transmembrane protein 263	TM263_MOUSE	4	0.107773	0.107773	6.59968	1.066	0.0120552
2 / Ctrl	P60766	Cdc42	Cell division control protein 42 homolog	CDC42_MOUSE	12	0.187134	0.187134	7.84421	1.07844	0.0121235
2 / Ctrl	Q8BY71	Hat1	Histone acetyltransferase type B catalytic subunit	HAT1_MOUSE	19	0.185235	0.185235	9.60403	1.09604	0.0122138
2 / Ctrl	Q9CWR2	Smyd3	Histone-lysine N-methyltransferase SMYD3	SMYD3_MOUSE	2	-0.206967	0.206967	-16.3132	0.836868	0.0124255
2 / Ctrl	P62702	Rps4x	40S ribosomal protein S4, X isoform	RS4X_MOUSE	30	0.139531	0.139531	5.18803	1.05188	0.012487
2 / Ctrl	Q8BVE3	Atp6v1h	V-type proton ATPase subunit H	VATH_MOUSE	18	0.170577	0.170577	10.4815	1.10481	0.0125447
2 / Ctrl	Q6ZQ38	Cand1	Cullin-associated NEDD8-dissociated protein 1	CAND1_MOUSE	46	0.0915252	0.0915252	1.90587	1.01906	0.0126581
2 / Ctrl	Q8VDL4	Adpgk	ADP-dependent glucokinase	ADPGK_MOUSE	14	0.230063	0.230063	22.1824	1.22182	0.0126649
2 / Ctrl	Q99JX7	Nxf1	Nuclear RNA export factor 1	NXF1_MOUSE	22	-0.110508	0.110508	-3.89846	0.961015	0.0127017
2 / Ctrl	Q8C2E7	Kiaa0196	WASH complex subunit strumpellin	STRUM_MOUSE	22	-0.173089	0.173089	-12.3459	0.876541	0.0128199
2 / Ctrl	A2AF47	Dock11	Dedicator of cytokinesis protein 11	DOC11_MOUSE	7	-0.509169	0.509169	-27.813	0.72187	0.0128394
2 / Ctrl	P38060	Hmgcl	Hydroxymethylglutaryl-CoA lyase, mitochondrial	HMGCL_MOUSE	6	-0.182119	0.182119	-9.40517	0.905948	0.0129415
2 / Ctrl	Q921H8	Acaa1a	3-ketoacyl-CoA thiolase A, peroxisomal	THIKA_MOUSE	15	0.14906	0.14906	1.15832	1.01158	0.0130224
2 / Ctrl	Q8R3B1	Plcd1	1-phosphatidylinositol 4,5-bisphosphate phosphodiesterase delta-1	PLCD1_MOUSE	4	-0.182567	0.182567	-13.7251	0.862749	0.0132015
2 / Ctrl	Q9Z130	Hnrnpdl	Heterogeneous nuclear ribonucleoprotein D-like	HNRDL_MOUSE	14	0.316712	0.316712	11.0655	1.11065	0.0132291
2 / Ctrl	P52431	Pold1	DNA polymerase delta catalytic subunit	DPOD1_MOUSE	9	-0.181953	0.181953	-7.45649	0.925435	0.0132469
2 / Ctrl	Q8BH59	Slc25a12	Calcium-binding mitochondrial carrier protein Aralar1	CMC1_MOUSE	24	-0.187712	0.187712	-7.98223	0.920178	0.0132845
2 / Ctrl	Q64475	Hist1h2bb	Histone H2B type 1-B	H2B1B_MOUSE	24	0.407523	0.407523	5.55645	1.05556	0.0134631
2 / Ctrl	Q62523	Zyx	Zyxin	ZYX_MOUSE	23	0.182972	0.182972	0.755909	1.00756	0.013493
2 / Ctrl	P00397	Mtco1	Cytochrome c oxidase subunit 1	COX1_MOUSE	4	-0.283601	0.283601	-13.061	0.86939	0.0137375
2 / Ctrl	Q9D7S7	Rpl22l1	60S ribosomal protein L22-like 1	RL22L_MOUSE	4	0.142869	0.142869	7.46914	1.07469	0.0139448
2 / Ctrl	P43406	Itgav	Integrin alpha-V	ITAV_MOUSE	29	-0.152191	0.152191	-16.0178	0.839822	0.0139449
2 / Ctrl	Q61543	Glg1	Golgi apparatus protein 1	GSLG1_MOUSE	18	-0.233539	0.233539	-17.1722	0.828278	0.0139568
2 / Ctrl	E9Q5G3	Kif23	Kinesin-like protein KIF23	KIF23_MOUSE	10	-0.209736	0.209736	-19.2962	0.807038	0.0140401
2 / Ctrl	Q5U458	Dnajc11	DnaJ homolog subfamily C member 11	DJC11_MOUSE	11	-0.162301	0.162301	-8.7932	0.912068	0.0141113
2 / Ctrl	Q6ZWN5	Rps9	40S ribosomal protein S9	RS9_MOUSE	29	0.298719	0.298719	2.57762	1.02578	0.0141303
2 / Ctrl	P26043	Rdx	Radixin	RADI_MOUSE	45	0.105218	0.105218	1.59676	1.01597	0.0142056
2 / Ctrl	Q8BH57	Wdr48	WD repeat-containing protein 48	WDR48_MOUSE	10	-0.25875	0.25875	-13.6665	0.863335	0.0144219
2 / Ctrl	Q9R190	Mta2	Metastasis-associated protein MTA2	MTA2_MOUSE	26	0.194037	0.194037	7.27134	1.07271	0.014653
2 / Ctrl	Q8BHS6	Armcx3	Armadillo repeat-containing X-linked protein 3	ARMX3_MOUSE	13	-0.20728	0.20728	-8.61138	0.913886	0.014696
2 / Ctrl	Q5SWD9	Tsr1	Pre-rRNA-processing protein TSR1 homolog	TSR1_MOUSE	21	0.21464	0.21464	20.848	1.20848	0.0148575
2 / Ctrl	Q8BR63	Fam177a1	Protein FAM177A1	F177A_MOUSE	4	-0.123102	0.123102	-7.14704	0.92853	0.014867
2 / Ctrl	Q4VAA2	Cdv3	Protein CDV3	CDV3_MOUSE	14	0.3419	0.3419	0.905939	1.00906	0.0148703
2 / Ctrl	Q811D0	Dlg1	Disks large homolog 1	DLG1_MOUSE	16	-0.299015	0.299015	-48.1806	0.518194	0.0148863
2 / Ctrl	Q9D1C1	Ube2c	Ubiquitin-conjugating enzyme E2 C	UBE2C_MOUSE	7	0.337533	0.337533	37.7121	1.37712	0.0151864
2 / Ctrl	P70699	Gaa	Lysosomal alpha-glucosidase	LYAG_MOUSE	26	-0.132508	0.132508	-12.2289	0.877711	0.0154278
2 / Ctrl	Q9JLJ1	Selk	Selenoprotein K	SELK_MOUSE	2	-0.39285	0.39285	-23.5092	0.764908	0.0154493
2 / Ctrl	P62960	Ybx1	Nuclease-sensitive element-binding protein 1	YBOX1_MOUSE	22	0.171364	0.171364	6.20064	1.06201	0.0156325
2 / Ctrl	Q9D7G0	Prps1	Ribose-phosphate pyrophosphokinase 1	PRPS1_MOUSE	17	0.117387	0.117387	6.15494	1.06155	0.0157496
2 / Ctrl	Q8K363	Ddx18	ATP-dependent RNA helicase DDX18	DDX18_MOUSE	28	0.121513	0.121513	7.4242	1.07424	0.0158266
2 / Ctrl	Q9CQ89	Cuta	Protein CutA	CUTA_MOUSE	3	-0.452571	0.452571	-21.8312	0.781688	0.0158835
2 / Ctrl	Q9CX60	Lbh	Protein LBH	LBH_MOUSE	1	-0.466683	0.466683	-27.8259	0.721741	0.0158885
2 / Ctrl	Q9Z0N2	Eif2s3y	Eukaryotic translation initiation factor 2 subunit 3, Y-linked	IF2H_MOUSE	20	0.166147	0.166147	6.23099	1.06231	0.0159559
2 / Ctrl	Q3KNM2	2020-03-05	E3 ubiquitin-protein ligase MARCH5	MARH5_MOUSE	4	-0.349773	0.349773	-21.9223	0.780777	0.0160639
2 / Ctrl	P46061	Rangap1	Ran GTPase-activating protein 1	RAGP1_MOUSE	35	0.183133	0.183133	9.89395	1.09894	0.0161688
2 / Ctrl	P19096	Fasn	Fatty acid synthase	FAS_MOUSE	136	0.0705018	0.0705018	5.2768	1.05277	0.0161741
2 / Ctrl	O08734	Bak1	Bcl-2 homologous antagonist/killer	BAK_MOUSE	9	-0.131899	0.131899	-8.24243	0.917576	0.0163268
2 / Ctrl	P14069	S100a6	Protein S100-A6	S10A6_MOUSE	22	0.490656	0.490656	-4.80295	0.951971	0.0164649
2 / Ctrl	Q8R5J9	Arl6ip5	PRA1 family protein 3	PRAF3_MOUSE	9	0.27714	0.27714	64.4722	1.64472	0.0164649
2 / Ctrl	P97376	Frg1	Protein FRG1	FRG1_MOUSE	9	-0.36321	0.36321	-7.37152	0.926285	0.0167006
2 / Ctrl	Q8BQM4	Heatr3	HEAT repeat-containing protein 3	HEAT3_MOUSE	13	0.0965025	0.0965025	6.1325	1.06133	0.0167046
2 / Ctrl	Q501J6	Ddx17	Probable ATP-dependent RNA helicase DDX17	DDX17_MOUSE	37	0.242522	0.242522	8.32953	1.0833	0.0167075
2 / Ctrl	Q91YW3	Dnajc3	DnaJ homolog subfamily C member 3	DNJC3_MOUSE	20	0.130493	0.130493	5.19128	1.05191	0.0168754
2 / Ctrl	Q9CQF0	Mrpl11	39S ribosomal protein L11, mitochondrial	RM11_MOUSE	3	-0.433074	0.433074	-17.173	0.82827	0.0168754
2 / Ctrl	Q8VIJ6	Sfpq	Splicing factor, proline- and glutamine-rich	SFPQ_MOUSE	41	0.136291	0.136291	5.08143	1.05081	0.0169684
2 / Ctrl	Q9CXK8	Nip7	60S ribosome subunit biogenesis protein NIP7 homolog	NIP7_MOUSE	11	0.132857	0.132857	7.08998	1.0709	0.0170935
2 / Ctrl	P62077	Timm8b	Mitochondrial import inner membrane translocase subunit Tim8 B	TIM8B_MOUSE	2	0.0980365	0.0980365	7.40798	1.07408	0.0170971
2 / Ctrl	Q80TP3	Ubr5	E3 ubiquitin-protein ligase UBR5	UBR5_MOUSE	14	-0.200851	0.200851	-14.0487	0.859513	0.0171138
2 / Ctrl	Q505F5	Lrrc47	Leucine-rich repeat-containing protein 47	LRC47_MOUSE	18	0.127663	0.127663	6.616	1.06616	0.0172446
2 / Ctrl	Q9JIK5	Ddx21	Nucleolar RNA helicase 2	DDX21_MOUSE	62	0.136131	0.136131	7.28841	1.07288	0.017393
2 / Ctrl	Q8VDD8	Wash1	WAS protein family homolog 1	WASH1_MOUSE	6	-0.202404	0.202404	-11.4327	0.885673	0.017429
2 / Ctrl	O89032	Sh3pxd2a	SH3 and PX domain-containing protein 2A	SPD2A_MOUSE	4	-0.557586	0.557586	-29.4797	0.705203	0.0174381
2 / Ctrl	P33174	Kif4	Chromosome-associated kinesin KIF4	KIF4_MOUSE	36	-0.121696	0.121696	-7.06741	0.929326	0.0174535
2 / Ctrl	Q9D8N0	Eef1g	Elongation factor 1-gamma	EF1G_MOUSE	43	0.24581	0.24581	10.5753	1.10575	0.0175208
2 / Ctrl	Q9ERU9	Ranbp2	E3 SUMO-protein ligase RanBP2	RBP2_MOUSE	85	-0.0755183	0.0755183	-3.29973	0.967003	0.0175973
2 / Ctrl	Q8BL97	Srsf7	Serine/arginine-rich splicing factor 7	SRSF7_MOUSE	12	0.24673	0.24673	3.74793	1.03748	0.0176668
2 / Ctrl	P05201	Got1	Aspartate aminotransferase, cytoplasmic	AATC_MOUSE	24	-0.0648577	0.0648577	-5.10951	0.948905	0.0176874
2 / Ctrl	Q99LD9	Eif2b2	Translation initiation factor eIF-2B subunit beta	EI2BB_MOUSE	11	0.111396	0.111396	0.996219	1.00996	0.0177163
2 / Ctrl	Q61166	Mapre1	Microtubule-associated protein RP/EB family member 1	MARE1_MOUSE	20	0.152618	0.152618	2.58644	1.02586	0.0180864
2 / Ctrl	Q3UIK4	Mettl14	N6-adenosine-methyltransferase subunit METTL14	MET14_MOUSE	1	-0.182463	0.182463	-11.8255	0.881745	0.0180864
2 / Ctrl	Q99P31	Hspbp1	Hsp70-binding protein 1	HPBP1_MOUSE	7	0.100829	0.100829	6.14163	1.06142	0.0182014
2 / Ctrl	Q8BG94	Commd7	COMM domain-containing protein 7	COMD7_MOUSE	4	-0.223499	0.223499	-13.742	0.86258	0.0185748
2 / Ctrl	Q9CQV8	Ywhab	14-3-3 protein beta/alpha	1433B_MOUSE	21	0.267996	0.267996	2.02708	1.02027	0.0190337
2 / Ctrl	Q924Z4	Cers2	Ceramide synthase 2	CERS2_MOUSE	7	0.294911	0.294911	11.4766	1.11477	0.0191366
2 / Ctrl	P18052	Ptpra	Receptor-type tyrosine-protein phosphatase alpha	PTPRA_MOUSE	7	-0.11652	0.11652	-8.27743	0.917226	0.0191366
2 / Ctrl	Q6ZPF4	Fmnl3	Formin-like protein 3	FMNL3_MOUSE	8	-0.257707	0.257707	-11.226	0.88774	0.0191569
2 / Ctrl	Q9CZU3	Skiv2l2	Superkiller viralicidic activity 2-like 2	SK2L2_MOUSE	31	0.107331	0.107331	0.224075	1.00224	0.0191794
2 / Ctrl	Q8VCR7	Abhd14b	Alpha/beta hydrolase domain-containing protein 14B	ABHEB_MOUSE	7	-0.164365	0.164365	-12.5853	0.874147	0.0194057
2 / Ctrl	Q7TQK4	Exosc3	Exosome complex component RRP40	EXOS3_MOUSE	7	-0.251362	0.251362	-17.5796	0.824204	0.0194578
2 / Ctrl	Q9D6Z1	Nop56	Nucleolar protein 56	NOP56_MOUSE	41	0.107025	0.107025	3.7869	1.03787	0.0195077
2 / Ctrl	Q61235	Sntb2	Beta-2-syntrophin	SNTB2_MOUSE	14	-0.107791	0.107791	-4.39252	0.956075	0.0195846
2 / Ctrl	P18406	Cyr61	Protein CYR61	CYR61_MOUSE	3	0.509628	0.509628	37.063	1.37063	0.0198012
2 / Ctrl	Q3U2P1	Sec24a	Protein transport protein Sec24A	SC24A_MOUSE	9	0.15269	0.15269	9.60242	1.09602	0.0198496
2 / Ctrl	Q99KE1	Me2	NAD-dependent malic enzyme, mitochondrial	MAOM_MOUSE	20	-0.129647	0.129647	-6.30844	0.936916	0.0198622
2 / Ctrl	Q9CY64	Blvra	Biliverdin reductase A	BIEA_MOUSE	15	-0.166064	0.166064	-6.01327	0.939867	0.0199637
2 / Ctrl	Q9Z2L6	Minpp1	Multiple inositol polyphosphate phosphatase 1	MINP1_MOUSE	1	0.116034	0.116034	8.1313	1.08131	0.0201371
2 / Ctrl	Q01730	Rsu1	Ras suppressor protein 1	RSU1_MOUSE	14	0.127396	0.127396	1.49106	1.01491	0.020247
2 / Ctrl	Q91X96	Rabif	Guanine nucleotide exchange factor MSS4	MSS4_MOUSE	2	-0.10062	0.10062	-6.90843	0.930916	0.0202643
2 / Ctrl	Q02788	Col6a2	Collagen alpha-2(VI) chain	CO6A2_MOUSE	6	-0.473948	0.473948	-23.995	0.76005	0.0203248
2 / Ctrl	Q3UA06	Trip13	Pachytene checkpoint protein 2 homolog	PCH2_MOUSE	18	-0.148631	0.148631	-8.56194	0.914381	0.0207472
2 / Ctrl	O35841	Api5	Apoptosis inhibitor 5	API5_MOUSE	22	0.172926	0.172926	7.84047	1.0784	0.0208046
2 / Ctrl	P47758	Srprb	Signal recognition particle receptor subunit beta	SRPRB_MOUSE	18	0.213158	0.213158	9.70254	1.09703	0.0209061
2 / Ctrl	Q9Z321	Top3b	DNA topoisomerase 3-beta-1	TOP3B_MOUSE	2	-0.208582	0.208582	-12.9679	0.870321	0.020964
2 / Ctrl	P47941	Crkl	Crk-like protein	CRKL_MOUSE	13	-0.170886	0.170886	-6.36027	0.936397	0.021005
2 / Ctrl	Q9D7B7	Gpx8	Probable glutathione peroxidase 8	GPX8_MOUSE	5	-0.154502	0.154502	-11.9583	0.880417	0.0210545
2 / Ctrl	Q9JHH9	Copz2	Coatomer subunit zeta-2	COPZ2_MOUSE	4	-0.297144	0.297144	-15.2532	0.847468	0.0212823
2 / Ctrl	P70168	Kpnb1	Importin subunit beta-1	IMB1_MOUSE	53	0.132952	0.132952	3.37185	1.03372	0.0213799
2 / Ctrl	P57780	Actn4	Alpha-actinin-4	ACTN4_MOUSE	68	0.0812915	0.0812915	5.66189	1.05662	0.0214774
2 / Ctrl	Q61286	Tcf12	Transcription factor 12	HTF4_MOUSE	6	-0.263787	0.263787	-14.4059	0.855941	0.0216184
2 / Ctrl	Q6P8M1	Tatdn1	Putative deoxyribonuclease TATDN1	TATD1_MOUSE	1	-0.141452	0.141452	-9.37153	0.906285	0.0217541
2 / Ctrl	Q80WC7	Agfg2	Arf-GAP domain and FG repeat-containing protein 2	AGFG2_MOUSE	4	-0.0844972	0.0844972	-5.0895	0.949105	0.0218019
2 / Ctrl	Q64364	Cdkn2a	Tumor suppressor ARF	ARF_MOUSE	7	0.741051	0.741051	31.4871	1.31487	0.0218308
2 / Ctrl	Q9JIY5	Htra2	Serine protease HTRA2, mitochondrial	HTRA2_MOUSE	8	0.0877027	0.0877027	6.59598	1.06596	0.0220457
2 / Ctrl	Q8BVF2	Pdcl3	Phosducin-like protein 3	PDCL3_MOUSE	10	0.173036	0.173036	13.2678	1.13268	0.022116
2 / Ctrl	P28667	Marcksl1	MARCKS-related protein	MRP_MOUSE	5	0.272288	0.272288	14.6452	1.14645	0.0221518
2 / Ctrl	Q9QWV9	Ccnt1	Cyclin-T1	CCNT1_MOUSE	7	0.129499	0.129499	3.16343	1.03163	0.022204
2 / Ctrl	Q8CDN6	Txnl1	Thioredoxin-like protein 1	TXNL1_MOUSE	19	-0.358106	0.358106	-14.8186	0.851814	0.0222966
2 / Ctrl	Q9CQ80	Vps25	Vacuolar protein-sorting-associated protein 25	VPS25_MOUSE	9	0.170308	0.170308	11.6473	1.11647	0.0223525
2 / Ctrl	Q80XC6	Nrde2	Protein NRDE2 homolog	NRDE2_MOUSE	3	-0.450157	0.450157	-14.5156	0.854844	0.0227014
2 / Ctrl	Q9Z1D1	Eif3g	Eukaryotic translation initiation factor 3 subunit G	EIF3G_MOUSE	20	0.166655	0.166655	1.12782	1.01128	0.0227572
2 / Ctrl	Q9CR16	Ppid	Peptidyl-prolyl cis-trans isomerase D	PPID_MOUSE	30	0.225061	0.225061	3.02316	1.03023	0.022795
2 / Ctrl	Q9CQN6	Tmem14c	Transmembrane protein 14C	TM14C_MOUSE	2	-0.144492	0.144492	-8.86059	0.911394	0.022795
2 / Ctrl	Q8R0A0	Gtf2f2	General transcription factor IIF subunit 2	T2FB_MOUSE	14	0.245193	0.245193	-16.7094	0.832906	0.0229295
2 / Ctrl	Q8BSQ9	Pbrm1	Protein polybromo-1	PB1_MOUSE	14	-0.157381	0.157381	-8.01824	0.919818	0.0230315
2 / Ctrl	A2AWA9	Rabgap1	Rab GTPase-activating protein 1	RBGP1_MOUSE	15	-0.171345	0.171345	-10.9544	0.890456	0.0230315
2 / Ctrl	P17879;Q61696	Hspa1b;Hspa1a	Heat shock 70 kDa protein 1B;Heat shock 70 kDa protein 1A	HS71B_MOUSE;HS71A_MOUSE	25	0.176054	0.176054	6.82517	1.06825	0.0230491
2 / Ctrl	P52432	Polr1c	DNA-directed RNA polymerases I and III subunit RPAC1	RPAC1_MOUSE	5	0.0694755	0.0694755	4.33518	1.04335	0.0231765
2 / Ctrl	Q62470	Itga3	Integrin alpha-3	ITA3_MOUSE	7	-0.17853	0.17853	-14.6937	0.853063	0.0232191
2 / Ctrl	Q80VL1	Tdrkh	Tudor and KH domain-containing protein	TDRKH_MOUSE	4	-0.286266	0.286266	-18.3331	0.816669	0.023235
2 / Ctrl	Q61074	Ppm1g	Protein phosphatase 1G	PPM1G_MOUSE	17	0.15025	0.15025	7.67472	1.07675	0.0233257
2 / Ctrl	Q91Z67	Srgap2	SLIT-ROBO Rho GTPase-activating protein 2	SRGP2_MOUSE	14	-0.29206	0.29206	-31.2014	0.687986	0.0234483
2 / Ctrl	Q99K51	Pls3	Plastin-3	PLST_MOUSE	35	-0.107232	0.107232	-4.4713	0.955287	0.0236264
2 / Ctrl	Q9Z2H5	Epb41l1	Band 4.1-like protein 1	E41L1_MOUSE	6	-0.560827	0.560827	-37.2086	0.627914	0.0238545
2 / Ctrl	Q80UZ0	Fgd5	FYVE, RhoGEF and PH domain-containing protein 5	FGD5_MOUSE	1	0.0748115	0.0748115	5.38973	1.0539	0.0238812
2 / Ctrl	Q9JJV2	Pfn2	Profilin-2	PROF2_MOUSE	4	-0.20067	0.20067	-8.79658	0.912034	0.0238836
2 / Ctrl	P59326	Ythdf1	YTH domain-containing family protein 1	YTHD1_MOUSE	8	0.105778	0.105778	12.2455	1.12245	0.0240578
2 / Ctrl	P63158	Hmgb1	High mobility group protein B1	HMGB1_MOUSE	22	0.257169	0.257169	-0.258037	0.99742	0.0240842
2 / Ctrl	Q91YK2	Rrp1b	Ribosomal RNA processing protein 1 homolog B	RRP1B_MOUSE	7	0.155184	0.155184	4.25877	1.04259	0.0240929
2 / Ctrl	Q505D1	Ankrd28	Serine/threonine-protein phosphatase 6 regulatory ankyrin repeat subunit A	ANR28_MOUSE	3	0.261824	0.261824	23.7513	1.23751	0.0241953
2 / Ctrl	Q91WR3	Ascc2	Activating signal cointegrator 1 complex subunit 2	ASCC2_MOUSE	3	-0.185706	0.185706	-11.7678	0.882322	0.0242227
2 / Ctrl	Q8R5K4	Nol6	Nucleolar protein 6	NOL6_MOUSE	19	0.152089	0.152089	17.4726	1.17473	0.0243646
2 / Ctrl	Q9Z2Q2	Knop1	Lysine-rich nucleolar protein 1	KNOP1_MOUSE	1	0.262328	0.262328	20.8023	1.20802	0.02441
2 / Ctrl	Q99K43	Prc1	Protein regulator of cytokinesis 1	PRC1_MOUSE	10	0.202982	0.202982	11.3051	1.11305	0.0244948
2 / Ctrl	Q80VY9	Dhx33	Putative ATP-dependent RNA helicase DHX33	DHX33_MOUSE	2	0.154564	0.154564	10.9013	1.10901	0.0244948
2 / Ctrl	Q71RI9	Ccbl2	Kynurenine--oxoglutarate transaminase 3	KAT3_MOUSE	3	0.444956	0.444956	48.0193	1.48019	0.0249035
2 / Ctrl	O54825	Bysl	Bystin	BYST_MOUSE	11	0.136605	0.136605	11.8281	1.11828	0.025158
2 / Ctrl	Q99JY9	Actr3	Actin-related protein 3	ARP3_MOUSE	23	0.242994	0.242994	2.07974	1.0208	0.0252581
2 / Ctrl	Q3V1L4	Nt5c2	Cytosolic purine 5'-nucleotidase	5NTC_MOUSE	7	-0.0770445	0.0770445	-5.48438	0.945156	0.0253082
2 / Ctrl	Q99J93	Ifitm2	Interferon-induced transmembrane protein 2	IFM2_MOUSE	2	-0.189796	0.189796	-8.39543	0.916046	0.0254595
2 / Ctrl	Q920L1	Fads1	Fatty acid desaturase 1	FADS1_MOUSE	6	-0.088273	0.088273	-5.3399	0.946601	0.0256442
2 / Ctrl	Q9Z0P4	Palm	Paralemmin-1	PALM_MOUSE	13	-0.111331	0.111331	-8.70855	0.912915	0.0256994
2 / Ctrl	Q8BWY9	Kiaa1524	Protein CIP2A	CIP2A_MOUSE	28	-0.177232	0.177232	-19.4167	0.805833	0.0257752
2 / Ctrl	Q9DBE9	Ftsj3	pre-rRNA processing protein FTSJ3	SPB1_MOUSE	17	0.231096	0.231096	33.1156	1.33116	0.0258121
2 / Ctrl	P46656	Fdx1	Adrenodoxin, mitochondrial	ADX_MOUSE	1	0.229048	0.229048	17.1933	1.17193	0.0258231
2 / Ctrl	Q6ZWQ0	Syne2	Nesprin-2	SYNE2_MOUSE	34	-0.130662	0.130662	-9.77396	0.90226	0.0260101
2 / Ctrl	Q00547	Hmmr	Hyaluronan mediated motility receptor	HMMR_MOUSE	6	0.370012	0.370012	31.3888	1.31389	0.0260234
2 / Ctrl	P97461	Rps5	40S ribosomal protein S5	RS5_MOUSE	14	0.236206	0.236206	10.1338	1.10134	0.0260763
2 / Ctrl	Q8CI11	Gnl3	Guanine nucleotide-binding protein-like 3	GNL3_MOUSE	22	0.244527	0.244527	10.3216	1.10322	0.0263333
2 / Ctrl	Q6P9J9	Ano6	Anoctamin-6	ANO6_MOUSE	11	-0.171739	0.171739	-7.19425	0.928058	0.026369
2 / Ctrl	Q9CS74	Ecd	Protein ecdysoneless homolog	ECD_MOUSE	3	-0.131069	0.131069	-8.52013	0.914799	0.0264736
2 / Ctrl	Q8C6B9	Rps19bp1	Active regulator of SIRT1	AROS_MOUSE	5	-0.958145	0.958145	-33.3202	0.666798	0.0264831
2 / Ctrl	Q8VHI3	Pofut2	GDP-fucose protein O-fucosyltransferase 2	OFUT2_MOUSE	6	0.39365	0.39365	17.6806	1.17681	0.026539
2 / Ctrl	P43276	Hist1h1b	Histone H1.5	H15_MOUSE	9	0.239858	0.239858	-0.446127	0.995539	0.0265522
2 / Ctrl	Q8BJS4	Sun2	SUN domain-containing protein 2	SUN2_MOUSE	36	-0.279532	0.279532	-20.5206	0.794794	0.0268614
2 / Ctrl	Q8BK64	Ahsa1	Activator of 90 kDa heat shock protein ATPase homolog 1	AHSA1_MOUSE	21	0.170619	0.170619	2.47361	1.02474	0.0269012
2 / Ctrl	O08648	Map3k4	Mitogen-activated protein kinase kinase kinase 4	M3K4_MOUSE	1	-2.10021	2.10021	-71.5825	0.284175	0.027065
2 / Ctrl	Q8BP48	Metap1	Methionine aminopeptidase 1	MAP11_MOUSE	12	0.178467	0.178467	12.1137	1.12114	0.0272263
2 / Ctrl	P10630	Eif4a2	Eukaryotic initiation factor 4A-II	IF4A2_MOUSE	9	0.390787	0.390787	11.0355	1.11036	0.0273206
2 / Ctrl	Q8C1B7	2020-09-11	Septin-11	SEP11_MOUSE	22	0.119491	0.119491	0.890351	1.0089	0.0273328
2 / Ctrl	Q9D1F4	Akt1s1	Proline-rich AKT1 substrate 1	AKTS1_MOUSE	4	0.27125	0.27125	16.1499	1.1615	0.0277019
2 / Ctrl	P06797	Ctsl	Cathepsin L1	CATL1_MOUSE	6	-0.137876	0.137876	-7.42696	0.92573	0.0277311
2 / Ctrl	Q80X73	Pelo	Protein pelota homolog	PELO_MOUSE	5	-0.118617	0.118617	-8.46487	0.915351	0.0282927
2 / Ctrl	D3Z7P3	Gls	Glutaminase kidney isoform, mitochondrial	GLSK_MOUSE	20	0.15228	0.15228	12.7505	1.1275	0.0283242
2 / Ctrl	P46978	Stt3a	Dolichyl-diphosphooligosaccharide--protein glycosyltransferase subunit STT3A	STT3A_MOUSE	17	-0.0859832	0.0859832	-7.38526	0.926147	0.0284305
2 / Ctrl	Q9CYR6	Pgm3	Phosphoacetylglucosamine mutase	AGM1_MOUSE	9	-0.186169	0.186169	-5.78344	0.942166	0.0286215
2 / Ctrl	Q9QWR8	Naga	Alpha-N-acetylgalactosaminidase	NAGAB_MOUSE	9	-0.290958	0.290958	-20.3035	0.796965	0.0286215
2 / Ctrl	Q9D8P4	Mrpl17	39S ribosomal protein L17, mitochondrial	RM17_MOUSE	3	-0.100657	0.100657	-6.31484	0.936852	0.0286368
2 / Ctrl	P53994	Rab2a	Ras-related protein Rab-2A	RAB2A_MOUSE	18	0.190274	0.190274	9.52008	1.0952	0.0291654
2 / Ctrl	Q91YL2	Rnf126	E3 ubiquitin-protein ligase RNF126	RN126_MOUSE	2	-0.113323	0.113323	-7.02931	0.929707	0.0291654
2 / Ctrl	Q64012	Raly	RNA-binding protein Raly	RALY_MOUSE	19	0.305271	0.305271	6.80285	1.06803	0.0292229
2 / Ctrl	O35654	Pold2	DNA polymerase delta subunit 2	DPOD2_MOUSE	5	-0.151479	0.151479	-10.2391	0.897609	0.029451
2 / Ctrl	Q6ZWV3	Rpl10	60S ribosomal protein L10	RL10_MOUSE	22	0.352656	0.352656	5.78953	1.0579	0.0295288
2 / Ctrl	Q9DCL9	Paics	Multifunctional protein ADE2	PUR6_MOUSE	26	0.171711	0.171711	1.5154	1.01515	0.0295957
2 / Ctrl	Q8BYK6	Ythdf3	YTH domain-containing family protein 3	YTHD3_MOUSE	14	0.282414	0.282414	8.0267	1.08027	0.0300813
2 / Ctrl	Q09143	Slc7a1	High affinity cationic amino acid transporter 1	CTR1_MOUSE	6	-0.135368	0.135368	-6.08332	0.939167	0.0301639
2 / Ctrl	Q9D787	Ppil2	Peptidyl-prolyl cis-trans isomerase-like 2	PPIL2_MOUSE	5	0.348272	0.348272	18.9623	1.18962	0.0301874
2 / Ctrl	O89110	Casp8	Caspase-8	CASP8_MOUSE	5	-0.309454	0.309454	-14.4581	0.855419	0.0303454
2 / Ctrl	Q62393	Tpd52	Tumor protein D52	TPD52_MOUSE	7	0.221642	0.221642	6.98806	1.06988	0.0305283
2 / Ctrl	Q99JT9	Adi1	1,2-dihydroxy-3-keto-5-methylthiopentene dioxygenase	MTND_MOUSE	5	-0.323097	0.323097	-21.716	0.78284	0.0307688
2 / Ctrl	B1AXP6	Tomm5	Mitochondrial import receptor subunit TOM5 homolog	TOM5_MOUSE	3	0.905837	0.905837	45.3682	1.45368	0.0308064
2 / Ctrl	Q9CPR4	Rpl17	60S ribosomal protein L17	RL17_MOUSE	18	0.223605	0.223605	5.47976	1.0548	0.0308241
2 / Ctrl	Q6P5F9	Xpo1	Exportin-1	XPO1_MOUSE	50	-0.108665	0.108665	-3.72304	0.96277	0.0308539
2 / Ctrl	P49817	Cav1	Caveolin-1	CAV1_MOUSE	8	0.277102	0.277102	7.58498	1.07585	0.0308784
2 / Ctrl	Q8R1M0	Hmces	Embryonic stem cell-specific 5-hydroxymethylcytosine-binding protein	HMCES_MOUSE	1	-0.441609	0.441609	-25.8207	0.741793	0.0309434
2 / Ctrl	Q9CZX8	Rps19	40S ribosomal protein S19	RS19_MOUSE	13	0.295249	0.295249	6.22506	1.06225	0.0311229
2 / Ctrl	Q99J19	Smim11	Small integral membrane protein 11	SIM11_MOUSE	1	-0.29221	0.29221	-18.8329	0.811671	0.031208
2 / Ctrl	P70227	Itpr3	Inositol 1,4,5-trisphosphate receptor type 3	ITPR3_MOUSE	30	-0.131699	0.131699	-21.7603	0.782397	0.0312528
2 / Ctrl	Q9JJT9	Phax	Phosphorylated adapter RNA export protein	PHAX_MOUSE	6	0.0892556	0.0892556	3.23115	1.03231	0.0313853
2 / Ctrl	P22777	Serpine1	Plasminogen activator inhibitor 1	PAI1_MOUSE	3	0.390589	0.390589	34.3232	1.34323	0.031525
2 / Ctrl	P35285	Rab22a	Ras-related protein Rab-22A	RB22A_MOUSE	9	-0.22754	0.22754	-10.4258	0.895742	0.0317262
2 / Ctrl	O88207	Col5a1	Collagen alpha-1(V) chain	CO5A1_MOUSE	4	-0.5911	0.5911	-23.4439	0.765561	0.0318823
2 / Ctrl	Q5XG71	Utp20	Small subunit processome component 20 homolog	UTP20_MOUSE	42	-0.127192	0.127192	-6.21723	0.937828	0.0321574
2 / Ctrl	Q9D6N5	Drap1	Dr1-associated corepressor	NC2A_MOUSE	4	0.0815631	0.0815631	6.68568	1.06686	0.0322653
2 / Ctrl	Q9JI10	Stk3	Serine/threonine-protein kinase 3	STK3_MOUSE	11	-0.0829355	0.0829355	-7.04278	0.929572	0.0323114
2 / Ctrl	P08122	Col4a2	Collagen alpha-2(IV) chain	CO4A2_MOUSE	2	-0.293243	0.293243	-17.0508	0.829492	0.0324209
2 / Ctrl	Q9CQQ8	Lsm7	U6 snRNA-associated Sm-like protein LSm7	LSM7_MOUSE	2	0.27165	0.27165	12.396	1.12396	0.0324213
2 / Ctrl	P49312	Hnrnpa1	Heterogeneous nuclear ribonucleoprotein A1	ROA1_MOUSE	34	0.270281	0.270281	5.35307	1.05353	0.0324343
2 / Ctrl	P11352	Gpx1	Glutathione peroxidase 1	GPX1_MOUSE	6	-0.198994	0.198994	-9.64825	0.903517	0.0326671
2 / Ctrl	Q9CQ37	Ube2t	Ubiquitin-conjugating enzyme E2 T	UBE2T_MOUSE	1	0.248776	0.248776	18.405	1.18405	0.0326807
2 / Ctrl	Q01320	Top2a	DNA topoisomerase 2-alpha	TOP2A_MOUSE	69	0.142821	0.142821	5.55819	1.05558	0.0328084
2 / Ctrl	Q6ZPR6	Ibtk	Inhibitor of Bruton tyrosine kinase	IBTK_MOUSE	3	-0.540285	0.540285	-28.0333	0.719667	0.0328462
2 / Ctrl	Q9Z2U1	Psma5	Proteasome subunit alpha type-5	PSA5_MOUSE	14	0.149842	0.149842	0.00251287	1.00003	0.0330332
2 / Ctrl	Q8R016	Blmh	Bleomycin hydrolase	BLMH_MOUSE	19	0.127505	0.127505	6.16142	1.06161	0.0331508
2 / Ctrl	Q8BZQ7	Anapc2	Anaphase-promoting complex subunit 2	ANC2_MOUSE	6	-0.265798	0.265798	-15.4258	0.845742	0.0331671
2 / Ctrl	Q9DBG3	Ap2b1	AP-2 complex subunit beta	AP2B1_MOUSE	27	0.408837	0.408837	1.50434	1.01504	0.0332013
2 / Ctrl	P68040	Gnb2l1	Guanine nucleotide-binding protein subunit beta-2-like 1	GBLP_MOUSE	24	0.169253	0.169253	7.27193	1.07272	0.0332359
2 / Ctrl	Q9D0D4	Dimt1	Probable dimethyladenosine transferase	DIM1_MOUSE	10	0.118983	0.118983	6.01594	1.06016	0.0335859
2 / Ctrl	Q9D1G2	Pmvk	Phosphomevalonate kinase	PMVK_MOUSE	5	-0.235175	0.235175	-17.1757	0.828243	0.0339372
2 / Ctrl	P53996	Cnbp	Cellular nucleic acid-binding protein	CNBP_MOUSE	8	0.19304	0.19304	-0.968914	0.990311	0.0339372
2 / Ctrl	Q8R3C0	Mcmbp	Mini-chromosome maintenance complex-binding protein	MCMBP_MOUSE	9	-0.294334	0.294334	-25.2699	0.747301	0.0343056
2 / Ctrl	Q9WUR2	Eci2	Enoyl-CoA delta isomerase 2, mitochondrial	ECI2_MOUSE	6	-0.232493	0.232493	-8.06607	0.919339	0.0343277
2 / Ctrl	O35639	Anxa3	Annexin A3	ANXA3_MOUSE	29	0.124819	0.124819	0.118525	1.00119	0.0343519
2 / Ctrl	Q8BJ71	Nup93	Nuclear pore complex protein Nup93	NUP93_MOUSE	42	0.178241	0.178241	2.29429	1.02294	0.034376
2 / Ctrl	P59708	Sf3b6	Splicing factor 3B subunit 6	SF3B6_MOUSE	5	-0.424921	0.424921	-9.46661	0.905334	0.0348028
2 / Ctrl	Q3UYV9	Ncbp1	Nuclear cap-binding protein subunit 1	NCBP1_MOUSE	21	0.087532	0.087532	15.4687	1.15469	0.0350202
2 / Ctrl	P28740	Kif2a	Kinesin-like protein KIF2A	KIF2A_MOUSE	17	0.0640708	0.0640708	4.75935	1.04759	0.0351618
2 / Ctrl	P15116	Cdh2	Cadherin-2	CADH2_MOUSE	5	0.0811044	0.0811044	4.7851	1.04785	0.0352504
2 / Ctrl	P62965	Crabp1	Cellular retinoic acid-binding protein 1	RABP1_MOUSE	22	0.538835	0.538835	-6.79424	0.932058	0.0352784
2 / Ctrl	P62717	Rpl18a	60S ribosomal protein L18a	RL18A_MOUSE	14	0.292627	0.292627	2.19216	1.02192	0.0354122
2 / Ctrl	Q9WV60	Gsk3b	Glycogen synthase kinase-3 beta	GSK3B_MOUSE	8	-0.166546	0.166546	-11.9279	0.880721	0.035649
2 / Ctrl	Q8R332	Nupl1	Nucleoporin p58/p45	NUPL1_MOUSE	6	0.144781	0.144781	6.59722	1.06597	0.0368076
2 / Ctrl	Q8VI84	Noc3l	Nucleolar complex protein 3 homolog	NOC3L_MOUSE	10	0.379491	0.379491	13.6793	1.13679	0.037007
2 / Ctrl	Q99ME9	Gtpbp4	Nucleolar GTP-binding protein 1	NOG1_MOUSE	29	0.144167	0.144167	11.5389	1.11539	0.0371144
2 / Ctrl	Q9JI44	Dmap1	DNA methyltransferase 1-associated protein 1	DMAP1_MOUSE	5	-0.331689	0.331689	-28.2243	0.717757	0.0371795
2 / Ctrl	Q8C854	Myef2	Myelin expression factor 2	MYEF2_MOUSE	22	0.404133	0.404133	11.0235	1.11024	0.0372776
2 / Ctrl	Q99L00	Haus8	HAUS augmin-like complex subunit 8	HAUS8_MOUSE	3	0.167822	0.167822	14.387	1.14387	0.0373287
2 / Ctrl	P62488	Polr2g	DNA-directed RNA polymerase II subunit RPB7	RPB7_MOUSE	5	-0.15747	0.15747	-11.1897	0.888103	0.0376439
2 / Ctrl	Q8K039	NaN	Uncharacterized protein KIAA1143 homolog	K1143_MOUSE	3	0.237798	0.237798	9.65593	1.09656	0.0378128
2 / Ctrl	P07214	Sparc	SPARC	SPRC_MOUSE	6	-0.370286	0.370286	-29.8657	0.701343	0.0378521
2 / Ctrl	Q8VEE1	Lmcd1	LIM and cysteine-rich domains protein 1	LMCD1_MOUSE	5	-0.493961	0.493961	-15.7638	0.842362	0.0380335
2 / Ctrl	Q6ZPE2	Sbf1	Myotubularin-related protein 5	MTMR5_MOUSE	4	0.522521	0.522521	172.723	2.72723	0.0380399
2 / Ctrl	P70288	Hdac2	Histone deacetylase 2	HDAC2_MOUSE	6	0.283601	0.283601	19.7923	1.19792	0.0380588
2 / Ctrl	Q61699	Hsph1	Heat shock protein 105 kDa	HS105_MOUSE	53	0.135596	0.135596	12.9624	1.12962	0.0380853
2 / Ctrl	Q8C5L3	Cnot2	CCR4-NOT transcription complex subunit 2	CNOT2_MOUSE	5	-0.396942	0.396942	-16.0345	0.839655	0.0381088
2 / Ctrl	Q8BGD9	Eif4b	Eukaryotic translation initiation factor 4B	IF4B_MOUSE	35	0.268763	0.268763	-13.5896	0.864104	0.0382243
2 / Ctrl	Q01853	Vcp	Transitional endoplasmic reticulum ATPase	TERA_MOUSE	85	0.114248	0.114248	0.757116	1.00757	0.0383583
2 / Ctrl	Q9R1Z8	Sorbs3	Vinexin	VINEX_MOUSE	10	-0.284145	0.284145	-1.86678	0.981332	0.0383583
2 / Ctrl	Q60749	Khdrbs1	KH domain-containing, RNA-binding, signal transduction-associated protein 1	KHDR1_MOUSE	16	0.305819	0.305819	-2.81546	0.971845	0.038365
2 / Ctrl	O88811	Stam2	Signal transducing adapter molecule 2	STAM2_MOUSE	7	-0.133016	0.133016	-7.0437	0.929563	0.0386379
2 / Ctrl	Q9Z0F6	Rad9a	Cell cycle checkpoint control protein RAD9A	RAD9A_MOUSE	1	-0.337175	0.337175	-20.9821	0.790179	0.0386379
2 / Ctrl	O35075	Dscr3	Down syndrome critical region protein 3 homolog	DSCR3_MOUSE	4	-0.120219	0.120219	-6.70867	0.932913	0.0389397
2 / Ctrl	Q9QY06	Myo9b	Unconventional myosin-IXb	MYO9B_MOUSE	12	-0.224216	0.224216	-15.4118	0.845882	0.0389909
2 / Ctrl	Q8C4J7	Tbl3	Transducin beta-like protein 3	TBL3_MOUSE	25	0.111055	0.111055	2.16111	1.02161	0.0390508
2 / Ctrl	Q60967	Papss1	Bifunctional 3'-phosphoadenosine 5'-phosphosulfate synthase 1	PAPS1_MOUSE	23	0.127034	0.127034	7.81818	1.07818	0.0391834
2 / Ctrl	Q9WVJ2	Psmd13	26S proteasome non-ATPase regulatory subunit 13	PSD13_MOUSE	27	0.0738682	0.0738682	3.2985	1.03299	0.0393608
2 / Ctrl	Q7M6Y3	Picalm	Phosphatidylinositol-binding clathrin assembly protein	PICAL_MOUSE	16	-0.135652	0.135652	-8.32831	0.916717	0.0394878
2 / Ctrl	Q8VEE4	Rpa1	Replication protein A 70 kDa DNA-binding subunit	RFA1_MOUSE	26	0.2077	0.2077	21.9237	1.21924	0.0400059
2 / Ctrl	P51807	Dynlt1	Dynein light chain Tctex-type 1	DYLT1_MOUSE	3	-0.1934	0.1934	-2.90952	0.970905	0.0402512
2 / Ctrl	Q8C0C7	Farsa	Phenylalanine--tRNA ligase alpha subunit	SYFA_MOUSE	21	0.366165	0.366165	3.47645	1.03476	0.0402574
2 / Ctrl	P60521	Gabarapl2	Gamma-aminobutyric acid receptor-associated protein-like 2	GBRL2_MOUSE	2	1.89623	1.89623	155.195	2.55195	0.0402718
2 / Ctrl	Q8BQ89	Lix1l	LIX1-like protein	LIX1L_MOUSE	1	-0.726035	0.726035	-39.2749	0.607251	0.0403013
2 / Ctrl	P47911	Rpl6	60S ribosomal protein L6	RL6_MOUSE	21	0.121592	0.121592	5.44594	1.05446	0.0404143
2 / Ctrl	Q9ER41	Tor1b	Torsin-1B	TOR1B_MOUSE	10	-0.332004	0.332004	-42.9182	0.570818	0.040553
2 / Ctrl	P51859	Hdgf	Hepatoma-derived growth factor	HDGF_MOUSE	22	0.261023	0.261023	-0.142811	0.998572	0.0408215
2 / Ctrl	Q61140	Bcar1	Breast cancer anti-estrogen resistance protein 1	BCAR1_MOUSE	3	0.313115	0.313115	16.2759	1.16276	0.0408282
2 / Ctrl	Q6ZPU9	Kif1bp	KIF1-binding protein	KBP_MOUSE	8	-0.867587	0.867587	-20.621	0.79379	0.0413086
2 / Ctrl	Q9D2N9	Vps33a	Vacuolar protein sorting-associated protein 33A	VP33A_MOUSE	4	-0.184325	0.184325	-9.59154	0.904085	0.0416221
2 / Ctrl	Q3U487	Hectd3	E3 ubiquitin-protein ligase HECTD3	HECD3_MOUSE	2	0.173687	0.173687	12.5138	1.12514	0.0417919
2 / Ctrl	Q9Z2M7	Pmm2	Phosphomannomutase 2	PMM2_MOUSE	6	-0.0864119	0.0864119	-5.90045	0.940995	0.0418332
2 / Ctrl	Q8C878	Uba3	NEDD8-activating enzyme E1 catalytic subunit	UBA3_MOUSE	9	-0.222345	0.222345	-32.3178	0.676822	0.0420119
2 / Ctrl	Q91WJ8	Fubp1	Far upstream element-binding protein 1	FUBP1_MOUSE	27	0.302513	0.302513	6.87104	1.06871	0.0420465
2 / Ctrl	Q9JI46	Nudt3	Diphosphoinositol polyphosphate phosphohydrolase 1	NUDT3_MOUSE	3	-0.125628	0.125628	-7.48071	0.925193	0.042652
2 / Ctrl	Q9ESX5	Dkc1	H/ACA ribonucleoprotein complex subunit 4	DKC1_MOUSE	25	0.164785	0.164785	5.67972	1.0568	0.0426953
2 / Ctrl	P13808	Slc4a2	Anion exchange protein 2	B3A2_MOUSE	1	-0.754937	0.754937	-39.9404	0.600596	0.042864
2 / Ctrl	Q61656	Ddx5	Probable ATP-dependent RNA helicase DDX5	DDX5_MOUSE	43	0.143045	0.143045	13.155	1.13155	0.0429411
2 / Ctrl	P97300	Nptn	Neuroplastin	NPTN_MOUSE	5	-0.304426	0.304426	-15.9545	0.840455	0.0431251
2 / Ctrl	Q921J2	Rheb	GTP-binding protein Rheb	RHEB_MOUSE	10	0.110511	0.110511	3.32572	1.03326	0.0433316
2 / Ctrl	O35343	Kpna4	Importin subunit alpha-3	IMA3_MOUSE	7	0.118382	0.118382	6.19934	1.06199	0.0434444
2 / Ctrl	Q8R1N0	Znf830	Zinc finger protein 830	ZN830_MOUSE	2	0.164794	0.164794	10.2413	1.10241	0.0434951
2 / Ctrl	P62852	Rps25	40S ribosomal protein S25	RS25_MOUSE	11	0.533708	0.533708	4.1811	1.04181	0.0437236
2 / Ctrl	Q91Z92	B3galt6	Beta-1,3-galactosyltransferase 6	B3GT6_MOUSE	1	0.191819	0.191819	13.5632	1.13563	0.0442435
2 / Ctrl	Q8BFR4	Gns	N-acetylglucosamine-6-sulfatase	GNS_MOUSE	14	-0.164076	0.164076	-8.44312	0.915569	0.0442564
2 / Ctrl	P43883	Plin2	Perilipin-2	PLIN2_MOUSE	17	-0.232893	0.232893	-13.1449	0.868551	0.0443215
2 / Ctrl	Q91YJ3	Thyn1	Thymocyte nuclear protein 1	THYN1_MOUSE	6	0.0996492	0.0996492	5.24176	1.05242	0.0445467
2 / Ctrl	Q80U78	Pum1	Pumilio homolog 1	PUM1_MOUSE	9	0.246405	0.246405	12.9926	1.12993	0.0447019
2 / Ctrl	Q9Z0H8	Clip2	CAP-Gly domain-containing linker protein 2	CLIP2_MOUSE	10	0.1517	0.1517	1.04388	1.01044	0.0448705
2 / Ctrl	Q99LF4	Rtcb	tRNA-splicing ligase RtcB homolog	RTCB_MOUSE	29	0.296675	0.296675	-1.27224	0.987278	0.044896
2 / Ctrl	Q9CZ82	Med18	Mediator of RNA polymerase II transcription subunit 18	MED18_MOUSE	1	-0.25483	0.25483	-16.2554	0.837446	0.0450881
2 / Ctrl	Q505B7	Zbtb8os	Protein archease	ARCH_MOUSE	1	0.201342	0.201342	14.9241	1.14924	0.0456746
2 / Ctrl	P63101	Ywhaz	14-3-3 protein zeta/delta	1433Z_MOUSE	21	0.260402	0.260402	6.53067	1.06531	0.04571
2 / Ctrl	Q6PDQ2	Chd4	Chromodomain-helicase-DNA-binding protein 4	CHD4_MOUSE	92	0.133345	0.133345	2.36702	1.02367	0.0458114
2 / Ctrl	Q9CXZ1	Ndufs4	NADH dehydrogenase [ubiquinone] iron-sulfur protein 4, mitochondrial	NDUS4_MOUSE	5	-0.123658	0.123658	-10.5741	0.894259	0.0458572
2 / Ctrl	Q8C1S0	Med19	Mediator of RNA polymerase II transcription subunit 19	MED19_MOUSE	3	-0.441963	0.441963	-25.1075	0.748925	0.0458572
2 / Ctrl	Q8VI36	Pxn	Paxillin	PAXI_MOUSE	7	-0.140712	0.140712	-7.74011	0.922599	0.0458965
2 / Ctrl	Q9CQN1	Trap1	Heat shock protein 75 kDa, mitochondrial	TRAP1_MOUSE	33	0.100355	0.100355	1.00384	1.01004	0.0459336
2 / Ctrl	Q8VEB4	Pla2g15	Group XV phospholipase A2	PAG15_MOUSE	5	-0.306393	0.306393	-19.0827	0.809173	0.045986
2 / Ctrl	Q9D786	Haus5	HAUS augmin-like complex subunit 5	HAUS5_MOUSE	6	0.33071	0.33071	35.2161	1.35216	0.0461658
2 / Ctrl	Q8C129	Lnpep	Leucyl-cystinyl aminopeptidase	LCAP_MOUSE	23	-0.183942	0.183942	-9.31188	0.906881	0.0462872
2 / Ctrl	Q8BZX4	Srek1	Splicing regulatory glutamine/lysine-rich protein 1	SREK1_MOUSE	7	-0.219264	0.219264	-12.2718	0.877282	0.0462872
2 / Ctrl	P43275	Hist1h1a	Histone H1.1	H11_MOUSE	5	0.182441	0.182441	5.40191	1.05402	0.0463262
2 / Ctrl	B9EJR8	Dnaaf5	Dynein assembly factor 5, axonemal	DAAF5_MOUSE	7	0.101075	0.101075	7.87455	1.07875	0.0465239
2 / Ctrl	Q924H2	Med15	Mediator of RNA polymerase II transcription subunit 15	MED15_MOUSE	4	0.315538	0.315538	43.7226	1.43723	0.0465239
2 / Ctrl	Q9QXZ0	Macf1	Microtubule-actin cross-linking factor 1	MACF1_MOUSE	29	-0.135629	0.135629	-7.02129	0.929787	0.0468663
2 / Ctrl	Q6RUT7	Ccsmst1	Protein CCSMST1	CSMT1_MOUSE	1	-0.163913	0.163913	-10.8014	0.891986	0.0471001
2 / Ctrl	Q3TIU4	Pde12	2',5'-phosphodiesterase 12	PDE12_MOUSE	9	-0.192648	0.192648	-3.22266	0.967773	0.0471368
2 / Ctrl	Q8VHH5	Agap3	Arf-GAP with GTPase, ANK repeat and PH domain-containing protein 3	AGAP3_MOUSE	7	-0.287788	0.287788	-15.5724	0.844276	0.047271
2 / Ctrl	Q9CPQ3	Tomm22	Mitochondrial import receptor subunit TOM22 homolog	TOM22_MOUSE	6	-0.366183	0.366183	-3.60696	0.96393	0.0474983
2 / Ctrl	Q9D1J1	Necap2	Adaptin ear-binding coat-associated protein 2	NECP2_MOUSE	4	-0.255681	0.255681	-11.1036	0.888964	0.047771
2 / Ctrl	Q8BG32	Psmd11	26S proteasome non-ATPase regulatory subunit 11	PSD11_MOUSE	35	0.107109	0.107109	5.80384	1.05804	0.0477933
2 / Ctrl	Q6P4T2	Snrnp200	U5 small nuclear ribonucleoprotein 200 kDa helicase	U520_MOUSE	103	0.0854788	0.0854788	0.66889	1.00669	0.0479431
2 / Ctrl	Q9Z0N1	Eif2s3x	Eukaryotic translation initiation factor 2 subunit 3, X-linked	IF2G_MOUSE	9	0.16461	0.16461	7.3562	1.07356	0.0479461
2 / Ctrl	Q6ZPZ3	Zc3h4	Zinc finger CCCH domain-containing protein 4	ZC3H4_MOUSE	8	-0.141581	0.141581	-5.79127	0.942087	0.0481303
2 / Ctrl	Q14C59	Tmprss11b	Transmembrane protease serine 11B-like protein	TM11B_MOUSE	1	0.236005	0.236005	18.045	1.18045	0.0481999
2 / Ctrl	O08756	Hsd17b10	3-hydroxyacyl-CoA dehydrogenase type-2	HCD2_MOUSE	14	-0.0964092	0.0964092	-5.03576	0.949642	0.0483466
2 / Ctrl	P50096	Impdh1	Inosine-5'-monophosphate dehydrogenase 1	IMDH1_MOUSE	11	0.735601	0.735601	10.3787	1.10379	0.0484043
2 / Ctrl	Q8BFU3	Rnf214	RING finger protein 214	RN214_MOUSE	3	-0.28656	0.28656	-15.1128	0.848872	0.0484729
2 / Ctrl	Q9DCI9	Mrpl32	39S ribosomal protein L32, mitochondrial	RM32_MOUSE	1	0.24048	0.24048	18.7906	1.18791	0.0485304
2 / Ctrl	Q91ZN5	Slc35b2	Adenosine 3'-phospho 5'-phosphosulfate transporter 1	S35B2_MOUSE	2	0.124264	0.124264	9.55756	1.09558	0.0488427
2 / Ctrl	Q6PB66	Lrpprc	Leucine-rich PPR motif-containing protein, mitochondrial	LPPRC_MOUSE	69	-0.0802176	0.0802176	-7.14487	0.928551	0.049088
2 / Ctrl	Q60722	Tcf4	Transcription factor 4	ITF2_MOUSE	1	-0.874634	0.874634	-39.589	0.60411	0.0491644
2 / Ctrl	Q60597	Ogdh	2-oxoglutarate dehydrogenase, mitochondrial	ODO1_MOUSE	46	-0.0565816	0.0565816	-5.36808	0.946319	0.049197
2 / Ctrl	P56376	Acyp1	Acylphosphatase-1	ACYP1_MOUSE	4	-0.146864	0.146864	-9.27709	0.907229	0.0494442
2 / Ctrl	P97315	Csrp1	Cysteine and glycine-rich protein 1	CSRP1_MOUSE	11	0.456385	0.456385	6.49954	1.065	0.049531
2 / Ctrl	P36552	Cpox	Oxygen-dependent coproporphyrinogen-III oxidase, mitochondrial	HEM6_MOUSE	12	-0.128403	0.128403	-5.38455	0.946155	0.0500556
2 / Ctrl	Q9WV98	Timm9	Mitochondrial import inner membrane translocase subunit Tim9	TIM9_MOUSE	3	0.210169	0.210169	4.92247	1.04922	0.050097
2 / Ctrl	Q8BMK4	Ckap4	Cytoskeleton-associated protein 4	CKAP4_MOUSE	41	0.160412	0.160412	2.45423	1.02454	0.0503218
2 / Ctrl	O08709	Prdx6	Peroxiredoxin-6	PRDX6_MOUSE	22	0.0674258	0.0674258	2.79262	1.02793	0.0506664
2 / Ctrl	Q6PGC1	Dhx29	ATP-dependent RNA helicase Dhx29	DHX29_MOUSE	20	0.092624	0.092624	7.94022	1.0794	0.0506664
2 / Ctrl	Q9QZQ8	H2afy	Core histone macro-H2A.1	H2AY_MOUSE	22	0.291083	0.291083	-13.157	0.86843	0.0506963
2 / Ctrl	Q3UC65	Rsrp1	Arginine/serine-rich protein 1	RSRP1_MOUSE	4	0.909781	0.909781	52.1059	1.52106	0.050808
2 / Ctrl	Q08024	Cbfb	Core-binding factor subunit beta	PEBB_MOUSE	5	0.478229	0.478229	33.7949	1.33795	0.0508229
2 / Ctrl	O35855	Bcat2	Branched-chain-amino-acid aminotransferase, mitochondrial	BCAT2_MOUSE	9	-0.303122	0.303122	-12.8373	0.871627	0.0508693
2 / Ctrl	Q9D666	Sun1	SUN domain-containing protein 1	SUN1_MOUSE	22	-0.312814	0.312814	-1.60037	0.983996	0.0510623
2 / Ctrl	Q91YR7	Prpf6	Pre-mRNA-processing factor 6	PRP6_MOUSE	32	-0.136159	0.136159	-23.8789	0.761211	0.0512122
2 / Ctrl	Q99JB8	Pacsin3	Protein kinase C and casein kinase II substrate protein 3	PACN3_MOUSE	11	-0.154019	0.154019	-11.539	0.88461	0.0512122
2 / Ctrl	Q3TX08	Trmt1	tRNA (guanine(26)-N(2))-dimethyltransferase	TRM1_MOUSE	5	0.113553	0.113553	5.6897	1.0569	0.0512789
2 / Ctrl	Q62018	Ctr9	RNA polymerase-associated protein CTR9 homolog	CTR9_MOUSE	14	-0.200089	0.200089	-13.0955	0.869045	0.0515487
2 / Ctrl	O35683	Ndufa1	NADH dehydrogenase [ubiquinone] 1 alpha subcomplex subunit 1	NDUA1_MOUSE	1	-0.118664	0.118664	-7.67105	0.923289	0.0516884
2 / Ctrl	P84228	Hist1h3b	Histone H3.2	H32_MOUSE	2	-0.494666	0.494666	-27.377	0.72623	0.0518103
2 / Ctrl	Q91XV3	Basp1	Brain acid soluble protein 1	BASP1_MOUSE	13	0.302013	0.302013	4.7544	1.04754	0.0518449
2 / Ctrl	Q9D0B0	Srsf9	Serine/arginine-rich splicing factor 9	SRSF9_MOUSE	9	0.27202	0.27202	20.4582	1.20458	0.051947
2 / Ctrl	Q8K4L0	Ddx54	ATP-dependent RNA helicase DDX54	DDX54_MOUSE	5	0.319996	0.319996	17.2147	1.17215	0.052563
2 / Ctrl	Q66GT5	Ptpmt1	Phosphatidylglycerophosphatase and protein-tyrosine phosphatase 1	PTPM1_MOUSE	4	0.160479	0.160479	7.41172	1.07412	0.0525805
2 / Ctrl	Q3UIU2	Ndufb6	NADH dehydrogenase [ubiquinone] 1 beta subcomplex subunit 6	NDUB6_MOUSE	6	0.448201	0.448201	10.5623	1.10562	0.0526497
2 / Ctrl	Q6P8I4	Pcnp	PEST proteolytic signal-containing nuclear protein	PCNP_MOUSE	7	0.127573	0.127573	6.41989	1.0642	0.0527775
2 / Ctrl	Q9JLV1	Bag3	BAG family molecular chaperone regulator 3	BAG3_MOUSE	19	0.129084	0.129084	5.939	1.05939	0.0528546
2 / Ctrl	P28033	Cebpb	CCAAT/enhancer-binding protein beta	CEBPB_MOUSE	3	0.294755	0.294755	21.1949	1.21195	0.0528703
2 / Ctrl	Q80X50	Ubap2l	Ubiquitin-associated protein 2-like	UBP2L_MOUSE	28	-0.0711895	0.0711895	-1.09781	0.989022	0.0531057
2 / Ctrl	Q9CPS7	Pno1	RNA-binding protein PNO1	PNO1_MOUSE	9	0.423445	0.423445	17.182	1.17182	0.0531587
2 / Ctrl	P47963	Rpl13	60S ribosomal protein L13	RL13_MOUSE	15	0.204151	0.204151	6.70856	1.06709	0.0532655
2 / Ctrl	Q9D0T1	Snu13	NHP2-like protein 1	NH2L1_MOUSE	8	0.215988	0.215988	4.116	1.04116	0.0532789
2 / Ctrl	O88878	Zfand5	AN1-type zinc finger protein 5	ZFAN5_MOUSE	1	1.79633	1.79633	205.406	3.05406	0.0532814
2 / Ctrl	Q9Z172	Sumo3	Small ubiquitin-related modifier 3	SUMO3_MOUSE	3	-0.199957	0.199957	-0.802641	0.991974	0.0534113
2 / Ctrl	Q62176	Rbm38	RNA-binding protein 38	RBM38_MOUSE	4	0.110803	0.110803	5.09743	1.05097	0.0536301
2 / Ctrl	Q9WV91	Ptgfrn	Prostaglandin F2 receptor negative regulator	FPRP_MOUSE	10	-0.610369	0.610369	-26.4831	0.735169	0.0537766
2 / Ctrl	Q8R180	Ero1a	ERO1-like protein alpha	ERO1A_MOUSE	16	-0.119914	0.119914	-5.12603	0.94874	0.0537766
2 / Ctrl	Q9CXY9	Pigk	GPI-anchor transamidase	GPI8_MOUSE	5	0.292463	0.292463	13.9794	1.13979	0.0537807
2 / Ctrl	Q9CWX9	Ddx47	Probable ATP-dependent RNA helicase DDX47	DDX47_MOUSE	14	0.112594	0.112594	6.55649	1.06556	0.0537812
2 / Ctrl	Q8CIN4	Pak2	Serine/threonine-protein kinase PAK 2	PAK2_MOUSE	20	0.102927	0.102927	4.42029	1.0442	0.0538548
2 / Ctrl	Q8BGN2	D3Ertd751e	UPF0462 protein C4orf33 homolog	CD033_MOUSE	1	0.260929	0.260929	19.0052	1.19005	0.0540459
2 / Ctrl	P35288	Rab23	Ras-related protein Rab-23	RAB23_MOUSE	8	-0.0912858	0.0912858	-8.15783	0.918422	0.0546942
2 / Ctrl	Q9CR47	Nsa2	Ribosome biogenesis protein NSA2 homolog	NSA2_MOUSE	2	0.491001	0.491001	18.2836	1.18284	0.0550739
2 / Ctrl	P05064	Aldoa	Fructose-bisphosphate aldolase A	ALDOA_MOUSE	46	0.109109	0.109109	1.65941	1.01659	0.0552918
2 / Ctrl	Q63918	Sdpr	Serum deprivation-response protein	SDPR_MOUSE	23	0.135529	0.135529	0.835459	1.00835	0.0553403
2 / Ctrl	Q8BJ90	Znf771	Zinc finger protein 771	ZN771_MOUSE	1	-0.162627	0.162627	-11.0679	0.889321	0.0554254
2 / Ctrl	Q9CY97	Ssu72	RNA polymerase II subunit A C-terminal domain phosphatase SSU72	SSU72_MOUSE	4	0.268122	0.268122	10.3545	1.10354	0.0556068
2 / Ctrl	Q6A065	Cep170	Centrosomal protein of 170 kDa	CE170_MOUSE	28	-0.138326	0.138326	-11.0468	0.889532	0.0556217
2 / Ctrl	Q99J10	Ctu1	Cytoplasmic tRNA 2-thiolation protein 1	CTU1_MOUSE	1	-0.174792	0.174792	-11.3628	0.886372	0.0559622
2 / Ctrl	Q8VHR5	Gatad2b	Transcriptional repressor p66-beta	P66B_MOUSE	17	0.170548	0.170548	9.38353	1.09384	0.0559867
2 / Ctrl	P47738	Aldh2	Aldehyde dehydrogenase, mitochondrial	ALDH2_MOUSE	24	-0.163731	0.163731	-4.31904	0.95681	0.0560501
2 / Ctrl	Q9CQV6	Map1lc3b	Microtubule-associated proteins 1A/1B light chain 3B	MLP3B_MOUSE	3	0.431976	0.431976	33.6801	1.3368	0.0561558
2 / Ctrl	P00375	Dhfr	Dihydrofolate reductase	DYR_MOUSE	15	0.225833	0.225833	7.37463	1.07375	0.0562193
2 / Ctrl	Q60631	Grb2	Growth factor receptor-bound protein 2	GRB2_MOUSE	11	0.565347	0.565347	25.6357	1.25636	0.0562256
2 / Ctrl	Q99PP9	Trim16	Tripartite motif-containing protein 16	TRI16_MOUSE	3	0.189804	0.189804	10.7598	1.1076	0.0563302
2 / Ctrl	Q8BYC6	Taok3	Serine/threonine-protein kinase TAO3	TAOK3_MOUSE	1	-0.297141	0.297141	-18.749	0.81251	0.0565558
2 / Ctrl	Q3TJZ6	Fam98a	Protein FAM98A	FA98A_MOUSE	9	0.137998	0.137998	11.7597	1.1176	0.0565992
2 / Ctrl	Q8BKE6	Cyp20a1	Cytochrome P450 20A1	CP20A_MOUSE	17	0.152209	0.152209	10.6058	1.10606	0.0566384
2 / Ctrl	Q9D287	Bcas2	Pre-mRNA-splicing factor SPF27	SPF27_MOUSE	11	0.149754	0.149754	12.4892	1.12489	0.0568016
2 / Ctrl	B2RY56	Rbm25	RNA-binding protein 25	RBM25_MOUSE	27	-0.102729	0.102729	-10.4763	0.895237	0.0568146
2 / Ctrl	Q9CYN9	Atp6ap2	Renin receptor	RENR_MOUSE	14	-0.216349	0.216349	-15.5752	0.844248	0.0569144
2 / Ctrl	Q8K211	Slc31a1	High affinity copper uptake protein 1	COPT1_MOUSE	1	-0.216046	0.216046	-13.861	0.86139	0.0569691
2 / Ctrl	Q9WUL7	Arl3	ADP-ribosylation factor-like protein 3	ARL3_MOUSE	12	-0.0765989	0.0765989	-7.04845	0.929515	0.0571825
2 / Ctrl	Q9CXT8	Pmpcb	Mitochondrial-processing peptidase subunit beta	MPPB_MOUSE	13	-0.184168	0.184168	-13.9184	0.860816	0.0571907
2 / Ctrl	O08795	Prkcsh	Glucosidase 2 subunit beta	GLU2B_MOUSE	18	0.208338	0.208338	-2.74342	0.972566	0.0573372
2 / Ctrl	Q8K327	Champ1	Chromosome alignment-maintaining phosphoprotein 1	CHAP1_MOUSE	7	0.224764	0.224764	37.5959	1.37596	0.0574664
2 / Ctrl	Q6P5G6	Ubxn7	UBX domain-containing protein 7	UBXN7_MOUSE	10	-0.194845	0.194845	-3.56891	0.964311	0.0577043
2 / Ctrl	Q9WTK5	Nfkb2	Nuclear factor NF-kappa-B p100 subunit	NFKB2_MOUSE	23	-0.0883631	0.0883631	-4.12149	0.958785	0.0577254
2 / Ctrl	P52503	Ndufs6	NADH dehydrogenase [ubiquinone] iron-sulfur protein 6, mitochondrial	NDUS6_MOUSE	3	-0.0868637	0.0868637	-6.84834	0.931517	0.0578872
2 / Ctrl	Q9WVL0	Gstz1	Maleylacetoacetate isomerase	MAAI_MOUSE	4	-0.179127	0.179127	1.12392	1.01124	0.0578872
2 / Ctrl	Q9CQK7	Rwdd1	RWD domain-containing protein 1	RWDD1_MOUSE	6	0.115318	0.115318	3.7761	1.03776	0.0579381
2 / Ctrl	Q8C547	Heatr5b	HEAT repeat-containing protein 5B	HTR5B_MOUSE	9	0.161198	0.161198	8.72348	1.08723	0.0579381
2 / Ctrl	Q9Z2Y8	Prosc	Proline synthase co-transcribed bacterial homolog protein	PROSC_MOUSE	7	-0.212661	0.212661	-8.1877	0.918123	0.0579381
2 / Ctrl	P62245	Rps15a	40S ribosomal protein S15a	RS15A_MOUSE	13	0.183027	0.183027	6.84965	1.0685	0.0579455
2 / Ctrl	P15379	Cd44	CD44 antigen	CD44_MOUSE	11	0.169145	0.169145	3.2311	1.03231	0.0582836
2 / Ctrl	Q8VEG4	Exd2	Exonuclease 3'-5' domain-containing protein 2	EXD2_MOUSE	3	-0.365879	0.365879	-26.6149	0.733851	0.0588736
2 / Ctrl	Q9CQC8	Spg21	Maspardin	SPG21_MOUSE	7	-0.263654	0.263654	-11.9957	0.880043	0.0590607
2 / Ctrl	Q91YH5	Atl3	Atlastin-3	ATLA3_MOUSE	21	-0.187675	0.187675	-7.07005	0.9293	0.0591248
2 / Ctrl	Q8C166	Cpne1	Copine-1	CPNE1_MOUSE	14	0.0871489	0.0871489	2.51119	1.02511	0.0591444
2 / Ctrl	Q9CZC8	Scrn1	Secernin-1	SCRN1_MOUSE	5	-0.346249	0.346249	-19.5468	0.804532	0.0594166
2 / Ctrl	Q9WVA4	Tagln2	Transgelin-2	TAGL2_MOUSE	23	0.152397	0.152397	1.95578	1.01956	0.0595813
2 / Ctrl	Q5F2E8	Taok1	Serine/threonine-protein kinase TAO1	TAOK1_MOUSE	9	-0.288701	0.288701	-23.133	0.76867	0.0596006
2 / Ctrl	Q9CZX7	Tmem55a	Type 2 phosphatidylinositol 4,5-bisphosphate 4-phosphatase	TM55A_MOUSE	3	-0.121123	0.121123	-7.74408	0.922559	0.0596006
2 / Ctrl	P60843	Eif4a1	Eukaryotic initiation factor 4A-I	IF4A1_MOUSE	49	0.128576	0.128576	0.220638	1.00221	0.0598214
2 / Ctrl	Q69ZS7	Hbs1l	HBS1-like protein	HBS1L_MOUSE	14	-0.209328	0.209328	-7.5997	0.924003	0.0599137
2 / Ctrl	P15066	Jund	Transcription factor jun-D	JUND_MOUSE	2	0.220176	0.220176	17.6554	1.17655	0.0599922
2 / Ctrl	Q9D0R4	Ddx56	Probable ATP-dependent RNA helicase DDX56	DDX56_MOUSE	11	0.0736928	0.0736928	0.263503	1.00264	0.0600515
2 / Ctrl	Q9D125	Mrps25	28S ribosomal protein S25, mitochondrial	RT25_MOUSE	7	0.347778	0.347778	24.2032	1.24203	0.060103
2 / Ctrl	Q9CWW6	Pin4	Peptidyl-prolyl cis-trans isomerase NIMA-interacting 4	PIN4_MOUSE	6	-0.091415	0.091415	-6.39803	0.93602	0.0602208
2 / Ctrl	Q9QXK3	Copg2	Coatomer subunit gamma-2	COPG2_MOUSE	5	-0.762179	0.762179	-31.5225	0.684775	0.0604273
2 / Ctrl	Q99KC8	Vwa5a	von Willebrand factor A domain-containing protein 5A	VMA5A_MOUSE	8	-0.188562	0.188562	-10.5818	0.894182	0.0604495
2 / Ctrl	Q6TEK5	Vkorc1l1	Vitamin K epoxide reductase complex subunit 1-like protein 1	VKORL_MOUSE	1	0.0799973	0.0799973	6.04216	1.06042	0.0605462
2 / Ctrl	P52482;P52483;Q91W82	Ube2e1;Ube2e3;Ube2e2	Ubiquitin-conjugating enzyme E2 E1;Ubiquitin-conjugating enzyme E2 E3;Ubiquitin-conjugating enzyme E2 E2	UB2E1_MOUSE;UB2E3_MOUSE;UB2E2_MOUSE	2	0.0985496	0.0985496	7.47809	1.07478	0.0607508
2 / Ctrl	Q3UHB1	Nt5dc3	5'-nucleotidase domain-containing protein 3	NT5D3_MOUSE	14	0.156082	0.156082	8.36883	1.08369	0.0608873
2 / Ctrl	Q80W68	Kirrel	Kin of IRRE-like protein 1	KIRR1_MOUSE	4	1.13642	1.13642	141.106	2.41106	0.060892
2 / Ctrl	Q8C0E3	Trim47	Tripartite motif-containing protein 47	TRI47_MOUSE	9	-0.120407	0.120407	-8.61493	0.913851	0.060897
2 / Ctrl	Q8C156	Ncaph	Condensin complex subunit 2	CND2_MOUSE	16	-0.115864	0.115864	-4.10275	0.958973	0.060897
2 / Ctrl	O54962	Banf1	Barrier-to-autointegration factor	BAF_MOUSE	13	0.160611	0.160611	0.499844	1.005	0.0609676
2 / Ctrl	Q60770	Stxbp3	Syntaxin-binding protein 3	STXB3_MOUSE	9	-0.294533	0.294533	-17.4352	0.825648	0.0610298
2 / Ctrl	Q9JMA1	Usp14	Ubiquitin carboxyl-terminal hydrolase 14	UBP14_MOUSE	29	0.155852	0.155852	9.89199	1.09892	0.0610298
2 / Ctrl	O55047	Tlk2	Serine/threonine-protein kinase tousled-like 2	TLK2_MOUSE	1	-0.110851	0.110851	-7.2704	0.927296	0.0613339
2 / Ctrl	Q9DAT2	Mrgbp	MRG/MORF4L-binding protein	MRGBP_MOUSE	2	0.114831	0.114831	6.88372	1.06884	0.0615748
2 / Ctrl	Q8CJG0	Ago2	Protein argonaute-2	AGO2_MOUSE	16	0.068061	0.068061	3.44837	1.03448	0.0616974
2 / Ctrl	Q61655	Ddx19a	ATP-dependent RNA helicase DDX19A	DD19A_MOUSE	23	-0.154276	0.154276	-8.33357	0.916664	0.0617343
2 / Ctrl	Q80TA1	Ept1	Ethanolaminephosphotransferase 1	EPT1_MOUSE	2	0.405081	0.405081	31.1993	1.31199	0.0617724
2 / Ctrl	P97465	Dok1	Docking protein 1	DOK1_MOUSE	5	-0.123583	0.123583	-8.16577	0.918342	0.0618501
2 / Ctrl	Q9QZ73	Dcun1d1	DCN1-like protein 1	DCNL1_MOUSE	5	-0.18559	0.18559	-7.83705	0.921629	0.0619686
2 / Ctrl	Q3UMU9	Hdgfrp2	Hepatoma-derived growth factor-related protein 2	HDGR2_MOUSE	10	0.15786	0.15786	-0.523338	0.994767	0.0622669
2 / Ctrl	Q91WT4	Dnajc17	DnaJ homolog subfamily C member 17	DJC17_MOUSE	1	0.165511	0.165511	12.1805	1.1218	0.062269
2 / Ctrl	Q9R1X4	Timeless	Protein timeless homolog	TIM_MOUSE	12	-0.185552	0.185552	-16.0542	0.839458	0.0626693
2 / Ctrl	Q8BIJ7	Rufy1	RUN and FYVE domain-containing protein 1	RUFY1_MOUSE	4	-0.32956	0.32956	-28.0694	0.719306	0.0627371
2 / Ctrl	Q80VA0	Galnt7	N-acetylgalactosaminyltransferase 7	GALT7_MOUSE	12	0.160487	0.160487	5.87617	1.05876	0.0629703
2 / Ctrl	P67984	Rpl22	60S ribosomal protein L22	RL22_MOUSE	6	0.165865	0.165865	3.89514	1.03895	0.0630644
2 / Ctrl	P83882	Rpl36a	60S ribosomal protein L36a	RL36A_MOUSE	5	0.336019	0.336019	5.66472	1.05665	0.063214
2 / Ctrl	Q9DC51	Gnai3	Guanine nucleotide-binding protein G(k) subunit alpha	GNAI3_MOUSE	7	-0.143477	0.143477	-5.21098	0.94789	0.0634209
2 / Ctrl	Q99LD8	Ddah2	N(G),N(G)-dimethylarginine dimethylaminohydrolase 2	DDAH2_MOUSE	8	-0.159747	0.159747	-9.86395	0.901361	0.063624
2 / Ctrl	Q8VCG3	Wdr74	WD repeat-containing protein 74	WDR74_MOUSE	7	0.142483	0.142483	40.9939	1.40994	0.063779
2 / Ctrl	P56480	Atp5b	ATP synthase subunit beta, mitochondrial	ATPB_MOUSE	32	-0.0878201	0.0878201	-0.0453645	0.999546	0.0639892
2 / Ctrl	Q9ER39	Tor1a	Torsin-1A	TOR1A_MOUSE	8	-0.199768	0.199768	-7.20042	0.927996	0.0640446
2 / Ctrl	Q8BTK5	Smyd4	SET and MYND domain-containing protein 4	SMYD4_MOUSE	1	-0.373534	0.373534	-22.9551	0.770449	0.064351
2 / Ctrl	Q63810	Ppp3r1	Calcineurin subunit B type 1	CANB1_MOUSE	5	-0.110542	0.110542	-7.8322	0.921678	0.0645314
2 / Ctrl	Q8R3K3	Ptcd2	Pentatricopeptide repeat-containing protein 2, mitochondrial	PTCD2_MOUSE	1	0.60516	0.60516	59.6898	1.5969	0.0645689
2 / Ctrl	Q9CQ54	Ndufc2	NADH dehydrogenase [ubiquinone] 1 subunit C2	NDUC2_MOUSE	6	-0.131101	0.131101	-6.50035	0.934996	0.0645705
2 / Ctrl	Q9Z1F9	Uba2	SUMO-activating enzyme subunit 2	SAE2_MOUSE	26	0.283835	0.283835	0.993305	1.00993	0.0645705
2 / Ctrl	P24369	Ppib	Peptidyl-prolyl cis-trans isomerase B	PPIB_MOUSE	19	0.152711	0.152711	5.21772	1.05218	0.064791
2 / Ctrl	P47740	Aldh3a2	Fatty aldehyde dehydrogenase	AL3A2_MOUSE	8	0.281605	0.281605	9.30897	1.09309	0.0651772
2 / Ctrl	Q8C4B4	Unc119b	Protein unc-119 homolog B	U119B_MOUSE	7	-0.137615	0.137615	-6.62881	0.933712	0.0652632
2 / Ctrl	Q3TV70	Nr2c2ap	Nuclear receptor 2C2-associated protein	NR2CA_MOUSE	1	-0.166968	0.166968	-10.9294	0.890706	0.0653678
2 / Ctrl	O55057	Pde6d	Retinal rod rhodopsin-sensitive cGMP 3',5'-cyclic phosphodiesterase subunit delta	PDE6D_MOUSE	4	-0.111913	0.111913	-8.22271	0.917773	0.0656003
2 / Ctrl	O08738	Casp6	Caspase-6	CASP6_MOUSE	3	-0.0742877	0.0742877	-3.93999	0.9606	0.0660527
2 / Ctrl	Q9D9G3	Chic2	Cysteine-rich hydrophobic domain-containing protein 2	CHIC2_MOUSE	1	0.150349	0.150349	9.16341	1.09163	0.0660607
2 / Ctrl	Q9JJ11	Tacc3	Transforming acidic coiled-coil-containing protein 3	TACC3_MOUSE	10	0.22862	0.22862	19.9773	1.19977	0.0661014
2 / Ctrl	Q68FH4	Galk2	N-acetylgalactosamine kinase	GALK2_MOUSE	4	-0.151477	0.151477	-14.008	0.85992	0.0663844
2 / Ctrl	Q8VBV3	Exosc2	Exosome complex component RRP4	EXOS2_MOUSE	9	0.198417	0.198417	4.9201	1.0492	0.0666925
2 / Ctrl	Q6ZQ88	Kdm1a	Lysine-specific histone demethylase 1A	KDM1A_MOUSE	10	0.131386	0.131386	7.70091	1.07701	0.0669652
2 / Ctrl	Q9CTH6	Fcf1	rRNA-processing protein FCF1 homolog	FCF1_MOUSE	4	0.283054	0.283054	11.4868	1.11487	0.067041
2 / Ctrl	O88477	Igf2bp1	Insulin-like growth factor 2 mRNA-binding protein 1	IF2B1_MOUSE	20	0.12104	0.12104	5.90968	1.0591	0.0673372
2 / Ctrl	P16254	Srp14	Signal recognition particle 14 kDa protein	SRP14_MOUSE	5	0.0985607	0.0985607	3.89028	1.0389	0.0678495
2 / Ctrl	P10605	Ctsb	Cathepsin B	CATB_MOUSE	12	-0.125301	0.125301	-13.4674	0.865326	0.0678495
2 / Ctrl	Q8VD62	Bles03	UPF0696 protein C11orf68 homolog	CK068_MOUSE	4	-0.541628	0.541628	-58.6901	0.413099	0.0679293
2 / Ctrl	Q8BFY6	Pef1	Peflin	PEF1_MOUSE	3	-0.089611	0.089611	-5.85813	0.941419	0.0681241
2 / Ctrl	A2A4P0	Dhx8	ATP-dependent RNA helicase DHX8	DHX8_MOUSE	8	0.219466	0.219466	9.17538	1.09175	0.0682522
2 / Ctrl	Q3THE2	Myl12b	Myosin regulatory light chain 12B	ML12B_MOUSE	16	0.191908	0.191908	-1.72791	0.982721	0.0682522
2 / Ctrl	Q9QXS6	Dbn1	Drebrin	DREB_MOUSE	14	0.321335	0.321335	4.18722	1.04187	0.0685418
2 / Ctrl	Q64737	Gart	Trifunctional purine biosynthetic protein adenosine-3	PUR2_MOUSE	53	0.0693284	0.0693284	2.33288	1.02333	0.0686
2 / Ctrl	P55937	Golga3	Golgin subfamily A member 3	GOGA3_MOUSE	19	-0.169913	0.169913	-12.2897	0.877103	0.0686141
2 / Ctrl	Q99MN1	Kars	Lysine--tRNA ligase	SYK_MOUSE	41	0.142995	0.142995	5.52914	1.05529	0.0687987
2 / Ctrl	Q9D0I9	Rars	Arginine--tRNA ligase, cytoplasmic	SYRC_MOUSE	45	0.108509	0.108509	1.91763	1.01918	0.0691826
2 / Ctrl	Q8BYA0	Tbcd	Tubulin-specific chaperone D	TBCD_MOUSE	14	-0.14834	0.14834	-8.63388	0.913661	0.0692872
2 / Ctrl	Q8K2Z4	Ncapd2	Condensin complex subunit 1	CND1_MOUSE	49	-0.0901641	0.0901641	14.1898	1.1419	0.0693956
2 / Ctrl	Q64008	Rab34	Ras-related protein Rab-34	RAB34_MOUSE	9	-0.121019	0.121019	-5.11846	0.948815	0.0694511
2 / Ctrl	Q9JLV6	Pnkp	Bifunctional polynucleotide phosphatase/kinase	PNKP_MOUSE	10	0.137521	0.137521	6.69548	1.06695	0.0696308
2 / Ctrl	Q9D289	Trappc6b	Trafficking protein particle complex subunit 6B	TPC6B_MOUSE	3	0.486044	0.486044	15.9185	1.15918	0.069779
2 / Ctrl	P48377	Rfx1	MHC class II regulatory factor RFX1	RFX1_MOUSE	2	-0.220006	0.220006	-16.852	0.83148	0.0699223
2 / Ctrl	P47915	Rpl29	60S ribosomal protein L29	RL29_MOUSE	10	0.349487	0.349487	16.2502	1.1625	0.0700655
2 / Ctrl	Q8VD65	Pik3r4	Phosphoinositide 3-kinase regulatory subunit 4	PI3R4_MOUSE	11	-0.229052	0.229052	-19.8087	0.801913	0.0701055
2 / Ctrl	Q9JJC6	Rilpl1	RILP-like protein 1	RIPL1_MOUSE	2	0.145625	0.145625	9.72409	1.09724	0.0702819
2 / Ctrl	Q91YT7	Ythdf2	YTH domain-containing family protein 2	YTHD2_MOUSE	5	0.333794	0.333794	20.165	1.20165	0.0706942
2 / Ctrl	P49962	Srp9	Signal recognition particle 9 kDa protein	SRP09_MOUSE	3	0.100216	0.100216	4.92332	1.04923	0.0707553
2 / Ctrl	Q923D5	Wbp11	WW domain-binding protein 11	WBP11_MOUSE	10	-0.256186	0.256186	-14.2216	0.857784	0.0707905
2 / Ctrl	Q9R1P3	Psmb2	Proteasome subunit beta type-2	PSB2_MOUSE	16	0.15074	0.15074	6.3368	1.06337	0.0708904
2 / Ctrl	P54822	Adsl	Adenylosuccinate lyase	PUR8_MOUSE	24	0.0906194	0.0906194	1.40201	1.01402	0.0711494
2 / Ctrl	Q61749	Eif2b4	Translation initiation factor eIF-2B subunit delta	EI2BD_MOUSE	11	0.0689718	0.0689718	2.5519	1.02552	0.0713051
2 / Ctrl	P70362	Ufd1l	Ubiquitin fusion degradation protein 1 homolog	UFD1_MOUSE	8	0.0737036	0.0737036	11.9356	1.11936	0.0715085
2 / Ctrl	Q9CYI0	NaN	Protein Njmu-R1	NJMU_MOUSE	2	-0.148139	0.148139	-8.36032	0.916397	0.0716053
2 / Ctrl	P97346	Nxn	Nucleoredoxin	NXN_MOUSE	8	0.184053	0.184053	20.7188	1.20719	0.0716417
2 / Ctrl	Q8K0D5	Gfm1	Elongation factor G, mitochondrial	EFGM_MOUSE	26	0.100593	0.100593	7.11606	1.07116	0.0718522
2 / Ctrl	Q99JX4	Eif3m	Eukaryotic translation initiation factor 3 subunit M	EIF3M_MOUSE	12	0.137394	0.137394	10.7679	1.10768	0.072192
2 / Ctrl	Q9CQ26	Stambp	STAM-binding protein	STABP_MOUSE	1	0.0690642	0.0690642	4.73462	1.04735	0.0724468
2 / Ctrl	Q8R418	Dicer1	Endoribonuclease Dicer	DICER_MOUSE	1	0.251433	0.251433	18.2248	1.18225	0.0724831
2 / Ctrl	P14131	Rps16	40S ribosomal protein S16	RS16_MOUSE	16	0.213975	0.213975	6.00893	1.06009	0.0726479
2 / Ctrl	Q80U58	Pum2	Pumilio homolog 2	PUM2_MOUSE	5	0.106964	0.106964	9.34747	1.09347	0.0728709
2 / Ctrl	Q8C3P7	Mettl3	N6-adenosine-methyltransferase subunit METTL3	MTA70_MOUSE	4	-0.301537	0.301537	-18.4591	0.815409	0.073247
2 / Ctrl	Q8BPB5	Efemp1	EGF-containing fibulin-like extracellular matrix protein 1	FBLN3_MOUSE	2	-0.406715	0.406715	-20.1475	0.798525	0.0733638
2 / Ctrl	P97304	Polr1d	DNA-directed RNA polymerases I and III subunit RPAC2	RPAC2_MOUSE	4	0.168308	0.168308	10.7806	1.10781	0.0733783
2 / Ctrl	O70439	Stx7	Syntaxin-7	STX7_MOUSE	4	0.142781	0.142781	6.44426	1.06444	0.0735497
2 / Ctrl	Q80UJ7	Rab3gap1	Rab3 GTPase-activating protein catalytic subunit	RB3GP_MOUSE	20	-0.16025	0.16025	-4.80807	0.951919	0.0739316
2 / Ctrl	Q8R1T1	Chmp7	Charged multivesicular body protein 7	CHMP7_MOUSE	5	-0.120651	0.120651	-5.05094	0.949491	0.074124
2 / Ctrl	Q7TPR4	Actn1	Alpha-actinin-1	ACTN1_MOUSE	47	0.0827621	0.0827621	3.54105	1.03541	0.074467
2 / Ctrl	P19157	Gstp1	Glutathione S-transferase P 1	GSTP1_MOUSE	20	0.125794	0.125794	-1.19755	0.988025	0.0745118
2 / Ctrl	Q14AX6	Cdk12	Cyclin-dependent kinase 12	CDK12_MOUSE	6	0.420466	0.420466	9.57579	1.09576	0.0747395
2 / Ctrl	P03975	Iap	IgE-binding protein	IGEB_MOUSE	4	-0.781783	0.781783	-34.8888	0.651112	0.0748725
2 / Ctrl	Q61647	Has1	Hyaluronan synthase 1	HYAS1_MOUSE	1	0.198106	0.198106	3.52808	1.03528	0.0749367
2 / Ctrl	Q9D0M0	Exosc7	Exosome complex exonuclease RRP42	EXOS7_MOUSE	6	0.139339	0.139339	3.80456	1.03805	0.0749393
2 / Ctrl	P56135	Atp5j2	ATP synthase subunit f, mitochondrial	ATPK_MOUSE	3	0.550301	0.550301	4.16079	1.04161	0.0750278
2 / Ctrl	Q9CX86	Hnrnpa0	Heterogeneous nuclear ribonucleoprotein A0	ROA0_MOUSE	15	0.248522	0.248522	38.8831	1.38883	0.0751186
2 / Ctrl	P62082	Rps7	40S ribosomal protein S7	RS7_MOUSE	21	0.227999	0.227999	8.10252	1.08103	0.075267
2 / Ctrl	Q99N92	Mrpl27	39S ribosomal protein L27, mitochondrial	RM27_MOUSE	4	0.213405	0.213405	48.8887	1.48889	0.0753452
2 / Ctrl	Q8R1T4	Slc35a3	UDP-N-acetylglucosamine transporter	S35A3_MOUSE	1	0.32868	0.32868	25.6109	1.25611	0.0753887
2 / Ctrl	Q9CPU2	Ndufb2	NADH dehydrogenase [ubiquinone] 1 beta subcomplex subunit 2, mitochondrial	NDUB2_MOUSE	1	-0.688714	0.688714	-26.3199	0.736801	0.0754428
2 / Ctrl	Q61545	Ewsr1	RNA-binding protein EWS	EWS_MOUSE	6	0.21772	0.21772	3.65361	1.03654	0.0754599
2 / Ctrl	Q69ZQ2	Isy1	Pre-mRNA-splicing factor ISY1 homolog	ISY1_MOUSE	4	0.399058	0.399058	26.1181	1.26118	0.075742
2 / Ctrl	Q8R3F9	Tut1	Speckle targeted PIP5K1A-regulated poly(A) polymerase	STPAP_MOUSE	2	0.477665	0.477665	25.7386	1.25739	0.0759865
2 / Ctrl	Q9ER81	Tor1aip2	Torsin-1A-interacting protein 2, isoform IFRG15	IFG15_MOUSE	1	0.199818	0.199818	15.6913	1.15691	0.0760474
2 / Ctrl	P61750	Arf4	ADP-ribosylation factor 4	ARF4_MOUSE	7	0.139363	0.139363	8.19738	1.08197	0.0761395
2 / Ctrl	Q8VCN5	Cth	Cystathionine gamma-lyase	CGL_MOUSE	5	-0.243034	0.243034	-16.0347	0.839653	0.0761499
2 / Ctrl	P61327	Magoh	Protein mago nashi homolog	MGN_MOUSE	12	0.149733	0.149733	4.8342	1.04834	0.0761843
2 / Ctrl	Q9QY76	Vapb	Vesicle-associated membrane protein-associated protein B	VAPB_MOUSE	8	0.0698113	0.0698113	3.86679	1.03867	0.0763881
2 / Ctrl	P97493	Txn2	Thioredoxin, mitochondrial	THIOM_MOUSE	3	-0.136167	0.136167	-10.694	0.89306	0.0764147
2 / Ctrl	Q8VCI5	Pex19	Peroxisomal biogenesis factor 19	PEX19_MOUSE	2	0.271996	0.271996	16.5234	1.16523	0.0764792
2 / Ctrl	P70333	Hnrnph2	Heterogeneous nuclear ribonucleoprotein H2	HNRH2_MOUSE	8	0.204581	0.204581	4.97125	1.04971	0.076484
2 / Ctrl	Q8CFQ3	Aqr	Intron-binding protein aquarius	AQR_MOUSE	21	0.0898812	0.0898812	5.74777	1.05748	0.0769997
2 / Ctrl	Q99PM9	Uck2	Uridine-cytidine kinase 2	UCK2_MOUSE	5	0.148736	0.148736	7.87697	1.07877	0.0769997
2 / Ctrl	P35550	Fbl	rRNA 2'-O-methyltransferase fibrillarin	FBRL_MOUSE	24	0.133404	0.133404	4.16615	1.04166	0.0771615
2 / Ctrl	Q8VDF2	Uhrf1	E3 ubiquitin-protein ligase UHRF1	UHRF1_MOUSE	20	-0.0758106	0.0758106	-5.69349	0.943065	0.0771679
2 / Ctrl	O70503	Hsd17b12	Very-long-chain 3-oxoacyl-CoA reductase	DHB12_MOUSE	14	0.293216	0.293216	2.04606	1.02046	0.0780326
2 / Ctrl	Q8CGY8	Ogt	UDP-N-acetylglucosamine--peptide N-acetylglucosaminyltransferase 110 kDa subunit	OGT1_MOUSE	25	0.129436	0.129436	2.16851	1.02169	0.0780346
2 / Ctrl	Q9CR11	Yeats4	YEATS domain-containing protein 4	YETS4_MOUSE	1	-0.193665	0.193665	-12.3399	0.876601	0.0780635
2 / Ctrl	Q9JKB3	Ybx3	Y-box-binding protein 3	YBOX3_MOUSE	12	0.100927	0.100927	9.54095	1.09541	0.0783772
2 / Ctrl	Q61165	Slc9a1	Sodium/hydrogen exchanger 1	SL9A1_MOUSE	3	-0.164417	0.164417	-6.7585	0.932415	0.0784819
2 / Ctrl	Q91YE7	Rbm5	RNA-binding protein 5	RBM5_MOUSE	1	0.200457	0.200457	14.3545	1.14354	0.0793946
2 / Ctrl	Q9D8Y8	Ing5	Inhibitor of growth protein 5	ING5_MOUSE	3	0.240561	0.240561	20.7773	1.20777	0.0794637
2 / Ctrl	Q9WUH1	Tmem115	Transmembrane protein 115	TM115_MOUSE	3	0.127838	0.127838	7.51692	1.07517	0.0797584
2 / Ctrl	Q9D6T0	Nosip	Nitric oxide synthase-interacting protein	NOSIP_MOUSE	6	0.200388	0.200388	16.9214	1.16921	0.0797735
2 / Ctrl	Q9QZV9	Nxt1	NTF2-related export protein 1	NXT1_MOUSE	3	-0.43569	0.43569	-13.3797	0.866203	0.079889
2 / Ctrl	Q7TND5	Rpf1	Ribosome production factor 1	RPF1_MOUSE	7	-0.472733	0.472733	-49.2024	0.507976	0.0802427
2 / Ctrl	Q5XKN4	Jagn1	Protein jagunal homolog 1	JAGN1_MOUSE	2	-0.0797039	0.0797039	-3.9585	0.960415	0.0804665
2 / Ctrl	O88712	Ctbp1	C-terminal-binding protein 1	CTBP1_MOUSE	15	0.0762226	0.0762226	2.34174	1.02342	0.0804736
2 / Ctrl	Q8CH02	Sugp1	SURP and G-patch domain-containing protein 1	SUGP1_MOUSE	2	0.206571	0.206571	15.1362	1.15136	0.0805741
2 / Ctrl	P60904	Dnajc5	DnaJ homolog subfamily C member 5	DNJC5_MOUSE	4	0.488328	0.488328	25.0262	1.25026	0.0807438
2 / Ctrl	Q9JJ94	Ssna1	Sjoegren syndrome nuclear autoantigen 1 homolog	SSNA1_MOUSE	1	0.224877	0.224877	16.0348	1.16035	0.0807438
2 / Ctrl	Q8K298	Anln	Actin-binding protein anillin	ANLN_MOUSE	39	0.0637412	0.0637412	1.25728	1.01257	0.0808023
2 / Ctrl	P29391	Ftl1	Ferritin light chain 1	FRIL1_MOUSE	5	0.181269	0.181269	11.0443	1.11044	0.0809218
2 / Ctrl	Q9CU62	Smc1a	Structural maintenance of chromosomes protein 1A	SMC1A_MOUSE	56	-0.0846298	0.0846298	-3.40563	0.965944	0.0809483
2 / Ctrl	Q8JZN5	Acad9	Acyl-CoA dehydrogenase family member 9, mitochondrial	ACAD9_MOUSE	25	-0.146055	0.146055	-4.76673	0.952333	0.0809541
2 / Ctrl	Q8VEA4	Chchd4	Mitochondrial intermembrane space import and assembly protein 40	MIA40_MOUSE	2	-0.226107	0.226107	-8.85073	0.911493	0.0811366
2 / Ctrl	Q99MI1	Erc1	ELKS/Rab6-interacting/CAST family member 1	RB6I2_MOUSE	14	-0.168246	0.168246	-15.3787	0.846213	0.081158
2 / Ctrl	Q99PV0	Prpf8	Pre-mRNA-processing-splicing factor 8	PRP8_MOUSE	107	0.0661763	0.0661763	0.924733	1.00925	0.0812782
2 / Ctrl	Q9CXF4	Tbc1d15	TBC1 domain family member 15	TBC15_MOUSE	23	-0.241583	0.241583	-1.64043	0.983596	0.081281
2 / Ctrl	Q8BHY2	Noc4l	Nucleolar complex protein 4 homolog	NOC4L_MOUSE	9	0.146776	0.146776	5.74682	1.05747	0.0816522
2 / Ctrl	Q9D0M5	Dynll2	Dynein light chain 2, cytoplasmic	DYL2_MOUSE	5	-0.607267	0.607267	-10.1458	0.898542	0.0821243
2 / Ctrl	Q9CQM2	Kdelr2	ER lumen protein-retaining receptor 2	ERD22_MOUSE	4	-0.196929	0.196929	-13.3483	0.866517	0.0822891
2 / Ctrl	Q91V92	Acly	ATP-citrate synthase	ACLY_MOUSE	62	0.0738916	0.0738916	-3.206	0.96794	0.0824468
2 / Ctrl	Q8BH95	Echs1	Enoyl-CoA hydratase, mitochondrial	ECHM_MOUSE	6	-0.110524	0.110524	-6.78326	0.932167	0.082726
2 / Ctrl	Q921I0;Q9CQZ0	Ormdl1;Ormdl2	ORM1-like protein 1;ORM1-like protein 2	ORML1_MOUSE;ORML2_MOUSE	1	0.184148	0.184148	13.5667	1.13567	0.0828769
2 / Ctrl	Q8QZY6	Tspan14	Tetraspanin-14	TSN14_MOUSE	1	-0.277694	0.277694	-16.8826	0.831174	0.0831104
2 / Ctrl	O35286	Dhx15	Pre-mRNA-splicing factor ATP-dependent RNA helicase DHX15	DHX15_MOUSE	43	0.118551	0.118551	6.21417	1.06214	0.0831368
2 / Ctrl	Q9CV28	Fam188a	Protein FAM188A	F188A_MOUSE	1	0.19532	0.19532	15.2887	1.15289	0.083265
2 / Ctrl	Q9D358	Acp1	Low molecular weight phosphotyrosine protein phosphatase	PPAC_MOUSE	6	0.204083	0.204083	1.49481	1.01495	0.0832982
2 / Ctrl	Q8K4F5	Abhd11	Alpha/beta hydrolase domain-containing protein 11	ABHDB_MOUSE	3	0.0864219	0.0864219	6.59327	1.06593	0.0834293
2 / Ctrl	P14211	Calr	Calreticulin	CALR_MOUSE	42	0.091681	0.091681	1.0914	1.01091	0.0836355
2 / Ctrl	Q9QWT9	Kifc1	Kinesin-like protein KIFC1	KIFC1_MOUSE	21	-0.314211	0.314211	-16.4966	0.835034	0.0836617
2 / Ctrl	P63323	Rps12	40S ribosomal protein S12	RS12_MOUSE	8	0.213709	0.213709	5.40763	1.05408	0.0839355
2 / Ctrl	Q91Z31	Ptbp2	Polypyrimidine tract-binding protein 2	PTBP2_MOUSE	7	0.18627	0.18627	6.69016	1.0669	0.0840636
2 / Ctrl	P63038	Hspd1	60 kDa heat shock protein, mitochondrial	CH60_MOUSE	80	0.0995614	0.0995614	-1.7311	0.982689	0.0842154
2 / Ctrl	Q60710	Samhd1	Deoxynucleoside triphosphate triphosphohydrolase SAMHD1	SAMH1_MOUSE	23	-0.0775953	0.0775953	-6.37644	0.936236	0.0843098
2 / Ctrl	P13595	Ncam1	Neural cell adhesion molecule 1	NCAM1_MOUSE	18	-0.1066	0.1066	-4.67558	0.953244	0.0846247
2 / Ctrl	Q9DCS2	NaN	UPF0585 protein C16orf13 homolog	CP013_MOUSE	2	-0.104576	0.104576	-3.01389	0.969861	0.084643
2 / Ctrl	Q03347	Runx1	Runt-related transcription factor 1	RUNX1_MOUSE	1	0.836428	0.836428	53.5702	1.5357	0.0848751
2 / Ctrl	P63242	Eif5a	Eukaryotic translation initiation factor 5A-1	IF5A1_MOUSE	21	0.0967859	0.0967859	2.42074	1.02421	0.0849588
2 / Ctrl	Q80Y98	Ddhd2	Phospholipase DDHD2	DDHD2_MOUSE	5	0.486397	0.486397	195.045	2.95045	0.0851105
2 / Ctrl	P70336	Rock2	Rho-associated protein kinase 2	ROCK2_MOUSE	23	0.117997	0.117997	1.19324	1.01193	0.085339
2 / Ctrl	P22366	Myd88	Myeloid differentiation primary response protein MyD88	MYD88_MOUSE	6	-0.15274	0.15274	-10.4578	0.895422	0.085362
2 / Ctrl	Q922Q6	Abhd14a	Alpha/beta hydrolase domain-containing protein 14A	ABHEA_MOUSE	1	0.91376	0.91376	106.464	2.06464	0.0854674
2 / Ctrl	Q9CR26	Vta1	Vacuolar protein sorting-associated protein VTA1 homolog	VTA1_MOUSE	5	0.274894	0.274894	2.92109	1.02921	0.0855643
2 / Ctrl	Q8K0H5	Taf10	Transcription initiation factor TFIID subunit 10	TAF10_MOUSE	1	0.155161	0.155161	10.908	1.10908	0.0857447
2 / Ctrl	P70290	Mpp1	55 kDa erythrocyte membrane protein	EM55_MOUSE	16	-0.118162	0.118162	-3.2717	0.967283	0.0857737
2 / Ctrl	Q07813	Bax	Apoptosis regulator BAX	BAX_MOUSE	11	-0.191396	0.191396	-2.38325	0.976168	0.0859012
2 / Ctrl	Q8BMP6	Acbd3	Golgi resident protein GCP60	GCP60_MOUSE	15	-0.172001	0.172001	-2.52639	0.974736	0.0859019
2 / Ctrl	F6ZDS4	Tpr	Nucleoprotein TPR	TPR_MOUSE	87	-0.0561249	0.0561249	-4.45396	0.95546	0.0859917
2 / Ctrl	Q9CRB9	Chchd3	MICOS complex subunit Mic19	MIC19_MOUSE	7	0.586437	0.586437	11.8866	1.11887	0.0862908
2 / Ctrl	P70698	Ctps1	CTP synthase 1	PYRG1_MOUSE	32	0.154682	0.154682	9.38347	1.09383	0.0863576
2 / Ctrl	Q99M54	Cdca3	Cell division cycle-associated protein 3	CDCA3_MOUSE	2	0.278975	0.278975	20.4979	1.20498	0.0870707
2 / Ctrl	Q3UHD6	Snx27	Sorting nexin-27	SNX27_MOUSE	14	-0.189034	0.189034	-5.47576	0.945242	0.0871185
2 / Ctrl	Q921V5	Mgat2	Alpha-1,6-mannosyl-glycoprotein 2-beta-N-acetylglucosaminyltransferase	MGAT2_MOUSE	3	0.387939	0.387939	26.0133	1.26013	0.0873889
2 / Ctrl	Q6PAQ4	Rexo4	RNA exonuclease 4	REXO4_MOUSE	2	-0.159976	0.159976	-8.38911	0.916109	0.0875391
2 / Ctrl	Q3UFB2	Znhit6	Box C/D snoRNA protein 1	BCD1_MOUSE	4	0.384616	0.384616	30.182	1.30182	0.0877812
2 / Ctrl	Q6ZQK5	Acap2	Arf-GAP with coiled-coil, ANK repeat and PH domain-containing protein 2	ACAP2_MOUSE	6	-0.14469	0.14469	-9.35341	0.906466	0.0877979
2 / Ctrl	Q91WC0	Setd3	Histone-lysine N-methyltransferase setd3	SETD3_MOUSE	10	0.11096	0.11096	6.79738	1.06797	0.0879195
2 / Ctrl	P32067	Ssb	Lupus La protein homolog	LA_MOUSE	32	0.16182	0.16182	2.84399	1.02844	0.088015
2 / Ctrl	Q9CQ13	Coprs	Coordinator of PRMT5 and differentiation stimulator	COPRS_MOUSE	1	-0.255259	0.255259	-15.5846	0.844154	0.0880816
2 / Ctrl	Q8K4B0	Mta1	Metastasis-associated protein MTA1	MTA1_MOUSE	11	0.105049	0.105049	8.28291	1.08283	0.0882357
2 / Ctrl	O88291	Znf326	DBIRD complex subunit ZNF326	ZN326_MOUSE	12	0.053115	0.053115	2.4057	1.02406	0.0882421
2 / Ctrl	Q8BFP9	Pdk1	[Pyruvate dehydrogenase (acetyl-transferring)] kinase isozyme 1, mitochondrial	PDK1_MOUSE	4	0.0888355	0.0888355	21.5208	1.21521	0.0883085
2 / Ctrl	Q9JKF7	Mrpl39	39S ribosomal protein L39, mitochondrial	RM39_MOUSE	8	0.161552	0.161552	8.14522	1.08145	0.0889148
2 / Ctrl	Q3TWW8	Srsf6	Serine/arginine-rich splicing factor 6	SRSF6_MOUSE	10	0.207851	0.207851	9.14395	1.09144	0.0890041
2 / Ctrl	P57776	Eef1d	Elongation factor 1-delta	EF1D_MOUSE	21	0.146529	0.146529	8.93383	1.08934	0.0890861
2 / Ctrl	Q99LI2	Clcc1	Chloride channel CLIC-like protein 1	CLCC1_MOUSE	5	-0.292923	0.292923	-14.799	0.85201	0.0894708
2 / Ctrl	Q9WUM3	Coro1b	Coronin-1B	COR1B_MOUSE	13	-0.0662598	0.0662598	-3.55571	0.964443	0.0895838
2 / Ctrl	Q6P1F6	Ppp2r2a	Serine/threonine-protein phosphatase 2A 55 kDa regulatory subunit B alpha isoform	2ABA_MOUSE	23	-0.120953	0.120953	-6.03676	0.939632	0.0900529
2 / Ctrl	O88413	Tulp3	Tubby-related protein 3	TULP3_MOUSE	3	-0.180787	0.180787	-15.2507	0.847493	0.0900529
2 / Ctrl	Q3U308	Ctu2	Cytoplasmic tRNA 2-thiolation protein 2	CTU2_MOUSE	2	0.151146	0.151146	13.4159	1.13416	0.0900662
2 / Ctrl	Q6ZPR5	Smpd4	Sphingomyelin phosphodiesterase 4	NSMA3_MOUSE	10	-0.146945	0.146945	-8.54318	0.914568	0.0902993
2 / Ctrl	Q6ZWV7	Rpl35	60S ribosomal protein L35	RL35_MOUSE	9	0.484021	0.484021	3.94785	1.03948	0.0904706
2 / Ctrl	Q8R502	Lrrc8c	Volume-regulated anion channel subunit LRRC8C	LRC8C_MOUSE	8	-0.158026	0.158026	-10.9139	0.890861	0.0906292
2 / Ctrl	P53810	Pitpna	Phosphatidylinositol transfer protein alpha isoform	PIPNA_MOUSE	10	0.285309	0.285309	11.5202	1.1152	0.0906292
2 / Ctrl	Q9CQT9	NaN	Uncharacterized protein C20orf24 homolog	CT024_MOUSE	1	0.160435	0.160435	11.7769	1.11777	0.0908863
2 / Ctrl	P30051	Tead1	Transcriptional enhancer factor TEF-1	TEAD1_MOUSE	6	-0.0911738	0.0911738	-0.914521	0.990855	0.0908976
2 / Ctrl	Q8BZ05	Arap2	Arf-GAP with Rho-GAP domain, ANK repeat and PH domain-containing protein 2	ARAP2_MOUSE	1	0.805239	0.805239	74.4959	1.74496	0.091783
2 / Ctrl	P61620	Sec61a1	Protein transport protein Sec61 subunit alpha isoform 1	S61A1_MOUSE	8	0.277581	0.277581	-2.27731	0.977227	0.0920745
2 / Ctrl	Q3UX10	Tubal3	Tubulin alpha chain-like 3	TBAL3_MOUSE	1	-0.307922	0.307922	-19.8196	0.801804	0.0920745
2 / Ctrl	Q9Z1Q9	Vars	Valine--tRNA ligase	SYVC_MOUSE	62	0.0556915	0.0556915	3.06232	1.03062	0.0923897
2 / Ctrl	P97452	Bop1	Ribosome biogenesis protein BOP1	BOP1_MOUSE	18	0.15766	0.15766	7.73162	1.07732	0.0925532
2 / Ctrl	P35486	Pdha1	Pyruvate dehydrogenase E1 component subunit alpha, somatic form, mitochondrial	ODPA_MOUSE	22	0.092726	0.092726	3.16224	1.03162	0.0925671
2 / Ctrl	Q9D8S4	Rexo2	Oligoribonuclease, mitochondrial	ORN_MOUSE	7	0.287049	0.287049	17.8472	1.17847	0.0925777
2 / Ctrl	Q8BGT5	Gpt2	Alanine aminotransferase 2	ALAT2_MOUSE	4	-0.24374	0.24374	-18.061	0.81939	0.0926157
2 / Ctrl	Q6PDI5	Ecm29	Proteasome-associated protein ECM29 homolog	ECM29_MOUSE	53	-0.0893961	0.0893961	-19.7778	0.802222	0.0927756
2 / Ctrl	Q9CQT1	Mri1	Methylthioribose-1-phosphate isomerase	MTNA_MOUSE	13	-0.0855569	0.0855569	-1.52621	0.984738	0.0928309
2 / Ctrl	Q99J36	Thumpd1	THUMP domain-containing protein 1	THUM1_MOUSE	8	0.231333	0.231333	2.72802	1.02728	0.0928977
2 / Ctrl	Q8R4H9	Slc30a5	Zinc transporter 5	ZNT5_MOUSE	2	-1.14497	1.14497	-49.9684	0.500316	0.0929801
2 / Ctrl	Q9DBS5	Klc4	Kinesin light chain 4	KLC4_MOUSE	1	-0.554378	0.554378	-28.0389	0.719611	0.0931383
2 / Ctrl	Q9CR60	Golt1b	Vesicle transport protein GOT1B	GOT1B_MOUSE	4	0.0744805	0.0744805	6.10823	1.06108	0.0931533
2 / Ctrl	Q61937	Npm1	Nucleophosmin	NPM_MOUSE	29	0.193717	0.193717	8.19015	1.0819	0.0931846
2 / Ctrl	P62192	Psmc1	26S protease regulatory subunit 4	PRS4_MOUSE	35	0.175194	0.175194	9.12486	1.09125	0.0933788
2 / Ctrl	Q99PT1	Arhgdia	Rho GDP-dissociation inhibitor 1	GDIR1_MOUSE	20	0.147771	0.147771	6.97809	1.06978	0.0939388
2 / Ctrl	B1AZI6	Thoc2	THO complex subunit 2	THOC2_MOUSE	16	0.0714373	0.0714373	2.23576	1.02236	0.0942469
2 / Ctrl	Q3UDE2	Ttll12	Tubulin--tyrosine ligase-like protein 12	TTL12_MOUSE	31	0.071038	0.071038	3.59472	1.03595	0.0943367
2 / Ctrl	Q9Z1Z2	Strap	Serine-threonine kinase receptor-associated protein	STRAP_MOUSE	21	0.115214	0.115214	5.13951	1.0514	0.0944233
2 / Ctrl	Q9WU40	Lemd3	Inner nuclear membrane protein Man1	MAN1_MOUSE	10	0.144001	0.144001	6.16495	1.06165	0.0945772
2 / Ctrl	Q99LM2	Cdk5rap3	CDK5 regulatory subunit-associated protein 3	CK5P3_MOUSE	4	0.31304	0.31304	13.208	1.13208	0.094942
2 / Ctrl	Q64520	Guk1	Guanylate kinase	KGUA_MOUSE	1	0.410293	0.410293	30.7085	1.30708	0.0949969
2 / Ctrl	Q8K3A9	Mepce	7SK snRNA methylphosphate capping enzyme	MEPCE_MOUSE	13	-0.156857	0.156857	-5.25545	0.947446	0.0950179
2 / Ctrl	P21107	Tpm3	Tropomyosin alpha-3 chain	TPM3_MOUSE	15	0.306329	0.306329	3.20125	1.03201	0.0950179
2 / Ctrl	Q91YR1	Twf1	Twinfilin-1	TWF1_MOUSE	14	0.103171	0.103171	3.97136	1.03971	0.0950552
2 / Ctrl	Q9DCT5	Sdf2	Stromal cell-derived factor 2	SDF2_MOUSE	4	-0.116966	0.116966	-4.93865	0.950614	0.0958807
2 / Ctrl	Q3UEB3	Puf60	Poly(U)-binding-splicing factor PUF60	PUF60_MOUSE	23	0.0769196	0.0769196	6.0464	1.06046	0.0959911
2 / Ctrl	P83917	Cbx1	Chromobox protein homolog 1	CBX1_MOUSE	6	0.216277	0.216277	-3.45517	0.965448	0.096224
2 / Ctrl	P62908	Rps3	40S ribosomal protein S3	RS3_MOUSE	33	0.169252	0.169252	3.14411	1.03144	0.0964867
2 / Ctrl	P47754	Capza2	F-actin-capping protein subunit alpha-2	CAZA2_MOUSE	9	-0.0734168	0.0734168	-16.7421	0.832579	0.096701
2 / Ctrl	P54729	Nub1	NEDD8 ultimate buster 1	NUB1_MOUSE	9	-0.110759	0.110759	-4.75226	0.952477	0.0967643
2 / Ctrl	Q9D0Q7	Mrpl45	39S ribosomal protein L45, mitochondrial	RM45_MOUSE	9	-0.282451	0.282451	-15.593	0.84407	0.096816
2 / Ctrl	Q71FD5	Znrf2	E3 ubiquitin-protein ligase ZNRF2	ZNRF2_MOUSE	1	2.42202	2.42202	153.489	2.53489	0.096816
2 / Ctrl	P48774	Gstm5	Glutathione S-transferase Mu 5	GSTM5_MOUSE	7	-0.0764171	0.0764171	-3.54229	0.964577	0.0978409
2 / Ctrl	Q5SF07	Igf2bp2	Insulin-like growth factor 2 mRNA-binding protein 2	IF2B2_MOUSE	23	0.0765345	0.0765345	4.9518	1.04952	0.097925
2 / Ctrl	Q99KW3	Triobp	TRIO and F-actin-binding protein	TARA_MOUSE	14	-0.136758	0.136758	-8.87606	0.911239	0.0979814
2 / Ctrl	Q91VX2	Ubap2	Ubiquitin-associated protein 2	UBAP2_MOUSE	19	0.20862	0.20862	7.77219	1.07772	0.0981003
2 / Ctrl	Q9DBR3	Armc8	Armadillo repeat-containing protein 8	ARMC8_MOUSE	9	0.165922	0.165922	9.546	1.09546	0.0981941
2 / Ctrl	P58334	Klf16	Krueppel-like factor 16	KLF16_MOUSE	1	0.595127	0.595127	47.9247	1.47925	0.0983027
2 / Ctrl	Q99PW4	Tp53rk	TP53-regulating kinase	PRPK_MOUSE	1	0.318854	0.318854	24.5589	1.24559	0.0985969
2 / Ctrl	Q6NZA9;Q8VI33	Taf9b;Taf9	Transcription initiation factor TFIID subunit 9B;Transcription initiation factor TFIID subunit 9	TAF9B_MOUSE;TAF9_MOUSE	2	0.1116	0.1116	7.19983	1.072	0.0991306
2 / Ctrl	P56394	Cox17	Cytochrome c oxidase copper chaperone	COX17_MOUSE	1	0.248668	0.248668	16.7414	1.16741	0.0991417
2 / Ctrl	Q3U5F4	Yrdc	YrdC domain-containing protein, mitochondrial	YRDC_MOUSE	2	0.330684	0.330684	21.9644	1.21964	0.0997516
2 / Ctrl	Q63932	Map2k2	Dual specificity mitogen-activated protein kinase kinase 2	MP2K2_MOUSE	15	0.105883	0.105883	2.5272	1.02527	0.0997648
2 / Ctrl	Q8BWF2	Gimap5	GTPase IMAP family member 5	GIMA5_MOUSE	1	0.229305	0.229305	15.0498	1.1505	0.0997648
2 / Ctrl	P07742	Rrm1	Ribonucleoside-diphosphate reductase large subunit	RIR1_MOUSE	27	-0.113987	0.113987	-7.43533	0.925647	0.0999531
2 / Ctrl	Q9D2R6	Coa3	Cytochrome c oxidase assembly factor 3 homolog, mitochondrial	COA3_MOUSE	1	-0.198051	0.198051	-11.4177	0.885823	0.100108
2 / Ctrl	Q8C4Q6	Aida	Axin interactor, dorsalization-associated protein	AIDA_MOUSE	3	-0.133638	0.133638	-6.30581	0.936942	0.10024
2 / Ctrl	Q9Z1B5	Mad2l1	Mitotic spindle assembly checkpoint protein MAD2A	MD2L1_MOUSE	7	-0.114506	0.114506	-0.777804	0.992222	0.100299
2 / Ctrl	Q80XQ2	Tbc1d5	TBC1 domain family member 5	TBCD5_MOUSE	5	0.203128	0.203128	4.22529	1.04225	0.100572
2 / Ctrl	P61924	Copz1	Coatomer subunit zeta-1	COPZ1_MOUSE	6	-0.207202	0.207202	-2.93915	0.970609	0.100851
2 / Ctrl	Q8K2Q7	Brox	BRO1 domain-containing protein BROX	BROX_MOUSE	8	-0.135981	0.135981	-10.7321	0.892679	0.100902
2 / Ctrl	P61082	Ube2m	NEDD8-conjugating enzyme Ubc12	UBC12_MOUSE	10	0.616652	0.616652	1.37031	1.0137	0.101156
2 / Ctrl	Q9CY57	Chtop	Chromatin target of PRMT1 protein	CHTOP_MOUSE	3	0.3083	0.3083	11.1387	1.11139	0.101208
2 / Ctrl	B2RXC1	Trappc11	Trafficking protein particle complex subunit 11	TPC11_MOUSE	6	-0.200467	0.200467	-11.115	0.88885	0.101221
2 / Ctrl	P61759	Vbp1	Prefoldin subunit 3	PFD3_MOUSE	12	-0.213553	0.213553	-6.76778	0.932322	0.101534
2 / Ctrl	P46467	Vps4b	Vacuolar protein sorting-associated protein 4B	VPS4B_MOUSE	13	0.136447	0.136447	4.27811	1.04278	0.101613
2 / Ctrl	Q7TQH0	Atxn2l	Ataxin-2-like protein	ATX2L_MOUSE	23	0.0569979	0.0569979	1.07727	1.01077	0.10167
2 / Ctrl	Q04750	Top1	DNA topoisomerase 1	TOP1_MOUSE	30	0.0697506	0.0697506	3.5792	1.03579	0.101929
2 / Ctrl	P26618	Pdgfra	Platelet-derived growth factor receptor alpha	PGFRA_MOUSE	8	-0.396617	0.396617	-4.39039	0.956096	0.10194
2 / Ctrl	Q9DBP5	Cmpk1	UMP-CMP kinase	KCY_MOUSE	17	0.181931	0.181931	-5.5594	0.944406	0.102232
2 / Ctrl	Q9CR64	Tmem167a	Protein kish-A	KISHA_MOUSE	1	0.17502	0.17502	12.7386	1.12739	0.102408
2 / Ctrl	Q9R020	Zranb2	Zinc finger Ran-binding domain-containing protein 2	ZRAB2_MOUSE	8	0.156864	0.156864	3.01245	1.03012	0.102473
2 / Ctrl	O54950	Prkag1	5'-AMP-activated protein kinase subunit gamma-1	AAKG1_MOUSE	9	0.128157	0.128157	3.66021	1.0366	0.102509
2 / Ctrl	P61164	Actr1a	Alpha-centractin	ACTZ_MOUSE	8	0.214491	0.214491	-2.93345	0.970666	0.102519
2 / Ctrl	P59325	Eif5	Eukaryotic translation initiation factor 5	IF5_MOUSE	22	0.122777	0.122777	-0.05407	0.999459	0.10266
2 / Ctrl	Q9ESZ8	Gtf2i	General transcription factor II-I	GTF2I_MOUSE	23	-0.144839	0.144839	-6.02243	0.939776	0.102758
2 / Ctrl	P41731	Cd63	CD63 antigen	CD63_MOUSE	2	-0.233742	0.233742	-8.03196	0.91968	0.102955
2 / Ctrl	Q8K0V4	Cnot3	CCR4-NOT transcription complex subunit 3	CNOT3_MOUSE	7	-0.141344	0.141344	-9.98052	0.900195	0.103332
2 / Ctrl	Q14AI0	DSCC1	Sister chromatid cohesion protein DCC1	DCC1_MOUSE	2	-0.0998831	0.0998831	-7.40569	0.925943	0.103785
2 / Ctrl	Q9CXW4	Rpl11	60S ribosomal protein L11	RL11_MOUSE	18	0.176194	0.176194	5.03402	1.05034	0.103898
2 / Ctrl	P46737	Brcc3	Lys-63-specific deubiquitinase BRCC36	BRCC3_MOUSE	4	-0.219986	0.219986	-8.70957	0.912904	0.103978
2 / Ctrl	Q8R2Y8	Ptrh2	Peptidyl-tRNA hydrolase 2, mitochondrial	PTH2_MOUSE	6	-0.188817	0.188817	-3.98791	0.960121	0.103996
2 / Ctrl	P15532	Nme1	Nucleoside diphosphate kinase A	NDKA_MOUSE	9	0.199086	0.199086	3.16377	1.03164	0.10419
2 / Ctrl	Q80WG5	Lrrc8a	Volume-regulated anion channel subunit LRRC8A	LRC8A_MOUSE	5	0.0830401	0.0830401	7.62928	1.07629	0.104192
2 / Ctrl	P53612	Rabggtb	Geranylgeranyl transferase type-2 subunit beta	PGTB2_MOUSE	4	0.0958354	0.0958354	6.88098	1.06881	0.104229
2 / Ctrl	O09061	Psmb1	Proteasome subunit beta type-1	PSB1_MOUSE	11	0.101548	0.101548	2.83994	1.0284	0.104539
2 / Ctrl	Q9D0S9	Hint2	Histidine triad nucleotide-binding protein 2, mitochondrial	HINT2_MOUSE	2	-0.0556785	0.0556785	-2.18494	0.978151	0.104886
2 / Ctrl	Q56A08	Gpkow	G patch domain and KOW motifs-containing protein	GPKOW_MOUSE	8	0.311278	0.311278	83.6704	1.8367	0.104948
2 / Ctrl	Q6NZQ2	Ddx31	Probable ATP-dependent RNA helicase DDX31	DDX31_MOUSE	5	0.284624	0.284624	9.33539	1.09335	0.105018
2 / Ctrl	Q922J3	Clip1	CAP-Gly domain-containing linker protein 1	CLIP1_MOUSE	28	0.122838	0.122838	8.58899	1.08589	0.105058
2 / Ctrl	Q8K2J0	Plcd3	1-phosphatidylinositol 4,5-bisphosphate phosphodiesterase delta-3	PLCD3_MOUSE	1	-0.118006	0.118006	-7.63625	0.923637	0.105058
2 / Ctrl	Q9CXG3	Ppil4	Peptidyl-prolyl cis-trans isomerase-like 4	PPIL4_MOUSE	7	-0.1836	0.1836	-32.7713	0.672287	0.105135
2 / Ctrl	Q8R1B4	Eif3c	Eukaryotic translation initiation factor 3 subunit C	EIF3C_MOUSE	36	0.158701	0.158701	6.52482	1.06525	0.105165
2 / Ctrl	Q9DBH0	Wwp2	NEDD4-like E3 ubiquitin-protein ligase WWP2	WWP2_MOUSE	1	0.804478	0.804478	88.886	1.88886	0.105281
2 / Ctrl	Q99L45	Eif2s2	Eukaryotic translation initiation factor 2 subunit 2	IF2B_MOUSE	34	0.124843	0.124843	-0.667207	0.993328	0.105338
2 / Ctrl	Q9D9K3	Aven	Cell death regulator Aven	AVEN_MOUSE	4	0.966693	0.966693	9.02587	1.09026	0.105438
2 / Ctrl	Q99L48	Nmd3	60S ribosomal export protein NMD3	NMD3_MOUSE	5	0.405841	0.405841	85.084	1.85084	0.105463
2 / Ctrl	P61087	Ube2k	Ubiquitin-conjugating enzyme E2 K	UBE2K_MOUSE	10	-0.109984	0.109984	-5.19495	0.948051	0.105468
2 / Ctrl	Q60854	Serpinb6	Serpin B6	SPB6_MOUSE	25	0.109229	0.109229	-0.190624	0.998094	0.105827
2 / Ctrl	Q08943	Ssrp1	FACT complex subunit SSRP1	SSRP1_MOUSE	28	0.0739897	0.0739897	4.60101	1.04601	0.105839
2 / Ctrl	Q9WVR4	Fxr2	Fragile X mental retardation syndrome-related protein 2	FXR2_MOUSE	14	-0.196388	0.196388	-9.49802	0.90502	0.106105
2 / Ctrl	O88879	Apaf1	Apoptotic protease-activating factor 1	APAF_MOUSE	4	-0.155738	0.155738	-11.8839	0.881161	0.106273
2 / Ctrl	Q9D5T0	Atad1	ATPase family AAA domain-containing protein 1	ATAD1_MOUSE	8	0.141696	0.141696	4.66629	1.04666	0.106316
2 / Ctrl	Q924Z5	Tram2	Translocating chain-associated membrane protein 2	TRAM2_MOUSE	1	-0.448135	0.448135	-22.9099	0.770901	0.10649
2 / Ctrl	Q9Z1K5	Arih1	E3 ubiquitin-protein ligase ARIH1	ARI1_MOUSE	8	-0.64733	0.64733	-12.333	0.87667	0.10698
2 / Ctrl	Q8VE22	Mrps23	28S ribosomal protein S23, mitochondrial	RT23_MOUSE	7	-0.0868104	0.0868104	-11.435	0.88565	0.107094
2 / Ctrl	Q8R5A3	Apbb1ip	Amyloid beta A4 precursor protein-binding family B member 1-interacting protein	AB1IP_MOUSE	9	0.196321	0.196321	3.29784	1.03298	0.107382
2 / Ctrl	Q52KI8	Srrm1	Serine/arginine repetitive matrix protein 1	SRRM1_MOUSE	14	0.268283	0.268283	8.01495	1.08015	0.107419
2 / Ctrl	Q8R3H9	Ttc4	Tetratricopeptide repeat protein 4	TTC4_MOUSE	2	-0.144109	0.144109	-12.5251	0.874749	0.108023
2 / Ctrl	Q60972	Rbbp4	Histone-binding protein RBBP4	RBBP4_MOUSE	14	0.148048	0.148048	2.56295	1.02563	0.108066
2 / Ctrl	Q8R2R3	Aagab	Alpha- and gamma-adaptin-binding protein p34	AAGAB_MOUSE	1	0.194121	0.194121	14.3204	1.1432	0.108066
2 / Ctrl	O70325	Gpx4	Phospholipid hydroperoxide glutathione peroxidase, mitochondrial	GPX41_MOUSE	7	0.0752341	0.0752341	2.83105	1.02831	0.108306
2 / Ctrl	Q8K3J1	Ndufs8	NADH dehydrogenase [ubiquinone] iron-sulfur protein 8, mitochondrial	NDUS8_MOUSE	8	-0.280143	0.280143	-9.84007	0.901599	0.108581
2 / Ctrl	Q9CQH8	Rpp14	Ribonuclease P protein subunit p14	RPP14_MOUSE	1	0.118524	0.118524	7.91731	1.07917	0.10867
2 / Ctrl	P24668	M6pr	Cation-dependent mannose-6-phosphate receptor	MPRD_MOUSE	5	0.0988516	0.0988516	7.15746	1.07157	0.108689
2 / Ctrl	Q8BL80	Arhgap22	Rho GTPase-activating protein 22	RHG22_MOUSE	4	0.0543215	0.0543215	3.07438	1.03074	0.108695
2 / Ctrl	Q99MD9	Nasp	Nuclear autoantigenic sperm protein	NASP_MOUSE	37	0.0824793	0.0824793	-1.95091	0.980491	0.108997
2 / Ctrl	Q99NB8	Ubqln4	Ubiquilin-4	UBQL4_MOUSE	10	0.110977	0.110977	0.0931361	1.00093	0.108997
2 / Ctrl	Q9CPW2	Fdx1l	Adrenodoxin-like protein, mitochondrial	ADXL_MOUSE	1	-0.104461	0.104461	-6.52457	0.934754	0.109433
2 / Ctrl	P40336	Vps26a	Vacuolar protein sorting-associated protein 26A	VP26A_MOUSE	18	-0.12846	0.12846	-2.88833	0.971117	0.109754
2 / Ctrl	P63005	Pafah1b1	Platelet-activating factor acetylhydrolase IB subunit alpha	LIS1_MOUSE	22	-0.116254	0.116254	-8.59152	0.914085	0.110657
2 / Ctrl	Q8QZX2	Haus3	HAUS augmin-like complex subunit 3	HAUS3_MOUSE	5	-0.300978	0.300978	-18.7833	0.812167	0.110693
2 / Ctrl	P51855	Gss	Glutathione synthetase	GSHB_MOUSE	8	0.201195	0.201195	2.56157	1.02562	0.111203
2 / Ctrl	B1AZA5	Tmem245	Transmembrane protein 245	TM245_MOUSE	3	0.339942	0.339942	49.7626	1.49763	0.111269
2 / Ctrl	P50518	Atp6v1e1	V-type proton ATPase subunit E 1	VATE1_MOUSE	12	0.128167	0.128167	2.80942	1.02809	0.111493
2 / Ctrl	P01831	Thy1	Thy-1 membrane glycoprotein	THY1_MOUSE	5	-0.0677673	0.0677673	-6.34536	0.936546	0.111584
2 / Ctrl	Q8R1I1	Uqcr10	Cytochrome b-c1 complex subunit 9	QCR9_MOUSE	2	0.0891051	0.0891051	5.10078	1.05101	0.111733
2 / Ctrl	P10922	H1f0	Histone H1.0	H10_MOUSE	6	0.499765	0.499765	-3.63226	0.963677	0.111926
2 / Ctrl	Q9Z103	Adnp	Activity-dependent neuroprotector homeobox protein	ADNP_MOUSE	18	-0.212284	0.212284	0.507114	1.00507	0.11204
2 / Ctrl	P08228	Sod1	Superoxide dismutase [Cu-Zn]	SODC_MOUSE	9	0.118083	0.118083	-1.87891	0.981211	0.112095
2 / Ctrl	P80313	Cct7	T-complex protein 1 subunit eta	TCPH_MOUSE	42	0.0956227	0.0956227	2.91686	1.02917	0.112095
2 / Ctrl	Q6NZJ6	Eif4g1	Eukaryotic translation initiation factor 4 gamma 1	IF4G1_MOUSE	73	0.117277	0.117277	6.89687	1.06897	0.112095
2 / Ctrl	Q8BFT2	Haus4	HAUS augmin-like complex subunit 4	HAUS4_MOUSE	4	-0.178662	0.178662	-12.8321	0.871679	0.112095
2 / Ctrl	P50543	S100a11	Protein S100-A11	S10AB_MOUSE	10	0.544994	0.544994	-9.40542	0.905946	0.112292
2 / Ctrl	Q80SW1	Ahcyl1	Putative adenosylhomocysteinase 2	SAHH2_MOUSE	14	-0.137048	0.137048	-10.9787	0.890213	0.112294
2 / Ctrl	Q60996	Ppp2r5c	Serine/threonine-protein phosphatase 2A 56 kDa regulatory subunit gamma isoform	2A5G_MOUSE	9	0.0817347	0.0817347	3.91786	1.03918	0.112305
2 / Ctrl	Q8R1V4	Tmed4	Transmembrane emp24 domain-containing protein 4	TMED4_MOUSE	7	0.107391	0.107391	1.12117	1.01121	0.112502
2 / Ctrl	Q9CPZ6	Ormdl3	ORM1-like protein 3	ORML3_MOUSE	1	0.113689	0.113689	7.95592	1.07956	0.112532
2 / Ctrl	Q7TT37	Ikbkap	Elongator complex protein 1	ELP1_MOUSE	31	-0.0829349	0.0829349	-3.00283	0.969972	0.112613
2 / Ctrl	Q9CXL3	NaN	Uncharacterized protein C7orf50 homolog	CG050_MOUSE	6	0.0481626	0.0481626	3.46377	1.03464	0.112613
2 / Ctrl	Q91WN1	Dnajc9	DnaJ homolog subfamily C member 9	DNJC9_MOUSE	10	-0.0628626	0.0628626	-8.89743	0.911026	0.112845
2 / Ctrl	Q11136	Pepd	Xaa-Pro dipeptidase	PEPD_MOUSE	2	-0.135211	0.135211	-7.37666	0.926233	0.112845
2 / Ctrl	Q571E4	Galns	N-acetylgalactosamine-6-sulfatase	GALNS_MOUSE	1	-0.117329	0.117329	-7.4157	0.925843	0.113154
2 / Ctrl	Q9DBD5	Pelp1	Proline-, glutamic acid- and leucine-rich protein 1	PELP1_MOUSE	13	0.0958921	0.0958921	5.80698	1.05807	0.113339
2 / Ctrl	Q8CEI1	Bola3	BolA-like protein 3	BOLA3_MOUSE	1	0.17027	0.17027	12.1453	1.12145	0.113866
2 / Ctrl	P14576	Srp54	Signal recognition particle 54 kDa protein	SRP54_MOUSE	24	0.107449	0.107449	6.10941	1.06109	0.113942
2 / Ctrl	Q8C1Z8	Trmt10a	tRNA methyltransferase 10 homolog A	TM10A_MOUSE	4	0.177792	0.177792	9.4963	1.09496	0.113955
2 / Ctrl	P54818	Galc	Galactocerebrosidase	GALC_MOUSE	3	-0.194664	0.194664	-1.92685	0.980732	0.114156
2 / Ctrl	Q99LJ0	Cttnbp2nl	CTTNBP2 N-terminal-like protein	CT2NL_MOUSE	10	0.165916	0.165916	8.84583	1.08846	0.114156
2 / Ctrl	Q9D554	Sf3a3	Splicing factor 3A subunit 3	SF3A3_MOUSE	24	0.203786	0.203786	1.98772	1.01988	0.114211
2 / Ctrl	Q791V5	Mtch2	Mitochondrial carrier homolog 2	MTCH2_MOUSE	9	-0.0999375	0.0999375	-4.05534	0.959447	0.114267
2 / Ctrl	Q9D7M8	Polr2d	DNA-directed RNA polymerase II subunit RPB4	RPB4_MOUSE	6	-0.155809	0.155809	-10.6368	0.893632	0.114389
2 / Ctrl	Q0KL02	Trio	Triple functional domain protein	TRIO_MOUSE	9	-0.0971555	0.0971555	-3.19324	0.968068	0.114584
2 / Ctrl	Q8BTJ4	Enpp4	Bis(5'-adenosyl)-triphosphatase enpp4	ENPP4_MOUSE	1	-0.0968421	0.0968421	-6.53797	0.93462	0.114617
2 / Ctrl	Q9WV92	Epb41l3	Band 4.1-like protein 3	E41L3_MOUSE	39	-0.119575	0.119575	-6.44507	0.935549	0.114722
2 / Ctrl	Q8R0H9	Gga1	ADP-ribosylation factor-binding protein GGA1	GGA1_MOUSE	6	-0.158402	0.158402	-10.8129	0.891871	0.114837
2 / Ctrl	Q9R207	Nbn	Nibrin	NBN_MOUSE	3	-0.304035	0.304035	-5.60886	0.943911	0.114858
2 / Ctrl	Q60949	Tbc1d1	TBC1 domain family member 1	TBCD1_MOUSE	2	0.121064	0.121064	8.99722	1.08997	0.115201
2 / Ctrl	Q6PDM2	Srsf1	Serine/arginine-rich splicing factor 1	SRSF1_MOUSE	24	0.157884	0.157884	-2.17305	0.978269	0.1154
2 / Ctrl	Q9WUK4	Rfc2	Replication factor C subunit 2	RFC2_MOUSE	17	-0.127425	0.127425	-4.80976	0.951902	0.115497
2 / Ctrl	P51480	Cdkn2a	Cyclin-dependent kinase inhibitor 2A	CDN2A_MOUSE	4	-0.0915609	0.0915609	-9.5968	0.904032	0.115497
2 / Ctrl	Q80U72	Scrib	Protein scribble homolog	SCRIB_MOUSE	16	0.137954	0.137954	3.77799	1.03778	0.116142
2 / Ctrl	P17225	Ptbp1	Polypyrimidine tract-binding protein 1	PTBP1_MOUSE	31	0.109305	0.109305	3.11564	1.03116	0.116847
2 / Ctrl	Q921I9	Exosc4	Exosome complex component RRP41	EXOS4_MOUSE	4	0.10308	0.10308	6.36438	1.06364	0.116934
2 / Ctrl	Q8BND5	Qsox1	Sulfhydryl oxidase 1	QSOX1_MOUSE	1	-0.506579	0.506579	-26.3241	0.736759	0.11694
2 / Ctrl	Q91X20	Ash2l	Set1/Ash2 histone methyltransferase complex subunit ASH2	ASH2L_MOUSE	10	0.261955	0.261955	69.3201	1.6932	0.117062
2 / Ctrl	Q8VE88	Fam114a2	Protein FAM114A2	F1142_MOUSE	9	0.212661	0.212661	11.5163	1.11516	0.117142
2 / Ctrl	Q99KV1	Dnajb11	DnaJ homolog subfamily B member 11	DJB11_MOUSE	13	0.119119	0.119119	4.99185	1.04992	0.117169
2 / Ctrl	Q9JK92	Hspb8	Heat shock protein beta-8	HSPB8_MOUSE	3	0.2778	0.2778	6.53975	1.0654	0.117353
2 / Ctrl	Q8K4Q0	Rptor	Regulatory-associated protein of mTOR	RPTOR_MOUSE	1	-0.247612	0.247612	-15.9726	0.840274	0.117515
2 / Ctrl	Q91YD9	Wasl	Neural Wiskott-Aldrich syndrome protein	WASL_MOUSE	5	-0.544731	0.544731	-21.0402	0.789598	0.117868
2 / Ctrl	O35166	Gosr2	Golgi SNAP receptor complex member 2	GOSR2_MOUSE	5	0.143083	0.143083	3.32218	1.03322	0.117868
2 / Ctrl	Q922S8	Kif2c	Kinesin-like protein KIF2C	KIF2C_MOUSE	15	0.0676757	0.0676757	3.21173	1.03212	0.117893
2 / Ctrl	Q9CQN7	Mrpl41	39S ribosomal protein L41, mitochondrial	RM41_MOUSE	5	0.0895667	0.0895667	5.16772	1.05168	0.118079
2 / Ctrl	Q8R404	Mic13	MICOS complex subunit MIC13	MIC13_MOUSE	2	-0.350259	0.350259	-13.5406	0.864594	0.118257
2 / Ctrl	A2AJT4	Pnisr	Arginine/serine-rich protein PNISR	PNISR_MOUSE	1	0.102283	0.102283	7.39735	1.07397	0.118618
2 / Ctrl	Q9D1D4	Tmed10	Transmembrane emp24 domain-containing protein 10	TMEDA_MOUSE	14	0.220946	0.220946	3.58394	1.03584	0.118769
2 / Ctrl	Q9WU00	Nrf1	Nuclear respiratory factor 1	NRF1_MOUSE	1	-0.0962268	0.0962268	-6.32591	0.936741	0.118769
2 / Ctrl	Q8R2U2	Nepro	Protein nepro	NEPRO_MOUSE	5	-0.299238	0.299238	-14.6346	0.853654	0.118861
2 / Ctrl	P63001	Rac1	Ras-related C3 botulinum toxin substrate 1	RAC1_MOUSE	8	0.190108	0.190108	-6.93421	0.930658	0.118875
2 / Ctrl	P52800	Efnb2	Ephrin-B2	EFNB2_MOUSE	1	-0.260659	0.260659	-17.8773	0.821227	0.118875
2 / Ctrl	Q01768	Nme2	Nucleoside diphosphate kinase B	NDKB_MOUSE	15	0.103108	0.103108	6.82756	1.06828	0.118979
2 / Ctrl	O09106	Hdac1	Histone deacetylase 1	HDAC1_MOUSE	19	0.111158	0.111158	3.41377	1.03414	0.119061
2 / Ctrl	P70353	Nfyc	Nuclear transcription factor Y subunit gamma	NFYC_MOUSE	4	0.0778096	0.0778096	5.75588	1.05756	0.119172
2 / Ctrl	A2A6A1	Gpatch8	G patch domain-containing protein 8	GPTC8_MOUSE	6	0.305283	0.305283	33.3202	1.3332	0.11932
2 / Ctrl	Q8K0B2	Lmbrd1	Probable lysosomal cobalamin transporter	LMBD1_MOUSE	1	-0.212167	0.212167	-13.4541	0.865459	0.119469
2 / Ctrl	Q8CFE2	NaN	UPF0609 protein C4orf27 homolog	CD027_MOUSE	8	0.162799	0.162799	8.82846	1.08828	0.119525
2 / Ctrl	Q5Y5T1	Zdhhc20	Probable palmitoyltransferase ZDHHC20	ZDH20_MOUSE	3	0.191034	0.191034	12.1773	1.12177	0.119625
2 / Ctrl	Q6P2L6	Whsc1l1	Histone-lysine N-methyltransferase NSD3	NSD3_MOUSE	4	-0.186377	0.186377	-13.9012	0.860988	0.120067
2 / Ctrl	P0C7N9	Psmg4	Proteasome assembly chaperone 4	PSMG4_MOUSE	3	0.201729	0.201729	14.9651	1.14965	0.120156
2 / Ctrl	Q91YR9	Ptgr1	Prostaglandin reductase 1	PTGR1_MOUSE	9	-0.0759963	0.0759963	-4.38723	0.956128	0.120313
2 / Ctrl	Q921V7	Slc44a3	Choline transporter-like protein 3	CTL3_MOUSE	2	0.263466	0.263466	4.45986	1.0446	0.120396
2 / Ctrl	Q61846	Melk	Maternal embryonic leucine zipper kinase	MELK_MOUSE	1	0.177467	0.177467	9.01586	1.09016	0.12068
2 / Ctrl	Q9D6R2	Idh3a	Isocitrate dehydrogenase [NAD] subunit alpha, mitochondrial	IDH3A_MOUSE	19	-0.13489	0.13489	-9.44378	0.905562	0.120856
2 / Ctrl	Q9DBU0	Tm9sf1	Transmembrane 9 superfamily member 1	TM9S1_MOUSE	1	0.911599	0.911599	82.5853	1.82585	0.121044
2 / Ctrl	Q91WK1	Spryd4	SPRY domain-containing protein 4	SPRY4_MOUSE	6	-0.22193	0.22193	-33.0773	0.669227	0.121099
2 / Ctrl	Q3TCJ1	Fam175b	BRISC complex subunit Abro1	F175B_MOUSE	3	-0.0960801	0.0960801	-5.51687	0.944831	0.121328
2 / Ctrl	Q8QZT1	Acat1	Acetyl-CoA acetyltransferase, mitochondrial	THIL_MOUSE	19	-0.0790994	0.0790994	-5.24977	0.947502	0.121552
2 / Ctrl	Q9D906	Atg7	Ubiquitin-like modifier-activating enzyme ATG7	ATG7_MOUSE	2	0.114582	0.114582	7.45992	1.0746	0.121556
2 / Ctrl	Q8CE50	Snx30	Sorting nexin-30	SNX30_MOUSE	4	-0.328833	0.328833	-14.3108	0.856892	0.122054
2 / Ctrl	Q8K021	Scamp1	Secretory carrier-associated membrane protein 1	SCAM1_MOUSE	4	0.300028	0.300028	69.0339	1.69034	0.122251
2 / Ctrl	Q8BR65	Suds3	Sin3 histone deacetylase corepressor complex component SDS3	SDS3_MOUSE	4	0.472071	0.472071	29.1627	1.29163	0.122367
2 / Ctrl	Q8K4R9	Dlgap5	Disks large-associated protein 5	DLGP5_MOUSE	6	0.0628342	0.0628342	5.03475	1.05035	0.12246
2 / Ctrl	Q8BLF1	Nceh1	Neutral cholesterol ester hydrolase 1	NCEH1_MOUSE	10	-0.217749	0.217749	-28.6676	0.713324	0.122781
2 / Ctrl	P28741	Kif3a	Kinesin-like protein KIF3A	KIF3A_MOUSE	4	-0.282887	0.282887	-18.9732	0.810268	0.122944
2 / Ctrl	Q80UM7	Mogs	Mannosyl-oligosaccharide glucosidase	MOGS_MOUSE	21	0.1774	0.1774	10.442	1.10442	0.12348
2 / Ctrl	Q9Z2D3	Dfna5	Non-syndromic hearing impairment protein 5 homolog	DFNA5_MOUSE	3	-0.653915	0.653915	-75.6919	0.243081	0.12359
2 / Ctrl	O35216	Cenpa	Histone H3-like centromeric protein A	CENPA_MOUSE	1	-0.0588911	0.0588911	-4.04701	0.95953	0.123623
2 / Ctrl	Q9CPX7	Mrps16	28S ribosomal protein S16, mitochondrial	RT16_MOUSE	3	0.0867541	0.0867541	2.20011	1.022	0.123685
2 / Ctrl	O54940	Bnip2	BCL2/adenovirus E1B 19 kDa protein-interacting protein 2	BNIP2_MOUSE	3	-0.112069	0.112069	-4.43551	0.955645	0.12371
2 / Ctrl	Q810D6	Grwd1	Glutamate-rich WD repeat-containing protein 1	GRWD1_MOUSE	12	0.149734	0.149734	8.95107	1.08951	0.124033
2 / Ctrl	P30999	Ctnnd1	Catenin delta-1	CTND1_MOUSE	34	0.0670968	0.0670968	5.52542	1.05525	0.124072
2 / Ctrl	Q91YM4	Tbrg4	Protein TBRG4	TBRG4_MOUSE	13	-0.0707781	0.0707781	-4.29654	0.957035	0.124072
2 / Ctrl	Q8BRG8	Tmem209	Transmembrane protein 209	TM209_MOUSE	5	-0.231304	0.231304	-10.4541	0.895459	0.1241
2 / Ctrl	Q9ES28	Arhgef7	Rho guanine nucleotide exchange factor 7	ARHG7_MOUSE	13	-0.100359	0.100359	-14.4606	0.855394	0.124152
2 / Ctrl	Q61151	Ppp2r5e	Serine/threonine-protein phosphatase 2A 56 kDa regulatory subunit epsilon isoform	2A5E_MOUSE	4	0.457912	0.457912	67.1769	1.67177	0.12433
2 / Ctrl	Q8VE73	Cul7	Cullin-7	CUL7_MOUSE	10	-0.145726	0.145726	-5.26759	0.947324	0.124391
2 / Ctrl	P83870	Phf5a	PHD finger-like domain-containing protein 5A	PHF5A_MOUSE	6	0.162889	0.162889	9.22019	1.0922	0.124544
2 / Ctrl	Q99MK9	Rassf1	Ras association domain-containing protein 1	RASF1_MOUSE	3	-0.340197	0.340197	-28.0957	0.719043	0.124583
2 / Ctrl	Q63850	Nup62	Nuclear pore glycoprotein p62	NUP62_MOUSE	10	0.122111	0.122111	9.69599	1.09696	0.124647
2 / Ctrl	Q811L6	Mast4	Microtubule-associated serine/threonine-protein kinase 4	MAST4_MOUSE	3	0.100114	0.100114	7.21619	1.07216	0.124859
2 / Ctrl	Q80YS6	Afap1	Actin filament-associated protein 1	AFAP1_MOUSE	2	-0.671251	0.671251	-23.6089	0.763911	0.124926
2 / Ctrl	B1AQJ2	Usp36	Ubiquitin carboxyl-terminal hydrolase 36	UBP36_MOUSE	3	0.424185	0.424185	18.5334	1.18533	0.125414
2 / Ctrl	Q8C3X8	Lmf2	Lipase maturation factor 2	LMF2_MOUSE	12	0.145214	0.145214	9.62388	1.09624	0.125444
2 / Ctrl	Q80YD1	Supv3l1	ATP-dependent RNA helicase SUPV3L1, mitochondrial	SUV3_MOUSE	8	-0.0792895	0.0792895	-0.665548	0.993345	0.125698
2 / Ctrl	P36916	Gnl1	Guanine nucleotide-binding protein-like 1	GNL1_MOUSE	14	-0.0545107	0.0545107	-3.89418	0.961058	0.125745
2 / Ctrl	P62892	Rpl39	60S ribosomal protein L39	RL39_MOUSE	1	0.141107	0.141107	1.26673	1.01267	0.125919
2 / Ctrl	P05202	Got2	Aspartate aminotransferase, mitochondrial	AATM_MOUSE	29	0.0797803	0.0797803	-1.7035	0.982965	0.12594
2 / Ctrl	Q9CQ40	Mrpl49	39S ribosomal protein L49, mitochondrial	RM49_MOUSE	3	0.0781239	0.0781239	6.19232	1.06192	0.12594
2 / Ctrl	Q921Q7	Rin1	Ras and Rab interactor 1	RIN1_MOUSE	8	0.181217	0.181217	4.72095	1.04721	0.126036
2 / Ctrl	Q7TSI3	Ppp6r1	Serine/threonine-protein phosphatase 6 regulatory subunit 1	PP6R1_MOUSE	3	0.310622	0.310622	29.584	1.29584	0.126193
2 / Ctrl	P70444	Bid	BH3-interacting domain death agonist	BID_MOUSE	6	-0.191178	0.191178	-5.9398	0.940602	0.126262
2 / Ctrl	Q9JHK4	Rabggta	Geranylgeranyl transferase type-2 subunit alpha	PGTA_MOUSE	4	0.470227	0.470227	41.8456	1.41846	0.126496
2 / Ctrl	P62858	Rps28	40S ribosomal protein S28	RS28_MOUSE	5	0.446525	0.446525	2.78122	1.02781	0.126675
2 / Ctrl	Q9R0Q9	Mpdu1	Mannose-P-dolichol utilization defect 1 protein	MPU1_MOUSE	3	-0.0610402	0.0610402	-2.76441	0.972356	0.126752
2 / Ctrl	Q6PCN7	Hltf	Helicase-like transcription factor	HLTF_MOUSE	2	-0.902894	0.902894	-37.9684	0.620316	0.126752
2 / Ctrl	P47856	Gfpt1	Glutamine--fructose-6-phosphate aminotransferase [isomerizing] 1	GFPT1_MOUSE	28	-0.106569	0.106569	-1.10651	0.988935	0.127004
2 / Ctrl	Q80Y81	Elac2	Zinc phosphodiesterase ELAC protein 2	RNZ2_MOUSE	16	0.0564185	0.0564185	5.14742	1.05147	0.127004
2 / Ctrl	Q9D051	Pdhb	Pyruvate dehydrogenase E1 component subunit beta, mitochondrial	ODPB_MOUSE	13	-0.21808	0.21808	-5.73706	0.942629	0.127084
2 / Ctrl	Q8C0I1	Agps	Alkyldihydroxyacetonephosphate synthase, peroxisomal	ADAS_MOUSE	22	-0.0810563	0.0810563	-1.10601	0.98894	0.127198
2 / Ctrl	Q6Y685	Tacc1	Transforming acidic coiled-coil-containing protein 1	TACC1_MOUSE	2	-0.464876	0.464876	-23.0708	0.769292	0.127198
2 / Ctrl	P62900	Rpl31	60S ribosomal protein L31	RL31_MOUSE	15	0.393479	0.393479	4.6311	1.04631	0.127319
2 / Ctrl	Q99J09	Wdr77	Methylosome protein 50	MEP50_MOUSE	10	0.0532412	0.0532412	0.78256	1.00783	0.127319
2 / Ctrl	Q8BIJ6	Iars2	Isoleucine--tRNA ligase, mitochondrial	SYIM_MOUSE	23	0.295407	0.295407	-3.80122	0.961988	0.127727
2 / Ctrl	Q62351	Tfrc	Transferrin receptor protein 1	TFR1_MOUSE	41	0.104542	0.104542	3.68367	1.03684	0.127778
2 / Ctrl	Q9DBR7	Ppp1r12a	Protein phosphatase 1 regulatory subunit 12A	MYPT1_MOUSE	32	-0.0658736	0.0658736	-5.19694	0.948031	0.127858
2 / Ctrl	Q8QZV7	Asun	Protein asunder homolog	ASUN_MOUSE	8	-0.232011	0.232011	-9.48495	0.905151	0.12834
2 / Ctrl	Q80WW9	Ddrgk1	DDRGK domain-containing protein 1	DDRGK_MOUSE	1	0.259906	0.259906	18.5064	1.18506	0.128546
2 / Ctrl	Q9EQW7	Kif13a	Kinesin-like protein KIF13A	KI13A_MOUSE	2	-0.110294	0.110294	-6.74193	0.932581	0.129035
2 / Ctrl	Q9D706	Rpap3	RNA polymerase II-associated protein 3	RPAP3_MOUSE	12	0.134866	0.134866	0.782305	1.00782	0.129277
2 / Ctrl	Q99KI0	Aco2	Aconitate hydratase, mitochondrial	ACON_MOUSE	42	-0.0766855	0.0766855	-6.01655	0.939834	0.129581
2 / Ctrl	P24610	Pax3	Paired box protein Pax-3	PAX3_MOUSE	2	-0.28627	0.28627	-15.5361	0.844639	0.129655
2 / Ctrl	E9Q557	Dsp	Desmoplakin	DESP_MOUSE	15	-0.330566	0.330566	-17.0913	0.829087	0.129856
2 / Ctrl	Q9D8Y1	Tmem126a	Transmembrane protein 126A	T126A_MOUSE	7	0.175166	0.175166	0.467674	1.00468	0.129943
2 / Ctrl	Q9D2N4	Dtna	Dystrobrevin alpha	DTNA_MOUSE	1	-0.293738	0.293738	-18.2769	0.817231	0.130013
2 / Ctrl	Q8R1F0	D8Ertd738e	Leydig cell tumor 10 kDa protein homolog	L10K_MOUSE	2	0.254176	0.254176	19.1088	1.19109	0.130079
2 / Ctrl	O54946	Dnajb6	DnaJ homolog subfamily B member 6	DNJB6_MOUSE	5	0.0616245	0.0616245	4.83959	1.0484	0.130149
2 / Ctrl	P61255	Rpl26	60S ribosomal protein L26	RL26_MOUSE	16	0.169768	0.169768	1.39342	1.01393	0.130227
2 / Ctrl	A2ASS6	Ttn	Titin	TITIN_MOUSE	5	0.0888137	0.0888137	6.94887	1.06949	0.130227
2 / Ctrl	E9Q735	Ube4a	Ubiquitin conjugation factor E4 A	UBE4A_MOUSE	1	-0.430175	0.430175	-22.4701	0.775299	0.130227
2 / Ctrl	P62307	Snrpf	Small nuclear ribonucleoprotein F	RUXF_MOUSE	4	0.10558	0.10558	8.57343	1.08573	0.130258
2 / Ctrl	Q91YN5	Uap1	UDP-N-acetylhexosamine pyrophosphorylase	UAP1_MOUSE	8	0.165424	0.165424	14.3917	1.14392	0.130526
2 / Ctrl	Q8VH37	Hdac8	Histone deacetylase 8	HDAC8_MOUSE	2	-0.171687	0.171687	-10.7718	0.892282	0.131173
2 / Ctrl	Q6ZQI3	Mlec	Malectin	MLEC_MOUSE	11	0.182467	0.182467	3.9794	1.03979	0.131252
2 / Ctrl	Q6QI06	Rictor	Rapamycin-insensitive companion of mTOR	RICTR_MOUSE	4	0.32439	0.32439	33.4913	1.33491	0.131269
2 / Ctrl	Q9Z0L0	Tpbg	Trophoblast glycoprotein	TPBG_MOUSE	6	-0.107916	0.107916	-11.3672	0.886328	0.131281
2 / Ctrl	P17897	Lyz1	Lysozyme C-1	LYZ1_MOUSE	1	-0.464056	0.464056	-22.6666	0.773334	0.131586
2 / Ctrl	Q9D1P4	Chordc1	Cysteine and histidine-rich domain-containing protein 1	CHRD1_MOUSE	16	0.0791328	0.0791328	-0.284717	0.997153	0.131997
2 / Ctrl	O55135	Eif6	Eukaryotic translation initiation factor 6	IF6_MOUSE	8	0.14556	0.14556	2.38765	1.02388	0.132078
2 / Ctrl	O70433	Fhl2	Four and a half LIM domains protein 2	FHL2_MOUSE	4	-0.123894	0.123894	-10.5067	0.894933	0.132134
2 / Ctrl	Q9D168	Ints12	Integrator complex subunit 12	INT12_MOUSE	4	0.147246	0.147246	4.12277	1.04123	0.132222
2 / Ctrl	Q7TMK9	Syncrip	Heterogeneous nuclear ribonucleoprotein Q	HNRPQ_MOUSE	34	0.148254	0.148254	3.26835	1.03268	0.132541
2 / Ctrl	Q9CQI9	Med30	Mediator of RNA polymerase II transcription subunit 30	MED30_MOUSE	2	0.0649154	0.0649154	5.9827	1.05983	0.1326
2 / Ctrl	O35887	Calu	Calumenin	CALU_MOUSE	23	-0.133172	0.133172	-4.29259	0.957074	0.132898
2 / Ctrl	Q9QZS3	Numb	Protein numb homolog	NUMB_MOUSE	2	-0.100961	0.100961	-4.37331	0.956267	0.133249
2 / Ctrl	Q91V64	Isoc1	Isochorismatase domain-containing protein 1	ISOC1_MOUSE	3	0.28302	0.28302	17.8649	1.17865	0.133254
2 / Ctrl	Q9Z2N8	Actl6a	Actin-like protein 6A	ACL6A_MOUSE	12	-0.0678012	0.0678012	-4.77951	0.952205	0.133514
2 / Ctrl	Q8CEE7	Rdh13	Retinol dehydrogenase 13	RDH13_MOUSE	3	0.527275	0.527275	100.217	2.00217	0.133969
2 / Ctrl	Q8BG73	Sh3bgrl2	SH3 domain-binding glutamic acid-rich-like protein 2	SH3L2_MOUSE	2	0.235834	0.235834	2.23451	1.02235	0.13413
2 / Ctrl	P62874	Gnb1	Guanine nucleotide-binding protein G(I)/G(S)/G(T) subunit beta-1	GBB1_MOUSE	11	-0.196888	0.196888	-3.84486	0.961551	0.134134
2 / Ctrl	Q6DVA0	Lemd2	LEM domain-containing protein 2	LEMD2_MOUSE	6	-0.101003	0.101003	-2.56194	0.974381	0.134134
2 / Ctrl	P68037	Ube2l3	Ubiquitin-conjugating enzyme E2 L3	UB2L3_MOUSE	9	-0.237495	0.237495	-3.85452	0.961455	0.134166
2 / Ctrl	P97311	Mcm6	DNA replication licensing factor MCM6	MCM6_MOUSE	50	0.0546884	0.0546884	-2.25917	0.977408	0.134198
2 / Ctrl	Q8BL66	Eea1	Early endosome antigen 1	EEA1_MOUSE	41	-0.0971323	0.0971323	-3.5081	0.964919	0.134207
2 / Ctrl	Q99MK8	Adrbk1	Beta-adrenergic receptor kinase 1	ARBK1_MOUSE	6	0.173045	0.173045	19.9813	1.19981	0.134924
2 / Ctrl	Q6PFX9	Tnks	Tankyrase-1	TNKS1_MOUSE	1	0.361218	0.361218	25.3623	1.25362	0.135048
2 / Ctrl	Q64442	Sord	Sorbitol dehydrogenase	DHSO_MOUSE	8	-0.0803235	0.0803235	-7.69748	0.923025	0.135132
2 / Ctrl	Q9ESW8	Pgpep1	Pyroglutamyl-peptidase 1	PGPI_MOUSE	1	-0.250828	0.250828	-16.5613	0.834387	0.135208
2 / Ctrl	B2RUR8	Otud7b	OTU domain-containing protein 7B	OTU7B_MOUSE	8	-0.174934	0.174934	-4.58068	0.954193	0.135274
2 / Ctrl	Q9CWJ9	Atic	Bifunctional purine biosynthesis protein PURH	PUR9_MOUSE	46	0.0584659	0.0584659	2.35843	1.02358	0.135274
2 / Ctrl	Q9DD02	L7rn6	Protein Hikeshi	HIKES_MOUSE	1	0.620724	0.620724	44.8808	1.44881	0.135835
2 / Ctrl	P60867	Rps20	40S ribosomal protein S20	RS20_MOUSE	8	0.574699	0.574699	8.02935	1.08029	0.136075
2 / Ctrl	Q8VHK9	Dhx36	ATP-dependent RNA helicase DHX36	DHX36_MOUSE	28	-0.0785007	0.0785007	-2.16772	0.978323	0.136212
2 / Ctrl	Q7TMY7	Ipo8	Importin-8	IPO8_MOUSE	3	0.105814	0.105814	10.3041	1.10304	0.136239
2 / Ctrl	O88531	Ppt1	Palmitoyl-protein thioesterase 1	PPT1_MOUSE	8	-0.11	0.11	-4.22369	0.957763	0.13624
2 / Ctrl	Q6P6L0	Filip1l	Filamin A-interacting protein 1-like	FIL1L_MOUSE	22	0.0996221	0.0996221	7.13187	1.07132	0.136704
2 / Ctrl	Q99MR6	Srrt	Serrate RNA effector molecule homolog	SRRT_MOUSE	32	-0.109411	0.109411	-2.83436	0.971656	0.13745
2 / Ctrl	Q80SY5	Prpf38b	Pre-mRNA-splicing factor 38B	PR38B_MOUSE	12	-0.103098	0.103098	-17.8078	0.821922	0.137457
2 / Ctrl	Q8C263	Ska3	Spindle and kinetochore-associated protein 3	SKA3_MOUSE	7	0.375894	0.375894	13.6895	1.1369	0.13771
2 / Ctrl	Q9D8V0	Hm13	Minor histocompatibility antigen H13	HM13_MOUSE	8	0.141821	0.141821	0.216865	1.00217	0.137763
2 / Ctrl	Q8R054	Srpx2	Sushi repeat-containing protein SRPX2	SRPX2_MOUSE	1	-0.856501	0.856501	-36.6703	0.633297	0.137763
2 / Ctrl	P07901	Hsp90aa1	Heat shock protein HSP 90-alpha	HS90A_MOUSE	68	0.11902	0.11902	7.1188	1.07119	0.138047
2 / Ctrl	Q922Q8	Lrrc59	Leucine-rich repeat-containing protein 59	LRC59_MOUSE	17	0.119782	0.119782	6.43004	1.0643	0.138489
2 / Ctrl	Q9R1P4	Psma1	Proteasome subunit alpha type-1	PSA1_MOUSE	21	0.136741	0.136741	1.93298	1.01933	0.138489
2 / Ctrl	Q9CQF3	Nudt21	Cleavage and polyadenylation specificity factor subunit 5	CPSF5_MOUSE	13	0.126728	0.126728	0.770493	1.0077	0.138654
2 / Ctrl	O88907;Q8C5D8	Pias1;Pias2	E3 SUMO-protein ligase PIAS1;E3 SUMO-protein ligase PIAS2	PIAS1_MOUSE;PIAS2_MOUSE	1	-0.106265	0.106265	-7.31268	0.926873	0.138911
2 / Ctrl	Q62136	Ptpn21	Tyrosine-protein phosphatase non-receptor type 21	PTN21_MOUSE	2	0.398069	0.398069	32.4802	1.3248	0.139053
2 / Ctrl	O35379	Abcc1	Multidrug resistance-associated protein 1	MRP1_MOUSE	21	-0.148486	0.148486	-6.86831	0.931317	0.139081
2 / Ctrl	Q9QUI0	Rhoa	Transforming protein RhoA	RHOA_MOUSE	14	0.231604	0.231604	3.50415	1.03504	0.13909
2 / Ctrl	Q9CPW3	Mrpl54	39S ribosomal protein L54, mitochondrial	RM54_MOUSE	2	-0.33731	0.33731	-14.2234	0.857766	0.139131
2 / Ctrl	Q8R344	Ccdc12	Coiled-coil domain-containing protein 12	CCD12_MOUSE	2	-0.213351	0.213351	-6.54815	0.934518	0.139292
2 / Ctrl	Q8CES0	Naa30	N-alpha-acetyltransferase 30	NAA30_MOUSE	7	0.171759	0.171759	5.7187	1.05719	0.139292
2 / Ctrl	Q3UKJ7	Smu1	WD40 repeat-containing protein SMU1	SMU1_MOUSE	14	-0.148933	0.148933	-5.25402	0.94746	0.139479
2 / Ctrl	Q8C4Y3	Nelfb	Negative elongation factor B	NELFB_MOUSE	9	0.233929	0.233929	15.7769	1.15777	0.139504
2 / Ctrl	Q9JJ28	Flii	Protein flightless-1 homolog	FLII_MOUSE	37	0.0798792	0.0798792	0.793531	1.00794	0.139763
2 / Ctrl	Q61187	Tsg101	Tumor susceptibility gene 101 protein	TS101_MOUSE	9	0.109117	0.109117	2.75412	1.02754	0.139772
2 / Ctrl	Q921M7	Fam49b	Protein FAM49B	FA49B_MOUSE	10	-0.199475	0.199475	-3.29993	0.967001	0.139793
2 / Ctrl	O55234	Psmb5	Proteasome subunit beta type-5	PSB5_MOUSE	18	0.142091	0.142091	-0.449405	0.995506	0.139859
2 / Ctrl	Q8BKC5	Ipo5	Importin-5	IPO5_MOUSE	57	0.0984671	0.0984671	3.27181	1.03272	0.139905
2 / Ctrl	Q6Y7W8	Gigyf2	PERQ amino acid-rich with GYF domain-containing protein 2	PERQ2_MOUSE	19	0.292204	0.292204	-15.9327	0.840673	0.140026
2 / Ctrl	P27808	Mgat1	Alpha-1,3-mannosyl-glycoprotein 2-beta-N-acetylglucosaminyltransferase	MGAT1_MOUSE	7	0.103204	0.103204	7.89862	1.07899	0.140026
2 / Ctrl	Q8CC88	Vwa8	von Willebrand factor A domain-containing protein 8	VWA8_MOUSE	7	-0.349565	0.349565	-63.1193	0.368807	0.140026
2 / Ctrl	O35691	Pnn	Pinin	PININ_MOUSE	25	0.193768	0.193768	8.26527	1.08265	0.140271
2 / Ctrl	Q9CQ19	Myl9	Myosin regulatory light polypeptide 9	MYL9_MOUSE	3	0.0912369	0.0912369	4.05351	1.04054	0.140453
2 / Ctrl	Q9JJU8	Sh3bgrl	SH3 domain-binding glutamic acid-rich-like protein	SH3L1_MOUSE	7	0.502512	0.502512	-1.85419	0.981458	0.140587
2 / Ctrl	Q9QZL0	Ripk3	Receptor-interacting serine/threonine-protein kinase 3	RIPK3_MOUSE	7	0.352403	0.352403	27.5896	1.2759	0.140758
2 / Ctrl	Q571H0	Urb1	Nucleolar pre-ribosomal-associated protein 1	NPA1P_MOUSE	14	0.0908856	0.0908856	4.89918	1.04899	0.140758
2 / Ctrl	P97863	Nfib	Nuclear factor 1 B-type	NFIB_MOUSE	5	-0.368423	0.368423	-25.3924	0.746076	0.140758
2 / Ctrl	Q9DBY8	Nvl	Nuclear valosin-containing protein-like	NVL_MOUSE	10	0.193636	0.193636	9.60207	1.09602	0.140895
2 / Ctrl	Q9D0F3	Lman1	Protein ERGIC-53	LMAN1_MOUSE	19	-0.10814	0.10814	-9.78085	0.902192	0.140898
2 / Ctrl	P63276	Rps17	40S ribosomal protein S17	RS17_MOUSE	13	0.121264	0.121264	6.74344	1.06743	0.141112
2 / Ctrl	Q9R0M6	Rab9a	Ras-related protein Rab-9A	RAB9A_MOUSE	8	-0.234542	0.234542	-25.8823	0.741177	0.14118
2 / Ctrl	Q9CPN8	Igf2bp3	Insulin-like growth factor 2 mRNA-binding protein 3	IF2B3_MOUSE	12	0.163768	0.163768	6.21917	1.06219	0.141307
2 / Ctrl	P61226	Rap2b	Ras-related protein Rap-2b	RAP2B_MOUSE	3	0.0932598	0.0932598	5.55898	1.05559	0.141389
2 / Ctrl	Q8BGZ4	Cdc23	Cell division cycle protein 23 homolog	CDC23_MOUSE	13	-0.115434	0.115434	-5.85508	0.941449	0.141857
2 / Ctrl	O35737	Hnrnph1	Heterogeneous nuclear ribonucleoprotein H	HNRH1_MOUSE	21	0.14932	0.14932	1.79892	1.01799	0.141892
2 / Ctrl	P70195	Psmb7	Proteasome subunit beta type-7	PSB7_MOUSE	15	0.0909495	0.0909495	-0.531087	0.994689	0.142308
2 / Ctrl	P62743	Ap2s1	AP-2 complex subunit sigma	AP2S1_MOUSE	6	0.258193	0.258193	6.40791	1.06408	0.142308
2 / Ctrl	Q8R4R6	Nup35	Nucleoporin NUP53	NUP53_MOUSE	11	0.0938735	0.0938735	3.7516	1.03752	0.142425
2 / Ctrl	Q9D0J8	Ptms	Parathymosin	PTMS_MOUSE	4	0.910834	0.910834	19.7466	1.19747	0.14253
2 / Ctrl	Q8BHB4	Wdr3	WD repeat-containing protein 3	WDR3_MOUSE	31	0.111266	0.111266	9.14595	1.09146	0.142592
2 / Ctrl	Q8BU30	Iars	Isoleucine--tRNA ligase, cytoplasmic	SYIC_MOUSE	66	-0.0549656	0.0549656	-5.04352	0.949565	0.142849
2 / Ctrl	Q8C6I2	Sdhaf2	Succinate dehydrogenase assembly factor 2, mitochondrial	SDHF2_MOUSE	3	0.790437	0.790437	34.9615	1.34961	0.142928
2 / Ctrl	Q9CWQ0	Dph5	Diphthine methyl ester synthase	DPH5_MOUSE	3	-0.264043	0.264043	-17.5813	0.824187	0.143013
2 / Ctrl	P08207	S100a10	Protein S100-A10	S10AA_MOUSE	12	0.191387	0.191387	-0.142547	0.998575	0.143068
2 / Ctrl	Q8CIE6	Copa	Coatomer subunit alpha	COPA_MOUSE	63	0.0611818	0.0611818	-1.61312	0.983869	0.143068
2 / Ctrl	A2A432	Cul4b	Cullin-4B	CUL4B_MOUSE	31	-0.0689439	0.0689439	-4.74081	0.952592	0.143068
2 / Ctrl	Q7TSC1	Prrc2a	Protein PRRC2A	PRC2A_MOUSE	28	-0.0860689	0.0860689	-7.16389	0.928361	0.143068
2 / Ctrl	P28656	Nap1l1	Nucleosome assembly protein 1-like 1	NP1L1_MOUSE	17	0.337622	0.337622	6.77788	1.06778	0.143068
2 / Ctrl	P98083	Shc1	SHC-transforming protein 1	SHC1_MOUSE	7	-0.100809	0.100809	-6.63739	0.933626	0.143364
2 / Ctrl	Q9QYF9	Ndrg3	Protein NDRG3	NDRG3_MOUSE	8	-0.14593	0.14593	-9.86875	0.901312	0.143579
2 / Ctrl	Q99N96	Mrpl1	39S ribosomal protein L1, mitochondrial	RM01_MOUSE	9	-0.356304	0.356304	-45.5294	0.544706	0.143629
2 / Ctrl	P40630	Tfam	Transcription factor A, mitochondrial	TFAM_MOUSE	5	0.448885	0.448885	10.5888	1.10589	0.143997
2 / Ctrl	B8ZXI1	Qtrtd1	Queuine tRNA-ribosyltransferase subunit QTRTD1	QTRD1_MOUSE	5	0.196624	0.196624	12.0354	1.12035	0.14427
2 / Ctrl	Q80WJ7	Mtdh	Protein LYRIC	LYRIC_MOUSE	25	0.17918	0.17918	1.73911	1.01739	0.14439
2 / Ctrl	A2AJ15	Man1b1	Endoplasmic reticulum mannosyl-oligosaccharide 1,2-alpha-mannosidase	MA1B1_MOUSE	7	0.22811	0.22811	26.8394	1.26839	0.144401
2 / Ctrl	Q9JK91	Mlh1	DNA mismatch repair protein Mlh1	MLH1_MOUSE	1	0.184272	0.184272	14.4395	1.1444	0.144563
2 / Ctrl	Q3UM18	Lsg1	Large subunit GTPase 1 homolog	LSG1_MOUSE	13	0.110524	0.110524	12.8234	1.12823	0.144741
2 / Ctrl	Q9DBG5	Plin3	Perilipin-3	PLIN3_MOUSE	18	0.118953	0.118953	0.826856	1.00827	0.144741
2 / Ctrl	Q2VPQ9	Meaf6	Chromatin modification-related protein MEAF6	EAF6_MOUSE	1	1.03052	1.03052	182.62	2.8262	0.14517
2 / Ctrl	Q9CY73	Mrpl44	39S ribosomal protein L44, mitochondrial	RM44_MOUSE	5	-0.334618	0.334618	-12.1281	0.878719	0.14517
2 / Ctrl	O88685	Psmc3	26S protease regulatory subunit 6A	PRS6A_MOUSE	31	-0.0959597	0.0959597	-3.05944	0.969406	0.145203
2 / Ctrl	Q8VDD5	Myh9	Myosin-9	MYH9_MOUSE	216	0.0518074	0.0518074	-0.546245	0.994538	0.145268
2 / Ctrl	O35566	Cd151	CD151 antigen	CD151_MOUSE	2	1.18327	1.18327	-6.19447	0.938055	0.14533
2 / Ctrl	Q8BFQ8	Pddc1	Parkinson disease 7 domain-containing protein 1	PDDC1_MOUSE	3	0.355817	0.355817	11.87	1.1187	0.14534
2 / Ctrl	Q9DB91	Med29	Mediator of RNA polymerase II transcription subunit 29	MED29_MOUSE	1	0.149047	0.149047	11.0349	1.11035	0.145353
2 / Ctrl	Q8BHT6	B3glct	Beta-1,3-glucosyltransferase	B3GLT_MOUSE	4	-0.324498	0.324498	-28.3972	0.716028	0.145463
2 / Ctrl	P04627	Araf	Serine/threonine-protein kinase A-Raf	ARAF_MOUSE	3	-0.092496	0.092496	-8.01807	0.919819	0.145603
2 / Ctrl	Q61768	Kif5b	Kinesin-1 heavy chain	KINH_MOUSE	51	-0.0689023	0.0689023	-5.89014	0.941099	0.145773
2 / Ctrl	Q9CPP0	Npm3	Nucleoplasmin-3	NPM3_MOUSE	3	0.0645965	0.0645965	3.75255	1.03753	0.145795
2 / Ctrl	Q5U465	Ccdc125	Coiled-coil domain-containing protein 125	CC125_MOUSE	2	0.643737	0.643737	20.5898	1.2059	0.145834
2 / Ctrl	P14206	Rpsa	40S ribosomal protein SA	RSSA_MOUSE	21	0.117135	0.117135	6.3778	1.06378	0.145897
2 / Ctrl	P97384	Anxa11	Annexin A11	ANX11_MOUSE	13	-0.120989	0.120989	-7.80567	0.921943	0.146003
2 / Ctrl	Q9Z1N2	Orc1	Origin recognition complex subunit 1	ORC1_MOUSE	1	-0.519169	0.519169	-28.972	0.71028	0.146313
2 / Ctrl	Q3U2A8	Vars2	Valine--tRNA ligase, mitochondrial	SYVM_MOUSE	4	0.292257	0.292257	18.7636	1.18764	0.146552
2 / Ctrl	Q3USH5	Sfswap	Splicing factor, suppressor of white-apricot homolog	SFSWA_MOUSE	3	-0.129164	0.129164	-9.62892	0.903711	0.146878
2 / Ctrl	Q9ERF3	Wdr61	WD repeat-containing protein 61	WDR61_MOUSE	12	-0.0744066	0.0744066	0.559737	1.0056	0.146883
2 / Ctrl	Q148V7	Kiaa1468	LisH domain and HEAT repeat-containing protein KIAA1468	K1468_MOUSE	8	0.233413	0.233413	4.82825	1.04828	0.147129
2 / Ctrl	Q91VW5	Golga4	Golgin subfamily A member 4	GOGA4_MOUSE	4	-0.596262	0.596262	-34.9055	0.650945	0.147129
2 / Ctrl	Q9CQ79	Txndc9	Thioredoxin domain-containing protein 9	TXND9_MOUSE	6	0.296422	0.296422	21.9393	1.21939	0.147213
2 / Ctrl	O35704	Sptlc1	Serine palmitoyltransferase 1	SPTC1_MOUSE	6	-0.319599	0.319599	-22.2422	0.777578	0.147213
2 / Ctrl	Q9DAR7	Dcps	m7GpppX diphosphatase	DCPS_MOUSE	11	-0.086418	0.086418	-7.07174	0.929283	0.147258
2 / Ctrl	Q8BJ05	Zc3h14	Zinc finger CCCH domain-containing protein 14	ZC3HE_MOUSE	9	0.158023	0.158023	9.34472	1.09345	0.147385
2 / Ctrl	Q91ZA3	Pcca	Propionyl-CoA carboxylase alpha chain, mitochondrial	PCCA_MOUSE	14	-0.210395	0.210395	-3.35541	0.966446	0.147419
2 / Ctrl	Q4VA53	Pds5b	Sister chromatid cohesion protein PDS5 homolog B	PDS5B_MOUSE	41	-0.0819991	0.0819991	-8.56067	0.914393	0.147419
2 / Ctrl	Q8R1A4	Dock7	Dedicator of cytokinesis protein 7	DOCK7_MOUSE	43	-0.0739687	0.0739687	-4.57432	0.954257	0.147455
2 / Ctrl	O08856	Ell	RNA polymerase II elongation factor ELL	ELL_MOUSE	1	0.123638	0.123638	9.42566	1.09426	0.147455
2 / Ctrl	P53986	Slc16a1	Monocarboxylate transporter 1	MOT1_MOUSE	9	-0.0659967	0.0659967	-6.67469	0.933253	0.147456
2 / Ctrl	Q6PEB6	Mob4	MOB-like protein phocein	PHOCN_MOUSE	3	-0.451516	0.451516	-26.9561	0.730439	0.147598
2 / Ctrl	Q3TIX9	Usp39	U4/U6.U5 tri-snRNP-associated protein 2	SNUT2_MOUSE	10	0.0949796	0.0949796	3.98564	1.03986	0.147611
[truncated: 3,318 more rows]

## Sheet: 3_GO 0.5mM_vs_Ctrl_24h
#Output table from Spectronaut filtered for the comparison of MEF treated with glyoxal with 0.5 mM (24 h) vs. Ctrl (24 h).
[truncated: 4,721 more rows]

[truncated: 3 more sheets: 4_GO 2mM_vs_Ctrl_24h, 5_KEGG_GO 2mM_vs_Ctrl_24h, 6_TPP]
