# Supplementary material for: Mapping protein carboxymethylation sites provides insights into their role in proteostasis and cell proliferation
Source: Nat Commun. 2021 Nov 18;12:6743. doi: 10.1038/s41467-021-26982-6 (PMC8602705; doi:10.1038/s41467-021-26982-6)
Supplement: Supplementary file 7 — Supplementary Data 4 [file 41467_2021_26982_MOESM7_ESM.xlsx]

## Sheet: Column Key
Tab	Column Header	Meaning
1, 2, 5, 6, 7, 8	Comparison (group1/group2)	indicates the compared groups
1, 2, 5, 6, 7, 8	Group	Uniprot Accession
1, 2, 5, 6, 7, 8	Genes	Gene symbol
1, 2, 5, 6, 7, 8	ProteinDescriptions	Full protein name
1, 2, 5, 6, 7, 8	ProteinNames	Uniprot ID
1, 2, 5, 6, 7, 8	# Unique Peptides	number of unique peptides identified for that protein
1, 2, 5, 6, 7, 8	AVG Log2 Ratio	log2 fold change; blue color indicates downregulation, red upregulation
1, 2, 5, 6, 7, 8	Absolute AVG Log2 Ratio	absolute log2 fold change
1, 2, 5, 6, 7, 8	% Change	log2 fold change as percentage
1, 2, 5, 6, 7, 8	Ratio	log2 fold change as ratio
1, 2, 5, 6, 7, 8	Qvalue	p value from two sided t test corrected for multiple testing
3	#term ID	GO enrichment ID
3	term description	Full name term
3	observed gene count	number of proteins included in the term
3	false discovery rate
3	matching proteins in your network (labels)	gene names included in the term
4	geneset	enriched BP pathway identifier
4	description	enriched BP pathway description
4	link	link to enriched BP pathway
4	Size	number of proteins in the set
4	ES	enrichment score for the gene set; that is, the degree to which this gene set is overrepresented at the top or bottom of the ranked list of genes in the expression dataset
4	NES	normalized enrichment score; that is, the enrichment score for the gene set after it has been normalized across analyzed gene sets. Positive values indicated gene set enriched in up-regulated proteins, negative values indicate gene set enriched in down-regulated proteins
4	PValue	GSEA P-value
4	FDR	corrected GSEA P-value for mulilple testing using the BH method

## Sheet: 1_GO_0.5mM_vs_Ctrl_HUVEC
#Output table from Spectronaut filtered for the comparison of HUVEC treated with glyoxal with 0.5 mM vs. Ctrl.
Comparison (group1/group2)	Group	Genes	ProteinDescriptions	ProteinNames	# Unique Total Peptides	AVG Log2 Ratio	Absolute AVG Log2 Ratio	% Change	Ratio	Qvalue
0pt5mM / Ctrl	P98160	HSPG2	Basement membrane-specific heparan sulfate proteoglycan core protein	PGBM_HUMAN	101	-0.688233	0.688233	-40.2956	0.597044	1.12e-87
0pt5mM / Ctrl	P09601	HMOX1	Heme oxygenase 1	HMOX1_HUMAN	18	3.47868	3.47868	2375.59	24.7559	2.32e-73
0pt5mM / Ctrl	P41250	GARS	Glycine--tRNA ligase	SYG_HUMAN	36	0.721947	0.721947	69.2649	1.69265	1.46e-58
0pt5mM / Ctrl	P08195	SLC3A2	4F2 cell-surface antigen heavy chain	4F2_HUMAN	22	1.00392	1.00392	116.6	2.166	1.53e-52
0pt5mM / Ctrl	P04275	VWF	von Willebrand factor	VWF_HUMAN	104	-0.409135	0.409135	-13.1726	0.868274	6.3e-47
0pt5mM / Ctrl	O43175	PHGDH	D-3-phosphoglycerate dehydrogenase	SERA_HUMAN	25	0.873412	0.873412	89.6251	1.89625	1.45e-44
0pt5mM / Ctrl	Q9Y617	PSAT1	Phosphoserine aminotransferase	SERC_HUMAN	21	1.38579	1.38579	190.587	2.90587	2.13e-43
0pt5mM / Ctrl	P49591	SARS	Serine--tRNA ligase, cytoplasmic	SYSC_HUMAN	33	0.495329	0.495329	93.9193	1.93919	1.2e-37
0pt5mM / Ctrl	P54577	YARS	Tyrosine--tRNA ligase, cytoplasmic	SYYC_HUMAN	38	0.44313	0.44313	45.1844	1.45184	1.29e-35
0pt5mM / Ctrl	P02751	FN1	Fibronectin	FINC_HUMAN	64	-0.421163	0.421163	-17.4379	0.825621	7.98e-35
0pt5mM / Ctrl	Q16822	PCK2	Phosphoenolpyruvate carboxykinase [GTP], mitochondrial	PCKGM_HUMAN	30	0.891432	0.891432	100.077	2.00077	2.07e-34
0pt5mM / Ctrl	Q16881	TXNRD1	Thioredoxin reductase 1, cytoplasmic	TRXR1_HUMAN	26	0.445156	0.445156	40.9942	1.40994	2.7e-31
0pt5mM / Ctrl	Q92626	PXDN	Peroxidasin homolog	PXDN_HUMAN	46	0.408311	0.408311	37.8184	1.37818	1.78e-28
0pt5mM / Ctrl	P11413	G6PD	Glucose-6-phosphate 1-dehydrogenase	G6PD_HUMAN	43	0.452259	0.452259	25.4915	1.25491	5.16e-28
0pt5mM / Ctrl	P08243	ASNS	Asparagine synthetase [glutamine-hydrolyzing]	ASNS_HUMAN	23	1.23833	1.23833	133.587	2.33587	2.17e-26
0pt5mM / Ctrl	P49589	CARS	Cysteine--tRNA ligase, cytoplasmic	SYCC_HUMAN	33	0.579349	0.579349	56.287	1.56287	1.3e-21
0pt5mM / Ctrl	Q8NBS9	TXNDC5	Thioredoxin domain-containing protein 5	TXND5_HUMAN	26	-0.484449	0.484449	-24.1885	0.758115	2.16e-21
0pt5mM / Ctrl	P78527	PRKDC	DNA-dependent protein kinase catalytic subunit	PRKDC_HUMAN	198	-0.170822	0.170822	-14.653	0.85347	5.31e-21
0pt5mM / Ctrl	Q10472	GALNT1	Polypeptide N-acetylgalactosaminyltransferase 1	GALT1_HUMAN	24	-0.333795	0.333795	-23.3946	0.766054	1.73e-20
0pt5mM / Ctrl	P48681	NES	Nestin	NEST_HUMAN	70	-0.273047	0.273047	-22.259	0.77741	1.74e-20
0pt5mM / Ctrl	P23381	WARS	Tryptophan--tRNA ligase, cytoplasmic	SYWC_HUMAN	29	0.479225	0.479225	29.2242	1.29224	2.08e-20
0pt5mM / Ctrl	Q00341	HDLBP	Vigilin	VIGLN_HUMAN	58	-0.323776	0.323776	-11.4334	0.885666	2.68e-19
0pt5mM / Ctrl	P14625	HSP90B1	Endoplasmin	ENPL_HUMAN	58	-0.261687	0.261687	-18.9172	0.810828	9.79e-19
0pt5mM / Ctrl	P42224	STAT1	Signal transducer and activator of transcription 1-alpha/beta	STAT1_HUMAN	35	-0.390641	0.390641	-30.2771	0.697229	1.69e-18
0pt5mM / Ctrl	P04062	GBA	Glucosylceramidase	GLCM_HUMAN	19	0.561956	0.561956	36.2864	1.36286	7.53e-18
0pt5mM / Ctrl	P09486	SPARC	SPARC	SPRC_HUMAN	11	-0.564314	0.564314	-30.0432	0.699568	5.26e-17
0pt5mM / Ctrl	Q99536	VAT1	Synaptic vesicle membrane protein VAT-1 homolog	VAT1_HUMAN	25	0.415148	0.415148	31.2322	1.31232	6.8e-17
0pt5mM / Ctrl	P49588	AARS	Alanine--tRNA ligase, cytoplasmic	SYAC_HUMAN	46	0.32862	0.32862	22.8367	1.22837	4.79e-14
0pt5mM / Ctrl	P56192	MARS	Methionine--tRNA ligase, cytoplasmic	SYMC_HUMAN	40	0.241425	0.241425	17.682	1.17682	4.2e-13
0pt5mM / Ctrl	O00560	SDCBP	Syntenin-1	SDCB1_HUMAN	14	0.499918	0.499918	37.0354	1.37035	7.17e-13
0pt5mM / Ctrl	Q04446	GBE1	1,4-alpha-glucan-branching enzyme	GLGB_HUMAN	38	0.228246	0.228246	16.4307	1.16431	7.56e-13
0pt5mM / Ctrl	P35580	MYH10	Myosin-10	MYH10_HUMAN	116	-0.182971	0.182971	-7.72369	0.922763	9.73e-13
0pt5mM / Ctrl	P02794	FTH1	Ferritin heavy chain	FRIH_HUMAN	10	1.06254	1.06254	128.956	2.28956	2.42e-12
0pt5mM / Ctrl	Q92542	NCSTN	Nicastrin	NICA_HUMAN	14	0.758519	0.758519	13.8109	1.13811	3.38e-12
0pt5mM / Ctrl	Q9Y4L1	HYOU1	Hypoxia up-regulated protein 1	HYOU1_HUMAN	47	-0.257325	0.257325	-15.757	0.84243	3.51e-12
0pt5mM / Ctrl	Q15149	PLEC	Plectin	PLEC_HUMAN	298	0.107589	0.107589	12.7691	1.12769	4.3e-12
0pt5mM / Ctrl	P49321	NASP	Nuclear autoantigenic sperm protein	NASP_HUMAN	36	-0.269295	0.269295	-18.5772	0.814228	5.42e-12
0pt5mM / Ctrl	Q14195	DPYSL3	Dihydropyrimidinase-related protein 3	DPYL3_HUMAN	30	-0.229589	0.229589	-18.8258	0.811742	8.89e-12
0pt5mM / Ctrl	P50281	MMP14	Matrix metalloproteinase-14	MMP14_HUMAN	17	0.477438	0.477438	34.2534	1.34253	9.13e-12
0pt5mM / Ctrl	P13667	PDIA4	Protein disulfide-isomerase A4	PDIA4_HUMAN	47	-0.197314	0.197314	6.83286	1.06833	1.08e-11
0pt5mM / Ctrl	Q9P2E9	RRBP1	Ribosome-binding protein 1	RRBP1_HUMAN	57	-0.277526	0.277526	-18.3156	0.816844	1.27e-11
0pt5mM / Ctrl	P30101	PDIA3	Protein disulfide-isomerase A3	PDIA3_HUMAN	40	-0.262755	0.262755	-18.1597	0.818403	1.86e-11
0pt5mM / Ctrl	P01008	SERPINC1	Antithrombin-III	ANT3_HUMAN	9	0.982032	0.982032	70.1544	1.70154	1.91e-11
0pt5mM / Ctrl	Q15021	NCAPD2	Condensin complex subunit 1	CND1_HUMAN	40	-0.350835	0.350835	-19.8859	0.801141	2.78e-11
0pt5mM / Ctrl	P23921	RRM1	Ribonucleoside-diphosphate reductase large subunit	RIR1_HUMAN	34	-0.36231	0.36231	-31.9071	0.680929	2.85e-11
0pt5mM / Ctrl	P07996	THBS1	Thrombospondin-1	TSP1_HUMAN	16	-0.424473	0.424473	-26.2279	0.737721	5.61e-11
0pt5mM / Ctrl	O43615	TIMM44	Mitochondrial import inner membrane translocase subunit TIM44	TIM44_HUMAN	17	0.296932	0.296932	20.5345	1.20535	7.7e-11
0pt5mM / Ctrl	Q9UIQ6	LNPEP	Leucyl-cystinyl aminopeptidase	LCAP_HUMAN	28	0.296862	0.296862	15.3191	1.15319	9.47e-11
0pt5mM / Ctrl	Q14980	NUMA1	Nuclear mitotic apparatus protein 1	NUMA1_HUMAN	96	-0.215813	0.215813	-7.20536	0.927946	1.34e-10
0pt5mM / Ctrl	P17174	GOT1	Aspartate aminotransferase, cytoplasmic	AATC_HUMAN	24	0.37278	0.37278	29.2126	1.29213	1.48e-10
0pt5mM / Ctrl	Q9BWD1	ACAT2	Acetyl-CoA acetyltransferase, cytosolic	THIC_HUMAN	16	-0.256328	0.256328	-12.9292	0.870708	1.52e-10
0pt5mM / Ctrl	Q09666	AHNAK	Neuroblast differentiation-associated protein AHNAK	AHNK_HUMAN	282	0.0925382	0.0925382	7.9646	1.07965	1.7e-10
0pt5mM / Ctrl	P07339	CTSD	Cathepsin D	CATD_HUMAN	18	0.25071	0.25071	13.2943	1.13294	2.31e-10
0pt5mM / Ctrl	P48507	GCLM	Glutamate--cysteine ligase regulatory subunit	GSH0_HUMAN	11	0.725144	0.725144	98.6542	1.98654	2.66e-10
0pt5mM / Ctrl	P05556	ITGB1	Integrin beta-1	ITB1_HUMAN	32	0.266759	0.266759	5.35538	1.05355	3.97e-10
0pt5mM / Ctrl	P42892	ECE1	Endothelin-converting enzyme 1	ECE1_HUMAN	33	0.299622	0.299622	17.2144	1.17214	4.92e-10
0pt5mM / Ctrl	P27708	CAD	CAD protein	PYR1_HUMAN	73	-0.18197	0.18197	-16.954	0.83046	1.22e-09
0pt5mM / Ctrl	Q9UDR5	AASS	Alpha-aminoadipic semialdehyde synthase, mitochondrial	AASS_HUMAN	14	-0.297834	0.297834	-19.0804	0.809196	1.66e-09
0pt5mM / Ctrl	O00469	PLOD2	Procollagen-lysine,2-oxoglutarate 5-dioxygenase 2	PLOD2_HUMAN	35	0.141124	0.141124	9.0948	1.09095	1.8e-09
0pt5mM / Ctrl	O43776	NARS	Asparagine--tRNA ligase, cytoplasmic	SYNC_HUMAN	27	0.309754	0.309754	21.0702	1.2107	1.99e-09
0pt5mM / Ctrl	P02545	LMNA	Prelamin-A/C	LMNA_HUMAN	48	0.1895	0.1895	8.30639	1.08306	2.17e-09
0pt5mM / Ctrl	Q9H857	NT5DC2	5'-nucleotidase domain-containing protein 2	NT5D2_HUMAN	24	-0.340314	0.340314	-15.9051	0.840949	3.31e-09
0pt5mM / Ctrl	P13995	MTHFD2	Bifunctional methylenetetrahydrofolate dehydrogenase/cyclohydrolase, mitochondrial	MTDC_HUMAN	15	0.947734	0.947734	34.0658	1.34066	3.33e-09
0pt5mM / Ctrl	Q8IVL6	P3H3	Prolyl 3-hydroxylase 3	P3H3_HUMAN	21	-0.390284	0.390284	-24.9002	0.750998	4.26e-09
0pt5mM / Ctrl	O15294	OGT	UDP-N-acetylglucosamine--peptide N-acetylglucosaminyltransferase 110 kDa subunit	OGT1_HUMAN	23	-0.380883	0.380883	-38.2543	0.617457	4.31e-09
0pt5mM / Ctrl	P05121	SERPINE1	Plasminogen activator inhibitor 1	PAI1_HUMAN	19	0.497151	0.497151	28.7106	1.28711	4.42e-09
0pt5mM / Ctrl	Q9H9T3	ELP3	Elongator complex protein 3	ELP3_HUMAN	4	-0.62645	0.62645	-35.8243	0.641757	5.84e-09
0pt5mM / Ctrl	P27797	CALR	Calreticulin	CALR_HUMAN	42	-0.451047	0.451047	-22.6453	0.773547	5.9e-09
0pt5mM / Ctrl	Q14571	ITPR2	Inositol 1,4,5-trisphosphate receptor type 2	ITPR2_HUMAN	60	-0.194608	0.194608	25.5122	1.25512	9.54e-09
0pt5mM / Ctrl	O95864	FADS2	Fatty acid desaturase 2	FADS2_HUMAN	6	-0.855328	0.855328	-39.9796	0.600204	9.79e-09
0pt5mM / Ctrl	P07355	ANXA2	Annexin A2	ANXA2_HUMAN	34	0.177908	0.177908	17.2969	1.17297	1.23e-08
0pt5mM / Ctrl	Q9NY15	STAB1	Stabilin-1	STAB1_HUMAN	39	-0.390686	0.390686	-21.9737	0.780263	1.39e-08
0pt5mM / Ctrl	O94979	SEC31A	Protein transport protein Sec31A	SC31A_HUMAN	38	-0.187785	0.187785	-14.3924	0.856076	1.74e-08
0pt5mM / Ctrl	Q8IWE2	FAM114A1	Protein NOXP20	NXP20_HUMAN	17	-0.288403	0.288403	-14.7932	0.852068	1.77e-08
0pt5mM / Ctrl	Q8IWU6	SULF1	Extracellular sulfatase Sulf-1	SULF1_HUMAN	18	-0.709071	0.709071	-42.5062	0.574938	1.83e-08
0pt5mM / Ctrl	P12821	ACE	Angiotensin-converting enzyme	ACE_HUMAN	38	-0.421421	0.421421	-36.0304	0.639696	2.21e-08
0pt5mM / Ctrl	Q8WUH6	TMEM263	Transmembrane protein 263	TM263_HUMAN	4	-0.586927	0.586927	-37.4115	0.625885	3.24e-08
0pt5mM / Ctrl	Q03252	LMNB2	Lamin-B2	LMNB2_HUMAN	44	-0.203407	0.203407	0.310729	1.00311	3.49e-08
0pt5mM / Ctrl	P43121	MCAM	Cell surface glycoprotein MUC18	MUC18_HUMAN	27	0.231347	0.231347	15.3658	1.15366	4.71e-08
0pt5mM / Ctrl	Q96QV1	HHIP	Hedgehog-interacting protein	HHIP_HUMAN	15	-0.347417	0.347417	-11.7591	0.882409	7.91e-08
0pt5mM / Ctrl	O00151	PDLIM1	PDZ and LIM domain protein 1	PDLI1_HUMAN	20	-0.313349	0.313349	-20.5445	0.794555	1.05e-07
0pt5mM / Ctrl	P07814	EPRS	Bifunctional glutamate/proline--tRNA ligase	SYEP_HUMAN	80	0.248565	0.248565	-4.57113	0.954289	1.05e-07
0pt5mM / Ctrl	Q9H910	HN1L	Hematological and neurological expressed 1-like protein	HN1L_HUMAN	7	-0.230325	0.230325	-15.5535	0.844465	1.32e-07
0pt5mM / Ctrl	Q16850	CYP51A1	Lanosterol 14-alpha demethylase	CP51A_HUMAN	9	-0.655603	0.655603	-46.5348	0.534652	2.08e-07
0pt5mM / Ctrl	Q5T0D9	TPRG1L	Tumor protein p63-regulated gene 1-like protein	TPRGL_HUMAN	5	0.332487	0.332487	29.1476	1.29148	2.42e-07
0pt5mM / Ctrl	O14896	IRF6	Interferon regulatory factor 6	IRF6_HUMAN	10	-0.714988	0.714988	-33.1707	0.668293	2.6e-07
0pt5mM / Ctrl	Q12805	EFEMP1	EGF-containing fibulin-like extracellular matrix protein 1	FBLN3_HUMAN	18	-0.576955	0.576955	-2.92234	0.970777	3.69e-07
0pt5mM / Ctrl	P50579	METAP2	Methionine aminopeptidase 2	MAP2_HUMAN	18	0.351598	0.351598	30.5738	1.30574	3.74e-07
0pt5mM / Ctrl	Q8IV08	PLD3	Phospholipase D3	PLD3_HUMAN	14	0.366184	0.366184	19.8981	1.19898	4.45e-07
0pt5mM / Ctrl	P11717	IGF2R	Cation-independent mannose-6-phosphate receptor	MPRI_HUMAN	38	0.264942	0.264942	-8.95144	0.910486	5.17e-07
0pt5mM / Ctrl	P48163	ME1	NADP-dependent malic enzyme	MAOX_HUMAN	18	0.558509	0.558509	21.8869	1.21887	5.43e-07
0pt5mM / Ctrl	P07602	PSAP	Prosaposin	SAP_HUMAN	17	0.439229	0.439229	9.08916	1.09089	6.85e-07
0pt5mM / Ctrl	P07237	P4HB	Protein disulfide-isomerase	PDIA1_HUMAN	33	-0.161557	0.161557	-10.4008	0.895992	8.47e-07
0pt5mM / Ctrl	Q15003	NCAPH	Condensin complex subunit 2	CND2_HUMAN	13	-0.326861	0.326861	-9.17181	0.908282	8.82e-07
0pt5mM / Ctrl	Q93050	ATP6V0A1	V-type proton ATPase 116 kDa subunit a isoform 1	VPP1_HUMAN	17	0.219319	0.219319	16.8192	1.16819	8.87e-07
0pt5mM / Ctrl	Q9Y608	LRRFIP2	Leucine-rich repeat flightless-interacting protein 2	LRRF2_HUMAN	16	0.352812	0.352812	23.6915	1.23691	9.25e-07
0pt5mM / Ctrl	Q9NY93	DDX56	Probable ATP-dependent RNA helicase DDX56	DDX56_HUMAN	15	0.195986	0.195986	7.36293	1.07363	1.11e-06
0pt5mM / Ctrl	P49327	FASN	Fatty acid synthase	FAS_HUMAN	109	-0.132874	0.132874	12.0767	1.12077	1.16e-06
0pt5mM / Ctrl	P28838	LAP3	Cytosol aminopeptidase	AMPL_HUMAN	28	-0.17599	0.17599	-11.5218	0.884782	1.21e-06
0pt5mM / Ctrl	Q9NPF0	CD320	CD320 antigen	CD320_HUMAN	2	0.480189	0.480189	41.8512	1.41851	1.29e-06
0pt5mM / Ctrl	Q9UPY5	SLC7A11	Cystine/glutamate transporter	XCT_HUMAN	4	1.60401	1.60401	146.902	2.46902	1.38e-06
0pt5mM / Ctrl	P05067	APP	Amyloid beta A4 protein	A4_HUMAN	25	0.249502	0.249502	26.5849	1.26585	1.66e-06
0pt5mM / Ctrl	P54886	ALDH18A1	Delta-1-pyrroline-5-carboxylate synthase	P5CS_HUMAN	38	-0.250747	0.250747	-13.4252	0.865748	1.8e-06
0pt5mM / Ctrl	Q86UX7	FERMT3	Fermitin family homolog 3	URP2_HUMAN	30	0.255458	0.255458	11.3678	1.11368	1.93e-06
0pt5mM / Ctrl	Q9BQ70	TCF25	Transcription factor 25	TCF25_HUMAN	11	-0.43225	0.43225	-28.0568	0.719432	2.03e-06
0pt5mM / Ctrl	P10644	PRKAR1A	cAMP-dependent protein kinase type I-alpha regulatory subunit	KAP0_HUMAN	17	-0.287687	0.287687	-8.49071	0.915093	2.14e-06
0pt5mM / Ctrl	P18669	PGAM1	Phosphoglycerate mutase 1	PGAM1_HUMAN	20	-0.167671	0.167671	-13.8424	0.861576	2.36e-06
0pt5mM / Ctrl	P23284	PPIB	Peptidyl-prolyl cis-trans isomerase B	PPIB_HUMAN	15	-0.198776	0.198776	-8.91038	0.910896	2.79e-06
0pt5mM / Ctrl	P78330	PSPH	Phosphoserine phosphatase	SERB_HUMAN	11	0.584796	0.584796	21.143	1.21143	3.08e-06
0pt5mM / Ctrl	TRYP_PIG	NaN	Trypsin - Sus scrofa (Pig).	NaN	5	0.185393	0.185393	22.3103	1.2231	3.49e-06
0pt5mM / Ctrl	Q9Y696	CLIC4	Chloride intracellular channel protein 4	CLIC4_HUMAN	20	0.182854	0.182854	21.7988	1.21799	3.56e-06
0pt5mM / Ctrl	Q9Y5V3	MAGED1	Melanoma-associated antigen D1	MAGD1_HUMAN	8	-0.443492	0.443492	-14.674	0.85326	3.7e-06
0pt5mM / Ctrl	P54619	PRKAG1	5'-AMP-activated protein kinase subunit gamma-1	AAKG1_HUMAN	13	0.470566	0.470566	45.9027	1.45903	4.19e-06
0pt5mM / Ctrl	Q15758	SLC1A5	Neutral amino acid transporter B(0)	AAAT_HUMAN	8	0.825063	0.825063	87.1401	1.8714	4.51e-06
0pt5mM / Ctrl	Q96HC4	PDLIM5	PDZ and LIM domain protein 5	PDLI5_HUMAN	27	-0.203779	0.203779	-5.3877	0.946123	5.58e-06
0pt5mM / Ctrl	P55327	TPD52	Tumor protein D52	TPD52_HUMAN	7	0.259968	0.259968	16.1046	1.16105	5.7e-06
0pt5mM / Ctrl	P13797	PLS3	Plastin-3	PLST_HUMAN	51	0.14991	0.14991	29.5903	1.2959	5.72e-06
0pt5mM / Ctrl	P41252	IARS	Isoleucine--tRNA ligase, cytoplasmic	SYIC_HUMAN	66	0.233328	0.233328	27.1331	1.27133	5.76e-06
0pt5mM / Ctrl	P51648	ALDH3A2	Fatty aldehyde dehydrogenase	AL3A2_HUMAN	11	0.326773	0.326773	22.6092	1.22609	5.83e-06
0pt5mM / Ctrl	Q02809	PLOD1	Procollagen-lysine,2-oxoglutarate 5-dioxygenase 1	PLOD1_HUMAN	37	-0.216139	0.216139	-9.09779	0.909022	6.08e-06
0pt5mM / Ctrl	P55145	MANF	Mesencephalic astrocyte-derived neurotrophic factor	MANF_HUMAN	9	-0.30093	0.30093	-13.7192	0.862808	6.21e-06
0pt5mM / Ctrl	P28340	POLD1	DNA polymerase delta catalytic subunit	DPOD1_HUMAN	18	-0.292073	0.292073	6.58984	1.0659	6.79e-06
0pt5mM / Ctrl	O14828	SCAMP3	Secretory carrier-associated membrane protein 3	SCAM3_HUMAN	7	0.242302	0.242302	22.157	1.22157	6.79e-06
0pt5mM / Ctrl	P51149	RAB7A	Ras-related protein Rab-7a	RAB7A_HUMAN	15	0.262467	0.262467	20.4766	1.20477	8.38e-06
0pt5mM / Ctrl	O75051	PLXNA2	Plexin-A2	PLXA2_HUMAN	26	0.244979	0.244979	10.7584	1.10758	8.48e-06
0pt5mM / Ctrl	P13674	P4HA1	Prolyl 4-hydroxylase subunit alpha-1	P4HA1_HUMAN	20	-0.212764	0.212764	-12.2349	0.877651	9.33e-06
0pt5mM / Ctrl	P39748	FEN1	Flap endonuclease 1	FEN1_HUMAN	15	-0.311664	0.311664	-15.5542	0.844458	1.01e-05
0pt5mM / Ctrl	P52209	PGD	6-phosphogluconate dehydrogenase, decarboxylating	6PGD_HUMAN	29	0.226023	0.226023	10.6368	1.10637	1.01e-05
0pt5mM / Ctrl	P53621	COPA	Coatomer subunit alpha	COPA_HUMAN	68	-0.112188	0.112188	-7.42901	0.92571	1.01e-05
0pt5mM / Ctrl	P07737	PFN1	Profilin-1	PROF1_HUMAN	9	0.26945	0.26945	3.82176	1.03822	1.16e-05
0pt5mM / Ctrl	P04040	CAT	Catalase	CATA_HUMAN	26	-0.251353	0.251353	-13.9572	0.860428	1.19e-05
0pt5mM / Ctrl	P36776	LONP1	Lon protease homolog, mitochondrial	LONM_HUMAN	40	0.206843	0.206843	63.4774	1.63477	1.3e-05
0pt5mM / Ctrl	O15460	P4HA2	Prolyl 4-hydroxylase subunit alpha-2	P4HA2_HUMAN	20	-0.380197	0.380197	-11.245	0.88755	1.35e-05
0pt5mM / Ctrl	Q8N6T3	ARFGAP1	ADP-ribosylation factor GTPase-activating protein 1	ARFG1_HUMAN	12	-0.307098	0.307098	-21.2801	0.787199	1.36e-05
0pt5mM / Ctrl	Q8NF91	SYNE1	Nesprin-1	SYNE1_HUMAN	43	0.287737	0.287737	22.7649	1.22765	1.54e-05
0pt5mM / Ctrl	Q53EL6	PDCD4	Programmed cell death protein 4	PDCD4_HUMAN	19	-0.322706	0.322706	-14.5912	0.854088	1.57e-05
0pt5mM / Ctrl	Q96D15	RCN3	Reticulocalbin-3	RCN3_HUMAN	13	-0.319818	0.319818	-23.736	0.76264	1.65e-05
0pt5mM / Ctrl	P04083	ANXA1	Annexin A1	ANXA1_HUMAN	30	0.187109	0.187109	14.6998	1.147	1.85e-05
0pt5mM / Ctrl	Q6DKI1	RPL7L1	60S ribosomal protein L7-like 1	RL7L_HUMAN	10	0.201359	0.201359	15.1709	1.15171	2.1e-05
0pt5mM / Ctrl	Q9NPH2	ISYNA1	Inositol-3-phosphate synthase 1	INO1_HUMAN	10	-0.418516	0.418516	-20.0177	0.799823	2.19e-05
0pt5mM / Ctrl	P07947	YES1	Tyrosine-protein kinase Yes	YES_HUMAN	22	0.261599	0.261599	15.0537	1.15054	2.37e-05
0pt5mM / Ctrl	P61221	ABCE1	ATP-binding cassette sub-family E member 1	ABCE1_HUMAN	37	-0.155546	0.155546	3.69295	1.03693	2.61e-05
0pt5mM / Ctrl	Q13045	FLII	Protein flightless-1 homolog	FLII_HUMAN	43	0.201474	0.201474	11.9902	1.1199	2.72e-05
0pt5mM / Ctrl	P15559	NQO1	NAD(P)H dehydrogenase [quinone] 1	NQO1_HUMAN	17	0.754792	0.754792	86.4627	1.86463	2.88e-05
0pt5mM / Ctrl	Q9H5Q4	TFB2M	Dimethyladenosine transferase 2, mitochondrial	TFB2M_HUMAN	5	-0.64598	0.64598	-36.4322	0.635678	2.9e-05
0pt5mM / Ctrl	P02786	TFRC	Transferrin receptor protein 1	TFR1_HUMAN	34	0.24328	0.24328	29.5508	1.29551	3.54e-05
0pt5mM / Ctrl	P14868	DARS	Aspartate--tRNA ligase, cytoplasmic	SYDC_HUMAN	36	0.208085	0.208085	11.066	1.11066	3.75e-05
0pt5mM / Ctrl	O75717	WDHD1	WD repeat and HMG-box DNA-binding protein 1	WDHD1_HUMAN	11	-0.328299	0.328299	-6.63132	0.933687	3.82e-05
0pt5mM / Ctrl	Q9BV57	ADI1	1,2-dihydroxy-3-keto-5-methylthiopentene dioxygenase	MTND_HUMAN	10	-0.182934	0.182934	-10.5789	0.894211	3.88e-05
0pt5mM / Ctrl	Q02818	NUCB1	Nucleobindin-1	NUCB1_HUMAN	27	-0.216259	0.216259	-12.8453	0.871547	3.96e-05
0pt5mM / Ctrl	Q16531	DDB1	DNA damage-binding protein 1	DDB1_HUMAN	48	-0.132439	0.132439	-8.13447	0.918655	4.07e-05
0pt5mM / Ctrl	P21283	ATP6V1C1	V-type proton ATPase subunit C 1	VATC1_HUMAN	22	0.173697	0.173697	13.8434	1.13843	4.15e-05
0pt5mM / Ctrl	P46087	NOP2	Probable 28S rRNA (cytosine(4447)-C(5))-methyltransferase	NOP2_HUMAN	28	0.16236	0.16236	4.95491	1.04955	4.23e-05
0pt5mM / Ctrl	P43246	MSH2	DNA mismatch repair protein Msh2	MSH2_HUMAN	23	-0.320891	0.320891	-7.68136	0.923186	4.36e-05
0pt5mM / Ctrl	P07858	CTSB	Cathepsin B	CATB_HUMAN	13	0.232801	0.232801	20.4296	1.2043	4.46e-05
0pt5mM / Ctrl	P26639	TARS	Threonine--tRNA ligase, cytoplasmic	SYTC_HUMAN	37	0.158829	0.158829	14.8592	1.14859	4.53e-05
0pt5mM / Ctrl	Q92597	NDRG1	Protein NDRG1	NDRG1_HUMAN	11	0.370082	0.370082	37.5957	1.37596	4.55e-05
0pt5mM / Ctrl	P04406	GAPDH	Glyceraldehyde-3-phosphate dehydrogenase	G3P_HUMAN	23	0.254447	0.254447	4.42671	1.04427	5.21e-05
0pt5mM / Ctrl	P09455	RBP1	Retinol-binding protein 1	RET1_HUMAN	11	-0.358688	0.358688	-29.4986	0.705014	5.23e-05
0pt5mM / Ctrl	P11308	ERG	Transcriptional regulator ERG	ERG_HUMAN	17	-0.134864	0.134864	-13.2077	0.867923	5.39e-05
0pt5mM / Ctrl	Q9UHB6	LIMA1	LIM domain and actin-binding protein 1	LIMA1_HUMAN	31	-0.172854	0.172854	-15.7726	0.842274	5.62e-05
0pt5mM / Ctrl	P17844	DDX5	Probable ATP-dependent RNA helicase DDX5	DDX5_HUMAN	35	-0.147452	0.147452	1.60006	1.016	5.65e-05
0pt5mM / Ctrl	Q7L5N7	LPCAT2	Lysophosphatidylcholine acyltransferase 2	PCAT2_HUMAN	25	-0.21375	0.21375	-2.04113	0.979589	5.65e-05
0pt5mM / Ctrl	Q9NQC3	RTN4	Reticulon-4	RTN4_HUMAN	14	0.436116	0.436116	17.9071	1.17907	5.89e-05
0pt5mM / Ctrl	Q86WR0	CCDC25	Coiled-coil domain-containing protein 25	CCD25_HUMAN	7	-0.257992	0.257992	3.32661	1.03327	5.93e-05
0pt5mM / Ctrl	P39687	ANP32A	Acidic leucine-rich nuclear phosphoprotein 32 family member A	AN32A_HUMAN	15	-0.171244	0.171244	-3.5802	0.964198	5.99e-05
0pt5mM / Ctrl	Q9NZJ9	NUDT4	Diphosphoinositol polyphosphate phosphohydrolase 2	NUDT4_HUMAN	7	-0.327113	0.327113	-20.037	0.79963	6.36e-05
0pt5mM / Ctrl	P46060	RANGAP1	Ran GTPase-activating protein 1	RAGP1_HUMAN	36	-0.200319	0.200319	-17.3005	0.826995	6.58e-05
0pt5mM / Ctrl	Q9Y624	F11R	Junctional adhesion molecule A	JAM1_HUMAN	12	-0.204213	0.204213	-9.38638	0.906136	6.7e-05
0pt5mM / Ctrl	Q9NYJ1	COA4	Cytochrome c oxidase assembly factor 4 homolog, mitochondrial	COA4_HUMAN	2	0.657633	0.657633	53.6397	1.5364	6.93e-05
0pt5mM / Ctrl	P16284	PECAM1	Platelet endothelial cell adhesion molecule	PECA1_HUMAN	38	0.15287	0.15287	6.67839	1.06678	7.59e-05
0pt5mM / Ctrl	Q96P70	IPO9	Importin-9	IPO9_HUMAN	36	-0.177141	0.177141	-10.9898	0.890102	8.19e-05
0pt5mM / Ctrl	P43487	RANBP1	Ran-specific GTPase-activating protein	RANG_HUMAN	7	-0.197845	0.197845	-4.50547	0.954945	8.42e-05
0pt5mM / Ctrl	O75533	SF3B1	Splicing factor 3B subunit 1	SF3B1_HUMAN	63	-0.104393	0.104393	-7.41551	0.925845	8.55e-05
0pt5mM / Ctrl	Q6IAA8	LAMTOR1	Ragulator complex protein LAMTOR1	LTOR1_HUMAN	7	0.161206	0.161206	14.7713	1.14771	8.72e-05
0pt5mM / Ctrl	P23219	PTGS1	Prostaglandin G/H synthase 1	PGH1_HUMAN	26	-0.205791	0.205791	-19.5585	0.804415	9.66e-05
0pt5mM / Ctrl	Q38SD2	LRRK1	Leucine-rich repeat serine/threonine-protein kinase 1	LRRK1_HUMAN	1	0.759821	0.759821	81.4998	1.815	0.00010239
0pt5mM / Ctrl	Q9UDY4	DNAJB4	DnaJ homolog subfamily B member 4	DNJB4_HUMAN	17	-0.184822	0.184822	-10.0755	0.899245	0.000105939
0pt5mM / Ctrl	Q04837	SSBP1	Single-stranded DNA-binding protein, mitochondrial	SSBP_HUMAN	10	0.256591	0.256591	20.2845	1.20285	0.000110785
0pt5mM / Ctrl	P42166	TMPO	Lamina-associated polypeptide 2, isoform alpha	LAP2A_HUMAN	27	-0.171175	0.171175	-11.3597	0.886403	0.000118027
0pt5mM / Ctrl	P61204	ARF3	ADP-ribosylation factor 3	ARF3_HUMAN	13	0.258126	0.258126	21.6681	1.21668	0.000124315
0pt5mM / Ctrl	P46934	NEDD4	E3 ubiquitin-protein ligase NEDD4	NEDD4_HUMAN	14	0.22991	0.22991	3.52008	1.0352	0.000125826
0pt5mM / Ctrl	Q06203	PPAT	Amidophosphoribosyltransferase	PUR1_HUMAN	9	-0.493852	0.493852	-26.2552	0.737448	0.000127867
0pt5mM / Ctrl	P50453	SERPINB9	Serpin B9	SPB9_HUMAN	19	-0.173724	0.173724	-4.27727	0.957227	0.000128352
0pt5mM / Ctrl	P08240	SRPR	Signal recognition particle receptor subunit alpha	SRPR_HUMAN	26	-0.182148	0.182148	-10.9419	0.890581	0.0001325
0pt5mM / Ctrl	P08133	ANXA6	Annexin A6	ANXA6_HUMAN	53	-0.114005	0.114005	1.50721	1.01507	0.000133783
0pt5mM / Ctrl	P55735	SEC13	Protein SEC13 homolog	SEC13_HUMAN	15	-0.205608	0.205608	-15.1292	0.848708	0.000134096
0pt5mM / Ctrl	Q96PU8	QKI	Protein quaking	QKI_HUMAN	15	-0.21917	0.21917	-7.3483	0.926517	0.000139401
0pt5mM / Ctrl	Q9UBQ6	EXTL2	Exostosin-like 2	EXTL2_HUMAN	3	0.280713	0.280713	20.4391	1.20439	0.00014063
0pt5mM / Ctrl	Q14839	CHD4	Chromodomain-helicase-DNA-binding protein 4	CHD4_HUMAN	66	-0.0985418	0.0985418	0.477833	1.00478	0.000144026
0pt5mM / Ctrl	Q5VY43	PEAR1	Platelet endothelial aggregation receptor 1	PEAR1_HUMAN	2	0.59009	0.59009	42.5288	1.42529	0.000161057
0pt5mM / Ctrl	Q68CQ4	DIEXF	Digestive organ expansion factor homolog	DIEXF_HUMAN	6	0.471772	0.471772	25.7711	1.25771	0.000162948
0pt5mM / Ctrl	Q01518	CAP1	Adenylyl cyclase-associated protein 1	CAP1_HUMAN	30	0.167433	0.167433	13.0612	1.13061	0.000168786
0pt5mM / Ctrl	O00541	PES1	Pescadillo homolog	PESC_HUMAN	22	0.169736	0.169736	-1.13325	0.988667	0.000171658
0pt5mM / Ctrl	Q9HAB8	PPCS	Phosphopantothenate--cysteine ligase	PPCS_HUMAN	7	0.277975	0.277975	14.0784	1.14078	0.000181667
0pt5mM / Ctrl	P07686	HEXB	Beta-hexosaminidase subunit beta	HEXB_HUMAN	23	0.18219	0.18219	4.60789	1.04608	0.000188599
0pt5mM / Ctrl	Q92841	DDX17	Probable ATP-dependent RNA helicase DDX17	DDX17_HUMAN	27	-0.127193	0.127193	-8.36414	0.916359	0.000195858
0pt5mM / Ctrl	P09493	TPM1	Tropomyosin alpha-1 chain	TPM1_HUMAN	5	-0.430746	0.430746	-28.9396	0.710604	0.000204813
0pt5mM / Ctrl	Q13813	SPTAN1	Spectrin alpha chain, non-erythrocytic 1	SPTN1_HUMAN	157	-0.0748387	0.0748387	-6.6098	0.933902	0.000207837
0pt5mM / Ctrl	Q12789	GTF3C1	General transcription factor 3C polypeptide 1	TF3C1_HUMAN	7	-0.236806	0.236806	-20.0262	0.799738	0.000213886
0pt5mM / Ctrl	P37837	TALDO1	Transaldolase	TALDO_HUMAN	20	0.201033	0.201033	17.5534	1.17553	0.000219859
0pt5mM / Ctrl	Q9NP74	PALMD	Palmdelphin	PALMD_HUMAN	22	-0.187753	0.187753	-3.26865	0.967314	0.000232112
0pt5mM / Ctrl	Q92769	HDAC2	Histone deacetylase 2	HDAC2_HUMAN	10	-0.140084	0.140084	-5.40772	0.945923	0.000234073
0pt5mM / Ctrl	P17301	ITGA2	Integrin alpha-2	ITA2_HUMAN	34	0.397644	0.397644	38.3201	1.3832	0.00024781
0pt5mM / Ctrl	Q92945	KHSRP	Far upstream element-binding protein 2	FUBP2_HUMAN	31	-0.200572	0.200572	-9.53447	0.904655	0.000254738
0pt5mM / Ctrl	P48735	IDH2	Isocitrate dehydrogenase [NADP], mitochondrial	IDHP_HUMAN	24	-0.17905	0.17905	15.3408	1.15341	0.000255944
0pt5mM / Ctrl	P15586	GNS	N-acetylglucosamine-6-sulfatase	GNS_HUMAN	17	0.173195	0.173195	5.84624	1.05846	0.000260617
0pt5mM / Ctrl	O14639	ABLIM1	Actin-binding LIM protein 1	ABLM1_HUMAN	29	-0.281601	0.281601	-13.8541	0.861459	0.000260617
0pt5mM / Ctrl	P02787	TF	Serotransferrin	TRFE_HUMAN	28	0.407722	0.407722	21.8237	1.21824	0.00027037
0pt5mM / Ctrl	Q6NZI2	PTRF	Polymerase I and transcript release factor	PTRF_HUMAN	19	0.17807	0.17807	6.69348	1.06693	0.000276263
0pt5mM / Ctrl	P46781	RPS9	40S ribosomal protein S9	RS9_HUMAN	20	-0.155782	0.155782	0.513111	1.00513	0.0002814
0pt5mM / Ctrl	Q32MZ4	LRRFIP1	Leucine-rich repeat flightless-interacting protein 1	LRRF1_HUMAN	27	0.183354	0.183354	19.4139	1.19414	0.000284251
0pt5mM / Ctrl	P16333	NCK1	Cytoplasmic protein NCK1	NCK1_HUMAN	15	-0.220049	0.220049	-2.30417	0.976958	0.000311938
0pt5mM / Ctrl	P31483	TIA1	Nucleolysin TIA-1 isoform p40	TIA1_HUMAN	13	-0.262654	0.262654	-3.63017	0.963698	0.000321834
0pt5mM / Ctrl	Q8N3V7	SYNPO	Synaptopodin	SYNPO_HUMAN	25	-0.161969	0.161969	-12.0307	0.879693	0.000339457
0pt5mM / Ctrl	P05026	ATP1B1	Sodium/potassium-transporting ATPase subunit beta-1	AT1B1_HUMAN	6	0.387304	0.387304	36.7975	1.36797	0.000340645
0pt5mM / Ctrl	Q14315	FLNC	Filamin-C	FLNC_HUMAN	117	0.100494	0.100494	-50.3617	0.496383	0.000344204
0pt5mM / Ctrl	O94855	SEC24D	Protein transport protein Sec24D	SC24D_HUMAN	29	-0.194925	0.194925	-18.1007	0.818993	0.000375564
0pt5mM / Ctrl	Q15084	PDIA6	Protein disulfide-isomerase A6	PDIA6_HUMAN	22	-0.192796	0.192796	-19.6478	0.803522	0.000381684
0pt5mM / Ctrl	Q96C19	EFHD2	EF-hand domain-containing protein D2	EFHD2_HUMAN	15	0.206207	0.206207	19.2019	1.19202	0.000383977
0pt5mM / Ctrl	Q8NEZ5	FBXO22	F-box only protein 22	FBX22_HUMAN	7	-0.238438	0.238438	-20.1855	0.798145	0.000389216
0pt5mM / Ctrl	Q14165	MLEC	Malectin	MLEC_HUMAN	13	-0.166689	0.166689	-10.4419	0.895581	0.000394878
0pt5mM / Ctrl	O15118	NPC1	Niemann-Pick C1 protein	NPC1_HUMAN	9	0.415408	0.415408	22.8347	1.22835	0.000411947
0pt5mM / Ctrl	O60271	SPAG9	C-Jun-amino-terminal kinase-interacting protein 4	JIP4_HUMAN	31	0.161565	0.161565	7.15297	1.07153	0.000419044
0pt5mM / Ctrl	Q8N699	MYCT1	Myc target protein 1	MYCT1_HUMAN	5	0.360756	0.360756	28.7262	1.28726	0.000419753
0pt5mM / Ctrl	Q6P1X6	C8orf82	UPF0598 protein C8orf82	CH082_HUMAN	2	0.232184	0.232184	17.6205	1.17621	0.000441214
0pt5mM / Ctrl	O75347	TBCA	Tubulin-specific chaperone A	TBCA_HUMAN	10	-0.205651	0.205651	-3.59602	0.96404	0.000453025
0pt5mM / Ctrl	O75874	IDH1	Isocitrate dehydrogenase [NADP] cytoplasmic	IDHC_HUMAN	22	0.158545	0.158545	16.2364	1.16236	0.000455968
0pt5mM / Ctrl	P48444	ARCN1	Coatomer subunit delta	COPD_HUMAN	31	-0.127577	0.127577	-6.12059	0.938794	0.000491998
0pt5mM / Ctrl	Q13620	CUL4B	Cullin-4B	CUL4B_HUMAN	41	0.130747	0.130747	4.18268	1.04183	0.000502449
0pt5mM / Ctrl	P18858	LIG1	DNA ligase 1	DNLI1_HUMAN	16	-0.253337	0.253337	-6.25231	0.937477	0.000533239
0pt5mM / Ctrl	P04899	GNAI2	Guanine nucleotide-binding protein G(i) subunit alpha-2	GNAI2_HUMAN	20	0.149676	0.149676	7.38149	1.07381	0.00053394
0pt5mM / Ctrl	O60356	NUPR1	Nuclear protein 1	NUPR1_HUMAN	3	1.99954	1.99954	2.58576	1.02586	0.000546055
0pt5mM / Ctrl	Q2NL82	TSR1	Pre-rRNA-processing protein TSR1 homolog	TSR1_HUMAN	16	0.197358	0.197358	32.4856	1.32486	0.000546434
0pt5mM / Ctrl	Q9NP61	ARFGAP3	ADP-ribosylation factor GTPase-activating protein 3	ARFG3_HUMAN	4	-0.291035	0.291035	-16.0767	0.839233	0.000560789
0pt5mM / Ctrl	Q32P28	P3H1	Prolyl 3-hydroxylase 1	P3H1_HUMAN	26	-0.157837	0.157837	-7.56845	0.924316	0.000574414
0pt5mM / Ctrl	O60716	CTNND1	Catenin delta-1	CTND1_HUMAN	48	-0.121103	0.121103	-7.73414	0.922659	0.000619024
0pt5mM / Ctrl	Q9BRK5	SDF4	45 kDa calcium-binding protein	CAB45_HUMAN	13	-0.310562	0.310562	-13.0165	0.869835	0.000634092
0pt5mM / Ctrl	P13798	APEH	Acylamino-acid-releasing enzyme	ACPH_HUMAN	20	0.176901	0.176901	5.0541	1.05054	0.00063525
0pt5mM / Ctrl	P35916	FLT4	Vascular endothelial growth factor receptor 3	VGFR3_HUMAN	2	-0.687163	0.687163	-36.7417	0.632583	0.000639494
0pt5mM / Ctrl	P20908	COL5A1	Collagen alpha-1(V) chain	CO5A1_HUMAN	12	-0.553556	0.553556	-27.5523	0.724477	0.000673692
0pt5mM / Ctrl	P30044	PRDX5	Peroxiredoxin-5, mitochondrial	PRDX5_HUMAN	10	0.226723	0.226723	11.5241	1.11524	0.000680758
0pt5mM / Ctrl	Q96RU3	FNBP1	Formin-binding protein 1	FNBP1_HUMAN	10	-0.429951	0.429951	-17.9054	0.820946	0.000680906
0pt5mM / Ctrl	P78324	SIRPA	Tyrosine-protein phosphatase non-receptor type substrate 1	SHPS1_HUMAN	4	0.378871	0.378871	31.65	1.3165	0.000714028
0pt5mM / Ctrl	P26006	ITGA3	Integrin alpha-3	ITA3_HUMAN	13	0.337013	0.337013	18.7568	1.18757	0.000773618
0pt5mM / Ctrl	O43704	SULT1B1	Sulfotransferase family cytosolic 1B member 1	ST1B1_HUMAN	14	-0.281156	0.281156	-12.0783	0.879217	0.000791525
0pt5mM / Ctrl	P54652	HSPA2	Heat shock-related 70 kDa protein 2	HSP72_HUMAN	20	-0.240535	0.240535	-6.31649	0.936835	0.000812489
0pt5mM / Ctrl	P29317	EPHA2	Ephrin type-A receptor 2	EPHA2_HUMAN	32	0.261961	0.261961	-43.9815	0.560185	0.000824714
0pt5mM / Ctrl	O60488	ACSL4	Long-chain-fatty-acid--CoA ligase 4	ACSL4_HUMAN	21	0.230055	0.230055	4.18695	1.04187	0.000860893
0pt5mM / Ctrl	Q8WVY7	UBLCP1	Ubiquitin-like domain-containing CTD phosphatase 1	UBCP1_HUMAN	12	0.207271	0.207271	11.2514	1.11251	0.000881759
0pt5mM / Ctrl	P04179	SOD2	Superoxide dismutase [Mn], mitochondrial	SODM_HUMAN	11	0.316248	0.316248	26.6179	1.26618	0.000885621
0pt5mM / Ctrl	Q9H0H0	INTS2	Integrator complex subunit 2	INT2_HUMAN	6	-0.302133	0.302133	-22.4356	0.775644	0.000891671
0pt5mM / Ctrl	P35237	SERPINB6	Serpin B6	SPB6_HUMAN	20	-0.143813	0.143813	-8.34548	0.916545	0.000896039
0pt5mM / Ctrl	P08648	ITGA5	Integrin alpha-5	ITA5_HUMAN	25	0.190884	0.190884	21.3259	1.21326	0.000907303
0pt5mM / Ctrl	P13639	EEF2	Elongation factor 2	EF2_HUMAN	64	-0.126003	0.126003	-8.2258	0.917742	0.000919547
0pt5mM / Ctrl	P21333	FLNA	Filamin-A	FLNA_HUMAN	142	0.105151	0.105151	7.85452	1.07855	0.000940852
0pt5mM / Ctrl	Q9Y490	TLN1	Talin-1	TLN1_HUMAN	131	-0.0580864	0.0580864	-6.29889	0.937011	0.00101171
0pt5mM / Ctrl	P55010	EIF5	Eukaryotic translation initiation factor 5	IF5_HUMAN	17	-0.0921623	0.0921623	-3.57922	0.964208	0.00105286
0pt5mM / Ctrl	Q13425	SNTB2	Beta-2-syntrophin	SNTB2_HUMAN	20	-0.136095	0.136095	-6.00402	0.93996	0.00106124
0pt5mM / Ctrl	Q9UPN3	MACF1	Microtubule-actin cross-linking factor 1, isoforms 1/2/3/5	MACF1_HUMAN	254	-0.0604473	0.0604473	-1.22931	0.987707	0.00106852
0pt5mM / Ctrl	Q71DI3	HIST2H3A	Histone H3.2	H32_HUMAN	1	-0.60259	0.60259	-40.2415	0.597585	0.00111367
0pt5mM / Ctrl	Q13131	PRKAA1	5'-AMP-activated protein kinase catalytic subunit alpha-1	AAPK1_HUMAN	15	0.275495	0.275495	32.6041	1.32604	0.00111684
0pt5mM / Ctrl	P26038	MSN	Moesin	MOES_HUMAN	36	0.117153	0.117153	8.80709	1.08807	0.00112869
0pt5mM / Ctrl	Q92544	TM9SF4	Transmembrane 9 superfamily member 4	TM9S4_HUMAN	10	-0.275951	0.275951	-18.8702	0.811298	0.00113142
0pt5mM / Ctrl	P49643	PRIM2	DNA primase large subunit	PRI2_HUMAN	5	-0.427073	0.427073	-25.8205	0.741795	0.00113792
0pt5mM / Ctrl	P17655	CAPN2	Calpain-2 catalytic subunit	CAN2_HUMAN	37	0.114673	0.114673	14.7702	1.1477	0.00113866
0pt5mM / Ctrl	P31930	UQCRC1	Cytochrome b-c1 complex subunit 1, mitochondrial	QCR1_HUMAN	21	0.157154	0.157154	34.4724	1.34472	0.00114265
0pt5mM / Ctrl	P58335	ANTXR2	Anthrax toxin receptor 2	ANTR2_HUMAN	8	0.580949	0.580949	49.5491	1.49549	0.00116883
0pt5mM / Ctrl	Q9ULX3	NOB1	RNA-binding protein NOB1	NOB1_HUMAN	4	0.326756	0.326756	30.5431	1.30543	0.00117115
0pt5mM / Ctrl	Q14978	NOLC1	Nucleolar and coiled-body phosphoprotein 1	NOLC1_HUMAN	12	0.181902	0.181902	14.0117	1.14012	0.00117386
0pt5mM / Ctrl	P54760	EPHB4	Ephrin type-B receptor 4	EPHB4_HUMAN	14	0.172895	0.172895	8.53737	1.08537	0.00119511
0pt5mM / Ctrl	Q14914	PTGR1	Prostaglandin reductase 1	PTGR1_HUMAN	15	0.474102	0.474102	39.3148	1.39315	0.00119511
0pt5mM / Ctrl	O00244	ATOX1	Copper transport protein ATOX1	ATOX1_HUMAN	5	-0.166675	0.166675	-6.91877	0.930812	0.00125211
0pt5mM / Ctrl	Q13098	GPS1	COP9 signalosome complex subunit 1	CSN1_HUMAN	18	-0.128149	0.128149	-10.002	0.89998	0.00129831
0pt5mM / Ctrl	Q53FA7	TP53I3	Quinone oxidoreductase PIG3	QORX_HUMAN	18	0.150094	0.150094	0.160557	1.00161	0.00132332
0pt5mM / Ctrl	Q9HCE1	MOV10	Putative helicase MOV-10	MOV10_HUMAN	30	-0.179525	0.179525	-6.22137	0.937786	0.00132332
0pt5mM / Ctrl	Q6P996	PDXDC1	Pyridoxal-dependent decarboxylase domain-containing protein 1	PDXD1_HUMAN	21	-0.252346	0.252346	-25.6822	0.743178	0.0013473
0pt5mM / Ctrl	O15397	IPO8	Importin-8	IPO8_HUMAN	14	0.195303	0.195303	15.7235	1.15723	0.00135551
0pt5mM / Ctrl	Q6PKG0	LARP1	La-related protein 1	LARP1_HUMAN	42	0.172022	0.172022	1.53683	1.01537	0.00136181
0pt5mM / Ctrl	Q9Y248	GINS2	DNA replication complex GINS protein PSF2	PSF2_HUMAN	4	-0.442678	0.442678	-24.273	0.75727	0.00136757
0pt5mM / Ctrl	P61106	RAB14	Ras-related protein Rab-14	RAB14_HUMAN	16	0.100681	0.100681	6.34101	1.06341	0.00139571
0pt5mM / Ctrl	Q9UEY8	ADD3	Gamma-adducin	ADDG_HUMAN	17	-0.187125	0.187125	-10.9444	0.890556	0.00140117
0pt5mM / Ctrl	P12955	PEPD	Xaa-Pro dipeptidase	PEPD_HUMAN	19	0.401465	0.401465	1.94033	1.0194	0.00140378
0pt5mM / Ctrl	P21926	CD9	CD9 antigen	CD9_HUMAN	5	0.34286	0.34286	28.8435	1.28843	0.00140722
0pt5mM / Ctrl	Q96AP7	ESAM	Endothelial cell-selective adhesion molecule	ESAM_HUMAN	15	0.141341	0.141341	2.24892	1.02249	0.00144711
0pt5mM / Ctrl	P02792	FTL	Ferritin light chain	FRIL_HUMAN	8	0.663264	0.663264	49.0167	1.49017	0.00150673
0pt5mM / Ctrl	Q8NBU5	ATAD1	ATPase family AAA domain-containing protein 1	ATAD1_HUMAN	9	0.245475	0.245475	15.4886	1.15489	0.00150939
0pt5mM / Ctrl	P12956	XRCC6	X-ray repair cross-complementing protein 6	XRCC6_HUMAN	38	-0.0792067	0.0792067	-5.27266	0.947273	0.00153622
0pt5mM / Ctrl	P02743	APCS	Serum amyloid P-component	SAMP_HUMAN	7	0.809073	0.809073	39.6772	1.39677	0.00153856
0pt5mM / Ctrl	Q13642	FHL1	Four and a half LIM domains protein 1	FHL1_HUMAN	9	-0.191495	0.191495	-1.37413	0.986259	0.00156344
0pt5mM / Ctrl	Q9BQI0	AIF1L	Allograft inflammatory factor 1-like	AIF1L_HUMAN	3	-0.851029	0.851029	-45.4478	0.545522	0.00156804
0pt5mM / Ctrl	Q15345	LRRC41	Leucine-rich repeat-containing protein 41	LRC41_HUMAN	8	-0.285785	0.285785	-11.499	0.88501	0.00156937
0pt5mM / Ctrl	O95793	STAU1	Double-stranded RNA-binding protein Staufen homolog 1	STAU1_HUMAN	21	-0.110625	0.110625	-9.53545	0.904645	0.00158049
0pt5mM / Ctrl	Q15185	PTGES3	Prostaglandin E synthase 3	TEBP_HUMAN	8	-0.174118	0.174118	-11.6018	0.883982	0.00161365
0pt5mM / Ctrl	Q9UGI8	TES	Testin	TES_HUMAN	20	0.153956	0.153956	20.9032	1.20903	0.00163613
0pt5mM / Ctrl	Q7L523	RRAGA	Ras-related GTP-binding protein A	RRAGA_HUMAN	11	0.154998	0.154998	6.02934	1.06029	0.00164588
0pt5mM / Ctrl	P30530	AXL	Tyrosine-protein kinase receptor UFO	UFO_HUMAN	10	0.412234	0.412234	35.1123	1.35112	0.00165213
0pt5mM / Ctrl	Q15436	SEC23A	Protein transport protein Sec23A	SC23A_HUMAN	34	-0.163195	0.163195	-13.7385	0.862615	0.00165301
0pt5mM / Ctrl	Q9H299	SH3BGRL3	SH3 domain-binding glutamic acid-rich-like protein 3	SH3L3_HUMAN	6	0.45871	0.45871	13.1981	1.13198	0.00165853
0pt5mM / Ctrl	Q99933	BAG1	BAG family molecular chaperone regulator 1	BAG1_HUMAN	2	0.362705	0.362705	23.4962	1.23496	0.00168023
0pt5mM / Ctrl	P62263	RPS14	40S ribosomal protein S14	RS14_HUMAN	9	-0.228726	0.228726	0.950503	1.00951	0.00171112
0pt5mM / Ctrl	Q9Y6X5	ENPP4	Bis(5'-adenosyl)-triphosphatase ENPP4	ENPP4_HUMAN	7	0.660781	0.660781	45.6074	1.45607	0.00171433
0pt5mM / Ctrl	P17405	SMPD1	Sphingomyelin phosphodiesterase	ASM_HUMAN	10	0.17659	0.17659	12.6405	1.12641	0.00173955
0pt5mM / Ctrl	O00159	MYO1C	Unconventional myosin-Ic	MYO1C_HUMAN	62	0.141166	0.141166	7.35125	1.07351	0.00178165
0pt5mM / Ctrl	Q7Z2T5	TRMT1L	TRMT1-like protein	TRM1L_HUMAN	7	0.32491	0.32491	38.7654	1.38765	0.00178266
0pt5mM / Ctrl	Q96AY3	FKBP10	Peptidyl-prolyl cis-trans isomerase FKBP10	FKB10_HUMAN	24	-0.251872	0.251872	-17.865	0.82135	0.00181418
0pt5mM / Ctrl	P26022	PTX3	Pentraxin-related protein PTX3	PTX3_HUMAN	9	0.573498	0.573498	14.3673	1.14367	0.00181461
0pt5mM / Ctrl	O75822	EIF3J	Eukaryotic translation initiation factor 3 subunit J	EIF3J_HUMAN	17	0.220337	0.220337	5.52544	1.05525	0.00182085
0pt5mM / Ctrl	O14786	NRP1	Neuropilin-1	NRP1_HUMAN	7	0.504048	0.504048	34.026	1.34026	0.00184216
0pt5mM / Ctrl	P29372	MPG	DNA-3-methyladenine glycosylase	3MG_HUMAN	5	-0.261899	0.261899	-18.5709	0.814291	0.00184533
0pt5mM / Ctrl	P13010	XRCC5	X-ray repair cross-complementing protein 5	XRCC5_HUMAN	49	-0.0978624	0.0978624	-6.3537	0.936463	0.00185992
0pt5mM / Ctrl	P52292	KPNA2	Importin subunit alpha-1	IMA1_HUMAN	19	-0.208027	0.208027	-15.5778	0.844222	0.0019235
0pt5mM / Ctrl	O75683	SURF6	Surfeit locus protein 6	SURF6_HUMAN	6	0.18309	0.18309	11.0237	1.11024	0.00193368
0pt5mM / Ctrl	P40189	IL6ST	Interleukin-6 receptor subunit beta	IL6RB_HUMAN	18	0.347789	0.347789	19.6261	1.19626	0.00195441
0pt5mM / Ctrl	Q9H3K6	BOLA2	BolA-like protein 2	BOLA2_HUMAN	5	0.145895	0.145895	12.4893	1.12489	0.00198845
0pt5mM / Ctrl	O60784	TOM1	Target of Myb protein 1	TOM1_HUMAN	13	0.294487	0.294487	1.13148	1.01131	0.00199236
0pt5mM / Ctrl	O43592	XPOT	Exportin-T	XPOT_HUMAN	30	0.259593	0.259593	-32.8397	0.671603	0.00199477
0pt5mM / Ctrl	O60343	TBC1D4	TBC1 domain family member 4	TBCD4_HUMAN	22	-0.156617	0.156617	-2.98242	0.970176	0.00199477
0pt5mM / Ctrl	Q9BRX5	GINS3	DNA replication complex GINS protein PSF3	PSF3_HUMAN	8	-0.317857	0.317857	-28.7511	0.712489	0.00201157
0pt5mM / Ctrl	P05783	KRT18	Keratin, type I cytoskeletal 18	K1C18_HUMAN	17	-0.184112	0.184112	-17.55	0.8245	0.00203723
0pt5mM / Ctrl	Q15047	SETDB1	Histone-lysine N-methyltransferase SETDB1	SETB1_HUMAN	1	1.13164	1.13164	141.853	2.41853	0.00204189
0pt5mM / Ctrl	Q9UL25	RAB21	Ras-related protein Rab-21	RAB21_HUMAN	11	0.245506	0.245506	6.65166	1.06652	0.00206537
0pt5mM / Ctrl	P27816	MAP4	Microtubule-associated protein 4	MAP4_HUMAN	54	0.137439	0.137439	1.48152	1.01482	0.0020759
0pt5mM / Ctrl	P33993	MCM7	DNA replication licensing factor MCM7	MCM7_HUMAN	36	-0.133658	0.133658	-10.2553	0.897447	0.00211252
0pt5mM / Ctrl	P18124	RPL7	60S ribosomal protein L7	RL7_HUMAN	19	-0.114255	0.114255	-5.19628	0.948037	0.00213502
0pt5mM / Ctrl	P51991	HNRNPA3	Heterogeneous nuclear ribonucleoprotein A3	ROA3_HUMAN	22	-0.107116	0.107116	-0.682314	0.993177	0.00213502
0pt5mM / Ctrl	P45973	CBX5	Chromobox protein homolog 5	CBX5_HUMAN	8	-0.259009	0.259009	-12.8133	0.871867	0.00217284
0pt5mM / Ctrl	Q9UJS0	SLC25A13	Calcium-binding mitochondrial carrier protein Aralar2	CMC2_HUMAN	31	0.133174	0.133174	3.66947	1.03669	0.00217576
0pt5mM / Ctrl	P11586	MTHFD1	C-1-tetrahydrofolate synthase, cytoplasmic	C1TC_HUMAN	49	-0.1026	0.1026	-11.1997	0.888003	0.00219137
0pt5mM / Ctrl	Q93096	PTP4A1	Protein tyrosine phosphatase type IVA 1	TP4A1_HUMAN	2	0.291712	0.291712	21.7701	1.2177	0.00221672
0pt5mM / Ctrl	P12235	SLC25A4	ADP/ATP translocase 1	ADT1_HUMAN	5	0.352584	0.352584	33.3499	1.3335	0.0022231
0pt5mM / Ctrl	P49419	ALDH7A1	Alpha-aminoadipic semialdehyde dehydrogenase	AL7A1_HUMAN	22	-0.133787	0.133787	-9.62645	0.903736	0.00225126
0pt5mM / Ctrl	Q07817	BCL2L1	Bcl-2-like protein 1	B2CL1_HUMAN	2	0.290451	0.290451	22.3363	1.22336	0.00226092
0pt5mM / Ctrl	Q12891	HYAL2	Hyaluronidase-2	HYAL2_HUMAN	7	0.481333	0.481333	15.2079	1.15208	0.00226092
0pt5mM / Ctrl	P0DMV8;P0DMV9	HSPA1A;HSPA1B	Heat shock 70 kDa protein 1A;Heat shock 70 kDa protein 1B	HS71A_HUMAN;HS71B_HUMAN	31	0.111017	0.111017	8.87353	1.08874	0.00227209
0pt5mM / Ctrl	Q9BRT3	MIEN1	Migration and invasion enhancer 1	MIEN1_HUMAN	2	0.143762	0.143762	11.2236	1.11224	0.00228246
0pt5mM / Ctrl	Q00587	CDC42EP1	Cdc42 effector protein 1	BORG5_HUMAN	6	0.14355	0.14355	5.85639	1.05856	0.00228246
0pt5mM / Ctrl	P61764	STXBP1	Syntaxin-binding protein 1	STXB1_HUMAN	18	0.220324	0.220324	14.0163	1.14016	0.00232006
0pt5mM / Ctrl	Q96G03	PGM2	Phosphoglucomutase-2	PGM2_HUMAN	27	0.139338	0.139338	14.855	1.14855	0.0023292
0pt5mM / Ctrl	P80723	BASP1	Brain acid soluble protein 1	BASP1_HUMAN	16	0.223366	0.223366	1.95713	1.01957	0.00234234
0pt5mM / Ctrl	Q14764	MVP	Major vault protein	MVP_HUMAN	54	0.202655	0.202655	3.90663	1.03907	0.00239638
0pt5mM / Ctrl	O95347	SMC2	Structural maintenance of chromosomes protein 2	SMC2_HUMAN	35	-0.188709	0.188709	-11.2494	0.887506	0.00240001
0pt5mM / Ctrl	Q9BZQ8	FAM129A	Protein Niban	NIBAN_HUMAN	9	0.998138	0.998138	174.385	2.74385	0.00245944
0pt5mM / Ctrl	Q9NPR9	GPR108	Protein GPR108	GP108_HUMAN	3	0.404609	0.404609	32.1678	1.32168	0.00254188
0pt5mM / Ctrl	P50552	VASP	Vasodilator-stimulated phosphoprotein	VASP_HUMAN	22	0.135998	0.135998	15.6898	1.1569	0.00256352
0pt5mM / Ctrl	Q6P2E9	EDC4	Enhancer of mRNA-decapping protein 4	EDC4_HUMAN	31	-0.11514	0.11514	-10.7465	0.892535	0.00257102
0pt5mM / Ctrl	Q86U38	NOP9	Nucleolar protein 9	NOP9_HUMAN	11	0.251339	0.251339	19.451	1.19451	0.00257102
0pt5mM / Ctrl	Q01995	TAGLN	Transgelin	TAGL_HUMAN	19	0.487229	0.487229	18.0297	1.1803	0.00257352
0pt5mM / Ctrl	Q5W111	SPRYD7	SPRY domain-containing protein 7	SPRY7_HUMAN	5	0.23723	0.23723	13.0102	1.1301	0.0026099
0pt5mM / Ctrl	Q96A61	TRIM52	Tripartite motif-containing protein 52	TRI52_HUMAN	1	4.84882	4.84882	2567.24	26.6724	0.00262146
0pt5mM / Ctrl	P25325	MPST	3-mercaptopyruvate sulfurtransferase	THTM_HUMAN	12	-0.225917	0.225917	-11.4302	0.885698	0.00267208
0pt5mM / Ctrl	P61026	RAB10	Ras-related protein Rab-10	RAB10_HUMAN	9	0.18251	0.18251	9.70315	1.09703	0.00268474
0pt5mM / Ctrl	P52701	MSH6	DNA mismatch repair protein Msh6	MSH6_HUMAN	27	-0.20329	0.20329	-17.0136	0.829864	0.0027017
0pt5mM / Ctrl	P21453	S1PR1	Sphingosine 1-phosphate receptor 1	S1PR1_HUMAN	3	0.679966	0.679966	46.0664	1.46066	0.00274121
0pt5mM / Ctrl	P63165	SUMO1	Small ubiquitin-related modifier 1	SUMO1_HUMAN	5	-0.289913	0.289913	-18.6959	0.813041	0.00278527
0pt5mM / Ctrl	Q9UKS6	PACSIN3	Protein kinase C and casein kinase substrate in neurons protein 3	PACN3_HUMAN	12	-0.182646	0.182646	2.6326	1.02633	0.00278729
0pt5mM / Ctrl	O60443	DFNA5	Non-syndromic hearing impairment protein 5	DFNA5_HUMAN	6	0.201256	0.201256	19.9599	1.1996	0.00280829
0pt5mM / Ctrl	P30533	LRPAP1	Alpha-2-macroglobulin receptor-associated protein	AMRP_HUMAN	13	-0.294528	0.294528	-8.68789	0.913121	0.00282769
0pt5mM / Ctrl	Q9UMY1	NOL7	Nucleolar protein 7	NOL7_HUMAN	5	0.224427	0.224427	22.3945	1.22395	0.00282772
0pt5mM / Ctrl	Q9UJX3	ANAPC7	Anaphase-promoting complex subunit 7	APC7_HUMAN	15	-0.164259	0.164259	-16.6681	0.833319	0.00285331
0pt5mM / Ctrl	Q9NSC5	HOMER3	Homer protein homolog 3	HOME3_HUMAN	16	-0.16675	0.16675	17.5292	1.17529	0.00288318
0pt5mM / Ctrl	O14949	UQCRQ	Cytochrome b-c1 complex subunit 8	QCR8_HUMAN	6	0.221056	0.221056	11.4669	1.11467	0.00288586
0pt5mM / Ctrl	P20042	EIF2S2	Eukaryotic translation initiation factor 2 subunit 2	IF2B_HUMAN	30	0.16732	0.16732	5.40299	1.05403	0.00290663
0pt5mM / Ctrl	P09525	ANXA4	Annexin A4	ANXA4_HUMAN	23	0.17397	0.17397	2.0321	1.02032	0.00294469
0pt5mM / Ctrl	O94874	UFL1	E3 UFM1-protein ligase 1	UFL1_HUMAN	29	0.143183	0.143183	19.1841	1.19184	0.0029467
0pt5mM / Ctrl	O43815	STRN	Striatin	STRN_HUMAN	18	-0.198458	0.198458	-4.10437	0.958956	0.00295649
0pt5mM / Ctrl	Q14254	FLOT2	Flotillin-2	FLOT2_HUMAN	23	0.127683	0.127683	11.2532	1.11253	0.00296287
0pt5mM / Ctrl	P00390	GSR	Glutathione reductase, mitochondrial	GSHR_HUMAN	19	0.252585	0.252585	14.1975	1.14197	0.00298885
0pt5mM / Ctrl	O14773	TPP1	Tripeptidyl-peptidase 1	TPP1_HUMAN	17	0.478312	0.478312	14.9554	1.14955	0.00306323
0pt5mM / Ctrl	Q9Y6H1	CHCHD2	Coiled-coil-helix-coiled-coil-helix domain-containing protein 2	CHCH2_HUMAN	4	-0.283957	0.283957	-17.7141	0.822859	0.00306323
0pt5mM / Ctrl	P08962	CD63	CD63 antigen	CD63_HUMAN	3	0.455892	0.455892	20.3425	1.20342	0.00307768
0pt5mM / Ctrl	P06748	NPM1	Nucleophosmin	NPM_HUMAN	13	0.221723	0.221723	-7.23988	0.927601	0.00310115
0pt5mM / Ctrl	Q92820	GGH	Gamma-glutamyl hydrolase	GGH_HUMAN	13	-0.175091	0.175091	-0.730743	0.992693	0.00311837
0pt5mM / Ctrl	P19634	SLC9A1	Sodium/hydrogen exchanger 1	SL9A1_HUMAN	8	0.26787	0.26787	24.6341	1.24634	0.0031349
0pt5mM / Ctrl	O00629	KPNA4	Importin subunit alpha-3	IMA3_HUMAN	16	0.221407	0.221407	8.10177	1.08102	0.00318388
0pt5mM / Ctrl	O43854	EDIL3	EGF-like repeat and discoidin I-like domain-containing protein 3	EDIL3_HUMAN	13	0.334995	0.334995	5.62158	1.05622	0.00319901
0pt5mM / Ctrl	O15431	SLC31A1	High affinity copper uptake protein 1	COPT1_HUMAN	1	0.481708	0.481708	39.5129	1.39513	0.00325136
0pt5mM / Ctrl	P27824	CANX	Calnexin	CALX_HUMAN	41	-0.104808	0.104808	-4.01636	0.959836	0.00327322
0pt5mM / Ctrl	Q9NZJ4	SACS	Sacsin	SACS_HUMAN	26	-0.189439	0.189439	-3.14054	0.968595	0.00327442
0pt5mM / Ctrl	P42126	ECI1	Enoyl-CoA delta isomerase 1, mitochondrial	ECI1_HUMAN	8	0.240467	0.240467	8.87574	1.08876	0.00329366
0pt5mM / Ctrl	Q14697	GANAB	Neutral alpha-glucosidase AB	GANAB_HUMAN	57	-0.0830851	0.0830851	0.910941	1.00911	0.00329366
0pt5mM / Ctrl	P46777	RPL5	60S ribosomal protein L5	RL5_HUMAN	15	0.171047	0.171047	-10.8608	0.891392	0.00336269
0pt5mM / Ctrl	P51148	RAB5C	Ras-related protein Rab-5C	RAB5C_HUMAN	8	0.267494	0.267494	4.60732	1.04607	0.0033732
0pt5mM / Ctrl	Q7LG56	RRM2B	Ribonucleoside-diphosphate reductase subunit M2 B	RIR2B_HUMAN	7	0.361411	0.361411	7.42948	1.07429	0.00350263
0pt5mM / Ctrl	P30260	CDC27	Cell division cycle protein 27 homolog	CDC27_HUMAN	12	-0.167545	0.167545	-9.35889	0.906411	0.00351063
0pt5mM / Ctrl	Q9GZT9	EGLN1	Egl nine homolog 1	EGLN1_HUMAN	5	-0.186441	0.186441	-7.16207	0.928379	0.00355273
0pt5mM / Ctrl	P22695	UQCRC2	Cytochrome b-c1 complex subunit 2, mitochondrial	QCR2_HUMAN	21	0.194074	0.194074	3.86181	1.03862	0.0035714
0pt5mM / Ctrl	Q04760	GLO1	Lactoylglutathione lyase	LGUL_HUMAN	11	-0.202018	0.202018	-13.367	0.86633	0.00360645
0pt5mM / Ctrl	Q14108	SCARB2	Lysosome membrane protein 2	SCRB2_HUMAN	20	0.245175	0.245175	3.45547	1.03455	0.00361588
0pt5mM / Ctrl	P51003	PAPOLA	Poly(A) polymerase alpha	PAPOA_HUMAN	20	-0.149303	0.149303	-8.21975	0.917802	0.00368752
0pt5mM / Ctrl	Q8WXF1	PSPC1	Paraspeckle component 1	PSPC1_HUMAN	23	-0.140844	0.140844	-10.0523	0.899477	0.00372316
0pt5mM / Ctrl	Q13330	MTA1	Metastasis-associated protein MTA1	MTA1_HUMAN	15	-0.166373	0.166373	-20.2189	0.797811	0.00374291
0pt5mM / Ctrl	P08253	MMP2	72 kDa type IV collagenase	MMP2_HUMAN	5	-0.25819	0.25819	-12.2484	0.877516	0.00379997
0pt5mM / Ctrl	Q92604	LPGAT1	Acyl-CoA:lysophosphatidylglycerol acyltransferase 1	LGAT1_HUMAN	4	0.223098	0.223098	13.7939	1.13794	0.00386268
0pt5mM / Ctrl	P02461	COL3A1	Collagen alpha-1(III) chain	CO3A1_HUMAN	5	-0.75477	0.75477	-44.5981	0.554019	0.00387817
0pt5mM / Ctrl	P15735	PHKG2	Phosphorylase b kinase gamma catalytic chain, liver/testis isoform	PHKG2_HUMAN	2	1.1464	1.1464	126.018	2.26018	0.00389121
0pt5mM / Ctrl	Q96II8	LRCH3	Leucine-rich repeat and calponin homology domain-containing protein 3	LRCH3_HUMAN	3	-0.4277	0.4277	-22.0408	0.779592	0.00394804
0pt5mM / Ctrl	Q0VGL1	LAMTOR4	Ragulator complex protein LAMTOR4	LTOR4_HUMAN	2	0.157359	0.157359	11.3607	1.11361	0.00395304
0pt5mM / Ctrl	P29401	TKT	Transketolase	TKT_HUMAN	41	0.0917833	0.0917833	12.1149	1.12115	0.00397659
0pt5mM / Ctrl	P54725	RAD23A	UV excision repair protein RAD23 homolog A	RD23A_HUMAN	10	0.256808	0.256808	8.30881	1.08309	0.00399089
0pt5mM / Ctrl	Q9Y5J7	TIMM9	Mitochondrial import inner membrane translocase subunit Tim9	TIM9_HUMAN	5	0.223143	0.223143	18.7975	1.18797	0.00402235
0pt5mM / Ctrl	P53618	COPB1	Coatomer subunit beta	COPB_HUMAN	48	-0.091756	0.091756	-10.8707	0.891293	0.00403394
0pt5mM / Ctrl	Q9BXF6	RAB11FIP5	Rab11 family-interacting protein 5	RFIP5_HUMAN	13	0.322483	0.322483	40.9524	1.40952	0.00406531
0pt5mM / Ctrl	Q9BPX3	NCAPG	Condensin complex subunit 3	CND3_HUMAN	18	-0.248119	0.248119	1.3463	1.01346	0.00411808
0pt5mM / Ctrl	Q6P1J9	CDC73	Parafibromin	CDC73_HUMAN	24	0.182384	0.182384	-6.80064	0.931994	0.00415478
0pt5mM / Ctrl	Q15388	TOMM20	Mitochondrial import receptor subunit TOM20 homolog	TOM20_HUMAN	3	0.186265	0.186265	12.2226	1.12223	0.0042264
0pt5mM / Ctrl	Q8NHP8	PLBD2	Putative phospholipase B-like 2	PLBL2_HUMAN	15	0.163198	0.163198	13.296	1.13296	0.00423106
0pt5mM / Ctrl	Q9H4M9	EHD1	EH domain-containing protein 1	EHD1_HUMAN	23	0.173472	0.173472	11.9936	1.11994	0.00424114
0pt5mM / Ctrl	Q9H3Y8	PPDPF	Pancreatic progenitor cell differentiation and proliferation factor	PPDPF_HUMAN	3	-0.381297	0.381297	-18.2641	0.817359	0.0042416
0pt5mM / Ctrl	P09874	PARP1	Poly [ADP-ribose] polymerase 1	PARP1_HUMAN	53	-0.100792	0.100792	1.78684	1.01787	0.00425134
0pt5mM / Ctrl	O75175	CNOT3	CCR4-NOT transcription complex subunit 3	CNOT3_HUMAN	10	-0.215597	0.215597	-11.3921	0.886079	0.00427737
0pt5mM / Ctrl	A6NHQ2	FBLL1	rRNA/tRNA 2'-O-methyltransferase fibrillarin-like protein 1	FBLL1_HUMAN	6	0.141557	0.141557	10.2686	1.10269	0.00437452
0pt5mM / Ctrl	P09496	CLTA	Clathrin light chain A	CLCA_HUMAN	8	-0.192334	0.192334	-1.23938	0.987606	0.00438455
0pt5mM / Ctrl	Q5TDP6	LGSN	Lengsin	LGSN_HUMAN	1	0.254107	0.254107	23.5237	1.23524	0.00441512
0pt5mM / Ctrl	Q5VWZ2	LYPLAL1	Lysophospholipase-like protein 1	LYPL1_HUMAN	9	0.223642	0.223642	13.8018	1.13802	0.00441983
0pt5mM / Ctrl	Q99614	TTC1	Tetratricopeptide repeat protein 1	TTC1_HUMAN	9	0.177794	0.177794	22.5591	1.22559	0.00444236
0pt5mM / Ctrl	P29279	CTGF	Connective tissue growth factor	CTGF_HUMAN	13	-0.255119	0.255119	-21.5924	0.784076	0.00449835
0pt5mM / Ctrl	P22570	FDXR	NADPH:adrenodoxin oxidoreductase, mitochondrial	ADRO_HUMAN	26	0.166699	0.166699	6.59344	1.06593	0.00463357
0pt5mM / Ctrl	Q6P3X3	TTC27	Tetratricopeptide repeat protein 27	TTC27_HUMAN	9	-0.394942	0.394942	-22.7637	0.772363	0.00469389
0pt5mM / Ctrl	P16949	STMN1	Stathmin	STMN1_HUMAN	9	-0.328806	0.328806	-14.0627	0.859373	0.00472222
0pt5mM / Ctrl	Q8IY17	PNPLA6	Neuropathy target esterase	PLPL6_HUMAN	23	0.144693	0.144693	21.021	1.21021	0.00479556
0pt5mM / Ctrl	Q16658	FSCN1	Fascin	FSCN1_HUMAN	33	-0.152381	0.152381	-3.19913	0.968009	0.00479581
0pt5mM / Ctrl	Q9Y3D8	AK6	Adenylate kinase isoenzyme 6	KAD6_HUMAN	5	0.461702	0.461702	42.5076	1.42508	0.00484827
0pt5mM / Ctrl	Q9ULH0	KIDINS220	Kinase D-interacting substrate of 220 kDa	KDIS_HUMAN	3	0.447497	0.447497	29.227	1.29227	0.00490579
0pt5mM / Ctrl	Q9H0A0	NAT10	RNA cytidine acetyltransferase	NAT10_HUMAN	37	0.0999169	0.0999169	23.1051	1.23105	0.00491801
0pt5mM / Ctrl	P13473	LAMP2	Lysosome-associated membrane glycoprotein 2	LAMP2_HUMAN	4	0.377917	0.377917	55.7513	1.55751	0.00500093
0pt5mM / Ctrl	P30043	BLVRB	Flavin reductase (NADPH)	BLVRB_HUMAN	9	0.330866	0.330866	24.4522	1.24452	0.00506403
0pt5mM / Ctrl	P06576	ATP5B	ATP synthase subunit beta, mitochondrial	ATPB_HUMAN	26	0.0710621	0.0710621	-2.58583	0.974142	0.00511951
0pt5mM / Ctrl	O00299	CLIC1	Chloride intracellular channel protein 1	CLIC1_HUMAN	18	0.149846	0.149846	7.33824	1.07338	0.00519916
0pt5mM / Ctrl	Q8TCJ2	STT3B	Dolichyl-diphosphooligosaccharide--protein glycosyltransferase subunit STT3B	STT3B_HUMAN	14	-0.171004	0.171004	-7.96109	0.920389	0.00520113
0pt5mM / Ctrl	Q13541	EIF4EBP1	Eukaryotic translation initiation factor 4E-binding protein 1	4EBP1_HUMAN	4	0.418877	0.418877	51.4134	1.51413	0.00525236
0pt5mM / Ctrl	Q01628	IFITM3	Interferon-induced transmembrane protein 3	IFM3_HUMAN	3	0.27841	0.27841	12.2452	1.12245	0.00525365
0pt5mM / Ctrl	P06737	PYGL	Glycogen phosphorylase, liver form	PYGL_HUMAN	29	-0.140405	0.140405	-8.27436	0.917256	0.00525661
0pt5mM / Ctrl	P13987	CD59	CD59 glycoprotein	CD59_HUMAN	4	0.263611	0.263611	22.1063	1.22106	0.00529217
0pt5mM / Ctrl	Q9NR23	GDF3	Growth/differentiation factor 3	GDF3_HUMAN	3	-1.22795	1.22795	-55.8577	0.441423	0.00531393
0pt5mM / Ctrl	O14495	PLPP3	Phospholipid phosphatase 3	PLPP3_HUMAN	4	0.617511	0.617511	45.2894	1.45289	0.00536578
0pt5mM / Ctrl	Q12765	SCRN1	Secernin-1	SCRN1_HUMAN	12	-0.342798	0.342798	-6.77792	0.932221	0.00546153
0pt5mM / Ctrl	P99999	CYCS	Cytochrome c	CYC_HUMAN	7	0.154791	0.154791	9.79485	1.09795	0.00553365
0pt5mM / Ctrl	Q6UB35	MTHFD1L	Monofunctional C1-tetrahydrofolate synthase, mitochondrial	C1TM_HUMAN	39	0.128079	0.128079	0.747221	1.00747	0.00560999
0pt5mM / Ctrl	Q13485	SMAD4	Mothers against decapentaplegic homolog 4	SMAD4_HUMAN	4	-0.333764	0.333764	-17.5138	0.824862	0.00564859
0pt5mM / Ctrl	Q0VF96	CGNL1	Cingulin-like protein 1	CGNL1_HUMAN	28	-0.328001	0.328001	80.8575	1.80858	0.00565845
0pt5mM / Ctrl	Q8TDD1	DDX54	ATP-dependent RNA helicase DDX54	DDX54_HUMAN	21	0.144961	0.144961	3.0893	1.03089	0.00569049
0pt5mM / Ctrl	O75534	CSDE1	Cold shock domain-containing protein E1	CSDE1_HUMAN	34	-0.1277	0.1277	-8.57697	0.91423	0.00572353
0pt5mM / Ctrl	P00491	PNP	Purine nucleoside phosphorylase	PNPH_HUMAN	18	0.186879	0.186879	11.916	1.11916	0.00576316
0pt5mM / Ctrl	O60518	RANBP6	Ran-binding protein 6	RNBP6_HUMAN	15	0.328804	0.328804	31.1796	1.3118	0.00579492
0pt5mM / Ctrl	P62280	RPS11	40S ribosomal protein S11	RS11_HUMAN	14	-0.089233	0.089233	-0.926801	0.990732	0.00579492
0pt5mM / Ctrl	Q15121	PEA15	Astrocytic phosphoprotein PEA-15	PEA15_HUMAN	7	0.190074	0.190074	11.5123	1.11512	0.00579492
0pt5mM / Ctrl	Q9Y6M7	SLC4A7	Sodium bicarbonate cotransporter 3	S4A7_HUMAN	6	0.314393	0.314393	22.1253	1.22125	0.00579492
0pt5mM / Ctrl	Q9P2D3	HEATR5B	HEAT repeat-containing protein 5B	HTR5B_HUMAN	14	0.178168	0.178168	24.1281	1.24128	0.00583341
0pt5mM / Ctrl	Q9UDY2	TJP2	Tight junction protein ZO-2	ZO2_HUMAN	53	0.0984048	0.0984048	4.29528	1.04295	0.00586905
0pt5mM / Ctrl	P27361	MAPK3	Mitogen-activated protein kinase 3	MK03_HUMAN	18	0.185737	0.185737	10.601	1.10601	0.00587709
0pt5mM / Ctrl	Q9NWT1	PAK1IP1	p21-activated protein kinase-interacting protein 1	PK1IP_HUMAN	9	0.196971	0.196971	18.7392	1.18739	0.00591156
0pt5mM / Ctrl	Q03135	CAV1	Caveolin-1	CAV1_HUMAN	11	0.250018	0.250018	8.36254	1.08363	0.00597893
0pt5mM / Ctrl	Q8IYD1	GSPT2	Eukaryotic peptide chain release factor GTP-binding subunit ERF3B	ERF3B_HUMAN	2	-0.245778	0.245778	-6.75731	0.932427	0.0059874
0pt5mM / Ctrl	P49736	MCM2	DNA replication licensing factor MCM2	MCM2_HUMAN	32	-0.189554	0.189554	-3.75941	0.962406	0.0060778
0pt5mM / Ctrl	Q14008	CKAP5	Cytoskeleton-associated protein 5	CKAP5_HUMAN	63	-0.0975331	0.0975331	21.3955	1.21395	0.00615784
0pt5mM / Ctrl	Q8NC42	RNF149	E3 ubiquitin-protein ligase RNF149	RN149_HUMAN	1	0.997403	0.997403	100.607	2.00607	0.00615784
0pt5mM / Ctrl	Q13685	AAMP	Angio-associated migratory cell protein	AAMP_HUMAN	4	0.222662	0.222662	19.1114	1.19111	0.00628469
0pt5mM / Ctrl	Q9Y6M5	SLC30A1	Zinc transporter 1	ZNT1_HUMAN	7	0.231138	0.231138	6.73841	1.06738	0.00634674
0pt5mM / Ctrl	P35520	CBS	Cystathionine beta-synthase	CBS_HUMAN	7	0.555685	0.555685	4.29551	1.04296	0.00635216
0pt5mM / Ctrl	P32119	PRDX2	Peroxiredoxin-2	PRDX2_HUMAN	16	-0.145753	0.145753	-13.2786	0.867214	0.00647722
0pt5mM / Ctrl	O00592	PODXL	Podocalyxin	PODXL_HUMAN	10	0.346441	0.346441	30.0085	1.30008	0.00658028
0pt5mM / Ctrl	P49418	AMPH	Amphiphysin	AMPH_HUMAN	7	-0.497679	0.497679	-21.2605	0.787395	0.0065999
0pt5mM / Ctrl	P22314	UBA1	Ubiquitin-like modifier-activating enzyme 1	UBA1_HUMAN	52	-0.0688904	0.0688904	-6.96591	0.930341	0.00668846
0pt5mM / Ctrl	Q8TB52	FBXO30	F-box only protein 30	FBX30_HUMAN	2	0.306985	0.306985	21.8136	1.21814	0.00668846
0pt5mM / Ctrl	Q02880	TOP2B	DNA topoisomerase 2-beta	TOP2B_HUMAN	38	-0.11442	0.11442	-11.0489	0.889511	0.00682062
0pt5mM / Ctrl	Q13435	SF3B2	Splicing factor 3B subunit 2	SF3B2_HUMAN	41	-0.0969296	0.0969296	-8.30465	0.916953	0.00684362
0pt5mM / Ctrl	Q9UMX0	UBQLN1	Ubiquilin-1	UBQL1_HUMAN	17	-0.0990727	0.0990727	-11.3952	0.886048	0.00686428
0pt5mM / Ctrl	P02462	COL4A1	Collagen alpha-1(IV) chain	CO4A1_HUMAN	5	-0.592905	0.592905	-7.26209	0.927379	0.00688791
0pt5mM / Ctrl	P01009	SERPINA1	Alpha-1-antitrypsin	A1AT_HUMAN	14	0.338419	0.338419	27.9961	1.27996	0.00690506
0pt5mM / Ctrl	P49662	CASP4	Caspase-4	CASP4_HUMAN	10	-0.25488	0.25488	-8.12829	0.918717	0.00697555
0pt5mM / Ctrl	Q00765	REEP5	Receptor expression-enhancing protein 5	REEP5_HUMAN	7	0.366938	0.366938	20.1002	1.201	0.00697783
0pt5mM / Ctrl	O14763	TNFRSF10B	Tumor necrosis factor receptor superfamily member 10B	TR10B_HUMAN	8	0.374669	0.374669	15.1403	1.1514	0.00745336
0pt5mM / Ctrl	O94832	MYO1D	Unconventional myosin-Id	MYO1D_HUMAN	50	0.132588	0.132588	27.831	1.27831	0.00753741
0pt5mM / Ctrl	P01024	C3	Complement C3	CO3_HUMAN	4	0.875292	0.875292	18.3031	1.18303	0.00755329
0pt5mM / Ctrl	Q9NZM1	MYOF	Myoferlin	MYOF_HUMAN	119	0.0501056	0.0501056	4.51867	1.04519	0.0075745
0pt5mM / Ctrl	Q8NDZ2	SIMC1	SUMO-interacting motif-containing protein 1	SIMC1_HUMAN	2	0.76609	0.76609	83.1093	1.83109	0.00757981
0pt5mM / Ctrl	Q12846	STX4	Syntaxin-4	STX4_HUMAN	12	0.11981	0.11981	15.2994	1.15299	0.00771814
0pt5mM / Ctrl	P78536	ADAM17	Disintegrin and metalloproteinase domain-containing protein 17	ADA17_HUMAN	7	0.433076	0.433076	11.1272	1.11127	0.00771814
0pt5mM / Ctrl	P78347	GTF2I	General transcription factor II-I	GTF2I_HUMAN	38	-0.191131	0.191131	10.7875	1.10788	0.00781057
0pt5mM / Ctrl	P10606	COX5B	Cytochrome c oxidase subunit 5B, mitochondrial	COX5B_HUMAN	6	-0.18963	0.18963	0.171639	1.00172	0.00787378
0pt5mM / Ctrl	P07311	ACYP1	Acylphosphatase-1	ACYP1_HUMAN	4	-0.21872	0.21872	-7.58209	0.924179	0.00788451
0pt5mM / Ctrl	Q96RF0	SNX18	Sorting nexin-18	SNX18_HUMAN	9	0.275353	0.275353	12.4068	1.12407	0.00789036
0pt5mM / Ctrl	Q9BSF4	C19orf52	Uncharacterized protein C19orf52	CS052_HUMAN	3	0.227599	0.227599	16.0919	1.16092	0.00790333
0pt5mM / Ctrl	P38435	GGCX	Vitamin K-dependent gamma-carboxylase	VKGC_HUMAN	10	-0.42289	0.42289	-13.2314	0.867686	0.00790933
0pt5mM / Ctrl	Q99715	COL12A1	Collagen alpha-1(XII) chain	COCA1_HUMAN	30	-0.360485	0.360485	51.5636	1.51564	0.00797528
0pt5mM / Ctrl	P36957	DLST	Dihydrolipoyllysine-residue succinyltransferase component of 2-oxoglutarate dehydrogenase complex, mitochondrial	ODO2_HUMAN	17	0.147768	0.147768	10.2837	1.10284	0.00806296
0pt5mM / Ctrl	Q9BVP2	GNL3	Guanine nucleotide-binding protein-like 3	GNL3_HUMAN	22	0.120792	0.120792	6.62028	1.0662	0.00809435
0pt5mM / Ctrl	Q9H8H0	NOL11	Nucleolar protein 11	NOL11_HUMAN	17	0.139398	0.139398	5.34448	1.05344	0.00810739
0pt5mM / Ctrl	Q63HN8	RNF213	E3 ubiquitin-protein ligase RNF213	RN213_HUMAN	62	-0.132491	0.132491	-32.3009	0.676991	0.00813153
0pt5mM / Ctrl	P68104	EEF1A1	Elongation factor 1-alpha 1	EF1A1_HUMAN	35	0.177606	0.177606	9.27262	1.09273	0.00814248
0pt5mM / Ctrl	O15231	ZNF185	Zinc finger protein 185	ZN185_HUMAN	29	0.324638	0.324638	37.2336	1.37234	0.00815324
0pt5mM / Ctrl	Q8TEA8	DTD1	D-tyrosyl-tRNA(Tyr) deacylase 1	DTD1_HUMAN	7	0.19396	0.19396	3.43497	1.03435	0.00825808
0pt5mM / Ctrl	Q16555	DPYSL2	Dihydropyrimidinase-related protein 2	DPYL2_HUMAN	26	-0.107735	0.107735	-12.6975	0.873025	0.00829709
0pt5mM / Ctrl	Q08AM6	VAC14	Protein VAC14 homolog	VAC14_HUMAN	15	0.101288	0.101288	11.7527	1.11753	0.00837991
0pt5mM / Ctrl	P62805	HIST1H4A	Histone H4	H4_HUMAN	17	-0.257052	0.257052	15.7918	1.15792	0.00842651
0pt5mM / Ctrl	Q8WWM7	ATXN2L	Ataxin-2-like protein	ATX2L_HUMAN	31	0.154753	0.154753	20.4611	1.20461	0.00843387
0pt5mM / Ctrl	Q15555	MAPRE2	Microtubule-associated protein RP/EB family member 2	MARE2_HUMAN	14	-0.246463	0.246463	-0.146932	0.998531	0.00846519
0pt5mM / Ctrl	Q71RS6	SLC24A5	Sodium/potassium/calcium exchanger 5	NCKX5_HUMAN	1	-0.250047	0.250047	-15.7897	0.842103	0.0084918
0pt5mM / Ctrl	O95352	ATG7	Ubiquitin-like modifier-activating enzyme ATG7	ATG7_HUMAN	16	0.184361	0.184361	23.536	1.23536	0.00850761
0pt5mM / Ctrl	P05412	JUN	Transcription factor AP-1	JUN_HUMAN	5	0.262202	0.262202	15.3021	1.15302	0.00853422
0pt5mM / Ctrl	P25786	PSMA1	Proteasome subunit alpha type-1	PSA1_HUMAN	18	0.162677	0.162677	5.63035	1.0563	0.00863649
0pt5mM / Ctrl	P61421	ATP6V0D1	V-type proton ATPase subunit d 1	VA0D1_HUMAN	14	0.150812	0.150812	3.88346	1.03883	0.00864716
0pt5mM / Ctrl	Q15836	VAMP3	Vesicle-associated membrane protein 3	VAMP3_HUMAN	3	0.267585	0.267585	1.10828	1.01108	0.00865358
0pt5mM / Ctrl	Q9NVZ3	NECAP2	Adaptin ear-binding coat-associated protein 2	NECP2_HUMAN	8	-0.192615	0.192615	-16.2359	0.837641	0.00868495
0pt5mM / Ctrl	Q9NYA1	SPHK1	Sphingosine kinase 1	SPHK1_HUMAN	6	0.598799	0.598799	126.537	2.26537	0.00868967
0pt5mM / Ctrl	Q9NYL9	TMOD3	Tropomodulin-3	TMOD3_HUMAN	19	-0.0825501	0.0825501	-3.73006	0.962699	0.00875091
0pt5mM / Ctrl	Q8N3P4	VPS8	Vacuolar protein sorting-associated protein 8 homolog	VPS8_HUMAN	4	0.170906	0.170906	11.8322	1.11832	0.00876812
0pt5mM / Ctrl	Q9GZP4	PITHD1	PITH domain-containing protein 1	PITH1_HUMAN	6	0.389795	0.389795	9.67901	1.09679	0.00882966
0pt5mM / Ctrl	P52789	HK2	Hexokinase-2	HXK2_HUMAN	17	0.235608	0.235608	4.19206	1.04192	0.00892708
0pt5mM / Ctrl	P31689	DNAJA1	DnaJ homolog subfamily A member 1	DNJA1_HUMAN	16	-0.155016	0.155016	-20.8337	0.791663	0.00895559
0pt5mM / Ctrl	Q02952	AKAP12	A-kinase anchor protein 12	AKA12_HUMAN	73	0.129806	0.129806	19.0436	1.19044	0.00900179
0pt5mM / Ctrl	Q15631	TSN	Translin	TSN_HUMAN	13	0.160109	0.160109	15.3119	1.15312	0.0090409
0pt5mM / Ctrl	P10809	HSPD1	60 kDa heat shock protein, mitochondrial	CH60_HUMAN	47	-0.0764079	0.0764079	-1.89637	0.981036	0.00916089
0pt5mM / Ctrl	Q9UHG3	PCYOX1	Prenylcysteine oxidase 1	PCYOX_HUMAN	21	0.134887	0.134887	5.99612	1.05996	0.00932037
0pt5mM / Ctrl	O95470	SGPL1	Sphingosine-1-phosphate lyase 1	SGPL1_HUMAN	7	0.20796	0.20796	5.69102	1.05691	0.00935593
0pt5mM / Ctrl	Q8N8S7	ENAH	Protein enabled homolog	ENAH_HUMAN	16	-0.28204	0.28204	-10.9575	0.890425	0.00936107
0pt5mM / Ctrl	Q96DG6	CMBL	Carboxymethylenebutenolidase homolog	CMBL_HUMAN	10	0.210267	0.210267	12.7417	1.12742	0.0094262
0pt5mM / Ctrl	P50452	SERPINB8	Serpin B8	SPB8_HUMAN	15	0.240318	0.240318	2.03789	1.02038	0.00942778
0pt5mM / Ctrl	Q9BX68	HINT2	Histidine triad nucleotide-binding protein 2, mitochondrial	HINT2_HUMAN	3	0.180192	0.180192	9.89495	1.09895	0.00942778
0pt5mM / Ctrl	O94888	UBXN7	UBX domain-containing protein 7	UBXN7_HUMAN	12	-0.224007	0.224007	7.65058	1.07651	0.00945053
0pt5mM / Ctrl	O43156	TTI1	TELO2-interacting protein 1 homolog	TTI1_HUMAN	5	-0.303272	0.303272	-9.90019	0.900998	0.00947124
0pt5mM / Ctrl	Q9ULG6	CCPG1	Cell cycle progression protein 1	CCPG1_HUMAN	7	0.593509	0.593509	18.625	1.18625	0.00958024
0pt5mM / Ctrl	Q13823	GNL2	Nucleolar GTP-binding protein 2	NOG2_HUMAN	13	0.205049	0.205049	2.81536	1.02815	0.00964717
0pt5mM / Ctrl	P49593	PPM1F	Protein phosphatase 1F	PPM1F_HUMAN	28	-0.149927	0.149927	-3.90527	0.960947	0.00966069
0pt5mM / Ctrl	Q9UBQ0	VPS29	Vacuolar protein sorting-associated protein 29	VPS29_HUMAN	11	0.106754	0.106754	5.56195	1.05562	0.00967531
0pt5mM / Ctrl	P13489	RNH1	Ribonuclease inhibitor	RINI_HUMAN	23	0.123489	0.123489	13.1947	1.13195	0.00972384
0pt5mM / Ctrl	P35606	COPB2	Coatomer subunit beta'	COPB2_HUMAN	46	-0.0905013	0.0905013	-9.81396	0.90186	0.0097429
0pt5mM / Ctrl	Q9NY61	AATF	Protein AATF	AATF_HUMAN	9	0.252047	0.252047	28.7071	1.28707	0.00983722
0pt5mM / Ctrl	Q9NVE7	PANK4	Pantothenate kinase 4	PANK4_HUMAN	12	-0.170848	0.170848	-13.0318	0.869682	0.00990066
0pt5mM / Ctrl	Q9H3U5	MFSD1	Major facilitator superfamily domain-containing protein 1	MFSD1_HUMAN	1	0.236679	0.236679	17.5626	1.17563	0.0100755
0pt5mM / Ctrl	P35658	NUP214	Nuclear pore complex protein Nup214	NU214_HUMAN	41	-0.143966	0.143966	-47.9329	0.520671	0.0101246
0pt5mM / Ctrl	Q00839	HNRNPU	Heterogeneous nuclear ribonucleoprotein U	HNRPU_HUMAN	37	-0.103921	0.103921	-9.74237	0.902576	0.0101246
0pt5mM / Ctrl	Q9P2J5	LARS	Leucine--tRNA ligase, cytoplasmic	SYLC_HUMAN	62	0.0686491	0.0686491	-20.0051	0.799949	0.0102334
0pt5mM / Ctrl	Q13228	SELENBP1	Selenium-binding protein 1	SBP1_HUMAN	24	-0.235473	0.235473	-6.87104	0.93129	0.0103275
0pt5mM / Ctrl	P56182	RRP1	Ribosomal RNA processing protein 1 homolog A	RRP1_HUMAN	13	0.234438	0.234438	18.2821	1.18282	0.0103421
0pt5mM / Ctrl	Q9UNK0	STX8	Syntaxin-8	STX8_HUMAN	6	0.0985126	0.0985126	11.4097	1.1141	0.0104005
0pt5mM / Ctrl	Q6IQ22	RAB12	Ras-related protein Rab-12	RAB12_HUMAN	10	0.229345	0.229345	27.5687	1.27569	0.0104038
0pt5mM / Ctrl	O43719	HTATSF1	HIV Tat-specific factor 1	HTSF1_HUMAN	14	-0.294394	0.294394	-12.8771	0.871229	0.0104062
0pt5mM / Ctrl	Q07020	RPL18	60S ribosomal protein L18	RL18_HUMAN	9	-0.17507	0.17507	5.14695	1.05147	0.0104726
0pt5mM / Ctrl	Q15907	RAB11B	Ras-related protein Rab-11B	RB11B_HUMAN	2	0.200945	0.200945	3.99941	1.03999	0.0104726
0pt5mM / Ctrl	Q9P0J1	PDP1	[Pyruvate dehydrogenase [acetyl-transferring]]-phosphatase 1, mitochondrial	PDP1_HUMAN	15	-0.121355	0.121355	-6.13393	0.938661	0.0105238
0pt5mM / Ctrl	P31943	HNRNPH1	Heterogeneous nuclear ribonucleoprotein H	HNRH1_HUMAN	19	-0.0997351	0.0997351	-5.40817	0.945918	0.0106297
0pt5mM / Ctrl	Q6IBS0	TWF2	Twinfilin-2	TWF2_HUMAN	20	0.135141	0.135141	4.60547	1.04605	0.0107789
0pt5mM / Ctrl	O60506	SYNCRIP	Heterogeneous nuclear ribonucleoprotein Q	HNRPQ_HUMAN	19	0.132389	0.132389	-3.54736	0.964526	0.0108132
0pt5mM / Ctrl	Q9BZK7	TBL1XR1	F-box-like/WD repeat-containing protein TBL1XR1	TBL1R_HUMAN	11	-0.239176	0.239176	-3.81731	0.961827	0.0109132
0pt5mM / Ctrl	P09960	LTA4H	Leukotriene A-4 hydrolase	LKHA4_HUMAN	32	-0.165078	0.165078	-11.7307	0.882693	0.010918
0pt5mM / Ctrl	O60925	PFDN1	Prefoldin subunit 1	PFD1_HUMAN	6	-0.178171	0.178171	-6.60739	0.933926	0.010935
0pt5mM / Ctrl	Q9Y4C2	TCAF1	TRPM8 channel-associated factor 1	TCAF1_HUMAN	3	-0.429685	0.429685	-42.5177	0.574823	0.0110337
0pt5mM / Ctrl	Q9NPI6	DCP1A	mRNA-decapping enzyme 1A	DCP1A_HUMAN	14	-0.141239	0.141239	-9.31613	0.906839	0.0111081
0pt5mM / Ctrl	Q15365	PCBP1	Poly(rC)-binding protein 1	PCBP1_HUMAN	12	-0.127393	0.127393	-11.251	0.88749	0.0111081
0pt5mM / Ctrl	P38646	HSPA9	Stress-70 protein, mitochondrial	GRP75_HUMAN	41	0.140398	0.140398	5.74454	1.05745	0.0111169
0pt5mM / Ctrl	P11234	RALB	Ras-related protein Ral-B	RALB_HUMAN	11	0.142279	0.142279	-1.69331	0.983067	0.0111324
0pt5mM / Ctrl	P62910	RPL32	60S ribosomal protein L32	RL32_HUMAN	10	-0.123074	0.123074	-2.44847	0.975515	0.0111324
0pt5mM / Ctrl	Q9HBW9	ADGRL4	Adhesion G protein-coupled receptor L4	AGRL4_HUMAN	8	0.26816	0.26816	4.38606	1.04386	0.0111958
0pt5mM / Ctrl	Q02978	SLC25A11	Mitochondrial 2-oxoglutarate/malate carrier protein	M2OM_HUMAN	17	0.0873178	0.0873178	1.02334	1.01023	0.0113138
0pt5mM / Ctrl	P00367	GLUD1	Glutamate dehydrogenase 1, mitochondrial	DHE3_HUMAN	28	0.10812	0.10812	9.74383	1.09744	0.0113222
0pt5mM / Ctrl	Q16576	RBBP7	Histone-binding protein RBBP7	RBBP7_HUMAN	19	-0.153781	0.153781	-13.6983	0.863017	0.011363
0pt5mM / Ctrl	Q96DB5	RMDN1	Regulator of microtubule dynamics protein 1	RMD1_HUMAN	11	0.158984	0.158984	4.72069	1.04721	0.0114547
0pt5mM / Ctrl	Q9NQ34	TMEM9B	Transmembrane protein 9B	TMM9B_HUMAN	1	0.495176	0.495176	39.9783	1.39978	0.0115704
0pt5mM / Ctrl	P04080	CSTB	Cystatin-B	CYTB_HUMAN	8	0.159147	0.159147	5.54922	1.05549	0.0117188
0pt5mM / Ctrl	P11117	ACP2	Lysosomal acid phosphatase	PPAL_HUMAN	10	0.27677	0.27677	10.6002	1.106	0.0117396
0pt5mM / Ctrl	P35523	CLCN1	Chloride channel protein 1	CLCN1_HUMAN	1	0.937581	0.937581	94.8353	1.94835	0.0117579
0pt5mM / Ctrl	P51688	SGSH	N-sulphoglucosamine sulphohydrolase	SPHM_HUMAN	6	0.340474	0.340474	19.6432	1.19643	0.011881
0pt5mM / Ctrl	P29966	MARCKS	Myristoylated alanine-rich C-kinase substrate	MARCS_HUMAN	14	-0.123236	0.123236	-15.4896	0.845104	0.0118962
0pt5mM / Ctrl	Q16666	IFI16	Gamma-interferon-inducible protein 16	IF16_HUMAN	38	0.163883	0.163883	10.5864	1.10586	0.0119647
0pt5mM / Ctrl	Q9NQ29	LUC7L	Putative RNA-binding protein Luc7-like 1	LUC7L_HUMAN	6	-0.296212	0.296212	-14.1944	0.858056	0.0119647
0pt5mM / Ctrl	Q15139	PRKD1	Serine/threonine-protein kinase D1	KPCD1_HUMAN	1	-0.217916	0.217916	-13.7407	0.862593	0.0119845
0pt5mM / Ctrl	Q7Z6Z7	HUWE1	E3 ubiquitin-protein ligase HUWE1	HUWE1_HUMAN	95	-0.0928	0.0928	73.9877	1.73988	0.0119879
0pt5mM / Ctrl	Q00169	PITPNA	Phosphatidylinositol transfer protein alpha isoform	PIPNA_HUMAN	14	0.261672	0.261672	5.36825	1.05368	0.0121017
0pt5mM / Ctrl	P49796	RGS3	Regulator of G-protein signaling 3	RGS3_HUMAN	9	-0.251833	0.251833	-25.7448	0.742552	0.0121017
0pt5mM / Ctrl	P04818	TYMS	Thymidylate synthase	TYSY_HUMAN	13	-0.290974	0.290974	-19.7832	0.802168	0.0121263
0pt5mM / Ctrl	Q13217	DNAJC3	DnaJ homolog subfamily C member 3	DNJC3_HUMAN	20	-0.186967	0.186967	-8.75266	0.912473	0.0121599
0pt5mM / Ctrl	Q9BRA2	TXNDC17	Thioredoxin domain-containing protein 17	TXD17_HUMAN	6	0.212398	0.212398	7.68599	1.07686	0.0121976
0pt5mM / Ctrl	P53999	SUB1	Activated RNA polymerase II transcriptional coactivator p15	TCP4_HUMAN	7	-0.190504	0.190504	-7.17547	0.928245	0.0122182
0pt5mM / Ctrl	O14964	HGS	Hepatocyte growth factor-regulated tyrosine kinase substrate	HGS_HUMAN	19	0.102038	0.102038	14.7375	1.14738	0.0122786
0pt5mM / Ctrl	Q7Z4L5	TTC21B	Tetratricopeptide repeat protein 21B	TT21B_HUMAN	1	-0.280907	0.280907	-17.9555	0.820445	0.0122786
0pt5mM / Ctrl	Q9BXY0	MAK16	Protein MAK16 homolog	MAK16_HUMAN	5	-0.349838	0.349838	-18.3869	0.816131	0.0122873
0pt5mM / Ctrl	Q9P2C4	TMEM181	Transmembrane protein 181	TM181_HUMAN	2	0.327712	0.327712	22.0915	1.22092	0.0123345
0pt5mM / Ctrl	P11940	PABPC1	Polyadenylate-binding protein 1	PABP1_HUMAN	34	-0.0791101	0.0791101	-2.59015	0.974098	0.0123706
0pt5mM / Ctrl	P33527	ABCC1	Multidrug resistance-associated protein 1	MRP1_HUMAN	40	0.162853	0.162853	103.145	2.03145	0.012437
0pt5mM / Ctrl	Q99426	TBCB	Tubulin-folding cofactor B	TBCB_HUMAN	14	0.178506	0.178506	5.4876	1.05488	0.0124455
0pt5mM / Ctrl	Q14137	BOP1	Ribosome biogenesis protein BOP1	BOP1_HUMAN	23	0.168373	0.168373	19.0261	1.19026	0.0126824
0pt5mM / Ctrl	Q9Y3I0	RTCB	tRNA-splicing ligase RtcB homolog	RTCB_HUMAN	22	-0.141599	0.141599	-17.7807	0.822193	0.0127907
0pt5mM / Ctrl	E9PAV3	NACA	Nascent polypeptide-associated complex subunit alpha, muscle-specific form	NACAM_HUMAN	7	0.352738	0.352738	1.24574	1.01246	0.0128674
0pt5mM / Ctrl	O15260	SURF4	Surfeit locus protein 4	SURF4_HUMAN	7	-0.110796	0.110796	-9.34349	0.906565	0.0128884
0pt5mM / Ctrl	Q14344	GNA13	Guanine nucleotide-binding protein subunit alpha-13	GNA13_HUMAN	14	0.225947	0.225947	12.4784	1.12478	0.0128936
0pt5mM / Ctrl	Q15717	ELAVL1	ELAV-like protein 1	ELAV1_HUMAN	17	-0.0815435	0.0815435	-3.93052	0.960695	0.0129643
0pt5mM / Ctrl	Q9Y2B0	CNPY2	Protein canopy homolog 2	CNPY2_HUMAN	7	-0.187891	0.187891	-4.76498	0.95235	0.0130309
0pt5mM / Ctrl	Q93045	STMN2	Stathmin-2	STMN2_HUMAN	2	-0.388387	0.388387	-17.2084	0.827916	0.0130529
0pt5mM / Ctrl	P62942	FKBP1A	Peptidyl-prolyl cis-trans isomerase FKBP1A	FKB1A_HUMAN	7	0.155866	0.155866	3.22317	1.03223	0.0130876
0pt5mM / Ctrl	Q8WXC6	MYEOV2	Myeloma-overexpressed gene 2 protein	MYOV2_HUMAN	2	0.350694	0.350694	22.407	1.22407	0.0131361
0pt5mM / Ctrl	O00231	PSMD11	26S proteasome non-ATPase regulatory subunit 11	PSD11_HUMAN	29	0.106476	0.106476	10.2685	1.10268	0.013144
0pt5mM / Ctrl	P46926	GNPDA1	Glucosamine-6-phosphate isomerase 1	GNPI1_HUMAN	14	0.147916	0.147916	14.2731	1.14273	0.013197
0pt5mM / Ctrl	Q00537	CDK17	Cyclin-dependent kinase 17	CDK17_HUMAN	22	0.158216	0.158216	-4.93731	0.950627	0.0133883
0pt5mM / Ctrl	P01023	A2M	Alpha-2-macroglobulin	A2MG_HUMAN	3	0.577448	0.577448	50.9644	1.50964	0.0133942
0pt5mM / Ctrl	Q9BRG1	VPS25	Vacuolar protein-sorting-associated protein 25	VPS25_HUMAN	10	0.17014	0.17014	9.64964	1.0965	0.0134337
0pt5mM / Ctrl	Q9UQ80	PA2G4	Proliferation-associated protein 2G4	PA2G4_HUMAN	25	-0.0886319	0.0886319	-4.05232	0.959477	0.0134661
0pt5mM / Ctrl	P78316	NOP14	Nucleolar protein 14	NOP14_HUMAN	17	0.389472	0.389472	22.6661	1.22666	0.013488
0pt5mM / Ctrl	Q8WVT3	TRAPPC12	Trafficking protein particle complex subunit 12	TPC12_HUMAN	6	0.327938	0.327938	23.8353	1.23835	0.013491
0pt5mM / Ctrl	Q15397	PUM3	Pumilio homolog 3	PUM3_HUMAN	20	0.18484	0.18484	19.3583	1.19358	0.0135229
0pt5mM / Ctrl	Q4V328	GRIPAP1	GRIP1-associated protein 1	GRAP1_HUMAN	16	0.267505	0.267505	48.5351	1.48535	0.0135891
0pt5mM / Ctrl	Q8TCD5	NT5C	5'(3')-deoxyribonucleotidase, cytosolic type	NT5C_HUMAN	7	0.482109	0.482109	13.6236	1.13624	0.0136433
0pt5mM / Ctrl	Q6P158	DHX57	Putative ATP-dependent RNA helicase DHX57	DHX57_HUMAN	10	-0.267168	0.267168	-15.1514	0.848486	0.0136712
0pt5mM / Ctrl	P05106	ITGB3	Integrin beta-3	ITB3_HUMAN	24	0.233476	0.233476	-0.424157	0.995758	0.0138239
0pt5mM / Ctrl	Q9UHD1	CHORDC1	Cysteine and histidine-rich domain-containing protein 1	CHRD1_HUMAN	19	-0.12552	0.12552	0.25766	1.00258	0.0138239
0pt5mM / Ctrl	O75691	UTP20	Small subunit processome component 20 homolog	UTP20_HUMAN	30	0.231983	0.231983	55.7516	1.55752	0.0139233
0pt5mM / Ctrl	P31948	STIP1	Stress-induced-phosphoprotein 1	STIP1_HUMAN	33	-0.065675	0.065675	-5.94242	0.940576	0.0139999
0pt5mM / Ctrl	Q13451	FKBP5	Peptidyl-prolyl cis-trans isomerase FKBP5	FKBP5_HUMAN	15	-0.160096	0.160096	-7.42932	0.925707	0.0140199
0pt5mM / Ctrl	O14734	ACOT8	Acyl-coenzyme A thioesterase 8	ACOT8_HUMAN	3	0.158218	0.158218	3.479	1.03479	0.0140199
0pt5mM / Ctrl	P26572	MGAT1	Alpha-1,3-mannosyl-glycoprotein 2-beta-N-acetylglucosaminyltransferase	MGAT1_HUMAN	10	-0.253038	0.253038	-15.7894	0.842106	0.0141464
0pt5mM / Ctrl	P46939	UTRN	Utrophin	UTRO_HUMAN	109	-0.0594173	0.0594173	-7.84613	0.921539	0.0141875
0pt5mM / Ctrl	Q9Y2D4	EXOC6B	Exocyst complex component 6B	EXC6B_HUMAN	14	0.301828	0.301828	24.2778	1.24278	0.014239
0pt5mM / Ctrl	P49756	RBM25	RNA-binding protein 25	RBM25_HUMAN	22	-0.115239	0.115239	-4.35605	0.956439	0.0142733
0pt5mM / Ctrl	Q9BQA9	C17orf62	Uncharacterized protein C17orf62	CQ062_HUMAN	6	-0.564959	0.564959	-32.5722	0.674278	0.0142882
0pt5mM / Ctrl	Q6NUQ4	TMEM214	Transmembrane protein 214	TM214_HUMAN	25	-0.247786	0.247786	-11.19	0.8881	0.0144703
0pt5mM / Ctrl	Q13501	SQSTM1	Sequestosome-1	SQSTM_HUMAN	18	0.203625	0.203625	33.0299	1.3303	0.0145771
0pt5mM / Ctrl	Q8TAQ2	SMARCC2	SWI/SNF complex subunit SMARCC2	SMRC2_HUMAN	31	-0.145151	0.145151	-4.91556	0.950844	0.0145982
0pt5mM / Ctrl	O43396	TXNL1	Thioredoxin-like protein 1	TXNL1_HUMAN	15	-0.143267	0.143267	-4.26868	0.957313	0.0145982
0pt5mM / Ctrl	Q9BSQ5	CCM2	Cerebral cavernous malformations 2 protein	CCM2_HUMAN	3	-0.326827	0.326827	-15.5681	0.844319	0.0145997
0pt5mM / Ctrl	O00505	KPNA3	Importin subunit alpha-4	IMA4_HUMAN	11	-0.130131	0.130131	-6.61491	0.933851	0.0146003
0pt5mM / Ctrl	Q00796	SORD	Sorbitol dehydrogenase	DHSO_HUMAN	13	-0.110926	0.110926	-2.84995	0.971501	0.014634
0pt5mM / Ctrl	Q14156	EFR3A	Protein EFR3 homolog A	EFR3A_HUMAN	11	0.254544	0.254544	9.22317	1.09223	0.0146431
0pt5mM / Ctrl	P04632	CAPNS1	Calpain small subunit 1	CPNS1_HUMAN	14	0.175573	0.175573	8.44935	1.08449	0.0146754
0pt5mM / Ctrl	P55809	OXCT1	Succinyl-CoA:3-ketoacid coenzyme A transferase 1, mitochondrial	SCOT1_HUMAN	17	-0.106011	0.106011	-6.53749	0.934625	0.0147367
0pt5mM / Ctrl	Q9BXP2	SLC12A9	Solute carrier family 12 member 9	S12A9_HUMAN	6	0.257152	0.257152	10.6445	1.10644	0.0147952
0pt5mM / Ctrl	Q9Y3Q8	TSC22D4	TSC22 domain family protein 4	T22D4_HUMAN	6	0.224706	0.224706	7.87955	1.0788	0.0148346
0pt5mM / Ctrl	Q9NWZ3	IRAK4	Interleukin-1 receptor-associated kinase 4	IRAK4_HUMAN	1	0.500967	0.500967	43.0148	1.43015	0.0148961
0pt5mM / Ctrl	Q9BUL8	PDCD10	Programmed cell death protein 10	PDC10_HUMAN	12	0.273881	0.273881	15.729	1.15729	0.0149883
0pt5mM / Ctrl	P63172	DYNLT1	Dynein light chain Tctex-type 1	DYLT1_HUMAN	3	-0.135591	0.135591	-7.46503	0.92535	0.0149952
0pt5mM / Ctrl	O95456	PSMG1	Proteasome assembly chaperone 1	PSMG1_HUMAN	6	-0.229686	0.229686	-5.85134	0.941487	0.0150857
0pt5mM / Ctrl	A6NHR9	SMCHD1	Structural maintenance of chromosomes flexible hinge domain-containing protein 1	SMHD1_HUMAN	22	-0.103472	0.103472	-4.05185	0.959482	0.015134
0pt5mM / Ctrl	Q6XQN6	NAPRT	Nicotinate phosphoribosyltransferase	PNCB_HUMAN	12	0.191975	0.191975	7.33114	1.07331	0.0151926
0pt5mM / Ctrl	Q92979	EMG1	Ribosomal RNA small subunit methyltransferase NEP1	NEP1_HUMAN	12	0.158442	0.158442	9.54773	1.09548	0.0151926
0pt5mM / Ctrl	P28289	TMOD1	Tropomodulin-1	TMOD1_HUMAN	8	-0.574603	0.574603	-8.86927	0.911307	0.0154001
0pt5mM / Ctrl	P21281	ATP6V1B2	V-type proton ATPase subunit B, brain isoform	VATB2_HUMAN	24	0.102022	0.102022	8.00525	1.08005	0.0155558
0pt5mM / Ctrl	Q92896	GLG1	Golgi apparatus protein 1	GSLG1_HUMAN	39	-0.142618	0.142618	-6.32381	0.936762	0.0155956
0pt5mM / Ctrl	Q9H900	ZWILCH	Protein zwilch homolog	ZWILC_HUMAN	3	-0.238744	0.238744	-14.1894	0.858106	0.0157246
0pt5mM / Ctrl	Q9UL40	ZNF346	Zinc finger protein 346	ZN346_HUMAN	4	-0.263926	0.263926	-21.9639	0.780361	0.0158295
0pt5mM / Ctrl	Q6UN15	FIP1L1	Pre-mRNA 3'-end-processing factor FIP1	FIP1_HUMAN	9	-0.158704	0.158704	-10.1864	0.898136	0.0158295
0pt5mM / Ctrl	Q92851	CASP10	Caspase-10	CASPA_HUMAN	7	-0.180078	0.180078	-14.4379	0.855621	0.0159388
0pt5mM / Ctrl	P20645	M6PR	Cation-dependent mannose-6-phosphate receptor	MPRD_HUMAN	5	0.211677	0.211677	10.8972	1.10897	0.0159388
0pt5mM / Ctrl	Q9NRX2	MRPL17	39S ribosomal protein L17, mitochondrial	RM17_HUMAN	9	-0.126682	0.126682	1.83775	1.01838	0.0159463
0pt5mM / Ctrl	O00512	BCL9	B-cell CLL/lymphoma 9 protein	BCL9_HUMAN	2	-0.202865	0.202865	-13.3157	0.866843	0.0159764
0pt5mM / Ctrl	P29992	GNA11	Guanine nucleotide-binding protein subunit alpha-11	GNA11_HUMAN	22	0.149381	0.149381	11.6932	1.11693	0.0160029
0pt5mM / Ctrl	Q9Y680	FKBP7	Peptidyl-prolyl cis-trans isomerase FKBP7	FKBP7_HUMAN	9	-0.205526	0.205526	-12.8581	0.871419	0.0160612
0pt5mM / Ctrl	P49768	PSEN1	Presenilin-1	PSN1_HUMAN	4	0.346816	0.346816	29.9207	1.29921	0.0161231
0pt5mM / Ctrl	P54707	ATP12A	Potassium-transporting ATPase alpha chain 2	AT12A_HUMAN	1	0.18831	0.18831	13.7982	1.13798	0.0161248
0pt5mM / Ctrl	O14646	CHD1	Chromodomain-helicase-DNA-binding protein 1	CHD1_HUMAN	3	-0.167672	0.167672	-11.0099	0.889901	0.0161248
0pt5mM / Ctrl	Q969E4	TCEAL3	Transcription elongation factor A protein-like 3	TCAL3_HUMAN	7	-0.242952	0.242952	-9.74184	0.902582	0.0162632
0pt5mM / Ctrl	P01857	IGHG1	Ig gamma-1 chain C region	IGHG1_HUMAN	6	0.762477	0.762477	-22.5703	0.774297	0.0163741
0pt5mM / Ctrl	P04792	HSPB1	Heat shock protein beta-1	HSPB1_HUMAN	21	-0.210543	0.210543	-14.4431	0.855569	0.0164093
0pt5mM / Ctrl	O00534	VWA5A	von Willebrand factor A domain-containing protein 5A	VMA5A_HUMAN	5	0.49198	0.49198	6.85761	1.06858	0.0165608
0pt5mM / Ctrl	P35232	PHB	Prohibitin	PHB_HUMAN	21	0.128612	0.128612	5.44011	1.0544	0.0166327
0pt5mM / Ctrl	O14579	COPE	Coatomer subunit epsilon	COPE_HUMAN	18	-0.0993458	0.0993458	-12.3234	0.876766	0.0167352
0pt5mM / Ctrl	O15127	SCAMP2	Secretory carrier-associated membrane protein 2	SCAM2_HUMAN	3	0.234663	0.234663	17.7815	1.17781	0.0167352
0pt5mM / Ctrl	Q96K76	USP47	Ubiquitin carboxyl-terminal hydrolase 47	UBP47_HUMAN	23	0.248651	0.248651	-5.80555	0.941945	0.0168717
0pt5mM / Ctrl	P33992	MCM5	DNA replication licensing factor MCM5	MCM5_HUMAN	35	-0.136841	0.136841	17.7337	1.17734	0.0168831
0pt5mM / Ctrl	P16989	YBX3	Y-box-binding protein 3	YBOX3_HUMAN	16	0.197565	0.197565	12.0797	1.1208	0.0169248
0pt5mM / Ctrl	Q12841	FSTL1	Follistatin-related protein 1	FSTL1_HUMAN	7	-0.462594	0.462594	-25.8938	0.741062	0.0169248
0pt5mM / Ctrl	Q96QK1	VPS35	Vacuolar protein sorting-associated protein 35	VPS35_HUMAN	36	0.108991	0.108991	-32.8109	0.671891	0.0170756
0pt5mM / Ctrl	P49458	SRP9	Signal recognition particle 9 kDa protein	SRP09_HUMAN	5	-0.197711	0.197711	-5.41116	0.945888	0.0170857
0pt5mM / Ctrl	P53814	SMTN	Smoothelin	SMTN_HUMAN	22	0.395052	0.395052	9.13227	1.09132	0.0171883
0pt5mM / Ctrl	O95273	CCNDBP1	Cyclin-D1-binding protein 1	CCDB1_HUMAN	3	0.907963	0.907963	152.379	2.52379	0.0172303
0pt5mM / Ctrl	Q9BTT0	ANP32E	Acidic leucine-rich nuclear phosphoprotein 32 family member E	AN32E_HUMAN	8	-0.157832	0.157832	-14.6143	0.853857	0.0173076
0pt5mM / Ctrl	Q8IWA0	WDR75	WD repeat-containing protein 75	WDR75_HUMAN	13	0.136263	0.136263	-14.9084	0.850916	0.0174279
0pt5mM / Ctrl	Q12888	TP53BP1	Tumor suppressor p53-binding protein 1	TP53B_HUMAN	40	-0.17501	0.17501	-9.49434	0.905057	0.0174437
0pt5mM / Ctrl	Q5T9A4	ATAD3B	ATPase family AAA domain-containing protein 3B	ATD3B_HUMAN	10	-0.234555	0.234555	-11.4927	0.885073	0.0175927
0pt5mM / Ctrl	P35613	BSG	Basigin	BASI_HUMAN	9	-0.191773	0.191773	-27.4875	0.725125	0.0177747
0pt5mM / Ctrl	Q13630	TSTA3	GDP-L-fucose synthase	FCL_HUMAN	10	-0.174902	0.174902	-8.12472	0.918753	0.0179197
0pt5mM / Ctrl	Q9UNF1	MAGED2	Melanoma-associated antigen D2	MAGD2_HUMAN	32	-0.132808	0.132808	-15.6821	0.843179	0.0179746
0pt5mM / Ctrl	P47985	UQCRFS1	Cytochrome b-c1 complex subunit Rieske, mitochondrial	UCRI_HUMAN	14	0.203593	0.203593	19.1872	1.19187	0.0179943
0pt5mM / Ctrl	P60033	CD81	CD81 antigen	CD81_HUMAN	3	0.211	0.211	11.3156	1.11316	0.0180103
0pt5mM / Ctrl	Q9Y3F4	STRAP	Serine-threonine kinase receptor-associated protein	STRAP_HUMAN	18	-0.0801313	0.0801313	-2.17987	0.978201	0.0181536
0pt5mM / Ctrl	Q96JA1	LRIG1	Leucine-rich repeats and immunoglobulin-like domains protein 1	LRIG1_HUMAN	3	0.381771	0.381771	30.1143	1.30114	0.0182231
0pt5mM / Ctrl	Q92692	PVRL2	Nectin-2	PVRL2_HUMAN	9	0.386634	0.386634	7.43256	1.07433	0.0182891
0pt5mM / Ctrl	Q6GMV2	SMYD5	SET and MYND domain-containing protein 5	SMYD5_HUMAN	2	0.179906	0.179906	10.6657	1.10666	0.018385
0pt5mM / Ctrl	Q96A65	EXOC4	Exocyst complex component 4	EXOC4_HUMAN	32	0.194723	0.194723	14.5906	1.14591	0.0185237
0pt5mM / Ctrl	P80303	NUCB2	Nucleobindin-2	NUCB2_HUMAN	23	-0.12749	0.12749	-6.04961	0.939504	0.018534
0pt5mM / Ctrl	Q14684	RRP1B	Ribosomal RNA processing protein 1 homolog B	RRP1B_HUMAN	22	0.173744	0.173744	8.79368	1.08794	0.0186146
0pt5mM / Ctrl	Q9UMY4	SNX12	Sorting nexin-12	SNX12_HUMAN	9	0.0831534	0.0831534	4.77227	1.04772	0.018626
0pt5mM / Ctrl	Q9UJV9	DDX41	Probable ATP-dependent RNA helicase DDX41	DDX41_HUMAN	8	0.254681	0.254681	32.0027	1.32003	0.0186663
0pt5mM / Ctrl	O95071	UBR5	E3 ubiquitin-protein ligase UBR5	UBR5_HUMAN	10	-0.164624	0.164624	-6.21226	0.937877	0.0187743
0pt5mM / Ctrl	Q96B36	AKT1S1	Proline-rich AKT1 substrate 1	AKTS1_HUMAN	4	0.152113	0.152113	6.38159	1.06382	0.0188459
0pt5mM / Ctrl	P56537	EIF6	Eukaryotic translation initiation factor 6	IF6_HUMAN	10	0.139295	0.139295	7.93626	1.07936	0.0188804
0pt5mM / Ctrl	P27658	COL8A1	Collagen alpha-1(VIII) chain	CO8A1_HUMAN	2	-0.646003	0.646003	-25.1889	0.748111	0.0188908
0pt5mM / Ctrl	Q9BT78	COPS4	COP9 signalosome complex subunit 4	CSN4_HUMAN	23	-0.0900985	0.0900985	-7.54169	0.924583	0.0189543
0pt5mM / Ctrl	P46778	RPL21	60S ribosomal protein L21	RL21_HUMAN	9	0.260923	0.260923	6.21414	1.06214	0.019041
0pt5mM / Ctrl	Q8IZ81	ELMOD2	ELMO domain-containing protein 2	ELMD2_HUMAN	6	0.265102	0.265102	36.9478	1.36948	0.019041
0pt5mM / Ctrl	Q14566	MCM6	DNA replication licensing factor MCM6	MCM6_HUMAN	35	-0.0964323	0.0964323	-5.98943	0.940106	0.0190815
0pt5mM / Ctrl	P12270	TPR	Nucleoprotein TPR	TPR_HUMAN	89	-0.0672755	0.0672755	15.9043	1.15904	0.0190929
0pt5mM / Ctrl	Q8WWB7	GLMP	Glycosylated lysosomal membrane protein	GLMP_HUMAN	4	0.325496	0.325496	21.7416	1.21742	0.0191545
0pt5mM / Ctrl	P04156	PRNP	Major prion protein	PRIO_HUMAN	3	0.637842	0.637842	51.3181	1.51318	0.0194516
0pt5mM / Ctrl	Q5TC12	ATPAF1	ATP synthase mitochondrial F1 complex assembly factor 1	ATPF1_HUMAN	3	0.217094	0.217094	13.3994	1.13399	0.0194598
0pt5mM / Ctrl	P68036	UBE2L3	Ubiquitin-conjugating enzyme E2 L3	UB2L3_HUMAN	8	-0.1302	0.1302	-8.22811	0.917719	0.0195883
0pt5mM / Ctrl	P53634	CTSC	Dipeptidyl peptidase 1	CATC_HUMAN	14	-0.239521	0.239521	-9.98823	0.900118	0.0195917
0pt5mM / Ctrl	Q14152	EIF3A	Eukaryotic translation initiation factor 3 subunit A	EIF3A_HUMAN	86	-0.0702745	0.0702745	-3.97177	0.960282	0.0196874
0pt5mM / Ctrl	P21589	NT5E	5'-nucleotidase	5NTD_HUMAN	18	0.220261	0.220261	32.8842	1.32884	0.0197262
0pt5mM / Ctrl	P51798	CLCN7	H(+)/Cl(-) exchange transporter 7	CLCN7_HUMAN	8	0.185745	0.185745	8.30997	1.0831	0.0198435
0pt5mM / Ctrl	P62495	ETF1	Eukaryotic peptide chain release factor subunit 1	ERF1_HUMAN	23	0.0782593	0.0782593	-3.74778	0.962522	0.0198435
0pt5mM / Ctrl	Q13740	ALCAM	CD166 antigen	CD166_HUMAN	18	-0.144698	0.144698	-8.19901	0.91801	0.0199823
0pt5mM / Ctrl	Q9Y2L1	DIS3	Exosome complex exonuclease RRP44	RRP44_HUMAN	27	-0.151825	0.151825	-4.20851	0.957915	0.0199825
0pt5mM / Ctrl	Q9P0T7	TMEM9	Transmembrane protein 9	TMEM9_HUMAN	4	0.250393	0.250393	22.284	1.22284	0.0200365
0pt5mM / Ctrl	P25391	LAMA1	Laminin subunit alpha-1	LAMA1_HUMAN	3	-0.565447	0.565447	-19.905	0.80095	0.0200777
0pt5mM / Ctrl	P62312	LSM6	U6 snRNA-associated Sm-like protein LSm6	LSM6_HUMAN	5	-0.105353	0.105353	-4.08378	0.959162	0.0200777
0pt5mM / Ctrl	Q96AG4	LRRC59	Leucine-rich repeat-containing protein 59	LRC59_HUMAN	13	-0.215767	0.215767	-4.2322	0.957678	0.0202953
0pt5mM / Ctrl	P04114	APOB	Apolipoprotein B-100	APOB_HUMAN	15	0.343088	0.343088	-6.74569	0.932543	0.0204442
0pt5mM / Ctrl	P23497	SP100	Nuclear autoantigen Sp-100	SP100_HUMAN	16	-0.118787	0.118787	-4.86432	0.951357	0.0204909
0pt5mM / Ctrl	P36915	GNL1	Guanine nucleotide-binding protein-like 1	GNL1_HUMAN	17	0.196999	0.196999	19.2839	1.19284	0.0205177
0pt5mM / Ctrl	P63279	UBE2I	SUMO-conjugating enzyme UBC9	UBC9_HUMAN	10	-0.158144	0.158144	-11.5565	0.884435	0.0205762
0pt5mM / Ctrl	Q9NXF1	TEX10	Testis-expressed sequence 10 protein	TEX10_HUMAN	24	0.158864	0.158864	4.47272	1.04473	0.0206513
0pt5mM / Ctrl	Q99447	PCYT2	Ethanolamine-phosphate cytidylyltransferase	PCY2_HUMAN	5	-0.178876	0.178876	-11.6446	0.883554	0.0209596
0pt5mM / Ctrl	O76021	RSL1D1	Ribosomal L1 domain-containing protein 1	RL1D1_HUMAN	19	0.104875	0.104875	10.4426	1.10443	0.0209804
0pt5mM / Ctrl	Q9Y3Z3	SAMHD1	Deoxynucleoside triphosphate triphosphohydrolase SAMHD1	SAMH1_HUMAN	23	-0.210445	0.210445	16.4269	1.16427	0.0210545
0pt5mM / Ctrl	Q96PH1	NOX5	NADPH oxidase 5	NOX5_HUMAN	1	-0.620585	0.620585	-34.5718	0.654282	0.0210545
0pt5mM / Ctrl	Q5JSH3	WDR44	WD repeat-containing protein 44	WDR44_HUMAN	26	0.137988	0.137988	4.66242	1.04662	0.0211136
0pt5mM / Ctrl	O75477	ERLIN1	Erlin-1	ERLN1_HUMAN	14	0.0859179	0.0859179	7.35489	1.07355	0.0211681
0pt5mM / Ctrl	P62256	UBE2H	Ubiquitin-conjugating enzyme E2 H	UBE2H_HUMAN	3	-0.140617	0.140617	-4.83927	0.951607	0.0213577
0pt5mM / Ctrl	Q9BPX5	ARPC5L	Actin-related protein 2/3 complex subunit 5-like protein	ARP5L_HUMAN	9	0.135889	0.135889	2.1081	1.02108	0.0215445
0pt5mM / Ctrl	Q96JJ7	TMX3	Protein disulfide-isomerase TMX3	TMX3_HUMAN	18	0.133567	0.133567	11.343	1.11343	0.0218263
0pt5mM / Ctrl	Q15904	ATP6AP1	V-type proton ATPase subunit S1	VAS1_HUMAN	12	0.146334	0.146334	9.80217	1.09802	0.0219231
0pt5mM / Ctrl	P15311	EZR	Ezrin	EZRI_HUMAN	28	0.120655	0.120655	-0.0137913	0.999862	0.0219332
0pt5mM / Ctrl	Q9BVG4	PBDC1	Protein PBDC1	PBDC1_HUMAN	10	-0.124876	0.124876	-7.24523	0.927548	0.0220871
0pt5mM / Ctrl	Q8NBJ5	COLGALT1	Procollagen galactosyltransferase 1	GT251_HUMAN	27	-0.187261	0.187261	-2.57915	0.974208	0.0222104
0pt5mM / Ctrl	Q16539	MAPK14	Mitogen-activated protein kinase 14	MK14_HUMAN	13	0.167361	0.167361	9.78631	1.09786	0.0222555
0pt5mM / Ctrl	Q6AZY7	SCARA3	Scavenger receptor class A member 3	SCAR3_HUMAN	4	-0.528626	0.528626	-15.3214	0.846786	0.0222781
0pt5mM / Ctrl	Q9BRF8	CPPED1	Serine/threonine-protein phosphatase CPPED1	CPPED_HUMAN	11	-0.147482	0.147482	-3.70611	0.962939	0.0223173
0pt5mM / Ctrl	O95163	IKBKAP	Elongator complex protein 1	ELP1_HUMAN	27	-0.14629	0.14629	5.80287	1.05803	0.0224124
0pt5mM / Ctrl	O75448	MED24	Mediator of RNA polymerase II transcription subunit 24	MED24_HUMAN	5	0.470105	0.470105	52.072	1.52072	0.0224202
0pt5mM / Ctrl	P40939	HADHA	Trifunctional enzyme subunit alpha, mitochondrial	ECHA_HUMAN	35	0.0942154	0.0942154	-6.0349	0.939651	0.0224373
0pt5mM / Ctrl	P63092;Q5JWF2	GNAS	Guanine nucleotide-binding protein G(s) subunit alpha isoforms short;Guanine nucleotide-binding protein G(s) subunit alpha isoforms XLas	GNAS2_HUMAN;GNAS1_HUMAN	14	0.155497	0.155497	2.16387	1.02164	0.0224561
0pt5mM / Ctrl	Q6UXV4	APOOL	MICOS complex subunit MIC27	MIC27_HUMAN	7	0.190526	0.190526	14.0191	1.14019	0.0225121
0pt5mM / Ctrl	Q9ULD2	MTUS1	Microtubule-associated tumor suppressor 1	MTUS1_HUMAN	5	-0.320379	0.320379	-21.4909	0.785091	0.0226206
0pt5mM / Ctrl	Q9UPQ8	DOLK	Dolichol kinase	DOLK_HUMAN	2	0.189227	0.189227	14.5156	1.14516	0.0226206
0pt5mM / Ctrl	Q9NZD8	SPG21	Maspardin	SPG21_HUMAN	12	0.266701	0.266701	10.2979	1.10298	0.0226348
0pt5mM / Ctrl	Q7Z3U7	MON2	Protein MON2 homolog	MON2_HUMAN	13	-0.148728	0.148728	-4.66489	0.953351	0.0226588
0pt5mM / Ctrl	Q9BT22	ALG1	Chitobiosyldiphosphodolichol beta-mannosyltransferase	ALG1_HUMAN	8	0.232711	0.232711	32.1987	1.32199	0.0227287
0pt5mM / Ctrl	P49815	TSC2	Tuberin	TSC2_HUMAN	2	0.613795	0.613795	48.8462	1.48846	0.0227644
0pt5mM / Ctrl	Q9UNX4	WDR3	WD repeat-containing protein 3	WDR3_HUMAN	25	0.133798	0.133798	-1.18961	0.988104	0.0229406
0pt5mM / Ctrl	P15151	PVR	Poliovirus receptor	PVR_HUMAN	7	0.261513	0.261513	10.6831	1.10683	0.0229406
0pt5mM / Ctrl	P67870	CSNK2B	Casein kinase II subunit beta	CSK2B_HUMAN	9	0.1149	0.1149	10.7707	1.10771	0.0230001
0pt5mM / Ctrl	P40261	NNMT	Nicotinamide N-methyltransferase	NNMT_HUMAN	14	0.15526	0.15526	4.26111	1.04261	0.0230159
0pt5mM / Ctrl	Q13155	AIMP2	Aminoacyl tRNA synthase complex-interacting multifunctional protein 2	AIMP2_HUMAN	11	0.515253	0.515253	21.4387	1.21439	0.0231157
0pt5mM / Ctrl	P30041	PRDX6	Peroxiredoxin-6	PRDX6_HUMAN	20	0.122857	0.122857	12.0336	1.12034	0.0231985
0pt5mM / Ctrl	P61353	RPL27	60S ribosomal protein L27	RL27_HUMAN	6	-0.111656	0.111656	-3.39724	0.966028	0.0233729
0pt5mM / Ctrl	P00352	ALDH1A1	Retinal dehydrogenase 1	AL1A1_HUMAN	33	-0.136028	0.136028	-12.4615	0.875385	0.0234062
0pt5mM / Ctrl	Q86UV5	USP48	Ubiquitin carboxyl-terminal hydrolase 48	UBP48_HUMAN	21	-0.166797	0.166797	-16.8101	0.831899	0.0234284
0pt5mM / Ctrl	P48200	IREB2	Iron-responsive element-binding protein 2	IREB2_HUMAN	3	0.421093	0.421093	21.0633	1.21063	0.0235125
0pt5mM / Ctrl	Q15043	SLC39A14	Zinc transporter ZIP14	S39AE_HUMAN	2	0.425273	0.425273	30.9953	1.30995	0.0236704
0pt5mM / Ctrl	P36405	ARL3	ADP-ribosylation factor-like protein 3	ARL3_HUMAN	8	-0.129876	0.129876	-13.6671	0.863329	0.0238724
0pt5mM / Ctrl	Q9H0C8	ILKAP	Integrin-linked kinase-associated serine/threonine phosphatase 2C	ILKAP_HUMAN	12	-0.112663	0.112663	1.19172	1.01192	0.0239144
0pt5mM / Ctrl	O43567	RNF13	E3 ubiquitin-protein ligase RNF13	RNF13_HUMAN	3	0.288334	0.288334	3.98244	1.03982	0.0241692
0pt5mM / Ctrl	Q9H8S9	MOB1A	MOB kinase activator 1A	MOB1A_HUMAN	7	0.447747	0.447747	215.871	3.15871	0.0241807
0pt5mM / Ctrl	Q96KP4	CNDP2	Cytosolic non-specific dipeptidase	CNDP2_HUMAN	29	0.117847	0.117847	1.68419	1.01684	0.0242665
0pt5mM / Ctrl	Q9BXS5	AP1M1	AP-1 complex subunit mu-1	AP1M1_HUMAN	19	0.076846	0.076846	1.17121	1.01171	0.024337
0pt5mM / Ctrl	Q96MG7	NDNL2	Melanoma-associated antigen G1	MAGG1_HUMAN	3	-0.178175	0.178175	-13.0436	0.869564	0.0243799
0pt5mM / Ctrl	Q99497	PARK7	Protein deglycase DJ-1	PARK7_HUMAN	15	-0.0721013	0.0721013	-1.24319	0.987568	0.0245844
0pt5mM / Ctrl	O75695	RP2	Protein XRP2	XRP2_HUMAN	8	0.242361	0.242361	11.3249	1.11325	0.0247394
0pt5mM / Ctrl	Q8WUY1	THEM6	Protein THEM6	THEM6_HUMAN	8	-0.345461	0.345461	-10.3056	0.896944	0.0247472
0pt5mM / Ctrl	Q9UBB4	ATXN10	Ataxin-10	ATX10_HUMAN	14	0.298007	0.298007	54.9293	1.54929	0.0247878
0pt5mM / Ctrl	P25815	S100P	Protein S100-P	S100P_HUMAN	4	2.54577	2.54577	262.299	3.62299	0.0248651
0pt5mM / Ctrl	O75746	SLC25A12	Calcium-binding mitochondrial carrier protein Aralar1	CMC1_HUMAN	15	0.164738	0.164738	14.109	1.14109	0.0248727
0pt5mM / Ctrl	O95772	STARD3NL	MLN64 N-terminal domain homolog	MENTO_HUMAN	4	0.314193	0.314193	28.9792	1.28979	0.0249951
0pt5mM / Ctrl	P29508	SERPINB3	Serpin B3	SPB3_HUMAN	15	0.893526	0.893526	20.4065	1.20406	0.0250371
0pt5mM / Ctrl	Q7L014	DDX46	Probable ATP-dependent RNA helicase DDX46	DDX46_HUMAN	42	-0.123343	0.123343	-10.841	0.89159	0.0251507
0pt5mM / Ctrl	P39060	COL18A1	Collagen alpha-1(XVIII) chain	COIA1_HUMAN	13	-0.382563	0.382563	-15.099	0.84901	0.0253509
0pt5mM / Ctrl	Q9UN86	G3BP2	Ras GTPase-activating protein-binding protein 2	G3BP2_HUMAN	17	-0.0845892	0.0845892	2.85995	1.0286	0.0254172
0pt5mM / Ctrl	Q495W5	FUT11	Alpha-(1,3)-fucosyltransferase 11	FUT11_HUMAN	11	-0.268513	0.268513	1.30547	1.01305	0.0255928
0pt5mM / Ctrl	Q9Y6A9	SPCS1	Signal peptidase complex subunit 1	SPCS1_HUMAN	2	-0.266726	0.266726	-2.18049	0.978195	0.0256382
0pt5mM / Ctrl	P11274	BCR	Breakpoint cluster region protein	BCR_HUMAN	21	-0.22947	0.22947	-27.3255	0.726745	0.0257414
0pt5mM / Ctrl	P19174	PLCG1	1-phosphatidylinositol 4,5-bisphosphate phosphodiesterase gamma-1	PLCG1_HUMAN	32	-0.131828	0.131828	-15.371	0.84629	0.0259791
0pt5mM / Ctrl	Q99439	CNN2	Calponin-2	CNN2_HUMAN	12	-0.136867	0.136867	-1.55344	0.984466	0.0261449
0pt5mM / Ctrl	Q00403	GTF2B	Transcription initiation factor IIB	TF2B_HUMAN	5	-0.214009	0.214009	-11.4842	0.885158	0.0261828
0pt5mM / Ctrl	Q5VZF2	MBNL2	Muscleblind-like protein 2	MBNL2_HUMAN	1	0.351488	0.351488	27.4037	1.27404	0.0262402
0pt5mM / Ctrl	P55265	ADAR	Double-stranded RNA-specific adenosine deaminase	DSRAD_HUMAN	37	-0.220649	0.220649	-18.5145	0.814855	0.0262584
0pt5mM / Ctrl	Q99961	SH3GL1	Endophilin-A2	SH3G1_HUMAN	15	-0.148426	0.148426	-5.17778	0.948222	0.0262584
0pt5mM / Ctrl	Q9Y5K6	CD2AP	CD2-associated protein	CD2AP_HUMAN	20	-0.173184	0.173184	-3.51979	0.964802	0.0262701
0pt5mM / Ctrl	Q96BR5	COA7	Cytochrome c oxidase assembly factor 7	COA7_HUMAN	2	0.333795	0.333795	23.7517	1.23752	0.026395
0pt5mM / Ctrl	Q12778	FOXO1	Forkhead box protein O1	FOXO1_HUMAN	9	-0.307972	0.307972	-9.97266	0.900273	0.0267223
0pt5mM / Ctrl	Q9Y230	RUVBL2	RuvB-like 2	RUVB2_HUMAN	26	0.0800818	0.0800818	9.26194	1.09262	0.0270512
0pt5mM / Ctrl	Q15653	NFKBIB	NF-kappa-B inhibitor beta	IKBB_HUMAN	5	0.194256	0.194256	2.82901	1.02829	0.0270512
0pt5mM / Ctrl	P14927	UQCRB	Cytochrome b-c1 complex subunit 7	QCR7_HUMAN	8	0.172804	0.172804	2.72587	1.02726	0.0271603
0pt5mM / Ctrl	Q9NYU2	UGGT1	UDP-glucose:glycoprotein glucosyltransferase 1	UGGG1_HUMAN	61	-0.085303	0.085303	-11.8153	0.881847	0.0271603
0pt5mM / Ctrl	Q03426	MVK	Mevalonate kinase	KIME_HUMAN	1	-0.349483	0.349483	-21.428	0.78572	0.0272201
0pt5mM / Ctrl	Q02763	TEK	Angiopoietin-1 receptor	TIE2_HUMAN	13	0.179876	0.179876	12.0483	1.12048	0.0272274
0pt5mM / Ctrl	Q9Y2B9	PKIG	cAMP-dependent protein kinase inhibitor gamma	IPKG_HUMAN	2	0.216905	0.216905	15.7968	1.15797	0.0273461
0pt5mM / Ctrl	O60216	RAD21	Double-strand-break repair protein rad21 homolog	RAD21_HUMAN	16	-0.134953	0.134953	-14.4488	0.855512	0.0273822
0pt5mM / Ctrl	P52565	ARHGDIA	Rho GDP-dissociation inhibitor 1	GDIR1_HUMAN	12	0.158909	0.158909	2.09262	1.02093	0.0274042
0pt5mM / Ctrl	O95486	SEC24A	Protein transport protein Sec24A	SC24A_HUMAN	25	-0.110369	0.110369	-4.54592	0.954541	0.0278009
0pt5mM / Ctrl	Q96PZ0	PUS7	Pseudouridylate synthase 7 homolog	PUS7_HUMAN	15	-0.195069	0.195069	-10.9117	0.890883	0.0278635
0pt5mM / Ctrl	O75718	CRTAP	Cartilage-associated protein	CRTAP_HUMAN	14	-0.285608	0.285608	-3.48075	0.965193	0.0279494
0pt5mM / Ctrl	P40926	MDH2	Malate dehydrogenase, mitochondrial	MDHM_HUMAN	15	0.0847378	0.0847378	2.53566	1.02536	0.0281379
0pt5mM / Ctrl	P0CG05;P0CG06	IGLC2;IGLC3	Ig lambda-2 chain C regions;Ig lambda-3 chain C regions	LAC2_HUMAN;LAC3_HUMAN	3	0.717463	0.717463	72.8865	1.72886	0.0281624
0pt5mM / Ctrl	P23458	JAK1	Tyrosine-protein kinase JAK1	JAK1_HUMAN	24	0.238433	0.238433	-34.4758	0.655242	0.0283129
0pt5mM / Ctrl	Q8NEW0	SLC30A7	Zinc transporter 7	ZNT7_HUMAN	6	0.282504	0.282504	16.3267	1.16327	0.0283724
0pt5mM / Ctrl	P09211	GSTP1	Glutathione S-transferase P	GSTP1_HUMAN	17	0.065729	0.065729	-0.271356	0.997286	0.0284768
0pt5mM / Ctrl	O15031	PLXNB2	Plexin-B2	PLXB2_HUMAN	12	0.311241	0.311241	-5.41308	0.945869	0.0286294
0pt5mM / Ctrl	Q9UH99	SUN2	SUN domain-containing protein 2	SUN2_HUMAN	26	-0.094243	0.094243	-1.63428	0.983657	0.0286454
0pt5mM / Ctrl	Q9BY43	CHMP4A	Charged multivesicular body protein 4a	CHM4A_HUMAN	9	0.203786	0.203786	8.10617	1.08106	0.0287645
0pt5mM / Ctrl	Q6ZWH5	NEK10	Serine/threonine-protein kinase Nek10	NEK10_HUMAN	1	0.506895	0.506895	42.7923	1.42792	0.0288081
0pt5mM / Ctrl	Q9P258	RCC2	Protein RCC2	RCC2_HUMAN	23	-0.164117	0.164117	-16.4173	0.835827	0.029311
0pt5mM / Ctrl	P55211	CASP9	Caspase-9	CASP9_HUMAN	1	0.226652	0.226652	17.0304	1.1703	0.0293161
0pt5mM / Ctrl	Q969E2	SCAMP4	Secretory carrier-associated membrane protein 4	SCAM4_HUMAN	1	-0.15164	0.15164	-9.91708	0.900829	0.0293527
0pt5mM / Ctrl	Q3SXM5	HSDL1	Inactive hydroxysteroid dehydrogenase-like protein 1	HSDL1_HUMAN	7	0.57282	0.57282	42.2094	1.42209	0.0293709
0pt5mM / Ctrl	Q9Y305	ACOT9	Acyl-coenzyme A thioesterase 9, mitochondrial	ACOT9_HUMAN	20	0.070966	0.070966	-2.89238	0.971076	0.0296147
0pt5mM / Ctrl	P83881	RPL36A	60S ribosomal protein L36a	RL36A_HUMAN	4	-0.272703	0.272703	-8.35053	0.916495	0.0298678
0pt5mM / Ctrl	Q7L5D6	GET4	Golgi to ER traffic protein 4 homolog	GET4_HUMAN	6	0.251606	0.251606	27.2289	1.27229	0.0300253
0pt5mM / Ctrl	Q96CX6	LRRC58	Leucine-rich repeat-containing protein 58	LRC58_HUMAN	1	1.41296	1.41296	158.449	2.58449	0.0300858
0pt5mM / Ctrl	Q8IWA5	SLC44A2	Choline transporter-like protein 2	CTL2_HUMAN	14	0.203474	0.203474	-5.20336	0.947966	0.0304286
0pt5mM / Ctrl	Q86V48	LUZP1	Leucine zipper protein 1	LUZP1_HUMAN	45	-0.111324	0.111324	-8.47987	0.915201	0.0304953
0pt5mM / Ctrl	Q9NX46	ADPRHL2	Poly(ADP-ribose) glycohydrolase ARH3	ARHL2_HUMAN	12	0.140674	0.140674	8.02711	1.08027	0.0305226
0pt5mM / Ctrl	Q8NBX0	SCCPDH	Saccharopine dehydrogenase-like oxidoreductase	SCPDL_HUMAN	14	0.182456	0.182456	6.0899	1.0609	0.0307037
0pt5mM / Ctrl	Q99714	HSD17B10	3-hydroxyacyl-CoA dehydrogenase type-2	HCD2_HUMAN	16	0.0800364	0.0800364	2.89037	1.0289	0.0307037
0pt5mM / Ctrl	P00338	LDHA	L-lactate dehydrogenase A chain	LDHA_HUMAN	20	-0.0895474	0.0895474	1.04211	1.01042	0.03074
0pt5mM / Ctrl	Q6P587	FAHD1	Acylpyruvase FAHD1, mitochondrial	FAHD1_HUMAN	8	0.218729	0.218729	14.4963	1.14496	0.0307666
0pt5mM / Ctrl	Q9Y3B9	RRP15	RRP15-like protein	RRP15_HUMAN	9	0.187526	0.187526	19.7513	1.19751	0.0308156
0pt5mM / Ctrl	O95139	NDUFB6	NADH dehydrogenase [ubiquinone] 1 beta subcomplex subunit 6	NDUB6_HUMAN	4	0.280047	0.280047	31.3585	1.31359	0.0309712
0pt5mM / Ctrl	O14802	POLR3A	DNA-directed RNA polymerase III subunit RPC1	RPC1_HUMAN	3	-0.175287	0.175287	-9.80567	0.901943	0.0310209
0pt5mM / Ctrl	Q6ZT21	TMPPE	Transmembrane protein with metallophosphoesterase domain	TMPPE_HUMAN	3	0.569547	0.569547	51.4945	1.51495	0.0310634
0pt5mM / Ctrl	P35080	PFN2	Profilin-2	PROF2_HUMAN	4	0.137715	0.137715	4.88386	1.04884	0.0311385
0pt5mM / Ctrl	P40121	CAPG	Macrophage-capping protein	CAPG_HUMAN	14	0.235769	0.235769	11.5618	1.11562	0.0315383
0pt5mM / Ctrl	O95340	PAPSS2	Bifunctional 3'-phosphoadenosine 5'-phosphosulfate synthase 2	PAPS2_HUMAN	33	0.107906	0.107906	-12.7434	0.872566	0.0319409
0pt5mM / Ctrl	O95671	ASMTL	N-acetylserotonin O-methyltransferase-like protein	ASML_HUMAN	8	-0.223239	0.223239	-0.531977	0.99468	0.0319726
0pt5mM / Ctrl	P62328	TMSB4X	Thymosin beta-4	TYB4_HUMAN	7	-0.526891	0.526891	0.100543	1.00101	0.0320103
0pt5mM / Ctrl	O75170	PPP6R2	Serine/threonine-protein phosphatase 6 regulatory subunit 2	PP6R2_HUMAN	1	-0.554816	0.554816	-26.7648	0.732352	0.0323256
0pt5mM / Ctrl	P30536	TSPO	Translocator protein	TSPOA_HUMAN	7	0.276294	0.276294	17.0086	1.17009	0.0325306
0pt5mM / Ctrl	Q9NS69	TOMM22	Mitochondrial import receptor subunit TOM22 homolog	TOM22_HUMAN	6	0.214589	0.214589	-1.38101	0.98619	0.0325306
0pt5mM / Ctrl	Q6YHK3	CD109	CD109 antigen	CD109_HUMAN	29	-0.154093	0.154093	-12.1891	0.878109	0.0327532
0pt5mM / Ctrl	P14923	JUP	Junction plakoglobin	PLAK_HUMAN	31	-0.0801916	0.0801916	-4.88017	0.951198	0.0330645
0pt5mM / Ctrl	Q15459	SF3A1	Splicing factor 3A subunit 1	SF3A1_HUMAN	34	-0.0610808	0.0610808	-2.85766	0.971423	0.0331152
0pt5mM / Ctrl	Q92974	ARHGEF2	Rho guanine nucleotide exchange factor 2	ARHG2_HUMAN	43	0.102864	0.102864	0.791465	1.00791	0.0332872
0pt5mM / Ctrl	P17931	LGALS3	Galectin-3	LEG3_HUMAN	9	0.162153	0.162153	8.97759	1.08978	0.0332872
0pt5mM / Ctrl	Q96EL2	MRPS24	28S ribosomal protein S24, mitochondrial	RT24_HUMAN	4	-0.259864	0.259864	-22.7828	0.772172	0.033289
0pt5mM / Ctrl	Q99988	GDF15	Growth/differentiation factor 15	GDF15_HUMAN	4	0.554785	0.554785	1.36706	1.01367	0.0332941
0pt5mM / Ctrl	Q9GZL7	WDR12	Ribosome biogenesis protein WDR12	WDR12_HUMAN	15	0.123835	0.123835	16.9986	1.16999	0.0333507
0pt5mM / Ctrl	Q9UL03	INTS6	Integrator complex subunit 6	INT6_HUMAN	7	-0.13389	0.13389	-4.95089	0.950491	0.0334176
0pt5mM / Ctrl	P21399	ACO1	Cytoplasmic aconitate hydratase	ACOC_HUMAN	34	-0.0894969	0.0894969	-0.960037	0.9904	0.0337645
0pt5mM / Ctrl	P50443	SLC26A2	Sulfate transporter	S26A2_HUMAN	2	0.377018	0.377018	34.7762	1.34776	0.0337645
0pt5mM / Ctrl	O60502	MGEA5	Protein O-GlcNAcase	OGA_HUMAN	17	0.351572	0.351572	0.587835	1.00588	0.0340864
0pt5mM / Ctrl	Q96EY1	DNAJA3	DnaJ homolog subfamily A member 3, mitochondrial	DNJA3_HUMAN	12	0.228795	0.228795	8.44799	1.08448	0.0343701
0pt5mM / Ctrl	Q8TCT8	SPPL2A	Signal peptide peptidase-like 2A	SPP2A_HUMAN	2	0.269921	0.269921	23.1491	1.23149	0.0348362
0pt5mM / Ctrl	Q9Y5Q9	GTF3C3	General transcription factor 3C polypeptide 3	TF3C3_HUMAN	10	-0.39225	0.39225	-52.904	0.47096	0.0349437
0pt5mM / Ctrl	P62993	GRB2	Growth factor receptor-bound protein 2	GRB2_HUMAN	15	-0.0983549	0.0983549	1.33232	1.01332	0.0352474
0pt5mM / Ctrl	P12931	SRC	Proto-oncogene tyrosine-protein kinase Src	SRC_HUMAN	6	0.216535	0.216535	12.9908	1.12991	0.035398
0pt5mM / Ctrl	Q9Y5Z0	BACE2	Beta-secretase 2	BACE2_HUMAN	4	0.543835	0.543835	33.4086	1.33409	0.0354991
0pt5mM / Ctrl	P26358	DNMT1	DNA (cytosine-5)-methyltransferase 1	DNMT1_HUMAN	25	-0.191716	0.191716	0.563679	1.00564	0.0355951
0pt5mM / Ctrl	P12268	IMPDH2	Inosine-5'-monophosphate dehydrogenase 2	IMDH2_HUMAN	30	-0.060361	0.060361	4.05724	1.04057	0.0356362
0pt5mM / Ctrl	P36969	GPX4	Phospholipid hydroperoxide glutathione peroxidase, mitochondrial	GPX4_HUMAN	9	-0.0921278	0.0921278	-3.04555	0.969545	0.035684
0pt5mM / Ctrl	Q15691	MAPRE1	Microtubule-associated protein RP/EB family member 1	MARE1_HUMAN	17	-0.0973447	0.0973447	-0.724986	0.99275	0.0356917
0pt5mM / Ctrl	O75436	VPS26A	Vacuolar protein sorting-associated protein 26A	VP26A_HUMAN	17	0.103007	0.103007	3.84533	1.03845	0.0359895
0pt5mM / Ctrl	Q92922	SMARCC1	SWI/SNF complex subunit SMARCC1	SMRC1_HUMAN	18	-0.218066	0.218066	-13.0561	0.869439	0.0360001
0pt5mM / Ctrl	P38606	ATP6V1A	V-type proton ATPase catalytic subunit A	VATA_HUMAN	32	0.113601	0.113601	12.6745	1.12674	0.036002
0pt5mM / Ctrl	Q9HC07	TMEM165	Transmembrane protein 165	TM165_HUMAN	6	-0.167936	0.167936	-4.77266	0.952273	0.036002
0pt5mM / Ctrl	Q86U42	PABPN1	Polyadenylate-binding protein 2	PABP2_HUMAN	9	-0.166299	0.166299	-3.92334	0.960767	0.0361746
0pt5mM / Ctrl	O43313	ATMIN	ATM interactor	ATMIN_HUMAN	1	-0.336516	0.336516	-20.4676	0.795324	0.036541
0pt5mM / Ctrl	Q9ULA0	DNPEP	Aspartyl aminopeptidase	DNPEP_HUMAN	12	0.250347	0.250347	10.6226	1.10623	0.0365611
0pt5mM / Ctrl	Q05048	CSTF1	Cleavage stimulation factor subunit 1	CSTF1_HUMAN	9	-0.105317	0.105317	-2.18857	0.978114	0.0365973
0pt5mM / Ctrl	Q8N2K0	ABHD12	Monoacylglycerol lipase ABHD12	ABD12_HUMAN	7	-0.239011	0.239011	-12.9872	0.870128	0.0365973
0pt5mM / Ctrl	Q9UHY7	ENOPH1	Enolase-phosphatase E1	ENOPH_HUMAN	7	0.113064	0.113064	1.38327	1.01383	0.0366497
0pt5mM / Ctrl	P00492	HPRT1	Hypoxanthine-guanine phosphoribosyltransferase	HPRT_HUMAN	11	-0.0894765	0.0894765	-5.91626	0.940837	0.0369392
0pt5mM / Ctrl	Q9H2P0	ADNP	Activity-dependent neuroprotector homeobox protein	ADNP_HUMAN	15	-0.192434	0.192434	-0.187856	0.998121	0.0369669
0pt5mM / Ctrl	Q9HA64	FN3KRP	Ketosamine-3-kinase	KT3K_HUMAN	6	-0.128558	0.128558	-0.973253	0.990267	0.0374245
0pt5mM / Ctrl	P19387	POLR2C	DNA-directed RNA polymerase II subunit RPB3	RPB3_HUMAN	10	0.116439	0.116439	-0.246185	0.997538	0.0374974
0pt5mM / Ctrl	P48059	LIMS1	LIM and senescent cell antigen-like-containing domain protein 1	LIMS1_HUMAN	13	-0.206769	0.206769	-6.06438	0.939356	0.0375692
0pt5mM / Ctrl	Q13201	MMRN1	Multimerin-1	MMRN1_HUMAN	38	-0.106166	0.106166	-9.62612	0.903739	0.0377492
0pt5mM / Ctrl	P23743	DGKA	Diacylglycerol kinase alpha	DGKA_HUMAN	15	0.103121	0.103121	1.85206	1.01852	0.0378276
0pt5mM / Ctrl	Q9BXJ9	NAA15	N-alpha-acetyltransferase 15, NatA auxiliary subunit	NAA15_HUMAN	42	0.0924769	0.0924769	1.96772	1.01968	0.0379867
0pt5mM / Ctrl	P55011	SLC12A2	Solute carrier family 12 member 2	S12A2_HUMAN	7	0.196858	0.196858	11.6986	1.11699	0.0380905
0pt5mM / Ctrl	Q9Y265	RUVBL1	RuvB-like 1	RUVB1_HUMAN	21	0.056829	0.056829	4.09502	1.04095	0.0385923
0pt5mM / Ctrl	P05997	COL5A2	Collagen alpha-2(V) chain	CO5A2_HUMAN	7	-0.344454	0.344454	-11.7904	0.882096	0.038645
0pt5mM / Ctrl	P22626	HNRNPA2B1	Heterogeneous nuclear ribonucleoproteins A2/B1	ROA2_HUMAN	23	-0.107675	0.107675	-6.36664	0.936334	0.0389482
0pt5mM / Ctrl	Q9Y487	ATP6V0A2	V-type proton ATPase 116 kDa subunit a isoform 2	VPP2_HUMAN	11	0.194161	0.194161	15.4626	1.15463	0.0389631
0pt5mM / Ctrl	Q96MW5	COG8	Conserved oligomeric Golgi complex subunit 8	COG8_HUMAN	5	0.384856	0.384856	16.1194	1.16119	0.0389977
0pt5mM / Ctrl	P11908	PRPS2	Ribose-phosphate pyrophosphokinase 2	PRPS2_HUMAN	6	-0.357635	0.357635	-12.9967	0.870033	0.0390321
0pt5mM / Ctrl	Q9BXJ8	TMEM120A	Transmembrane protein 120A	T120A_HUMAN	3	-0.43547	0.43547	-26.0796	0.739204	0.0391557
0pt5mM / Ctrl	Q07065	CKAP4	Cytoskeleton-associated protein 4	CKAP4_HUMAN	37	-0.0622107	0.0622107	4.63165	1.04632	0.0391943
0pt5mM / Ctrl	Q9UID3	VPS51	Vacuolar protein sorting-associated protein 51 homolog	VPS51_HUMAN	15	0.242084	0.242084	15.1293	1.15129	0.0391952
0pt5mM / Ctrl	Q8TD16	BICD2	Protein bicaudal D homolog 2	BICD2_HUMAN	15	0.226123	0.226123	-11.3681	0.886319	0.0392739
0pt5mM / Ctrl	Q9UKM9	RALY	RNA-binding protein Raly	RALY_HUMAN	15	0.111416	0.111416	5.34614	1.05346	0.0393089
0pt5mM / Ctrl	Q16401	PSMD5	26S proteasome non-ATPase regulatory subunit 5	PSMD5_HUMAN	23	-0.0713378	0.0713378	0.460726	1.00461	0.0393089
0pt5mM / Ctrl	Q5HYK7	SH3D19	SH3 domain-containing protein 19	SH319_HUMAN	7	-0.237982	0.237982	-18.869	0.81131	0.0395239
0pt5mM / Ctrl	A8MTL9	HMSD	Serpin-like protein HMSD	HMSD_HUMAN	1	0.407992	0.407992	32.6166	1.32617	0.0396437
0pt5mM / Ctrl	Q9BS26	ERP44	Endoplasmic reticulum resident protein 44	ERP44_HUMAN	21	-0.0875718	0.0875718	0.332776	1.00333	0.039681
0pt5mM / Ctrl	Q6IN85	PPP4R3A	Serine/threonine-protein phosphatase 4 regulatory subunit 3A	P4R3A_HUMAN	17	0.177724	0.177724	2.19765	1.02198	0.0398809
0pt5mM / Ctrl	Q8N8Y2	ATP6V0D2	V-type proton ATPase subunit d 2	VA0D2_HUMAN	1	0.346074	0.346074	27.738	1.27738	0.0400144
0pt5mM / Ctrl	P30408	TM4SF1	Transmembrane 4 L6 family member 1	T4S1_HUMAN	1	1.00551	1.00551	63.8819	1.63882	0.0402316
0pt5mM / Ctrl	Q8WWH5	TRUB1	Probable tRNA pseudouridine synthase 1	TRUB1_HUMAN	4	0.744474	0.744474	104.124	2.04124	0.0402787
0pt5mM / Ctrl	Q8TCT7	SPPL2B	Signal peptide peptidase-like 2B	SPP2B_HUMAN	2	0.559454	0.559454	42.7691	1.42769	0.0403192
0pt5mM / Ctrl	Q9Y394	DHRS7	Dehydrogenase/reductase SDR family member 7	DHRS7_HUMAN	8	0.109749	0.109749	14.834	1.14834	0.0405248
0pt5mM / Ctrl	Q68EM7	ARHGAP17	Rho GTPase-activating protein 17	RHG17_HUMAN	23	-0.0986279	0.0986279	5.19731	1.05197	0.0405533
0pt5mM / Ctrl	P53992	SEC24C	Protein transport protein Sec24C	SC24C_HUMAN	28	-0.124833	0.124833	4.09292	1.04093	0.0408138
0pt5mM / Ctrl	P53007	SLC25A1	Tricarboxylate transport protein, mitochondrial	TXTP_HUMAN	10	0.235903	0.235903	115.229	2.15229	0.0408417
0pt5mM / Ctrl	Q8NBT2	SPC24	Kinetochore protein Spc24	SPC24_HUMAN	8	-0.183738	0.183738	0.601708	1.00602	0.0409013
0pt5mM / Ctrl	Q6GMV3	PTRHD1	Putative peptidyl-tRNA hydrolase PTRHD1	PTRD1_HUMAN	6	-0.18887	0.18887	5.75908	1.05759	0.0411475
0pt5mM / Ctrl	Q9BZH6	WDR11	WD repeat-containing protein 11	WDR11_HUMAN	11	-0.276913	0.276913	-13.7857	0.862143	0.0415013
0pt5mM / Ctrl	Q6UWH4	FAM198B	Protein FAM198B	F198B_HUMAN	5	-0.238726	0.238726	-16.4892	0.835108	0.0416689
0pt5mM / Ctrl	Q06210	GFPT1	Glutamine--fructose-6-phosphate aminotransferase [isomerizing] 1	GFPT1_HUMAN	38	-0.0900297	0.0900297	2.1232	1.02123	0.0418444
0pt5mM / Ctrl	Q13286	CLN3	Battenin	CLN3_HUMAN	2	0.343375	0.343375	15.455	1.15455	0.0419055
0pt5mM / Ctrl	P62873	GNB1	Guanine nucleotide-binding protein G(I)/G(S)/G(T) subunit beta-1	GBB1_HUMAN	14	0.164526	0.164526	8.8074	1.08807	0.0419745
0pt5mM / Ctrl	Q8WWI5	SLC44A1	Choline transporter-like protein 1	CTL1_HUMAN	7	0.227596	0.227596	23.5936	1.23594	0.0422248
0pt5mM / Ctrl	Q9NUU7	DDX19A	ATP-dependent RNA helicase DDX19A	DD19A_HUMAN	20	0.193434	0.193434	1.16938	1.01169	0.0422682
0pt5mM / Ctrl	Q56P03	EAPP	E2F-associated phosphoprotein	EAPP_HUMAN	1	0.730705	0.730705	57.3986	1.57399	0.0424138
0pt5mM / Ctrl	Q49A26	GLYR1	Putative oxidoreductase GLYR1	GLYR1_HUMAN	14	-0.233311	0.233311	-6.56702	0.93433	0.0424507
0pt5mM / Ctrl	O00712	NFIB	Nuclear factor 1 B-type	NFIB_HUMAN	3	-0.357965	0.357965	-17.5272	0.824728	0.0424637
0pt5mM / Ctrl	O75955	FLOT1	Flotillin-1	FLOT1_HUMAN	24	0.104912	0.104912	27.4518	1.27452	0.0424687
0pt5mM / Ctrl	P29972	AQP1	Aquaporin-1	AQP1_HUMAN	3	-0.929719	0.929719	-44.3947	0.556053	0.0424694
0pt5mM / Ctrl	P14550	AKR1A1	Alcohol dehydrogenase [NADP(+)]	AK1A1_HUMAN	20	-0.0796511	0.0796511	6.69735	1.06697	0.042623
0pt5mM / Ctrl	O15400	STX7	Syntaxin-7	STX7_HUMAN	10	0.155361	0.155361	10.1979	1.10198	0.0428541
0pt5mM / Ctrl	Q13588	GRAP	GRB2-related adapter protein	GRAP_HUMAN	3	-0.256736	0.256736	-17.4607	0.825393	0.0429
0pt5mM / Ctrl	Q8IZL8	PELP1	Proline-, glutamic acid- and leucine-rich protein 1	PELP1_HUMAN	18	0.10337	0.10337	12.5107	1.12511	0.0430666
0pt5mM / Ctrl	Q8WXX5	DNAJC9	DnaJ homolog subfamily C member 9	DNJC9_HUMAN	10	-0.254214	0.254214	-13.7903	0.862097	0.0430666
0pt5mM / Ctrl	Q9NPJ3	ACOT13	Acyl-coenzyme A thioesterase 13	ACO13_HUMAN	5	0.165157	0.165157	10.0949	1.10095	0.0431471
0pt5mM / Ctrl	P04066	FUCA1	Tissue alpha-L-fucosidase	FUCO_HUMAN	12	0.394893	0.394893	55.6874	1.55687	0.0432618
0pt5mM / Ctrl	Q13263	TRIM28	Transcription intermediary factor 1-beta	TIF1B_HUMAN	32	0.0966858	0.0966858	-8.19056	0.918094	0.0433042
0pt5mM / Ctrl	Q6NUP7	PPP4R4	Serine/threonine-protein phosphatase 4 regulatory subunit 4	PP4R4_HUMAN	1	1.24816	1.24816	151.031	2.51031	0.0434047
0pt5mM / Ctrl	Q9NVI7	ATAD3A	ATPase family AAA domain-containing protein 3A	ATD3A_HUMAN	30	-0.0805809	0.0805809	-2.90045	0.970995	0.04363
0pt5mM / Ctrl	Q4KMP7	TBC1D10B	TBC1 domain family member 10B	TB10B_HUMAN	7	0.0957821	0.0957821	4.33746	1.04337	0.0441994
0pt5mM / Ctrl	Q9UEU0	VTI1B	Vesicle transport through interaction with t-SNAREs homolog 1B	VTI1B_HUMAN	9	0.163311	0.163311	0.893617	1.00894	0.0444206
0pt5mM / Ctrl	Q9Y678	COPG1	Coatomer subunit gamma-1	COPG1_HUMAN	43	-0.0605792	0.0605792	-4.92596	0.95074	0.0445978
0pt5mM / Ctrl	P62891;Q59GN2	RPL39;RPL39P5	60S ribosomal protein L39;Putative 60S ribosomal protein L39-like 5	RL39_HUMAN;R39L5_HUMAN	1	-0.197163	0.197163	-5.43294	0.945671	0.0445978
0pt5mM / Ctrl	P22234	PAICS	Multifunctional protein ADE2	PUR6_HUMAN	21	-0.0916749	0.0916749	-13.2137	0.867863	0.0447183
0pt5mM / Ctrl	P11021	HSPA5	78 kDa glucose-regulated protein	GRP78_HUMAN	37	-0.107281	0.107281	-13.1751	0.868249	0.0448065
0pt5mM / Ctrl	O60524	NEMF	Nuclear export mediator factor NEMF	NEMF_HUMAN	23	0.147723	0.147723	5.70127	1.05701	0.0448116
0pt5mM / Ctrl	Q9H5V9	CXorf56	UPF0428 protein CXorf56	CX056_HUMAN	1	0.120818	0.120818	8.78154	1.08782	0.0448849
0pt5mM / Ctrl	P37198	NUP62	Nuclear pore glycoprotein p62	NUP62_HUMAN	11	-0.18479	0.18479	-11.7192	0.882808	0.0451859
0pt5mM / Ctrl	Q9P2R7	SUCLA2	Succinyl-CoA ligase [ADP-forming] subunit beta, mitochondrial	SUCB1_HUMAN	16	-0.143787	0.143787	-2.22369	0.977763	0.0452382
0pt5mM / Ctrl	Q9NWM8	FKBP14	Peptidyl-prolyl cis-trans isomerase FKBP14	FKB14_HUMAN	6	-0.16929	0.16929	-9.37166	0.906283	0.0452467
0pt5mM / Ctrl	P62633	CNBP	Cellular nucleic acid-binding protein	CNBP_HUMAN	7	-0.153029	0.153029	-5.43012	0.945699	0.0453806
0pt5mM / Ctrl	Q9H832	UBE2Z	Ubiquitin-conjugating enzyme E2 Z	UBE2Z_HUMAN	9	-0.131705	0.131705	10.0234	1.10023	0.0455193
0pt5mM / Ctrl	O95373	IPO7	Importin-7	IPO7_HUMAN	35	-0.0808256	0.0808256	-0.56805	0.994319	0.0455878
0pt5mM / Ctrl	Q12965	MYO1E	Unconventional myosin-Ie	MYO1E_HUMAN	24	0.102036	0.102036	11.4774	1.11477	0.0458002
0pt5mM / Ctrl	Q93008	USP9X	Probable ubiquitin carboxyl-terminal hydrolase FAF-X	USP9X_HUMAN	68	-0.0693879	0.0693879	-5.80443	0.941956	0.045866
0pt5mM / Ctrl	P29218	IMPA1	Inositol monophosphatase 1	IMPA1_HUMAN	11	0.187225	0.187225	4.66694	1.04667	0.0459932
0pt5mM / Ctrl	P31146	CORO1A	Coronin-1A	COR1A_HUMAN	4	-0.215892	0.215892	-12.0711	0.879289	0.0468762
0pt5mM / Ctrl	P13611	VCAN	Versican core protein	CSPG2_HUMAN	4	-0.314761	0.314761	-13.0277	0.869723	0.0469435
0pt5mM / Ctrl	Q9NRX1	PNO1	RNA-binding protein PNO1	PNO1_HUMAN	8	0.291697	0.291697	10.2471	1.10247	0.0471811
0pt5mM / Ctrl	Q9NQZ2	UTP3	Something about silencing protein 10	SAS10_HUMAN	7	0.134141	0.134141	1.13301	1.01133	0.047246
0pt5mM / Ctrl	P14174	MIF	Macrophage migration inhibitory factor	MIF_HUMAN	4	0.174408	0.174408	-3.10263	0.968974	0.0473597
0pt5mM / Ctrl	Q07960	ARHGAP1	Rho GTPase-activating protein 1	RHG01_HUMAN	27	0.139156	0.139156	3.83023	1.0383	0.0473656
0pt5mM / Ctrl	Q8IZH2	XRN1	5'-3' exoribonuclease 1	XRN1_HUMAN	16	-0.19036	0.19036	-27.3736	0.726264	0.0473656
0pt5mM / Ctrl	P23246	SFPQ	Splicing factor, proline- and glutamine-rich	SFPQ_HUMAN	37	-0.0891644	0.0891644	-3.93026	0.960697	0.0473722
0pt5mM / Ctrl	Q04828	AKR1C1	Aldo-keto reductase family 1 member C1	AK1C1_HUMAN	10	0.323944	0.323944	19.5602	1.1956	0.0473936
0pt5mM / Ctrl	Q8WUH1	CHURC1	Protein Churchill	CHUR_HUMAN	2	0.154578	0.154578	9.71992	1.0972	0.047504
0pt5mM / Ctrl	Q9NTJ3	SMC4	Structural maintenance of chromosomes protein 4	SMC4_HUMAN	43	-0.140817	0.140817	-43.0199	0.569801	0.0475802
0pt5mM / Ctrl	Q9NX58	LYAR	Cell growth-regulating nucleolar protein	LYAR_HUMAN	13	0.189342	0.189342	65.6567	1.65657	0.0477219
0pt5mM / Ctrl	P19256	CD58	Lymphocyte function-associated antigen 3	LFA3_HUMAN	2	0.247511	0.247511	18.6195	1.1862	0.0480553
0pt5mM / Ctrl	Q8TDN6	BRIX1	Ribosome biogenesis protein BRX1 homolog	BRX1_HUMAN	20	0.153523	0.153523	8.90697	1.08907	0.048143
0pt5mM / Ctrl	Q7Z392	TRAPPC11	Trafficking protein particle complex subunit 11	TPC11_HUMAN	7	0.173506	0.173506	15.4634	1.15463	0.0481971
0pt5mM / Ctrl	Q96DM3	C18orf8	Uncharacterized protein C18orf8	MIC1_HUMAN	2	0.18319	0.18319	9.3184	1.09318	0.0481971
0pt5mM / Ctrl	Q15942	ZYX	Zyxin	ZYX_HUMAN	27	0.0937087	0.0937087	3.20915	1.03209	0.0482301
0pt5mM / Ctrl	P62380	TBPL1	TATA box-binding protein-like protein 1	TBPL1_HUMAN	3	0.353115	0.353115	34.7291	1.34729	0.0483681
0pt5mM / Ctrl	Q9Y2Z4	YARS2	Tyrosine--tRNA ligase, mitochondrial	SYYM_HUMAN	16	-0.0750273	0.0750273	-7.09595	0.929041	0.0484978
0pt5mM / Ctrl	O43670	ZNF207	BUB3-interacting and GLEBS motif-containing protein ZNF207	ZN207_HUMAN	5	-0.167174	0.167174	-1.95037	0.980496	0.0486504
0pt5mM / Ctrl	Q8N2F6	ARMC10	Armadillo repeat-containing protein 10	ARM10_HUMAN	7	0.114514	0.114514	8.19037	1.0819	0.0488133
0pt5mM / Ctrl	Q9H4A5	GOLPH3L	Golgi phosphoprotein 3-like	GLP3L_HUMAN	4	-0.190335	0.190335	-6.07693	0.939231	0.0488939
0pt5mM / Ctrl	Q9NUQ6	SPATS2L	SPATS2-like protein	SPS2L_HUMAN	12	0.287142	0.287142	4.24568	1.04246	0.0489088
0pt5mM / Ctrl	P52597	HNRNPF	Heterogeneous nuclear ribonucleoprotein F	HNRPF_HUMAN	15	-0.0798002	0.0798002	-4.66526	0.953347	0.0494374
0pt5mM / Ctrl	Q8TBA6	GOLGA5	Golgin subfamily A member 5	GOGA5_HUMAN	4	-0.461356	0.461356	-32.419	0.67581	0.0498124
0pt5mM / Ctrl	P54709	ATP1B3	Sodium/potassium-transporting ATPase subunit beta-3	AT1B3_HUMAN	13	0.0886954	0.0886954	1.87544	1.01875	0.0499404
0pt5mM / Ctrl	O95295	SNAPIN	SNARE-associated protein Snapin	SNAPN_HUMAN	3	0.105929	0.105929	9.39627	1.09396	0.0499404
0pt5mM / Ctrl	Q9Y6N1	COX11	Cytochrome c oxidase assembly protein COX11, mitochondrial	COX11_HUMAN	3	0.337806	0.337806	8.40939	1.08409	0.0501582
0pt5mM / Ctrl	P50454	SERPINH1	Serpin H1	SERPH_HUMAN	30	0.0711296	0.0711296	-7.59511	0.924049	0.0503195
0pt5mM / Ctrl	P46531	NOTCH1	Neurogenic locus notch homolog protein 1	NOTC1_HUMAN	9	-0.151841	0.151841	-4.25093	0.957491	0.0503315
0pt5mM / Ctrl	Q9BTC0	DIDO1	Death-inducer obliterator 1	DIDO1_HUMAN	18	-0.145422	0.145422	-17.8052	0.821948	0.0504408
0pt5mM / Ctrl	Q9P2R3	ANKFY1	Rabankyrin-5	ANFY1_HUMAN	19	-0.116037	0.116037	3.87983	1.0388	0.0504845
0pt5mM / Ctrl	P09681	GIP	Gastric inhibitory polypeptide	GIP_HUMAN	1	3.98956	3.98956	1106.74	12.0674	0.0504845
0pt5mM / Ctrl	Q8N4H5	TOMM5	Mitochondrial import receptor subunit TOM5 homolog	TOM5_HUMAN	5	0.268224	0.268224	8.87939	1.08879	0.0505912
0pt5mM / Ctrl	Q16762	TST	Thiosulfate sulfurtransferase	THTR_HUMAN	7	-0.105078	0.105078	-7.34611	0.926539	0.0505912
0pt5mM / Ctrl	Q6NXE6	ARMC6	Armadillo repeat-containing protein 6	ARMC6_HUMAN	6	0.298901	0.298901	16.2288	1.16229	0.0507077
0pt5mM / Ctrl	Q92844	TANK	TRAF family member-associated NF-kappa-B activator	TANK_HUMAN	2	-0.624093	0.624093	-33.7819	0.662181	0.0507077
0pt5mM / Ctrl	O15067	PFAS	Phosphoribosylformylglycinamidine synthase	PUR4_HUMAN	42	-0.161572	0.161572	-10.7145	0.892855	0.0507326
0pt5mM / Ctrl	Q9BSH4	TACO1	Translational activator of cytochrome c oxidase 1	TACO1_HUMAN	6	0.266092	0.266092	-1.86364	0.981364	0.0507544
0pt5mM / Ctrl	Q99700	ATXN2	Ataxin-2	ATX2_HUMAN	14	-0.149513	0.149513	-1.51334	0.984867	0.0510759
0pt5mM / Ctrl	Q13641	TPBG	Trophoblast glycoprotein	TPBG_HUMAN	6	0.135897	0.135897	9.02509	1.09025	0.0513435
0pt5mM / Ctrl	Q8NFW8	CMAS	N-acylneuraminate cytidylyltransferase	NEUA_HUMAN	15	0.203149	0.203149	14.7689	1.14769	0.0513435
0pt5mM / Ctrl	O75340	PDCD6	Programmed cell death protein 6	PDCD6_HUMAN	11	0.169076	0.169076	3.61776	1.03618	0.0513435
0pt5mM / Ctrl	Q9P2X3	IMPACT	Protein IMPACT	IMPCT_HUMAN	3	0.219145	0.219145	13.2715	1.13271	0.0513435
0pt5mM / Ctrl	Q9Y276	BCS1L	Mitochondrial chaperone BCS1	BCS1_HUMAN	19	0.0930907	0.0930907	2.29033	1.0229	0.0514467
0pt5mM / Ctrl	Q9UQ88	CDK11A	Cyclin-dependent kinase 11A	CD11A_HUMAN	19	0.247907	0.247907	5.10852	1.05109	0.0514467
0pt5mM / Ctrl	Q8IYB3	SRRM1	Serine/arginine repetitive matrix protein 1	SRRM1_HUMAN	13	-0.129412	0.129412	-12.3458	0.876542	0.0516796
0pt5mM / Ctrl	Q9NW13	RBM28	RNA-binding protein 28	RBM28_HUMAN	19	0.120096	0.120096	-1.43835	0.985617	0.0517254
0pt5mM / Ctrl	P51116	FXR2	Fragile X mental retardation syndrome-related protein 2	FXR2_HUMAN	12	-0.210956	0.210956	-4.49882	0.955012	0.0522557
0pt5mM / Ctrl	P42696	RBM34	RNA-binding protein 34	RBM34_HUMAN	8	0.220364	0.220364	11.4024	1.11402	0.0524305
0pt5mM / Ctrl	Q9H1E5	TMX4	Thioredoxin-related transmembrane protein 4	TMX4_HUMAN	7	0.156287	0.156287	14.0877	1.14088	0.0524409
0pt5mM / Ctrl	Q6NUK1	SLC25A24	Calcium-binding mitochondrial carrier protein SCaMC-1	SCMC1_HUMAN	27	0.114712	0.114712	7.00116	1.07001	0.0524428
0pt5mM / Ctrl	P10599	TXN	Thioredoxin	THIO_HUMAN	8	0.209937	0.209937	13.7772	1.13777	0.052504
0pt5mM / Ctrl	Q9BUB7	TMEM70	Transmembrane protein 70, mitochondrial	TMM70_HUMAN	7	0.188981	0.188981	6.31367	1.06314	0.0525723
0pt5mM / Ctrl	P09429	HMGB1	High mobility group protein B1	HMGB1_HUMAN	8	-0.341094	0.341094	-11.8947	0.881053	0.0529471
0pt5mM / Ctrl	Q96AE7	TTC17	Tetratricopeptide repeat protein 17	TTC17_HUMAN	4	-0.188384	0.188384	-8.42375	0.915763	0.0530967
0pt5mM / Ctrl	Q9UPU9	SAMD4A	Protein Smaug homolog 1	SMAG1_HUMAN	5	-0.634691	0.634691	-22.3883	0.776117	0.0530967
0pt5mM / Ctrl	O95786	DDX58	Probable ATP-dependent RNA helicase DDX58	DDX58_HUMAN	20	-0.279356	0.279356	1.56151	1.01562	0.0532527
0pt5mM / Ctrl	P06899;P23527;P33778;Q16778	HIST1H2BJ;HIST1H2BO;HIST1H2BB;HIST2H2BE	Histone H2B type 1-J;Histone H2B type 1-O;Histone H2B type 1-B;Histone H2B type 2-E	H2B1J_HUMAN;H2B1O_HUMAN;H2B1B_HUMAN;H2B2E_HUMAN	12	0.29175	0.29175	0.99365	1.00994	0.053253
0pt5mM / Ctrl	Q9UG22	GIMAP2	GTPase IMAP family member 2	GIMA2_HUMAN	3	-0.235456	0.235456	-17.423	0.82577	0.0533467
0pt5mM / Ctrl	O14908	GIPC1	PDZ domain-containing protein GIPC1	GIPC1_HUMAN	14	-0.101555	0.101555	-11.0905	0.889095	0.0534831
0pt5mM / Ctrl	Q9UHX1	PUF60	Poly(U)-binding-splicing factor PUF60	PUF60_HUMAN	24	-0.0631529	0.0631529	4.57098	1.04571	0.0541988
0pt5mM / Ctrl	Q9BSD7	NTPCR	Cancer-related nucleoside-triphosphatase	NTPCR_HUMAN	8	0.144041	0.144041	44.1628	1.44163	0.0546894
0pt5mM / Ctrl	P12814	ACTN1	Alpha-actinin-1	ACTN1_HUMAN	68	0.0480771	0.0480771	-17.5752	0.824248	0.0550369
0pt5mM / Ctrl	P23258	TUBG1	Tubulin gamma-1 chain	TBG1_HUMAN	20	-0.113543	0.113543	-4.96256	0.950374	0.0550405
0pt5mM / Ctrl	Q7L2J0	MEPCE	7SK snRNA methylphosphate capping enzyme	MEPCE_HUMAN	9	0.184982	0.184982	19.4345	1.19435	0.0550405
0pt5mM / Ctrl	P35222	CTNNB1	Catenin beta-1	CTNB1_HUMAN	36	-0.0897804	0.0897804	-14.2791	0.857209	0.0552974
0pt5mM / Ctrl	Q8IXJ6	SIRT2	NAD-dependent protein deacetylase sirtuin-2	SIR2_HUMAN	10	0.303546	0.303546	43.8177	1.43818	0.0553972
0pt5mM / Ctrl	Q8TED0	UTP15	U3 small nucleolar RNA-associated protein 15 homolog	UTP15_HUMAN	12	0.164266	0.164266	-19.6185	0.803815	0.0554671
0pt5mM / Ctrl	Q14690	PDCD11	Protein RRP5 homolog	RRP5_HUMAN	54	0.118129	0.118129	-5.05784	0.949422	0.0555205
0pt5mM / Ctrl	Q9UIV1	CNOT7	CCR4-NOT transcription complex subunit 7	CNOT7_HUMAN	5	0.431092	0.431092	8.99377	1.08994	0.0556656
0pt5mM / Ctrl	Q8IZ07	ANKRD13A	Ankyrin repeat domain-containing protein 13A	AN13A_HUMAN	2	-0.18184	0.18184	-5.53919	0.944608	0.0558344
0pt5mM / Ctrl	Q13043	STK4	Serine/threonine-protein kinase 4	STK4_HUMAN	6	-0.176868	0.176868	-15.2583	0.847417	0.0559932
0pt5mM / Ctrl	P35754	GLRX	Glutaredoxin-1	GLRX1_HUMAN	4	0.140006	0.140006	4.81326	1.04813	0.056031
0pt5mM / Ctrl	P48556	PSMD8	26S proteasome non-ATPase regulatory subunit 8	PSMD8_HUMAN	13	0.158851	0.158851	5.92608	1.05926	0.056072
0pt5mM / Ctrl	Q96GQ7	DDX27	Probable ATP-dependent RNA helicase DDX27	DDX27_HUMAN	18	0.14908	0.14908	9.74018	1.0974	0.056072
0pt5mM / Ctrl	Q9UHA3	RSL24D1	Probable ribosome biogenesis protein RLP24	RLP24_HUMAN	2	0.425836	0.425836	36.0292	1.36029	0.0562748
0pt5mM / Ctrl	P00813	ADA	Adenosine deaminase	ADA_HUMAN	11	-0.135667	0.135667	-9.20497	0.90795	0.0563863
0pt5mM / Ctrl	P30405	PPIF	Peptidyl-prolyl cis-trans isomerase F, mitochondrial	PPIF_HUMAN	3	-0.338273	0.338273	-21.9221	0.780779	0.0564153
0pt5mM / Ctrl	P30825	SLC7A1	High affinity cationic amino acid transporter 1	CTR1_HUMAN	5	0.871053	0.871053	66.5041	1.66504	0.0565059
0pt5mM / Ctrl	Q01804	OTUD4	OTU domain-containing protein 4	OTUD4_HUMAN	3	0.230207	0.230207	9.14926	1.09149	0.0565286
0pt5mM / Ctrl	Q99436	PSMB7	Proteasome subunit beta type-7	PSB7_HUMAN	12	0.0970641	0.0970641	4.91924	1.04919	0.0568377
0pt5mM / Ctrl	O75312	ZPR1	Zinc finger protein ZPR1	ZPR1_HUMAN	13	0.155641	0.155641	9.91314	1.09913	0.0570388
0pt5mM / Ctrl	Q9NVU7	SDAD1	Protein SDA1 homolog	SDA1_HUMAN	13	0.19524	0.19524	13.8164	1.13816	0.0571626
0pt5mM / Ctrl	Q14157	UBAP2L	Ubiquitin-associated protein 2-like	UBP2L_HUMAN	23	-0.0759595	0.0759595	-3.30595	0.966941	0.0572305
0pt5mM / Ctrl	Q5VW32	BROX	BRO1 domain-containing protein BROX	BROX_HUMAN	11	0.262733	0.262733	3.00868	1.03009	0.0574101
0pt5mM / Ctrl	P62277	RPS13	40S ribosomal protein S13	RS13_HUMAN	12	-0.17038	0.17038	-3.81566	0.961843	0.0577681
0pt5mM / Ctrl	Q15750	TAB1	TGF-beta-activated kinase 1 and MAP3K7-binding protein 1	TAB1_HUMAN	6	0.151845	0.151845	2.7069	1.02707	0.0579142
0pt5mM / Ctrl	Q9Y287	ITM2B	Integral membrane protein 2B	ITM2B_HUMAN	7	0.23362	0.23362	35.8531	1.35853	0.0579142
0pt5mM / Ctrl	Q53H82	LACTB2	Beta-lactamase-like protein 2	LACB2_HUMAN	6	0.223323	0.223323	7.81393	1.07814	0.0579807
0pt5mM / Ctrl	O60238	BNIP3L	BCL2/adenovirus E1B 19 kDa protein-interacting protein 3-like	BNI3L_HUMAN	1	0.374583	0.374583	31.0849	1.31085	0.0579964
0pt5mM / Ctrl	Q96S19	C16orf13	UPF0585 protein C16orf13	CP013_HUMAN	3	-0.339946	0.339946	-22.4163	0.775837	0.0580295
0pt5mM / Ctrl	Q2TAA5	ALG11	GDP-Man:Man(3)GlcNAc(2)-PP-Dol alpha-1,2-mannosyltransferase	ALG11_HUMAN	3	0.192207	0.192207	15.16	1.1516	0.0580692
0pt5mM / Ctrl	P31350	RRM2	Ribonucleoside-diphosphate reductase subunit M2	RIR2_HUMAN	16	0.417181	0.417181	28.9929	1.28993	0.0581734
0pt5mM / Ctrl	Q8NBI6	XXYLT1	Xyloside xylosyltransferase 1	XXLT1_HUMAN	9	0.100759	0.100759	0.879023	1.00879	0.0581734
0pt5mM / Ctrl	O95239	KIF4A	Chromosome-associated kinesin KIF4A	KIF4A_HUMAN	3	-0.740633	0.740633	-51.7766	0.482234	0.0581884
0pt5mM / Ctrl	Q8TBF2	FAM213B	Prostamide/prostaglandin F synthase	PGFS_HUMAN	4	0.195802	0.195802	9.25762	1.09258	0.0583203
0pt5mM / Ctrl	Q8IYS1	PM20D2	Peptidase M20 domain-containing protein 2	P20D2_HUMAN	1	-0.0989407	0.0989407	-6.83881	0.931612	0.0583203
0pt5mM / Ctrl	O15145	ARPC3	Actin-related protein 2/3 complex subunit 3	ARPC3_HUMAN	10	-0.0840265	0.0840265	-1.23854	0.987615	0.0583263
0pt5mM / Ctrl	Q9NV06	DCAF13	DDB1- and CUL4-associated factor 13	DCA13_HUMAN	6	0.595472	0.595472	42.1874	1.42187	0.0584324
0pt5mM / Ctrl	Q9Y6G9	DYNC1LI1	Cytoplasmic dynein 1 light intermediate chain 1	DC1L1_HUMAN	24	0.081004	0.081004	11.5254	1.11525	0.0584529
0pt5mM / Ctrl	P36543	ATP6V1E1	V-type proton ATPase subunit E 1	VATE1_HUMAN	13	0.214419	0.214419	14.4437	1.14444	0.0585279
0pt5mM / Ctrl	Q96GM8	TOE1	Target of EGR1 protein 1	TOE1_HUMAN	4	-0.29094	0.29094	-12.7143	0.872857	0.0586208
0pt5mM / Ctrl	P16591	FER	Tyrosine-protein kinase Fer	FER_HUMAN	7	-0.264352	0.264352	-5.88456	0.941154	0.0588709
0pt5mM / Ctrl	Q9BZ67	FRMD8	FERM domain-containing protein 8	FRMD8_HUMAN	7	0.275379	0.275379	-2.33921	0.976608	0.0590077
0pt5mM / Ctrl	P63027	VAMP2	Vesicle-associated membrane protein 2	VAMP2_HUMAN	4	0.166043	0.166043	10.5441	1.10544	0.0590463
0pt5mM / Ctrl	O00391	QSOX1	Sulfhydryl oxidase 1	QSOX1_HUMAN	5	0.490886	0.490886	59.3067	1.59307	0.0591595
0pt5mM / Ctrl	Q6NYC8	PPP1R18	Phostensin	PPR18_HUMAN	20	0.150361	0.150361	11.6767	1.11677	0.0591879
0pt5mM / Ctrl	Q5TAQ9	DCAF8	DDB1- and CUL4-associated factor 8	DCAF8_HUMAN	6	-0.162263	0.162263	-18.7181	0.812819	0.0592509
0pt5mM / Ctrl	Q9H3S7	PTPN23	Tyrosine-protein phosphatase non-receptor type 23	PTN23_HUMAN	37	0.107813	0.107813	63.2126	1.63213	0.0593064
0pt5mM / Ctrl	Q2TAY7	SMU1	WD40 repeat-containing protein SMU1	SMU1_HUMAN	16	0.221637	0.221637	-3.44163	0.965584	0.0593758
0pt5mM / Ctrl	Q06547	GABPB1	GA-binding protein subunit beta-1	GABP1_HUMAN	2	-0.308421	0.308421	-19.1768	0.808232	0.0599087
0pt5mM / Ctrl	Q99808	SLC29A1	Equilibrative nucleoside transporter 1	S29A1_HUMAN	8	-0.145321	0.145321	-5.05995	0.9494	0.060637
0pt5mM / Ctrl	O95573	ACSL3	Long-chain-fatty-acid--CoA ligase 3	ACSL3_HUMAN	28	0.119625	0.119625	10.6077	1.10608	0.0606882
0pt5mM / Ctrl	P11766	ADH5	Alcohol dehydrogenase class-3	ADHX_HUMAN	18	-0.118946	0.118946	2.55153	1.02552	0.0608129
0pt5mM / Ctrl	P23526	AHCY	Adenosylhomocysteinase	SAHH_HUMAN	24	-0.0746108	0.0746108	-1.20142	0.987986	0.0611455
0pt5mM / Ctrl	Q9H267	VPS33B	Vacuolar protein sorting-associated protein 33B	VP33B_HUMAN	11	-0.185979	0.185979	-2.58983	0.974102	0.0611502
0pt5mM / Ctrl	P57088	TMEM33	Transmembrane protein 33	TMM33_HUMAN	9	0.165389	0.165389	2.5299	1.0253	0.061394
0pt5mM / Ctrl	O75781	PALM	Paralemmin-1	PALM_HUMAN	11	-0.253861	0.253861	-6.31309	0.936869	0.0614345
0pt5mM / Ctrl	Q8IX01	SUGP2	SURP and G-patch domain-containing protein 2	SUGP2_HUMAN	9	0.272922	0.272922	6.00777	1.06008	0.0614451
0pt5mM / Ctrl	P27449	ATP6V0C	V-type proton ATPase 16 kDa proteolipid subunit	VATL_HUMAN	4	0.545917	0.545917	25.0352	1.25035	0.0615318
0pt5mM / Ctrl	Q53HC9	TSSC1	Protein TSSC1	TSSC1_HUMAN	4	0.303243	0.303243	23.4517	1.23452	0.0622074
0pt5mM / Ctrl	Q13492	PICALM	Phosphatidylinositol-binding clathrin assembly protein	PICAL_HUMAN	23	0.116377	0.116377	4.83473	1.04835	0.0623113
0pt5mM / Ctrl	Q9UGV2	NDRG3	Protein NDRG3	NDRG3_HUMAN	9	-0.180782	0.180782	-20.5449	0.794551	0.0627248
0pt5mM / Ctrl	Q5THK1	PRR14L	Protein PRR14L	PR14L_HUMAN	6	0.527908	0.527908	54.9116	1.54912	0.0629904
0pt5mM / Ctrl	P60510	PPP4C	Serine/threonine-protein phosphatase 4 catalytic subunit	PP4C_HUMAN	10	0.104376	0.104376	3.52627	1.03526	0.0630711
0pt5mM / Ctrl	P00441	SOD1	Superoxide dismutase [Cu-Zn]	SODC_HUMAN	6	0.0945098	0.0945098	9.64308	1.09643	0.0630711
0pt5mM / Ctrl	O14972	DSCR3	Down syndrome critical region protein 3	DSCR3_HUMAN	4	0.224882	0.224882	12.2295	1.12229	0.0630801
0pt5mM / Ctrl	Q13151	HNRNPA0	Heterogeneous nuclear ribonucleoprotein A0	ROA0_HUMAN	10	0.287752	0.287752	5.1589	1.05159	0.063135
0pt5mM / Ctrl	Q13371	PDCL	Phosducin-like protein	PHLP_HUMAN	6	-0.129324	0.129324	-5.40727	0.945927	0.0631937
0pt5mM / Ctrl	P29558	RBMS1	RNA-binding motif, single-stranded-interacting protein 1	RBMS1_HUMAN	5	0.34487	0.34487	-0.959892	0.990401	0.0632399
0pt5mM / Ctrl	Q9H8J5	MANSC1	MANSC domain-containing protein 1	MANS1_HUMAN	2	0.281595	0.281595	9.38643	1.09386	0.0634258
0pt5mM / Ctrl	P02654	APOC1	Apolipoprotein C-I	APOC1_HUMAN	3	-0.392574	0.392574	-7.98038	0.920196	0.0635027
0pt5mM / Ctrl	Q9H000	MKRN2	Probable E3 ubiquitin-protein ligase makorin-2	MKRN2_HUMAN	4	-0.267982	0.267982	-18.8588	0.811412	0.0637373
0pt5mM / Ctrl	P37173	TGFBR2	TGF-beta receptor type-2	TGFR2_HUMAN	12	0.193335	0.193335	-7.06636	0.929336	0.0638491
0pt5mM / Ctrl	P08572	COL4A2	Collagen alpha-2(IV) chain	CO4A2_HUMAN	7	-0.424662	0.424662	-12.2953	0.877047	0.0641586
0pt5mM / Ctrl	O15013	ARHGEF10	Rho guanine nucleotide exchange factor 10	ARHGA_HUMAN	23	-0.116524	0.116524	-9.64536	0.903546	0.064168
0pt5mM / Ctrl	Q92785	DPF2	Zinc finger protein ubi-d4	REQU_HUMAN	3	0.140924	0.140924	11.86	1.1186	0.0644656
0pt5mM / Ctrl	P51665	PSMD7	26S proteasome non-ATPase regulatory subunit 7	PSMD7_HUMAN	19	0.101508	0.101508	4.68096	1.04681	0.0646844
0pt5mM / Ctrl	P62834	RAP1A	Ras-related protein Rap-1A	RAP1A_HUMAN	2	-0.295304	0.295304	-0.998116	0.990019	0.0646844
0pt5mM / Ctrl	Q9BU89	DOHH	Deoxyhypusine hydroxylase	DOHH_HUMAN	6	-0.328143	0.328143	-4.06527	0.959347	0.0653515
0pt5mM / Ctrl	C4AMC7;Q6VEQ5	WASH3P;WASH2P	Putative WAS protein family homolog 3;WAS protein family homolog 2	WASH3_HUMAN;WASH2_HUMAN	9	0.176601	0.176601	31.3685	1.31369	0.0654594
0pt5mM / Ctrl	Q92882	OSTF1	Osteoclast-stimulating factor 1	OSTF1_HUMAN	10	-0.0908098	0.0908098	-10.7999	0.892001	0.0655487
0pt5mM / Ctrl	Q16527	CSRP2	Cysteine and glycine-rich protein 2	CSRP2_HUMAN	6	-0.288068	0.288068	-15.0223	0.849777	0.0656811
0pt5mM / Ctrl	P46937	YAP1	Transcriptional coactivator YAP1	YAP1_HUMAN	11	-0.137621	0.137621	-26.1027	0.738973	0.0657896
0pt5mM / Ctrl	P49770	EIF2B2	Translation initiation factor eIF-2B subunit beta	EI2BB_HUMAN	11	0.0811923	0.0811923	7.53622	1.07536	0.0658536
0pt5mM / Ctrl	Q9UJU6	DBNL	Drebrin-like protein	DBNL_HUMAN	19	0.0991299	0.0991299	5.05267	1.05053	0.0660154
0pt5mM / Ctrl	O95834	EML2	Echinoderm microtubule-associated protein-like 2	EMAL2_HUMAN	2	0.552704	0.552704	43.6974	1.43697	0.0660154
0pt5mM / Ctrl	P48651	PTDSS1	Phosphatidylserine synthase 1	PTSS1_HUMAN	5	0.120139	0.120139	13.2226	1.13223	0.0660511
0pt5mM / Ctrl	Q96AX1	VPS33A	Vacuolar protein sorting-associated protein 33A	VP33A_HUMAN	18	0.126454	0.126454	24.1804	1.2418	0.0662734
0pt5mM / Ctrl	Q9NXE4	SMPD4	Sphingomyelin phosphodiesterase 4	NSMA3_HUMAN	8	-0.115094	0.115094	-13.7949	0.862051	0.0664314
0pt5mM / Ctrl	P23434	GCSH	Glycine cleavage system H protein, mitochondrial	GCSH_HUMAN	1	0.267568	0.267568	14.5893	1.14589	0.0666618
0pt5mM / Ctrl	Q9BTM9	URM1	Ubiquitin-related modifier 1	URM1_HUMAN	2	0.162807	0.162807	10.5939	1.10594	0.0667771
0pt5mM / Ctrl	O14497	ARID1A	AT-rich interactive domain-containing protein 1A	ARI1A_HUMAN	5	0.303062	0.303062	22.7285	1.22728	0.0668848
0pt5mM / Ctrl	P43007	SLC1A4	Neutral amino acid transporter A	SATT_HUMAN	6	0.46955	0.46955	68.2089	1.68209	0.0669499
0pt5mM / Ctrl	P82914	MRPS15	28S ribosomal protein S15, mitochondrial	RT15_HUMAN	6	0.132076	0.132076	2.77899	1.02779	0.0669953
0pt5mM / Ctrl	Q9NYY8	FASTKD2	FAST kinase domain-containing protein 2	FAKD2_HUMAN	10	0.221859	0.221859	0.549616	1.0055	0.0671672
0pt5mM / Ctrl	Q9ULP0	NDRG4	Protein NDRG4	NDRG4_HUMAN	9	-0.2128	0.2128	-12.0372	0.879628	0.0671871
0pt5mM / Ctrl	Q9UKK3	PARP4	Poly [ADP-ribose] polymerase 4	PARP4_HUMAN	28	0.171225	0.171225	147.129	2.47129	0.0673554
0pt5mM / Ctrl	Q9H488	POFUT1	GDP-fucose protein O-fucosyltransferase 1	OFUT1_HUMAN	10	-0.213006	0.213006	-30.8839	0.691161	0.0673618
0pt5mM / Ctrl	Q8NI36	WDR36	WD repeat-containing protein 36	WDR36_HUMAN	28	0.122488	0.122488	17.1152	1.17115	0.0675569
0pt5mM / Ctrl	P49427	CDC34	Ubiquitin-conjugating enzyme E2 R1	UB2R1_HUMAN	4	-0.08969	0.08969	-4.2218	0.957782	0.0677508
0pt5mM / Ctrl	Q5PRF9	SAMD4B	Protein Smaug homolog 2	SMAG2_HUMAN	2	-0.234683	0.234683	-14.457	0.85543	0.0677853
0pt5mM / Ctrl	Q9H0S4	DDX47	Probable ATP-dependent RNA helicase DDX47	DDX47_HUMAN	17	0.167992	0.167992	-13.3074	0.866926	0.0678843
0pt5mM / Ctrl	Q15369	TCEB1	Transcription elongation factor B polypeptide 1	ELOC_HUMAN	7	0.238881	0.238881	-1.0036	0.989964	0.0678879
0pt5mM / Ctrl	Q6P9B9	INTS5	Integrator complex subunit 5	INT5_HUMAN	7	-0.103048	0.103048	-9.8249	0.901751	0.0679945
0pt5mM / Ctrl	Q9Y672	ALG6	Dolichyl pyrophosphate Man9GlcNAc2 alpha-1,3-glucosyltransferase	ALG6_HUMAN	5	0.121352	0.121352	7.23665	1.07237	0.0681648
0pt5mM / Ctrl	A5YKK6	CNOT1	CCR4-NOT transcription complex subunit 1	CNOT1_HUMAN	58	-0.152351	0.152351	12.1979	1.12198	0.0681693
0pt5mM / Ctrl	O00567	NOP56	Nucleolar protein 56	NOP56_HUMAN	33	0.0784291	0.0784291	-0.610708	0.993893	0.0681702
0pt5mM / Ctrl	Q9H4A4	RNPEP	Aminopeptidase B	AMPB_HUMAN	33	0.0824242	0.0824242	-5.31126	0.946887	0.0684466
0pt5mM / Ctrl	Q9NQG5	RPRD1B	Regulation of nuclear pre-mRNA domain-containing protein 1B	RPR1B_HUMAN	8	0.0643858	0.0643858	4.33714	1.04337	0.068519
0pt5mM / Ctrl	Q460N5	PARP14	Poly [ADP-ribose] polymerase 14	PAR14_HUMAN	19	0.0949452	0.0949452	4.76375	1.04764	0.0686766
0pt5mM / Ctrl	P13804	ETFA	Electron transfer flavoprotein subunit alpha, mitochondrial	ETFA_HUMAN	17	0.0672859	0.0672859	5.23589	1.05236	0.0687285
0pt5mM / Ctrl	Q7Z5G4	GOLGA7	Golgin subfamily A member 7	GOGA7_HUMAN	2	0.104068	0.104068	3.9718	1.03972	0.0687511
0pt5mM / Ctrl	Q9Y3D6	FIS1	Mitochondrial fission 1 protein	FIS1_HUMAN	5	0.895456	0.895456	1.08496	1.01085	0.0687563
0pt5mM / Ctrl	P49006	MARCKSL1	MARCKS-related protein	MRP_HUMAN	6	0.155485	0.155485	1.86903	1.01869	0.0688316
0pt5mM / Ctrl	Q9HA77	CARS2	Probable cysteine--tRNA ligase, mitochondrial	SYCM_HUMAN	6	-0.264371	0.264371	-5.11943	0.948806	0.0688316
0pt5mM / Ctrl	Q96Q11	TRNT1	CCA tRNA nucleotidyltransferase 1, mitochondrial	TRNT1_HUMAN	11	0.0879117	0.0879117	6.77045	1.0677	0.0690619
0pt5mM / Ctrl	O14798	TNFRSF10C	Tumor necrosis factor receptor superfamily member 10C	TR10C_HUMAN	2	-0.207577	0.207577	-10.8548	0.891452	0.0691065
0pt5mM / Ctrl	Q9NYL4	FKBP11	Peptidyl-prolyl cis-trans isomerase FKBP11	FKB11_HUMAN	7	-0.148612	0.148612	1.13328	1.01133	0.0693686
0pt5mM / Ctrl	Q9NVH1	DNAJC11	DnaJ homolog subfamily C member 11	DJC11_HUMAN	11	0.171792	0.171792	21.1915	1.21191	0.0694768
0pt5mM / Ctrl	Q96KR6	FAM210B	Protein FAM210B	F210B_HUMAN	2	0.216779	0.216779	27.3833	1.27383	0.0694848
0pt5mM / Ctrl	P30419	NMT1	Glycylpeptide N-tetradecanoyltransferase 1	NMT1_HUMAN	19	0.0536307	0.0536307	-1.41169	0.985883	0.0695329
0pt5mM / Ctrl	Q8WWY3	PRPF31	U4/U6 small nuclear ribonucleoprotein Prp31	PRP31_HUMAN	19	-0.0957601	0.0957601	1.06326	1.01063	0.0695329
0pt5mM / Ctrl	P11047	LAMC1	Laminin subunit gamma-1	LAMC1_HUMAN	22	0.303755	0.303755	1.69135	1.01691	0.0696342
0pt5mM / Ctrl	Q9BV40	VAMP8	Vesicle-associated membrane protein 8	VAMP8_HUMAN	6	0.132869	0.132869	10.621	1.10621	0.0697415
0pt5mM / Ctrl	P41214	EIF2D	Eukaryotic translation initiation factor 2D	EIF2D_HUMAN	11	-0.19264	0.19264	3.26517	1.03265	0.0697465
0pt5mM / Ctrl	P09914	IFIT1	Interferon-induced protein with tetratricopeptide repeats 1	IFIT1_HUMAN	4	0.565138	0.565138	28.2655	1.28266	0.0697612
0pt5mM / Ctrl	P78417	GSTO1	Glutathione S-transferase omega-1	GSTO1_HUMAN	21	0.172518	0.172518	9.53158	1.09532	0.0699159
0pt5mM / Ctrl	O60313	OPA1	Dynamin-like 120 kDa protein, mitochondrial	OPA1_HUMAN	37	0.0723878	0.0723878	14.2169	1.14217	0.070121
0pt5mM / Ctrl	P20336	RAB3A	Ras-related protein Rab-3A	RAB3A_HUMAN	1	-0.303402	0.303402	-18.7874	0.812126	0.0701619
0pt5mM / Ctrl	Q96DA6	DNAJC19	Mitochondrial import inner membrane translocase subunit TIM14	TIM14_HUMAN	5	0.170537	0.170537	17.7743	1.17774	0.070223
0pt5mM / Ctrl	Q8IXW5	RPAP2	Putative RNA polymerase II subunit B1 CTD phosphatase RPAP2	RPAP2_HUMAN	1	-0.209284	0.209284	-13.2829	0.867171	0.0703834
0pt5mM / Ctrl	Q92598	HSPH1	Heat shock protein 105 kDa	HS105_HUMAN	42	-0.0666901	0.0666901	-7.61772	0.923823	0.0706888
0pt5mM / Ctrl	Q99759	MAP3K3	Mitogen-activated protein kinase kinase kinase 3	M3K3_HUMAN	1	-0.283728	0.283728	-17.2451	0.827549	0.0709858
0pt5mM / Ctrl	Q16342	PDCD2	Programmed cell death protein 2	PDCD2_HUMAN	3	0.28794	0.28794	20.5134	1.20513	0.0711281
0pt5mM / Ctrl	Q15125	EBP	3-beta-hydroxysteroid-Delta(8),Delta(7)-isomerase	EBP_HUMAN	4	-0.157899	0.157899	-11.984	0.88016	0.0712014
0pt5mM / Ctrl	Q9H0Q0	FAM49A	Protein FAM49A	FA49A_HUMAN	9	0.105804	0.105804	10.0428	1.10043	0.0712149
0pt5mM / Ctrl	Q9UEE9	CFDP1	Craniofacial development protein 1	CFDP1_HUMAN	4	-0.164416	0.164416	-1.76631	0.982337	0.0714074
0pt5mM / Ctrl	O00506	STK25	Serine/threonine-protein kinase 25	STK25_HUMAN	7	0.314505	0.314505	6.46223	1.06462	0.0714935
0pt5mM / Ctrl	Q9NZU5	LMCD1	LIM and cysteine-rich domains protein 1	LMCD1_HUMAN	1	-0.487477	0.487477	-27.4753	0.725247	0.0716266
0pt5mM / Ctrl	O94885	SASH1	SAM and SH3 domain-containing protein 1	SASH1_HUMAN	1	0.289032	0.289032	22.0652	1.22065	0.0717667
0pt5mM / Ctrl	Q9Y3A4	RRP7A	Ribosomal RNA-processing protein 7 homolog A	RRP7A_HUMAN	2	0.305691	0.305691	19.7794	1.19779	0.0718323
0pt5mM / Ctrl	Q8IV48	ERI1	3'-5' exoribonuclease 1	ERI1_HUMAN	5	-0.453268	0.453268	-32.4883	0.675117	0.0719516
0pt5mM / Ctrl	P61925	PKIA	cAMP-dependent protein kinase inhibitor alpha	IPKA_HUMAN	3	0.462502	0.462502	36.221	1.36221	0.0720772
0pt5mM / Ctrl	O75306	NDUFS2	NADH dehydrogenase [ubiquinone] iron-sulfur protein 2, mitochondrial	NDUS2_HUMAN	17	0.160158	0.160158	124.056	2.24056	0.0720884
0pt5mM / Ctrl	Q9UMS4	PRPF19	Pre-mRNA-processing factor 19	PRP19_HUMAN	20	-0.0605901	0.0605901	5.1015	1.05101	0.0721439
0pt5mM / Ctrl	P16401	HIST1H1B	Histone H1.5	H15_HUMAN	7	-0.139593	0.139593	-2.00256	0.979974	0.0721878
0pt5mM / Ctrl	Q9UNQ2	DIMT1	Probable dimethyladenosine transferase	DIM1_HUMAN	12	0.104817	0.104817	5.75279	1.05753	0.0722353
0pt5mM / Ctrl	Q86TP1	PRUNE	Protein prune homolog	PRUNE_HUMAN	1	-0.424406	0.424406	-26.7541	0.732459	0.0725345
0pt5mM / Ctrl	Q6QNY1	BLOC1S2	Biogenesis of lysosome-related organelles complex 1 subunit 2	BL1S2_HUMAN	1	0.311686	0.311686	23.8527	1.23853	0.0726297
0pt5mM / Ctrl	P28070	PSMB4	Proteasome subunit beta type-4	PSB4_HUMAN	9	0.13708	0.13708	25.1409	1.25141	0.0726851
0pt5mM / Ctrl	P13693	TPT1	Translationally-controlled tumor protein	TCTP_HUMAN	12	0.295801	0.295801	-6.99802	0.93002	0.0726853
0pt5mM / Ctrl	Q9BQE3	TUBA1C	Tubulin alpha-1C chain	TBA1C_HUMAN	3	0.166684	0.166684	5.62089	1.05621	0.0729203
0pt5mM / Ctrl	Q9NUL5	C19orf66	UPF0515 protein C19orf66	CS066_HUMAN	1	-0.960764	0.960764	-51.9286	0.480714	0.072943
0pt5mM / Ctrl	Q99623	PHB2	Prohibitin-2	PHB2_HUMAN	16	0.0916792	0.0916792	8.37622	1.08376	0.0730898
0pt5mM / Ctrl	Q6NY19	KANK3	KN motif and ankyrin repeat domain-containing protein 3	KANK3_HUMAN	4	0.615263	0.615263	21.378	1.21378	0.0732749
0pt5mM / Ctrl	O75843	AP1G2	AP-1 complex subunit gamma-like 2	AP1G2_HUMAN	6	-0.233284	0.233284	-13.615	0.86385	0.0732749
0pt5mM / Ctrl	Q8IVF2	AHNAK2	Protein AHNAK2	AHNK2_HUMAN	105	0.0836146	0.0836146	-63.5876	0.364124	0.0732865
0pt5mM / Ctrl	Q8WXI9	GATAD2B	Transcriptional repressor p66-beta	P66B_HUMAN	15	-0.098468	0.098468	-3.77646	0.962235	0.0732865
0pt5mM / Ctrl	P11310	ACADM	Medium-chain specific acyl-CoA dehydrogenase, mitochondrial	ACADM_HUMAN	17	-0.105765	0.105765	-1.4644	0.985356	0.0733783
0pt5mM / Ctrl	P55081	MFAP1	Microfibrillar-associated protein 1	MFAP1_HUMAN	7	-0.266889	0.266889	-7.14896	0.92851	0.0734432
0pt5mM / Ctrl	P78406	RAE1	mRNA export factor	RAE1L_HUMAN	14	-0.0584711	0.0584711	-4.18147	0.958185	0.0737
0pt5mM / Ctrl	Q86YQ8	CPNE8	Copine-8	CPNE8_HUMAN	5	0.279029	0.279029	6.88593	1.06886	0.073763
0pt5mM / Ctrl	Q86U86	PBRM1	Protein polybromo-1	PB1_HUMAN	12	-0.200801	0.200801	-14.9493	0.850507	0.0738152
0pt5mM / Ctrl	P68400	CSNK2A1	Casein kinase II subunit alpha	CSK21_HUMAN	17	0.236553	0.236553	8.31956	1.0832	0.0739195
0pt5mM / Ctrl	O15305	PMM2	Phosphomannomutase 2	PMM2_HUMAN	12	-0.216494	0.216494	-41.2573	0.587427	0.0741017
0pt5mM / Ctrl	Q9BUF5	TUBB6	Tubulin beta-6 chain	TBB6_HUMAN	21	0.0971023	0.0971023	0.823634	1.00824	0.074177
0pt5mM / Ctrl	Q9H9B1	EHMT1	Histone-lysine N-methyltransferase EHMT1	EHMT1_HUMAN	2	-0.202721	0.202721	-12.8525	0.871475	0.074177
0pt5mM / Ctrl	Q9UBB5	MBD2	Methyl-CpG-binding domain protein 2	MBD2_HUMAN	6	0.241905	0.241905	7.86931	1.07869	0.0744016
0pt5mM / Ctrl	P43026	GDF5	Growth/differentiation factor 5	GDF5_HUMAN	1	0.146609	0.146609	10.9384	1.10938	0.0746375
0pt5mM / Ctrl	Q6WKZ4	RAB11FIP1	Rab11 family-interacting protein 1	RFIP1_HUMAN	4	-0.239453	0.239453	12.3462	1.12346	0.0748366
0pt5mM / Ctrl	P08574	CYC1	Cytochrome c1, heme protein, mitochondrial	CY1_HUMAN	14	0.101093	0.101093	6.46923	1.06469	0.0750586
0pt5mM / Ctrl	O60331	PIP5K1C	Phosphatidylinositol 4-phosphate 5-kinase type-1 gamma	PI51C_HUMAN	1	-0.256959	0.256959	-15.8599	0.841401	0.0750946
0pt5mM / Ctrl	Q9BS92	NIPSNAP3B	Protein NipSnap homolog 3B	NPS3B_HUMAN	1	0.19774	0.19774	14.5304	1.1453	0.0752368
0pt5mM / Ctrl	P36578	RPL4	60S ribosomal protein L4	RL4_HUMAN	28	-0.062004	0.062004	2.11724	1.02117	0.0753194
0pt5mM / Ctrl	P68431	HIST1H3A	Histone H3.1	H31_HUMAN	9	-0.147111	0.147111	-2.54523	0.974548	0.0753328
0pt5mM / Ctrl	P47224	RABIF	Guanine nucleotide exchange factor MSS4	MSS4_HUMAN	3	0.290953	0.290953	10.0164	1.10016	0.0753725
0pt5mM / Ctrl	P17302	GJA1	Gap junction alpha-1 protein	CXA1_HUMAN	11	0.164605	0.164605	16.1056	1.16106	0.0754054
0pt5mM / Ctrl	Q9NP66	HMG20A	High mobility group protein 20A	HM20A_HUMAN	3	-0.320706	0.320706	-19.1322	0.808678	0.0754068
0pt5mM / Ctrl	Q9UHD9	UBQLN2	Ubiquilin-2	UBQL2_HUMAN	8	-0.196882	0.196882	-5.41321	0.945868	0.0755683
0pt5mM / Ctrl	Q8WU90	ZC3H15	Zinc finger CCCH domain-containing protein 15	ZC3HF_HUMAN	11	-0.0885983	0.0885983	-9.89334	0.901067	0.075727
0pt5mM / Ctrl	Q5JVF3	PCID2	PCI domain-containing protein 2	PCID2_HUMAN	12	0.279969	0.279969	7.50535	1.07505	0.0759777
0pt5mM / Ctrl	Q92530	PSMF1	Proteasome inhibitor PI31 subunit	PSMF1_HUMAN	9	-0.10768	0.10768	-15.4416	0.845584	0.0760243
0pt5mM / Ctrl	Q9H7D7	WDR26	WD repeat-containing protein 26	WDR26_HUMAN	9	-0.277302	0.277302	-14.3541	0.856459	0.0761363
0pt5mM / Ctrl	Q96FZ7	CHMP6	Charged multivesicular body protein 6	CHMP6_HUMAN	7	0.0852413	0.0852413	10.0632	1.10063	0.0761363
0pt5mM / Ctrl	P20340	RAB6A	Ras-related protein Rab-6A	RAB6A_HUMAN	13	0.0914662	0.0914662	-4.25245	0.957476	0.0762136
0pt5mM / Ctrl	P39023	RPL3	60S ribosomal protein L3	RL3_HUMAN	22	0.0785726	0.0785726	5.72291	1.05723	0.0763868
0pt5mM / Ctrl	Q6NUQ1	RINT1	RAD50-interacting protein 1	RINT1_HUMAN	8	0.0969359	0.0969359	-2.3406	0.976594	0.0765235
0pt5mM / Ctrl	Q9UQ53	MGAT4B	Alpha-1,3-mannosyl-glycoprotein 4-beta-N-acetylglucosaminyltransferase B	MGT4B_HUMAN	2	-0.232058	0.232058	-19.2237	0.807763	0.076598
0pt5mM / Ctrl	P11802	CDK4	Cyclin-dependent kinase 4	CDK4_HUMAN	4	0.246953	0.246953	10.1885	1.10188	0.0766253
0pt5mM / Ctrl	Q9UKV0	HDAC9	Histone deacetylase 9	HDAC9_HUMAN	1	0.132986	0.132986	9.74657	1.09747	0.0766408
0pt5mM / Ctrl	P06241	FYN	Tyrosine-protein kinase Fyn	FYN_HUMAN	3	0.98738	0.98738	891.115	9.91115	0.0769005
0pt5mM / Ctrl	Q96AT9	RPE	Ribulose-phosphate 3-epimerase	RPE_HUMAN	5	-0.220027	0.220027	-5.52121	0.944788	0.0773967
0pt5mM / Ctrl	Q06945	SOX4	Transcription factor SOX-4	SOX4_HUMAN	1	0.864234	0.864234	87.7775	1.87777	0.0774327
0pt5mM / Ctrl	Q9HD15	SRA1	Steroid receptor RNA activator 1	SRA1_HUMAN	5	0.492965	0.492965	39.2018	1.39202	0.0774627
0pt5mM / Ctrl	Q8NHV1	GIMAP7	GTPase IMAP family member 7	GIMA7_HUMAN	8	-0.13376	0.13376	-12.8526	0.871474	0.0776068
0pt5mM / Ctrl	Q9NWU2	GID8	Glucose-induced degradation protein 8 homolog	GID8_HUMAN	6	-0.142408	0.142408	-7.78927	0.922107	0.0777613
0pt5mM / Ctrl	O00154	ACOT7	Cytosolic acyl coenzyme A thioester hydrolase	BACH_HUMAN	10	0.0964335	0.0964335	8.01983	1.0802	0.0777811
0pt5mM / Ctrl	Q4G0J3	LARP7	La-related protein 7	LARP7_HUMAN	10	0.230436	0.230436	7.78848	1.07788	0.0777811
0pt5mM / Ctrl	Q03405	PLAUR	Urokinase plasminogen activator surface receptor	UPAR_HUMAN	2	0.718124	0.718124	47.8561	1.47856	0.0777811
0pt5mM / Ctrl	Q96C36	PYCR2	Pyrroline-5-carboxylate reductase 2	P5CR2_HUMAN	12	0.146445	0.146445	8.81589	1.08816	0.0777959
0pt5mM / Ctrl	O75151	PHF2	Lysine-specific demethylase PHF2	PHF2_HUMAN	1	-0.76615	0.76615	-39.8442	0.601558	0.077855
0pt5mM / Ctrl	Q9NR09	BIRC6	Baculoviral IAP repeat-containing protein 6	BIRC6_HUMAN	10	-0.137133	0.137133	-4.93071	0.950693	0.0778916
0pt5mM / Ctrl	O95400	CD2BP2	CD2 antigen cytoplasmic tail-binding protein 2	CD2B2_HUMAN	6	0.304265	0.304265	1.32694	1.01327	0.0780597
0pt5mM / Ctrl	Q8TC59	PIWIL2	Piwi-like protein 2	PIWL2_HUMAN	2	0.716207	0.716207	111.468	2.11468	0.0782189
0pt5mM / Ctrl	Q93009	USP7	Ubiquitin carboxyl-terminal hydrolase 7	UBP7_HUMAN	48	0.15038	0.15038	14.0009	1.14001	0.0782703
0pt5mM / Ctrl	P06865	HEXA	Beta-hexosaminidase subunit alpha	HEXA_HUMAN	15	0.0885306	0.0885306	6.8294	1.06829	0.0782852
0pt5mM / Ctrl	Q9GZZ9	UBA5	Ubiquitin-like modifier-activating enzyme 5	UBA5_HUMAN	7	0.107654	0.107654	-2.81991	0.971801	0.0785038
0pt5mM / Ctrl	P48047	ATP5O	ATP synthase subunit O, mitochondrial	ATPO_HUMAN	11	-0.105741	0.105741	2.48337	1.02483	0.0787358
0pt5mM / Ctrl	Q9H9Y2	RPF1	Ribosome production factor 1	RPF1_HUMAN	3	0.231645	0.231645	17.0947	1.17095	0.0793433
0pt5mM / Ctrl	P49761	CLK3	Dual specificity protein kinase CLK3	CLK3_HUMAN	2	-0.169107	0.169107	-9.98324	0.900168	0.0795659
0pt5mM / Ctrl	O75694	NUP155	Nuclear pore complex protein Nup155	NU155_HUMAN	34	-0.0786634	0.0786634	-17.4445	0.825555	0.0796573
0pt5mM / Ctrl	P61326	MAGOH	Protein mago nashi homolog	MGN_HUMAN	1	0.151423	0.151423	13.1201	1.1312	0.0797454
0pt5mM / Ctrl	Q7KZ85	SUPT6H	Transcription elongation factor SPT6	SPT6H_HUMAN	33	0.129406	0.129406	-0.931333	0.990687	0.0797511
0pt5mM / Ctrl	Q9NXJ5	PGPEP1	Pyroglutamyl-peptidase 1	PGPI_HUMAN	3	0.35021	0.35021	31.1607	1.31161	0.0797647
0pt5mM / Ctrl	Q9UHJ6	SHPK	Sedoheptulokinase	SHPK_HUMAN	7	-0.309499	0.309499	-15.3112	0.846888	0.0798907
0pt5mM / Ctrl	Q6KC79	NIPBL	Nipped-B-like protein	NIPBL_HUMAN	3	-0.204502	0.204502	-13.1084	0.868916	0.0799026
0pt5mM / Ctrl	O75351	VPS4B	Vacuolar protein sorting-associated protein 4B	VPS4B_HUMAN	17	-0.0651164	0.0651164	-1.57317	0.984268	0.0799273
0pt5mM / Ctrl	O75976	CPD	Carboxypeptidase D	CBPD_HUMAN	24	0.12004	0.12004	55.7228	1.55723	0.080081
0pt5mM / Ctrl	Q5U651	RASIP1	Ras-interacting protein 1	RAIN_HUMAN	30	0.0820178	0.0820178	4.13619	1.04136	0.0801773
0pt5mM / Ctrl	Q9H334	FOXP1	Forkhead box protein P1	FOXP1_HUMAN	1	-0.172272	0.172272	-11.1407	0.888593	0.0801773
0pt5mM / Ctrl	O00291	HIP1	Huntingtin-interacting protein 1	HIP1_HUMAN	8	-0.325255	0.325255	26.9971	1.26997	0.080277
0pt5mM / Ctrl	P0CG01	GKN3P	Gastrokine-3	GKN3_HUMAN	1	1.43197	1.43197	78.965	1.78965	0.0803358
0pt5mM / Ctrl	Q9Y5P6	GMPPB	Mannose-1-phosphate guanyltransferase beta	GMPPB_HUMAN	12	-0.0970564	0.0970564	-8.59086	0.914091	0.0804362
0pt5mM / Ctrl	Q13029	PRDM2	PR domain zinc finger protein 2	PRDM2_HUMAN	4	-0.36764	0.36764	-14.7379	0.852621	0.0804802
0pt5mM / Ctrl	Q52LW3	ARHGAP29	Rho GTPase-activating protein 29	RHG29_HUMAN	30	0.189057	0.189057	38.5947	1.38595	0.0805833
0pt5mM / Ctrl	P00505	GOT2	Aspartate aminotransferase, mitochondrial	AATM_HUMAN	29	-0.0633736	0.0633736	2.85703	1.02857	0.0808229
0pt5mM / Ctrl	P19838	NFKB1	Nuclear factor NF-kappa-B p105 subunit	NFKB1_HUMAN	18	0.134839	0.134839	12.4866	1.12487	0.0811635
0pt5mM / Ctrl	P23919	DTYMK	Thymidylate kinase	KTHY_HUMAN	16	-0.11103	0.11103	-8.14783	0.918522	0.0812099
0pt5mM / Ctrl	P68871	HBB	Hemoglobin subunit beta	HBB_HUMAN	6	0.680966	0.680966	17.7337	1.17734	0.0812565
0pt5mM / Ctrl	Q5JTH9	RRP12	RRP12-like protein	RRP12_HUMAN	32	0.176109	0.176109	4.77925	1.04779	0.0812899
0pt5mM / Ctrl	O94992	HEXIM1	Protein HEXIM1	HEXI1_HUMAN	8	-0.182638	0.182638	-29.0496	0.709504	0.0816192
0pt5mM / Ctrl	Q9Y5B9	SUPT16H	FACT complex subunit SPT16	SP16H_HUMAN	47	-0.0783189	0.0783189	-11.2502	0.887498	0.0817374
0pt5mM / Ctrl	Q9BTU6	PI4K2A	Phosphatidylinositol 4-kinase type 2-alpha	P4K2A_HUMAN	16	0.148294	0.148294	10.4574	1.10457	0.0819292
0pt5mM / Ctrl	O94826	TOMM70A	Mitochondrial import receptor subunit TOM70	TOM70_HUMAN	25	0.112716	0.112716	16.5992	1.16599	0.0819629
0pt5mM / Ctrl	Q8WUA7	TBC1D22A	TBC1 domain family member 22A	TB22A_HUMAN	2	0.265427	0.265427	22.1009	1.22101	0.0819713
0pt5mM / Ctrl	P40818	USP8	Ubiquitin carboxyl-terminal hydrolase 8	UBP8_HUMAN	14	-0.37818	0.37818	-46.0977	0.539023	0.0819912
0pt5mM / Ctrl	Q9ULU4	ZMYND8	Protein kinase C-binding protein 1	PKCB1_HUMAN	12	-0.321626	0.321626	-18.5121	0.814879	0.0820534
0pt5mM / Ctrl	P43034	PAFAH1B1	Platelet-activating factor acetylhydrolase IB subunit alpha	LIS1_HUMAN	23	0.117404	0.117404	21.3848	1.21385	0.0821077
0pt5mM / Ctrl	Q86WX3	RPS19BP1	Active regulator of SIRT1	AROS_HUMAN	2	0.420531	0.420531	38.06	1.3806	0.0827319
0pt5mM / Ctrl	P33316	DUT	Deoxyuridine 5'-triphosphate nucleotidohydrolase, mitochondrial	DUT_HUMAN	12	-0.184957	0.184957	-13.1029	0.868971	0.0828936
0pt5mM / Ctrl	P49748	ACADVL	Very long-chain specific acyl-CoA dehydrogenase, mitochondrial	ACADV_HUMAN	29	-0.0468713	0.0468713	-4.33702	0.95663	0.0830517
0pt5mM / Ctrl	Q99720	SIGMAR1	Sigma non-opioid intracellular receptor 1	SGMR1_HUMAN	5	0.472401	0.472401	21.1885	1.21189	0.0833963
0pt5mM / Ctrl	P60842	EIF4A1	Eukaryotic initiation factor 4A-I	IF4A1_HUMAN	33	0.0768654	0.0768654	4.31985	1.0432	0.0834276
0pt5mM / Ctrl	P30086	PEBP1	Phosphatidylethanolamine-binding protein 1	PEBP1_HUMAN	13	-0.0972382	0.0972382	-7.41078	0.925892	0.0834276
0pt5mM / Ctrl	Q7L576	CYFIP1	Cytoplasmic FMR1-interacting protein 1	CYFP1_HUMAN	50	0.111282	0.111282	52.6671	1.52667	0.0835469
0pt5mM / Ctrl	P55957	BID	BH3-interacting domain death agonist	BID_HUMAN	8	-0.109521	0.109521	-10.3083	0.896917	0.0836527
0pt5mM / Ctrl	Q9NZH0	GPRC5B	G-protein coupled receptor family C group 5 member B	GPC5B_HUMAN	1	-0.318062	0.318062	-19.6388	0.803612	0.0836527
0pt5mM / Ctrl	P13598	ICAM2	Intercellular adhesion molecule 2	ICAM2_HUMAN	8	0.10462	0.10462	13.1351	1.13135	0.0843299
0pt5mM / Ctrl	Q7Z569	BRAP	BRCA1-associated protein	BRAP_HUMAN	1	-0.497806	0.497806	-29.3338	0.706662	0.0844189
0pt5mM / Ctrl	Q9H6S0	YTHDC2	Probable ATP-dependent RNA helicase YTHDC2	YTDC2_HUMAN	21	-0.127986	0.127986	40.8109	1.40811	0.0844723
0pt5mM / Ctrl	Q6PML9	SLC30A9	Zinc transporter 9	ZNT9_HUMAN	2	0.678808	0.678808	117.57	2.1757	0.0844762
0pt5mM / Ctrl	Q969X1	TMBIM1	Protein lifeguard 3	LFG3_HUMAN	2	0.460941	0.460941	32.2193	1.32219	0.0846051
0pt5mM / Ctrl	Q9Y6M9	NDUFB9	NADH dehydrogenase [ubiquinone] 1 beta subcomplex subunit 9	NDUB9_HUMAN	9	-0.112696	0.112696	-5.3636	0.946364	0.084618
0pt5mM / Ctrl	O43314	PPIP5K2	Inositol hexakisphosphate and diphosphoinositol-pentakisphosphate kinase 2	VIP2_HUMAN	2	-0.171819	0.171819	-13.9642	0.860358	0.0846568
0pt5mM / Ctrl	P67809	YBX1	Nuclease-sensitive element-binding protein 1	YBOX1_HUMAN	20	0.072148	0.072148	4.20465	1.04205	0.0847416
0pt5mM / Ctrl	Q15751	HERC1	Probable E3 ubiquitin-protein ligase HERC1	HERC1_HUMAN	2	1.21164	1.21164	234.471	3.34471	0.0847589
0pt5mM / Ctrl	O75616	ERAL1	GTPase Era, mitochondrial	ERAL1_HUMAN	6	-0.170541	0.170541	-14.5142	0.854858	0.0848876
0pt5mM / Ctrl	Q09028	RBBP4	Histone-binding protein RBBP4	RBBP4_HUMAN	15	-0.110562	0.110562	-5.84403	0.94156	0.085003
0pt5mM / Ctrl	Q15678	PTPN14	Tyrosine-protein phosphatase non-receptor type 14	PTN14_HUMAN	14	0.174014	0.174014	-27.5743	0.724257	0.0850733
0pt5mM / Ctrl	Q92609	TBC1D5	TBC1 domain family member 5	TBCD5_HUMAN	11	0.261391	0.261391	64.2539	1.64254	0.085289
0pt5mM / Ctrl	Q7L8L6	FASTKD5	FAST kinase domain-containing protein 5	FAKD5_HUMAN	2	-0.0873041	0.0873041	-4.82769	0.951723	0.0854394
0pt5mM / Ctrl	O43488	AKR7A2	Aflatoxin B1 aldehyde reductase member 2	ARK72_HUMAN	12	-0.107182	0.107182	-3.94931	0.960507	0.0855599
0pt5mM / Ctrl	Q9UET6	FTSJ1	Putative tRNA (cytidine(32)/guanosine(34)-2'-O)-methyltransferase	TRM7_HUMAN	1	0.327035	0.327035	23.7178	1.23718	0.0855599
0pt5mM / Ctrl	Q9H2U2	PPA2	Inorganic pyrophosphatase 2, mitochondrial	IPYR2_HUMAN	17	0.189955	0.189955	117.934	2.17934	0.0857085
0pt5mM / Ctrl	Q9H269	VPS16	Vacuolar protein sorting-associated protein 16 homolog	VPS16_HUMAN	19	0.138146	0.138146	25.0378	1.25038	0.0857389
0pt5mM / Ctrl	Q05682	CALD1	Caldesmon	CALD1_HUMAN	35	-0.0635361	0.0635361	-6.77383	0.932262	0.0858596
0pt5mM / Ctrl	Q2TB10	ZNF800	Zinc finger protein 800	ZN800_HUMAN	1	0.227091	0.227091	17.1538	1.17154	0.0859165
0pt5mM / Ctrl	O43353	RIPK2	Receptor-interacting serine/threonine-protein kinase 2	RIPK2_HUMAN	2	-0.288819	0.288819	-15.2623	0.847377	0.0863092
0pt5mM / Ctrl	O15344	MID1	E3 ubiquitin-protein ligase Midline-1	TRI18_HUMAN	3	0.481747	0.481747	43.5529	1.43553	0.0863972
0pt5mM / Ctrl	P46100	ATRX	Transcriptional regulator ATRX	ATRX_HUMAN	19	-0.172717	0.172717	-50.1937	0.498063	0.0865505
0pt5mM / Ctrl	P48506	GCLC	Glutamate--cysteine ligase catalytic subunit	GSH1_HUMAN	8	0.218538	0.218538	14.0017	1.14002	0.0869132
0pt5mM / Ctrl	Q9UPY3	DICER1	Endoribonuclease Dicer	DICER_HUMAN	1	-0.404522	0.404522	-24.1196	0.758804	0.0869132
0pt5mM / Ctrl	P35573	AGL	Glycogen debranching enzyme	GDE_HUMAN	23	0.142516	0.142516	13.2925	1.13293	0.0870517
0pt5mM / Ctrl	P52594	AGFG1	Arf-GAP domain and FG repeat-containing protein 1	AGFG1_HUMAN	9	0.174473	0.174473	-1.78599	0.98214	0.0870517
0pt5mM / Ctrl	Q9BZF9	UACA	Uveal autoantigen with coiled-coil domains and ankyrin repeats	UACA_HUMAN	11	0.306963	0.306963	86.6082	1.86608	0.0870545
0pt5mM / Ctrl	O95747	OXSR1	Serine/threonine-protein kinase OSR1	OXSR1_HUMAN	15	0.248365	0.248365	82.0133	1.82013	0.08733
0pt5mM / Ctrl	P43155	CRAT	Carnitine O-acetyltransferase	CACP_HUMAN	7	0.142494	0.142494	10.4945	1.10494	0.08733
0pt5mM / Ctrl	P30040	ERP29	Endoplasmic reticulum resident protein 29	ERP29_HUMAN	12	-0.0945148	0.0945148	-2.92682	0.970732	0.0875747
0pt5mM / Ctrl	Q8NC56	LEMD2	LEM domain-containing protein 2	LEMD2_HUMAN	16	0.163757	0.163757	6.13646	1.06136	0.0877499
0pt5mM / Ctrl	O95630	STAMBP	STAM-binding protein	STABP_HUMAN	6	-0.364782	0.364782	-5.18834	0.948117	0.0878286
0pt5mM / Ctrl	P63104	YWHAZ	14-3-3 protein zeta/delta	1433Z_HUMAN	14	0.119284	0.119284	1.75114	1.01751	0.0879401
0pt5mM / Ctrl	Q9NZL9	MAT2B	Methionine adenosyltransferase 2 subunit beta	MAT2B_HUMAN	16	-0.0844236	0.0844236	-2.4895	0.975105	0.0879719
0pt5mM / Ctrl	Q8NCN5	PDPR	Pyruvate dehydrogenase phosphatase regulatory subunit, mitochondrial	PDPR_HUMAN	17	0.152636	0.152636	15.4408	1.15441	0.0879939
0pt5mM / Ctrl	Q9UHL4	DPP7	Dipeptidyl peptidase 2	DPP2_HUMAN	14	0.0934943	0.0934943	6.96371	1.06964	0.0880013
0pt5mM / Ctrl	Q99583	MNT	Max-binding protein MNT	MNT_HUMAN	1	1.15652	1.15652	170.172	2.70172	0.0880675
0pt5mM / Ctrl	P61916	NPC2	Epididymal secretory protein E1	NPC2_HUMAN	7	0.148519	0.148519	0.591603	1.00592	0.0881502
0pt5mM / Ctrl	Q9NY26	SLC39A1	Zinc transporter ZIP1	S39A1_HUMAN	1	0.608636	0.608636	54.9415	1.54941	0.0885959
0pt5mM / Ctrl	P12429	ANXA3	Annexin A3	ANXA3_HUMAN	24	0.0815336	0.0815336	15.1312	1.15131	0.0886784
0pt5mM / Ctrl	P26232	CTNNA2	Catenin alpha-2	CTNA2_HUMAN	3	-0.121343	0.121343	-7.96353	0.920365	0.0890774
0pt5mM / Ctrl	Q92797	SYMPK	Symplekin	SYMPK_HUMAN	32	-0.0897493	0.0897493	4.0907	1.04091	0.0890939
0pt5mM / Ctrl	P41091	EIF2S3	Eukaryotic translation initiation factor 2 subunit 3	IF2G_HUMAN	22	0.0681192	0.0681192	5.3508	1.05351	0.0892864
0pt5mM / Ctrl	Q9C0C2	TNKS1BP1	182 kDa tankyrase-1-binding protein	TB182_HUMAN	41	0.0860642	0.0860642	-7.99483	0.920052	0.089341
0pt5mM / Ctrl	Q14181	POLA2	DNA polymerase alpha subunit B	DPOA2_HUMAN	3	-0.33511	0.33511	-21.8574	0.781426	0.0895991
0pt5mM / Ctrl	P19367	HK1	Hexokinase-1	HXK1_HUMAN	46	0.0834818	0.0834818	4.44809	1.04448	0.0898803
0pt5mM / Ctrl	Q969G9	NKD1	Protein naked cuticle homolog 1	NKD1_HUMAN	3	0.49965	0.49965	54.3884	1.54388	0.0898803
0pt5mM / Ctrl	Q6NZ67	MZT2B	Mitotic-spindle organizing protein 2B	MZT2B_HUMAN	3	0.15296	0.15296	6.14733	1.06147	0.0899229
0pt5mM / Ctrl	O43808	SLC25A17	Peroxisomal membrane protein PMP34	PM34_HUMAN	5	0.321698	0.321698	29.026	1.29026	0.0899746
0pt5mM / Ctrl	Q15050	RRS1	Ribosome biogenesis regulatory protein homolog	RRS1_HUMAN	12	0.116659	0.116659	11.9485	1.11948	0.0900464
0pt5mM / Ctrl	P42167	TMPO	Lamina-associated polypeptide 2, isoforms beta/gamma	LAP2B_HUMAN	11	-0.116915	0.116915	-9.91013	0.900899	0.0901184
0pt5mM / Ctrl	Q9NP79	VTA1	Vacuolar protein sorting-associated protein VTA1 homolog	VTA1_HUMAN	10	-0.1314	0.1314	2.25309	1.02253	0.090309
0pt5mM / Ctrl	P24539	ATP5F1	ATP synthase F(0) complex subunit B1, mitochondrial	AT5F1_HUMAN	13	-0.0928774	0.0928774	-2.31332	0.976867	0.090309
0pt5mM / Ctrl	Q8WWX9	SELM	Selenoprotein M	SELM_HUMAN	3	-0.374731	0.374731	-21.9362	0.780638	0.0903556
0pt5mM / Ctrl	Q9UBU9	NXF1	Nuclear RNA export factor 1	NXF1_HUMAN	20	-0.106873	0.106873	-21.2526	0.787474	0.0904316
0pt5mM / Ctrl	Q7Z5L9	IRF2BP2	Interferon regulatory factor 2-binding protein 2	I2BP2_HUMAN	7	-0.32323	0.32323	-12.2332	0.877668	0.0904316
0pt5mM / Ctrl	Q6ZNL6	FGD5	FYVE, RhoGEF and PH domain-containing protein 5	FGD5_HUMAN	26	-0.136228	0.136228	13.1056	1.13106	0.0905588
0pt5mM / Ctrl	Q13085	ACACA	Acetyl-CoA carboxylase 1	ACACA_HUMAN	33	-0.0991031	0.0991031	-3.80728	0.961927	0.0906356
0pt5mM / Ctrl	Q6L8Q7	PDE12	2',5'-phosphodiesterase 12	PDE12_HUMAN	18	0.178832	0.178832	-4.19506	0.958049	0.0908114
0pt5mM / Ctrl	P18754	RCC1	Regulator of chromosome condensation	RCC1_HUMAN	18	-0.10333	0.10333	-6.73553	0.932645	0.0909172
0pt5mM / Ctrl	Q9UJZ1	STOML2	Stomatin-like protein 2, mitochondrial	STML2_HUMAN	17	0.0867664	0.0867664	3.33684	1.03337	0.0909579
0pt5mM / Ctrl	P49366	DHPS	Deoxyhypusine synthase	DHYS_HUMAN	3	0.834077	0.834077	89.9618	1.89962	0.0909922
0pt5mM / Ctrl	P13073	COX4I1	Cytochrome c oxidase subunit 4 isoform 1, mitochondrial	COX41_HUMAN	8	-0.109121	0.109121	-5.14495	0.94855	0.0911091
0pt5mM / Ctrl	Q8NBJ4	GOLM1	Golgi membrane protein 1	GOLM1_HUMAN	12	-0.224906	0.224906	-11.0432	0.889568	0.091326
0pt5mM / Ctrl	P51572	BCAP31	B-cell receptor-associated protein 31	BAP31_HUMAN	16	0.190173	0.190173	10.7669	1.10767	0.0914252
0pt5mM / Ctrl	Q14C86	GAPVD1	GTPase-activating protein and VPS9 domain-containing protein 1	GAPD1_HUMAN	18	-0.16709	0.16709	-6.97821	0.930218	0.0914373
0pt5mM / Ctrl	Q9BV79	MECR	Trans-2-enoyl-CoA reductase, mitochondrial	MECR_HUMAN	3	0.526707	0.526707	96.8216	1.96822	0.0914668
0pt5mM / Ctrl	O43676	NDUFB3	NADH dehydrogenase [ubiquinone] 1 beta subcomplex subunit 3	NDUB3_HUMAN	3	-0.137552	0.137552	-10.1344	0.898656	0.0917069
0pt5mM / Ctrl	Q9NPJ6	MED4	Mediator of RNA polymerase II transcription subunit 4	MED4_HUMAN	2	-0.183358	0.183358	-11.9094	0.880906	0.091752
0pt5mM / Ctrl	Q969V3	NCLN	Nicalin	NCLN_HUMAN	27	0.082456	0.082456	-0.186059	0.998139	0.0920719
0pt5mM / Ctrl	O15511	ARPC5	Actin-related protein 2/3 complex subunit 5	ARPC5_HUMAN	9	0.11011	0.11011	5.1243	1.05124	0.0921035
0pt5mM / Ctrl	Q96F85	CNRIP1	CB1 cannabinoid receptor-interacting protein 1	CNRP1_HUMAN	6	-0.0904237	0.0904237	-4.87526	0.951247	0.0921065
0pt5mM / Ctrl	Q8TB72	PUM2	Pumilio homolog 2	PUM2_HUMAN	3	0.32617	0.32617	16.2102	1.1621	0.0922389
0pt5mM / Ctrl	O14980	XPO1	Exportin-1	XPO1_HUMAN	48	-0.0633022	0.0633022	-2.59085	0.974092	0.0923257
0pt5mM / Ctrl	Q9UKM7	MAN1B1	Endoplasmic reticulum mannosyl-oligosaccharide 1,2-alpha-mannosidase	MA1B1_HUMAN	9	0.126401	0.126401	16.1098	1.1611	0.0923257
0pt5mM / Ctrl	O43819	SCO2	Protein SCO2 homolog, mitochondrial	SCO2_HUMAN	3	0.679923	0.679923	34.4059	1.34406	0.0924646
0pt5mM / Ctrl	P07384	CAPN1	Calpain-1 catalytic subunit	CAN1_HUMAN	35	0.157254	0.157254	5.75861	1.05759	0.0929701
0pt5mM / Ctrl	O00308	WWP2	NEDD4-like E3 ubiquitin-protein ligase WWP2	WWP2_HUMAN	1	-0.301464	0.301464	-19.7368	0.802632	0.0930319
0pt5mM / Ctrl	O14561	NDUFAB1	Acyl carrier protein, mitochondrial	ACPM_HUMAN	3	0.237875	0.237875	-3.95795	0.960421	0.0930795
0pt5mM / Ctrl	Q53EP0	FNDC3B	Fibronectin type III domain-containing protein 3B	FND3B_HUMAN	17	-0.176816	0.176816	2.75542	1.02755	0.0933397
0pt5mM / Ctrl	Q9UKX7	NUP50	Nuclear pore complex protein Nup50	NUP50_HUMAN	18	-0.0939072	0.0939072	-6.83875	0.931612	0.0935455
0pt5mM / Ctrl	O00746	NME4	Nucleoside diphosphate kinase, mitochondrial	NDKM_HUMAN	4	-0.298549	0.298549	42.6465	1.42646	0.0935684
0pt5mM / Ctrl	Q32P51	HNRNPA1L2	Heterogeneous nuclear ribonucleoprotein A1-like 2	RA1L2_HUMAN	18	0.174758	0.174758	-2.61061	0.973894	0.0936618
0pt5mM / Ctrl	P49247	RPIA	Ribose-5-phosphate isomerase	RPIA_HUMAN	4	0.169085	0.169085	14.0889	1.14089	0.0936709
0pt5mM / Ctrl	Q5VTL8	PRPF38B	Pre-mRNA-splicing factor 38B	PR38B_HUMAN	8	0.162037	0.162037	9.66282	1.09663	0.0936978
0pt5mM / Ctrl	Q15437	SEC23B	Protein transport protein Sec23B	SC23B_HUMAN	20	0.215059	0.215059	23.7171	1.23717	0.0946547
0pt5mM / Ctrl	Q7Z4Q2	HEATR3	HEAT repeat-containing protein 3	HEAT3_HUMAN	8	0.290352	0.290352	6.6412	1.06641	0.0947125
0pt5mM / Ctrl	Q96MY1	NOL4L	Nucleolar protein 4-like	NOL4L_HUMAN	7	-0.0810627	0.0810627	-2.08013	0.979199	0.0947125
0pt5mM / Ctrl	Q96BW9	TAMM41	Phosphatidate cytidylyltransferase, mitochondrial	TAM41_HUMAN	4	0.187592	0.187592	14.1686	1.14169	0.0957459
0pt5mM / Ctrl	O00443	PIK3C2A	Phosphatidylinositol 4-phosphate 3-kinase C2 domain-containing subunit alpha	P3C2A_HUMAN	18	-0.104004	0.104004	-16.1959	0.838041	0.0957553
0pt5mM / Ctrl	P35610	SOAT1	Sterol O-acyltransferase 1	SOAT1_HUMAN	8	0.313851	0.313851	3.3119	1.03312	0.0957553
0pt5mM / Ctrl	P10412	HIST1H1E	Histone H1.4	H14_HUMAN	2	0.449539	0.449539	14.5747	1.14575	0.0960492
0pt5mM / Ctrl	P62701	RPS4X	40S ribosomal protein S4, X isoform	RS4X_HUMAN	13	-0.0810057	0.0810057	0.158547	1.00159	0.0961212
0pt5mM / Ctrl	Q9H974	QTRTD1	Queuine tRNA-ribosyltransferase subunit QTRTD1	QTRD1_HUMAN	3	0.655981	0.655981	52.8215	1.52821	0.0965453
0pt5mM / Ctrl	Q14738	PPP2R5D	Serine/threonine-protein phosphatase 2A 56 kDa regulatory subunit delta isoform	2A5D_HUMAN	19	0.0907242	0.0907242	-6.53004	0.9347	0.0966123
0pt5mM / Ctrl	Q9Y6I9	TEX264	Testis-expressed sequence 264 protein	TX264_HUMAN	2	0.174233	0.174233	12.0264	1.12026	0.0967049
0pt5mM / Ctrl	P19784	CSNK2A2	Casein kinase II subunit alpha'	CSK22_HUMAN	18	0.115364	0.115364	4.61974	1.0462	0.0967298
0pt5mM / Ctrl	P08670	VIM	Vimentin	VIME_HUMAN	70	0.105842	0.105842	-4.0811	0.959189	0.0967596
0pt5mM / Ctrl	Q5JRA6	MIA3	Melanoma inhibitory activity protein 3	MIA3_HUMAN	32	-0.136542	0.136542	4.784	1.04784	0.0967733
0pt5mM / Ctrl	Q8WZA0	LZIC	Protein LZIC	LZIC_HUMAN	8	0.0726574	0.0726574	8.34775	1.08348	0.0968092
0pt5mM / Ctrl	O43504	LAMTOR5	Ragulator complex protein LAMTOR5	LTOR5_HUMAN	5	0.191555	0.191555	9.3567	1.09357	0.0968266
0pt5mM / Ctrl	P11441	UBL4A	Ubiquitin-like protein 4A	UBL4A_HUMAN	6	0.560595	0.560595	37.2898	1.3729	0.0970903
0pt5mM / Ctrl	Q9NZ53	PODXL2	Podocalyxin-like protein 2	PDXL2_HUMAN	1	-0.280264	0.280264	-14.4449	0.855551	0.0970903
0pt5mM / Ctrl	P14735	IDE	Insulin-degrading enzyme	IDE_HUMAN	34	-0.0879421	0.0879421	24.5877	1.24588	0.097225
0pt5mM / Ctrl	P54819	AK2	Adenylate kinase 2, mitochondrial	KAD2_HUMAN	16	0.0925861	0.0925861	18.248	1.18248	0.097225
0pt5mM / Ctrl	O00418	EEF2K	Eukaryotic elongation factor 2 kinase	EF2K_HUMAN	4	-0.249202	0.249202	-18.4128	0.815872	0.0972375
0pt5mM / Ctrl	Q8WU79	SMAP2	Stromal membrane-associated protein 2	SMAP2_HUMAN	1	0.605751	0.605751	49.0598	1.4906	0.0973762
0pt5mM / Ctrl	Q92888	ARHGEF1	Rho guanine nucleotide exchange factor 1	ARHG1_HUMAN	27	0.0961721	0.0961721	0.867716	1.00868	0.0975897
0pt5mM / Ctrl	Q9BTD8	RBM42	RNA-binding protein 42	RBM42_HUMAN	7	0.171332	0.171332	21.1522	1.21152	0.0977973
0pt5mM / Ctrl	Q9P287	BCCIP	BRCA2 and CDKN1A-interacting protein	BCCIP_HUMAN	12	-0.259207	0.259207	-39.7409	0.602591	0.0979058
0pt5mM / Ctrl	O75629	CREG1	Protein CREG1	CREG1_HUMAN	1	0.412254	0.412254	32.287	1.32287	0.0980193
0pt5mM / Ctrl	Q9UHN6	TMEM2	Transmembrane protein 2	TMEM2_HUMAN	18	0.166003	0.166003	-0.36949	0.996305	0.0982375
0pt5mM / Ctrl	Q13546	RIPK1	Receptor-interacting serine/threonine-protein kinase 1	RIPK1_HUMAN	13	0.191056	0.191056	16.8584	1.16858	0.0983401
0pt5mM / Ctrl	Q96QD9	FYTTD1	UAP56-interacting factor	UIF_HUMAN	3	0.251916	0.251916	11.2124	1.11212	0.0984387
0pt5mM / Ctrl	O00232	PSMD12	26S proteasome non-ATPase regulatory subunit 12	PSD12_HUMAN	24	0.0544957	0.0544957	-2.3735	0.976265	0.0987069
0pt5mM / Ctrl	P05161	ISG15	Ubiquitin-like protein ISG15	ISG15_HUMAN	11	0.184044	0.184044	27.9422	1.27942	0.0987069
0pt5mM / Ctrl	P08473	MME	Neprilysin	NEP_HUMAN	2	0.565015	0.565015	53.8256	1.53826	0.0987072
0pt5mM / Ctrl	Q92934	BAD	Bcl2-associated agonist of cell death	BAD_HUMAN	1	0.128347	0.128347	8.38523	1.08385	0.0988456
0pt5mM / Ctrl	Q9NVP1	DDX18	ATP-dependent RNA helicase DDX18	DDX18_HUMAN	30	0.111887	0.111887	6.85892	1.06859	0.0989484
0pt5mM / Ctrl	O60749	SNX2	Sorting nexin-2	SNX2_HUMAN	25	0.115196	0.115196	7.63807	1.07638	0.0993569
0pt5mM / Ctrl	P78346	RPP30	Ribonuclease P protein subunit p30	RPP30_HUMAN	11	0.107863	0.107863	13.6418	1.13642	0.0994156
0pt5mM / Ctrl	Q9NZ08	ERAP1	Endoplasmic reticulum aminopeptidase 1	ERAP1_HUMAN	37	-0.160749	0.160749	-9.15871	0.908413	0.0994599
0pt5mM / Ctrl	Q92504	SLC39A7	Zinc transporter SLC39A7	S39A7_HUMAN	4	-0.255913	0.255913	-7.59008	0.924099	0.0998112
0pt5mM / Ctrl	P60891	PRPS1	Ribose-phosphate pyrophosphokinase 1	PRPS1_HUMAN	14	-0.0918195	0.0918195	-8.48957	0.915104	0.100013
0pt5mM / Ctrl	Q15833	STXBP2	Syntaxin-binding protein 2	STXB2_HUMAN	17	0.128087	0.128087	67.8309	1.67831	0.100183
0pt5mM / Ctrl	Q92503	SEC14L1	SEC14-like protein 1	S14L1_HUMAN	6	0.431353	0.431353	-4.27419	0.957258	0.100183
0pt5mM / Ctrl	P62310	LSM3	U6 snRNA-associated Sm-like protein LSm3	LSM3_HUMAN	5	0.146732	0.146732	1.53545	1.01535	0.100357
0pt5mM / Ctrl	Q13416	ORC2	Origin recognition complex subunit 2	ORC2_HUMAN	6	0.410096	0.410096	-1.6677	0.983323	0.100357
0pt5mM / Ctrl	Q14004	CDK13	Cyclin-dependent kinase 13	CDK13_HUMAN	3	1.23851	1.23851	108.817	2.08817	0.100478
0pt5mM / Ctrl	P20290	BTF3	Transcription factor BTF3	BTF3_HUMAN	11	-0.0995975	0.0995975	-4.66632	0.953337	0.100606
0pt5mM / Ctrl	P84090	ERH	Enhancer of rudimentary homolog	ERH_HUMAN	5	0.394971	0.394971	-0.795396	0.992046	0.100646
0pt5mM / Ctrl	Q96KR1	ZFR	Zinc finger RNA-binding protein	ZFR_HUMAN	17	0.137647	0.137647	-19.7601	0.802399	0.100678
0pt5mM / Ctrl	Q96H20	SNF8	Vacuolar-sorting protein SNF8	SNF8_HUMAN	5	0.112042	0.112042	16.6459	1.16646	0.100724
0pt5mM / Ctrl	P26368	U2AF2	Splicing factor U2AF 65 kDa subunit	U2AF2_HUMAN	15	-0.108015	0.108015	-1.46047	0.985395	0.100742
0pt5mM / Ctrl	O76054	SEC14L2	SEC14-like protein 2	S14L2_HUMAN	11	-0.132015	0.132015	7.13527	1.07135	0.100742
0pt5mM / Ctrl	O15547	P2RX6	P2X purinoceptor 6	P2RX6_HUMAN	2	0.539215	0.539215	1.35243	1.01352	0.100765
0pt5mM / Ctrl	Q13242	SRSF9	Serine/arginine-rich splicing factor 9	SRSF9_HUMAN	13	-0.221086	0.221086	-3.88683	0.961132	0.100816
0pt5mM / Ctrl	Q9Y657	SPIN1	Spindlin-1	SPIN1_HUMAN	2	-0.142834	0.142834	-7.38101	0.92619	0.100816
0pt5mM / Ctrl	Q13445	TMED1	Transmembrane emp24 domain-containing protein 1	TMED1_HUMAN	6	-0.167327	0.167327	-7.38132	0.926187	0.100927
0pt5mM / Ctrl	O95169	NDUFB8	NADH dehydrogenase [ubiquinone] 1 beta subcomplex subunit 8, mitochondrial	NDUB8_HUMAN	5	-0.075805	0.075805	-1.18127	0.988187	0.100927
0pt5mM / Ctrl	P18206	VCL	Vinculin	VINC_HUMAN	67	0.064152	0.064152	-2.87388	0.971261	0.100937
0pt5mM / Ctrl	P35221	CTNNA1	Catenin alpha-1	CTNA1_HUMAN	45	-0.058969	0.058969	-12.7024	0.872976	0.100957
0pt5mM / Ctrl	Q9UKV3	ACIN1	Apoptotic chromatin condensation inducer in the nucleus	ACINU_HUMAN	37	-0.0681719	0.0681719	-8.99526	0.910047	0.100957
0pt5mM / Ctrl	Q14554	PDIA5	Protein disulfide-isomerase A5	PDIA5_HUMAN	20	-0.111189	0.111189	-10.9187	0.890813	0.100964
0pt5mM / Ctrl	P19447	ERCC3	TFIIH basal transcription factor complex helicase XPB subunit	ERCC3_HUMAN	6	-0.210884	0.210884	-31.9481	0.680519	0.101047
0pt5mM / Ctrl	Q13438	OS9	Protein OS-9	OS9_HUMAN	7	-0.347586	0.347586	-10.6991	0.893009	0.101127
0pt5mM / Ctrl	Q8TDX7	NEK7	Serine/threonine-protein kinase Nek7	NEK7_HUMAN	11	0.174437	0.174437	14.8923	1.14892	0.101127
0pt5mM / Ctrl	P85037	FOXK1	Forkhead box protein K1	FOXK1_HUMAN	14	0.180887	0.180887	51.1597	1.5116	0.101377
0pt5mM / Ctrl	O15258	RER1	Protein RER1	RER1_HUMAN	7	-0.132991	0.132991	-0.275096	0.997249	0.101466
0pt5mM / Ctrl	P37840	SNCA	Alpha-synuclein	SYUA_HUMAN	5	-0.114831	0.114831	-9.15829	0.908417	0.101527
0pt5mM / Ctrl	O60462	NRP2	Neuropilin-2	NRP2_HUMAN	16	0.293794	0.293794	-6.53897	0.93461	0.101599
0pt5mM / Ctrl	P03886	MT-ND1	NADH-ubiquinone oxidoreductase chain 1	NU1M_HUMAN	3	-0.1289	0.1289	-8.78821	0.912118	0.101651
0pt5mM / Ctrl	Q9BTE3	MCMBP	Mini-chromosome maintenance complex-binding protein	MCMBP_HUMAN	14	0.0892058	0.0892058	3.48395	1.03484	0.101824
0pt5mM / Ctrl	P55786	NPEPPS	Puromycin-sensitive aminopeptidase	PSA_HUMAN	45	-0.0477187	0.0477187	-6.99778	0.930022	0.101877
0pt5mM / Ctrl	P15907	ST6GAL1	Beta-galactoside alpha-2,6-sialyltransferase 1	SIAT1_HUMAN	4	-0.199877	0.199877	-12.9208	0.870792	0.102149
0pt5mM / Ctrl	P43378	PTPN9	Tyrosine-protein phosphatase non-receptor type 9	PTN9_HUMAN	3	0.332421	0.332421	20.5602	1.2056	0.102149
0pt5mM / Ctrl	Q13472	TOP3A	DNA topoisomerase 3-alpha	TOP3A_HUMAN	1	-0.191413	0.191413	-12.8504	0.871496	0.10215
0pt5mM / Ctrl	Q9Y388	RBMX2	RNA-binding motif protein, X-linked 2	RBMX2_HUMAN	1	0.163146	0.163146	12.3906	1.12391	0.102382
0pt5mM / Ctrl	Q02218	OGDH	2-oxoglutarate dehydrogenase, mitochondrial	ODO1_HUMAN	44	0.0780391	0.0780391	1.89981	1.019	0.102668
0pt5mM / Ctrl	Q14162	SCARF1	Scavenger receptor class F member 1	SREC_HUMAN	9	0.19567	0.19567	4.04576	1.04046	0.102668
0pt5mM / Ctrl	Q9UBY8	CLN8	Protein CLN8	CLN8_HUMAN	3	0.217924	0.217924	22.725	1.22725	0.102698
0pt5mM / Ctrl	Q96DX7	TRIM44	Tripartite motif-containing protein 44	TRI44_HUMAN	1	-0.530505	0.530505	-30.9501	0.690499	0.102718
0pt5mM / Ctrl	Q7Z4R8	C6orf120	UPF0669 protein C6orf120	CF120_HUMAN	2	0.344366	0.344366	35.1074	1.35107	0.103087
0pt5mM / Ctrl	Q8WUY8	NAT14	N-acetyltransferase 14	NAT14_HUMAN	1	0.178996	0.178996	13.5515	1.13552	0.103213
0pt5mM / Ctrl	Q8N0X7	SPG20	Spartin	SPG20_HUMAN	14	-0.0962842	0.0962842	-29.985	0.70015	0.103222
0pt5mM / Ctrl	Q8IWB7	WDFY1	WD repeat and FYVE domain-containing protein 1	WDFY1_HUMAN	18	0.0877983	0.0877983	13.7831	1.13783	0.103279
0pt5mM / Ctrl	Q9H0N0	RAB6C	Ras-related protein Rab-6C	RAB6C_HUMAN	1	0.532551	0.532551	49.8915	1.49891	0.103279
0pt5mM / Ctrl	Q96B54	ZNF428	Zinc finger protein 428	ZN428_HUMAN	4	-0.138122	0.138122	-8.04744	0.919526	0.103413
0pt5mM / Ctrl	P52298	NCBP2	Nuclear cap-binding protein subunit 2	NCBP2_HUMAN	5	-0.0952644	0.0952644	-3.37848	0.966215	0.103449
0pt5mM / Ctrl	Q96HV5	TMEM41A	Transmembrane protein 41A	TM41A_HUMAN	1	0.116152	0.116152	8.379	1.08379	0.103449
0pt5mM / Ctrl	Q8NB49	ATP11C	Phospholipid-transporting ATPase IG	AT11C_HUMAN	7	0.244463	0.244463	34.3651	1.34365	0.103517
0pt5mM / Ctrl	O00471	EXOC5	Exocyst complex component 5	EXOC5_HUMAN	21	0.0728647	0.0728647	-0.784458	0.992155	0.103749
0pt5mM / Ctrl	Q9BZF1	OSBPL8	Oxysterol-binding protein-related protein 8	OSBL8_HUMAN	18	0.146209	0.146209	6.24824	1.06248	0.103897
0pt5mM / Ctrl	Q8N392	ARHGAP18	Rho GTPase-activating protein 18	RHG18_HUMAN	27	-0.138598	0.138598	210.555	3.10555	0.103906
0pt5mM / Ctrl	P00414	MT-CO3	Cytochrome c oxidase subunit 3	COX3_HUMAN	1	0.553891	0.553891	51.5505	1.5155	0.104057
0pt5mM / Ctrl	P61019	RAB2A	Ras-related protein Rab-2A	RAB2A_HUMAN	17	0.10046	0.10046	2.54838	1.02548	0.104413
0pt5mM / Ctrl	P25788	PSMA3	Proteasome subunit alpha type-3	PSA3_HUMAN	11	0.071961	0.071961	0.073194	1.00073	0.104509
0pt5mM / Ctrl	P41227	NAA10	N-alpha-acetyltransferase 10	NAA10_HUMAN	15	-0.103725	0.103725	-36.5266	0.634734	0.104509
0pt5mM / Ctrl	P52735	VAV2	Guanine nucleotide exchange factor VAV2	VAV2_HUMAN	16	0.200218	0.200218	11.2373	1.11237	0.104509
0pt5mM / Ctrl	Q8N7H5	PAF1	RNA polymerase II-associated factor 1 homolog	PAF1_HUMAN	13	0.170885	0.170885	2.64582	1.02646	0.104509
0pt5mM / Ctrl	P07099	EPHX1	Epoxide hydrolase 1	HYEP_HUMAN	25	0.123077	0.123077	6.34953	1.0635	0.104749
0pt5mM / Ctrl	Q2NKX8	ERCC6L	DNA excision repair protein ERCC-6-like	ERC6L_HUMAN	11	-0.267017	0.267017	-12.6424	0.873576	0.105076
0pt5mM / Ctrl	Q9GZT6	CCDC90B	Coiled-coil domain-containing protein 90B, mitochondrial	CC90B_HUMAN	7	0.203794	0.203794	17.2973	1.17297	0.105232
0pt5mM / Ctrl	P62487	POLR2G	DNA-directed RNA polymerase II subunit RPB7	RPB7_HUMAN	4	0.278822	0.278822	11.2182	1.11218	0.105248
0pt5mM / Ctrl	Q9BYM8	RBCK1	RanBP-type and C3HC4-type zinc finger-containing protein 1	HOIL1_HUMAN	2	1.38207	1.38207	111.146	2.11146	0.105248
0pt5mM / Ctrl	Q7L5Y9	MAEA	Macrophage erythroblast attacher	MAEA_HUMAN	3	-0.138493	0.138493	-7.24202	0.92758	0.105248
0pt5mM / Ctrl	Q14249	ENDOG	Endonuclease G, mitochondrial	NUCG_HUMAN	2	-0.380428	0.380428	-22.3998	0.776002	0.105549
0pt5mM / Ctrl	P62861	FAU	40S ribosomal protein S30	RS30_HUMAN	3	0.22861	0.22861	2.28626	1.02286	0.105716
0pt5mM / Ctrl	P21291	CSRP1	Cysteine and glycine-rich protein 1	CSRP1_HUMAN	11	0.128772	0.128772	20.6475	1.20648	0.105762
0pt5mM / Ctrl	Q9H0N5	PCBD2	Pterin-4-alpha-carbinolamine dehydratase 2	PHS2_HUMAN	1	0.263882	0.263882	20.0595	1.20059	0.105887
0pt5mM / Ctrl	Q10567	AP1B1	AP-1 complex subunit beta-1	AP1B1_HUMAN	26	0.0458644	0.0458644	5.76621	1.05766	0.106475
0pt5mM / Ctrl	O43399	TPD52L2	Tumor protein D54	TPD54_HUMAN	16	0.103993	0.103993	16.3495	1.16349	0.106591
0pt5mM / Ctrl	Q7KYR7	BTN2A1	Butyrophilin subfamily 2 member A1	BT2A1_HUMAN	6	0.207215	0.207215	12.6882	1.12688	0.106591
0pt5mM / Ctrl	Q8NDW4	ZNF248	Zinc finger protein 248	ZN248_HUMAN	1	0.111244	0.111244	8.23775	1.08238	0.106758
0pt5mM / Ctrl	Q9UMS0	NFU1	NFU1 iron-sulfur cluster scaffold homolog, mitochondrial	NFU1_HUMAN	6	-0.0954125	0.0954125	-1.91073	0.980893	0.106904
0pt5mM / Ctrl	Q14999	CUL7	Cullin-7	CUL7_HUMAN	1	-0.114162	0.114162	-7.81094	0.921891	0.10697
0pt5mM / Ctrl	Q9HB71	CACYBP	Calcyclin-binding protein	CYBP_HUMAN	17	-0.130717	0.130717	-12.1081	0.878919	0.107196
0pt5mM / Ctrl	P54132	BLM	Bloom syndrome protein	BLM_HUMAN	2	0.0767596	0.0767596	5.23179	1.05232	0.107196
0pt5mM / Ctrl	Q15031	LARS2	Probable leucine--tRNA ligase, mitochondrial	SYLM_HUMAN	6	0.198487	0.198487	2.31241	1.02312	0.107196
0pt5mM / Ctrl	Q15642	TRIP10	Cdc42-interacting protein 4	CIP4_HUMAN	20	0.200004	0.200004	9.89589	1.09896	0.107258
0pt5mM / Ctrl	Q12979	ABR	Active breakpoint cluster region-related protein	ABR_HUMAN	15	-0.0979755	0.0979755	-10.5431	0.894569	0.107462
0pt5mM / Ctrl	Q10588	BST1	ADP-ribosyl cyclase/cyclic ADP-ribose hydrolase 2	BST1_HUMAN	3	0.620768	0.620768	10.243	1.10243	0.107462
0pt5mM / Ctrl	Q9UIG0	BAZ1B	Tyrosine-protein kinase BAZ1B	BAZ1B_HUMAN	26	0.123066	0.123066	-9.48159	0.905184	0.107483
0pt5mM / Ctrl	Q9NUQ8	ABCF3	ATP-binding cassette sub-family F member 3	ABCF3_HUMAN	18	-0.204239	0.204239	-17.8133	0.821867	0.107857
0pt5mM / Ctrl	Q9NVG8	TBC1D13	TBC1 domain family member 13	TBC13_HUMAN	9	0.241055	0.241055	17.6194	1.17619	0.107994
0pt5mM / Ctrl	Q9GZT4	SRR	Serine racemase	SRR_HUMAN	4	0.635851	0.635851	135.466	2.35466	0.108059
0pt5mM / Ctrl	P20700	LMNB1	Lamin-B1	LMNB1_HUMAN	45	-0.15875	0.15875	-6.35061	0.936494	0.108232
0pt5mM / Ctrl	O43741	PRKAB2	5'-AMP-activated protein kinase subunit beta-2	AAKB2_HUMAN	2	-0.47715	0.47715	-31.7867	0.682133	0.108456
0pt5mM / Ctrl	Q16740	CLPP	ATP-dependent Clp protease proteolytic subunit, mitochondrial	CLPP_HUMAN	7	0.0883898	0.0883898	-3.47774	0.965223	0.108491
0pt5mM / Ctrl	Q7Z2W9	MRPL21	39S ribosomal protein L21, mitochondrial	RM21_HUMAN	5	0.0938777	0.0938777	4.43794	1.04438	0.108491
0pt5mM / Ctrl	Q96I99	SUCLG2	Succinyl-CoA ligase [GDP-forming] subunit beta, mitochondrial	SUCB2_HUMAN	22	0.0796072	0.0796072	8.04569	1.08046	0.108591
0pt5mM / Ctrl	Q9P266	KIAA1462	Junctional protein associated with coronary artery disease	JCAD_HUMAN	13	-0.49458	0.49458	6.45551	1.06456	0.108591
0pt5mM / Ctrl	O75167	PHACTR2	Phosphatase and actin regulator 2	PHAR2_HUMAN	2	0.127322	0.127322	10.6659	1.10666	0.108832
0pt5mM / Ctrl	Q9H8L6	MMRN2	Multimerin-2	MMRN2_HUMAN	25	-0.0693073	0.0693073	-14.5255	0.854745	0.109355
0pt5mM / Ctrl	Q15287	RNPS1	RNA-binding protein with serine-rich domain 1	RNPS1_HUMAN	6	-0.078328	0.078328	-7.05117	0.929488	0.109423
0pt5mM / Ctrl	Q9HC62	SENP2	Sentrin-specific protease 2	SENP2_HUMAN	1	0.242692	0.242692	16.8126	1.16813	0.109534
0pt5mM / Ctrl	Q9H7B2	RPF2	Ribosome production factor 2 homolog	RPF2_HUMAN	11	0.15539	0.15539	14.4777	1.14478	0.109548
0pt5mM / Ctrl	Q709C8	VPS13C	Vacuolar protein sorting-associated protein 13C	VP13C_HUMAN	71	-0.134569	0.134569	-31.0187	0.689813	0.109576
0pt5mM / Ctrl	P46063	RECQL	ATP-dependent DNA helicase Q1	RECQ1_HUMAN	27	-0.0643294	0.0643294	1.99231	1.01992	0.109718
0pt5mM / Ctrl	P62491	RAB11A	Ras-related protein Rab-11A	RB11A_HUMAN	14	0.12369	0.12369	3.24743	1.03247	0.110032
0pt5mM / Ctrl	Q9Y3D9	MRPS23	28S ribosomal protein S23, mitochondrial	RT23_HUMAN	10	0.135629	0.135629	2.47365	1.02474	0.110032
0pt5mM / Ctrl	P17900	GM2A	Ganglioside GM2 activator	SAP3_HUMAN	6	0.0883163	0.0883163	12.9306	1.12931	0.110183
0pt5mM / Ctrl	A8CG34	POM121C	Nuclear envelope pore membrane protein POM 121C	P121C_HUMAN	7	0.152805	0.152805	12.2411	1.12241	0.110198
0pt5mM / Ctrl	O96013	PAK4	Serine/threonine-protein kinase PAK 4	PAK4_HUMAN	9	0.290902	0.290902	-16.9409	0.830591	0.110264
0pt5mM / Ctrl	P48730	CSNK1D	Casein kinase I isoform delta	KC1D_HUMAN	10	0.20836	0.20836	8.93307	1.08933	0.110393
0pt5mM / Ctrl	P35475	IDUA	Alpha-L-iduronidase	IDUA_HUMAN	6	0.266939	0.266939	-3.94426	0.960557	0.110425
0pt5mM / Ctrl	O60568	PLOD3	Procollagen-lysine,2-oxoglutarate 5-dioxygenase 3	PLOD3_HUMAN	29	-0.168308	0.168308	9.9665	1.09966	0.110596
0pt5mM / Ctrl	Q99541	PLIN2	Perilipin-2	PLIN2_HUMAN	2	1.02756	1.02756	58.251	1.58251	0.110596
0pt5mM / Ctrl	Q12824	SMARCB1	SWI/SNF-related matrix-associated actin-dependent regulator of chromatin subfamily B member 1	SNF5_HUMAN	9	-0.0837917	0.0837917	-14.0577	0.859423	0.110716
0pt5mM / Ctrl	Q9UBL3	ASH2L	Set1/Ash2 histone methyltransferase complex subunit ASH2	ASH2L_HUMAN	11	-0.281613	0.281613	-28.2948	0.717052	0.111249
0pt5mM / Ctrl	Q709F0	ACAD11	Acyl-CoA dehydrogenase family member 11	ACD11_HUMAN	1	0.317626	0.317626	23.1814	1.23181	0.111254
0pt5mM / Ctrl	O94905	ERLIN2	Erlin-2	ERLN2_HUMAN	17	0.179045	0.179045	-8.52505	0.914749	0.111525
0pt5mM / Ctrl	P50570	DNM2	Dynamin-2	DYN2_HUMAN	41	0.0456774	0.0456774	3.96616	1.03966	0.111525
0pt5mM / Ctrl	Q5VIR6	VPS53	Vacuolar protein sorting-associated protein 53 homolog	VPS53_HUMAN	8	-0.128638	0.128638	4.22316	1.04223	0.11183
0pt5mM / Ctrl	Q96GA3	LTV1	Protein LTV1 homolog	LTV1_HUMAN	3	0.217922	0.217922	17.0457	1.17046	0.11183
0pt5mM / Ctrl	P49959	MRE11A	Double-strand break repair protein MRE11A	MRE11_HUMAN	16	0.0795682	0.0795682	4.02991	1.0403	0.112186
0pt5mM / Ctrl	O00165	HAX1	HCLS1-associated protein X-1	HAX1_HUMAN	2	0.349134	0.349134	19.7777	1.19778	0.112201
0pt5mM / Ctrl	Q96HP0	DOCK6	Dedicator of cytokinesis protein 6	DOCK6_HUMAN	36	-0.131345	0.131345	-0.20256	0.997974	0.112508
0pt5mM / Ctrl	Q03701	CEBPZ	CCAAT/enhancer-binding protein zeta	CEBPZ_HUMAN	25	0.152371	0.152371	3.21672	1.03217	0.112614
0pt5mM / Ctrl	Q15007	WTAP	Pre-mRNA-splicing regulator WTAP	FL2D_HUMAN	8	-0.145855	0.145855	-5.26367	0.947363	0.112775
0pt5mM / Ctrl	Q9NVS2	MRPS18A	28S ribosomal protein S18a, mitochondrial	RT18A_HUMAN	6	-0.137755	0.137755	0.191589	1.00192	0.113274
0pt5mM / Ctrl	P31040	SDHA	Succinate dehydrogenase [ubiquinone] flavoprotein subunit, mitochondrial	SDHA_HUMAN	24	-0.09826	0.09826	-9.37416	0.906258	0.113461
0pt5mM / Ctrl	Q6ZMZ3	SYNE3	Nesprin-3	SYNE3_HUMAN	17	0.214784	0.214784	-10.5496	0.894504	0.11405
0pt5mM / Ctrl	P41440	SLC19A1	Folate transporter 1	S19A1_HUMAN	5	0.850527	0.850527	11.9471	1.11947	0.114116
0pt5mM / Ctrl	Q9Y2Q5	LAMTOR2	Ragulator complex protein LAMTOR2	LTOR2_HUMAN	4	0.169296	0.169296	9.20388	1.09204	0.114116
0pt5mM / Ctrl	Q13148	TARDBP	TAR DNA-binding protein 43	TADBP_HUMAN	14	-0.132902	0.132902	-10.0275	0.899725	0.114388
0pt5mM / Ctrl	Q9HC38	GLOD4	Glyoxalase domain-containing protein 4	GLOD4_HUMAN	14	-0.15541	0.15541	-0.87249	0.991275	0.114493
0pt5mM / Ctrl	Q9NV88	INTS9	Integrator complex subunit 9	INT9_HUMAN	8	-0.106915	0.106915	-9.30162	0.906984	0.11459
0pt5mM / Ctrl	O14744	PRMT5	Protein arginine N-methyltransferase 5	ANM5_HUMAN	20	0.0575451	0.0575451	6.59134	1.06591	0.114654
0pt5mM / Ctrl	Q9UQ90	SPG7	Paraplegin	SPG7_HUMAN	3	0.727132	0.727132	87.754	1.87754	0.114834
0pt5mM / Ctrl	Q92879	CELF1	CUGBP Elav-like family member 1	CELF1_HUMAN	8	-0.133287	0.133287	-5.44008	0.945599	0.114884
0pt5mM / Ctrl	Q9UM54	MYO6	Unconventional myosin-VI	MYO6_HUMAN	52	-0.0531201	0.0531201	0.670598	1.00671	0.114894
0pt5mM / Ctrl	P62269	RPS18	40S ribosomal protein S18	RS18_HUMAN	14	0.139957	0.139957	-4.88402	0.95116	0.114911
0pt5mM / Ctrl	Q9H501	ESF1	ESF1 homolog	ESF1_HUMAN	7	0.736031	0.736031	12.038	1.12038	0.114914
0pt5mM / Ctrl	Q3KQV9	UAP1L1	UDP-N-acetylhexosamine pyrophosphorylase-like protein 1	UAP1L_HUMAN	17	0.168211	0.168211	1.71337	1.01713	0.115016
0pt5mM / Ctrl	Q9BYT8	NLN	Neurolysin, mitochondrial	NEUL_HUMAN	20	-0.0828305	0.0828305	-4.80684	0.951932	0.115321
0pt5mM / Ctrl	P61247	RPS3A	40S ribosomal protein S3a	RS3A_HUMAN	19	0.0683691	0.0683691	7.44085	1.07441	0.115448
0pt5mM / Ctrl	Q9UBU8	MORF4L1	Mortality factor 4-like protein 1	MO4L1_HUMAN	9	0.215471	0.215471	-0.846892	0.991531	0.115503
0pt5mM / Ctrl	Q9H0W8	SMG9	Protein SMG9	SMG9_HUMAN	5	0.0758406	0.0758406	1.04762	1.01048	0.115871
0pt5mM / Ctrl	P35611	ADD1	Alpha-adducin	ADDA_HUMAN	23	-0.121607	0.121607	3.7375	1.03737	0.116102
0pt5mM / Ctrl	P35240	NF2	Merlin	MERL_HUMAN	3	-0.536227	0.536227	-45.8647	0.541353	0.116102
0pt5mM / Ctrl	P63220	RPS21	40S ribosomal protein S21	RS21_HUMAN	6	0.149087	0.149087	-0.753257	0.992467	0.116148
0pt5mM / Ctrl	Q5U5X0	LYRM7	Complex III assembly factor LYRM7	LYRM7_HUMAN	3	0.230537	0.230537	1.43646	1.01436	0.116239
0pt5mM / Ctrl	Q15382	RHEB	GTP-binding protein Rheb	RHEB_HUMAN	9	0.132961	0.132961	18.5895	1.1859	0.116255
0pt5mM / Ctrl	Q13601	KRR1	KRR1 small subunit processome component homolog	KRR1_HUMAN	8	0.296156	0.296156	9.66846	1.09668	0.116728
0pt5mM / Ctrl	Q9Y639	NPTN	Neuroplastin	NPTN_HUMAN	3	-0.134363	0.134363	-10.3126	0.896874	0.116763
0pt5mM / Ctrl	O00203	AP3B1	AP-3 complex subunit beta-1	AP3B1_HUMAN	39	0.062925	0.062925	20.6261	1.20626	0.116986
0pt5mM / Ctrl	P23510	TNFSF4	Tumor necrosis factor ligand superfamily member 4	TNFL4_HUMAN	3	0.725211	0.725211	52.7245	1.52724	0.117008
0pt5mM / Ctrl	Q9UM00	TMCO1	Transmembrane and coiled-coil domain-containing protein 1	TMCO1_HUMAN	5	0.0864152	0.0864152	2.95351	1.02954	0.117035
0pt5mM / Ctrl	Q01130	SRSF2	Serine/arginine-rich splicing factor 2	SRSF2_HUMAN	7	0.0926437	0.0926437	-0.530498	0.994695	0.117066
0pt5mM / Ctrl	Q9Y3T9	NOC2L	Nucleolar complex protein 2 homolog	NOC2L_HUMAN	20	0.154414	0.154414	15.5666	1.15567	0.117276
0pt5mM / Ctrl	Q9P0V9	2020-09-10	Septin-10	SEP10_HUMAN	12	0.126402	0.126402	13.4954	1.13495	0.117321
0pt5mM / Ctrl	P49281	SLC11A2	Natural resistance-associated macrophage protein 2	NRAM2_HUMAN	1	0.370562	0.370562	29.4266	1.29427	0.117461
0pt5mM / Ctrl	P46736	BRCC3	Lys-63-specific deubiquitinase BRCC36	BRCC3_HUMAN	4	0.287644	0.287644	5.77119	1.05771	0.117502
0pt5mM / Ctrl	O75954	TSPAN9	Tetraspanin-9	TSN9_HUMAN	3	-0.433747	0.433747	-18.9015	0.810985	0.117502
0pt5mM / Ctrl	Q9UFN0	NIPSNAP3A	Protein NipSnap homolog 3A	NPS3A_HUMAN	14	0.13375	0.13375	53.9584	1.53958	0.117519
0pt5mM / Ctrl	P98196	ATP11A	Probable phospholipid-transporting ATPase IH	AT11A_HUMAN	8	0.192042	0.192042	-9.7193	0.902807	0.117984
0pt5mM / Ctrl	Q9Y5J5	PHLDA3	Pleckstrin homology-like domain family A member 3	PHLA3_HUMAN	1	0.506629	0.506629	42.3452	1.42345	0.118103
0pt5mM / Ctrl	Q9NR30	DDX21	Nucleolar RNA helicase 2	DDX21_HUMAN	32	0.0695496	0.0695496	5.9423	1.05942	0.118382
0pt5mM / Ctrl	Q9NQR4	NIT2	Omega-amidase NIT2	NIT2_HUMAN	10	0.0988058	0.0988058	2.01046	1.0201	0.118382
0pt5mM / Ctrl	Q9H490	PIGU	Phosphatidylinositol glycan anchor biosynthesis class U protein	PIGU_HUMAN	5	0.287022	0.287022	-5.32392	0.946761	0.118617
0pt5mM / Ctrl	Q8IY57	YAF2	YY1-associated factor 2	YAF2_HUMAN	1	-0.136358	0.136358	-8.59585	0.914042	0.11865
0pt5mM / Ctrl	Q13232	NME3	Nucleoside diphosphate kinase 3	NDK3_HUMAN	6	-0.0819764	0.0819764	-9.30574	0.906943	0.118898
0pt5mM / Ctrl	O95983	MBD3	Methyl-CpG-binding domain protein 3	MBD3_HUMAN	6	-0.190094	0.190094	-18.5839	0.814161	0.11915
0pt5mM / Ctrl	Q96CU9	FOXRED1	FAD-dependent oxidoreductase domain-containing protein 1	FXRD1_HUMAN	4	-0.284135	0.284135	-8.3391	0.916609	0.119208
0pt5mM / Ctrl	P60953	CDC42	Cell division control protein 42 homolog	CDC42_HUMAN	10	0.0849769	0.0849769	4.48957	1.0449	0.119569
0pt5mM / Ctrl	O75844	ZMPSTE24	CAAX prenyl protease 1 homolog	FACE1_HUMAN	18	0.120383	0.120383	8.19891	1.08199	0.119569
0pt5mM / Ctrl	Q5NDL2	EOGT	EGF domain-specific O-linked N-acetylglucosamine transferase	EOGT_HUMAN	12	0.155052	0.155052	13.1136	1.13114	0.119847
0pt5mM / Ctrl	Q0ZGT2	NEXN	Nexilin	NEXN_HUMAN	7	-0.292195	0.292195	-24.5621	0.754379	0.120421
0pt5mM / Ctrl	P54727	RAD23B	UV excision repair protein RAD23 homolog B	RD23B_HUMAN	16	-0.0930628	0.0930628	0.0444831	1.00044	0.120421
0pt5mM / Ctrl	Q9NY12	GAR1	H/ACA ribonucleoprotein complex subunit 1	GAR1_HUMAN	5	0.179494	0.179494	12.8104	1.1281	0.120421
0pt5mM / Ctrl	O15056	SYNJ2	Synaptojanin-2	SYNJ2_HUMAN	15	-0.0912649	0.0912649	-2.06234	0.979377	0.120598
0pt5mM / Ctrl	Q96A35	MRPL24	39S ribosomal protein L24, mitochondrial	RM24_HUMAN	10	0.181923	0.181923	34.6908	1.34691	0.120699
0pt5mM / Ctrl	Q9H270	VPS11	Vacuolar protein sorting-associated protein 11 homolog	VPS11_HUMAN	19	0.149128	0.149128	3.42998	1.0343	0.120699
0pt5mM / Ctrl	Q9Y520	PRRC2C	Protein PRRC2C	PRC2C_HUMAN	53	-0.084354	0.084354	1.5185	1.01518	0.120727
0pt5mM / Ctrl	Q8NCC3	PLA2G15	Group XV phospholipase A2	PAG15_HUMAN	6	0.135423	0.135423	11.0754	1.11075	0.120768
0pt5mM / Ctrl	Q9Y5X3	SNX5	Sorting nexin-5	SNX5_HUMAN	14	0.157594	0.157594	5.84942	1.05849	0.121052
0pt5mM / Ctrl	Q8TCC3	MRPL30	39S ribosomal protein L30, mitochondrial	RM30_HUMAN	3	-0.181356	0.181356	-11.1045	0.888955	0.121122
0pt5mM / Ctrl	O14974	PPP1R12A	Protein phosphatase 1 regulatory subunit 12A	MYPT1_HUMAN	33	-0.0714954	0.0714954	28.8001	1.288	0.121155
0pt5mM / Ctrl	Q96HR3	MED30	Mediator of RNA polymerase II transcription subunit 30	MED30_HUMAN	3	-0.183182	0.183182	-6.07994	0.939201	0.121155
0pt5mM / Ctrl	Q9UL45	BLOC1S6	Biogenesis of lysosome-related organelles complex 1 subunit 6	BL1S6_HUMAN	3	0.126283	0.126283	21.514	1.21514	0.121155
0pt5mM / Ctrl	Q9Y613	FHOD1	FH1/FH2 domain-containing protein 1	FHOD1_HUMAN	27	-0.123299	0.123299	-10.9153	0.890847	0.121318
0pt5mM / Ctrl	Q99538	LGMN	Legumain	LGMN_HUMAN	7	0.188159	0.188159	3.85943	1.03859	0.121381
0pt5mM / Ctrl	O43633	CHMP2A	Charged multivesicular body protein 2a	CHM2A_HUMAN	6	0.199583	0.199583	12.6333	1.12633	0.12153
0pt5mM / Ctrl	Q13526	PIN1	Peptidyl-prolyl cis-trans isomerase NIMA-interacting 1	PIN1_HUMAN	10	0.0735669	0.0735669	-7.05973	0.929403	0.121592
0pt5mM / Ctrl	Q9NX61	TMEM161A	Transmembrane protein 161A	T161A_HUMAN	1	0.433423	0.433423	34.0663	1.34066	0.121632
0pt5mM / Ctrl	P46776	RPL27A	60S ribosomal protein L27a	RL27A_HUMAN	6	-0.109541	0.109541	-5.42622	0.945738	0.121771
0pt5mM / Ctrl	Q13895	BYSL	Bystin	BYST_HUMAN	16	0.132182	0.132182	-11.2139	0.887861	0.121928
0pt5mM / Ctrl	Q7Z3K3	POGZ	Pogo transposable element with ZNF domain	POGZ_HUMAN	14	-0.164902	0.164902	2.23527	1.02235	0.122321
0pt5mM / Ctrl	Q9Y697	NFS1	Cysteine desulfurase, mitochondrial	NFS1_HUMAN	11	-0.110759	0.110759	-4.89995	0.951	0.122327
0pt5mM / Ctrl	P36873	PPP1CC	Serine/threonine-protein phosphatase PP1-gamma catalytic subunit	PP1G_HUMAN	5	0.0783074	0.0783074	7.94581	1.07946	0.122332
0pt5mM / Ctrl	P05114	HMGN1	Non-histone chromosomal protein HMG-14	HMGN1_HUMAN	6	-0.153067	0.153067	-3.45072	0.965493	0.122332
0pt5mM / Ctrl	Q14653	IRF3	Interferon regulatory factor 3	IRF3_HUMAN	6	0.189281	0.189281	39.1855	1.39186	0.122436
0pt5mM / Ctrl	Q15181	PPA1	Inorganic pyrophosphatase	IPYR_HUMAN	18	-0.0914623	0.0914623	-5.73986	0.942601	0.122441
0pt5mM / Ctrl	Q9NZN3	EHD3	EH domain-containing protein 3	EHD3_HUMAN	23	0.0797128	0.0797128	-2.91222	0.970878	0.122441
0pt5mM / Ctrl	P32321	DCTD	Deoxycytidylate deaminase	DCTD_HUMAN	8	0.19037	0.19037	10.4803	1.1048	0.122441
0pt5mM / Ctrl	Q9H1K1	ISCU	Iron-sulfur cluster assembly enzyme ISCU, mitochondrial	ISCU_HUMAN	4	0.1399	0.1399	9.68038	1.0968	0.122517
0pt5mM / Ctrl	Q8IXI2	RHOT1	Mitochondrial Rho GTPase 1	MIRO1_HUMAN	6	0.0964896	0.0964896	7.46139	1.07461	0.122517
0pt5mM / Ctrl	P38159	RBMX	RNA-binding motif protein, X chromosome	RBMX_HUMAN	22	-0.058606	0.058606	-3.06239	0.969376	0.122593
0pt5mM / Ctrl	Q9NXV6	CDKN2AIP	CDKN2A-interacting protein	CARF_HUMAN	10	0.166592	0.166592	-0.214485	0.997855	0.123035
0pt5mM / Ctrl	O60493	SNX3	Sorting nexin-3	SNX3_HUMAN	12	0.149369	0.149369	7.7209	1.07721	0.123063
0pt5mM / Ctrl	Q8TB37	NUBPL	Iron-sulfur protein NUBPL	NUBPL_HUMAN	2	0.243351	0.243351	16.6177	1.16618	0.12309
0pt5mM / Ctrl	Q9HD45	TM9SF3	Transmembrane 9 superfamily member 3	TM9S3_HUMAN	14	-0.0962398	0.0962398	3.73119	1.03731	0.123558
0pt5mM / Ctrl	Q86XW9	NME9	Thioredoxin domain-containing protein 6	TXND6_HUMAN	1	-0.108828	0.108828	-7.04608	0.929539	0.123558
0pt5mM / Ctrl	Q8IXT5	RBM12B	RNA-binding protein 12B	RB12B_HUMAN	7	0.414702	0.414702	8.1878	1.08188	0.123842
0pt5mM / Ctrl	Q6UWP7	LCLAT1	Lysocardiolipin acyltransferase 1	LCLT1_HUMAN	4	0.558094	0.558094	34.5568	1.34557	0.123878
0pt5mM / Ctrl	Q8WUK0	PTPMT1	Phosphatidylglycerophosphatase and protein-tyrosine phosphatase 1	PTPM1_HUMAN	3	-0.337105	0.337105	-29.0142	0.709858	0.123878
0pt5mM / Ctrl	Q9Y2S6	TMA7	Translation machinery-associated protein 7	TMA7_HUMAN	2	-0.151603	0.151603	-2.56409	0.974359	0.123953
0pt5mM / Ctrl	Q13308	PTK7	Inactive tyrosine-protein kinase 7	PTK7_HUMAN	13	-0.112452	0.112452	3.98214	1.03982	0.124095
0pt5mM / Ctrl	Q9HCJ0	TNRC6C	Trinucleotide repeat-containing gene 6C protein	TNR6C_HUMAN	3	-0.295029	0.295029	-11.6773	0.883227	0.124095
0pt5mM / Ctrl	Q9Y5A7	NUB1	NEDD8 ultimate buster 1	NUB1_HUMAN	10	-0.0762438	0.0762438	-2.57962	0.974204	0.124195
0pt5mM / Ctrl	Q9P253	VPS18	Vacuolar protein sorting-associated protein 18 homolog	VPS18_HUMAN	15	0.141167	0.141167	3.66053	1.03661	0.124482
0pt5mM / Ctrl	P04843	RPN1	Dolichyl-diphosphooligosaccharide--protein glycosyltransferase subunit 1	RPN1_HUMAN	35	-0.086374	0.086374	-8.28617	0.917138	0.124609
0pt5mM / Ctrl	Q96B96	TMEM159	Promethin	TM159_HUMAN	1	0.219776	0.219776	16.0012	1.16001	0.124658
0pt5mM / Ctrl	A6NKT7	RGPD3	RanBP2-like and GRIP domain-containing protein 3	RGPD3_HUMAN	33	-0.135671	0.135671	-23.5626	0.764374	0.124762
0pt5mM / Ctrl	Q8WVV9	HNRNPLL	Heterogeneous nuclear ribonucleoprotein L-like	HNRLL_HUMAN	16	-0.0991697	0.0991697	-3.6223	0.963777	0.12492
0pt5mM / Ctrl	Q86Y56	DNAAF5	Dynein assembly factor 5, axonemal	DAAF5_HUMAN	20	-0.0780873	0.0780873	-1.28517	0.987148	0.125063
0pt5mM / Ctrl	P33947	KDELR2	ER lumen protein-retaining receptor 2	ERD22_HUMAN	8	-0.214791	0.214791	-3.61681	0.963832	0.125325
0pt5mM / Ctrl	Q6P1M0	SLC27A4	Long-chain fatty acid transport protein 4	S27A4_HUMAN	11	0.287532	0.287532	22.4044	1.22404	0.12538
0pt5mM / Ctrl	O76071	CIAO1	Probable cytosolic iron-sulfur protein assembly protein CIAO1	CIAO1_HUMAN	4	0.578574	0.578574	2.45407	1.02454	0.12538
0pt5mM / Ctrl	Q969R2	OSBP2	Oxysterol-binding protein 2	OSBP2_HUMAN	2	-0.447828	0.447828	-29.0737	0.709263	0.125399
0pt5mM / Ctrl	Q53GS7	GLE1	Nucleoporin GLE1	GLE1_HUMAN	2	-0.705429	0.705429	-32.1708	0.678292	0.125488
0pt5mM / Ctrl	Q5C9Z4	NOM1	Nucleolar MIF4G domain-containing protein 1	NOM1_HUMAN	4	0.308726	0.308726	9.8102	1.0981	0.125565
0pt5mM / Ctrl	Q8IYB8	SUPV3L1	ATP-dependent RNA helicase SUPV3L1, mitochondrial	SUV3_HUMAN	10	0.266276	0.266276	8.84713	1.08847	0.12592
0pt5mM / Ctrl	Q6ZYL4	GTF2H5	General transcription factor IIH subunit 5	TF2H5_HUMAN	1	0.25332	0.25332	19.2224	1.19222	0.126067
0pt5mM / Ctrl	Q9NZZ3	CHMP5	Charged multivesicular body protein 5	CHMP5_HUMAN	4	-0.192821	0.192821	-11.8475	0.881525	0.126073
0pt5mM / Ctrl	P07711	CTSL	Cathepsin L1	CATL1_HUMAN	6	0.242025	0.242025	32.586	1.32586	0.126162
0pt5mM / Ctrl	Q9NZT1	CALML5	Calmodulin-like protein 5	CALL5_HUMAN	3	0.84012	0.84012	69.1039	1.69104	0.1262
0pt5mM / Ctrl	Q8NDC0	MAPK1IP1L	MAPK-interacting and spindle-stabilizing protein-like	MISSL_HUMAN	1	-0.0884902	0.0884902	-5.75268	0.942473	0.126318
0pt5mM / Ctrl	Q9UBS4	DNAJB11	DnaJ homolog subfamily B member 11	DJB11_HUMAN	11	-0.100901	0.100901	-3.84456	0.961554	0.12633
0pt5mM / Ctrl	Q9NVI1	FANCI	Fanconi anemia group I protein	FANCI_HUMAN	11	-0.123754	0.123754	2.53036	1.0253	0.126362
0pt5mM / Ctrl	Q9UHQ9	CYB5R1	NADH-cytochrome b5 reductase 1	NB5R1_HUMAN	15	0.369903	0.369903	13.8609	1.13861	0.126362
0pt5mM / Ctrl	Q8TD55	PLEKHO2	Pleckstrin homology domain-containing family O member 2	PKHO2_HUMAN	8	0.144791	0.144791	16.4065	1.16407	0.126362
0pt5mM / Ctrl	Q16706	MAN2A1	Alpha-mannosidase 2	MA2A1_HUMAN	21	-0.187467	0.187467	-17.4935	0.825065	0.126473
0pt5mM / Ctrl	Q8WU76	SCFD2	Sec1 family domain-containing protein 2	SCFD2_HUMAN	2	0.102858	0.102858	10.6049	1.10605	0.126839
0pt5mM / Ctrl	O00602	FCN1	Ficolin-1	FCN1_HUMAN	2	1.0821	1.0821	25.8653	1.25865	0.126938
0pt5mM / Ctrl	Q5EG05	CARD16	Caspase recruitment domain-containing protein 16	CAR16_HUMAN	4	0.58596	0.58596	-0.887037	0.99113	0.12716
0pt5mM / Ctrl	P06702	S100A9	Protein S100-A9	S10A9_HUMAN	1	1.10316	1.10316	117.533	2.17533	0.127173
0pt5mM / Ctrl	O60610	DIAPH1	Protein diaphanous homolog 1	DIAP1_HUMAN	44	-0.0707907	0.0707907	-31.2596	0.687404	0.127186
0pt5mM / Ctrl	Q96TA1	FAM129B	Niban-like protein 1	NIBL1_HUMAN	34	0.0505348	0.0505348	6.3416	1.06342	0.127658
0pt5mM / Ctrl	Q92538	GBF1	Golgi-specific brefeldin A-resistance guanine nucleotide exchange factor 1	GBF1_HUMAN	40	-0.0712991	0.0712991	33.9609	1.33961	0.12782
0pt5mM / Ctrl	P05362	ICAM1	Intercellular adhesion molecule 1	ICAM1_HUMAN	10	0.167938	0.167938	-5.49345	0.945065	0.127956
0pt5mM / Ctrl	Q13613	MTMR1	Myotubularin-related protein 1	MTMR1_HUMAN	7	0.132195	0.132195	45.2517	1.45252	0.128022
0pt5mM / Ctrl	P49069	CAMLG	Calcium signal-modulating cyclophilin ligand	CAMLG_HUMAN	3	0.504906	0.504906	28.3301	1.2833	0.128272
0pt5mM / Ctrl	Q9Y3C7	MED31	Mediator of RNA polymerase II transcription subunit 31	MED31_HUMAN	1	-0.279386	0.279386	-18.3972	0.816028	0.128379
0pt5mM / Ctrl	Q9BTY2	FUCA2	Plasma alpha-L-fucosidase	FUCO2_HUMAN	6	0.262363	0.262363	21.691	1.21691	0.128646
0pt5mM / Ctrl	Q15648	MED1	Mediator of RNA polymerase II transcription subunit 1	MED1_HUMAN	5	-0.112517	0.112517	-2.81248	0.971875	0.128657
0pt5mM / Ctrl	P84022	SMAD3	Mothers against decapentaplegic homolog 3	SMAD3_HUMAN	9	-0.0911701	0.0911701	-19.1944	0.808056	0.128797
0pt5mM / Ctrl	P05023	ATP1A1	Sodium/potassium-transporting ATPase subunit alpha-1	AT1A1_HUMAN	48	0.0501981	0.0501981	5.41008	1.0541	0.128901
0pt5mM / Ctrl	Q9BZG1	RAB34	Ras-related protein Rab-34	RAB34_HUMAN	9	-0.152298	0.152298	-9.39326	0.906067	0.128951
0pt5mM / Ctrl	O43681	ASNA1	ATPase ASNA1	ASNA_HUMAN	13	0.0666895	0.0666895	6.06248	1.06062	0.128989
0pt5mM / Ctrl	Q14392	LRRC32	Leucine-rich repeat-containing protein 32	LRC32_HUMAN	4	-0.158484	0.158484	-8.41944	0.915806	0.129036
0pt5mM / Ctrl	O75381	PEX14	Peroxisomal membrane protein PEX14	PEX14_HUMAN	11	0.108344	0.108344	6.51967	1.0652	0.129386
0pt5mM / Ctrl	Q15056	EIF4H	Eukaryotic translation initiation factor 4H	IF4H_HUMAN	12	0.095824	0.095824	-2.36014	0.976399	0.129394
0pt5mM / Ctrl	Q15048	LRRC14	Leucine-rich repeat-containing protein 14	LRC14_HUMAN	2	-0.0895509	0.0895509	-6.62654	0.933735	0.129394
0pt5mM / Ctrl	Q9NP77	SSU72	RNA polymerase II subunit A C-terminal domain phosphatase SSU72	SSU72_HUMAN	3	-0.190202	0.190202	-4.08895	0.95911	0.129394
0pt5mM / Ctrl	Q5T9L3	WLS	Protein wntless homolog	WLS_HUMAN	6	-0.128705	0.128705	0.234948	1.00235	0.129465
0pt5mM / Ctrl	Q96CW5	TUBGCP3	Gamma-tubulin complex component 3	GCP3_HUMAN	22	0.123879	0.123879	4.7177	1.04718	0.129644
0pt5mM / Ctrl	P48509	CD151	CD151 antigen	CD151_HUMAN	4	0.388225	0.388225	31.0633	1.31063	0.129686
0pt5mM / Ctrl	Q9C0D9	EPT1	Ethanolaminephosphotransferase 1	EPT1_HUMAN	1	-0.328189	0.328189	-20.6753	0.793247	0.129725
0pt5mM / Ctrl	Q96JY6	PDLIM2	PDZ and LIM domain protein 2	PDLI2_HUMAN	4	-1.15853	1.15853	-86.8939	0.131061	0.129904
0pt5mM / Ctrl	Q9Y2V2	CARHSP1	Calcium-regulated heat stable protein 1	CHSP1_HUMAN	5	-0.0791549	0.0791549	-8.83403	0.91166	0.129915
0pt5mM / Ctrl	Q16773	CCBL1	Kynurenine--oxoglutarate transaminase 1	KAT1_HUMAN	1	0.191943	0.191943	14.284	1.14284	0.129916
0pt5mM / Ctrl	Q3YEC7	RABL6	Rab-like protein 6	RABL6_HUMAN	12	0.228872	0.228872	18.7559	1.18756	0.130032
0pt5mM / Ctrl	Q96SZ6	CDK5RAP1	CDK5 regulatory subunit-associated protein 1	CK5P1_HUMAN	2	0.337898	0.337898	21.5603	1.2156	0.130149
0pt5mM / Ctrl	Q9NWR8	CCDC109B	Calcium uniporter regulatory subunit MCUb, mitochondrial	MCUB_HUMAN	6	0.0606914	0.0606914	1.15291	1.01153	0.130171
0pt5mM / Ctrl	Q9UDW1	UQCR10	Cytochrome b-c1 complex subunit 9	QCR9_HUMAN	2	0.277083	0.277083	20.9316	1.20932	0.130195
0pt5mM / Ctrl	Q9NW64	RBM22	Pre-mRNA-splicing factor RBM22	RBM22_HUMAN	10	-0.17793	0.17793	2.03323	1.02033	0.130699
0pt5mM / Ctrl	O15042	U2SURP	U2 snRNP-associated SURP motif-containing protein	SR140_HUMAN	27	-0.175658	0.175658	1.59838	1.01598	0.130822
0pt5mM / Ctrl	P52306	RAP1GDS1	Rap1 GTPase-GDP dissociation stimulator 1	GDS1_HUMAN	21	-0.0706369	0.0706369	0.2062	1.00206	0.130822
0pt5mM / Ctrl	Q9GZV5	WWTR1	WW domain-containing transcription regulator protein 1	WWTR1_HUMAN	9	-0.162423	0.162423	5.77666	1.05777	0.130822
0pt5mM / Ctrl	P34949	MPI	Mannose-6-phosphate isomerase	MPI_HUMAN	10	-0.230687	0.230687	-23.221	0.76779	0.130822
0pt5mM / Ctrl	Q9H7N4	SCAF1	Splicing factor, arginine/serine-rich 19	SFR19_HUMAN	3	-0.161984	0.161984	-10.3562	0.896438	0.13103
0pt5mM / Ctrl	O95801	TTC4	Tetratricopeptide repeat protein 4	TTC4_HUMAN	1	0.184465	0.184465	13.9011	1.13901	0.13103
0pt5mM / Ctrl	Q8NDA8	MROH1	Maestro heat-like repeat-containing protein family member 1	MROH1_HUMAN	10	0.0931618	0.0931618	4.15759	1.04158	0.13103
0pt5mM / Ctrl	Q96GF1	RNF185	E3 ubiquitin-protein ligase RNF185	RN185_HUMAN	1	-0.186728	0.186728	-19.857	0.80143	0.131218
0pt5mM / Ctrl	P61978	HNRNPK	Heterogeneous nuclear ribonucleoprotein K	HNRPK_HUMAN	29	-0.059718	0.059718	-4.97845	0.950216	0.131314
0pt5mM / Ctrl	Q96EK5	KIF1BP	KIF1-binding protein	KBP_HUMAN	16	-0.24912	0.24912	-45.9651	0.540349	0.131407
0pt5mM / Ctrl	Q9ULC0	EMCN	Endomucin	MUCEN_HUMAN	1	-0.640146	0.640146	-35.1245	0.648755	0.131512
0pt5mM / Ctrl	Q8TB03	CXorf38	Uncharacterized protein CXorf38	CX038_HUMAN	2	0.150682	0.150682	12.2547	1.12255	0.131714
0pt5mM / Ctrl	O60504	SORBS3	Vinexin	VINEX_HUMAN	13	-0.272623	0.272623	-27.9	0.721	0.131784
0pt5mM / Ctrl	P10109	FDX1	Adrenodoxin, mitochondrial	ADX_HUMAN	2	0.079328	0.079328	8.77956	1.0878	0.131939
0pt5mM / Ctrl	Q9UJC5	SH3BGRL2	SH3 domain-binding glutamic acid-rich-like protein 2	SH3L2_HUMAN	2	0.210495	0.210495	19.6462	1.19646	0.131939
0pt5mM / Ctrl	P08758	ANXA5	Annexin A5	ANXA5_HUMAN	25	0.0752814	0.0752814	6.91759	1.06918	0.132074
0pt5mM / Ctrl	Q96B23	C18orf25	Uncharacterized protein C18orf25	CR025_HUMAN	1	0.324176	0.324176	24.0253	1.24025	0.132074
0pt5mM / Ctrl	Q9NXA8	SIRT5	NAD-dependent protein deacylase sirtuin-5, mitochondrial	SIR5_HUMAN	2	0.107734	0.107734	6.21605	1.06216	0.132114
0pt5mM / Ctrl	Q8TEX9	IPO4	Importin-4	IPO4_HUMAN	25	-0.109594	0.109594	-4.49962	0.955004	0.13233
0pt5mM / Ctrl	Q8NEB9	PIK3C3	Phosphatidylinositol 3-kinase catalytic subunit type 3	PK3C3_HUMAN	17	-0.162022	0.162022	-27.2476	0.727524	0.13248
0pt5mM / Ctrl	Q01105	SET	Protein SET	SET_HUMAN	9	0.0426608	0.0426608	3.43086	1.03431	0.132507
0pt5mM / Ctrl	P62753	RPS6	40S ribosomal protein S6	RS6_HUMAN	9	0.136873	0.136873	0.0322107	1.00032	0.132549
0pt5mM / Ctrl	Q9Y6C9	MTCH2	Mitochondrial carrier homolog 2	MTCH2_HUMAN	12	0.087431	0.087431	7.42094	1.07421	0.132862
0pt5mM / Ctrl	O60613	2020-09-15	15 kDa selenoprotein	SEP15_HUMAN	5	-0.0943919	0.0943919	-1.50021	0.984998	0.133126
0pt5mM / Ctrl	O60664	PLIN3	Perilipin-3	PLIN3_HUMAN	19	-0.0834079	0.0834079	-10.5177	0.894823	0.133134
0pt5mM / Ctrl	Q96HW7	INTS4	Integrator complex subunit 4	INT4_HUMAN	8	0.262721	0.262721	14.4621	1.14462	0.133141
0pt5mM / Ctrl	Q9BY50	SEC11C	Signal peptidase complex catalytic subunit SEC11C	SC11C_HUMAN	1	0.161064	0.161064	12.1483	1.12148	0.13335
0pt5mM / Ctrl	Q8IXM2	BAP18	Chromatin complexes subunit BAP18	BAP18_HUMAN	3	-0.178288	0.178288	-6.85081	0.931492	0.133455
0pt5mM / Ctrl	Q9NSE4	IARS2	Isoleucine--tRNA ligase, mitochondrial	SYIM_HUMAN	32	0.0880374	0.0880374	-15.7315	0.842685	0.1338
0pt5mM / Ctrl	P09669	COX6C	Cytochrome c oxidase subunit 6C	COX6C_HUMAN	4	-0.247095	0.247095	-12.4544	0.875456	0.134689
0pt5mM / Ctrl	Q9H2D1	SLC25A32	Mitochondrial folate transporter/carrier	MFTC_HUMAN	4	0.169138	0.169138	-2.36752	0.976325	0.135491
0pt5mM / Ctrl	Q8IY67	RAVER1	Ribonucleoprotein PTB-binding 1	RAVR1_HUMAN	9	-0.110017	0.110017	-7.19169	0.928083	0.135491
0pt5mM / Ctrl	Q9Y2G5	POFUT2	GDP-fucose protein O-fucosyltransferase 2	OFUT2_HUMAN	8	0.276118	0.276118	15.0311	1.15031	0.135646
0pt5mM / Ctrl	Q9Y3D3	MRPS16	28S ribosomal protein S16, mitochondrial	RT16_HUMAN	4	0.117689	0.117689	-1.35168	0.986483	0.135646
0pt5mM / Ctrl	O95785	WIZ	Protein Wiz	WIZ_HUMAN	5	0.106414	0.106414	-2.96706	0.970329	0.13574
0pt5mM / Ctrl	Q6IA86	ELP2	Elongator complex protein 2	ELP2_HUMAN	6	-0.362569	0.362569	-19.9453	0.800547	0.135894
0pt5mM / Ctrl	P00167	CYB5A	Cytochrome b5	CYB5_HUMAN	4	-0.171099	0.171099	-7.97032	0.920297	0.135905
0pt5mM / Ctrl	Q12962	TAF10	Transcription initiation factor TFIID subunit 10	TAF10_HUMAN	2	0.543757	0.543757	58.123	1.58123	0.136321
0pt5mM / Ctrl	Q8NDH3	NPEPL1	Probable aminopeptidase NPEPL1	PEPL1_HUMAN	2	0.203703	0.203703	11.8639	1.11864	0.136321
0pt5mM / Ctrl	Q8WVJ2	NUDCD2	NudC domain-containing protein 2	NUDC2_HUMAN	5	-0.0805461	0.0805461	-1.84798	0.98152	0.136321
0pt5mM / Ctrl	P31150	GDI1	Rab GDP dissociation inhibitor alpha	GDIA_HUMAN	19	0.180843	0.180843	5.2194	1.05219	0.136348
0pt5mM / Ctrl	Q9GZP9	DERL2	Derlin-2	DERL2_HUMAN	1	0.220015	0.220015	9.28123	1.09281	0.136422
0pt5mM / Ctrl	Q96M27	PRRC1	Protein PRRC1	PRRC1_HUMAN	9	-0.106334	0.106334	-0.666936	0.993331	0.136513
0pt5mM / Ctrl	Q9Y4I1	MYO5A	Unconventional myosin-Va	MYO5A_HUMAN	51	0.104898	0.104898	-1.60106	0.983989	0.136679
0pt5mM / Ctrl	O43286	B4GALT5	Beta-1,4-galactosyltransferase 5	B4GT5_HUMAN	1	-0.164144	0.164144	-10.4627	0.895373	0.136679
0pt5mM / Ctrl	O15155	BET1	BET1 homolog	BET1_HUMAN	1	-0.105943	0.105943	-8.35974	0.916403	0.137114
0pt5mM / Ctrl	Q562R1	ACTBL2	Beta-actin-like protein 2	ACTBL_HUMAN	5	-1.24881	1.24881	-7.68277	0.923172	0.137219
0pt5mM / Ctrl	Q12874	SF3A3	Splicing factor 3A subunit 3	SF3A3_HUMAN	22	-0.0820629	0.0820629	-4.65183	0.953482	0.137223
0pt5mM / Ctrl	Q8WUX9	CHMP7	Charged multivesicular body protein 7	CHMP7_HUMAN	9	-0.155883	0.155883	-22.4935	0.775065	0.137223
0pt5mM / Ctrl	O75475	PSIP1	PC4 and SFRS1-interacting protein	PSIP1_HUMAN	21	-0.213661	0.213661	-5.76145	0.942385	0.137536
0pt5mM / Ctrl	P11182	DBT	Lipoamide acyltransferase component of branched-chain alpha-keto acid dehydrogenase complex, mitochondrial	ODB2_HUMAN	4	0.340955	0.340955	25.3947	1.25395	0.137567
0pt5mM / Ctrl	Q10570	CPSF1	Cleavage and polyadenylation specificity factor subunit 1	CPSF1_HUMAN	27	-0.0897772	0.0897772	10.3313	1.10331	0.137808
0pt5mM / Ctrl	P00966	ASS1	Argininosuccinate synthase	ASSY_HUMAN	12	0.168507	0.168507	3.80883	1.03809	0.137808
0pt5mM / Ctrl	O14777	NDC80	Kinetochore protein NDC80 homolog	NDC80_HUMAN	10	-0.338015	0.338015	-6.03297	0.93967	0.137808
0pt5mM / Ctrl	Q03001	DST	Dystonin	DYST_HUMAN	40	0.11957	0.11957	52.4776	1.52478	0.137981
0pt5mM / Ctrl	Q5VZ46	KIAA1614	Uncharacterized protein KIAA1614	K1614_HUMAN	1	0.289657	0.289657	22.3301	1.2233	0.137999
0pt5mM / Ctrl	Q8NCG7	DAGLB	Sn1-specific diacylglycerol lipase beta	DGLB_HUMAN	3	0.107458	0.107458	8.39947	1.08399	0.137999
0pt5mM / Ctrl	Q9H4G4	GLIPR2	Golgi-associated plant pathogenesis-related protein 1	GAPR1_HUMAN	4	-0.222295	0.222295	-16.9751	0.830249	0.137999
0pt5mM / Ctrl	P19525	EIF2AK2	Interferon-induced, double-stranded RNA-activated protein kinase	E2AK2_HUMAN	19	0.0915924	0.0915924	-0.496341	0.995037	0.138016
0pt5mM / Ctrl	Q9GZT3	SLIRP	SRA stem-loop-interacting RNA-binding protein, mitochondrial	SLIRP_HUMAN	8	0.0951479	0.0951479	-4.02563	0.959744	0.138016
0pt5mM / Ctrl	O15075	DCLK1	Serine/threonine-protein kinase DCLK1	DCLK1_HUMAN	4	-0.267482	0.267482	-13.7039	0.862961	0.138016
0pt5mM / Ctrl	P36406	TRIM23	E3 ubiquitin-protein ligase TRIM23	TRI23_HUMAN	1	0.188041	0.188041	14.6103	1.1461	0.138608
0pt5mM / Ctrl	Q13200	PSMD2	26S proteasome non-ATPase regulatory subunit 2	PSMD2_HUMAN	52	0.0459992	0.0459992	1.52564	1.01526	0.138656
0pt5mM / Ctrl	P60228	EIF3E	Eukaryotic translation initiation factor 3 subunit E	EIF3E_HUMAN	24	-0.0631928	0.0631928	-1.83444	0.981656	0.138931
0pt5mM / Ctrl	P55854	SUMO3	Small ubiquitin-related modifier 3	SUMO3_HUMAN	2	0.175011	0.175011	-2.84379	0.971562	0.139017
0pt5mM / Ctrl	P41226	UBA7	Ubiquitin-like modifier-activating enzyme 7	UBA7_HUMAN	10	-0.142647	0.142647	-22.6308	0.773692	0.139017
0pt5mM / Ctrl	Q9NZM5	GLTSCR2	Glioma tumor suppressor candidate region gene 2 protein	GSCR2_HUMAN	10	-0.183634	0.183634	-33.0315	0.669685	0.139029
0pt5mM / Ctrl	Q13459	MYO9B	Unconventional myosin-IXb	MYO9B_HUMAN	32	0.0607993	0.0607993	4.08624	1.04086	0.13915
0pt5mM / Ctrl	Q96B26	EXOSC8	Exosome complex component RRP43	EXOS8_HUMAN	4	0.107094	0.107094	5.70505	1.05705	0.13915
0pt5mM / Ctrl	Q8NB16	MLKL	Mixed lineage kinase domain-like protein	MLKL_HUMAN	11	0.199831	0.199831	0.802171	1.00802	0.139436
0pt5mM / Ctrl	O00422	SAP18	Histone deacetylase complex subunit SAP18	SAP18_HUMAN	9	0.18636	0.18636	12.615	1.12615	0.139498
0pt5mM / Ctrl	P82970	HMGN5	High mobility group nucleosome-binding domain-containing protein 5	HMGN5_HUMAN	8	-0.307857	0.307857	-0.00236689	0.999976	0.139578
0pt5mM / Ctrl	O75635	SERPINB7	Serpin B7	SPB7_HUMAN	2	0.600539	0.600539	22.6069	1.22607	0.139672
0pt5mM / Ctrl	Q9NWV8	BABAM1	BRISC and BRCA1-A complex member 1	BABA1_HUMAN	6	0.159655	0.159655	10.3651	1.10365	0.1399
0pt5mM / Ctrl	Q00610	CLTC	Clathrin heavy chain 1	CLH1_HUMAN	113	0.0325386	0.0325386	-6.07731	0.939227	0.140002
0pt5mM / Ctrl	P63272	SUPT4H1	Transcription elongation factor SPT4	SPT4H_HUMAN	1	0.415223	0.415223	37.2101	1.3721	0.140078
0pt5mM / Ctrl	Q9P2P5	HECW2	E3 ubiquitin-protein ligase HECW2	HECW2_HUMAN	4	0.797451	0.797451	11.2851	1.11285	0.140283
0pt5mM / Ctrl	Q10713	PMPCA	Mitochondrial-processing peptidase subunit alpha	MPPA_HUMAN	20	-0.0968686	0.0968686	-33.1911	0.668089	0.140766
0pt5mM / Ctrl	O95758	PTBP3	Polypyrimidine tract-binding protein 3	PTBP3_HUMAN	8	-0.25503	0.25503	-7.59884	0.924012	0.140826
0pt5mM / Ctrl	P28482	MAPK1	Mitogen-activated protein kinase 1	MK01_HUMAN	26	0.0514398	0.0514398	12.4008	1.12401	0.140991
0pt5mM / Ctrl	P50914	RPL14	60S ribosomal protein L14	RL14_HUMAN	7	0.135206	0.135206	2.13834	1.02138	0.140991
0pt5mM / Ctrl	P52732	KIF11	Kinesin-like protein KIF11	KIF11_HUMAN	15	0.351482	0.351482	15.1676	1.15168	0.140991
0pt5mM / Ctrl	Q96PU5	NEDD4L	E3 ubiquitin-protein ligase NEDD4-like	NED4L_HUMAN	2	0.217931	0.217931	17.6428	1.17643	0.141079
0pt5mM / Ctrl	Q08752	PPID	Peptidyl-prolyl cis-trans isomerase D	PPID_HUMAN	16	0.155356	0.155356	16.1175	1.16118	0.141266
0pt5mM / Ctrl	Q96EK9	KTI12	Protein KTI12 homolog	KTI12_HUMAN	1	-0.148353	0.148353	-9.53376	0.904662	0.141638
0pt5mM / Ctrl	P37235	HPCAL1	Hippocalcin-like protein 1	HPCL1_HUMAN	12	0.108274	0.108274	2.81457	1.02815	0.141656
0pt5mM / Ctrl	Q13618	CUL3	Cullin-3	CUL3_HUMAN	36	-0.0887208	0.0887208	17.3217	1.17322	0.141656
0pt5mM / Ctrl	Q9BTE6	AARSD1	Alanyl-tRNA editing protein Aarsd1	AASD1_HUMAN	10	-0.164583	0.164583	5.2273	1.05227	0.141682
0pt5mM / Ctrl	O95155	UBE4B	Ubiquitin conjugation factor E4 B	UBE4B_HUMAN	14	-0.131855	0.131855	-14.8553	0.851447	0.141823
0pt5mM / Ctrl	Q9NU23	LYRM2	LYR motif-containing protein 2	LYRM2_HUMAN	1	-0.243591	0.243591	-14.546	0.85454	0.141897
0pt5mM / Ctrl	O15239	NDUFA1	NADH dehydrogenase [ubiquinone] 1 alpha subcomplex subunit 1	NDUA1_HUMAN	1	0.262438	0.262438	20.3999	1.204	0.141978
0pt5mM / Ctrl	Q99653	CHP1	Calcineurin B homologous protein 1	CHP1_HUMAN	9	0.182434	0.182434	12.9368	1.12937	0.14209
0pt5mM / Ctrl	Q9BRQ8	AIFM2	Apoptosis-inducing factor 2	AIFM2_HUMAN	2	1.14697	1.14697	69.6146	1.69615	0.14209
0pt5mM / Ctrl	Q9Y5Y2	NUBP2	Cytosolic Fe-S cluster assembly factor NUBP2	NUBP2_HUMAN	9	-0.0715491	0.0715491	-5.79499	0.94205	0.142188
0pt5mM / Ctrl	P60468	SEC61B	Protein transport protein Sec61 subunit beta	SC61B_HUMAN	8	1	1	-9.41785	0.905822	0.142227
0pt5mM / Ctrl	Q5XKP0	MIC13	MICOS complex subunit MIC13	MIC13_HUMAN	3	-0.131527	0.131527	-3.69403	0.96306	0.142421
0pt5mM / Ctrl	Q13347	EIF3I	Eukaryotic translation initiation factor 3 subunit I	EIF3I_HUMAN	19	-0.0486961	0.0486961	3.38472	1.03385	0.142571
0pt5mM / Ctrl	P62745	RHOB	Rho-related GTP-binding protein RhoB	RHOB_HUMAN	7	-0.147783	0.147783	-10.2092	0.897908	0.142571
0pt5mM / Ctrl	Q8IXM3	MRPL41	39S ribosomal protein L41, mitochondrial	RM41_HUMAN	7	0.164315	0.164315	3.05241	1.03052	0.142686
0pt5mM / Ctrl	Q9P2R6	RERE	Arginine-glutamic acid dipeptide repeats protein	RERE_HUMAN	1	1.57379	1.57379	65.1314	1.65131	0.142826
0pt5mM / Ctrl	Q8NI22	MCFD2	Multiple coagulation factor deficiency protein 2	MCFD2_HUMAN	5	-0.0913027	0.0913027	1.57549	1.01575	0.142909
0pt5mM / Ctrl	Q92688	ANP32B	Acidic leucine-rich nuclear phosphoprotein 32 family member B	AN32B_HUMAN	5	0.138159	0.138159	3.4417	1.03442	0.142979
0pt5mM / Ctrl	Q6NW34	NEPRO	Protein nepro homolog	NEPRO_HUMAN	1	1.23087	1.23087	108.667	2.08667	0.143076
0pt5mM / Ctrl	P29692	EEF1D	Elongation factor 1-delta	EF1D_HUMAN	22	0.0692663	0.0692663	-0.113537	0.998865	0.143398
0pt5mM / Ctrl	P27105	STOM	Erythrocyte band 7 integral membrane protein	STOM_HUMAN	14	0.103661	0.103661	17.8545	1.17855	0.143398
0pt5mM / Ctrl	P39880	CUX1	Homeobox protein cut-like 1	CUX1_HUMAN	2	-0.280866	0.280866	-19.4347	0.805653	0.143398
0pt5mM / Ctrl	O14613	CDC42EP2	Cdc42 effector protein 2	BORG1_HUMAN	3	0.247475	0.247475	16.8289	1.16829	0.143398
0pt5mM / Ctrl	Q96NT1	NAP1L5	Nucleosome assembly protein 1-like 5	NP1L5_HUMAN	1	-0.669441	0.669441	-37.2652	0.627348	0.143759
0pt5mM / Ctrl	Q9UBV8	PEF1	Peflin	PEF1_HUMAN	6	0.161828	0.161828	-3.90637	0.960936	0.143759
0pt5mM / Ctrl	Q9UBC2	EPS15L1	Epidermal growth factor receptor substrate 15-like 1	EP15R_HUMAN	27	0.0585767	0.0585767	6.30218	1.06302	0.143965
0pt5mM / Ctrl	O95427	PIGN	GPI ethanolamine phosphate transferase 1	PIGN_HUMAN	2	0.432736	0.432736	85.2696	1.8527	0.14405
0pt5mM / Ctrl	Q86V87	FAM160B2	Protein FAM160B2	F16B2_HUMAN	1	-0.134735	0.134735	-8.57298	0.91427	0.144245
0pt5mM / Ctrl	Q15363	TMED2	Transmembrane emp24 domain-containing protein 2	TMED2_HUMAN	10	0.492333	0.492333	-2.70589	0.972941	0.144505
0pt5mM / Ctrl	Q9Y383	LUC7L2	Putative RNA-binding protein Luc7-like 2	LC7L2_HUMAN	14	-0.0935264	0.0935264	-10.7507	0.892493	0.144705
0pt5mM / Ctrl	Q9NZT2	OGFR	Opioid growth factor receptor	OGFR_HUMAN	13	0.178779	0.178779	7.42467	1.07425	0.144773
0pt5mM / Ctrl	O60869	EDF1	Endothelial differentiation-related factor 1	EDF1_HUMAN	8	-0.244118	0.244118	-0.566408	0.994336	0.144794
0pt5mM / Ctrl	Q15020	SART3	Squamous cell carcinoma antigen recognized by T-cells 3	SART3_HUMAN	30	0.10654	0.10654	1.98388	1.01984	0.144856
0pt5mM / Ctrl	P62877	RBX1	E3 ubiquitin-protein ligase RBX1	RBX1_HUMAN	3	0.128364	0.128364	10.8078	1.10808	0.144873
0pt5mM / Ctrl	Q9HCM4	EPB41L5	Band 4.1-like protein 5	E41L5_HUMAN	2	-0.162988	0.162988	-9.80559	0.901944	0.145327
0pt5mM / Ctrl	Q96F86	EDC3	Enhancer of mRNA-decapping protein 3	EDC3_HUMAN	12	-0.146884	0.146884	-13.9218	0.860782	0.145354
0pt5mM / Ctrl	Q8N7R7	CCNYL1	Cyclin-Y-like protein 1	CCYL1_HUMAN	1	-0.341169	0.341169	-20.6402	0.793598	0.145728
0pt5mM / Ctrl	P28074	PSMB5	Proteasome subunit beta type-5	PSB5_HUMAN	15	0.119871	0.119871	-1.55816	0.984418	0.145957
0pt5mM / Ctrl	Q3B726	TWISTNB	DNA-directed RNA polymerase I subunit RPA43	RPA43_HUMAN	3	0.227719	0.227719	24.8085	1.24808	0.145995
0pt5mM / Ctrl	Q7Z6M4	MTERF4	Transcription termination factor 4, mitochondrial	MTEF4_HUMAN	2	0.215593	0.215593	18.027	1.18027	0.146066
0pt5mM / Ctrl	Q5K651	SAMD9	Sterile alpha motif domain-containing protein 9	SAMD9_HUMAN	14	0.186942	0.186942	-22.3675	0.776325	0.146096
0pt5mM / Ctrl	Q96HN2	AHCYL2	Adenosylhomocysteinase 3	SAHH3_HUMAN	11	0.120563	0.120563	27.8625	1.27862	0.146123
0pt5mM / Ctrl	Q99685	MGLL	Monoglyceride lipase	MGLL_HUMAN	10	0.397751	0.397751	13.8161	1.13816	0.146123
0pt5mM / Ctrl	Q9H6R4	NOL6	Nucleolar protein 6	NOL6_HUMAN	23	0.15146	0.15146	50.7892	1.50789	0.146123
0pt5mM / Ctrl	Q16698	DECR1	2,4-dienoyl-CoA reductase, mitochondrial	DECR_HUMAN	15	-0.114422	0.114422	-7.2405	0.927595	0.146123
0pt5mM / Ctrl	Q58FF6	HSP90AB4P	Putative heat shock protein HSP 90-beta 4	H90B4_HUMAN	3	0.23702	0.23702	25.9793	1.25979	0.146123
0pt5mM / Ctrl	O94923	GLCE	D-glucuronyl C5-epimerase	GLCE_HUMAN	12	-0.218956	0.218956	-15.9932	0.840068	0.146123
0pt5mM / Ctrl	P61803	DAD1	Dolichyl-diphosphooligosaccharide--protein glycosyltransferase subunit DAD1	DAD1_HUMAN	6	0.190041	0.190041	4.09341	1.04093	0.146123
0pt5mM / Ctrl	Q15819	UBE2V2	Ubiquitin-conjugating enzyme E2 variant 2	UB2V2_HUMAN	5	0.257014	0.257014	11.37	1.1137	0.146123
0pt5mM / Ctrl	P0CW19;P0CW20	LIMS3;LIMS3L	LIM and senescent cell antigen-like-containing domain protein 3;LIM and senescent cell antigen-like-containing domain protein 3-like	LIMS3_HUMAN;LIM3L_HUMAN	3	-0.118242	0.118242	-11.8348	0.881652	0.146123
0pt5mM / Ctrl	Q7Z2E3	APTX	Aprataxin	APTX_HUMAN	2	0.153108	0.153108	10.8779	1.10878	0.146123
0pt5mM / Ctrl	P98155	VLDLR	Very low-density lipoprotein receptor	VLDLR_HUMAN	2	0.250514	0.250514	11.3837	1.11384	0.146123
0pt5mM / Ctrl	P14543	NID1	Nidogen-1	NID1_HUMAN	3	0.219486	0.219486	12.0149	1.12015	0.146283
0pt5mM / Ctrl	Q5MNZ6	WDR45B	WD repeat domain phosphoinositide-interacting protein 3	WIPI3_HUMAN	4	0.310957	0.310957	5.09397	1.05094	0.146611
0pt5mM / Ctrl	Q08257	CRYZ	Quinone oxidoreductase	QOR_HUMAN	17	0.13871	0.13871	6.03097	1.06031	0.14662
0pt5mM / Ctrl	Q15366	PCBP2	Poly(rC)-binding protein 2	PCBP2_HUMAN	17	-0.126346	0.126346	-4.86873	0.951313	0.146676
0pt5mM / Ctrl	Q08722	CD47	Leukocyte surface antigen CD47	CD47_HUMAN	3	0.166822	0.166822	21.0985	1.21098	0.146762
0pt5mM / Ctrl	Q96SB8	SMC6	Structural maintenance of chromosomes protein 6	SMC6_HUMAN	4	0.30178	0.30178	56.8412	1.56841	0.146805
0pt5mM / Ctrl	O75439	PMPCB	Mitochondrial-processing peptidase subunit beta	MPPB_HUMAN	16	0.0881911	0.0881911	-5.05764	0.949424	0.146816
0pt5mM / Ctrl	P01137	TGFB1	Transforming growth factor beta-1	TGFB1_HUMAN	9	0.300322	0.300322	15.697	1.15697	0.146864
0pt5mM / Ctrl	O95379	TNFAIP8	Tumor necrosis factor alpha-induced protein 8	TFIP8_HUMAN	2	0.151594	0.151594	6.35658	1.06357	0.146963
0pt5mM / Ctrl	Q9UIC8	LCMT1	Leucine carboxyl methyltransferase 1	LCMT1_HUMAN	6	0.346617	0.346617	-3.12704	0.96873	0.147041
0pt5mM / Ctrl	Q9BVI4	NOC4L	Nucleolar complex protein 4 homolog	NOC4L_HUMAN	14	0.0902832	0.0902832	8.28792	1.08288	0.147144
0pt5mM / Ctrl	Q9NYP7	ELOVL5	Elongation of very long chain fatty acids protein 5	ELOV5_HUMAN	5	-0.79991	0.79991	6.90613	1.06906	0.147255
0pt5mM / Ctrl	Q9H2J4	PDCL3	Phosducin-like protein 3	PDCL3_HUMAN	11	0.14674	0.14674	10.8552	1.10855	0.147656
0pt5mM / Ctrl	Q8IYU8	MICU2	Calcium uptake protein 2, mitochondrial	MICU2_HUMAN	11	0.125511	0.125511	31.3669	1.31367	0.147656
0pt5mM / Ctrl	Q15327	ANKRD1	Ankyrin repeat domain-containing protein 1	ANKR1_HUMAN	1	0.73497	0.73497	58.6498	1.5865	0.147739
0pt5mM / Ctrl	P28370	SMARCA1	Probable global transcription activator SNF2L1	SMCA1_HUMAN	2	-0.294927	0.294927	-16.8834	0.831166	0.147789
0pt5mM / Ctrl	Q99805	TM9SF2	Transmembrane 9 superfamily member 2	TM9S2_HUMAN	12	-0.112162	0.112162	-3.9965	0.960035	0.147963
0pt5mM / Ctrl	Q8TDB6	DTX3L	E3 ubiquitin-protein ligase DTX3L	DTX3L_HUMAN	1	0.398025	0.398025	34.7506	1.34751	0.148064
0pt5mM / Ctrl	P55769	SNU13	NHP2-like protein 1	NH2L1_HUMAN	7	0.111559	0.111559	4.56944	1.04569	0.148278
0pt5mM / Ctrl	Q9Y295	DRG1	Developmentally-regulated GTP-binding protein 1	DRG1_HUMAN	17	0.136107	0.136107	-0.346892	0.996531	0.148278
0pt5mM / Ctrl	Q8TEQ6	GEMIN5	Gem-associated protein 5	GEMI5_HUMAN	33	0.107638	0.107638	5.90819	1.05908	0.148324
0pt5mM / Ctrl	Q96AK3	APOBEC3D	DNA dC->dU-editing enzyme APOBEC-3D	ABC3D_HUMAN	3	-0.192931	0.192931	-12.0737	0.879263	0.148324
0pt5mM / Ctrl	P10398	ARAF	Serine/threonine-protein kinase A-Raf	ARAF_HUMAN	5	0.325284	0.325284	5.89085	1.05891	0.148324
0pt5mM / Ctrl	O75828	CBR3	Carbonyl reductase [NADPH] 3	CBR3_HUMAN	13	-0.0958802	0.0958802	11.3098	1.1131	0.148597
0pt5mM / Ctrl	Q96QR8	PURB	Transcriptional activator protein Pur-beta	PURB_HUMAN	5	0.0833873	0.0833873	10.4071	1.10407	0.148597
0pt5mM / Ctrl	Q15027	ACAP1	Arf-GAP with coiled-coil, ANK repeat and PH domain-containing protein 1	ACAP1_HUMAN	8	-0.256795	0.256795	-42.2488	0.577512	0.148597
0pt5mM / Ctrl	P30876	POLR2B	DNA-directed RNA polymerase II subunit RPB2	RPB2_HUMAN	40	0.046957	0.046957	6.46009	1.0646	0.148809
0pt5mM / Ctrl	P26641	EEF1G	Elongation factor 1-gamma	EF1G_HUMAN	31	-0.0617403	0.0617403	0.167653	1.00168	0.149002
0pt5mM / Ctrl	Q8IVP5	FUNDC1	FUN14 domain-containing protein 1	FUND1_HUMAN	2	0.248071	0.248071	13.5664	1.13566	0.14913
0pt5mM / Ctrl	Q02252	ALDH6A1	Methylmalonate-semialdehyde dehydrogenase [acylating], mitochondrial	MMSA_HUMAN	15	-0.111955	0.111955	-7.6677	0.923323	0.14921
0pt5mM / Ctrl	Q8N697	SLC15A4	Solute carrier family 15 member 4	S15A4_HUMAN	5	0.413784	0.413784	5.95618	1.05956	0.149427
0pt5mM / Ctrl	Q8WV41	SNX33	Sorting nexin-33	SNX33_HUMAN	1	0.735299	0.735299	82.27	1.8227	0.149427
0pt5mM / Ctrl	P08651	NFIC	Nuclear factor 1 C-type	NFIC_HUMAN	4	-0.0987257	0.0987257	-9.93461	0.900654	0.149445
0pt5mM / Ctrl	Q9Y619	SLC25A15	Mitochondrial ornithine transporter 1	ORNT1_HUMAN	2	0.231977	0.231977	15.8428	1.15843	0.149494
0pt5mM / Ctrl	P57740	NUP107	Nuclear pore complex protein Nup107	NU107_HUMAN	28	0.0488557	0.0488557	-4.14104	0.95859	0.1495
0pt5mM / Ctrl	O43731	KDELR3	ER lumen protein-retaining receptor 3	ERD23_HUMAN	2	-0.337662	0.337662	-6.23754	0.937625	0.149604
0pt5mM / Ctrl	Q8TCT9	HM13	Minor histocompatibility antigen H13	HM13_HUMAN	12	0.190465	0.190465	-0.547269	0.994527	0.149622
0pt5mM / Ctrl	Q9NRR5	UBQLN4	Ubiquilin-4	UBQL4_HUMAN	9	-0.211286	0.211286	-31.7544	0.682456	0.149674
0pt5mM / Ctrl	O60888	CUTA	Protein CutA	CUTA_HUMAN	3	-0.422231	0.422231	-7.74318	0.922568	0.149714
0pt5mM / Ctrl	Q96RL1	UIMC1	BRCA1-A complex subunit RAP80	UIMC1_HUMAN	2	-0.2727	0.2727	-18.8308	0.811692	0.149733
0pt5mM / Ctrl	O60763	USO1	General vesicular transport factor p115	USO1_HUMAN	42	-0.0564637	0.0564637	-6.67169	0.933283	0.149806
0pt5mM / Ctrl	P51790	CLCN3	H(+)/Cl(-) exchange transporter 3	CLCN3_HUMAN	3	0.227998	0.227998	19.8964	1.19896	0.149876
0pt5mM / Ctrl	Q96KG9	SCYL1	N-terminal kinase-like protein	NTKL_HUMAN	17	-0.137168	0.137168	-8.3033	0.916967	0.150155
0pt5mM / Ctrl	Q9Y2G8	DNAJC16	DnaJ homolog subfamily C member 16	DJC16_HUMAN	9	0.12035	0.12035	7.98762	1.07988	0.150206
0pt5mM / Ctrl	P10619	CTSA	Lysosomal protective protein	PPGB_HUMAN	12	0.114913	0.114913	11.1979	1.11198	0.150277
0pt5mM / Ctrl	Q9Y3I1	FBXO7	F-box only protein 7	FBX7_HUMAN	4	0.479094	0.479094	-1.99882	0.980012	0.150277
0pt5mM / Ctrl	Q14696	MESDC2	LDLR chaperone MESD	MESD_HUMAN	12	-0.0820948	0.0820948	-6.21442	0.937856	0.150298
0pt5mM / Ctrl	O00268	TAF4	Transcription initiation factor TFIID subunit 4	TAF4_HUMAN	2	0.311524	0.311524	21.2597	1.2126	0.150405
0pt5mM / Ctrl	Q92823	NRCAM	Neuronal cell adhesion molecule	NRCAM_HUMAN	10	0.249918	0.249918	-0.1207	0.998793	0.150445
0pt5mM / Ctrl	Q969M3	YIPF5	Protein YIPF5	YIPF5_HUMAN	2	-0.205291	0.205291	-13.7097	0.862903	0.150669
0pt5mM / Ctrl	Q16854	DGUOK	Deoxyguanosine kinase, mitochondrial	DGUOK_HUMAN	2	-0.636953	0.636953	-29.564	0.70436	0.150669
0pt5mM / Ctrl	Q9NXU5	ARL15	ADP-ribosylation factor-like protein 15	ARL15_HUMAN	2	-0.575707	0.575707	-15.0581	0.849419	0.151095
0pt5mM / Ctrl	Q9HAV4	XPO5	Exportin-5	XPO5_HUMAN	29	-0.0591485	0.0591485	4.17673	1.04177	0.151199
0pt5mM / Ctrl	O43752	STX6	Syntaxin-6	STX6_HUMAN	6	0.102296	0.102296	1.09276	1.01093	0.151318
0pt5mM / Ctrl	Q8WTV0	SCARB1	Scavenger receptor class B member 1	SCRB1_HUMAN	1	0.288186	0.288186	21.2834	1.21283	0.15151
0pt5mM / Ctrl	Q6FI81	CIAPIN1	Anamorsin	CPIN1_HUMAN	17	-0.103328	0.103328	-12.1315	0.878685	0.151559
0pt5mM / Ctrl	O75367	H2AFY	Core histone macro-H2A.1	H2AY_HUMAN	18	0.223759	0.223759	-5.73528	0.942647	0.152023
0pt5mM / Ctrl	Q13283	G3BP1	Ras GTPase-activating protein-binding protein 1	G3BP1_HUMAN	21	-0.159802	0.159802	9.45949	1.09459	0.152269
0pt5mM / Ctrl	O00743	PPP6C	Serine/threonine-protein phosphatase 6 catalytic subunit	PPP6_HUMAN	11	0.11268	0.11268	9.97008	1.0997	0.152298
0pt5mM / Ctrl	P22033	MUT	Methylmalonyl-CoA mutase, mitochondrial	MUTA_HUMAN	17	0.108584	0.108584	10.6544	1.10654	0.152316
0pt5mM / Ctrl	Q9NXD2	MTMR10	Myotubularin-related protein 10	MTMRA_HUMAN	14	-0.167552	0.167552	-12.3744	0.876256	0.152318
0pt5mM / Ctrl	Q8NHZ8	CDC26	Anaphase-promoting complex subunit CDC26	CDC26_HUMAN	1	-1.19788	1.19788	-47.5448	0.524552	0.152365
0pt5mM / Ctrl	O95336	PGLS	6-phosphogluconolactonase	6PGL_HUMAN	14	0.0795716	0.0795716	0.708491	1.00708	0.15272
0pt5mM / Ctrl	Q9NTZ6	RBM12	RNA-binding protein 12	RBM12_HUMAN	25	-0.0789956	0.0789956	-8.08268	0.919173	0.152919
0pt5mM / Ctrl	P55157	MTTP	Microsomal triglyceride transfer protein large subunit	MTP_HUMAN	1	0.17495	0.17495	13.4387	1.13439	0.152958
0pt5mM / Ctrl	Q86X10	RALGAPB	Ral GTPase-activating protein subunit beta	RLGPB_HUMAN	9	0.351174	0.351174	406.365	5.06365	0.153114
0pt5mM / Ctrl	Q8N983	MRPL43	39S ribosomal protein L43, mitochondrial	RM43_HUMAN	7	0.222792	0.222792	9.28348	1.09283	0.153114
0pt5mM / Ctrl	Q96S97	MYADM	Myeloid-associated differentiation marker	MYADM_HUMAN	6	0.190222	0.190222	21.3676	1.21368	0.153114
0pt5mM / Ctrl	Q5HYK3	COQ5	2-methoxy-6-polyprenyl-1,4-benzoquinol methylase, mitochondrial	COQ5_HUMAN	1	0.394163	0.394163	37.6379	1.37638	0.153152
0pt5mM / Ctrl	P17612	PRKACA	cAMP-dependent protein kinase catalytic subunit alpha	KAPCA_HUMAN	14	0.0944973	0.0944973	4.45184	1.04452	0.153378
0pt5mM / Ctrl	Q6P5R6	RPL22L1	60S ribosomal protein L22-like 1	RL22L_HUMAN	3	-0.300401	0.300401	-25.3301	0.746699	0.153769
0pt5mM / Ctrl	P34932	HSPA4	Heat shock 70 kDa protein 4	HSP74_HUMAN	47	-0.0732333	0.0732333	4.9419	1.04942	0.154239
0pt5mM / Ctrl	Q9Y6Y8	SEC23IP	SEC23-interacting protein	S23IP_HUMAN	25	-0.130977	0.130977	-11.7344	0.882656	0.154332
0pt5mM / Ctrl	Q14151	SAFB2	Scaffold attachment factor B2	SAFB2_HUMAN	25	-0.0669495	0.0669495	-5.6331	0.943669	0.154357
0pt5mM / Ctrl	Q13011	ECH1	Delta(3,5)-Delta(2,4)-dienoyl-CoA isomerase, mitochondrial	ECH1_HUMAN	10	0.220582	0.220582	3.68313	1.03683	0.155202
0pt5mM / Ctrl	Q6DKJ4	NXN	Nucleoredoxin	NXN_HUMAN	18	-0.0643666	0.0643666	-9.77457	0.902254	0.155449
0pt5mM / Ctrl	Q96C86	DCPS	m7GpppX diphosphatase	DCPS_HUMAN	12	0.138113	0.138113	8.78363	1.08784	0.155651
0pt5mM / Ctrl	Q9HAT2	SIAE	Sialate O-acetylesterase	SIAE_HUMAN	6	0.157243	0.157243	8.10958	1.0811	0.15587
0pt5mM / Ctrl	Q7Z417	NUFIP2	Nuclear fragile X mental retardation-interacting protein 2	NUFP2_HUMAN	20	-0.0913074	0.0913074	-0.45781	0.995422	0.155929
0pt5mM / Ctrl	Q9NVJ2	ARL8B	ADP-ribosylation factor-like protein 8B	ARL8B_HUMAN	14	0.285091	0.285091	5.96408	1.05964	0.156044
0pt5mM / Ctrl	Q9Y5S9	RBM8A	RNA-binding protein 8A	RBM8A_HUMAN	10	0.105199	0.105199	-2.30164	0.976984	0.156155
0pt5mM / Ctrl	Q16204	CCDC6	Coiled-coil domain-containing protein 6	CCDC6_HUMAN	16	0.0720439	0.0720439	-2.16918	0.978308	0.156292
0pt5mM / Ctrl	P00374	DHFR	Dihydrofolate reductase	DYR_HUMAN	3	0.152572	0.152572	11.8459	1.11846	0.156292
0pt5mM / Ctrl	Q8N5H3	FAM89B	Protein FAM89B	FA89B_HUMAN	1	1.08967	1.08967	69.9607	1.69961	0.156395
0pt5mM / Ctrl	B1ANS9	WDR64	WD repeat-containing protein 64	WDR64_HUMAN	2	0.178092	0.178092	5.36525	1.05365	0.156622
0pt5mM / Ctrl	O43432	EIF4G3	Eukaryotic translation initiation factor 4 gamma 3	IF4G3_HUMAN	20	0.101874	0.101874	-0.42053	0.995795	0.156733
0pt5mM / Ctrl	Q9BRT9	GINS4	DNA replication complex GINS protein SLD5	SLD5_HUMAN	4	-0.236298	0.236298	3.71972	1.0372	0.156853
0pt5mM / Ctrl	Q9Y5K8	ATP6V1D	V-type proton ATPase subunit D	VATD_HUMAN	11	0.17352	0.17352	39.4472	1.39447	0.156892
0pt5mM / Ctrl	O00161	SNAP23	Synaptosomal-associated protein 23	SNP23_HUMAN	15	-0.084901	0.084901	5.76663	1.05767	0.157144
0pt5mM / Ctrl	Q8N6M0	OTUD6B	OTU domain-containing protein 6B	OTU6B_HUMAN	8	0.329091	0.329091	16.5475	1.16547	0.157177
0pt5mM / Ctrl	P51687	SUOX	Sulfite oxidase, mitochondrial	SUOX_HUMAN	3	-0.193555	0.193555	-13.1524	0.868476	0.157561
0pt5mM / Ctrl	P0CAP2	POLR2M	DNA-directed RNA polymerase II subunit GRINL1A	GRL1A_HUMAN	2	-0.142514	0.142514	-10.1901	0.898099	0.157561
0pt5mM / Ctrl	P11233	RALA	Ras-related protein Ral-A	RALA_HUMAN	4	0.104627	0.104627	4.89398	1.04894	0.157573
0pt5mM / Ctrl	Q8NG11	TSPAN14	Tetraspanin-14	TSN14_HUMAN	6	0.298496	0.298496	5.88794	1.05888	0.15771
0pt5mM / Ctrl	Q9Y546	LRRC42	Leucine-rich repeat-containing protein 42	LRC42_HUMAN	1	-0.405966	0.405966	-23.3668	0.766332	0.15771
0pt5mM / Ctrl	O43251	RBFOX2	RNA binding protein fox-1 homolog 2	RFOX2_HUMAN	10	-0.193527	0.193527	8.43218	1.08432	0.15822
0pt5mM / Ctrl	Q9H583	HEATR1	HEAT repeat-containing protein 1	HEAT1_HUMAN	52	0.0692009	0.0692009	-5.69131	0.943087	0.158349
0pt5mM / Ctrl	Q96EM0	L3HYPDH	Trans-3-hydroxy-L-proline dehydratase	T3HPD_HUMAN	9	-0.0994657	0.0994657	-0.429983	0.9957	0.158385
0pt5mM / Ctrl	P62917	RPL8	60S ribosomal protein L8	RL8_HUMAN	15	-0.0671121	0.0671121	5.00756	1.05008	0.158684
0pt5mM / Ctrl	O15270	SPTLC2	Serine palmitoyltransferase 2	SPTC2_HUMAN	25	-0.0804959	0.0804959	8.16658	1.08167	0.159029
0pt5mM / Ctrl	P82921	MRPS21	28S ribosomal protein S21, mitochondrial	RT21_HUMAN	2	0.111957	0.111957	6.43191	1.06432	0.15913
0pt5mM / Ctrl	Q9Y6K5	OAS3	2'-5'-oligoadenylate synthase 3	OAS3_HUMAN	6	-0.17352	0.17352	0.493751	1.00494	0.159227
0pt5mM / Ctrl	P55268	LAMB2	Laminin subunit beta-2	LAMB2_HUMAN	2	-0.241873	0.241873	-15.2769	0.847231	0.159228
0pt5mM / Ctrl	Q9NZI7	UBP1	Upstream-binding protein 1	UBIP1_HUMAN	2	0.106484	0.106484	5.15866	1.05159	0.15952
0pt5mM / Ctrl	Q9NUQ7	UFSP2	Ufm1-specific protease 2	UFSP2_HUMAN	13	0.13862	0.13862	5.00608	1.05006	0.159579
0pt5mM / Ctrl	Q9UI14	RABAC1	Prenylated Rab acceptor protein 1	PRAF1_HUMAN	2	-0.172715	0.172715	-8.3234	0.916766	0.159596
0pt5mM / Ctrl	Q9NPQ8	RIC8A	Synembryn-A	RIC8A_HUMAN	19	0.114359	0.114359	-1.08481	0.989152	0.159805
0pt5mM / Ctrl	Q14012	CAMK1	Calcium/calmodulin-dependent protein kinase type 1	KCC1A_HUMAN	6	0.173645	0.173645	1.34662	1.01347	0.159937
0pt5mM / Ctrl	Q14562	DHX8	ATP-dependent RNA helicase DHX8	DHX8_HUMAN	9	-0.0660341	0.0660341	1.6165	1.01616	0.160139
0pt5mM / Ctrl	O00192	ARVCF	Armadillo repeat protein deleted in velo-cardio-facial syndrome	ARVC_HUMAN	14	-0.254535	0.254535	-32.8782	0.671218	0.160207
0pt5mM / Ctrl	Q96EE3	SEH1L	Nucleoporin SEH1	SEH1_HUMAN	7	-0.171552	0.171552	-20.9422	0.790578	0.160654
0pt5mM / Ctrl	Q9H0V9	LMAN2L	VIP36-like protein	LMA2L_HUMAN	7	-0.416943	0.416943	-63.8862	0.361138	0.160654
0pt5mM / Ctrl	Q7Z4N8	P4HA3	Prolyl 4-hydroxylase subunit alpha-3	P4HA3_HUMAN	9	-0.314274	0.314274	-14.8041	0.851959	0.160789
0pt5mM / Ctrl	Q8ND82	ZNF280C	Zinc finger protein 280C	Z280C_HUMAN	1	-1.89486	1.89486	-33.9792	0.660208	0.161342
0pt5mM / Ctrl	P48960	CD97	CD97 antigen	CD97_HUMAN	1	0.25658	0.25658	19.414	1.19414	0.161349
0pt5mM / Ctrl	P15621	ZNF44	Zinc finger protein 44	ZNF44_HUMAN	1	0.752616	0.752616	86.7943	1.86794	0.161415
0pt5mM / Ctrl	Q9UKJ5	CHIC2	Cysteine-rich hydrophobic domain-containing protein 2	CHIC2_HUMAN	2	-0.22852	0.22852	-7.80032	0.921997	0.161526
0pt5mM / Ctrl	Q9P0S9	TMEM14C	Transmembrane protein 14C	TM14C_HUMAN	3	0.111222	0.111222	10.6703	1.1067	0.161532
0pt5mM / Ctrl	Q9NUL3	STAU2	Double-stranded RNA-binding protein Staufen homolog 2	STAU2_HUMAN	13	-0.138485	0.138485	22.7572	1.22757	0.161532
0pt5mM / Ctrl	Q8N668	COMMD1	COMM domain-containing protein 1	COMD1_HUMAN	6	-0.531737	0.531737	-6.05289	0.939471	0.161532
0pt5mM / Ctrl	P15121	AKR1B1	Aldose reductase	ALDR_HUMAN	20	0.0849663	0.0849663	17.4948	1.17495	0.161684
0pt5mM / Ctrl	Q9UHA4	LAMTOR3	Ragulator complex protein LAMTOR3	LTOR3_HUMAN	6	0.21659	0.21659	17.5459	1.17546	0.161704
0pt5mM / Ctrl	P13929	ENO3	Beta-enolase	ENOB_HUMAN	2	0.310907	0.310907	3.22007	1.0322	0.161722
0pt5mM / Ctrl	Q9UJ70	NAGK	N-acetyl-D-glucosamine kinase	NAGK_HUMAN	18	0.0501345	0.0501345	0.675188	1.00675	0.16176
0pt5mM / Ctrl	Q9HBM1	SPC25	Kinetochore protein Spc25	SPC25_HUMAN	5	-0.129571	0.129571	-13.8708	0.861292	0.162466
0pt5mM / Ctrl	P45974	USP5	Ubiquitin carboxyl-terminal hydrolase 5	UBP5_HUMAN	39	0.0552834	0.0552834	8.13297	1.08133	0.162569
0pt5mM / Ctrl	O75369	FLNB	Filamin-B	FLNB_HUMAN	171	-0.035213	0.035213	-5.86501	0.94135	0.16404
0pt5mM / Ctrl	P61225	RAP2B	Ras-related protein Rap-2b	RAP2B_HUMAN	10	0.139735	0.139735	6.16636	1.06166	0.164113
0pt5mM / Ctrl	Q93063	EXT2	Exostosin-2	EXT2_HUMAN	4	0.380567	0.380567	35.7882	1.35788	0.164175
0pt5mM / Ctrl	Q07866	KLC1	Kinesin light chain 1	KLC1_HUMAN	24	0.0561786	0.0561786	4.22925	1.04229	0.164316
0pt5mM / Ctrl	Q7Z2W4	ZC3HAV1	Zinc finger CCCH-type antiviral protein 1	ZCCHV_HUMAN	34	0.0678494	0.0678494	5.7725	1.05772	0.165415
0pt5mM / Ctrl	Q12797	ASPH	Aspartyl/asparaginyl beta-hydroxylase	ASPH_HUMAN	23	-0.0527835	0.0527835	-1.55127	0.984487	0.165495
0pt5mM / Ctrl	P62714	PPP2CB	Serine/threonine-protein phosphatase 2A catalytic subunit beta isoform	PP2AB_HUMAN	14	0.0785899	0.0785899	-4.5167	0.954833	0.16565
0pt5mM / Ctrl	Q96JP5	ZFP91	E3 ubiquitin-protein ligase ZFP91	ZFP91_HUMAN	3	-0.167761	0.167761	-6.15984	0.938402	0.165836
0pt5mM / Ctrl	Q8NFW1	COL22A1	Collagen alpha-1(XXII) chain	COMA1_HUMAN	6	0.152535	0.152535	4.98464	1.04985	0.166157
0pt5mM / Ctrl	Q712K3	UBE2R2	Ubiquitin-conjugating enzyme E2 R2	UB2R2_HUMAN	5	0.364469	0.364469	20.3108	1.20311	0.166254
0pt5mM / Ctrl	Q9BTV4	TMEM43	Transmembrane protein 43	TMM43_HUMAN	23	0.137904	0.137904	6.1052	1.06105	0.166254
0pt5mM / Ctrl	Q8IUW5	RELL1	RELT-like protein 1	RELL1_HUMAN	4	0.360354	0.360354	45.2288	1.45229	0.166254
0pt5mM / Ctrl	Q12974	PTP4A2	Protein tyrosine phosphatase type IVA 2	TP4A2_HUMAN	6	0.0811893	0.0811893	7.18241	1.07182	0.166341
0pt5mM / Ctrl	Q92900	UPF1	Regulator of nonsense transcripts 1	RENT1_HUMAN	43	0.0351329	0.0351329	1.60111	1.01601	0.16639
0pt5mM / Ctrl	Q8NFZ8	CADM4	Cell adhesion molecule 4	CADM4_HUMAN	1	-0.186904	0.186904	-14.7892	0.852108	0.16639
0pt5mM / Ctrl	Q9Y3A5	SBDS	Ribosome maturation protein SBDS	SBDS_HUMAN	16	0.0732844	0.0732844	16.7991	1.16799	0.166915
0pt5mM / Ctrl	P06756	ITGAV	Integrin alpha-V	ITAV_HUMAN	43	-0.0517721	0.0517721	-6.27345	0.937265	0.167103
0pt5mM / Ctrl	P61086	UBE2K	Ubiquitin-conjugating enzyme E2 K	UBE2K_HUMAN	12	0.070011	0.070011	11.5591	1.11559	0.167159
0pt5mM / Ctrl	O43852	CALU	Calumenin	CALU_HUMAN	20	-0.0681041	0.0681041	-6.68539	0.933146	0.167218
0pt5mM / Ctrl	Q9UGM6	WARS2	Tryptophan--tRNA ligase, mitochondrial	SYWM_HUMAN	3	-0.334835	0.334835	-1.66474	0.983353	0.167442
0pt5mM / Ctrl	Q9NQW6	ANLN	Actin-binding protein anillin	ANLN_HUMAN	14	0.270371	0.270371	-4.42515	0.955748	0.16762
0pt5mM / Ctrl	P42226	STAT6	Signal transducer and activator of transcription 6	STAT6_HUMAN	16	0.0487904	0.0487904	-4.4461	0.955539	0.16762
0pt5mM / Ctrl	Q13555	CAMK2G	Calcium/calmodulin-dependent protein kinase type II subunit gamma	KCC2G_HUMAN	10	0.16613	0.16613	3.93913	1.03939	0.167777
0pt5mM / Ctrl	P56589	PEX3	Peroxisomal biogenesis factor 3	PEX3_HUMAN	3	0.105061	0.105061	8.17071	1.08171	0.167777
0pt5mM / Ctrl	Q12788	TBL3	Transducin beta-like protein 3	TBL3_HUMAN	20	0.1099	0.1099	21.1907	1.21191	0.167784
0pt5mM / Ctrl	Q5GLZ8	HERC4	Probable E3 ubiquitin-protein ligase HERC4	HERC4_HUMAN	20	0.0705454	0.0705454	7.91989	1.0792	0.167784
0pt5mM / Ctrl	Q9UNN5	FAF1	FAS-associated factor 1	FAF1_HUMAN	8	0.181972	0.181972	49.2341	1.49234	0.167784
0pt5mM / Ctrl	Q9BRT2	UQCC2	Ubiquinol-cytochrome-c reductase complex assembly factor 2	UQCC2_HUMAN	2	0.0963906	0.0963906	4.3431	1.04343	0.167784
0pt5mM / Ctrl	P19623	SRM	Spermidine synthase	SPEE_HUMAN	15	0.0539007	0.0539007	6.06931	1.06069	0.167794
0pt5mM / Ctrl	Q13769	THOC5	THO complex subunit 5 homolog	THOC5_HUMAN	9	-0.225648	0.225648	-44.5113	0.554887	0.167982
0pt5mM / Ctrl	Q9BVL4	SELO	Selenoprotein O	SELO_HUMAN	3	-0.196688	0.196688	-7.91367	0.920863	0.168213
0pt5mM / Ctrl	Q13322	GRB10	Growth factor receptor-bound protein 10	GRB10_HUMAN	11	-0.131438	0.131438	6.28883	1.06289	0.168376
0pt5mM / Ctrl	Q8WVB6	CHTF18	Chromosome transmission fidelity protein 18 homolog	CTF18_HUMAN	3	-0.248434	0.248434	-21.0859	0.789141	0.168494
0pt5mM / Ctrl	Q96L93	KIF16B	Kinesin-like protein KIF16B	KI16B_HUMAN	1	1.23133	1.23133	85.3658	1.85366	0.168494
0pt5mM / Ctrl	Q70Z35	PREX2	Phosphatidylinositol 3,4,5-trisphosphate-dependent Rac exchanger 2 protein	PREX2_HUMAN	4	-0.546533	0.546533	-16.5851	0.834149	0.168494
0pt5mM / Ctrl	Q6PJT7	ZC3H14	Zinc finger CCCH domain-containing protein 14	ZC3HE_HUMAN	19	0.0784764	0.0784764	17.782	1.17782	0.168521
0pt5mM / Ctrl	O95249	GOSR1	Golgi SNAP receptor complex member 1	GOSR1_HUMAN	9	0.300986	0.300986	3.37549	1.03375	0.168534
0pt5mM / Ctrl	P28799	GRN	Granulins	GRN_HUMAN	17	0.117762	0.117762	7.00173	1.07002	0.168534
0pt5mM / Ctrl	Q13206	DDX10	Probable ATP-dependent RNA helicase DDX10	DDX10_HUMAN	2	0.219616	0.219616	19.6021	1.19602	0.168565
0pt5mM / Ctrl	O15120	AGPAT2	1-acyl-sn-glycerol-3-phosphate acyltransferase beta	PLCB_HUMAN	1	0.318846	0.318846	24.1265	1.24126	0.168832
0pt5mM / Ctrl	O00622	CYR61	Protein CYR61	CYR61_HUMAN	3	-0.291081	0.291081	-8.06386	0.919361	0.168869
0pt5mM / Ctrl	Q13190	STX5	Syntaxin-5	STX5_HUMAN	9	-0.0780376	0.0780376	-4.2123	0.957877	0.1691
0pt5mM / Ctrl	Q13112	CHAF1B	Chromatin assembly factor 1 subunit B	CAF1B_HUMAN	3	-0.152881	0.152881	-6.41896	0.93581	0.1691
0pt5mM / Ctrl	P10909	CLU	Clusterin	CLUS_HUMAN	16	-0.137905	0.137905	-18.5684	0.814316	0.16914
0pt5mM / Ctrl	Q8NDH2	CCDC168	Coiled-coil domain-containing protein 168	CC168_HUMAN	6	-0.133425	0.133425	-1.07403	0.98926	0.169167
0pt5mM / Ctrl	Q2VPB7	AP5B1	AP-5 complex subunit beta-1	AP5B1_HUMAN	4	0.355591	0.355591	-1.82917	0.981708	0.169176
0pt5mM / Ctrl	O15541	RNF113A	RING finger protein 113A	R113A_HUMAN	1	0.191144	0.191144	13.9456	1.13946	0.169356
0pt5mM / Ctrl	P62829	RPL23	60S ribosomal protein L23	RL23_HUMAN	9	-0.148434	0.148434	-1.36914	0.986309	0.169383
0pt5mM / Ctrl	Q9NQ32	C11orf16	Uncharacterized protein C11orf16	CK016_HUMAN	1	1.0509	1.0509	92.5806	1.92581	0.169482
0pt5mM / Ctrl	P10515	DLAT	Dihydrolipoyllysine-residue acetyltransferase component of pyruvate dehydrogenase complex, mitochondrial	ODP2_HUMAN	16	0.107094	0.107094	4.72042	1.0472	0.169485
0pt5mM / Ctrl	P47914	RPL29	60S ribosomal protein L29	RL29_HUMAN	2	-0.119784	0.119784	-7.79591	0.922041	0.169485
0pt5mM / Ctrl	Q9UL26	RAB22A	Ras-related protein Rab-22A	RB22A_HUMAN	2	0.254347	0.254347	16.607	1.16607	0.169785
0pt5mM / Ctrl	Q9H223	EHD4	EH domain-containing protein 4	EHD4_HUMAN	26	0.061888	0.061888	2.54676	1.02547	0.169991
0pt5mM / Ctrl	Q9HD26	GOPC	Golgi-associated PDZ and coiled-coil motif-containing protein	GOPC_HUMAN	11	0.192894	0.192894	-22.2977	0.777023	0.170022
0pt5mM / Ctrl	Q13442	PDAP1	28 kDa heat- and acid-stable phosphoprotein	HAP28_HUMAN	6	0.222796	0.222796	-6.94574	0.930543	0.170253
0pt5mM / Ctrl	P07738	BPGM	Bisphosphoglycerate mutase	PMGE_HUMAN	9	-0.0942709	0.0942709	-7.05681	0.929432	0.170877
0pt5mM / Ctrl	Q99816	TSG101	Tumor susceptibility gene 101 protein	TS101_HUMAN	11	-0.120927	0.120927	1.80788	1.01808	0.170877
0pt5mM / Ctrl	Q6PL18;Q9ULI0	ATAD2;ATAD2B	ATPase family AAA domain-containing protein 2;ATPase family AAA domain-containing protein 2B	ATAD2_HUMAN;ATD2B_HUMAN	1	0.435657	0.435657	32.0879	1.32088	0.17089
0pt5mM / Ctrl	O75915	ARL6IP5	PRA1 family protein 3	PRAF3_HUMAN	8	-0.0984003	0.0984003	-4.90376	0.950962	0.170953
0pt5mM / Ctrl	Q7Z3J2	C16orf62	UPF0505 protein C16orf62	CP062_HUMAN	20	0.0688988	0.0688988	0.277265	1.00277	0.171263
0pt5mM / Ctrl	Q9HD33	MRPL47	39S ribosomal protein L47, mitochondrial	RM47_HUMAN	7	0.0821329	0.0821329	12.9533	1.12953	0.171264
0pt5mM / Ctrl	Q16352	INA	Alpha-internexin	AINX_HUMAN	1	1.16653	1.16653	125.19	2.2519	0.171409
0pt5mM / Ctrl	Q9Y3D0	FAM96B	Mitotic spindle-associated MMXD complex subunit MIP18	MIP18_HUMAN	4	-0.162382	0.162382	-4.772	0.95228	0.171775
0pt5mM / Ctrl	Q9Y320	TMX2	Thioredoxin-related transmembrane protein 2	TMX2_HUMAN	8	0.657286	0.657286	-3.09862	0.969014	0.171858
0pt5mM / Ctrl	Q00325	SLC25A3	Phosphate carrier protein, mitochondrial	MPCP_HUMAN	15	0.0818126	0.0818126	4.81081	1.04811	0.171971
0pt5mM / Ctrl	P53582	METAP1	Methionine aminopeptidase 1	MAP11_HUMAN	14	0.168296	0.168296	4.89235	1.04892	0.172211
0pt5mM / Ctrl	Q5JSZ5	PRRC2B	Protein PRRC2B	PRC2B_HUMAN	11	-0.17725	0.17725	-12.8701	0.871299	0.172211
0pt5mM / Ctrl	Q86UP2	KTN1	Kinectin	KTN1_HUMAN	74	-0.0520203	0.0520203	-4.40984	0.955902	0.172417
0pt5mM / Ctrl	Q13185	CBX3	Chromobox protein homolog 3	CBX3_HUMAN	8	-0.0681092	0.0681092	-9.63292	0.903671	0.172417
0pt5mM / Ctrl	Q96MT7	CFAP44	Cilia- and flagella-associated protein 44	CFA44_HUMAN	1	-0.226497	0.226497	-14.5664	0.854336	0.172417
0pt5mM / Ctrl	P21810	BGN	Biglycan	PGS1_HUMAN	12	-0.263504	0.263504	-18.9013	0.810987	0.172514
0pt5mM / Ctrl	P50748	KNTC1	Kinetochore-associated protein 1	KNTC1_HUMAN	9	-0.188331	0.188331	2.3337	1.02334	0.172514
0pt5mM / Ctrl	Q9P2B4	CTTNBP2NL	CTTNBP2 N-terminal-like protein	CT2NL_HUMAN	17	0.0818176	0.0818176	-8.9851	0.910149	0.173183
0pt5mM / Ctrl	Q13439	GOLGA4	Golgin subfamily A member 4	GOGA4_HUMAN	32	-0.134746	0.134746	2.03796	1.02038	0.173598
0pt5mM / Ctrl	Q15286	RAB35	Ras-related protein Rab-35	RAB35_HUMAN	5	-0.0965625	0.0965625	-5.51437	0.944856	0.173598
0pt5mM / Ctrl	Q15843	NEDD8	NEDD8	NEDD8_HUMAN	4	0.133754	0.133754	5.7173	1.05717	0.173598
0pt5mM / Ctrl	O95825	CRYZL1	Quinone oxidoreductase-like protein 1	QORL1_HUMAN	4	0.122978	0.122978	3.13401	1.03134	0.173623
0pt5mM / Ctrl	O96000	NDUFB10	NADH dehydrogenase [ubiquinone] 1 beta subcomplex subunit 10	NDUBA_HUMAN	8	0.0612496	0.0612496	-3.61196	0.96388	0.173869
0pt5mM / Ctrl	P19971	TYMP	Thymidine phosphorylase	TYPH_HUMAN	2	0.338731	0.338731	28.0486	1.28049	0.174098
0pt5mM / Ctrl	Q9Y6E0	STK24	Serine/threonine-protein kinase 24	STK24_HUMAN	11	0.109872	0.109872	21.424	1.21424	0.174478
0pt5mM / Ctrl	Q9Y2J2	EPB41L3	Band 4.1-like protein 3	E41L3_HUMAN	43	-0.0518376	0.0518376	-6.29046	0.937095	0.174543
0pt5mM / Ctrl	P56211	ARPP19	cAMP-regulated phosphoprotein 19	ARP19_HUMAN	7	0.142433	0.142433	10.5453	1.10545	0.174543
0pt5mM / Ctrl	Q9NVH2	INTS7	Integrator complex subunit 7	INT7_HUMAN	10	-0.110947	0.110947	7.10737	1.07107	0.174543
0pt5mM / Ctrl	Q8N543	OGFOD1	Prolyl 3-hydroxylase OGFOD1	OGFD1_HUMAN	10	0.125183	0.125183	1.35234	1.01352	0.17472
0pt5mM / Ctrl	Q9BXJ0	C1QTNF5	Complement C1q tumor necrosis factor-related protein 5	C1QT5_HUMAN	5	-0.219124	0.219124	-39.0092	0.609908	0.174836
0pt5mM / Ctrl	P16402	HIST1H1D	Histone H1.3	H13_HUMAN	7	-0.551627	0.551627	-1.54968	0.984503	0.174916
0pt5mM / Ctrl	P40227	CCT6A	T-complex protein 1 subunit zeta	TCPZ_HUMAN	26	-0.0387061	0.0387061	-0.429225	0.995708	0.17507
0pt5mM / Ctrl	Q13247	SRSF6	Serine/arginine-rich splicing factor 6	SRSF6_HUMAN	11	0.071971	0.071971	7.20212	1.07202	0.175238
0pt5mM / Ctrl	P20674	COX5A	Cytochrome c oxidase subunit 5A, mitochondrial	COX5A_HUMAN	9	-0.0679588	0.0679588	-6.92894	0.930711	0.175784
0pt5mM / Ctrl	Q8IYS2	KIAA2013	Uncharacterized protein KIAA2013	K2013_HUMAN	5	-0.123508	0.123508	1.78069	1.01781	0.176065
0pt5mM / Ctrl	Q92759	GTF2H4	General transcription factor IIH subunit 4	TF2H4_HUMAN	8	0.248163	0.248163	8.17777	1.08178	0.1761
0pt5mM / Ctrl	Q9NWX5	ASB6	Ankyrin repeat and SOCS box protein 6	ASB6_HUMAN	4	0.570745	0.570745	107.876	2.07876	0.176169
0pt5mM / Ctrl	Q16543	CDC37	Hsp90 co-chaperone Cdc37	CDC37_HUMAN	14	0.0764936	0.0764936	-4.49754	0.955025	0.176173
0pt5mM / Ctrl	Q9H4A6	GOLPH3	Golgi phosphoprotein 3	GOLP3_HUMAN	9	0.490699	0.490699	-12.5428	0.874572	0.176318
0pt5mM / Ctrl	Q8IXI1	RHOT2	Mitochondrial Rho GTPase 2	MIRO2_HUMAN	8	-0.187693	0.187693	-12.9952	0.870048	0.176643
0pt5mM / Ctrl	P62158	CALM1	Calmodulin	CALM_HUMAN	13	0.0595201	0.0595201	1.84059	1.01841	0.176728
0pt5mM / Ctrl	O94966	USP19	Ubiquitin carboxyl-terminal hydrolase 19	UBP19_HUMAN	2	0.247498	0.247498	16.3507	1.16351	0.176841
0pt5mM / Ctrl	Q86TS9	MRPL52	39S ribosomal protein L52, mitochondrial	RM52_HUMAN	3	0.165958	0.165958	20.4791	1.20479	0.177487
0pt5mM / Ctrl	Q12981	BNIP1	Vesicle transport protein SEC20	SEC20_HUMAN	5	0.0995723	0.0995723	4.59389	1.04594	0.178058
0pt5mM / Ctrl	Q9H1C7	CYSTM1	Cysteine-rich and transmembrane domain-containing protein 1	CYTM1_HUMAN	2	0.325298	0.325298	27.6322	1.27632	0.178169
0pt5mM / Ctrl	Q9H0D6	XRN2	5'-3' exoribonuclease 2	XRN2_HUMAN	37	-0.0879449	0.0879449	0.0813653	1.00081	0.178552
0pt5mM / Ctrl	Q01543	FLI1	Friend leukemia integration 1 transcription factor	FLI1_HUMAN	8	-0.217539	0.217539	-0.00797719	0.99992	0.178552
0pt5mM / Ctrl	Q6GYQ0	RALGAPA1	Ral GTPase-activating protein subunit alpha-1	RGPA1_HUMAN	1	0.566011	0.566011	41.032	1.41032	0.178823
0pt5mM / Ctrl	Q15645	TRIP13	Pachytene checkpoint protein 2 homolog	PCH2_HUMAN	21	-0.0813061	0.0813061	-7.66978	0.923302	0.178861
0pt5mM / Ctrl	O00170	AIP	AH receptor-interacting protein	AIP_HUMAN	11	-0.0677494	0.0677494	-2.33631	0.976637	0.178902
[truncated: 3,395 more rows]

## Sheet: 2_GO_1mM_vs_Ctrl_HUVEC
#Output table from Spectronaut filtered for the comparison of HUVEC treated with glyoxal with 1 mM vs. Ctrl.
Comparison (group1/group2)	Group	Genes	ProteinDescriptions	ProteinNames	# Unique Total Peptides	AVG Log2 Ratio	Absolute AVG Log2 Ratio	% Change	Ratio	Qvalue
1mM / Ctrl	P04275	VWF	von Willebrand factor	VWF_HUMAN	104	-1.22408	1.22408	-29.1293	0.708707	1.08e-156
1mM / Ctrl	P98160	HSPG2	Basement membrane-specific heparan sulfate proteoglycan core protein	PGBM_HUMAN	101	-1.38796	1.38796	-67.179	0.32821	3.26e-130
1mM / Ctrl	P78527	PRKDC	DNA-dependent protein kinase catalytic subunit	PRKDC_HUMAN	198	-0.414479	0.414479	-32.5063	0.674937	1.9e-86
1mM / Ctrl	P41250	GARS	Glycine--tRNA ligase	SYG_HUMAN	36	1.04142	1.04142	111.681	2.11681	4.34e-80
1mM / Ctrl	P02751	FN1	Fibronectin	FINC_HUMAN	64	-0.88615	0.88615	-39.5907	0.604093	1.77e-72
1mM / Ctrl	P35580	MYH10	Myosin-10	MYH10_HUMAN	116	-0.526534	0.526534	-11.7178	0.882822	3.94e-65
1mM / Ctrl	P08195	SLC3A2	4F2 cell-surface antigen heavy chain	4F2_HUMAN	22	1.50231	1.50231	218.708	3.18708	1.16e-61
1mM / Ctrl	P42224	STAT1	Signal transducer and activator of transcription 1-alpha/beta	STAT1_HUMAN	35	-1.06778	1.06778	-57.7901	0.422099	4.72e-61
1mM / Ctrl	P54577	YARS	Tyrosine--tRNA ligase, cytoplasmic	SYYC_HUMAN	38	0.667765	0.667765	71.4933	1.71493	5.24e-60
1mM / Ctrl	P09601	HMOX1	Heme oxygenase 1	HMOX1_HUMAN	18	3.88621	3.88621	3872.09	39.7209	7.99e-59
1mM / Ctrl	Q9Y617	PSAT1	Phosphoserine aminotransferase	SERC_HUMAN	21	1.59649	1.59649	240.576	3.40576	3.87e-53
1mM / Ctrl	P49591	SARS	Serine--tRNA ligase, cytoplasmic	SYSC_HUMAN	33	0.812788	0.812788	170.84	2.7084	5.64e-53
1mM / Ctrl	Q00341	HDLBP	Vigilin	VIGLN_HUMAN	58	-0.626927	0.626927	-28.9564	0.710436	1.22e-48
1mM / Ctrl	Q16881	TXNRD1	Thioredoxin reductase 1, cytoplasmic	TRXR1_HUMAN	26	0.737247	0.737247	67.6827	1.67683	5.22e-44
1mM / Ctrl	Q9NY15	STAB1	Stabilin-1	STAB1_HUMAN	39	-1.02564	1.02564	-47.8913	0.521087	2.45e-43
1mM / Ctrl	P48681	NES	Nestin	NEST_HUMAN	70	-0.452194	0.452194	-30.8543	0.691457	1.23e-41
1mM / Ctrl	P11413	G6PD	Glucose-6-phosphate 1-dehydrogenase	G6PD_HUMAN	43	0.667325	0.667325	50.202	1.50202	3.37e-41
1mM / Ctrl	P33993	MCM7	DNA replication licensing factor MCM7	MCM7_HUMAN	36	-0.807143	0.807143	-45.6113	0.543887	1.39e-38
1mM / Ctrl	Q16822	PCK2	Phosphoenolpyruvate carboxykinase [GTP], mitochondrial	PCKGM_HUMAN	30	1.01564	1.01564	119.717	2.19717	9.45e-38
1mM / Ctrl	Q04446	GBE1	1,4-alpha-glucan-branching enzyme	GLGB_HUMAN	38	0.483348	0.483348	40.7439	1.40744	7.98e-35
1mM / Ctrl	Q02952	AKAP12	A-kinase anchor protein 12	AKA12_HUMAN	73	0.693465	0.693465	84.0387	1.84039	1.38e-34
1mM / Ctrl	Q15021	NCAPD2	Condensin complex subunit 1	CND1_HUMAN	40	-0.994356	0.994356	-44.4157	0.555843	2.41e-31
1mM / Ctrl	Q10472	GALNT1	Polypeptide N-acetylgalactosaminyltransferase 1	GALT1_HUMAN	24	-0.645312	0.645312	-41.2868	0.587132	4.68e-31
1mM / Ctrl	Q15149	PLEC	Plectin	PLEC_HUMAN	298	0.201359	0.201359	302.595	4.02595	7.52e-31
1mM / Ctrl	O43175	PHGDH	D-3-phosphoglycerate dehydrogenase	SERA_HUMAN	25	0.869019	0.869019	94.8149	1.94815	3.93e-30
1mM / Ctrl	P49589	CARS	Cysteine--tRNA ligase, cytoplasmic	SYCC_HUMAN	33	0.753807	0.753807	70.9718	1.70972	5.8e-30
1mM / Ctrl	Q8NBS9	TXNDC5	Thioredoxin domain-containing protein 5	TXND5_HUMAN	26	-0.906635	0.906635	-34.5683	0.654317	1.15e-29
1mM / Ctrl	Q9P2E9	RRBP1	Ribosome-binding protein 1	RRBP1_HUMAN	57	-0.50193	0.50193	-30.9667	0.690333	1.98e-28
1mM / Ctrl	P49321	NASP	Nuclear autoantigenic sperm protein	NASP_HUMAN	36	-0.619613	0.619613	-37.9838	0.620162	7.32e-27
1mM / Ctrl	P04818	TYMS	Thymidylate synthase	TYSY_HUMAN	13	-1.71236	1.71236	-69.3383	0.306617	2.4e-26
1mM / Ctrl	Q9UGI8	TES	Testin	TES_HUMAN	20	0.501687	0.501687	48.1986	1.48199	3.49e-26
1mM / Ctrl	Q16531	DDB1	DNA damage-binding protein 1	DDB1_HUMAN	48	-0.405766	0.405766	-25.7569	0.742431	6.37e-26
1mM / Ctrl	P09486	SPARC	SPARC	SPRC_HUMAN	11	-0.985138	0.985138	-46.5057	0.534943	7.34e-26
1mM / Ctrl	Q14980	NUMA1	Nuclear mitotic apparatus protein 1	NUMA1_HUMAN	96	-0.404426	0.404426	6.65106	1.06651	2.04e-25
1mM / Ctrl	P46939	UTRN	Utrophin	UTRO_HUMAN	109	-0.289333	0.289333	-17.3833	0.826167	3.42e-25
1mM / Ctrl	P23381	WARS	Tryptophan--tRNA ligase, cytoplasmic	SYWC_HUMAN	29	0.564598	0.564598	31.2673	1.31267	6.13e-25
1mM / Ctrl	Q13201	MMRN1	Multimerin-1	MMRN1_HUMAN	38	-0.631913	0.631913	-47.4767	0.525233	8.89e-25
1mM / Ctrl	P05121	SERPINE1	Plasminogen activator inhibitor 1	PAI1_HUMAN	19	0.889449	0.889449	66.2076	1.66208	1.07e-24
1mM / Ctrl	Q92597	NDRG1	Protein NDRG1	NDRG1_HUMAN	11	1.27599	1.27599	134.089	2.34089	1.07e-24
1mM / Ctrl	O00560	SDCBP	Syntenin-1	SDCB1_HUMAN	14	0.994742	0.994742	90.8837	1.90884	5.42e-24
1mM / Ctrl	Q14571	ITPR2	Inositol 1,4,5-trisphosphate receptor type 2	ITPR2_HUMAN	60	-0.562909	0.562909	32.5197	1.3252	1.2e-23
1mM / Ctrl	Q93050	ATP6V0A1	V-type proton ATPase 116 kDa subunit a isoform 1	VPP1_HUMAN	17	0.513467	0.513467	44.9121	1.44912	1.37e-23
1mM / Ctrl	P13667	PDIA4	Protein disulfide-isomerase A4	PDIA4_HUMAN	47	-0.429579	0.429579	-1.96294	0.980371	2.66e-23
1mM / Ctrl	O00151	PDLIM1	PDZ and LIM domain protein 1	PDLI1_HUMAN	20	-0.72328	0.72328	-43.9544	0.560456	3.52e-23
1mM / Ctrl	P33992	MCM5	DNA replication licensing factor MCM5	MCM5_HUMAN	35	-0.767625	0.767625	-3.42501	0.96575	3.52e-23
1mM / Ctrl	P07996	THBS1	Thrombospondin-1	TSP1_HUMAN	16	-0.896628	0.896628	-48.9625	0.510375	1.19e-22
1mM / Ctrl	P14625	HSP90B1	Endoplasmin	ENPL_HUMAN	58	-0.53183	0.53183	-27.3889	0.726111	2.19e-22
1mM / Ctrl	P50281	MMP14	Matrix metalloproteinase-14	MMP14_HUMAN	17	0.77778	0.77778	45.248	1.45248	3.07e-22
1mM / Ctrl	P23921	RRM1	Ribonucleoside-diphosphate reductase large subunit	RIR1_HUMAN	34	-0.870941	0.870941	-52.9736	0.470264	5.15e-22
1mM / Ctrl	P08648	ITGA5	Integrin alpha-5	ITA5_HUMAN	25	0.475391	0.475391	59.786	1.59786	5.38e-22
1mM / Ctrl	Q9UPN3	MACF1	Microtubule-actin cross-linking factor 1, isoforms 1/2/3/5	MACF1_HUMAN	254	-0.202865	0.202865	11.9144	1.11914	8.98e-22
1mM / Ctrl	Q9Y2D5	AKAP2	A-kinase anchor protein 2	AKAP2_HUMAN	34	0.585612	0.585612	45.9186	1.45919	1.03e-21
1mM / Ctrl	P08243	ASNS	Asparagine synthetase [glutamine-hydrolyzing]	ASNS_HUMAN	23	1.03995	1.03995	99.2276	1.99228	1.43e-21
1mM / Ctrl	Q32MZ4	LRRFIP1	Leucine-rich repeat flightless-interacting protein 1	LRRF1_HUMAN	27	0.596221	0.596221	29.7923	1.29792	2.07e-21
1mM / Ctrl	Q14566	MCM6	DNA replication licensing factor MCM6	MCM6_HUMAN	35	-0.646657	0.646657	-38.6868	0.613132	3.38e-21
1mM / Ctrl	Q99536	VAT1	Synaptic vesicle membrane protein VAT-1 homolog	VAT1_HUMAN	25	0.658984	0.658984	70.1917	1.70192	7.25e-21
1mM / Ctrl	P04040	CAT	Catalase	CATA_HUMAN	26	-0.629568	0.629568	-35.9673	0.640327	1.25e-20
1mM / Ctrl	P25205	MCM3	DNA replication licensing factor MCM3	MCM3_HUMAN	39	-0.581825	0.581825	-38.8458	0.611542	1.91e-20
1mM / Ctrl	P29317	EPHA2	Ephrin type-A receptor 2	EPHA2_HUMAN	32	0.783969	0.783969	-47.5453	0.524547	4.14e-20
1mM / Ctrl	P42166	TMPO	Lamina-associated polypeptide 2, isoform alpha	LAP2A_HUMAN	27	-0.613645	0.613645	-32.1369	0.678631	4.84e-20
1mM / Ctrl	Q9UDY4	DNAJB4	DnaJ homolog subfamily B member 4	DNJB4_HUMAN	17	-0.558778	0.558778	-26.5175	0.734825	1.57e-19
1mM / Ctrl	Q8IWU6	SULF1	Extracellular sulfatase Sulf-1	SULF1_HUMAN	18	-1.56207	1.56207	-77.3782	0.226218	2.23e-19
1mM / Ctrl	P09874	PARP1	Poly [ADP-ribose] polymerase 1	PARP1_HUMAN	53	-0.359055	0.359055	-16.3248	0.836752	2.77e-19
1mM / Ctrl	P49736	MCM2	DNA replication licensing factor MCM2	MCM2_HUMAN	32	-0.716542	0.716542	-24.3979	0.756021	3.53e-19
1mM / Ctrl	P00491	PNP	Purine nucleoside phosphorylase	PNPH_HUMAN	18	0.654342	0.654342	49.4108	1.49411	4.43e-19
1mM / Ctrl	P39748	FEN1	Flap endonuclease 1	FEN1_HUMAN	15	-0.786816	0.786816	-40.4083	0.595917	5.8e-19
1mM / Ctrl	Q9BV57	ADI1	1,2-dihydroxy-3-keto-5-methylthiopentene dioxygenase	MTND_HUMAN	10	-0.650347	0.650347	-33.1622	0.668378	6.26e-19
1mM / Ctrl	P21281	ATP6V1B2	V-type proton ATPase subunit B, brain isoform	VATB2_HUMAN	24	0.331423	0.331423	23.4266	1.23427	6.99e-19
1mM / Ctrl	P17174	GOT1	Aspartate aminotransferase, cytoplasmic	AATC_HUMAN	24	0.560419	0.560419	43.9281	1.43928	1.07e-18
1mM / Ctrl	O75051	PLXNA2	Plexin-A2	PLXA2_HUMAN	26	0.587734	0.587734	21.6302	1.2163	1.5e-18
1mM / Ctrl	Q86UX7	FERMT3	Fermitin family homolog 3	URP2_HUMAN	30	0.627736	0.627736	43.9881	1.43988	1.75e-18
1mM / Ctrl	P17655	CAPN2	Calpain-2 catalytic subunit	CAN2_HUMAN	37	0.338473	0.338473	30.1898	1.3019	2.11e-18
1mM / Ctrl	Q7Z6Z7	HUWE1	E3 ubiquitin-protein ligase HUWE1	HUWE1_HUMAN	95	-0.30569	0.30569	48.5767	1.48577	2.9e-18
1mM / Ctrl	P42892	ECE1	Endothelin-converting enzyme 1	ECE1_HUMAN	33	0.366092	0.366092	35.9667	1.35967	3.61e-18
1mM / Ctrl	P50552	VASP	Vasodilator-stimulated phosphoprotein	VASP_HUMAN	22	0.432683	0.432683	35.1361	1.35136	3.94e-18
1mM / Ctrl	P14923	JUP	Junction plakoglobin	PLAK_HUMAN	31	-0.430538	0.430538	-28.7198	0.712802	4.26e-18
1mM / Ctrl	P15559	NQO1	NAD(P)H dehydrogenase [quinone] 1	NQO1_HUMAN	17	1.22774	1.22774	143.636	2.43636	5.05e-18
1mM / Ctrl	O14828	SCAMP3	Secretory carrier-associated membrane protein 3	SCAM3_HUMAN	7	0.59211	0.59211	51.551	1.51551	6.27e-18
1mM / Ctrl	Q01518	CAP1	Adenylyl cyclase-associated protein 1	CAP1_HUMAN	30	0.420057	0.420057	31.0056	1.31006	7.87e-18
1mM / Ctrl	Q9NQC3	RTN4	Reticulon-4	RTN4_HUMAN	14	0.881042	0.881042	44.5416	1.44542	8.39e-18
1mM / Ctrl	P36776	LONP1	Lon protease homolog, mitochondrial	LONM_HUMAN	40	0.434066	0.434066	72.2475	1.72248	1.39e-17
1mM / Ctrl	Q02809	PLOD1	Procollagen-lysine,2-oxoglutarate 5-dioxygenase 1	PLOD1_HUMAN	37	-0.468738	0.468738	-26.2817	0.737183	1.74e-17
1mM / Ctrl	Q14315	FLNC	Filamin-C	FLNC_HUMAN	117	0.239799	0.239799	-48.4938	0.515062	1.94e-17
1mM / Ctrl	P02794	FTH1	Ferritin heavy chain	FRIH_HUMAN	10	1.31929	1.31929	146.271	2.46271	3.15e-17
1mM / Ctrl	P04062	GBA	Glucosylceramidase	GLCM_HUMAN	19	0.648832	0.648832	37.5437	1.37544	3.22e-17
1mM / Ctrl	P33991	MCM4	DNA replication licensing factor MCM4	MCM4_HUMAN	36	-0.635425	0.635425	-41.1006	0.588994	6.13e-17
1mM / Ctrl	Q12805	EFEMP1	EGF-containing fibulin-like extracellular matrix protein 1	FBLN3_HUMAN	18	-1.28797	1.28797	-27.641	0.72359	6.13e-17
1mM / Ctrl	P07355	ANXA2	Annexin A2	ANXA2_HUMAN	34	0.343229	0.343229	37.6206	1.37621	6.16e-17
1mM / Ctrl	P27708	CAD	CAD protein	PYR1_HUMAN	73	-0.247412	0.247412	-12.2056	0.877944	7.4e-17
1mM / Ctrl	P49327	FASN	Fatty acid synthase	FAS_HUMAN	109	-0.236566	0.236566	2.26536	1.02265	7.69e-17
1mM / Ctrl	P27797	CALR	Calreticulin	CALR_HUMAN	42	-0.497209	0.497209	-32.2548	0.677452	1.01e-16
1mM / Ctrl	P17301	ITGA2	Integrin alpha-2	ITA2_HUMAN	34	0.759247	0.759247	67.3332	1.67333	1.51e-16
1mM / Ctrl	Q03252	LMNB2	Lamin-B2	LMNB2_HUMAN	44	-0.359095	0.359095	-0.513053	0.994869	1.51e-16
1mM / Ctrl	P11717	IGF2R	Cation-independent mannose-6-phosphate receptor	MPRI_HUMAN	38	0.416583	0.416583	1.37594	1.01376	1.72e-16
1mM / Ctrl	O43615	TIMM44	Mitochondrial import inner membrane translocase subunit TIM44	TIM44_HUMAN	17	0.508074	0.508074	39.303	1.39303	1.93e-16
1mM / Ctrl	P56192	MARS	Methionine--tRNA ligase, cytoplasmic	SYMC_HUMAN	40	0.320803	0.320803	21.1116	1.21112	2.09e-16
1mM / Ctrl	Q63HN8	RNF213	E3 ubiquitin-protein ligase RNF213	RN213_HUMAN	62	-0.408265	0.408265	-37.0131	0.629869	2.91e-16
1mM / Ctrl	P43121	MCAM	Cell surface glycoprotein MUC18	MUC18_HUMAN	27	0.425893	0.425893	32.5018	1.32502	3.2e-16
1mM / Ctrl	P11308	ERG	Transcriptional regulator ERG	ERG_HUMAN	17	-0.377833	0.377833	-23.8765	0.761235	3.26e-16
1mM / Ctrl	P54886	ALDH18A1	Delta-1-pyrroline-5-carboxylate synthase	P5CS_HUMAN	38	-0.385074	0.385074	-25.8609	0.741391	3.41e-16
1mM / Ctrl	Q9BWD1	ACAT2	Acetyl-CoA acetyltransferase, cytosolic	THIC_HUMAN	16	-0.543364	0.543364	-19.5895	0.804105	8.95e-16
1mM / Ctrl	P13995	MTHFD2	Bifunctional methylenetetrahydrofolate dehydrogenase/cyclohydrolase, mitochondrial	MTDC_HUMAN	15	1.16823	1.16823	40.2713	1.40271	2.58e-15
1mM / Ctrl	Q8IVF2	AHNAK2	Protein AHNAK2	AHNK2_HUMAN	105	0.358891	0.358891	-53.4983	0.465017	2.93e-15
1mM / Ctrl	Q13501	SQSTM1	Sequestosome-1	SQSTM_HUMAN	18	0.659878	0.659878	106.683	2.06683	3.12e-15
1mM / Ctrl	P04083	ANXA1	Annexin A1	ANXA1_HUMAN	30	0.421939	0.421939	32.9023	1.32902	3.41e-15
1mM / Ctrl	P30101	PDIA3	Protein disulfide-isomerase A3	PDIA3_HUMAN	40	-0.440213	0.440213	-28.041	0.71959	4.52e-15
1mM / Ctrl	P46013	MKI67	Antigen KI-67	KI67_HUMAN	51	-0.750803	0.750803	-47.6791	0.523209	6.71e-15
1mM / Ctrl	Q9H910	HN1L	Hematological and neurological expressed 1-like protein	HN1L_HUMAN	7	-0.461537	0.461537	-26.5139	0.734861	7.22e-15
1mM / Ctrl	P78347	GTF2I	General transcription factor II-I	GTF2I_HUMAN	38	-0.559048	0.559048	12.7219	1.12722	7.86e-15
1mM / Ctrl	P58335	ANTXR2	Anthrax toxin receptor 2	ANTR2_HUMAN	8	1.23786	1.23786	112.278	2.12278	7.98e-15
1mM / Ctrl	Q8ND71	GIMAP8	GTPase IMAP family member 8	GIMA8_HUMAN	35	-0.632177	0.632177	-24.5948	0.754052	9.96e-15
1mM / Ctrl	P48507	GCLM	Glutamate--cysteine ligase regulatory subunit	GSH0_HUMAN	11	1.02867	1.02867	157.969	2.57969	1.05e-14
1mM / Ctrl	Q8IVL6	P3H3	Prolyl 3-hydroxylase 3	P3H3_HUMAN	21	-0.59422	0.59422	-42.7482	0.572518	1.1e-14
1mM / Ctrl	O95347	SMC2	Structural maintenance of chromosomes protein 2	SMC2_HUMAN	35	-0.658403	0.658403	-33.0621	0.669379	2.45e-14
1mM / Ctrl	Q9H857	NT5DC2	5'-nucleotidase domain-containing protein 2	NT5D2_HUMAN	24	-0.478665	0.478665	-23.2578	0.767422	3.08e-14
1mM / Ctrl	P61106	RAB14	Ras-related protein Rab-14	RAB14_HUMAN	16	0.296073	0.296073	18.891	1.18891	3.49e-14
1mM / Ctrl	O95340	PAPSS2	Bifunctional 3'-phosphoadenosine 5'-phosphosulfate synthase 2	PAPS2_HUMAN	33	0.355951	0.355951	16.5801	1.1658	4.02e-14
1mM / Ctrl	P12821	ACE	Angiotensin-converting enzyme	ACE_HUMAN	38	-0.75835	0.75835	-70.6151	0.293849	4.66e-14
1mM / Ctrl	Q09666	AHNAK	Neuroblast differentiation-associated protein AHNAK	AHNK_HUMAN	282	0.120293	0.120293	12.2411	1.12241	7.61e-14
1mM / Ctrl	P07947	YES1	Tyrosine-protein kinase Yes	YES_HUMAN	22	0.49594	0.49594	39.9097	1.3991	8.2e-14
1mM / Ctrl	Q9UDR5	AASS	Alpha-aminoadipic semialdehyde synthase, mitochondrial	AASS_HUMAN	14	-0.590996	0.590996	-23.9159	0.760841	1.05e-13
1mM / Ctrl	O43592	XPOT	Exportin-T	XPOT_HUMAN	30	0.511194	0.511194	-40.7702	0.592298	1.48e-13
1mM / Ctrl	Q92626	PXDN	Peroxidasin homolog	PXDN_HUMAN	46	0.34447	0.34447	35.9292	1.35929	1.66e-13
1mM / Ctrl	Q12846	STX4	Syntaxin-4	STX4_HUMAN	12	0.422908	0.422908	42.6807	1.42681	1.66e-13
1mM / Ctrl	O00159	MYO1C	Unconventional myosin-Ic	MYO1C_HUMAN	62	0.287028	0.287028	16.1022	1.16102	1.92e-13
1mM / Ctrl	O00541	PES1	Pescadillo homolog	PESC_HUMAN	22	0.38998	0.38998	4.62035	1.0462	2.31e-13
1mM / Ctrl	P05783	KRT18	Keratin, type I cytoskeletal 18	K1C18_HUMAN	17	-0.48748	0.48748	-38.309	0.61691	3.77e-13
1mM / Ctrl	P52701	MSH6	DNA mismatch repair protein Msh6	MSH6_HUMAN	27	-0.574003	0.574003	-32.3135	0.676865	5.14e-13
1mM / Ctrl	P12270	TPR	Nucleoprotein TPR	TPR_HUMAN	89	-0.217297	0.217297	12.6755	1.12676	5.52e-13
1mM / Ctrl	Q15003	NCAPH	Condensin complex subunit 2	CND2_HUMAN	13	-0.921406	0.921406	-22.0318	0.779682	7.92e-13
1mM / Ctrl	O95817	BAG3	BAG family molecular chaperone regulator 3	BAG3_HUMAN	27	0.440409	0.440409	28.485	1.28485	1.02e-12
1mM / Ctrl	Q7L523	RRAGA	Ras-related GTP-binding protein A	RRAGA_HUMAN	11	0.410574	0.410574	25.0586	1.25059	1.02e-12
1mM / Ctrl	Q96AP7	ESAM	Endothelial cell-selective adhesion molecule	ESAM_HUMAN	15	0.479419	0.479419	27.4914	1.27491	1.06e-12
1mM / Ctrl	Q92974	ARHGEF2	Rho guanine nucleotide exchange factor 2	ARHG2_HUMAN	43	0.374971	0.374971	15.5669	1.15567	1.54e-12
1mM / Ctrl	P09455	RBP1	Retinol-binding protein 1	RET1_HUMAN	11	-0.762054	0.762054	-43.7403	0.562597	1.69e-12
1mM / Ctrl	Q9UEY8	ADD3	Gamma-adducin	ADDG_HUMAN	17	-0.523237	0.523237	-26.5448	0.734552	2.18e-12
1mM / Ctrl	O15294	OGT	UDP-N-acetylglucosamine--peptide N-acetylglucosaminyltransferase 110 kDa subunit	OGT1_HUMAN	23	-0.637943	0.637943	-46.4172	0.535828	2.5e-12
1mM / Ctrl	O00299	CLIC1	Chloride intracellular channel protein 1	CLIC1_HUMAN	18	0.433836	0.433836	30.1569	1.30157	3.12e-12
1mM / Ctrl	P18858	LIG1	DNA ligase 1	DNLI1_HUMAN	16	-0.871831	0.871831	-15.0764	0.849236	3.13e-12
1mM / Ctrl	Q9Y608	LRRFIP2	Leucine-rich repeat flightless-interacting protein 2	LRRF2_HUMAN	16	0.540601	0.540601	42.8245	1.42824	3.17e-12
1mM / Ctrl	P00352	ALDH1A1	Retinal dehydrogenase 1	AL1A1_HUMAN	33	-0.450972	0.450972	-33.3944	0.666056	3.28e-12
1mM / Ctrl	O43776	NARS	Asparagine--tRNA ligase, cytoplasmic	SYNC_HUMAN	27	0.430457	0.430457	36.3015	1.36302	4.02e-12
1mM / Ctrl	Q6IAA8	LAMTOR1	Ragulator complex protein LAMTOR1	LTOR1_HUMAN	7	0.335606	0.335606	26.748	1.26748	4.45e-12
1mM / Ctrl	Q9UDY2	TJP2	Tight junction protein ZO-2	ZO2_HUMAN	53	0.260795	0.260795	8.96791	1.08968	6.7e-12
1mM / Ctrl	Q92820	GGH	Gamma-glutamyl hydrolase	GGH_HUMAN	13	-0.399557	0.399557	-14.2719	0.857281	8.78e-12
1mM / Ctrl	P54619	PRKAG1	5'-AMP-activated protein kinase subunit gamma-1	AAKG1_HUMAN	13	0.70781	0.70781	46.3506	1.46351	8.87e-12
1mM / Ctrl	Q6IBS0	TWF2	Twinfilin-2	TWF2_HUMAN	20	0.373089	0.373089	24.9967	1.24997	8.88e-12
1mM / Ctrl	P48735	IDH2	Isocitrate dehydrogenase [NADP], mitochondrial	IDHP_HUMAN	24	-0.438898	0.438898	7.4752	1.07475	9.23e-12
1mM / Ctrl	P13797	PLS3	Plastin-3	PLST_HUMAN	51	0.265198	0.265198	24.1139	1.24114	1.08e-11
1mM / Ctrl	P01008	SERPINC1	Antithrombin-III	ANT3_HUMAN	9	0.987884	0.987884	63.5776	1.63578	1.11e-11
1mM / Ctrl	P23458	JAK1	Tyrosine-protein kinase JAK1	JAK1_HUMAN	24	0.686131	0.686131	-18.3547	0.816453	1.2e-11
1mM / Ctrl	Q5T0D9	TPRG1L	Tumor protein p63-regulated gene 1-like protein	TPRGL_HUMAN	5	0.861356	0.861356	89.4425	1.89442	1.2e-11
1mM / Ctrl	P00367	GLUD1	Glutamate dehydrogenase 1, mitochondrial	DHE3_HUMAN	28	0.305101	0.305101	22.2683	1.22268	1.32e-11
1mM / Ctrl	P28340	POLD1	DNA polymerase delta catalytic subunit	DPOD1_HUMAN	18	-0.724407	0.724407	15.2246	1.15225	1.6e-11
1mM / Ctrl	P28482	MAPK1	Mitogen-activated protein kinase 1	MK01_HUMAN	26	0.271355	0.271355	25.3359	1.25336	1.83e-11
1mM / Ctrl	O60271	SPAG9	C-Jun-amino-terminal kinase-interacting protein 4	JIP4_HUMAN	31	0.37723	0.37723	12.6288	1.12629	2.26e-11
1mM / Ctrl	O94979	SEC31A	Protein transport protein Sec31A	SC31A_HUMAN	38	-0.292582	0.292582	-20.1932	0.798068	2.51e-11
1mM / Ctrl	P07339	CTSD	Cathepsin D	CATD_HUMAN	18	0.39142	0.39142	19.8123	1.19812	2.55e-11
1mM / Ctrl	P50453	SERPINB9	Serpin B9	SPB9_HUMAN	19	-0.332962	0.332962	-16.2409	0.837591	2.71e-11
1mM / Ctrl	P14868	DARS	Aspartate--tRNA ligase, cytoplasmic	SYDC_HUMAN	36	0.343076	0.343076	24.9835	1.24983	2.72e-11
1mM / Ctrl	Q96C19	EFHD2	EF-hand domain-containing protein D2	EFHD2_HUMAN	15	0.436448	0.436448	41.8194	1.41819	2.78e-11
1mM / Ctrl	P11388	TOP2A	DNA topoisomerase 2-alpha	TOP2A_HUMAN	46	-0.573149	0.573149	19.9914	1.19991	2.92e-11
1mM / Ctrl	Q53EL6	PDCD4	Programmed cell death protein 4	PDCD4_HUMAN	19	-0.639295	0.639295	-27.991	0.72009	3.2e-11
1mM / Ctrl	P09493	TPM1	Tropomyosin alpha-1 chain	TPM1_HUMAN	5	-1.2825	1.2825	-58.8943	0.411057	3.57e-11
1mM / Ctrl	P46821	MAP1B	Microtubule-associated protein 1B	MAP1B_HUMAN	90	0.216341	0.216341	35.5753	1.35575	3.78e-11
1mM / Ctrl	Q9UIQ6	LNPEP	Leucyl-cystinyl aminopeptidase	LCAP_HUMAN	28	0.415055	0.415055	11.3912	1.11391	4.36e-11
1mM / Ctrl	P68104	EEF1A1	Elongation factor 1-alpha 1	EF1A1_HUMAN	35	0.480233	0.480233	28.6489	1.28649	4.38e-11
1mM / Ctrl	P05067	APP	Amyloid beta A4 protein	A4_HUMAN	25	0.475177	0.475177	52.8541	1.52854	4.48e-11
1mM / Ctrl	Q14914	PTGR1	Prostaglandin reductase 1	PTGR1_HUMAN	15	1.05628	1.05628	122.225	2.22225	4.5e-11
1mM / Ctrl	Q9P258	RCC2	Protein RCC2	RCC2_HUMAN	23	-0.376533	0.376533	-31.9729	0.680271	4.58e-11
1mM / Ctrl	P06493	CDK1	Cyclin-dependent kinase 1	CDK1_HUMAN	22	-0.845066	0.845066	-47.7643	0.522357	5.3e-11
1mM / Ctrl	P36957	DLST	Dihydrolipoyllysine-residue succinyltransferase component of 2-oxoglutarate dehydrogenase complex, mitochondrial	ODO2_HUMAN	17	0.352043	0.352043	30.2417	1.30242	5.38e-11
1mM / Ctrl	P30043	BLVRB	Flavin reductase (NADPH)	BLVRB_HUMAN	9	0.686002	0.686002	44.7812	1.44781	5.58e-11
1mM / Ctrl	P06737	PYGL	Glycogen phosphorylase, liver form	PYGL_HUMAN	29	-0.310249	0.310249	-16.6603	0.833397	5.75e-11
1mM / Ctrl	Q8N1G4	LRRC47	Leucine-rich repeat-containing protein 47	LRC47_HUMAN	22	0.186439	0.186439	9.12802	1.09128	6.32e-11
1mM / Ctrl	P02545	LMNA	Prelamin-A/C	LMNA_HUMAN	48	0.224347	0.224347	13.7675	1.13768	8.99e-11
1mM / Ctrl	P52292	KPNA2	Importin subunit alpha-1	IMA1_HUMAN	19	-0.706911	0.706911	-40.9639	0.590361	9e-11
1mM / Ctrl	Q15758	SLC1A5	Neutral amino acid transporter B(0)	AAAT_HUMAN	8	1.07043	1.07043	98.5026	1.98503	9.21e-11
1mM / Ctrl	Q96PU8	QKI	Protein quaking	QKI_HUMAN	15	-0.43158	0.43158	-17.572	0.82428	9.84e-11
1mM / Ctrl	Q04837	SSBP1	Single-stranded DNA-binding protein, mitochondrial	SSBP_HUMAN	10	0.536274	0.536274	42.0724	1.42072	1.01e-10
1mM / Ctrl	P50579	METAP2	Methionine aminopeptidase 2	MAP2_HUMAN	18	0.520204	0.520204	65.0533	1.65053	1.08e-10
1mM / Ctrl	Q9BXF6	RAB11FIP5	Rab11 family-interacting protein 5	RFIP5_HUMAN	13	0.778824	0.778824	58.5288	1.58529	1.13e-10
1mM / Ctrl	P48163	ME1	NADP-dependent malic enzyme	MAOX_HUMAN	18	0.812047	0.812047	72.8637	1.72864	1.41e-10
1mM / Ctrl	P51813	BMX	Cytoplasmic tyrosine-protein kinase BMX	BMX_HUMAN	32	-0.596071	0.596071	-15.5007	0.844993	1.43e-10
1mM / Ctrl	O00592	PODXL	Podocalyxin	PODXL_HUMAN	10	0.932385	0.932385	105.223	2.05223	1.46e-10
1mM / Ctrl	Q9NPH2	ISYNA1	Inositol-3-phosphate synthase 1	INO1_HUMAN	10	-0.738159	0.738159	-35.6068	0.643932	1.58e-10
1mM / Ctrl	Q0VF96	CGNL1	Cingulin-like protein 1	CGNL1_HUMAN	28	-0.710442	0.710442	76.4699	1.7647	1.58e-10
1mM / Ctrl	P43246	MSH2	DNA mismatch repair protein Msh2	MSH2_HUMAN	23	-0.478088	0.478088	-23.0259	0.769741	1.83e-10
1mM / Ctrl	TRYP_PIG	NaN	Trypsin - Sus scrofa (Pig).	NaN	5	0.603123	0.603123	65.0432	1.65043	1.84e-10
1mM / Ctrl	Q16576	RBBP7	Histone-binding protein RBBP7	RBBP7_HUMAN	19	-0.299642	0.299642	-13.7442	0.862558	1.9e-10
1mM / Ctrl	Q9Y3Z3	SAMHD1	Deoxynucleoside triphosphate triphosphohydrolase SAMHD1	SAMH1_HUMAN	23	-0.5605	0.5605	-49.4038	0.505962	1.96e-10
1mM / Ctrl	Q6IQ22	RAB12	Ras-related protein Rab-12	RAB12_HUMAN	10	0.577112	0.577112	50.9316	1.50932	1.99e-10
1mM / Ctrl	Q92542	NCSTN	Nicastrin	NICA_HUMAN	14	0.639515	0.639515	7.47317	1.07473	2.31e-10
1mM / Ctrl	O14896	IRF6	Interferon regulatory factor 6	IRF6_HUMAN	10	-1.03022	1.03022	-44.6626	0.553374	2.45e-10
1mM / Ctrl	P49419	ALDH7A1	Alpha-aminoadipic semialdehyde dehydrogenase	AL7A1_HUMAN	22	-0.322317	0.322317	-19.5866	0.804134	2.64e-10
1mM / Ctrl	Q6PKG0	LARP1	La-related protein 1	LARP1_HUMAN	42	0.297618	0.297618	-13.1693	0.868307	2.66e-10
1mM / Ctrl	Q9NZJ4	SACS	Sacsin	SACS_HUMAN	26	-0.573297	0.573297	-30.4342	0.695658	2.87e-10
1mM / Ctrl	O75533	SF3B1	Splicing factor 3B subunit 1	SF3B1_HUMAN	63	-0.187997	0.187997	-15.3837	0.846163	3.03e-10
1mM / Ctrl	P33316	DUT	Deoxyuridine 5'-triphosphate nucleotidohydrolase, mitochondrial	DUT_HUMAN	12	-0.934334	0.934334	-49.2813	0.507187	3.25e-10
1mM / Ctrl	Q9Y4L1	HYOU1	Hypoxia up-regulated protein 1	HYOU1_HUMAN	47	-0.478446	0.478446	-21.7889	0.782111	3.59e-10
1mM / Ctrl	P02743	APCS	Serum amyloid P-component	SAMP_HUMAN	7	1.65093	1.65093	142.998	2.42998	3.79e-10
1mM / Ctrl	P51149	RAB7A	Ras-related protein Rab-7a	RAB7A_HUMAN	15	0.493523	0.493523	50.2381	1.50238	3.97e-10
1mM / Ctrl	O14639	ABLIM1	Actin-binding LIM protein 1	ABLM1_HUMAN	29	-0.548232	0.548232	-35.9723	0.640277	4.06e-10
1mM / Ctrl	O60488	ACSL4	Long-chain-fatty-acid--CoA ligase 4	ACSL4_HUMAN	21	0.451938	0.451938	15.1874	1.15187	5.02e-10
1mM / Ctrl	Q9Y4D7	PLXND1	Plexin-D1	PLXD1_HUMAN	42	-0.216629	0.216629	-17.8052	0.821948	5.07e-10
1mM / Ctrl	P11586	MTHFD1	C-1-tetrahydrofolate synthase, cytoplasmic	C1TC_HUMAN	49	-0.259716	0.259716	-24.6672	0.753328	5.84e-10
1mM / Ctrl	P29279	CTGF	Connective tissue growth factor	CTGF_HUMAN	13	-0.701843	0.701843	-37.465	0.62535	6.28e-10
1mM / Ctrl	Q13330	MTA1	Metastasis-associated protein MTA1	MTA1_HUMAN	15	-0.509878	0.509878	-30.4291	0.695709	6.85e-10
1mM / Ctrl	P61026	RAB10	Ras-related protein Rab-10	RAB10_HUMAN	9	0.354175	0.354175	21.651	1.21651	7.67e-10
1mM / Ctrl	P00390	GSR	Glutathione reductase, mitochondrial	GSHR_HUMAN	19	0.531593	0.531593	38.5676	1.38568	7.73e-10
1mM / Ctrl	O75312	ZPR1	Zinc finger protein ZPR1	ZPR1_HUMAN	13	0.481995	0.481995	31.7576	1.31758	9.4e-10
1mM / Ctrl	Q14195	DPYSL3	Dihydropyrimidinase-related protein 3	DPYL3_HUMAN	30	-0.323176	0.323176	-30.0603	0.699397	9.96e-10
1mM / Ctrl	Q15397	PUM3	Pumilio homolog 3	PUM3_HUMAN	20	0.40392	0.40392	31.0237	1.31024	1.01e-09
1mM / Ctrl	O60716	CTNND1	Catenin delta-1	CTND1_HUMAN	48	-0.264345	0.264345	-19.4267	0.805733	1.15e-09
1mM / Ctrl	Q96QV1	HHIP	Hedgehog-interacting protein	HHIP_HUMAN	15	-0.499044	0.499044	-18.4582	0.815418	1.46e-09
1mM / Ctrl	Q96P70	IPO9	Importin-9	IPO9_HUMAN	36	-0.316929	0.316929	-20.748	0.79252	1.54e-09
1mM / Ctrl	P04406	GAPDH	Glyceraldehyde-3-phosphate dehydrogenase	G3P_HUMAN	23	0.515058	0.515058	16.8762	1.16876	1.68e-09
1mM / Ctrl	Q14008	CKAP5	Cytoskeleton-associated protein 5	CKAP5_HUMAN	63	-0.227983	0.227983	6.29575	1.06296	1.68e-09
1mM / Ctrl	Q9H089	LSG1	Large subunit GTPase 1 homolog	LSG1_HUMAN	20	0.393353	0.393353	30.245	1.30245	1.77e-09
1mM / Ctrl	P26358	DNMT1	DNA (cytosine-5)-methyltransferase 1	DNMT1_HUMAN	25	-0.680458	0.680458	-6.0695	0.939305	1.87e-09
1mM / Ctrl	P05556	ITGB1	Integrin beta-1	ITB1_HUMAN	32	0.322259	0.322259	5.6057	1.05606	1.95e-09
1mM / Ctrl	P46934	NEDD4	E3 ubiquitin-protein ligase NEDD4	NEDD4_HUMAN	14	0.411716	0.411716	13.5454	1.13545	2.01e-09
1mM / Ctrl	P51003	PAPOLA	Poly(A) polymerase alpha	PAPOA_HUMAN	20	-0.333191	0.333191	-24.2451	0.757549	2.27e-09
1mM / Ctrl	Q9NTJ3	SMC4	Structural maintenance of chromosomes protein 4	SMC4_HUMAN	43	-0.498368	0.498368	36.0575	1.36057	2.36e-09
1mM / Ctrl	Q9NYU2	UGGT1	UDP-glucose:glycoprotein glucosyltransferase 1	UGGG1_HUMAN	61	-0.264209	0.264209	-27.3104	0.726896	2.6e-09
1mM / Ctrl	O43704	SULT1B1	Sulfotransferase family cytosolic 1B member 1	ST1B1_HUMAN	14	-0.62649	0.62649	-22.2187	0.777813	2.6e-09
1mM / Ctrl	Q86WR0	CCDC25	Coiled-coil domain-containing protein 25	CCD25_HUMAN	7	-0.434571	0.434571	0.413214	1.00413	2.78e-09
1mM / Ctrl	O95864	FADS2	Fatty acid desaturase 2	FADS2_HUMAN	6	-1.95515	1.95515	-72.8941	0.271059	2.91e-09
1mM / Ctrl	Q9HCE1	MOV10	Putative helicase MOV-10	MOV10_HUMAN	30	-0.437709	0.437709	-22.3537	0.776463	3.22e-09
1mM / Ctrl	Q8WUM4	PDCD6IP	Programmed cell death 6-interacting protein	PDC6I_HUMAN	46	0.181353	0.181353	53.4576	1.53458	3.68e-09
1mM / Ctrl	Q9UJX3	ANAPC7	Anaphase-promoting complex subunit 7	APC7_HUMAN	15	-0.432041	0.432041	-20.0296	0.799704	4.03e-09
1mM / Ctrl	Q13045	FLII	Protein flightless-1 homolog	FLII_HUMAN	43	0.380882	0.380882	34.7612	1.34761	4.26e-09
1mM / Ctrl	Q9BVP2	GNL3	Guanine nucleotide-binding protein-like 3	GNL3_HUMAN	22	0.247002	0.247002	20.1072	1.20107	4.7e-09
1mM / Ctrl	P46060	RANGAP1	Ran GTPase-activating protein 1	RAGP1_HUMAN	36	-0.433923	0.433923	-9.25502	0.90745	4.93e-09
1mM / Ctrl	Q9UI12	ATP6V1H	V-type proton ATPase subunit H	VATH_HUMAN	20	0.233208	0.233208	16.7548	1.16755	5.01e-09
1mM / Ctrl	P37173	TGFBR2	TGF-beta receptor type-2	TGFR2_HUMAN	12	0.58159	0.58159	-8.43689	0.915631	5.05e-09
1mM / Ctrl	P46100	ATRX	Transcriptional regulator ATRX	ATRX_HUMAN	19	-0.537146	0.537146	3.29896	1.03299	5.14e-09
1mM / Ctrl	P21333	FLNA	Filamin-A	FLNA_HUMAN	142	0.190181	0.190181	13.9312	1.13931	5.68e-09
1mM / Ctrl	P52209	PGD	6-phosphogluconate dehydrogenase, decarboxylating	6PGD_HUMAN	29	0.329314	0.329314	18.1184	1.18118	5.84e-09
1mM / Ctrl	Q14839	CHD4	Chromodomain-helicase-DNA-binding protein 4	CHD4_HUMAN	66	-0.308126	0.308126	-0.503322	0.994967	6.07e-09
1mM / Ctrl	O00625	PIR	Pirin	PIR_HUMAN	16	-0.502324	0.502324	-45.9712	0.540288	7.16e-09
1mM / Ctrl	Q8N699	MYCT1	Myc target protein 1	MYCT1_HUMAN	5	1.08743	1.08743	122.225	2.22225	8.38e-09
1mM / Ctrl	Q9BRK5	SDF4	45 kDa calcium-binding protein	CAB45_HUMAN	13	-0.41219	0.41219	-30.8016	0.691984	9.17e-09
1mM / Ctrl	Q13425	SNTB2	Beta-2-syntrophin	SNTB2_HUMAN	20	-0.264827	0.264827	-17.6429	0.823571	9.29e-09
1mM / Ctrl	O75717	WDHD1	WD repeat and HMG-box DNA-binding protein 1	WDHD1_HUMAN	11	-1.0007	1.0007	-39.768	0.60232	9.44e-09
1mM / Ctrl	Q14764	MVP	Major vault protein	MVP_HUMAN	54	0.383044	0.383044	15.247	1.15247	9.68e-09
1mM / Ctrl	Q9Y696	CLIC4	Chloride intracellular channel protein 4	CLIC4_HUMAN	20	0.271613	0.271613	25.7982	1.25798	9.81e-09
1mM / Ctrl	P49796	RGS3	Regulator of G-protein signaling 3	RGS3_HUMAN	9	-0.591437	0.591437	-37.4398	0.625602	9.88e-09
1mM / Ctrl	P22234	PAICS	Multifunctional protein ADE2	PUR6_HUMAN	21	-0.30806	0.30806	-23.5793	0.764207	1.09e-08
1mM / Ctrl	Q12891	HYAL2	Hyaluronidase-2	HYAL2_HUMAN	7	1.02201	1.02201	72.2103	1.7221	1.12e-08
1mM / Ctrl	P53621	COPA	Coatomer subunit alpha	COPA_HUMAN	68	-0.16132	0.16132	-8.45372	0.915463	1.26e-08
1mM / Ctrl	P38936	CDKN1A	Cyclin-dependent kinase inhibitor 1	CDN1A_HUMAN	4	1.11334	1.11334	149.408	2.49408	1.28e-08
1mM / Ctrl	O00629	KPNA4	Importin subunit alpha-3	IMA3_HUMAN	16	0.420003	0.420003	23.3368	1.23337	1.53e-08
1mM / Ctrl	Q9Y5V3	MAGED1	Melanoma-associated antigen D1	MAGD1_HUMAN	8	-0.917266	0.917266	-41.9887	0.580113	1.74e-08
1mM / Ctrl	Q92945	KHSRP	Far upstream element-binding protein 2	FUBP2_HUMAN	31	-0.374167	0.374167	-19.658	0.80342	1.89e-08
1mM / Ctrl	P27361	MAPK3	Mitogen-activated protein kinase 3	MK03_HUMAN	18	0.410839	0.410839	28.5803	1.2858	2e-08
1mM / Ctrl	P21283	ATP6V1C1	V-type proton ATPase subunit C 1	VATC1_HUMAN	22	0.299437	0.299437	30.5398	1.3054	2.21e-08
1mM / Ctrl	P22695	UQCRC2	Cytochrome b-c1 complex subunit 2, mitochondrial	QCR2_HUMAN	21	0.327038	0.327038	13.107	1.13107	2.39e-08
1mM / Ctrl	Q9Y624	F11R	Junctional adhesion molecule A	JAM1_HUMAN	12	-0.441073	0.441073	-27.9599	0.720401	2.41e-08
1mM / Ctrl	A6NHR9	SMCHD1	Structural maintenance of chromosomes flexible hinge domain-containing protein 1	SMHD1_HUMAN	22	-0.409845	0.409845	-6.24349	0.937565	2.46e-08
1mM / Ctrl	Q9NZJ9	NUDT4	Diphosphoinositol polyphosphate phosphohydrolase 2	NUDT4_HUMAN	7	-0.677761	0.677761	-30.9735	0.690265	2.51e-08
1mM / Ctrl	Q8WWM7	ATXN2L	Ataxin-2-like protein	ATX2L_HUMAN	31	0.359994	0.359994	36.7771	1.36777	2.51e-08
1mM / Ctrl	P28838	LAP3	Cytosol aminopeptidase	AMPL_HUMAN	28	-0.334738	0.334738	-20.4001	0.795999	2.54e-08
1mM / Ctrl	P23284	PPIB	Peptidyl-prolyl cis-trans isomerase B	PPIB_HUMAN	15	-0.436172	0.436172	-15.6295	0.843705	2.59e-08
1mM / Ctrl	Q9Y3A5	SBDS	Ribosome maturation protein SBDS	SBDS_HUMAN	16	0.327423	0.327423	40.089	1.40089	2.95e-08
1mM / Ctrl	Q02880	TOP2B	DNA topoisomerase 2-beta	TOP2B_HUMAN	38	-0.29961	0.29961	-25.8383	0.741617	3.02e-08
1mM / Ctrl	Q9Y6M5	SLC30A1	Zinc transporter 1	ZNT1_HUMAN	7	0.635041	0.635041	23.9125	1.23912	3.1e-08
1mM / Ctrl	P37837	TALDO1	Transaldolase	TALDO_HUMAN	20	0.304152	0.304152	29.6138	1.29614	3.35e-08
1mM / Ctrl	P13010	XRCC5	X-ray repair cross-complementing protein 5	XRCC5_HUMAN	49	-0.193415	0.193415	-16.8027	0.831973	3.95e-08
1mM / Ctrl	P46087	NOP2	Probable 28S rRNA (cytosine(4447)-C(5))-methyltransferase	NOP2_HUMAN	28	0.264722	0.264722	6.85127	1.06851	4.62e-08
1mM / Ctrl	O15231	ZNF185	Zinc finger protein 185	ZN185_HUMAN	29	0.882249	0.882249	103.225	2.03225	5.09e-08
1mM / Ctrl	Q8TAQ2	SMARCC2	SWI/SNF complex subunit SMARCC2	SMRC2_HUMAN	31	-0.340129	0.340129	-12.2329	0.877671	5.5e-08
1mM / Ctrl	P45973	CBX5	Chromobox protein homolog 5	CBX5_HUMAN	8	-0.705381	0.705381	-33.1744	0.668256	5.69e-08
1mM / Ctrl	Q14344	GNA13	Guanine nucleotide-binding protein subunit alpha-13	GNA13_HUMAN	14	0.476588	0.476588	29.0193	1.29019	5.72e-08
1mM / Ctrl	P46781	RPS9	40S ribosomal protein S9	RS9_HUMAN	20	-0.316195	0.316195	-5.07956	0.949204	5.99e-08
1mM / Ctrl	P04899	GNAI2	Guanine nucleotide-binding protein G(i) subunit alpha-2	GNAI2_HUMAN	20	0.300914	0.300914	17.1459	1.17146	6.11e-08
1mM / Ctrl	Q8WUH6	TMEM263	Transmembrane protein 263	TM263_HUMAN	4	-0.617017	0.617017	-43.4634	0.565366	6.41e-08
1mM / Ctrl	P31930	UQCRC1	Cytochrome b-c1 complex subunit 1, mitochondrial	QCR1_HUMAN	21	0.295772	0.295772	36.307	1.36307	6.44e-08
1mM / Ctrl	P07814	EPRS	Bifunctional glutamate/proline--tRNA ligase	SYEP_HUMAN	80	0.319763	0.319763	-1.58751	0.984125	6.92e-08
1mM / Ctrl	P32119	PRDX2	Peroxiredoxin-2	PRDX2_HUMAN	16	-0.30721	0.30721	-24.3719	0.756281	8.27e-08
1mM / Ctrl	O00231	PSMD11	26S proteasome non-ATPase regulatory subunit 11	PSD11_HUMAN	29	0.235591	0.235591	1.58564	1.01586	8.63e-08
1mM / Ctrl	P21926	CD9	CD9 antigen	CD9_HUMAN	5	0.738457	0.738457	80.2638	1.80264	9.11e-08
1mM / Ctrl	P04080	CSTB	Cystatin-B	CYTB_HUMAN	8	0.462623	0.462623	25.5989	1.25599	1.06e-07
1mM / Ctrl	P63165	SUMO1	Small ubiquitin-related modifier 1	SUMO1_HUMAN	5	-0.70033	0.70033	-40.3109	0.596891	1.07e-07
1mM / Ctrl	Q14683	SMC1A	Structural maintenance of chromosomes protein 1A	SMC1A_HUMAN	47	-0.271712	0.271712	-12.0726	0.879274	1.1e-07
1mM / Ctrl	Q8IWE2	FAM114A1	Protein NOXP20	NXP20_HUMAN	17	-0.497053	0.497053	-21.6092	0.783908	1.1e-07
1mM / Ctrl	Q9BRX5	GINS3	DNA replication complex GINS protein PSF3	PSF3_HUMAN	8	-1.09739	1.09739	-59.3377	0.406623	1.11e-07
1mM / Ctrl	P60842	EIF4A1	Eukaryotic initiation factor 4A-I	IF4A1_HUMAN	33	0.249302	0.249302	14.7536	1.14754	1.2e-07
1mM / Ctrl	Q15382	RHEB	GTP-binding protein Rheb	RHEB_HUMAN	9	0.437765	0.437765	37.4142	1.37414	1.25e-07
1mM / Ctrl	Q9H8H0	NOL11	Nucleolar protein 11	NOL11_HUMAN	17	0.307753	0.307753	11.6598	1.1166	1.28e-07
1mM / Ctrl	Q9Y314	NOSIP	Nitric oxide synthase-interacting protein	NOSIP_HUMAN	12	0.277103	0.277103	21.7331	1.21733	1.31e-07
1mM / Ctrl	P12956	XRCC6	X-ray repair cross-complementing protein 6	XRCC6_HUMAN	38	-0.203119	0.203119	-3.08794	0.969121	1.31e-07
1mM / Ctrl	Q96D15	RCN3	Reticulocalbin-3	RCN3_HUMAN	13	-0.382456	0.382456	-26.6083	0.733917	1.36e-07
1mM / Ctrl	Q15436	SEC23A	Protein transport protein Sec23A	SC23A_HUMAN	34	-0.244036	0.244036	-20.8676	0.791324	1.45e-07
1mM / Ctrl	Q9Y5B9	SUPT16H	FACT complex subunit SPT16	SP16H_HUMAN	47	-0.277166	0.277166	-24.4587	0.755413	1.52e-07
1mM / Ctrl	Q8N392	ARHGAP18	Rho GTPase-activating protein 18	RHG18_HUMAN	27	-0.533218	0.533218	152.636	2.52636	1.54e-07
1mM / Ctrl	Q9UMY4	SNX12	Sorting nexin-12	SNX12_HUMAN	9	0.200683	0.200683	15.6769	1.15677	1.56e-07
1mM / Ctrl	Q16850	CYP51A1	Lanosterol 14-alpha demethylase	CP51A_HUMAN	9	-0.659054	0.659054	-45.4289	0.545711	1.6e-07
1mM / Ctrl	P39060	COL18A1	Collagen alpha-1(XVIII) chain	COIA1_HUMAN	13	-1.1334	1.1334	-28.88	0.7112	1.78e-07
1mM / Ctrl	Q15121	PEA15	Astrocytic phosphoprotein PEA-15	PEA15_HUMAN	7	0.482804	0.482804	35.5402	1.3554	1.99e-07
1mM / Ctrl	P04179	SOD2	Superoxide dismutase [Mn], mitochondrial	SODM_HUMAN	11	0.725096	0.725096	67.2147	1.67215	2.03e-07
1mM / Ctrl	Q6P2Q9	PRPF8	Pre-mRNA-processing-splicing factor 8	PRP8_HUMAN	107	-0.119316	0.119316	-21.0822	0.789178	2.04e-07
1mM / Ctrl	P30044	PRDX5	Peroxiredoxin-5, mitochondrial	PRDX5_HUMAN	10	0.418017	0.418017	25.4	1.254	2.3e-07
1mM / Ctrl	Q15599	SLC9A3R2	Na(+)/H(+) exchange regulatory cofactor NHE-RF2	NHRF2_HUMAN	13	0.582636	0.582636	92.4659	1.92466	2.34e-07
1mM / Ctrl	P43487	RANBP1	Ran-specific GTPase-activating protein	RANG_HUMAN	7	-0.30812	0.30812	-11.8181	0.881819	2.35e-07
1mM / Ctrl	Q96AX1	VPS33A	Vacuolar protein sorting-associated protein 33A	VP33A_HUMAN	18	0.300501	0.300501	20.322	1.20322	2.35e-07
1mM / Ctrl	O75822	EIF3J	Eukaryotic translation initiation factor 3 subunit J	EIF3J_HUMAN	17	0.386863	0.386863	23.3348	1.23335	2.35e-07
1mM / Ctrl	O14763	TNFRSF10B	Tumor necrosis factor receptor superfamily member 10B	TR10B_HUMAN	8	1.08804	1.08804	75.4599	1.7546	2.45e-07
1mM / Ctrl	P26038	MSN	Moesin	MOES_HUMAN	36	0.24007	0.24007	24.7517	1.24752	2.46e-07
1mM / Ctrl	P31483	TIA1	Nucleolysin TIA-1 isoform p40	TIA1_HUMAN	13	-0.447713	0.447713	-14.8631	0.851369	2.47e-07
1mM / Ctrl	P49643	PRIM2	DNA primase large subunit	PRI2_HUMAN	5	-1.46311	1.46311	-58.9276	0.410724	2.53e-07
1mM / Ctrl	Q9BZQ8	FAM129A	Protein Niban	NIBAN_HUMAN	9	2.12851	2.12851	500.35	6.0035	2.68e-07
1mM / Ctrl	P25325	MPST	3-mercaptopyruvate sulfurtransferase	THTM_HUMAN	12	-0.383394	0.383394	-20.2949	0.797051	2.89e-07
1mM / Ctrl	Q709C8	VPS13C	Vacuolar protein sorting-associated protein 13C	VP13C_HUMAN	71	-0.5693	0.5693	-4.00534	0.959947	2.89e-07
1mM / Ctrl	P13987	CD59	CD59 glycoprotein	CD59_HUMAN	4	0.588619	0.588619	56.3838	1.56384	2.98e-07
1mM / Ctrl	Q02978	SLC25A11	Mitochondrial 2-oxoglutarate/malate carrier protein	M2OM_HUMAN	17	0.158691	0.158691	3.4806	1.03481	3.04e-07
1mM / Ctrl	Q9H4M9	EHD1	EH domain-containing protein 1	EHD1_HUMAN	23	0.415834	0.415834	25.8319	1.25832	3.05e-07
1mM / Ctrl	Q9H3K6	BOLA2	BolA-like protein 2	BOLA2_HUMAN	5	0.357878	0.357878	37.046	1.37046	3.23e-07
1mM / Ctrl	O94826	TOMM70A	Mitochondrial import receptor subunit TOM70	TOM70_HUMAN	25	0.336982	0.336982	16.5872	1.16587	3.29e-07
1mM / Ctrl	Q9UH99	SUN2	SUN domain-containing protein 2	SUN2_HUMAN	26	-0.262283	0.262283	-16.3821	0.836179	3.3e-07
1mM / Ctrl	P07602	PSAP	Prosaposin	SAP_HUMAN	17	0.520794	0.520794	8.77132	1.08771	3.4e-07
1mM / Ctrl	P43034	PAFAH1B1	Platelet-activating factor acetylhydrolase IB subunit alpha	LIS1_HUMAN	23	0.371345	0.371345	39.12	1.3912	3.47e-07
1mM / Ctrl	O75683	SURF6	Surfeit locus protein 6	SURF6_HUMAN	6	0.463268	0.463268	27.3028	1.27303	3.47e-07
1mM / Ctrl	O00232	PSMD12	26S proteasome non-ATPase regulatory subunit 12	PSD12_HUMAN	24	0.182033	0.182033	2.19406	1.02194	3.68e-07
1mM / Ctrl	O60343	TBC1D4	TBC1 domain family member 4	TBCD4_HUMAN	22	-0.354158	0.354158	-10.5818	0.894182	3.77e-07
1mM / Ctrl	Q9NP74	PALMD	Palmdelphin	PALMD_HUMAN	22	-0.448037	0.448037	-9.07175	0.909282	4.05e-07
1mM / Ctrl	P08240	SRPR	Signal recognition particle receptor subunit alpha	SRPR_HUMAN	26	-0.29672	0.29672	-17.538	0.82462	4.05e-07
1mM / Ctrl	Q9UPY5	SLC7A11	Cystine/glutamate transporter	XCT_HUMAN	4	2.02006	2.02006	210.532	3.10532	4.07e-07
1mM / Ctrl	P30520	ADSS	Adenylosuccinate synthetase isozyme 2	PURA2_HUMAN	26	-0.25781	0.25781	-12.9478	0.870522	4.41e-07
1mM / Ctrl	P20340	RAB6A	Ras-related protein Rab-6A	RAB6A_HUMAN	13	0.280034	0.280034	6.2164	1.06216	4.85e-07
1mM / Ctrl	Q9UHB6	LIMA1	LIM domain and actin-binding protein 1	LIMA1_HUMAN	31	-0.325726	0.325726	-24.3588	0.756412	5.28e-07
1mM / Ctrl	Q8IY17	PNPLA6	Neuropathy target esterase	PLPL6_HUMAN	23	0.274915	0.274915	41.0227	1.41023	5.37e-07
1mM / Ctrl	Q9BPX3	NCAPG	Condensin complex subunit 3	CND3_HUMAN	18	-0.796916	0.796916	-4.7626	0.952374	5.5e-07
1mM / Ctrl	Q05682	CALD1	Caldesmon	CALD1_HUMAN	35	-0.222325	0.222325	-16.2552	0.837448	5.54e-07
1mM / Ctrl	P13489	RNH1	Ribonuclease inhibitor	RINI_HUMAN	23	0.254451	0.254451	23.4521	1.23452	5.94e-07
1mM / Ctrl	Q99439	CNN2	Calponin-2	CNN2_HUMAN	12	-0.385295	0.385295	-14.2016	0.857984	6.02e-07
1mM / Ctrl	P56182	RRP1	Ribosomal RNA processing protein 1 homolog A	RRP1_HUMAN	13	0.515345	0.515345	25.1498	1.2515	6.04e-07
1mM / Ctrl	Q15717	ELAVL1	ELAV-like protein 1	ELAV1_HUMAN	17	-0.244553	0.244553	-15.5766	0.844234	6.39e-07
1mM / Ctrl	Q7Z3K3	POGZ	Pogo transposable element with ZNF domain	POGZ_HUMAN	14	-0.411984	0.411984	-11.5742	0.884258	6.51e-07
1mM / Ctrl	P31943	HNRNPH1	Heterogeneous nuclear ribonucleoprotein H	HNRH1_HUMAN	19	-0.249345	0.249345	-15.572	0.84428	6.52e-07
1mM / Ctrl	Q9UL25	RAB21	Ras-related protein Rab-21	RAB21_HUMAN	11	0.508397	0.508397	38.5545	1.38554	6.57e-07
1mM / Ctrl	P05026	ATP1B1	Sodium/potassium-transporting ATPase subunit beta-1	AT1B1_HUMAN	6	0.745209	0.745209	82.466	1.82466	7.25e-07
1mM / Ctrl	O94874	UFL1	E3 UFM1-protein ligase 1	UFL1_HUMAN	29	0.29507	0.29507	23.9466	1.23947	7.47e-07
1mM / Ctrl	P61019	RAB2A	Ras-related protein Rab-2A	RAB2A_HUMAN	17	0.302109	0.302109	22.8948	1.22895	8.1e-07
1mM / Ctrl	O95983	MBD3	Methyl-CpG-binding domain protein 3	MBD3_HUMAN	6	-0.456609	0.456609	-29.6688	0.703312	8.1e-07
1mM / Ctrl	P17302	GJA1	Gap junction alpha-1 protein	CXA1_HUMAN	11	0.477935	0.477935	36.0629	1.36063	8.1e-07
1mM / Ctrl	P52272	HNRNPM	Heterogeneous nuclear ribonucleoprotein M	HNRPM_HUMAN	49	-0.211549	0.211549	-19.1466	0.808534	8.24e-07
1mM / Ctrl	P55060	CSE1L	Exportin-2	XPO2_HUMAN	51	-0.401178	0.401178	-19.5421	0.804579	8.54e-07
1mM / Ctrl	Q9NWT1	PAK1IP1	p21-activated protein kinase-interacting protein 1	PK1IP_HUMAN	9	0.475746	0.475746	52.8213	1.52821	9.01e-07
1mM / Ctrl	Q12888	TP53BP1	Tumor suppressor p53-binding protein 1	TP53B_HUMAN	40	-0.348457	0.348457	-20.5759	0.794241	9.08e-07
1mM / Ctrl	Q13541	EIF4EBP1	Eukaryotic translation initiation factor 4E-binding protein 1	4EBP1_HUMAN	4	0.808906	0.808906	87.6894	1.87689	9.35e-07
1mM / Ctrl	Q96QK1	VPS35	Vacuolar protein sorting-associated protein 35	VPS35_HUMAN	36	0.205809	0.205809	-12.8735	0.871265	9.82e-07
1mM / Ctrl	P26006	ITGA3	Integrin alpha-3	ITA3_HUMAN	13	0.506354	0.506354	11.2373	1.11237	1.06e-06
1mM / Ctrl	Q99623	PHB2	Prohibitin-2	PHB2_HUMAN	16	0.234438	0.234438	16.5224	1.16522	1.07e-06
1mM / Ctrl	Q7L5N7	LPCAT2	Lysophosphatidylcholine acyltransferase 2	PCAT2_HUMAN	25	-0.292237	0.292237	-7.59185	0.924081	1.12e-06
1mM / Ctrl	Q9NPR9	GPR108	Protein GPR108	GP108_HUMAN	3	0.967993	0.967993	96.5578	1.96558	1.13e-06
1mM / Ctrl	P51648	ALDH3A2	Fatty aldehyde dehydrogenase	AL3A2_HUMAN	11	0.464088	0.464088	31.6171	1.31617	1.18e-06
1mM / Ctrl	Q13131	PRKAA1	5'-AMP-activated protein kinase catalytic subunit alpha-1	AAPK1_HUMAN	15	0.644174	0.644174	115.249	2.15249	1.18e-06
1mM / Ctrl	P49748	ACADVL	Very long-chain specific acyl-CoA dehydrogenase, mitochondrial	ACADV_HUMAN	29	-0.134669	0.134669	-10.8852	0.891148	1.25e-06
1mM / Ctrl	P05023	ATP1A1	Sodium/potassium-transporting ATPase subunit alpha-1	AT1A1_HUMAN	48	0.190854	0.190854	13.1473	1.13147	1.26e-06
1mM / Ctrl	Q16539	MAPK14	Mitogen-activated protein kinase 14	MK14_HUMAN	13	0.348923	0.348923	23.47	1.2347	1.26e-06
1mM / Ctrl	P07237	P4HB	Protein disulfide-isomerase	PDIA1_HUMAN	33	-0.22494	0.22494	-12.0577	0.879423	1.4e-06
1mM / Ctrl	Q5W111	SPRYD7	SPRY domain-containing protein 7	SPRY7_HUMAN	5	0.560138	0.560138	35.4117	1.35412	1.44e-06
1mM / Ctrl	O43390	HNRNPR	Heterogeneous nuclear ribonucleoprotein R	HNRPR_HUMAN	26	-0.185174	0.185174	-16.8786	0.831214	1.5e-06
1mM / Ctrl	Q13823	GNL2	Nucleolar GTP-binding protein 2	NOG2_HUMAN	13	0.369276	0.369276	13.7554	1.13755	1.52e-06
1mM / Ctrl	P62805	HIST1H4A	Histone H4	H4_HUMAN	17	-0.582866	0.582866	3.00371	1.03004	1.54e-06
1mM / Ctrl	Q9Y394	DHRS7	Dehydrogenase/reductase SDR family member 7	DHRS7_HUMAN	8	0.353554	0.353554	29.5543	1.29554	1.58e-06
1mM / Ctrl	P13598	ICAM2	Intercellular adhesion molecule 2	ICAM2_HUMAN	8	0.26284	0.26284	25.3441	1.25344	1.66e-06
1mM / Ctrl	Q16555	DPYSL2	Dihydropyrimidinase-related protein 2	DPYL2_HUMAN	26	-0.270988	0.270988	-20.2051	0.797949	1.66e-06
1mM / Ctrl	O15118	NPC1	Niemann-Pick C1 protein	NPC1_HUMAN	9	0.713999	0.713999	56.5239	1.56524	1.75e-06
1mM / Ctrl	Q02763	TEK	Angiopoietin-1 receptor	TIE2_HUMAN	13	0.427677	0.427677	21.0308	1.21031	1.89e-06
1mM / Ctrl	P29372	MPG	DNA-3-methyladenine glycosylase	3MG_HUMAN	5	-0.410818	0.410818	-24.4737	0.755263	1.94e-06
1mM / Ctrl	P02792	FTL	Ferritin light chain	FRIL_HUMAN	8	0.883091	0.883091	69.5808	1.69581	2.01e-06
1mM / Ctrl	Q93096	PTP4A1	Protein tyrosine phosphatase type IVA 1	TP4A1_HUMAN	2	0.517025	0.517025	42.9575	1.42957	2.07e-06
1mM / Ctrl	Q92841	DDX17	Probable ATP-dependent RNA helicase DDX17	DDX17_HUMAN	27	-0.180215	0.180215	-10.318	0.89682	2.08e-06
1mM / Ctrl	P36969	GPX4	Phospholipid hydroperoxide glutathione peroxidase, mitochondrial	GPX4_HUMAN	9	-0.285865	0.285865	-13.4219	0.865781	2.13e-06
1mM / Ctrl	P05198	EIF2S1	Eukaryotic translation initiation factor 2 subunit 1	IF2A_HUMAN	25	0.168863	0.168863	13.9493	1.13949	2.14e-06
1mM / Ctrl	Q9NY93	DDX56	Probable ATP-dependent RNA helicase DDX56	DDX56_HUMAN	15	0.281398	0.281398	15.3532	1.15353	2.14e-06
1mM / Ctrl	Q14978	NOLC1	Nucleolar and coiled-body phosphoprotein 1	NOLC1_HUMAN	12	0.271338	0.271338	32.654	1.32654	2.28e-06
1mM / Ctrl	Q15185	PTGES3	Prostaglandin E synthase 3	TEBP_HUMAN	8	-0.399085	0.399085	-17.4234	0.825766	2.46e-06
1mM / Ctrl	Q9Y490	TLN1	Talin-1	TLN1_HUMAN	131	-0.0875929	0.0875929	-12.4361	0.875639	2.49e-06
1mM / Ctrl	P26639	TARS	Threonine--tRNA ligase, cytoplasmic	SYTC_HUMAN	37	0.181674	0.181674	11.929	1.11929	2.69e-06
1mM / Ctrl	Q96DG6	CMBL	Carboxymethylenebutenolidase homolog	CMBL_HUMAN	10	0.410043	0.410043	34.4182	1.34418	3.05e-06
1mM / Ctrl	Q8NHV1	GIMAP7	GTPase IMAP family member 7	GIMA7_HUMAN	8	-0.457339	0.457339	-34.275	0.65725	3.19e-06
1mM / Ctrl	Q92544	TM9SF4	Transmembrane 9 superfamily member 4	TM9S4_HUMAN	10	-0.340921	0.340921	-23.3697	0.766303	3.27e-06
1mM / Ctrl	O60784	TOM1	Target of Myb protein 1	TOM1_HUMAN	13	0.473085	0.473085	10.7524	1.10752	3.32e-06
1mM / Ctrl	O15127	SCAMP2	Secretory carrier-associated membrane protein 2	SCAM2_HUMAN	3	0.526573	0.526573	48.8659	1.48866	3.33e-06
1mM / Ctrl	Q9Y3C1	NOP16	Nucleolar protein 16	NOP16_HUMAN	8	0.325336	0.325336	38.1018	1.38102	3.36e-06
1mM / Ctrl	P16401	HIST1H1B	Histone H1.5	H15_HUMAN	7	-0.532282	0.532282	-18.5178	0.814822	3.41e-06
1mM / Ctrl	Q9H2P0	ADNP	Activity-dependent neuroprotector homeobox protein	ADNP_HUMAN	15	-0.574722	0.574722	-21.4489	0.785511	3.5e-06
1mM / Ctrl	Q8NFW8	CMAS	N-acylneuraminate cytidylyltransferase	NEUA_HUMAN	15	0.486035	0.486035	28.2528	1.28253	3.51e-06
1mM / Ctrl	Q9UKX7	NUP50	Nuclear pore complex protein Nup50	NUP50_HUMAN	18	-0.310068	0.310068	-28.8799	0.711201	3.54e-06
1mM / Ctrl	P18124	RPL7	60S ribosomal protein L7	RL7_HUMAN	19	-0.226762	0.226762	-6.77956	0.932204	3.56e-06
1mM / Ctrl	Q96RF0	SNX18	Sorting nexin-18	SNX18_HUMAN	9	0.442214	0.442214	26.8127	1.26813	3.69e-06
1mM / Ctrl	Q14697	GANAB	Neutral alpha-glucosidase AB	GANAB_HUMAN	57	-0.149753	0.149753	4.17016	1.0417	3.7e-06
1mM / Ctrl	O14495	PLPP3	Phospholipid phosphatase 3	PLPP3_HUMAN	4	1.23511	1.23511	134.022	2.34022	3.77e-06
1mM / Ctrl	P16989	YBX3	Y-box-binding protein 3	YBOX3_HUMAN	16	0.318647	0.318647	21.3492	1.21349	3.92e-06
1mM / Ctrl	P61204	ARF3	ADP-ribosylation factor 3	ARF3_HUMAN	13	0.414234	0.414234	25.1636	1.25164	3.93e-06
1mM / Ctrl	O43399	TPD52L2	Tumor protein D54	TPD54_HUMAN	16	0.33011	0.33011	38.3629	1.38363	4.23e-06
1mM / Ctrl	O14786	NRP1	Neuropilin-1	NRP1_HUMAN	7	0.774699	0.774699	63.6238	1.63624	4.26e-06
1mM / Ctrl	Q7L014	DDX46	Probable ATP-dependent RNA helicase DDX46	DDX46_HUMAN	42	-0.249325	0.249325	-20.8545	0.791455	4.32e-06
1mM / Ctrl	Q15555	MAPRE2	Microtubule-associated protein RP/EB family member 2	MARE2_HUMAN	14	-0.459727	0.459727	-16.3939	0.836061	4.51e-06
1mM / Ctrl	Q969E4	TCEAL3	Transcription elongation factor A protein-like 3	TCAL3_HUMAN	7	-0.517092	0.517092	-24.5573	0.754427	4.55e-06
1mM / Ctrl	Q5VY43	PEAR1	Platelet endothelial aggregation receptor 1	PEAR1_HUMAN	2	1.08673	1.08673	96.0359	1.96036	4.61e-06
1mM / Ctrl	Q8NBT2	SPC24	Kinetochore protein Spc24	SPC24_HUMAN	8	-0.876312	0.876312	3.1379	1.03138	4.88e-06
1mM / Ctrl	P18669	PGAM1	Phosphoglycerate mutase 1	PGAM1_HUMAN	20	-0.269188	0.269188	-16.6459	0.833541	4.97e-06
1mM / Ctrl	P18754	RCC1	Regulator of chromosome condensation	RCC1_HUMAN	18	-0.320807	0.320807	-16.94	0.8306	5.02e-06
1mM / Ctrl	Q9H9T3	ELP3	Elongator complex protein 3	ELP3_HUMAN	4	-0.57047	0.57047	-34.674	0.65326	5.14e-06
1mM / Ctrl	P63279	UBE2I	SUMO-conjugating enzyme UBC9	UBC9_HUMAN	10	-0.387846	0.387846	-24.9462	0.750538	5.14e-06
1mM / Ctrl	P38435	GGCX	Vitamin K-dependent gamma-carboxylase	VKGC_HUMAN	10	-0.636471	0.636471	-36.0472	0.639528	5.24e-06
1mM / Ctrl	P62280	RPS11	40S ribosomal protein S11	RS11_HUMAN	14	-0.186466	0.186466	-9.19977	0.908002	5.29e-06
1mM / Ctrl	Q5U651	RASIP1	Ras-interacting protein 1	RAIN_HUMAN	30	0.237275	0.237275	16.2233	1.16223	5.34e-06
1mM / Ctrl	Q99747	NAPG	Gamma-soluble NSF attachment protein	SNAG_HUMAN	10	0.267712	0.267712	13.6977	1.13698	5.54e-06
1mM / Ctrl	Q9NPF0	CD320	CD320 antigen	CD320_HUMAN	2	0.826214	0.826214	83.8095	1.8381	5.58e-06
1mM / Ctrl	P20908	COL5A1	Collagen alpha-1(V) chain	CO5A1_HUMAN	12	-1.06633	1.06633	-25.1392	0.748608	5.63e-06
1mM / Ctrl	Q14165	MLEC	Malectin	MLEC_HUMAN	13	-0.241001	0.241001	-17.8282	0.821718	5.65e-06
1mM / Ctrl	Q9BPX5	ARPC5L	Actin-related protein 2/3 complex subunit 5-like protein	ARP5L_HUMAN	9	0.301046	0.301046	11.4717	1.11472	5.7e-06
1mM / Ctrl	Q93008	USP9X	Probable ubiquitin carboxyl-terminal hydrolase FAF-X	USP9X_HUMAN	68	-0.168196	0.168196	-19.1865	0.808135	5.72e-06
1mM / Ctrl	P49458	SRP9	Signal recognition particle 9 kDa protein	SRP09_HUMAN	5	-0.418352	0.418352	-16.2311	0.837689	5.72e-06
1mM / Ctrl	Q8IWA0	WDR75	WD repeat-containing protein 75	WDR75_HUMAN	13	0.308662	0.308662	5.95148	1.05951	5.97e-06
1mM / Ctrl	P49770	EIF2B2	Translation initiation factor eIF-2B subunit beta	EI2BB_HUMAN	11	0.219814	0.219814	18.4964	1.18496	6.21e-06
1mM / Ctrl	Q9H0H0	INTS2	Integrator complex subunit 2	INT2_HUMAN	6	-0.523167	0.523167	-33.0687	0.669313	6.79e-06
1mM / Ctrl	P20591	MX1	Interferon-induced GTP-binding protein Mx1	MX1_HUMAN	19	-1.04916	1.04916	-51.9848	0.480152	6.8e-06
1mM / Ctrl	Q14157	UBAP2L	Ubiquitin-associated protein 2-like	UBP2L_HUMAN	23	-0.180158	0.180158	-11.8352	0.881648	6.87e-06
1mM / Ctrl	P38646	HSPA9	Stress-70 protein, mitochondrial	GRP75_HUMAN	41	0.272655	0.272655	24.5468	1.24547	7.22e-06
1mM / Ctrl	P27105	STOM	Erythrocyte band 7 integral membrane protein	STOM_HUMAN	14	0.353361	0.353361	29.4122	1.29412	7.4e-06
1mM / Ctrl	Q9HAB8	PPCS	Phosphopantothenate--cysteine ligase	PPCS_HUMAN	7	0.407917	0.407917	21.6242	1.21624	7.56e-06
1mM / Ctrl	Q9BXK5	BCL2L13	Bcl-2-like protein 13	B2L13_HUMAN	11	0.557794	0.557794	35.2564	1.35256	7.61e-06
1mM / Ctrl	P56537	EIF6	Eukaryotic translation initiation factor 6	IF6_HUMAN	10	0.411646	0.411646	27.3486	1.27349	7.79e-06
1mM / Ctrl	Q96G03	PGM2	Phosphoglucomutase-2	PGM2_HUMAN	27	0.209182	0.209182	16.5228	1.16523	8.38e-06
1mM / Ctrl	Q8TD16	BICD2	Protein bicaudal D homolog 2	BICD2_HUMAN	15	0.514162	0.514162	13.3318	1.13332	8.52e-06
1mM / Ctrl	O94855	SEC24D	Protein transport protein Sec24D	SC24D_HUMAN	29	-0.33129	0.33129	-25.9522	0.740478	8.94e-06
1mM / Ctrl	Q9BYN0	SRXN1	Sulfiredoxin-1	SRXN1_HUMAN	4	0.73858	0.73858	49.3859	1.49386	9.05e-06
1mM / Ctrl	P00492	HPRT1	Hypoxanthine-guanine phosphoribosyltransferase	HPRT_HUMAN	11	-0.220865	0.220865	-15.5503	0.844497	9.07e-06
1mM / Ctrl	Q14137	BOP1	Ribosome biogenesis protein BOP1	BOP1_HUMAN	23	0.345353	0.345353	39.0311	1.39031	9.3e-06
1mM / Ctrl	P62495	ETF1	Eukaryotic peptide chain release factor subunit 1	ERF1_HUMAN	23	0.181317	0.181317	1.58154	1.01582	9.33e-06
1mM / Ctrl	Q96DB5	RMDN1	Regulator of microtubule dynamics protein 1	RMD1_HUMAN	11	0.370931	0.370931	13.9069	1.13907	9.65e-06
1mM / Ctrl	Q5W0V3	FAM160B1	Protein FAM160B1	F16B1_HUMAN	16	0.248688	0.248688	16.5043	1.16504	9.96e-06
1mM / Ctrl	Q5SSJ5	HP1BP3	Heterochromatin protein 1-binding protein 3	HP1B3_HUMAN	25	-0.237983	0.237983	-7.62539	0.923746	1.05e-05
1mM / Ctrl	Q96HC4	PDLIM5	PDZ and LIM domain protein 5	PDLI5_HUMAN	27	-0.512406	0.512406	-17.9237	0.820763	1.07e-05
1mM / Ctrl	Q9BTT0	ANP32E	Acidic leucine-rich nuclear phosphoprotein 32 family member E	AN32E_HUMAN	8	-0.411942	0.411942	-30.2099	0.697901	1.07e-05
1mM / Ctrl	Q9NZ08	ERAP1	Endoplasmic reticulum aminopeptidase 1	ERAP1_HUMAN	37	-0.241844	0.241844	-16.7267	0.832733	1.1e-05
1mM / Ctrl	P61421	ATP6V0D1	V-type proton ATPase subunit d 1	VA0D1_HUMAN	14	0.296176	0.296176	21.9132	1.21913	1.14e-05
1mM / Ctrl	P10909	CLU	Clusterin	CLUS_HUMAN	16	-0.717477	0.717477	-50.1944	0.498056	1.18e-05
1mM / Ctrl	P0DMV8;P0DMV9	HSPA1A;HSPA1B	Heat shock 70 kDa protein 1A;Heat shock 70 kDa protein 1B	HS71A_HUMAN;HS71B_HUMAN	31	0.214412	0.214412	32.1389	1.32139	1.18e-05
1mM / Ctrl	Q86U86	PBRM1	Protein polybromo-1	PB1_HUMAN	12	-0.653488	0.653488	-27.2858	0.727142	1.18e-05
1mM / Ctrl	Q38SD2	LRRK1	Leucine-rich repeat serine/threonine-protein kinase 1	LRRK1_HUMAN	1	1.06348	1.06348	121.083	2.21083	1.19e-05
1mM / Ctrl	Q00537	CDK17	Cyclin-dependent kinase 17	CDK17_HUMAN	22	0.292313	0.292313	-15.1195	0.848805	1.19e-05
1mM / Ctrl	Q6NYC8	PPP1R18	Phostensin	PPR18_HUMAN	20	0.430837	0.430837	17.0877	1.17088	1.2e-05
1mM / Ctrl	Q8TDD1	DDX54	ATP-dependent RNA helicase DDX54	DDX54_HUMAN	21	0.282788	0.282788	10.421	1.10421	1.2e-05
1mM / Ctrl	Q6YHK3	CD109	CD109 antigen	CD109_HUMAN	29	-0.381537	0.381537	-21.8499	0.781501	1.2e-05
1mM / Ctrl	P05997	COL5A2	Collagen alpha-2(V) chain	CO5A2_HUMAN	7	-0.681916	0.681916	-38.3066	0.616934	1.23e-05
1mM / Ctrl	P46926	GNPDA1	Glucosamine-6-phosphate isomerase 1	GNPI1_HUMAN	14	0.331267	0.331267	30.0275	1.30027	1.24e-05
1mM / Ctrl	Q5KU26	COLEC12	Collectin-12	COL12_HUMAN	11	-0.97835	0.97835	-42.2963	0.577037	1.3e-05
1mM / Ctrl	Q15084	PDIA6	Protein disulfide-isomerase A6	PDIA6_HUMAN	22	-0.263722	0.263722	-28.2081	0.717919	1.31e-05
1mM / Ctrl	Q99447	PCYT2	Ethanolamine-phosphate cytidylyltransferase	PCY2_HUMAN	5	-0.348032	0.348032	-24.71	0.7529	1.31e-05
1mM / Ctrl	Q16864	ATP6V1F	V-type proton ATPase subunit F	VATF_HUMAN	8	0.512536	0.512536	21.2186	1.21219	1.32e-05
1mM / Ctrl	Q12778	FOXO1	Forkhead box protein O1	FOXO1_HUMAN	9	-0.597426	0.597426	-31.285	0.68715	1.33e-05
1mM / Ctrl	Q6PIU2	NCEH1	Neutral cholesterol ester hydrolase 1	NCEH1_HUMAN	17	0.243519	0.243519	21.8802	1.2188	1.34e-05
1mM / Ctrl	Q96B36	AKT1S1	Proline-rich AKT1 substrate 1	AKTS1_HUMAN	4	0.464215	0.464215	22.5919	1.22592	1.43e-05
1mM / Ctrl	P61081	UBE2M	NEDD8-conjugating enzyme Ubc12	UBC12_HUMAN	9	0.193779	0.193779	14.9358	1.14936	1.46e-05
1mM / Ctrl	Q9Y3D8	AK6	Adenylate kinase isoenzyme 6	KAD6_HUMAN	5	0.781008	0.781008	71.7446	1.71745	1.46e-05
1mM / Ctrl	Q07866	KLC1	Kinesin light chain 1	KLC1_HUMAN	24	0.22293	0.22293	14.6215	1.14621	1.51e-05
1mM / Ctrl	Q9Y3Q8	TSC22D4	TSC22 domain family protein 4	T22D4_HUMAN	6	0.48087	0.48087	26.3221	1.26322	1.56e-05
1mM / Ctrl	P53999	SUB1	Activated RNA polymerase II transcriptional coactivator p15	TCP4_HUMAN	7	-0.400391	0.400391	-7.2978	0.927022	1.68e-05
1mM / Ctrl	Q92522	H1FX	Histone H1x	H1X_HUMAN	8	-0.472392	0.472392	-25.9697	0.740303	1.69e-05
1mM / Ctrl	P46108	CRK	Adapter molecule crk	CRK_HUMAN	17	0.245349	0.245349	26.34	1.2634	1.7e-05
1mM / Ctrl	P07737	PFN1	Profilin-1	PROF1_HUMAN	9	0.385804	0.385804	9.86016	1.0986	1.78e-05
1mM / Ctrl	P23219	PTGS1	Prostaglandin G/H synthase 1	PGH1_HUMAN	26	-0.291203	0.291203	-24.6251	0.753749	1.85e-05
1mM / Ctrl	P51148	RAB5C	Ras-related protein Rab-5C	RAB5C_HUMAN	8	0.421101	0.421101	13.5358	1.13536	1.85e-05
1mM / Ctrl	P46937	YAP1	Transcriptional coactivator YAP1	YAP1_HUMAN	11	-0.451719	0.451719	-35.8314	0.641686	1.89e-05
1mM / Ctrl	P39687	ANP32A	Acidic leucine-rich nuclear phosphoprotein 32 family member A	AN32A_HUMAN	15	-0.237447	0.237447	-9.38406	0.906159	1.97e-05
1mM / Ctrl	P13674	P4HA1	Prolyl 4-hydroxylase subunit alpha-1	P4HA1_HUMAN	20	-0.21314	0.21314	-19.3666	0.806334	1.98e-05
1mM / Ctrl	Q92922	SMARCC1	SWI/SNF complex subunit SMARCC1	SMRC1_HUMAN	18	-0.412217	0.412217	-19.6348	0.803652	2.01e-05
1mM / Ctrl	P20645	M6PR	Cation-dependent mannose-6-phosphate receptor	MPRD_HUMAN	5	0.495954	0.495954	37.3205	1.3732	2.04e-05
1mM / Ctrl	Q9HBM1	SPC25	Kinetochore protein Spc25	SPC25_HUMAN	5	-0.969444	0.969444	-53.9753	0.460247	2.07e-05
1mM / Ctrl	Q8IV08	PLD3	Phospholipase D3	PLD3_HUMAN	14	0.337548	0.337548	20.588	1.20588	2.18e-05
1mM / Ctrl	Q9UEU0	VTI1B	Vesicle transport through interaction with t-SNAREs homolog 1B	VTI1B_HUMAN	9	0.343723	0.343723	6.59183	1.06592	2.19e-05
1mM / Ctrl	Q13601	KRR1	KRR1 small subunit processome component homolog	KRR1_HUMAN	8	0.622951	0.622951	28.1021	1.28102	2.19e-05
1mM / Ctrl	P62491	RAB11A	Ras-related protein Rab-11A	RB11A_HUMAN	14	0.323623	0.323623	14.938	1.14938	2.34e-05
1mM / Ctrl	Q96TA1	FAM129B	Niban-like protein 1	NIBL1_HUMAN	34	0.148979	0.148979	14.3516	1.14352	2.35e-05
1mM / Ctrl	P07858	CTSB	Cathepsin B	CATB_HUMAN	13	0.319877	0.319877	30.4153	1.30415	2.39e-05
1mM / Ctrl	P16949	STMN1	Stathmin	STMN1_HUMAN	9	-0.514012	0.514012	-36.4244	0.635756	2.39e-05
1mM / Ctrl	Q9ULX6	AKAP8L	A-kinase anchor protein 8-like	AKP8L_HUMAN	11	0.325238	0.325238	27.0366	1.27037	2.56e-05
1mM / Ctrl	Q6UXV4	APOOL	MICOS complex subunit MIC27	MIC27_HUMAN	7	0.417902	0.417902	35.6696	1.3567	2.79e-05
1mM / Ctrl	P51991	HNRNPA3	Heterogeneous nuclear ribonucleoprotein A3	ROA3_HUMAN	22	-0.271094	0.271094	-9.53639	0.904636	2.85e-05
1mM / Ctrl	Q15942	ZYX	Zyxin	ZYX_HUMAN	27	0.235966	0.235966	13.3048	1.13305	2.85e-05
1mM / Ctrl	Q8NBU5	ATAD1	ATPase family AAA domain-containing protein 1	ATAD1_HUMAN	9	0.419679	0.419679	35.5345	1.35535	2.92e-05
1mM / Ctrl	Q13308	PTK7	Inactive tyrosine-protein kinase 7	PTK7_HUMAN	13	-0.405057	0.405057	11.2909	1.11291	2.96e-05
1mM / Ctrl	P06576	ATP5B	ATP synthase subunit beta, mitochondrial	ATPB_HUMAN	26	0.182218	0.182218	-1.06024	0.989398	2.96e-05
1mM / Ctrl	P53634	CTSC	Dipeptidyl peptidase 1	CATC_HUMAN	14	-0.449282	0.449282	-26.9101	0.730899	2.99e-05
1mM / Ctrl	P02462	COL4A1	Collagen alpha-1(IV) chain	CO4A1_HUMAN	5	-1.2119	1.2119	-0.207544	0.997925	3.08e-05
1mM / Ctrl	Q9NP61	ARFGAP3	ADP-ribosylation factor GTPase-activating protein 3	ARFG3_HUMAN	4	-0.527801	0.527801	-27.4955	0.725045	3.12e-05
1mM / Ctrl	Q13200	PSMD2	26S proteasome non-ATPase regulatory subunit 2	PSMD2_HUMAN	52	0.16352	0.16352	9.62947	1.09629	3.16e-05
1mM / Ctrl	Q9NU22	MDN1	Midasin	MDN1_HUMAN	31	-0.474079	0.474079	11.1049	1.11105	3.19e-05
1mM / Ctrl	P15151	PVR	Poliovirus receptor	PVR_HUMAN	7	0.786076	0.786076	58.7669	1.58767	3.3e-05
1mM / Ctrl	O15397	IPO8	Importin-8	IPO8_HUMAN	14	0.309646	0.309646	21.3977	1.21398	3.32e-05
1mM / Ctrl	Q9GZL7	WDR12	Ribosome biogenesis protein WDR12	WDR12_HUMAN	15	0.242518	0.242518	29.8248	1.29825	3.32e-05
1mM / Ctrl	Q8WXI9	GATAD2B	Transcriptional repressor p66-beta	P66B_HUMAN	15	-0.263161	0.263161	-13.8915	0.861085	3.42e-05
1mM / Ctrl	Q92783	STAM	Signal transducing adapter molecule 1	STAM1_HUMAN	10	0.277464	0.277464	17.1691	1.17169	3.44e-05
1mM / Ctrl	Q8N6H7	ARFGAP2	ADP-ribosylation factor GTPase-activating protein 2	ARFG2_HUMAN	18	-0.174606	0.174606	-14.6824	0.853176	3.54e-05
1mM / Ctrl	Q9Y276	BCS1L	Mitochondrial chaperone BCS1	BCS1_HUMAN	19	0.216944	0.216944	7.46478	1.07465	3.67e-05
1mM / Ctrl	Q9UHB9	SRP68	Signal recognition particle subunit SRP68	SRP68_HUMAN	32	0.185412	0.185412	6.23491	1.06235	3.75e-05
1mM / Ctrl	P55809	OXCT1	Succinyl-CoA:3-ketoacid coenzyme A transferase 1, mitochondrial	SCOT1_HUMAN	17	-0.202948	0.202948	-10.1455	0.898545	3.8e-05
1mM / Ctrl	Q8NC42	RNF149	E3 ubiquitin-protein ligase RNF149	RN149_HUMAN	1	2.50003	2.50003	462.571	5.62571	3.8e-05
1mM / Ctrl	Q8TEA8	DTD1	D-tyrosyl-tRNA(Tyr) deacylase 1	DTD1_HUMAN	7	0.226904	0.226904	11.1282	1.11128	3.8e-05
1mM / Ctrl	O60502	MGEA5	Protein O-GlcNAcase	OGA_HUMAN	17	0.636847	0.636847	-6.06326	0.939367	3.8e-05
1mM / Ctrl	Q15645	TRIP13	Pachytene checkpoint protein 2 homolog	PCH2_HUMAN	21	-0.363594	0.363594	-26.627	0.73373	3.88e-05
1mM / Ctrl	Q15459	SF3A1	Splicing factor 3A subunit 1	SF3A1_HUMAN	34	-0.12925	0.12925	-9.65062	0.903494	3.91e-05
1mM / Ctrl	P53814	SMTN	Smoothelin	SMTN_HUMAN	22	0.678138	0.678138	8.6687	1.08669	4.01e-05
1mM / Ctrl	Q9UNK0	STX8	Syntaxin-8	STX8_HUMAN	6	0.213204	0.213204	21.3029	1.21303	4.04e-05
1mM / Ctrl	P15170	GSPT1	Eukaryotic peptide chain release factor GTP-binding subunit ERF3A	ERF3A_HUMAN	22	0.197485	0.197485	8.3664	1.08366	4.06e-05
1mM / Ctrl	Q15904	ATP6AP1	V-type proton ATPase subunit S1	VAS1_HUMAN	12	0.283303	0.283303	26.7903	1.2679	4.08e-05
1mM / Ctrl	Q5T9L3	WLS	Protein wntless homolog	WLS_HUMAN	6	-0.616423	0.616423	-15.3123	0.846877	4.19e-05
1mM / Ctrl	Q13228	SELENBP1	Selenium-binding protein 1	SBP1_HUMAN	24	-0.424046	0.424046	-20.3705	0.796295	4.27e-05
1mM / Ctrl	Q9BQ70	TCF25	Transcription factor 25	TCF25_HUMAN	11	-1.19149	1.19149	-51.9048	0.480952	4.28e-05
1mM / Ctrl	P09960	LTA4H	Leukotriene A-4 hydrolase	LKHA4_HUMAN	32	-0.284047	0.284047	-9.32912	0.906709	4.47e-05
1mM / Ctrl	Q9H3Y8	PPDPF	Pancreatic progenitor cell differentiation and proliferation factor	PPDPF_HUMAN	3	-0.747973	0.747973	-35.3095	0.646905	4.5e-05
1mM / Ctrl	Q969V3	NCLN	Nicalin	NCLN_HUMAN	27	0.235085	0.235085	6.57934	1.06579	4.72e-05
1mM / Ctrl	Q9UM54	MYO6	Unconventional myosin-VI	MYO6_HUMAN	52	-0.139337	0.139337	-3.49167	0.965083	4.72e-05
1mM / Ctrl	Q9Y5J7	TIMM9	Mitochondrial import inner membrane translocase subunit Tim9	TIM9_HUMAN	5	0.331225	0.331225	36.7829	1.36783	4.88e-05
1mM / Ctrl	Q9Y5Z4	HEBP2	Heme-binding protein 2	HEBP2_HUMAN	8	0.348326	0.348326	28.4143	1.28414	4.95e-05
1mM / Ctrl	P34949	MPI	Mannose-6-phosphate isomerase	MPI_HUMAN	10	-0.30294	0.30294	-6.86069	0.931393	4.95e-05
1mM / Ctrl	Q9NZN3	EHD3	EH domain-containing protein 3	EHD3_HUMAN	23	0.237455	0.237455	1.0054	1.01005	5.01e-05
1mM / Ctrl	P01009	SERPINA1	Alpha-1-antitrypsin	A1AT_HUMAN	14	0.463518	0.463518	36.0433	1.36043	5.06e-05
1mM / Ctrl	P63027	VAMP2	Vesicle-associated membrane protein 2	VAMP2_HUMAN	4	0.448833	0.448833	38.2203	1.3822	5.32e-05
1mM / Ctrl	P35221	CTNNA1	Catenin alpha-1	CTNA1_HUMAN	45	-0.167423	0.167423	-54.7746	0.452254	5.43e-05
1mM / Ctrl	P20700	LMNB1	Lamin-B1	LMNB1_HUMAN	45	-0.445071	0.445071	-26.1938	0.738062	5.54e-05
1mM / Ctrl	P42167	TMPO	Lamina-associated polypeptide 2, isoforms beta/gamma	LAP2B_HUMAN	11	-0.325008	0.325008	-25.6662	0.743338	5.65e-05
1mM / Ctrl	P41226	UBA7	Ubiquitin-like modifier-activating enzyme 7	UBA7_HUMAN	10	-0.443459	0.443459	-37.271	0.62729	5.82e-05
1mM / Ctrl	P78324	SIRPA	Tyrosine-protein phosphatase non-receptor type substrate 1	SHPS1_HUMAN	4	0.505895	0.505895	48.172	1.48172	5.97e-05
1mM / Ctrl	Q00839	HNRNPU	Heterogeneous nuclear ribonucleoprotein U	HNRPU_HUMAN	37	-0.280805	0.280805	-22.7705	0.772295	6.06e-05
1mM / Ctrl	Q99590	SCAF11	Protein SCAF11	SCAFB_HUMAN	7	-0.506028	0.506028	-27.5025	0.724975	6.2e-05
1mM / Ctrl	Q5TDP6	LGSN	Lengsin	LGSN_HUMAN	1	0.449287	0.449287	39.9628	1.39963	6.24e-05
1mM / Ctrl	Q8NF91	SYNE1	Nesprin-1	SYNE1_HUMAN	43	0.32589	0.32589	27.7139	1.27714	6.26e-05
1mM / Ctrl	O76021	RSL1D1	Ribosomal L1 domain-containing protein 1	RL1D1_HUMAN	19	0.244486	0.244486	25.3339	1.25334	6.4e-05
1mM / Ctrl	Q16643	DBN1	Drebrin	DREB_HUMAN	31	0.35376	0.35376	14.0214	1.14021	6.44e-05
1mM / Ctrl	Q14554	PDIA5	Protein disulfide-isomerase A5	PDIA5_HUMAN	20	-0.2829	0.2829	-30.8307	0.691693	6.66e-05
1mM / Ctrl	Q01995	TAGLN	Transgelin	TAGL_HUMAN	19	0.595692	0.595692	18.2294	1.18229	6.9e-05
1mM / Ctrl	Q6ZNL6	FGD5	FYVE, RhoGEF and PH domain-containing protein 5	FGD5_HUMAN	26	-0.379543	0.379543	-2.36124	0.976388	7.39e-05
1mM / Ctrl	P35232	PHB	Prohibitin	PHB_HUMAN	21	0.235799	0.235799	6.74894	1.06749	7.58e-05
1mM / Ctrl	Q9BQI0	AIF1L	Allograft inflammatory factor 1-like	AIF1L_HUMAN	3	-1.67805	1.67805	-68.8178	0.311822	7.87e-05
1mM / Ctrl	Q13435	SF3B2	Splicing factor 3B subunit 2	SF3B2_HUMAN	41	-0.143484	0.143484	-17.9307	0.820693	8.02e-05
1mM / Ctrl	Q13085	ACACA	Acetyl-CoA carboxylase 1	ACACA_HUMAN	33	-0.28324	0.28324	-20.3366	0.796634	8.17e-05
1mM / Ctrl	Q9H5Q4	TFB2M	Dimethyladenosine transferase 2, mitochondrial	TFB2M_HUMAN	5	-0.795162	0.795162	-44.9126	0.550874	8.45e-05
1mM / Ctrl	Q9NR23	GDF3	Growth/differentiation factor 3	GDF3_HUMAN	3	-2.13032	2.13032	-74.7821	0.252179	8.63e-05
1mM / Ctrl	Q8WXF1	PSPC1	Paraspeckle component 1	PSPC1_HUMAN	23	-0.270712	0.270712	-18.4601	0.815399	8.65e-05
1mM / Ctrl	P35611	ADD1	Alpha-adducin	ADDA_HUMAN	23	-0.389988	0.389988	-0.942003	0.99058	8.71e-05
1mM / Ctrl	P48556	PSMD8	26S proteasome non-ATPase regulatory subunit 8	PSMD8_HUMAN	13	0.370541	0.370541	16.7948	1.16795	8.78e-05
1mM / Ctrl	Q9NZL4	HSPBP1	Hsp70-binding protein 1	HPBP1_HUMAN	9	0.339341	0.339341	20.7582	1.20758	8.83e-05
1mM / Ctrl	Q99426	TBCB	Tubulin-folding cofactor B	TBCB_HUMAN	14	0.298824	0.298824	16.3256	1.16326	8.89e-05
1mM / Ctrl	O14964	HGS	Hepatocyte growth factor-regulated tyrosine kinase substrate	HGS_HUMAN	19	0.212058	0.212058	28.2986	1.28299	8.97e-05
1mM / Ctrl	Q7Z4V5	HDGFRP2	Hepatoma-derived growth factor-related protein 2	HDGR2_HUMAN	19	-0.300891	0.300891	-17.4093	0.825907	9.03e-05
1mM / Ctrl	P49588	AARS	Alanine--tRNA ligase, cytoplasmic	SYAC_HUMAN	46	0.220535	0.220535	7.96669	1.07967	9.05e-05
1mM / Ctrl	Q96D46	NMD3	60S ribosomal export protein NMD3	NMD3_HUMAN	11	0.511962	0.511962	50.4517	1.50452	9.13e-05
1mM / Ctrl	Q9NYJ1	COA4	Cytochrome c oxidase assembly factor 4 homolog, mitochondrial	COA4_HUMAN	2	0.654402	0.654402	52.0169	1.52017	9.13e-05
1mM / Ctrl	Q9UKK3	PARP4	Poly [ADP-ribose] polymerase 4	PARP4_HUMAN	28	0.412167	0.412167	357.064	4.57064	9.26e-05
1mM / Ctrl	Q9H299	SH3BGRL3	SH3 domain-binding glutamic acid-rich-like protein 3	SH3L3_HUMAN	6	0.697149	0.697149	39.9832	1.39983	9.39e-05
1mM / Ctrl	P61764	STXBP1	Syntaxin-binding protein 1	STXB1_HUMAN	18	0.426592	0.426592	52.1128	1.52113	9.48e-05
1mM / Ctrl	P35573	AGL	Glycogen debranching enzyme	GDE_HUMAN	23	0.233229	0.233229	15.2226	1.15223	9.5e-05
1mM / Ctrl	P02461	COL3A1	Collagen alpha-1(III) chain	CO3A1_HUMAN	5	-1.71203	1.71203	-60.1577	0.398423	9.51e-05
1mM / Ctrl	P23246	SFPQ	Splicing factor, proline- and glutamine-rich	SFPQ_HUMAN	37	-0.208297	0.208297	-15.2951	0.847049	9.81e-05
1mM / Ctrl	P08754	GNAI3	Guanine nucleotide-binding protein G(k) subunit alpha	GNAI3_HUMAN	8	0.703257	0.703257	63.781	1.63781	9.98e-05
1mM / Ctrl	Q9BU61	NDUFAF3	NADH dehydrogenase [ubiquinone] 1 alpha subcomplex assembly factor 3	NDUF3_HUMAN	4	0.336469	0.336469	22.1608	1.22161	0.000100606
1mM / Ctrl	Q99714	HSD17B10	3-hydroxyacyl-CoA dehydrogenase type-2	HCD2_HUMAN	16	0.198412	0.198412	12.8489	1.12849	0.000101974
1mM / Ctrl	Q9BRT9	GINS4	DNA replication complex GINS protein SLD5	SLD5_HUMAN	4	-1.00695	1.00695	-34.2889	0.657111	0.000104225
1mM / Ctrl	O14802	POLR3A	DNA-directed RNA polymerase III subunit RPC1	RPC1_HUMAN	3	-0.356789	0.356789	-22.0542	0.779458	0.000104758
1mM / Ctrl	Q9UJV9	DDX41	Probable ATP-dependent RNA helicase DDX41	DDX41_HUMAN	8	0.479914	0.479914	51.7462	1.51746	0.000105539
1mM / Ctrl	Q8WVV9	HNRNPLL	Heterogeneous nuclear ribonucleoprotein L-like	HNRLL_HUMAN	16	-0.209197	0.209197	-10.1429	0.898571	0.000108122
1mM / Ctrl	Q9H7B2	RPF2	Ribosome production factor 2 homolog	RPF2_HUMAN	11	0.362468	0.362468	34.1531	1.34153	0.000111242
1mM / Ctrl	Q99715	COL12A1	Collagen alpha-1(XII) chain	COCA1_HUMAN	30	-0.755295	0.755295	96.9699	1.9697	0.000112585
1mM / Ctrl	Q9UHY7	ENOPH1	Enolase-phosphatase E1	ENOPH_HUMAN	7	0.263967	0.263967	5.37613	1.05376	0.000117958
1mM / Ctrl	Q9Y305	ACOT9	Acyl-coenzyme A thioesterase 9, mitochondrial	ACOT9_HUMAN	20	0.145616	0.145616	0.405976	1.00406	0.000118341
1mM / Ctrl	Q9Y6E0	STK24	Serine/threonine-protein kinase 24	STK24_HUMAN	11	0.199899	0.199899	24.327	1.24327	0.000119451
1mM / Ctrl	Q9BSB4	ATG101	Autophagy-related protein 101	ATGA1_HUMAN	2	0.337696	0.337696	18.4392	1.18439	0.000120804
1mM / Ctrl	Q14203	DCTN1	Dynactin subunit 1	DCTN1_HUMAN	57	0.130746	0.130746	3.00307	1.03003	0.000121332
1mM / Ctrl	Q8WWN8	ARAP3	Arf-GAP with Rho-GAP domain, ANK repeat and PH domain-containing protein 3	ARAP3_HUMAN	21	-0.410489	0.410489	-2.5566	0.974434	0.000122958
1mM / Ctrl	Q8NFQ8	TOR1AIP2	Torsin-1A-interacting protein 2	TOIP2_HUMAN	17	0.192083	0.192083	21.6414	1.21641	0.0001249
1mM / Ctrl	Q6NUK1	SLC25A24	Calcium-binding mitochondrial carrier protein SCaMC-1	SCMC1_HUMAN	27	0.261906	0.261906	17.9785	1.17978	0.0001249
1mM / Ctrl	P35590	TIE1	Tyrosine-protein kinase receptor Tie-1	TIE1_HUMAN	15	-0.465236	0.465236	-1.76864	0.982314	0.0001249
1mM / Ctrl	Q8IWB7	WDFY1	WD repeat and FYVE domain-containing protein 1	WDFY1_HUMAN	18	0.224081	0.224081	27.4337	1.27434	0.0001269
1mM / Ctrl	Q9BT22	ALG1	Chitobiosyldiphosphodolichol beta-mannosyltransferase	ALG1_HUMAN	8	0.440694	0.440694	40.681	1.40681	0.000129222
1mM / Ctrl	P55327	TPD52	Tumor protein D52	TPD52_HUMAN	7	0.300801	0.300801	18.7087	1.18709	0.000132245
1mM / Ctrl	Q99436	PSMB7	Proteasome subunit beta type-7	PSB7_HUMAN	12	0.242703	0.242703	12.6709	1.12671	0.000133432
1mM / Ctrl	Q92851	CASP10	Caspase-10	CASPA_HUMAN	7	-0.347569	0.347569	-9.59378	0.904062	0.000133681
1mM / Ctrl	O00182	LGALS9	Galectin-9	LEG9_HUMAN	8	-0.642417	0.642417	-31.8019	0.681981	0.0001353
1mM / Ctrl	Q8NC56	LEMD2	LEM domain-containing protein 2	LEMD2_HUMAN	16	0.307995	0.307995	16.7272	1.16727	0.000135375
1mM / Ctrl	Q15043	SLC39A14	Zinc transporter ZIP14	S39AE_HUMAN	2	0.839152	0.839152	70.7288	1.70729	0.000136791
1mM / Ctrl	P17844	DDX5	Probable ATP-dependent RNA helicase DDX5	DDX5_HUMAN	35	-0.156963	0.156963	0.738264	1.00738	0.000137997
1mM / Ctrl	P22626	HNRNPA2B1	Heterogeneous nuclear ribonucleoproteins A2/B1	ROA2_HUMAN	23	-0.254807	0.254807	-16.8043	0.831957	0.000137997
1mM / Ctrl	Q8WWI5	SLC44A1	Choline transporter-like protein 1	CTL1_HUMAN	7	0.317981	0.317981	27.6906	1.27691	0.000137997
1mM / Ctrl	Q9NY61	AATF	Protein AATF	AATF_HUMAN	9	0.368719	0.368719	35.6747	1.35675	0.000137997
1mM / Ctrl	Q12789	GTF3C1	General transcription factor 3C polypeptide 1	TF3C1_HUMAN	7	-0.358313	0.358313	-23.671	0.76329	0.000140424
1mM / Ctrl	Q96T88	UHRF1	E3 ubiquitin-protein ligase UHRF1	UHRF1_HUMAN	8	-0.740375	0.740375	-45.209	0.54791	0.000143864
1mM / Ctrl	P19784	CSNK2A2	Casein kinase II subunit alpha'	CSK22_HUMAN	18	0.281706	0.281706	0.42213	1.00422	0.00014428
1mM / Ctrl	P36578	RPL4	60S ribosomal protein L4	RL4_HUMAN	28	-0.187923	0.187923	3.60271	1.03603	0.000148213
1mM / Ctrl	O95456	PSMG1	Proteasome assembly chaperone 1	PSMG1_HUMAN	6	-0.507233	0.507233	-41.3293	0.586707	0.000150685
1mM / Ctrl	Q02818	NUCB1	Nucleobindin-1	NUCB1_HUMAN	27	-0.223037	0.223037	-11.9976	0.880024	0.000156945
1mM / Ctrl	O15270	SPTLC2	Serine palmitoyltransferase 2	SPTC2_HUMAN	25	-0.346262	0.346262	-2.20007	0.977999	0.000160698
1mM / Ctrl	Q9ULG6	CCPG1	Cell cycle progression protein 1	CCPG1_HUMAN	7	0.945076	0.945076	68.6394	1.68639	0.000163334
1mM / Ctrl	Q9NXD2	MTMR10	Myotubularin-related protein 10	MTMRA_HUMAN	14	-0.570841	0.570841	-43.5937	0.564063	0.000164659
1mM / Ctrl	Q15417	CNN3	Calponin-3	CNN3_HUMAN	16	-0.310848	0.310848	-30.2745	0.697255	0.000169448
1mM / Ctrl	P37023	ACVRL1	Serine/threonine-protein kinase receptor R3	ACVL1_HUMAN	7	0.345845	0.345845	31.9944	1.31994	0.000170824
1mM / Ctrl	Q9UKS6	PACSIN3	Protein kinase C and casein kinase substrate in neurons protein 3	PACN3_HUMAN	12	-0.366077	0.366077	-10.2566	0.897434	0.000170824
1mM / Ctrl	A6NHQ2	FBLL1	rRNA/tRNA 2'-O-methyltransferase fibrillarin-like protein 1	FBLL1_HUMAN	6	0.246268	0.246268	15.4366	1.15437	0.000171779
1mM / Ctrl	Q96IZ0	PAWR	PRKC apoptosis WT1 regulator protein	PAWR_HUMAN	11	-0.353166	0.353166	-4.42977	0.955702	0.000174229
1mM / Ctrl	Q15035	TRAM2	Translocating chain-associated membrane protein 2	TRAM2_HUMAN	6	0.404905	0.404905	61.8906	1.61891	0.000174291
1mM / Ctrl	Q9NVI1	FANCI	Fanconi anemia group I protein	FANCI_HUMAN	11	-0.803038	0.803038	3.6004	1.036	0.000174601
1mM / Ctrl	Q6AZY7	SCARA3	Scavenger receptor class A member 3	SCAR3_HUMAN	4	-0.988275	0.988275	-48.0905	0.519095	0.000174732
1mM / Ctrl	Q6DD88	ATL3	Atlastin-3	ATLA3_HUMAN	28	0.213408	0.213408	13.2047	1.13205	0.000174732
1mM / Ctrl	P40189	IL6ST	Interleukin-6 receptor subunit beta	IL6RB_HUMAN	18	0.559086	0.559086	40.8424	1.40842	0.000174926
1mM / Ctrl	P36405	ARL3	ADP-ribosylation factor-like protein 3	ARL3_HUMAN	8	-0.268007	0.268007	-21.2567	0.787433	0.000178776
1mM / Ctrl	P12429	ANXA3	Annexin A3	ANXA3_HUMAN	24	0.182677	0.182677	20.6667	1.20667	0.000181528
1mM / Ctrl	O95478	NSA2	Ribosome biogenesis protein NSA2 homolog	NSA2_HUMAN	3	0.410035	0.410035	33.1897	1.3319	0.000190833
1mM / Ctrl	Q8WXX5	DNAJC9	DnaJ homolog subfamily C member 9	DNJC9_HUMAN	10	-0.560582	0.560582	-28.9913	0.710087	0.000191396
1mM / Ctrl	Q02750	MAP2K1	Dual specificity mitogen-activated protein kinase kinase 1	MP2K1_HUMAN	15	0.250839	0.250839	22.6797	1.2268	0.000196002
1mM / Ctrl	Q5HYK7	SH3D19	SH3 domain-containing protein 19	SH319_HUMAN	7	-0.598698	0.598698	-31.3958	0.686042	0.000196408
1mM / Ctrl	Q9UNF1	MAGED2	Melanoma-associated antigen D2	MAGD2_HUMAN	32	-0.255846	0.255846	-19.1138	0.808862	0.000197004
1mM / Ctrl	O60216	RAD21	Double-strand-break repair protein rad21 homolog	RAD21_HUMAN	16	-0.289232	0.289232	-20.5319	0.794681	0.000197228
1mM / Ctrl	P08758	ANXA5	Annexin A5	ANXA5_HUMAN	25	0.219698	0.219698	14.5274	1.14527	0.000197228
1mM / Ctrl	Q969X1	TMBIM1	Protein lifeguard 3	LFG3_HUMAN	2	1.04953	1.04953	95.5316	1.95532	0.000197247
1mM / Ctrl	Q9Y3B9	RRP15	RRP15-like protein	RRP15_HUMAN	9	0.406164	0.406164	32.0097	1.3201	0.000198509
1mM / Ctrl	P35754	GLRX	Glutaredoxin-1	GLRX1_HUMAN	4	0.280384	0.280384	16.623	1.16623	0.000204359
1mM / Ctrl	O75832	PSMD10	26S proteasome non-ATPase regulatory subunit 10	PSD10_HUMAN	13	0.281473	0.281473	6.65254	1.06653	0.000205456
1mM / Ctrl	Q5VTL8	PRPF38B	Pre-mRNA-splicing factor 38B	PR38B_HUMAN	8	0.307987	0.307987	15.3542	1.15354	0.000209519
1mM / Ctrl	P49750	YLPM1	YLP motif-containing protein 1	YLPM1_HUMAN	27	-0.231918	0.231918	-11.1161	0.888839	0.000209598
1mM / Ctrl	Q7Z3U7	MON2	Protein MON2 homolog	MON2_HUMAN	13	-0.297663	0.297663	-7.2076	0.927924	0.000210698
1mM / Ctrl	P23193	TCEA1	Transcription elongation factor A protein 1	TCEA1_HUMAN	15	0.159472	0.159472	8.22356	1.08224	0.00021102
1mM / Ctrl	P21453	S1PR1	Sphingosine 1-phosphate receptor 1	S1PR1_HUMAN	3	1.0832	1.0832	106.385	2.06385	0.000211383
1mM / Ctrl	O15460	P4HA2	Prolyl 4-hydroxylase subunit alpha-2	P4HA2_HUMAN	20	-0.377876	0.377876	20.0841	1.20084	0.000212179
1mM / Ctrl	Q53FA7	TP53I3	Quinone oxidoreductase PIG3	QORX_HUMAN	18	0.202536	0.202536	-1.23083	0.987692	0.000212569
1mM / Ctrl	Q9NVA1	UQCC1	Ubiquinol-cytochrome-c reductase complex assembly factor 1	UQCC1_HUMAN	7	0.229682	0.229682	16.6549	1.16655	0.000212569
1mM / Ctrl	P14927	UQCRB	Cytochrome b-c1 complex subunit 7	QCR7_HUMAN	8	0.351257	0.351257	29.5496	1.2955	0.000213773
1mM / Ctrl	P61978	HNRNPK	Heterogeneous nuclear ribonucleoprotein K	HNRPK_HUMAN	29	-0.164157	0.164157	-13.4284	0.865716	0.000213886
1mM / Ctrl	Q99933	BAG1	BAG family molecular chaperone regulator 1	BAG1_HUMAN	2	0.594875	0.594875	47.2111	1.47211	0.000214056
1mM / Ctrl	Q12874	SF3A3	Splicing factor 3A subunit 3	SF3A3_HUMAN	22	-0.166921	0.166921	-10.9368	0.890632	0.000214133
1mM / Ctrl	Q9Y248	GINS2	DNA replication complex GINS protein PSF2	PSF2_HUMAN	4	-1.3878	1.3878	-54.7352	0.452648	0.000216855
1mM / Ctrl	Q6P1M0	SLC27A4	Long-chain fatty acid transport protein 4	S27A4_HUMAN	11	0.628158	0.628158	38.5317	1.38532	0.000217779
1mM / Ctrl	O75347	TBCA	Tubulin-specific chaperone A	TBCA_HUMAN	10	-0.213025	0.213025	2.06305	1.02063	0.000227899
1mM / Ctrl	Q8WVY7	UBLCP1	Ubiquitin-like domain-containing CTD phosphatase 1	UBCP1_HUMAN	12	0.214539	0.214539	16.1183	1.16118	0.000230793
1mM / Ctrl	P04632	CAPNS1	Calpain small subunit 1	CPNS1_HUMAN	14	0.32266	0.32266	12.4494	1.12449	0.000231004
1mM / Ctrl	P04156	PRNP	Major prion protein	PRIO_HUMAN	3	1.26363	1.26363	136.717	2.36717	0.000233922
1mM / Ctrl	P54725	RAD23A	UV excision repair protein RAD23 homolog A	RD23A_HUMAN	10	0.378582	0.378582	16.2842	1.16284	0.000235052
1mM / Ctrl	Q04760	GLO1	Lactoylglutathione lyase	LGUL_HUMAN	11	-0.300176	0.300176	-20.2404	0.797596	0.000240957
1mM / Ctrl	P28289	TMOD1	Tropomodulin-1	TMOD1_HUMAN	8	-0.767434	0.767434	-18.7271	0.812729	0.000248126
1mM / Ctrl	P08253	MMP2	72 kDa type IV collagenase	MMP2_HUMAN	5	-0.381293	0.381293	-18.4668	0.815332	0.000248247
1mM / Ctrl	O75955	FLOT1	Flotillin-1	FLOT1_HUMAN	24	0.245732	0.245732	49.4646	1.49465	0.000249375
1mM / Ctrl	O14647	CHD2	Chromodomain-helicase-DNA-binding protein 2	CHD2_HUMAN	17	-0.279067	0.279067	14.4011	1.14401	0.000249494
1mM / Ctrl	Q9P2J5	LARS	Leucine--tRNA ligase, cytoplasmic	SYLC_HUMAN	62	0.102613	0.102613	-12.1465	0.878535	0.000260617
1mM / Ctrl	Q8TD55	PLEKHO2	Pleckstrin homology domain-containing family O member 2	PKHO2_HUMAN	8	0.389117	0.389117	44.5917	1.44592	0.000260617
1mM / Ctrl	Q8N8S7	ENAH	Protein enabled homolog	ENAH_HUMAN	16	-0.311788	0.311788	-17.8383	0.821617	0.000269672
1mM / Ctrl	Q8NEZ5	FBXO22	F-box only protein 22	FBX22_HUMAN	7	-0.291301	0.291301	-25.6085	0.743915	0.000280133
1mM / Ctrl	Q68CQ4	DIEXF	Digestive organ expansion factor homolog	DIEXF_HUMAN	6	0.658196	0.658196	49.4585	1.49459	0.0002814
1mM / Ctrl	P98082	DAB2	Disabled homolog 2	DAB2_HUMAN	26	-0.259769	0.259769	-17.9276	0.820724	0.000284251
1mM / Ctrl	Q8N6T3	ARFGAP1	ADP-ribosylation factor GTPase-activating protein 1	ARFG1_HUMAN	12	-0.367925	0.367925	-24.051	0.75949	0.000285986
1mM / Ctrl	Q96KP4	CNDP2	Cytosolic non-specific dipeptidase	CNDP2_HUMAN	29	0.206159	0.206159	1.51409	1.01514	0.000285986
1mM / Ctrl	P16333	NCK1	Cytoplasmic protein NCK1	NCK1_HUMAN	15	-0.386979	0.386979	-4.23752	0.957625	0.000295828
1mM / Ctrl	Q96RU3	FNBP1	Formin-binding protein 1	FNBP1_HUMAN	10	-0.575702	0.575702	-24.9717	0.750283	0.000297342
1mM / Ctrl	P30622	CLIP1	CAP-Gly domain-containing linker protein 1	CLIP1_HUMAN	39	0.236292	0.236292	3.05468	1.03055	0.00029755
1mM / Ctrl	O75175	CNOT3	CCR4-NOT transcription complex subunit 3	CNOT3_HUMAN	10	-0.368846	0.368846	-33.5373	0.664627	0.000299222
1mM / Ctrl	Q9BRG1	VPS25	Vacuolar protein-sorting-associated protein 25	VPS25_HUMAN	10	0.304157	0.304157	22.3934	1.22393	0.000304923
1mM / Ctrl	P01024	C3	Complement C3	CO3_HUMAN	4	1.34778	1.34778	64.1978	1.64198	0.000304923
1mM / Ctrl	O60832	DKC1	H/ACA ribonucleoprotein complex subunit 4	DKC1_HUMAN	25	0.173261	0.173261	14.8302	1.1483	0.00031584
1mM / Ctrl	P60953	CDC42	Cell division control protein 42 homolog	CDC42_HUMAN	10	0.195855	0.195855	10.1391	1.10139	0.000322658
1mM / Ctrl	Q14162	SCARF1	Scavenger receptor class F member 1	SREC_HUMAN	9	0.507998	0.507998	32.447	1.32447	0.000324578
1mM / Ctrl	Q9UG22	GIMAP2	GTPase IMAP family member 2	GIMA2_HUMAN	3	-0.508833	0.508833	-33.0765	0.669235	0.00032477
1mM / Ctrl	O43752	STX6	Syntaxin-6	STX6_HUMAN	6	0.349389	0.349389	20.9268	1.20927	0.000331013
1mM / Ctrl	Q9NS69	TOMM22	Mitochondrial import receptor subunit TOM22 homolog	TOM22_HUMAN	6	0.423534	0.423534	10.0983	1.10098	0.000334249
1mM / Ctrl	Q92734	TFG	Protein TFG	TFG_HUMAN	11	0.275823	0.275823	15.0879	1.15088	0.000337041
1mM / Ctrl	P49418	AMPH	Amphiphysin	AMPH_HUMAN	7	-0.839811	0.839811	-34.3484	0.656516	0.000337267
1mM / Ctrl	Q5SW79	CEP170	Centrosomal protein of 170 kDa	CE170_HUMAN	47	0.208807	0.208807	23.954	1.23954	0.000342606
1mM / Ctrl	Q6NUQ4	TMEM214	Transmembrane protein 214	TM214_HUMAN	25	-0.390171	0.390171	-17.5805	0.824195	0.00034955
1mM / Ctrl	Q9UL03	INTS6	Integrator complex subunit 6	INT6_HUMAN	7	-0.284662	0.284662	-15.434	0.84566	0.00034955
1mM / Ctrl	Q93045	STMN2	Stathmin-2	STMN2_HUMAN	2	-0.829888	0.829888	-38.2176	0.617824	0.00034955
1mM / Ctrl	Q7LG56	RRM2B	Ribonucleoside-diphosphate reductase subunit M2 B	RIR2B_HUMAN	7	0.471713	0.471713	13.0249	1.13025	0.000350569
1mM / Ctrl	P12955	PEPD	Xaa-Pro dipeptidase	PEPD_HUMAN	19	0.443042	0.443042	30.0309	1.30031	0.00035333
1mM / Ctrl	Q9GZT9	EGLN1	Egl nine homolog 1	EGLN1_HUMAN	5	-0.294101	0.294101	-11.2816	0.887184	0.000354824
1mM / Ctrl	Q16222	UAP1	UDP-N-acetylhexosamine pyrophosphorylase	UAP1_HUMAN	26	0.222622	0.222622	0.320997	1.00321	0.000358457
1mM / Ctrl	Q01628	IFITM3	Interferon-induced transmembrane protein 3	IFM3_HUMAN	3	0.504462	0.504462	23.5667	1.23567	0.000359316
1mM / Ctrl	P16152	CBR1	Carbonyl reductase [NADPH] 1	CBR1_HUMAN	15	0.303798	0.303798	31.2839	1.31284	0.000368532
1mM / Ctrl	Q16647	PTGIS	Prostacyclin synthase	PTGIS_HUMAN	20	-0.884409	0.884409	-41.2965	0.587035	0.000370585
1mM / Ctrl	Q9BX68	HINT2	Histidine triad nucleotide-binding protein 2, mitochondrial	HINT2_HUMAN	3	0.265085	0.265085	21.6312	1.21631	0.000390461
1mM / Ctrl	Q9NSC5	HOMER3	Homer protein homolog 3	HOME3_HUMAN	16	-0.330043	0.330043	-15.9349	0.840651	0.000392485
1mM / Ctrl	Q8NCG7	DAGLB	Sn1-specific diacylglycerol lipase beta	DGLB_HUMAN	3	0.490274	0.490274	47.1203	1.4712	0.000402215
1mM / Ctrl	O60518	RANBP6	Ran-binding protein 6	RNBP6_HUMAN	15	0.466467	0.466467	9.22286	1.09223	0.000403472
1mM / Ctrl	Q07817	BCL2L1	Bcl-2-like protein 1	B2CL1_HUMAN	2	0.710174	0.710174	64.0549	1.64055	0.000403472
1mM / Ctrl	P55212	CASP6	Caspase-6	CASP6_HUMAN	10	-0.169835	0.169835	-3.80249	0.961975	0.000405586
1mM / Ctrl	P68431	HIST1H3A	Histone H3.1	H31_HUMAN	9	-0.383732	0.383732	-15.6607	0.843393	0.000407545
1mM / Ctrl	P26368	U2AF2	Splicing factor U2AF 65 kDa subunit	U2AF2_HUMAN	15	-0.237417	0.237417	-12.0424	0.879576	0.000410326
1mM / Ctrl	P42696	RBM34	RNA-binding protein 34	RBM34_HUMAN	8	0.418365	0.418365	26.4992	1.26499	0.00041178
1mM / Ctrl	P29992	GNA11	Guanine nucleotide-binding protein subunit alpha-11	GNA11_HUMAN	22	0.23383	0.23383	22.1554	1.22155	0.000411947
1mM / Ctrl	Q13393	PLD1	Phospholipase D1	PLD1_HUMAN	13	-0.406749	0.406749	-6.08311	0.939169	0.00041492
1mM / Ctrl	Q13637	RAB32	Ras-related protein Rab-32	RAB32_HUMAN	13	0.300144	0.300144	19.1907	1.19191	0.000420053
1mM / Ctrl	Q99614	TTC1	Tetratricopeptide repeat protein 1	TTC1_HUMAN	9	0.278383	0.278383	36.4523	1.36452	0.000425487
1mM / Ctrl	Q9UHY1	NRBP1	Nuclear receptor-binding protein	NRBP_HUMAN	12	0.238511	0.238511	5.9598	1.0596	0.000426437
1mM / Ctrl	Q8IZ81	ELMOD2	ELMO domain-containing protein 2	ELMD2_HUMAN	6	0.470547	0.470547	18.7484	1.18748	0.000429625
1mM / Ctrl	Q13740	ALCAM	CD166 antigen	CD166_HUMAN	18	-0.230642	0.230642	-15.3647	0.846353	0.000433448
1mM / Ctrl	Q8IWT6	LRRC8A	Volume-regulated anion channel subunit LRRC8A	LRC8A_HUMAN	18	0.232895	0.232895	5.65592	1.05656	0.000433448
1mM / Ctrl	P09211	GSTP1	Glutathione S-transferase P	GSTP1_HUMAN	17	0.151018	0.151018	4.73788	1.04738	0.000443006
1mM / Ctrl	P10515	DLAT	Dihydrolipoyllysine-residue acetyltransferase component of pyruvate dehydrogenase complex, mitochondrial	ODP2_HUMAN	16	0.283009	0.283009	15.3665	1.15367	0.000461412
1mM / Ctrl	P10644	PRKAR1A	cAMP-dependent protein kinase type I-alpha regulatory subunit	KAP0_HUMAN	17	-0.193598	0.193598	-8.28834	0.917117	0.000461648
1mM / Ctrl	P54760	EPHB4	Ephrin type-B receptor 4	EPHB4_HUMAN	14	0.274368	0.274368	12.0935	1.12094	0.000468858
1mM / Ctrl	P35250	RFC2	Replication factor C subunit 2	RFC2_HUMAN	12	-0.461184	0.461184	-30.6536	0.693464	0.000487787
1mM / Ctrl	Q16658	FSCN1	Fascin	FSCN1_HUMAN	33	-0.168552	0.168552	-8.05467	0.919453	0.000493932
1mM / Ctrl	Q6KC79	NIPBL	Nipped-B-like protein	NIPBL_HUMAN	3	-0.531656	0.531656	-28.9328	0.710672	0.000497479
1mM / Ctrl	Q92797	SYMPK	Symplekin	SYMPK_HUMAN	32	-0.14584	0.14584	4.14776	1.04148	0.000502449
1mM / Ctrl	P63092;Q5JWF2	GNAS	Guanine nucleotide-binding protein G(s) subunit alpha isoforms short;Guanine nucleotide-binding protein G(s) subunit alpha isoforms XLas	GNAS2_HUMAN;GNAS1_HUMAN	14	0.219283	0.219283	11.3477	1.11348	0.000509608
1mM / Ctrl	Q7Z2Z2	EFTUD1	Elongation factor Tu GTP-binding domain-containing protein 1	ETUD1_HUMAN	18	0.271011	0.271011	15.1807	1.15181	0.00051231
1mM / Ctrl	Q9Y6H1	CHCHD2	Coiled-coil-helix-coiled-coil-helix domain-containing protein 2	CHCH2_HUMAN	4	-0.263804	0.263804	-19.9407	0.800593	0.000514251
1mM / Ctrl	P19367	HK1	Hexokinase-1	HXK1_HUMAN	46	0.24495	0.24495	16.9715	1.16972	0.000523278
1mM / Ctrl	P08133	ANXA6	Annexin A6	ANXA6_HUMAN	53	-0.194512	0.194512	8.93716	1.08937	0.000524513
1mM / Ctrl	P50452	SERPINB8	Serpin B8	SPB8_HUMAN	15	0.353899	0.353899	-1.32839	0.986716	0.000526323
1mM / Ctrl	P41252	IARS	Isoleucine--tRNA ligase, cytoplasmic	SYIC_HUMAN	66	0.210524	0.210524	29.5164	1.29516	0.000526605
1mM / Ctrl	Q9H9B1	EHMT1	Histone-lysine N-methyltransferase EHMT1	EHMT1_HUMAN	2	-0.492742	0.492742	-28.7469	0.712531	0.000535228
1mM / Ctrl	Q49A26	GLYR1	Putative oxidoreductase GLYR1	GLYR1_HUMAN	14	-0.354492	0.354492	-15.8792	0.841208	0.00053559
1mM / Ctrl	Q9BSF4	C19orf52	Uncharacterized protein C19orf52	CS052_HUMAN	3	0.418367	0.418367	32.0907	1.32091	0.000540451
1mM / Ctrl	P50570	DNM2	Dynamin-2	DYN2_HUMAN	41	0.102686	0.102686	6.7183	1.06718	0.000546434
1mM / Ctrl	P61925	PKIA	cAMP-dependent protein kinase inhibitor alpha	IPKA_HUMAN	3	0.645362	0.645362	61.5418	1.61542	0.000548772
1mM / Ctrl	P43686	PSMC4	26S protease regulatory subunit 6B	PRS6B_HUMAN	36	0.167234	0.167234	4.03968	1.0404	0.000555316
1mM / Ctrl	Q9NTK5	OLA1	Obg-like ATPase 1	OLA1_HUMAN	30	0.204298	0.204298	6.92132	1.06921	0.000562749
1mM / Ctrl	P10599	TXN	Thioredoxin	THIO_HUMAN	8	0.526514	0.526514	36.0114	1.36011	0.000564946
1mM / Ctrl	P35237	SERPINB6	Serpin B6	SPB6_HUMAN	20	-0.194602	0.194602	-13.3619	0.866381	0.000575509
1mM / Ctrl	Q9NYL9	TMOD3	Tropomodulin-3	TMOD3_HUMAN	19	-0.131881	0.131881	3.66757	1.03668	0.000578757
1mM / Ctrl	Q86UV5	USP48	Ubiquitin carboxyl-terminal hydrolase 48	UBP48_HUMAN	21	-0.791107	0.791107	-45.1412	0.548588	0.000579737
1mM / Ctrl	P60033	CD81	CD81 antigen	CD81_HUMAN	3	0.397954	0.397954	26.9692	1.26969	0.000579737
1mM / Ctrl	Q9BS40	LXN	Latexin	LXN_HUMAN	5	-0.352858	0.352858	-26.0632	0.739368	0.000580468
1mM / Ctrl	P21399	ACO1	Cytoplasmic aconitate hydratase	ACOC_HUMAN	34	-0.15975	0.15975	-16.7563	0.832437	0.000597939
1mM / Ctrl	Q8NG11	TSPAN14	Tetraspanin-14	TSN14_HUMAN	6	0.829727	0.829727	46.3124	1.46312	0.000604155
1mM / Ctrl	P08670	VIM	Vimentin	VIME_HUMAN	70	0.251227	0.251227	-4.91449	0.950855	0.00060698
1mM / Ctrl	P15907	ST6GAL1	Beta-galactoside alpha-2,6-sialyltransferase 1	SIAT1_HUMAN	4	-0.703323	0.703323	-30.0244	0.699756	0.000618474
1mM / Ctrl	Q9NZD8	SPG21	Maspardin	SPG21_HUMAN	12	0.398283	0.398283	15.4956	1.15496	0.000619903
1mM / Ctrl	Q96GM8	TOE1	Target of EGR1 protein 1	TOE1_HUMAN	4	-0.382327	0.382327	-23.1251	0.768749	0.000633302
1mM / Ctrl	P00374	DHFR	Dihydrofolate reductase	DYR_HUMAN	3	-0.911269	0.911269	-45.3293	0.546707	0.000639169
1mM / Ctrl	P04075	ALDOA	Fructose-bisphosphate aldolase A	ALDOA_HUMAN	29	0.189876	0.189876	-0.72947	0.992705	0.000642239
1mM / Ctrl	Q9Y285	FARSA	Phenylalanine--tRNA ligase alpha subunit	SYFA_HUMAN	24	0.134238	0.134238	0.0992154	1.00099	0.00064874
1mM / Ctrl	P27816	MAP4	Microtubule-associated protein 4	MAP4_HUMAN	54	0.176763	0.176763	1.54945	1.01549	0.000652085
1mM / Ctrl	Q9NYY8	FASTKD2	FAST kinase domain-containing protein 2	FAKD2_HUMAN	10	0.35265	0.35265	-15.6408	0.843592	0.000669546
1mM / Ctrl	Q8NEW0	SLC30A7	Zinc transporter 7	ZNT7_HUMAN	6	0.576186	0.576186	39.9219	1.39922	0.000670437
1mM / Ctrl	Q7Z6K5	ARPIN	Arpin	ARPIN_HUMAN	5	-0.240563	0.240563	-14.5259	0.854741	0.000670762
1mM / Ctrl	Q53EP0	FNDC3B	Fibronectin type III domain-containing protein 3B	FND3B_HUMAN	17	-0.360269	0.360269	-1.60921	0.983908	0.000673673
1mM / Ctrl	Q86U38	NOP9	Nucleolar protein 9	NOP9_HUMAN	11	0.297693	0.297693	24.9309	1.24931	0.000673673
1mM / Ctrl	O95470	SGPL1	Sphingosine-1-phosphate lyase 1	SGPL1_HUMAN	7	0.352516	0.352516	18.4915	1.18491	0.00067515
1mM / Ctrl	P40121	CAPG	Macrophage-capping protein	CAPG_HUMAN	14	0.331629	0.331629	17.2272	1.17227	0.000680906
1mM / Ctrl	Q96F86	EDC3	Enhancer of mRNA-decapping protein 3	EDC3_HUMAN	12	-0.288496	0.288496	-28.5627	0.714373	0.000680906
1mM / Ctrl	A6NCE7;Q9GZQ8	MAP1LC3B2;MAP1LC3B	Microtubule-associated proteins 1A/1B light chain 3 beta 2;Microtubule-associated proteins 1A/1B light chain 3B	MP3B2_HUMAN;MLP3B_HUMAN	4	0.554195	0.554195	48.5518	1.48552	0.00068303
1mM / Ctrl	P07686	HEXB	Beta-hexosaminidase subunit beta	HEXB_HUMAN	23	0.198476	0.198476	3.99007	1.0399	0.000689237
1mM / Ctrl	Q86UY6	NAA40	N-alpha-acetyltransferase 40	NAA40_HUMAN	6	-0.315943	0.315943	-19.4331	0.805669	0.000694453
1mM / Ctrl	Q9NQG5	RPRD1B	Regulation of nuclear pre-mRNA domain-containing protein 1B	RPR1B_HUMAN	8	0.179371	0.179371	8.19253	1.08193	0.000711843
1mM / Ctrl	Q8IXJ6	SIRT2	NAD-dependent protein deacetylase sirtuin-2	SIR2_HUMAN	10	0.456303	0.456303	52.0992	1.52099	0.000727318
1mM / Ctrl	Q9H900	ZWILCH	Protein zwilch homolog	ZWILC_HUMAN	3	-0.581477	0.581477	-30.9621	0.690379	0.000729319
1mM / Ctrl	Q9H0A0	NAT10	RNA cytidine acetyltransferase	NAT10_HUMAN	37	0.144257	0.144257	55.0291	1.55029	0.000735442
1mM / Ctrl	Q86Y82	STX12	Syntaxin-12	STX12_HUMAN	11	0.271252	0.271252	18.7081	1.18708	0.00074208
1mM / Ctrl	Q9BU76	MMTAG2	Multiple myeloma tumor-associated protein 2	MMTA2_HUMAN	5	0.382678	0.382678	19.9643	1.19964	0.000746517
1mM / Ctrl	Q9NR09	BIRC6	Baculoviral IAP repeat-containing protein 6	BIRC6_HUMAN	10	-0.26893	0.26893	-1.66798	0.98332	0.000754701
1mM / Ctrl	Q86VW0	SESTD1	SEC14 domain and spectrin repeat-containing protein 1	SESD1_HUMAN	2	-0.594242	0.594242	-33.2315	0.667685	0.00075517
1mM / Ctrl	P51608	MECP2	Methyl-CpG-binding protein 2	MECP2_HUMAN	8	0.276931	0.276931	13.6093	1.13609	0.000755946
1mM / Ctrl	Q7Z4N8	P4HA3	Prolyl 4-hydroxylase subunit alpha-3	P4HA3_HUMAN	9	-1.11065	1.11065	-28.4949	0.715051	0.000758945
1mM / Ctrl	P51665	PSMD7	26S proteasome non-ATPase regulatory subunit 7	PSMD7_HUMAN	19	0.212041	0.212041	16.6146	1.16615	0.000767381
1mM / Ctrl	B7ZW38;O60812;P0DMR1	HNRNPCL3;HNRNPCL1;HNRNPCL4	Heterogeneous nuclear ribonucleoprotein C-like 3;Heterogeneous nuclear ribonucleoprotein C-like 1;Heterogeneous nuclear ribonucleoprotein C-like 4	HNRC3_HUMAN;HNRC1_HUMAN;HNRC4_HUMAN	11	-0.248064	0.248064	-10.2752	0.897248	0.00077169
1mM / Ctrl	Q96PU4	UHRF2	E3 ubiquitin-protein ligase UHRF2	UHRF2_HUMAN	10	-0.303214	0.303214	3.09494	1.03095	0.000777481
1mM / Ctrl	Q9P260	KIAA1468	LisH domain and HEAT repeat-containing protein KIAA1468	K1468_HUMAN	11	0.25719	0.25719	5.77926	1.05779	0.000783514
1mM / Ctrl	Q9BYG3	NIFK	MKI67 FHA domain-interacting nucleolar phosphoprotein	MK67I_HUMAN	10	0.276108	0.276108	-4.52062	0.954794	0.000794641
1mM / Ctrl	Q99988	GDF15	Growth/differentiation factor 15	GDF15_HUMAN	4	1.10496	1.10496	-5.56487	0.944351	0.000796725
1mM / Ctrl	P21980	TGM2	Protein-glutamine gamma-glutamyltransferase 2	TGM2_HUMAN	39	-0.227792	0.227792	-22.9784	0.770216	0.000816703
1mM / Ctrl	Q96RP9	GFM1	Elongation factor G, mitochondrial	EFGM_HUMAN	24	0.214826	0.214826	33.3698	1.3337	0.000816703
1mM / Ctrl	A8CG34	POM121C	Nuclear envelope pore membrane protein POM 121C	P121C_HUMAN	7	0.370017	0.370017	25.7115	1.25711	0.000818671
1mM / Ctrl	O75410	TACC1	Transforming acidic coiled-coil-containing protein 1	TACC1_HUMAN	18	0.345318	0.345318	51.6634	1.51663	0.000824652
1mM / Ctrl	P08651	NFIC	Nuclear factor 1 C-type	NFIC_HUMAN	4	-0.393296	0.393296	-25.7468	0.742532	0.000843078
1mM / Ctrl	Q96AY3	FKBP10	Peptidyl-prolyl cis-trans isomerase FKBP10	FKB10_HUMAN	24	-0.378495	0.378495	-8.21624	0.917838	0.000869444
1mM / Ctrl	Q9H0E2	TOLLIP	Toll-interacting protein	TOLIP_HUMAN	7	0.298894	0.298894	16.956	1.16956	0.000881759
1mM / Ctrl	P78330	PSPH	Phosphoserine phosphatase	SERB_HUMAN	11	0.631403	0.631403	9.7555	1.09755	0.000886234
1mM / Ctrl	P62312	LSM6	U6 snRNA-associated Sm-like protein LSm6	LSM6_HUMAN	5	-0.181464	0.181464	-9.39014	0.906099	0.000896039
1mM / Ctrl	Q6P5R6	RPL22L1	60S ribosomal protein L22-like 1	RL22L_HUMAN	3	-1.19896	1.19896	-54.3116	0.456884	0.000907303
1mM / Ctrl	Q9NPI6	DCP1A	mRNA-decapping enzyme 1A	DCP1A_HUMAN	14	-0.202086	0.202086	-3.4448	0.965552	0.00090845
1mM / Ctrl	Q07020	RPL18	60S ribosomal protein L18	RL18_HUMAN	9	-0.477813	0.477813	3.87306	1.03873	0.000908677
1mM / Ctrl	Q5JSH3	WDR44	WD repeat-containing protein 44	WDR44_HUMAN	26	0.256598	0.256598	4.77286	1.04773	0.000909507
1mM / Ctrl	P78504	JAG1	Protein jagged-1	JAG1_HUMAN	3	2.13896	2.13896	174.652	2.74652	0.000912896
1mM / Ctrl	P11274	BCR	Breakpoint cluster region protein	BCR_HUMAN	21	-0.351824	0.351824	-59.4894	0.405106	0.000916908
1mM / Ctrl	Q86SZ2	TRAPPC6B	Trafficking protein particle complex subunit 6B	TPC6B_HUMAN	6	0.295784	0.295784	23.143	1.23143	0.000917176
1mM / Ctrl	Q969Z0	TBRG4	Protein TBRG4	TBRG4_HUMAN	16	0.245289	0.245289	6.0431	1.06043	0.000917498
1mM / Ctrl	P18031	PTPN1	Tyrosine-protein phosphatase non-receptor type 1	PTN1_HUMAN	19	0.297577	0.297577	7.88764	1.07888	0.000921249
1mM / Ctrl	P62191	PSMC1	26S protease regulatory subunit 4	PRS4_HUMAN	23	0.192137	0.192137	14.3579	1.14358	0.000922029
1mM / Ctrl	P61086	UBE2K	Ubiquitin-conjugating enzyme E2 K	UBE2K_HUMAN	12	0.180222	0.180222	20.7742	1.20774	0.000924411
1mM / Ctrl	P55010	EIF5	Eukaryotic translation initiation factor 5	IF5_HUMAN	17	-0.103316	0.103316	-7.77637	0.922236	0.000933895
1mM / Ctrl	O43772	SLC25A20	Mitochondrial carnitine/acylcarnitine carrier protein	MCAT_HUMAN	8	0.242025	0.242025	19.9739	1.19974	0.000954874
1mM / Ctrl	Q8TCJ2	STT3B	Dolichyl-diphosphooligosaccharide--protein glycosyltransferase subunit STT3B	STT3B_HUMAN	14	-0.21774	0.21774	-12.2358	0.877642	0.000963883
1mM / Ctrl	P09429	HMGB1	High mobility group protein B1	HMGB1_HUMAN	8	-0.818772	0.818772	-24.5861	0.754139	0.000975262
1mM / Ctrl	Q9HA64	FN3KRP	Ketosamine-3-kinase	KT3K_HUMAN	6	-0.27027	0.27027	-7.98655	0.920135	0.000996157
1mM / Ctrl	P49915	GMPS	GMP synthase [glutamine-hydrolyzing]	GUAA_HUMAN	30	-0.152334	0.152334	-13.4623	0.865377	0.000999393
1mM / Ctrl	Q9BYX2	TBC1D2	TBC1 domain family member 2A	TBD2A_HUMAN	9	1.11016	1.11016	37.2572	1.37257	0.00100055
1mM / Ctrl	P54136	RARS	Arginine--tRNA ligase, cytoplasmic	SYRC_HUMAN	40	0.161179	0.161179	82.887	1.82887	0.00100814
1mM / Ctrl	P17405	SMPD1	Sphingomyelin phosphodiesterase	ASM_HUMAN	10	0.198577	0.198577	9.36174	1.09362	0.00100985
1mM / Ctrl	P28070	PSMB4	Proteasome subunit beta type-4	PSB4_HUMAN	9	0.302907	0.302907	25.9403	1.2594	0.00101015
1mM / Ctrl	Q16513	PKN2	Serine/threonine-protein kinase N2	PKN2_HUMAN	21	-0.265151	0.265151	-36.724	0.63276	0.00101161
1mM / Ctrl	P19256	CD58	Lymphocyte function-associated antigen 3	LFA3_HUMAN	2	0.526775	0.526775	43.4498	1.4345	0.00101315
1mM / Ctrl	Q9BQ39	DDX50	ATP-dependent RNA helicase DDX50	DDX50_HUMAN	13	-0.311009	0.311009	-10.2898	0.897102	0.00102087
1mM / Ctrl	P80303	NUCB2	Nucleobindin-2	NUCB2_HUMAN	23	-0.259472	0.259472	-12.4344	0.875656	0.00102651
1mM / Ctrl	Q96AE4	FUBP1	Far upstream element-binding protein 1	FUBP1_HUMAN	29	-0.155098	0.155098	1.14142	1.01141	0.00103517
1mM / Ctrl	Q96A61	TRIM52	Tripartite motif-containing protein 52	TRI52_HUMAN	1	5.4806	5.4806	4003.51	41.0351	0.00105113
1mM / Ctrl	Q15008	PSMD6	26S proteasome non-ATPase regulatory subunit 6	PSMD6_HUMAN	25	0.166761	0.166761	8.85706	1.08857	0.00105231
1mM / Ctrl	Q6DKJ4	NXN	Nucleoredoxin	NXN_HUMAN	18	-0.231097	0.231097	-22.4659	0.775341	0.00105989
1mM / Ctrl	P24534	EEF1B2	Elongation factor 1-beta	EF1B_HUMAN	13	0.268014	0.268014	23.2912	1.23291	0.00108986
1mM / Ctrl	O43837	IDH3B	Isocitrate dehydrogenase [NAD] subunit beta, mitochondrial	IDH3B_HUMAN	17	0.181007	0.181007	5.33093	1.05331	0.00114147
1mM / Ctrl	Q8NAV1	PRPF38A	Pre-mRNA-splicing factor 38A	PR38A_HUMAN	5	-0.188989	0.188989	-16.2831	0.837169	0.00116789
1mM / Ctrl	Q12841	FSTL1	Follistatin-related protein 1	FSTL1_HUMAN	7	-0.974847	0.974847	-35.6343	0.643657	0.00117115
1mM / Ctrl	Q06210	GFPT1	Glutamine--fructose-6-phosphate aminotransferase [isomerizing] 1	GFPT1_HUMAN	38	0.134201	0.134201	30.6644	1.30664	0.00119507
1mM / Ctrl	Q92769	HDAC2	Histone deacetylase 2	HDAC2_HUMAN	10	-0.233738	0.233738	-8.75504	0.91245	0.00119511
1mM / Ctrl	P15311	EZR	Ezrin	EZRI_HUMAN	28	0.219409	0.219409	18.6072	1.18607	0.00120474
1mM / Ctrl	Q12979	ABR	Active breakpoint cluster region-related protein	ABR_HUMAN	15	-0.246023	0.246023	-20.2308	0.797692	0.00120478
1mM / Ctrl	P19634	SLC9A1	Sodium/hydrogen exchanger 1	SL9A1_HUMAN	8	0.368234	0.368234	21.5052	1.21505	0.00121021
1mM / Ctrl	Q9UNH6	SNX7	Sorting nexin-7	SNX7_HUMAN	4	0.283625	0.283625	16.1458	1.16146	0.00121912
1mM / Ctrl	P31146	CORO1A	Coronin-1A	COR1A_HUMAN	4	-0.367593	0.367593	-24.4352	0.755648	0.00123721
1mM / Ctrl	P36269	GGT5	Gamma-glutamyltransferase 5	GGT5_HUMAN	7	-0.460314	0.460314	-30.0139	0.699861	0.00124879
1mM / Ctrl	Q8WXH0	SYNE2	Nesprin-2	SYNE2_HUMAN	46	-0.509258	0.509258	-0.332492	0.996675	0.00124879
1mM / Ctrl	Q9UJZ1	STOML2	Stomatin-like protein 2, mitochondrial	STML2_HUMAN	17	0.178149	0.178149	6.71417	1.06714	0.00125211
1mM / Ctrl	Q9NWH9	SLTM	SAFB-like transcription modulator	SLTM_HUMAN	18	0.333216	0.333216	-18.1236	0.818764	0.00125419
1mM / Ctrl	Q96MG7	NDNL2	Melanoma-associated antigen G1	MAGG1_HUMAN	3	-0.300119	0.300119	-20.6826	0.793174	0.00126593
1mM / Ctrl	Q96JG6	VPS50	Syndetin	VPS50_HUMAN	7	0.459638	0.459638	16.7271	1.16727	0.00126772
1mM / Ctrl	O14734	ACOT8	Acyl-coenzyme A thioesterase 8	ACOT8_HUMAN	3	0.327754	0.327754	15.1959	1.15196	0.00126848
1mM / Ctrl	Q9NVG8	TBC1D13	TBC1 domain family member 13	TBC13_HUMAN	9	0.535415	0.535415	25.0733	1.25073	0.00128147
1mM / Ctrl	Q7Z4F1	LRP10	Low-density lipoprotein receptor-related protein 10	LRP10_HUMAN	3	0.866693	0.866693	41.3437	1.41344	0.00135005
1mM / Ctrl	P26022	PTX3	Pentraxin-related protein PTX3	PTX3_HUMAN	9	0.750664	0.750664	29.9213	1.29921	0.00135411
1mM / Ctrl	Q9UN37	VPS4A	Vacuolar protein sorting-associated protein 4A	VPS4A_HUMAN	11	0.205335	0.205335	4.46777	1.04468	0.00136078
1mM / Ctrl	Q9HBW9	ADGRL4	Adhesion G protein-coupled receptor L4	AGRL4_HUMAN	8	0.261211	0.261211	4.10636	1.04106	0.00136207
1mM / Ctrl	O60356	NUPR1	Nuclear protein 1	NUPR1_HUMAN	3	1.86054	1.86054	0.152326	1.00152	0.00136257
1mM / Ctrl	O60462	NRP2	Neuropilin-2	NRP2_HUMAN	16	0.892338	0.892338	-33.9549	0.660451	0.00136257
1mM / Ctrl	Q969G5	PRKCDBP	Protein kinase C delta-binding protein	PRDBP_HUMAN	9	0.486049	0.486049	18.8171	1.18817	0.00136757
1mM / Ctrl	Q9HB90	RRAGC	Ras-related GTP-binding protein C	RRAGC_HUMAN	12	0.373853	0.373853	38.2879	1.38288	0.00138119
1mM / Ctrl	Q6L8Q7	PDE12	2',5'-phosphodiesterase 12	PDE12_HUMAN	18	0.362117	0.362117	13.6125	1.13613	0.00138468
1mM / Ctrl	P05362	ICAM1	Intercellular adhesion molecule 1	ICAM1_HUMAN	10	0.490043	0.490043	19.0712	1.19071	0.00139272
1mM / Ctrl	Q8WVT3	TRAPPC12	Trafficking protein particle complex subunit 12	TPC12_HUMAN	6	0.531079	0.531079	38.9075	1.38907	0.00139583
1mM / Ctrl	O76094	SRP72	Signal recognition particle subunit SRP72	SRP72_HUMAN	26	0.185081	0.185081	11.336	1.11336	0.0014081
1mM / Ctrl	P12931	SRC	Proto-oncogene tyrosine-protein kinase Src	SRC_HUMAN	6	0.468595	0.468595	24.5778	1.24578	0.00141207
1mM / Ctrl	Q14392	LRRC32	Leucine-rich repeat-containing protein 32	LRC32_HUMAN	4	-0.558444	0.558444	-34.9017	0.650983	0.00141817
1mM / Ctrl	P51452	DUSP3	Dual specificity protein phosphatase 3	DUS3_HUMAN	8	0.193286	0.193286	19.4605	1.1946	0.0014406
1mM / Ctrl	P99999	CYCS	Cytochrome c	CYC_HUMAN	7	0.234545	0.234545	25.0691	1.25069	0.00144359
1mM / Ctrl	P83881	RPL36A	60S ribosomal protein L36a	RL36A_HUMAN	4	-0.631439	0.631439	-11.5625	0.884375	0.00144359
1mM / Ctrl	P27216	ANXA13	Annexin A13	ANX13_HUMAN	5	0.349633	0.349633	20.5618	1.20562	0.00144359
1mM / Ctrl	Q9HB71	CACYBP	Calcyclin-binding protein	CYBP_HUMAN	17	-0.333048	0.333048	-17.1656	0.828344	0.00144948
1mM / Ctrl	O15067	PFAS	Phosphoribosylformylglycinamidine synthase	PUR4_HUMAN	42	-0.262214	0.262214	-19.758	0.80242	0.00146583
1mM / Ctrl	P08174	CD55	Complement decay-accelerating factor	DAF_HUMAN	4	0.583296	0.583296	47.8827	1.47883	0.00146583
1mM / Ctrl	Q15678	PTPN14	Tyrosine-protein phosphatase non-receptor type 14	PTN14_HUMAN	14	0.318821	0.318821	-8.0283	0.919717	0.00146951
1mM / Ctrl	P08962	CD63	CD63 antigen	CD63_HUMAN	3	0.774014	0.774014	41.4229	1.41423	0.0014777
1mM / Ctrl	Q6NXE6	ARMC6	Armadillo repeat-containing protein 6	ARMC6_HUMAN	6	0.479146	0.479146	28.1829	1.28183	0.00148197
1mM / Ctrl	Q15139	PRKD1	Serine/threonine-protein kinase D1	KPCD1_HUMAN	1	-0.560986	0.560986	-32.1509	0.678491	0.00150982
1mM / Ctrl	P68400	CSNK2A1	Casein kinase II subunit alpha	CSK21_HUMAN	17	0.442472	0.442472	29.1961	1.29196	0.00152222
1mM / Ctrl	P0DMM9;P0DMN0	SULT1A3;SULT1A4	Sulfotransferase 1A3;Sulfotransferase 1A4	ST1A3_HUMAN;ST1A4_HUMAN	9	0.457433	0.457433	12.8728	1.12873	0.00156953
1mM / Ctrl	P49184	DNASE1L1	Deoxyribonuclease-1-like 1	DNSL1_HUMAN	5	0.662063	0.662063	39.2719	1.39272	0.00157676
1mM / Ctrl	P08134	RHOC	Rho-related GTP-binding protein RhoC	RHOC_HUMAN	11	0.321865	0.321865	29.6274	1.29627	0.00158049
1mM / Ctrl	O43242	PSMD3	26S proteasome non-ATPase regulatory subunit 3	PSMD3_HUMAN	36	0.114633	0.114633	17.6064	1.17606	0.00158914
1mM / Ctrl	P40937	RFC5	Replication factor C subunit 5	RFC5_HUMAN	14	-0.231439	0.231439	-19.959	0.80041	0.00158914
1mM / Ctrl	P17152	TMEM11	Transmembrane protein 11, mitochondrial	TMM11_HUMAN	2	0.22441	0.22441	16.9149	1.16915	0.00161017
1mM / Ctrl	P05455	SSB	Lupus La protein	LA_HUMAN	28	-0.191868	0.191868	-5.44421	0.945558	0.00161146
1mM / Ctrl	Q6UN15	FIP1L1	Pre-mRNA 3'-end-processing factor FIP1	FIP1_HUMAN	9	-0.16404	0.16404	-14.6517	0.853483	0.0016338
1mM / Ctrl	Q96FZ7	CHMP6	Charged multivesicular body protein 6	CHMP6_HUMAN	7	0.209699	0.209699	16.0663	1.16066	0.00165213
1mM / Ctrl	Q8TB52	FBXO30	F-box only protein 30	FBX30_HUMAN	2	0.494062	0.494062	38.1308	1.38131	0.00165213
1mM / Ctrl	Q9UMY1	NOL7	Nucleolar protein 7	NOL7_HUMAN	5	0.345639	0.345639	39.5383	1.39538	0.00171112
1mM / Ctrl	Q6P158	DHX57	Putative ATP-dependent RNA helicase DHX57	DHX57_HUMAN	10	-0.382579	0.382579	-23.9149	0.760851	0.00171112
1mM / Ctrl	Q32P28	P3H1	Prolyl 3-hydroxylase 1	P3H1_HUMAN	26	-0.214033	0.214033	-12.6174	0.873826	0.00171433
1mM / Ctrl	P46379	BAG6	Large proline-rich protein BAG6	BAG6_HUMAN	27	0.103687	0.103687	2.02772	1.02028	0.00171665
1mM / Ctrl	P13473	LAMP2	Lysosome-associated membrane glycoprotein 2	LAMP2_HUMAN	4	0.387866	0.387866	50.9348	1.50935	0.00172489
1mM / Ctrl	Q15050	RRS1	Ribosome biogenesis regulatory protein homolog	RRS1_HUMAN	12	0.287344	0.287344	30.8074	1.30807	0.00172489
1mM / Ctrl	Q96PP9	GBP4	Guanylate-binding protein 4	GBP4_HUMAN	19	-0.252032	0.252032	-11.9053	0.880947	0.00172856
1mM / Ctrl	Q96KC8	DNAJC1	DnaJ homolog subfamily C member 1	DNJC1_HUMAN	9	0.550942	0.550942	29.8337	1.29834	0.00173126
1mM / Ctrl	P27658	COL8A1	Collagen alpha-1(VIII) chain	CO8A1_HUMAN	2	-1.50844	1.50844	-55.7147	0.442853	0.00173144
1mM / Ctrl	P10768	ESD	S-formylglutathione hydrolase	ESTD_HUMAN	13	0.270292	0.270292	1.77944	1.01779	0.00173683
1mM / Ctrl	P05412	JUN	Transcription factor AP-1	JUN_HUMAN	5	0.504454	0.504454	33.1658	1.33166	0.00173734
1mM / Ctrl	P62277	RPS13	40S ribosomal protein S13	RS13_HUMAN	12	-0.39962	0.39962	-9.59459	0.904054	0.00174987
1mM / Ctrl	Q9Y2D4	EXOC6B	Exocyst complex component 6B	EXC6B_HUMAN	14	0.397936	0.397936	28.4524	1.28452	0.00175715
1mM / Ctrl	P09132	SRP19	Signal recognition particle 19 kDa protein	SRP19_HUMAN	7	0.199121	0.199121	17.7473	1.17747	0.00177128
1mM / Ctrl	P28370	SMARCA1	Probable global transcription activator SNF2L1	SMCA1_HUMAN	2	-0.661525	0.661525	-35.9272	0.640728	0.00177437
1mM / Ctrl	Q5TAQ9	DCAF8	DDB1- and CUL4-associated factor 8	DCAF8_HUMAN	6	-0.882372	0.882372	-45.4495	0.545505	0.00177848
1mM / Ctrl	Q9UBQ0	VPS29	Vacuolar protein sorting-associated protein 29	VPS29_HUMAN	11	0.19682	0.19682	8.23932	1.08239	0.00179785
1mM / Ctrl	Q8N3X1	FNBP4	Formin-binding protein 4	FNBP4_HUMAN	9	0.396786	0.396786	18.3658	1.18366	0.00180442
1mM / Ctrl	O75694	NUP155	Nuclear pore complex protein Nup155	NU155_HUMAN	34	-0.174214	0.174214	-24.9218	0.750782	0.00180587
1mM / Ctrl	P01111	NRAS	GTPase NRas	RASN_HUMAN	9	0.275643	0.275643	9.0758	1.09076	0.00184128
1mM / Ctrl	Q9NV06	DCAF13	DDB1- and CUL4-associated factor 13	DCA13_HUMAN	6	0.977285	0.977285	92.438	1.92438	0.00184293
1mM / Ctrl	Q3KQU3	MAP7D1	MAP7 domain-containing protein 1	MA7D1_HUMAN	19	0.265735	0.265735	-29.8697	0.701303	0.00184967
1mM / Ctrl	Q71DI3	HIST2H3A	Histone H3.2	H32_HUMAN	1	-0.560825	0.560825	-38.8818	0.611182	0.0018681
1mM / Ctrl	P26572	MGAT1	Alpha-1,3-mannosyl-glycoprotein 2-beta-N-acetylglucosaminyltransferase	MGAT1_HUMAN	10	-0.34624	0.34624	-16.6332	0.833668	0.00188381
1mM / Ctrl	Q9H583	HEATR1	HEAT repeat-containing protein 1	HEAT1_HUMAN	52	0.180324	0.180324	5.00066	1.05001	0.00189958
1mM / Ctrl	Q96PU5	NEDD4L	E3 ubiquitin-protein ligase NEDD4-like	NED4L_HUMAN	2	0.463843	0.463843	34.415	1.34415	0.00190502
1mM / Ctrl	Q96EY1	DNAJA3	DnaJ homolog subfamily A member 3, mitochondrial	DNJA3_HUMAN	12	0.332307	0.332307	13.2195	1.1322	0.00190966
1mM / Ctrl	P24941	CDK2	Cyclin-dependent kinase 2	CDK2_HUMAN	12	-0.538517	0.538517	-41.4688	0.585312	0.00194435
1mM / Ctrl	P27824	CANX	Calnexin	CALX_HUMAN	41	-0.148026	0.148026	-5.92574	0.940743	0.00194526
1mM / Ctrl	Q9Y3I0	RTCB	tRNA-splicing ligase RtcB homolog	RTCB_HUMAN	22	-0.207055	0.207055	-26.6873	0.733127	0.00195441
1mM / Ctrl	P23919	DTYMK	Thymidylate kinase	KTHY_HUMAN	16	-0.252149	0.252149	-19.5545	0.804455	0.00199477
1mM / Ctrl	Q7L5D6	GET4	Golgi to ER traffic protein 4 homolog	GET4_HUMAN	6	0.36853	0.36853	34.5545	1.34554	0.00199574
1mM / Ctrl	Q8WZA9	IRGQ	Immunity-related GTPase family Q protein	IRGQ_HUMAN	14	0.107215	0.107215	5.01812	1.05018	0.0020059
1mM / Ctrl	O75436	VPS26A	Vacuolar protein sorting-associated protein 26A	VP26A_HUMAN	17	0.23524	0.23524	8.92701	1.08927	0.00201157
1mM / Ctrl	Q66K74	MAP1S	Microtubule-associated protein 1S	MAP1S_HUMAN	24	0.232059	0.232059	23.0513	1.23051	0.00201535
1mM / Ctrl	P30260	CDC27	Cell division cycle protein 27 homolog	CDC27_HUMAN	12	-0.283118	0.283118	13.5394	1.13539	0.00202347
1mM / Ctrl	Q9H270	VPS11	Vacuolar protein sorting-associated protein 11 homolog	VPS11_HUMAN	19	0.254828	0.254828	-4.13248	0.958675	0.00207132
1mM / Ctrl	P07711	CTSL	Cathepsin L1	CATL1_HUMAN	6	0.541471	0.541471	59.7251	1.59725	0.00207864
1mM / Ctrl	P11021	HSPA5	78 kDa glucose-regulated protein	GRP78_HUMAN	37	-0.259055	0.259055	-19.9705	0.800295	0.00208318
1mM / Ctrl	Q9BRF8	CPPED1	Serine/threonine-protein phosphatase CPPED1	CPPED_HUMAN	11	-0.214299	0.214299	-5.5046	0.944954	0.00208915
1mM / Ctrl	O15247	CLIC2	Chloride intracellular channel protein 2	CLIC2_HUMAN	9	0.236162	0.236162	15.6693	1.15669	0.00208915
1mM / Ctrl	O15347	HMGB3	High mobility group protein B3	HMGB3_HUMAN	8	-0.360793	0.360793	-23.9569	0.760431	0.00208915
1mM / Ctrl	Q9BXJ0	C1QTNF5	Complement C1q tumor necrosis factor-related protein 5	C1QT5_HUMAN	5	-0.956949	0.956949	-66.5793	0.334207	0.00209083
1mM / Ctrl	P22314	UBA1	Ubiquitin-like modifier-activating enzyme 1	UBA1_HUMAN	52	-0.0942005	0.0942005	-8.54066	0.914593	0.00209469
1mM / Ctrl	P11171	EPB41	Protein 4.1	41_HUMAN	2	-0.540658	0.540658	-30.8258	0.691742	0.00210201
1mM / Ctrl	Q9NW13	RBM28	RNA-binding protein 28	RBM28_HUMAN	19	0.248007	0.248007	24.0718	1.24072	0.00211266
1mM / Ctrl	P53992	SEC24C	Protein transport protein Sec24C	SC24C_HUMAN	28	-0.180828	0.180828	4.22346	1.04223	0.00211303
1mM / Ctrl	P04114	APOB	Apolipoprotein B-100	APOB_HUMAN	15	0.520969	0.520969	-7.68076	0.923192	0.00214013
1mM / Ctrl	Q9Y2S6	TMA7	Translation machinery-associated protein 7	TMA7_HUMAN	2	-0.481826	0.481826	-16.4219	0.835781	0.00216584
1mM / Ctrl	P57088	TMEM33	Transmembrane protein 33	TMM33_HUMAN	9	0.285525	0.285525	8.78732	1.08787	0.00217936
1mM / Ctrl	O43324	EEF1E1	Eukaryotic translation elongation factor 1 epsilon-1	MCA3_HUMAN	9	0.30468	0.30468	20.939	1.20939	0.00218148
1mM / Ctrl	O15400	STX7	Syntaxin-7	STX7_HUMAN	10	0.315287	0.315287	24.9475	1.24947	0.00219661
1mM / Ctrl	O75391	SPAG7	Sperm-associated antigen 7	SPAG7_HUMAN	4	-0.286135	0.286135	-16.1064	0.838936	0.0022231
1mM / Ctrl	Q13685	AAMP	Angio-associated migratory cell protein	AAMP_HUMAN	4	0.337763	0.337763	35.4073	1.35407	0.00224673
1mM / Ctrl	P08238	HSP90AB1	Heat shock protein HSP 90-beta	HS90B_HUMAN	51	0.139834	0.139834	0.360647	1.00361	0.00226055
1mM / Ctrl	Q9GZV5	WWTR1	WW domain-containing transcription regulator protein 1	WWTR1_HUMAN	9	-0.330496	0.330496	-9.10155	0.908984	0.00227799
1mM / Ctrl	Q00169	PITPNA	Phosphatidylinositol transfer protein alpha isoform	PIPNA_HUMAN	14	0.337576	0.337576	15.9938	1.15994	0.00228246
1mM / Ctrl	O76054	SEC14L2	SEC14-like protein 2	S14L2_HUMAN	11	-0.298464	0.298464	-9.93906	0.900609	0.00228246
1mM / Ctrl	Q8IUW5	RELL1	RELT-like protein 1	RELL1_HUMAN	4	0.601416	0.601416	39.7114	1.39711	0.00234849
1mM / Ctrl	P55735	SEC13	Protein SEC13 homolog	SEC13_HUMAN	15	-0.202229	0.202229	-15.0723	0.849277	0.00236557
1mM / Ctrl	Q9Y5A7	NUB1	NEDD8 ultimate buster 1	NUB1_HUMAN	10	-0.198812	0.198812	-3.01411	0.969859	0.00236557
1mM / Ctrl	P05114	HMGN1	Non-histone chromosomal protein HMG-14	HMGN1_HUMAN	6	-0.522843	0.522843	-5.17747	0.948225	0.00238385
1mM / Ctrl	O60506	SYNCRIP	Heterogeneous nuclear ribonucleoprotein Q	HNRPQ_HUMAN	19	0.184987	0.184987	-6.47027	0.935297	0.00240213
1mM / Ctrl	O14949	UQCRQ	Cytochrome b-c1 complex subunit 8	QCR8_HUMAN	6	0.302073	0.302073	20.4683	1.20468	0.00240676
1mM / Ctrl	P06396	GSN	Gelsolin	GELS_HUMAN	14	-0.300372	0.300372	-18.8073	0.811927	0.00240676
1mM / Ctrl	Q13043	STK4	Serine/threonine-protein kinase 4	STK4_HUMAN	6	-0.62165	0.62165	-20.1536	0.798464	0.00243077
1mM / Ctrl	Q8IYB3	SRRM1	Serine/arginine repetitive matrix protein 1	SRRM1_HUMAN	13	-0.297277	0.297277	-9.04376	0.909562	0.0024579
1mM / Ctrl	Q16204	CCDC6	Coiled-coil domain-containing protein 6	CCDC6_HUMAN	16	0.209682	0.209682	-2.99298	0.97007	0.00245928
1mM / Ctrl	O75170	PPP6R2	Serine/threonine-protein phosphatase 6 regulatory subunit 2	PP6R2_HUMAN	1	-0.672192	0.672192	-34.5215	0.654785	0.00245928
1mM / Ctrl	P20073	ANXA7	Annexin A7	ANXA7_HUMAN	19	0.141729	0.141729	49.1718	1.49172	0.00250282
1mM / Ctrl	P85037	FOXK1	Forkhead box protein K1	FOXK1_HUMAN	14	0.369904	0.369904	17.0328	1.17033	0.00252184
1mM / Ctrl	Q7Z2T5	TRMT1L	TRMT1-like protein	TRM1L_HUMAN	7	0.330225	0.330225	36.9468	1.36947	0.0025236
1mM / Ctrl	Q6ZMZ3	SYNE3	Nesprin-3	SYNE3_HUMAN	17	0.345297	0.345297	5.06296	1.05063	0.00252552
1mM / Ctrl	O14929	HAT1	Histone acetyltransferase type B catalytic subunit	HAT1_HUMAN	12	-0.351139	0.351139	-34.158	0.65842	0.0025289
1mM / Ctrl	Q15029	EFTUD2	116 kDa U5 small nuclear ribonucleoprotein component	U5S1_HUMAN	47	-0.0998332	0.0998332	-5.01682	0.949832	0.00255296
1mM / Ctrl	Q86Y56	DNAAF5	Dynein assembly factor 5, axonemal	DAAF5_HUMAN	20	-0.172878	0.172878	-7.68881	0.923112	0.00260807
1mM / Ctrl	Q9Y287	ITM2B	Integral membrane protein 2B	ITM2B_HUMAN	7	0.443885	0.443885	48.4417	1.48442	0.00261501
1mM / Ctrl	Q9NY26	SLC39A1	Zinc transporter ZIP1	S39A1_HUMAN	1	0.893573	0.893573	86.0715	1.86071	0.00262146
1mM / Ctrl	Q6P9B9	INTS5	Integrator complex subunit 5	INT5_HUMAN	7	-0.236625	0.236625	-20.4812	0.795188	0.00264326
1mM / Ctrl	P82970	HMGN5	High mobility group nucleosome-binding domain-containing protein 5	HMGN5_HUMAN	8	-0.464408	0.464408	-14.8077	0.851923	0.00269988
1mM / Ctrl	P48506	GCLC	Glutamate--cysteine ligase catalytic subunit	GSH1_HUMAN	8	0.422684	0.422684	19.1545	1.19155	0.0027017
1mM / Ctrl	P55265	ADAR	Double-stranded RNA-specific adenosine deaminase	DSRAD_HUMAN	37	-0.321472	0.321472	-22.9866	0.770134	0.00270378
1mM / Ctrl	P14618	PKM	Pyruvate kinase PKM	KPYM_HUMAN	44	0.143534	0.143534	2.47318	1.02473	0.00274286
1mM / Ctrl	P20042	EIF2S2	Eukaryotic translation initiation factor 2 subunit 2	IF2B_HUMAN	30	0.18355	0.18355	21.4015	1.21402	0.00274286
1mM / Ctrl	Q8TCD5	NT5C	5'(3')-deoxyribonucleotidase, cytosolic type	NT5C_HUMAN	7	0.51943	0.51943	35.3592	1.35359	0.00275855
1mM / Ctrl	Q8N8Y2	ATP6V0D2	V-type proton ATPase subunit d 2	VA0D2_HUMAN	1	0.586487	0.586487	50.1607	1.50161	0.00278726
1mM / Ctrl	Q6P587	FAHD1	Acylpyruvase FAHD1, mitochondrial	FAHD1_HUMAN	8	0.443107	0.443107	34.7851	1.34785	0.00278967
1mM / Ctrl	P28074	PSMB5	Proteasome subunit beta type-5	PSB5_HUMAN	15	0.286374	0.286374	6.8771	1.06877	0.00279795
1mM / Ctrl	Q15631	TSN	Translin	TSN_HUMAN	13	0.204709	0.204709	30.7057	1.30706	0.00281172
1mM / Ctrl	Q9H269	VPS16	Vacuolar protein sorting-associated protein 16 homolog	VPS16_HUMAN	19	0.227868	0.227868	20.6606	1.20661	0.00282027
1mM / Ctrl	Q6XZF7	DNMBP	Dynamin-binding protein	DNMBP_HUMAN	31	0.293623	0.293623	59.5225	1.59523	0.00282666
1mM / Ctrl	P17480	UBTF	Nucleolar transcription factor 1	UBF1_HUMAN	21	-0.207068	0.207068	-16.7289	0.832711	0.00282769
1mM / Ctrl	Q9P2X3	IMPACT	Protein IMPACT	IMPCT_HUMAN	3	0.202873	0.202873	11.6311	1.11631	0.00288318
1mM / Ctrl	P49756	RBM25	RNA-binding protein 25	RBM25_HUMAN	22	-0.16007	0.16007	-6.30208	0.936979	0.00288333
1mM / Ctrl	Q8WWP7	GIMAP1	GTPase IMAP family member 1	GIMA1_HUMAN	14	-0.212476	0.212476	-13.9125	0.860875	0.00289628
1mM / Ctrl	Q7KYR7	BTN2A1	Butyrophilin subfamily 2 member A1	BT2A1_HUMAN	6	0.533973	0.533973	39.6673	1.39667	0.00290663
1mM / Ctrl	P67870	CSNK2B	Casein kinase II subunit beta	CSK2B_HUMAN	9	0.180629	0.180629	20.5481	1.20548	0.00293543
1mM / Ctrl	P21589	NT5E	5'-nucleotidase	5NTD_HUMAN	18	0.273477	0.273477	31.5406	1.31541	0.00294695
1mM / Ctrl	P82914	MRPS15	28S ribosomal protein S15, mitochondrial	RT15_HUMAN	6	0.174106	0.174106	3.27605	1.03276	0.00295649
1mM / Ctrl	Q9Y265	RUVBL1	RuvB-like 1	RUVB1_HUMAN	21	0.128473	0.128473	6.06758	1.06068	0.00296085
1mM / Ctrl	Q9BQE3	TUBA1C	Tubulin alpha-1C chain	TBA1C_HUMAN	3	0.466314	0.466314	23.9637	1.23964	0.00296287
1mM / Ctrl	P07919	UQCRH	Cytochrome b-c1 complex subunit 6, mitochondrial	QCR6_HUMAN	2	0.442655	0.442655	33.921	1.33921	0.00300109
1mM / Ctrl	A6NHX0	GATSL2	GATS-like protein 2	GATL2_HUMAN	2	-0.453769	0.453769	-25.8889	0.741111	0.003015
1mM / Ctrl	Q7Z2W4	ZC3HAV1	Zinc finger CCCH-type antiviral protein 1	ZCCHV_HUMAN	34	0.188122	0.188122	-0.455311	0.995447	0.0031013
1mM / Ctrl	P30533	LRPAP1	Alpha-2-macroglobulin receptor-associated protein	AMRP_HUMAN	13	-0.252304	0.252304	-6.32955	0.936705	0.00314563
1mM / Ctrl	Q9ULX3	NOB1	RNA-binding protein NOB1	NOB1_HUMAN	4	0.349106	0.349106	31.9388	1.31939	0.00315148
1mM / Ctrl	P01023	A2M	Alpha-2-macroglobulin	A2MG_HUMAN	3	0.631045	0.631045	61.4562	1.61456	0.00315482
1mM / Ctrl	O95295	SNAPIN	SNARE-associated protein Snapin	SNAPN_HUMAN	3	0.279087	0.279087	21.1392	1.21139	0.00319486
1mM / Ctrl	Q15047	SETDB1	Histone-lysine N-methyltransferase SETDB1	SETB1_HUMAN	1	0.936841	0.936841	108.011	2.08011	0.00322939
1mM / Ctrl	P55081	MFAP1	Microfibrillar-associated protein 1	MFAP1_HUMAN	7	-0.317714	0.317714	-8.45735	0.915427	0.00325886
1mM / Ctrl	Q9BTU6	PI4K2A	Phosphatidylinositol 4-kinase type 2-alpha	P4K2A_HUMAN	16	0.25044	0.25044	5.18633	1.05186	0.00327322
1mM / Ctrl	P09496	CLTA	Clathrin light chain A	CLCA_HUMAN	8	-0.213199	0.213199	-2.89071	0.971093	0.00330569
1mM / Ctrl	P0CG05;P0CG06	IGLC2;IGLC3	Ig lambda-2 chain C regions;Ig lambda-3 chain C regions	LAC2_HUMAN;LAC3_HUMAN	3	0.989752	0.989752	82.2271	1.82227	0.00331432
1mM / Ctrl	Q13620	CUL4B	Cullin-4B	CUL4B_HUMAN	41	0.116646	0.116646	-1.1424	0.988576	0.00333447
1mM / Ctrl	Q9Y4W6	AFG3L2	AFG3-like protein 2	AFG32_HUMAN	24	0.240131	0.240131	12.8003	1.128	0.00335698
1mM / Ctrl	Q13242	SRSF9	Serine/arginine-rich splicing factor 9	SRSF9_HUMAN	13	-0.289699	0.289699	-14.5722	0.854278	0.00338375
1mM / Ctrl	P04792	HSPB1	Heat shock protein beta-1	HSPB1_HUMAN	21	-0.251909	0.251909	-23.2799	0.767201	0.00338424
1mM / Ctrl	Q9GZP4	PITHD1	PITH domain-containing protein 1	PITH1_HUMAN	6	0.580921	0.580921	27.1842	1.27184	0.00340438
1mM / Ctrl	Q7L266	ASRGL1	Isoaspartyl peptidase/L-asparaginase	ASGL1_HUMAN	8	-0.255472	0.255472	-23.0287	0.769713	0.00340883
1mM / Ctrl	P84095	RHOG	Rho-related GTP-binding protein RhoG	RHOG_HUMAN	8	0.242863	0.242863	23.8151	1.23815	0.00341157
1mM / Ctrl	P40926	MDH2	Malate dehydrogenase, mitochondrial	MDHM_HUMAN	15	0.164026	0.164026	8.31577	1.08316	0.00343785
1mM / Ctrl	Q07065	CKAP4	Cytoskeleton-associated protein 4	CKAP4_HUMAN	37	-0.12388	0.12388	2.56687	1.02567	0.00346344
1mM / Ctrl	P10109	FDX1	Adrenodoxin, mitochondrial	ADX_HUMAN	2	0.297989	0.297989	20.5617	1.20562	0.00347434
1mM / Ctrl	O95573	ACSL3	Long-chain-fatty-acid--CoA ligase 3	ACSL3_HUMAN	28	0.199886	0.199886	-4.6033	0.953967	0.00349041
1mM / Ctrl	Q9BZD4	NUF2	Kinetochore protein Nuf2	NUF2_HUMAN	10	-0.720861	0.720861	-32.1219	0.678781	0.00354038
1mM / Ctrl	Q9Y6C9	MTCH2	Mitochondrial carrier homolog 2	MTCH2_HUMAN	12	0.209905	0.209905	11.4058	1.11406	0.00355273
1mM / Ctrl	Q495W5	FUT11	Alpha-(1,3)-fucosyltransferase 11	FUT11_HUMAN	11	-0.500239	0.500239	22.9843	1.22984	0.00356397
1mM / Ctrl	Q08945	SSRP1	FACT complex subunit SSRP1	SSRP1_HUMAN	25	-0.165846	0.165846	-9.94974	0.900503	0.00357633
1mM / Ctrl	O95155	UBE4B	Ubiquitin conjugation factor E4 B	UBE4B_HUMAN	14	-0.400879	0.400879	-25.8986	0.741014	0.00359473
1mM / Ctrl	Q15388	TOMM20	Mitochondrial import receptor subunit TOM20 homolog	TOM20_HUMAN	3	0.415061	0.415061	25.0486	1.25049	0.00359989
1mM / Ctrl	Q8N3V7	SYNPO	Synaptopodin	SYNPO_HUMAN	25	-0.212873	0.212873	-10.5468	0.894532	0.00363287
1mM / Ctrl	Q6UWH4	FAM198B	Protein FAM198B	F198B_HUMAN	5	-0.572942	0.572942	-25.8214	0.741786	0.00363287
1mM / Ctrl	P54652	HSPA2	Heat shock-related 70 kDa protein 2	HSP72_HUMAN	20	-0.232466	0.232466	1.85679	1.01857	0.00365741
1mM / Ctrl	O95793	STAU1	Double-stranded RNA-binding protein Staufen homolog 1	STAU1_HUMAN	21	-0.108045	0.108045	-8.32529	0.916747	0.00368752
1mM / Ctrl	P38606	ATP6V1A	V-type proton ATPase catalytic subunit A	VATA_HUMAN	32	0.142208	0.142208	3.51897	1.03519	0.00372316
1mM / Ctrl	P25788	PSMA3	Proteasome subunit alpha type-3	PSA3_HUMAN	11	0.172373	0.172373	3.87201	1.03872	0.00373466
1mM / Ctrl	O94888	UBXN7	UBX domain-containing protein 7	UBXN7_HUMAN	12	-0.339754	0.339754	-17.0678	0.829322	0.00373497
1mM / Ctrl	P49768	PSEN1	Presenilin-1	PSN1_HUMAN	4	0.610223	0.610223	59.4588	1.59459	0.00373986
1mM / Ctrl	Q9UBQ6	EXTL2	Exostosin-like 2	EXTL2_HUMAN	3	0.239141	0.239141	15.8174	1.15817	0.00373986
1mM / Ctrl	P62701	RPS4X	40S ribosomal protein S4, X isoform	RS4X_HUMAN	13	-0.179437	0.179437	-1.74969	0.982503	0.00375995
1mM / Ctrl	P49961	ENTPD1	Ectonucleoside triphosphate diphosphohydrolase 1	ENTP1_HUMAN	7	-0.441538	0.441538	-49.2074	0.507926	0.00377057
1mM / Ctrl	Q9Y5P6	GMPPB	Mannose-1-phosphate guanyltransferase beta	GMPPB_HUMAN	12	-0.158061	0.158061	-13.1137	0.868863	0.00377177
1mM / Ctrl	Q9Y5X1	SNX9	Sorting nexin-9	SNX9_HUMAN	17	0.144125	0.144125	14.2249	1.14225	0.00377266
1mM / Ctrl	O94901	SUN1	SUN domain-containing protein 1	SUN1_HUMAN	24	-0.236657	0.236657	-13.9626	0.860374	0.00379181
1mM / Ctrl	Q7Z4H8	KDELC2	KDEL motif-containing protein 2	KDEL2_HUMAN	17	-0.168524	0.168524	1.90673	1.01907	0.00379779
1mM / Ctrl	Q96KR1	ZFR	Zinc finger RNA-binding protein	ZFR_HUMAN	17	0.251424	0.251424	-24.3911	0.756089	0.00381883
1mM / Ctrl	P20810	CAST	Calpastatin	ICAL_HUMAN	28	0.158965	0.158965	16.7531	1.16753	0.00384462
1mM / Ctrl	Q99808	SLC29A1	Equilibrative nucleoside transporter 1	S29A1_HUMAN	8	-0.410216	0.410216	-13.0145	0.869855	0.00384733
1mM / Ctrl	Q8TDN6	BRIX1	Ribosome biogenesis protein BRX1 homolog	BRX1_HUMAN	20	0.210801	0.210801	19.5122	1.19512	0.00384781
1mM / Ctrl	Q13642	FHL1	Four and a half LIM domains protein 1	FHL1_HUMAN	9	-0.18285	0.18285	0.231526	1.00232	0.00386268
1mM / Ctrl	P0CW19;P0CW20	LIMS3;LIMS3L	LIM and senescent cell antigen-like-containing domain protein 3;LIM and senescent cell antigen-like-containing domain protein 3-like	LIMS3_HUMAN;LIM3L_HUMAN	3	-0.724046	0.724046	-31.2173	0.687827	0.00393002
1mM / Ctrl	Q9C0C2	TNKS1BP1	182 kDa tankyrase-1-binding protein	TB182_HUMAN	41	0.164964	0.164964	-8.88929	0.911107	0.0039719
1mM / Ctrl	P52298	NCBP2	Nuclear cap-binding protein subunit 2	NCBP2_HUMAN	5	-0.213434	0.213434	-9.82856	0.901714	0.0039719
1mM / Ctrl	Q15847	ADIRF	Adipogenesis regulatory factor	ADIRF_HUMAN	3	0.921119	0.921119	109.075	2.09075	0.00401716
1mM / Ctrl	O94903	PROSC	Proline synthase co-transcribed bacterial homolog protein	PROSC_HUMAN	10	0.400678	0.400678	23.1402	1.2314	0.00404853
1mM / Ctrl	Q8WWY3	PRPF31	U4/U6 small nuclear ribonucleoprotein Prp31	PRP31_HUMAN	19	-0.211554	0.211554	-4.49281	0.955072	0.00406554
1mM / Ctrl	P48059	LIMS1	LIM and senescent cell antigen-like-containing domain protein 1	LIMS1_HUMAN	13	-0.362178	0.362178	-15.3485	0.846515	0.00408373
1mM / Ctrl	Q13492	PICALM	Phosphatidylinositol-binding clathrin assembly protein	PICAL_HUMAN	23	0.184447	0.184447	8.44955	1.0845	0.00408373
1mM / Ctrl	Q92888	ARHGEF1	Rho guanine nucleotide exchange factor 1	ARHG1_HUMAN	27	0.171237	0.171237	12.059	1.12059	0.00410265
1mM / Ctrl	O00712	NFIB	Nuclear factor 1 B-type	NFIB_HUMAN	3	-0.58848	0.58848	-32.1833	0.678167	0.00411544
1mM / Ctrl	Q9BZ29	DOCK9	Dedicator of cytokinesis protein 9	DOCK9_HUMAN	42	-0.365536	0.365536	-12.274	0.87726	0.00411675
1mM / Ctrl	P41091	EIF2S3	Eukaryotic translation initiation factor 2 subunit 3	IF2G_HUMAN	22	0.14564	0.14564	9.97227	1.09972	0.00412789
1mM / Ctrl	Q9UDW1	UQCR10	Cytochrome b-c1 complex subunit 9	QCR9_HUMAN	2	0.573652	0.573652	44.41	1.4441	0.00415762
1mM / Ctrl	Q8NI36	WDR36	WD repeat-containing protein 36	WDR36_HUMAN	28	0.180085	0.180085	6.58975	1.0659	0.0041919
1mM / Ctrl	Q13155	AIMP2	Aminoacyl tRNA synthase complex-interacting multifunctional protein 2	AIMP2_HUMAN	11	0.625848	0.625848	3.91093	1.03911	0.00421733
1mM / Ctrl	P36639	NUDT1	7,8-dihydro-8-oxoguanine triphosphatase	8ODP_HUMAN	5	-0.541733	0.541733	-24.1632	0.758368	0.00422684
1mM / Ctrl	O43865	AHCYL1	Adenosylhomocysteinase 2	SAHH2_HUMAN	4	-0.219523	0.219523	-15.701	0.84299	0.00423106
1mM / Ctrl	P11233	RALA	Ras-related protein Ral-A	RALA_HUMAN	4	0.348753	0.348753	32.2888	1.32289	0.00423888
1mM / Ctrl	Q02252	ALDH6A1	Methylmalonate-semialdehyde dehydrogenase [acylating], mitochondrial	MMSA_HUMAN	15	-0.341572	0.341572	-25.0877	0.749123	0.00423912
1mM / Ctrl	Q9Y217	MTMR6	Myotubularin-related protein 6	MTMR6_HUMAN	14	0.326542	0.326542	-13.6876	0.863124	0.00428527
1mM / Ctrl	Q6IN85	PPP4R3A	Serine/threonine-protein phosphatase 4 regulatory subunit 3A	P4R3A_HUMAN	17	0.261084	0.261084	10.175	1.10175	0.00428689
1mM / Ctrl	P16435	POR	NADPH--cytochrome P450 reductase	NCPR_HUMAN	25	0.249489	0.249489	21.0127	1.21013	0.00429079
1mM / Ctrl	Q9Y6D6	ARFGEF1	Brefeldin A-inhibited guanine nucleotide-exchange protein 1	BIG1_HUMAN	12	-0.213259	0.213259	-30.0005	0.699995	0.00444283
1mM / Ctrl	Q10589	BST2	Bone marrow stromal antigen 2	BST2_HUMAN	3	-0.39255	0.39255	-23.5326	0.764674	0.00445839
1mM / Ctrl	O43815	STRN	Striatin	STRN_HUMAN	18	-0.260325	0.260325	-4.9522	0.950478	0.00448861
1mM / Ctrl	O00154	ACOT7	Cytosolic acyl coenzyme A thioester hydrolase	BACH_HUMAN	10	0.198438	0.198438	17.8699	1.1787	0.00449982
1mM / Ctrl	Q5T013	HYI	Putative hydroxypyruvate isomerase	HYI_HUMAN	11	-0.281033	0.281033	-23.807	0.76193	0.00454358
1mM / Ctrl	Q13206	DDX10	Probable ATP-dependent RNA helicase DDX10	DDX10_HUMAN	2	0.620803	0.620803	58.1082	1.58108	0.00454444
1mM / Ctrl	Q16740	CLPP	ATP-dependent Clp protease proteolytic subunit, mitochondrial	CLPP_HUMAN	7	0.21269	0.21269	-6.43138	0.935686	0.00456732
1mM / Ctrl	Q86VP6	CAND1	Cullin-associated NEDD8-dissociated protein 1	CAND1_HUMAN	49	-0.132382	0.132382	-11.405	0.88595	0.00457634
1mM / Ctrl	Q9P266	KIAA1462	Junctional protein associated with coronary artery disease	JCAD_HUMAN	13	-0.906749	0.906749	-12.8123	0.871877	0.00460533
1mM / Ctrl	Q9P2B2	PTGFRN	Prostaglandin F2 receptor negative regulator	FPRP_HUMAN	11	-0.408661	0.408661	-26.5341	0.734659	0.00463038
1mM / Ctrl	Q14181	POLA2	DNA polymerase alpha subunit B	DPOA2_HUMAN	3	-0.959452	0.959452	-48.3717	0.516283	0.00463344
1mM / Ctrl	Q8N9T8	KRI1	Protein KRI1 homolog	KRI1_HUMAN	7	0.892548	0.892548	99.3893	1.99389	0.00465348
1mM / Ctrl	Q14684	RRP1B	Ribosomal RNA processing protein 1 homolog B	RRP1B_HUMAN	22	0.202715	0.202715	10.1759	1.10176	0.004655
1mM / Ctrl	O43707	ACTN4	Alpha-actinin-4	ACTN4_HUMAN	47	0.0927519	0.0927519	2.37064	1.02371	0.0046831
1mM / Ctrl	Q12797	ASPH	Aspartyl/asparaginyl beta-hydroxylase	ASPH_HUMAN	23	-0.137418	0.137418	0.242158	1.00242	0.0046831
1mM / Ctrl	P42126	ECI1	Enoyl-CoA delta isomerase 1, mitochondrial	ECI1_HUMAN	8	0.408564	0.408564	15.7482	1.15748	0.00470784
1mM / Ctrl	Q8TB03	CXorf38	Uncharacterized protein CXorf38	CX038_HUMAN	2	0.425981	0.425981	35.9477	1.35948	0.00472222
1mM / Ctrl	P36915	GNL1	Guanine nucleotide-binding protein-like 1	GNL1_HUMAN	17	0.270972	0.270972	42.4375	1.42437	0.00474962
1mM / Ctrl	Q9HDC9	APMAP	Adipocyte plasma membrane-associated protein	APMAP_HUMAN	21	0.140185	0.140185	11.5983	1.11598	0.00475776
1mM / Ctrl	Q9NXH9	TRMT1	tRNA (guanine(26)-N(2))-dimethyltransferase	TRM1_HUMAN	15	0.255593	0.255593	15.4561	1.15456	0.00479581
1mM / Ctrl	Q9UKV3	ACIN1	Apoptotic chromatin condensation inducer in the nucleus	ACINU_HUMAN	37	-0.105733	0.105733	-6.51919	0.934808	0.00480723
1mM / Ctrl	Q9Y4E8	USP15	Ubiquitin carboxyl-terminal hydrolase 15	UBP15_HUMAN	33	0.18539	0.18539	4.63682	1.04637	0.00480723
1mM / Ctrl	Q9Y6G9	DYNC1LI1	Cytoplasmic dynein 1 light intermediate chain 1	DC1L1_HUMAN	24	0.139555	0.139555	27.3898	1.2739	0.004808
1mM / Ctrl	O15091	KIAA0391	Mitochondrial ribonuclease P protein 3	MRRP3_HUMAN	8	-0.218989	0.218989	-12.408	0.87592	0.00484066
1mM / Ctrl	Q13445	TMED1	Transmembrane emp24 domain-containing protein 1	TMED1_HUMAN	6	-0.308396	0.308396	-9.80692	0.901931	0.00486659
1mM / Ctrl	O60313	OPA1	Dynamin-like 120 kDa protein, mitochondrial	OPA1_HUMAN	37	0.131925	0.131925	19.6016	1.19602	0.00489762
1mM / Ctrl	Q03405	PLAUR	Urokinase plasminogen activator surface receptor	UPAR_HUMAN	2	1.4438	1.4438	137.062	2.37062	0.00489762
1mM / Ctrl	O60287	URB1	Nucleolar pre-ribosomal-associated protein 1	NPA1P_HUMAN	18	0.278389	0.278389	13.4863	1.13486	0.00493015
1mM / Ctrl	Q9NYA1	SPHK1	Sphingosine kinase 1	SPHK1_HUMAN	6	0.733264	0.733264	151.008	2.51008	0.00493236
1mM / Ctrl	Q9H0D6	XRN2	5'-3' exoribonuclease 2	XRN2_HUMAN	37	-0.207447	0.207447	-5.32628	0.946737	0.00497001
1mM / Ctrl	Q96II8	LRCH3	Leucine-rich repeat and calponin homology domain-containing protein 3	LRCH3_HUMAN	3	-0.521214	0.521214	-25.5667	0.744333	0.00501643
1mM / Ctrl	Q13555	CAMK2G	Calcium/calmodulin-dependent protein kinase type II subunit gamma	KCC2G_HUMAN	10	0.314761	0.314761	23.2095	1.23209	0.00504785
1mM / Ctrl	O75306	NDUFS2	NADH dehydrogenase [ubiquinone] iron-sulfur protein 2, mitochondrial	NDUS2_HUMAN	17	0.325579	0.325579	249.225	3.49225	0.00504806
1mM / Ctrl	Q4KMP7	TBC1D10B	TBC1 domain family member 10B	TB10B_HUMAN	7	0.162226	0.162226	21.3819	1.21382	0.00506958
1mM / Ctrl	Q9UHA4	LAMTOR3	Ragulator complex protein LAMTOR3	LTOR3_HUMAN	6	0.523307	0.523307	23.9588	1.23959	0.00507617
1mM / Ctrl	Q9H0C8	ILKAP	Integrin-linked kinase-associated serine/threonine phosphatase 2C	ILKAP_HUMAN	12	-0.138967	0.138967	-2.80569	0.971943	0.00509354
1mM / Ctrl	Q9NUQ7	UFSP2	Ufm1-specific protease 2	UFSP2_HUMAN	13	0.28104	0.28104	21.1371	1.21137	0.00511621
1mM / Ctrl	O75954	TSPAN9	Tetraspanin-9	TSN9_HUMAN	3	-0.702992	0.702992	-28.7164	0.712836	0.00515169
1mM / Ctrl	O00303	EIF3F	Eukaryotic translation initiation factor 3 subunit F	EIF3F_HUMAN	16	0.162204	0.162204	6.91547	1.06915	0.00518538
1mM / Ctrl	A8MXV4	NUDT19	Nucleoside diphosphate-linked moiety X motif 19	NUD19_HUMAN	7	0.378375	0.378375	47.2441	1.47244	0.00518728
1mM / Ctrl	Q9H8H3	METTL7A	Methyltransferase-like protein 7A	MET7A_HUMAN	5	-0.528637	0.528637	-38.5061	0.614939	0.00521534
1mM / Ctrl	Q9NPJ3	ACOT13	Acyl-coenzyme A thioesterase 13	ACO13_HUMAN	5	0.273639	0.273639	20.9564	1.20956	0.00525482
1mM / Ctrl	Q9NVH2	INTS7	Integrator complex subunit 7	INT7_HUMAN	10	-0.281745	0.281745	9.33734	1.09337	0.00525482
1mM / Ctrl	O14613	CDC42EP2	Cdc42 effector protein 2	BORG1_HUMAN	3	0.632144	0.632144	48.8587	1.48859	0.0052597
1mM / Ctrl	P54802	NAGLU	Alpha-N-acetylglucosaminidase	ANAG_HUMAN	18	-0.236641	0.236641	-6.30251	0.936975	0.00526892
1mM / Ctrl	Q9Y673	ALG5	Dolichyl-phosphate beta-glucosyltransferase	ALG5_HUMAN	9	0.188407	0.188407	-1.02517	0.989748	0.00531393
1mM / Ctrl	Q9H6S0	YTHDC2	Probable ATP-dependent RNA helicase YTHDC2	YTDC2_HUMAN	21	-0.298005	0.298005	28.5259	1.28526	0.005356
1mM / Ctrl	Q9H0B6	KLC2	Kinesin light chain 2	KLC2_HUMAN	9	0.150104	0.150104	22.9102	1.2291	0.00536578
1mM / Ctrl	Q8NFJ5	GPRC5A	Retinoic acid-induced protein 3	RAI3_HUMAN	3	0.881117	0.881117	107.594	2.07594	0.00536928
1mM / Ctrl	P61981	YWHAG	14-3-3 protein gamma	1433G_HUMAN	12	0.249977	0.249977	20.9376	1.20938	0.00546648
1mM / Ctrl	Q9H1C7	CYSTM1	Cysteine-rich and transmembrane domain-containing protein 1	CYTM1_HUMAN	2	1.11697	1.11697	101.924	2.01924	0.00548239
1mM / Ctrl	Q86XW9	NME9	Thioredoxin domain-containing protein 6	TXND6_HUMAN	1	-0.239755	0.239755	-15.3021	0.846979	0.00548239
1mM / Ctrl	P43007	SLC1A4	Neutral amino acid transporter A	SATT_HUMAN	6	0.651018	0.651018	51.9458	1.51946	0.0055206
1mM / Ctrl	Q9Y6M7	SLC4A7	Sodium bicarbonate cotransporter 3	S4A7_HUMAN	6	0.332663	0.332663	27.0912	1.27091	0.00557944
1mM / Ctrl	P60981	DSTN	Destrin	DEST_HUMAN	12	0.316978	0.316978	4.40068	1.04401	0.00560346
1mM / Ctrl	Q00587	CDC42EP1	Cdc42 effector protein 1	BORG5_HUMAN	6	0.203352	0.203352	13.5758	1.13576	0.00560346
1mM / Ctrl	Q9UHD9	UBQLN2	Ubiquilin-2	UBQL2_HUMAN	8	-0.249523	0.249523	-10.9915	0.890085	0.00561604
1mM / Ctrl	Q9UBV8	PEF1	Peflin	PEF1_HUMAN	6	0.263582	0.263582	4.45379	1.04454	0.00563853
1mM / Ctrl	O43681	ASNA1	ATPase ASNA1	ASNA_HUMAN	13	0.160053	0.160053	16.7947	1.16795	0.00568058
1mM / Ctrl	Q9HC07	TMEM165	Transmembrane protein 165	TM165_HUMAN	6	-0.406736	0.406736	-11.9801	0.880199	0.00572524
1mM / Ctrl	Q86XP3	DDX42	ATP-dependent RNA helicase DDX42	DDX42_HUMAN	31	-0.224754	0.224754	-27.1949	0.728051	0.00573152
1mM / Ctrl	Q16666	IFI16	Gamma-interferon-inducible protein 16	IF16_HUMAN	38	0.164904	0.164904	12.5258	1.12526	0.00573616
1mM / Ctrl	Q15398	DLGAP5	Disks large-associated protein 5	DLGP5_HUMAN	13	-0.593895	0.593895	-23.2828	0.767172	0.00574808
1mM / Ctrl	Q7Z5G4	GOLGA7	Golgin subfamily A member 7	GOGA7_HUMAN	2	0.219823	0.219823	20.4447	1.20445	0.00577677
1mM / Ctrl	O00186	STXBP3	Syntaxin-binding protein 3	STXB3_HUMAN	17	0.315457	0.315457	-12.0773	0.879227	0.00579103
1mM / Ctrl	Q9C0H2	TTYH3	Protein tweety homolog 3	TTYH3_HUMAN	7	-0.316439	0.316439	-18.7263	0.812737	0.00580155
1mM / Ctrl	Q9NWY4	C4orf27	UPF0609 protein C4orf27	CD027_HUMAN	7	-0.249387	0.249387	-3.59133	0.964087	0.00584856
1mM / Ctrl	P78316	NOP14	Nucleolar protein 14	NOP14_HUMAN	17	0.411564	0.411564	14.0049	1.14005	0.00594087
1mM / Ctrl	P56589	PEX3	Peroxisomal biogenesis factor 3	PEX3_HUMAN	3	0.220886	0.220886	19.5063	1.19506	0.00604735
1mM / Ctrl	Q99700	ATXN2	Ataxin-2	ATX2_HUMAN	14	-0.222611	0.222611	-9.21687	0.907831	0.00606818
1mM / Ctrl	Q15057	ACAP2	Arf-GAP with coiled-coil, ANK repeat and PH domain-containing protein 2	ACAP2_HUMAN	10	0.204885	0.204885	12.6165	1.12616	0.00611846
1mM / Ctrl	Q9NNW5	WDR6	WD repeat-containing protein 6	WDR6_HUMAN	13	0.145877	0.145877	-2.39769	0.976023	0.00627645
1mM / Ctrl	Q9P0T7	TMEM9	Transmembrane protein 9	TMEM9_HUMAN	4	0.361208	0.361208	35.2587	1.35259	0.00629521
1mM / Ctrl	Q9NUQ6	SPATS2L	SPATS2-like protein	SPS2L_HUMAN	12	0.442434	0.442434	10.1897	1.1019	0.00630091
1mM / Ctrl	P49773	HINT1	Histidine triad nucleotide-binding protein 1	HINT1_HUMAN	8	0.214636	0.214636	9.03825	1.09038	0.00630262
1mM / Ctrl	Q9NSE4	IARS2	Isoleucine--tRNA ligase, mitochondrial	SYIM_HUMAN	32	0.180665	0.180665	-17.8806	0.821194	0.0063672
1mM / Ctrl	P53611	RABGGTB	Geranylgeranyl transferase type-2 subunit beta	PGTB2_HUMAN	6	0.218251	0.218251	8.52098	1.08521	0.00642777
1mM / Ctrl	P06703	S100A6	Protein S100-A6	S10A6_HUMAN	8	0.477544	0.477544	41.582	1.41582	0.00645408
1mM / Ctrl	Q15437	SEC23B	Protein transport protein Sec23B	SC23B_HUMAN	20	0.39426	0.39426	36.5222	1.36522	0.00645408
1mM / Ctrl	P30536	TSPO	Translocator protein	TSPOA_HUMAN	7	0.353436	0.353436	26.1441	1.26144	0.00645591
1mM / Ctrl	O75431	MTX2	Metaxin-2	MTX2_HUMAN	7	0.169235	0.169235	4.25867	1.04259	0.00645591
1mM / Ctrl	Q01804	OTUD4	OTU domain-containing protein 4	OTUD4_HUMAN	3	0.373204	0.373204	19.8	1.198	0.00647722
1mM / Ctrl	P48200	IREB2	Iron-responsive element-binding protein 2	IREB2_HUMAN	3	0.451639	0.451639	18.9191	1.18919	0.00650488
1mM / Ctrl	Q13588	GRAP	GRB2-related adapter protein	GRAP_HUMAN	3	-0.669706	0.669706	-35.9185	0.640815	0.00661845
1mM / Ctrl	P19623	SRM	Spermidine synthase	SPEE_HUMAN	15	0.135612	0.135612	11.0522	1.11052	0.00663735
1mM / Ctrl	P29218	IMPA1	Inositol monophosphatase 1	IMPA1_HUMAN	11	0.275379	0.275379	10.7827	1.10783	0.00666917
1mM / Ctrl	Q13586	STIM1	Stromal interaction molecule 1	STIM1_HUMAN	15	0.323099	0.323099	43.3397	1.4334	0.00668846
1mM / Ctrl	Q2TAL8	QRICH1	Glutamine-rich protein 1	QRIC1_HUMAN	9	-0.175455	0.175455	-12.0186	0.879814	0.00668846
1mM / Ctrl	Q16891	IMMT	MICOS complex subunit MIC60	MIC60_HUMAN	41	0.115068	0.115068	9.43853	1.09439	0.00674024
1mM / Ctrl	Q15654	TRIP6	Thyroid receptor-interacting protein 6	TRIP6_HUMAN	14	0.274879	0.274879	34.4467	1.34447	0.00679099
1mM / Ctrl	P62873	GNB1	Guanine nucleotide-binding protein G(I)/G(S)/G(T) subunit beta-1	GBB1_HUMAN	14	0.240052	0.240052	26.4909	1.26491	0.00680549
1mM / Ctrl	P51570	GALK1	Galactokinase	GALK1_HUMAN	13	0.122451	0.122451	6.37856	1.06379	0.00682732
1mM / Ctrl	Q15369	TCEB1	Transcription elongation factor B polypeptide 1	ELOC_HUMAN	7	0.372452	0.372452	5.85674	1.05857	0.00683711
1mM / Ctrl	P08574	CYC1	Cytochrome c1, heme protein, mitochondrial	CY1_HUMAN	14	0.226501	0.226501	21.7327	1.21733	0.00684362
1mM / Ctrl	P78417	GSTO1	Glutathione S-transferase omega-1	GSTO1_HUMAN	21	0.33168	0.33168	26.5976	1.26598	0.00691137
1mM / Ctrl	Q9BXY0	MAK16	Protein MAK16 homolog	MAK16_HUMAN	5	-0.318208	0.318208	-20.0324	0.799676	0.00691137
1mM / Ctrl	P54709	ATP1B3	Sodium/potassium-transporting ATPase subunit beta-3	AT1B3_HUMAN	13	0.136471	0.136471	7.79257	1.07793	0.00691545
1mM / Ctrl	O43617	TRAPPC3	Trafficking protein particle complex subunit 3	TPPC3_HUMAN	7	0.364755	0.364755	72.1781	1.72178	0.00691545
1mM / Ctrl	P84103	SRSF3	Serine/arginine-rich splicing factor 3	SRSF3_HUMAN	9	-0.286537	0.286537	-11.0704	0.889296	0.00699952
1mM / Ctrl	Q08722	CD47	Leukocyte surface antigen CD47	CD47_HUMAN	3	0.346163	0.346163	38.063	1.38063	0.00701528
1mM / Ctrl	O15344	MID1	E3 ubiquitin-protein ligase Midline-1	TRI18_HUMAN	3	0.709819	0.709819	61.6726	1.61673	0.00704327
1mM / Ctrl	Q92979	EMG1	Ribosomal RNA small subunit methyltransferase NEP1	NEP1_HUMAN	12	0.184926	0.184926	8.10933	1.08109	0.00707986
1mM / Ctrl	P43490	NAMPT	Nicotinamide phosphoribosyltransferase	NAMPT_HUMAN	27	0.110031	0.110031	5.37577	1.05376	0.00709292
1mM / Ctrl	Q86XN8	MEX3D	RNA-binding protein MEX3D	MEX3D_HUMAN	2	-0.16678	0.16678	-8.687	0.91313	0.00711168
1mM / Ctrl	P61587	RND3	Rho-related GTP-binding protein RhoE	RND3_HUMAN	3	0.898	0.898	81.071	1.81071	0.00721288
1mM / Ctrl	Q9P265	DIP2B	Disco-interacting protein 2 homolog B	DIP2B_HUMAN	18	0.313619	0.313619	2.7188	1.02719	0.00724754
1mM / Ctrl	P29474	NOS3	Nitric oxide synthase, endothelial	NOS3_HUMAN	30	0.198463	0.198463	60.8662	1.60866	0.00725387
1mM / Ctrl	Q92879	CELF1	CUGBP Elav-like family member 1	CELF1_HUMAN	8	-0.265125	0.265125	-15.5108	0.844892	0.00725387
1mM / Ctrl	Q96RN5	MED15	Mediator of RNA polymerase II transcription subunit 15	MED15_HUMAN	6	-0.230569	0.230569	-5.36313	0.946369	0.00730224
1mM / Ctrl	Q96MG8	PCMTD1	Protein-L-isoaspartate O-methyltransferase domain-containing protein 1	PCMD1_HUMAN	3	-0.20517	0.20517	-12.0056	0.879944	0.00731549
1mM / Ctrl	P06756	ITGAV	Integrin alpha-V	ITAV_HUMAN	43	-0.134299	0.134299	-16.236	0.83764	0.00733326
1mM / Ctrl	Q9UBX3	SLC25A10	Mitochondrial dicarboxylate carrier	DIC_HUMAN	12	-0.219164	0.219164	-19.9949	0.800051	0.0073339
1mM / Ctrl	Q92896	GLG1	Golgi apparatus protein 1	GSLG1_HUMAN	39	-0.175786	0.175786	-13.6902	0.863098	0.00734992
1mM / Ctrl	Q9Y6I9	TEX264	Testis-expressed sequence 264 protein	TX264_HUMAN	2	0.424979	0.424979	32.3909	1.32391	0.00736146
1mM / Ctrl	Q92604	LPGAT1	Acyl-CoA:lysophosphatidylglycerol acyltransferase 1	LGAT1_HUMAN	4	0.254541	0.254541	12.8804	1.1288	0.0074625
1mM / Ctrl	O15498	YKT6	Synaptobrevin homolog YKT6	YKT6_HUMAN	10	0.136066	0.136066	11.3077	1.11308	0.00747788
1mM / Ctrl	P51790	CLCN3	H(+)/Cl(-) exchange transporter 3	CLCN3_HUMAN	3	0.671144	0.671144	38.569	1.38569	0.00748465
1mM / Ctrl	Q8IY57	YAF2	YY1-associated factor 2	YAF2_HUMAN	1	-0.447167	0.447167	-26.6215	0.733785	0.00750901
1mM / Ctrl	Q9UL40	ZNF346	Zinc finger protein 346	ZN346_HUMAN	4	-0.500671	0.500671	-33.1173	0.668827	0.00751335
1mM / Ctrl	P31949	S100A11	Protein S100-A11	S10AB_HUMAN	7	0.380886	0.380886	38.0707	1.38071	0.00756378
1mM / Ctrl	P38159	RBMX	RNA-binding motif protein, X chromosome	RBMX_HUMAN	22	-0.138336	0.138336	-10.3267	0.896733	0.00756378
1mM / Ctrl	P49406	MRPL19	39S ribosomal protein L19, mitochondrial	RM19_HUMAN	14	-0.206484	0.206484	-4.12857	0.958714	0.0075745
1mM / Ctrl	Q15124	PGM5	Phosphoglucomutase-like protein 5	PGM5_HUMAN	7	0.480923	0.480923	98.9112	1.98911	0.00767153
1mM / Ctrl	O15530	PDPK1	3-phosphoinositide-dependent protein kinase 1	PDPK1_HUMAN	4	0.209253	0.209253	19.4246	1.19425	0.00770181
1mM / Ctrl	Q9UPT5	EXOC7	Exocyst complex component 7	EXOC7_HUMAN	24	0.0879745	0.0879745	-9.49443	0.905056	0.00771814
1mM / Ctrl	Q03518	TAP1	Antigen peptide transporter 1	TAP1_HUMAN	12	0.278051	0.278051	14.1596	1.1416	0.00774137
1mM / Ctrl	P63104	YWHAZ	14-3-3 protein zeta/delta	1433Z_HUMAN	14	0.245999	0.245999	13.2007	1.13201	0.00775247
1mM / Ctrl	Q15061	WDR43	WD repeat-containing protein 43	WDR43_HUMAN	15	0.445621	0.445621	-2.27408	0.977259	0.00778378
1mM / Ctrl	O00244	ATOX1	Copper transport protein ATOX1	ATOX1_HUMAN	5	-0.327598	0.327598	-10.8724	0.891276	0.00784432
1mM / Ctrl	P29692	EEF1D	Elongation factor 1-delta	EF1D_HUMAN	22	0.163179	0.163179	8.99019	1.0899	0.00786907
1mM / Ctrl	P49662	CASP4	Caspase-4	CASP4_HUMAN	10	-0.256216	0.256216	-8.45532	0.915447	0.00788451
1mM / Ctrl	Q6NZI2	PTRF	Polymerase I and transcript release factor	PTRF_HUMAN	19	0.185723	0.185723	6.11654	1.06117	0.00794354
1mM / Ctrl	O15519	CFLAR	CASP8 and FADD-like apoptosis regulator	CFLAR_HUMAN	1	-1.57447	1.57447	-67.8321	0.321679	0.00794788
1mM / Ctrl	P04183	TK1	Thymidine kinase, cytosolic	KITH_HUMAN	6	-0.970437	0.970437	-64.4682	0.355318	0.0079481
1mM / Ctrl	Q9H2G2	SLK	STE20-like serine/threonine-protein kinase	SLK_HUMAN	28	0.188885	0.188885	16.8889	1.16889	0.00795225
1mM / Ctrl	P49411	TUFM	Elongation factor Tu, mitochondrial	EFTU_HUMAN	31	0.155585	0.155585	-31.6728	0.683272	0.00800529
1mM / Ctrl	Q96AQ6	PBXIP1	Pre-B-cell leukemia transcription factor-interacting protein 1	PBIP1_HUMAN	19	-0.181336	0.181336	-11.3691	0.886309	0.00801055
1mM / Ctrl	Q12788	TBL3	Transducin beta-like protein 3	TBL3_HUMAN	20	0.187759	0.187759	37.5607	1.37561	0.00808418
1mM / Ctrl	Q8IWW6	ARHGAP12	Rho GTPase-activating protein 12	RHG12_HUMAN	1	0.658022	0.658022	57.3843	1.57384	0.0080852
1mM / Ctrl	P51659	HSD17B4	Peroxisomal multifunctional enzyme type 2	DHB4_HUMAN	41	-0.109565	0.109565	-1.08368	0.989163	0.00809293
1mM / Ctrl	O95786	DDX58	Probable ATP-dependent RNA helicase DDX58	DDX58_HUMAN	20	-0.311196	0.311196	-6.55788	0.934421	0.00813357
1mM / Ctrl	Q13485	SMAD4	Mothers against decapentaplegic homolog 4	SMAD4_HUMAN	4	-0.332981	0.332981	-17.0017	0.829983	0.00814248
1mM / Ctrl	Q8IZH2	XRN1	5'-3' exoribonuclease 1	XRN1_HUMAN	16	-0.266869	0.266869	-30.51	0.6949	0.00814544
1mM / Ctrl	Q86VX2	COMMD7	COMM domain-containing protein 7	COMD7_HUMAN	5	0.269799	0.269799	26.4268	1.26427	0.00814725
1mM / Ctrl	Q8IWB1	ITPRIP	Inositol 1,4,5-trisphosphate receptor-interacting protein	IPRI_HUMAN	9	0.315178	0.315178	9.44254	1.09443	0.00815324
1mM / Ctrl	P00441	SOD1	Superoxide dismutase [Cu-Zn]	SODC_HUMAN	6	0.13254	0.13254	11.083	1.11083	0.00829065
1mM / Ctrl	Q9NWM8	FKBP14	Peptidyl-prolyl cis-trans isomerase FKBP14	FKB14_HUMAN	6	-0.287587	0.287587	-26.4956	0.735044	0.00837991
1mM / Ctrl	P11802	CDK4	Cyclin-dependent kinase 4	CDK4_HUMAN	4	0.409846	0.409846	8.32778	1.08328	0.00841573
1mM / Ctrl	P07195	LDHB	L-lactate dehydrogenase B chain	LDHB_HUMAN	19	-0.166689	0.166689	-12.7994	0.872006	0.00843969
1mM / Ctrl	P12235	SLC25A4	ADP/ATP translocase 1	ADT1_HUMAN	5	0.434701	0.434701	49.2988	1.49299	0.00844572
1mM / Ctrl	Q13888;Q6P1K8	GTF2H2;GTF2H2C	General transcription factor IIH subunit 2;General transcription factor IIH subunit 2-like protein	TF2H2_HUMAN;T2H2L_HUMAN	2	0.345432	0.345432	24.4442	1.24444	0.00844824
1mM / Ctrl	Q4G0J3	LARP7	La-related protein 7	LARP7_HUMAN	10	0.252287	0.252287	12.8706	1.12871	0.00845006
1mM / Ctrl	P15586	GNS	N-acetylglucosamine-6-sulfatase	GNS_HUMAN	17	0.171995	0.171995	2.18818	1.02188	0.00845335
1mM / Ctrl	Q9NYL4	FKBP11	Peptidyl-prolyl cis-trans isomerase FKBP11	FKB11_HUMAN	7	-0.215983	0.215983	-2.22318	0.977768	0.00848083
1mM / Ctrl	Q86T03	TMEM55B	Type 1 phosphatidylinositol 4,5-bisphosphate 4-phosphatase	TM55B_HUMAN	3	0.28392	0.28392	19.7028	1.19703	0.00848083
1mM / Ctrl	O60232	SSSCA1	Sjoegren syndrome/scleroderma autoantigen 1	SSA27_HUMAN	5	0.687722	0.687722	47.7633	1.47763	0.00850355
1mM / Ctrl	O14646	CHD1	Chromodomain-helicase-DNA-binding protein 1	CHD1_HUMAN	3	-0.249246	0.249246	-15.6281	0.843719	0.00851816
1mM / Ctrl	Q9UKV0	HDAC9	Histone deacetylase 9	HDAC9_HUMAN	1	0.271256	0.271256	20.4295	1.2043	0.00852007
1mM / Ctrl	Q3B726	TWISTNB	DNA-directed RNA polymerase I subunit RPA43	RPA43_HUMAN	3	0.30016	0.30016	20.4763	1.20476	0.00854867
1mM / Ctrl	Q14690	PDCD11	Protein RRP5 homolog	RRP5_HUMAN	54	0.210921	0.210921	42.1922	1.42192	0.00862465
1mM / Ctrl	Q8TDH9	BLOC1S5	Biogenesis of lysosome-related organelles complex 1 subunit 5	BL1S5_HUMAN	2	0.711305	0.711305	49.4429	1.49443	0.0086713
1mM / Ctrl	P47985	UQCRFS1	Cytochrome b-c1 complex subunit Rieske, mitochondrial	UCRI_HUMAN	14	0.270253	0.270253	34.4186	1.34419	0.00868967
1mM / Ctrl	O75874	IDH1	Isocitrate dehydrogenase [NADP] cytoplasmic	IDHC_HUMAN	22	0.220324	0.220324	35.891	1.35891	0.00873071
1mM / Ctrl	Q9UFW8	CGGBP1	CGG triplet repeat-binding protein 1	CGBP1_HUMAN	1	-0.346591	0.346591	-21.2929	0.787071	0.00876359
1mM / Ctrl	Q9BQ61	C19orf43	Uncharacterized protein C19orf43	CS043_HUMAN	5	-0.135163	0.135163	0.0498934	1.0005	0.00877445
1mM / Ctrl	Q2NKX8	ERCC6L	DNA excision repair protein ERCC-6-like	ERC6L_HUMAN	11	-0.570942	0.570942	-4.22737	0.957726	0.00878273
1mM / Ctrl	Q6DN14	MCTP1	Multiple C2 and transmembrane domain-containing protein 1	MCTP1_HUMAN	8	-0.625993	0.625993	-8.3364	0.916636	0.00880824
1mM / Ctrl	P62424	RPL7A	60S ribosomal protein L7a	RL7A_HUMAN	16	-0.152688	0.152688	-0.787822	0.992122	0.00886836
1mM / Ctrl	P00414	MT-CO3	Cytochrome c oxidase subunit 3	COX3_HUMAN	1	0.830935	0.830935	70.2826	1.70283	0.00887893
1mM / Ctrl	Q96FQ6	S100A16	Protein S100-A16	S10AG_HUMAN	7	-0.261987	0.261987	-11.7251	0.882749	0.00894359
1mM / Ctrl	Q92609	TBC1D5	TBC1 domain family member 5	TBCD5_HUMAN	11	0.526017	0.526017	119.689	2.19689	0.00895559
1mM / Ctrl	Q6P3X3	TTC27	Tetratricopeptide repeat protein 27	TTC27_HUMAN	9	-0.359447	0.359447	-20.7522	0.792478	0.0090026
1mM / Ctrl	P06748	NPM1	Nucleophosmin	NPM_HUMAN	13	0.254762	0.254762	-7.96066	0.920393	0.00901161
1mM / Ctrl	Q9NQ34	TMEM9B	Transmembrane protein 9B	TMM9B_HUMAN	1	1.04749	1.04749	104.512	2.04512	0.00912698
1mM / Ctrl	Q9NQR4	NIT2	Omega-amidase NIT2	NIT2_HUMAN	10	0.140795	0.140795	7.14794	1.07148	0.00922563
1mM / Ctrl	Q96BP3	PPWD1	Peptidylprolyl isomerase domain and WD repeat-containing protein 1	PPWD1_HUMAN	10	-0.16022	0.16022	-10.1527	0.898473	0.00934729
1mM / Ctrl	Q8WUD1	RAB2B	Ras-related protein Rab-2B	RAB2B_HUMAN	5	0.278483	0.278483	6.6605	1.0666	0.00936287
1mM / Ctrl	O75475	PSIP1	PC4 and SFRS1-interacting protein	PSIP1_HUMAN	21	-0.42896	0.42896	-28.778	0.71222	0.00940679
1mM / Ctrl	P35354	PTGS2	Prostaglandin G/H synthase 2	PGH2_HUMAN	5	0.637326	0.637326	89.2112	1.89211	0.00940679
1mM / Ctrl	O75165	DNAJC13	DnaJ homolog subfamily C member 13	DJC13_HUMAN	70	-0.092948	0.092948	40.3286	1.40329	0.00942102
1mM / Ctrl	Q99755	PIP5K1A	Phosphatidylinositol 4-phosphate 5-kinase type-1 alpha	PI51A_HUMAN	6	0.473882	0.473882	28.6732	1.28673	0.00943337
1mM / Ctrl	O60613	2020-09-15	15 kDa selenoprotein	SEP15_HUMAN	5	-0.199846	0.199846	-6.15973	0.938403	0.00949513
1mM / Ctrl	Q06945	SOX4	Transcription factor SOX-4	SOX4_HUMAN	1	1.19284	1.19284	128.541	2.28541	0.00963959
1mM / Ctrl	O95772	STARD3NL	MLN64 N-terminal domain homolog	MENTO_HUMAN	4	0.400998	0.400998	39.4635	1.39463	0.0096483
1mM / Ctrl	Q9NZ32	ACTR10	Actin-related protein 10	ARP10_HUMAN	14	0.178277	0.178277	3.01729	1.03017	0.00965685
1mM / Ctrl	P10155	TROVE2	60 kDa SS-A/Ro ribonucleoprotein	RO60_HUMAN	24	0.15205	0.15205	10.7376	1.10738	0.00968046
1mM / Ctrl	P51151	RAB9A	Ras-related protein Rab-9A	RAB9A_HUMAN	5	0.371378	0.371378	19.9111	1.19911	0.0097429
1mM / Ctrl	Q9H1E5	TMX4	Thioredoxin-related transmembrane protein 4	TMX4_HUMAN	7	0.185372	0.185372	13.6664	1.13666	0.00977734
1mM / Ctrl	Q7Z3C6	ATG9A	Autophagy-related protein 9A	ATG9A_HUMAN	2	0.362923	0.362923	26.6338	1.26634	0.00977931
1mM / Ctrl	O00418	EEF2K	Eukaryotic elongation factor 2 kinase	EF2K_HUMAN	4	-0.590415	0.590415	-34.9979	0.650021	0.00988162
1mM / Ctrl	Q9HCM4	EPB41L5	Band 4.1-like protein 5	E41L5_HUMAN	2	-0.410336	0.410336	-24.1809	0.758191	0.00990959
1mM / Ctrl	Q29RF7	PDS5A	Sister chromatid cohesion protein PDS5 homolog A	PDS5A_HUMAN	39	-0.137884	0.137884	0.789974	1.0079	0.00991751
1mM / Ctrl	Q9H7C9	AAMDC	Mth938 domain-containing protein	AAMDC_HUMAN	5	-0.207144	0.207144	-3.09275	0.969073	0.00993163
1mM / Ctrl	P55145	MANF	Mesencephalic astrocyte-derived neurotrophic factor	MANF_HUMAN	9	-0.762649	0.762649	-17.1271	0.828729	0.00994933
1mM / Ctrl	Q01105	SET	Protein SET	SET_HUMAN	9	0.0852396	0.0852396	1.82689	1.01827	0.00998299
1mM / Ctrl	P11117	ACP2	Lysosomal acid phosphatase	PPAL_HUMAN	10	0.285412	0.285412	15.3689	1.15369	0.00998986
1mM / Ctrl	P20618	PSMB1	Proteasome subunit beta type-1	PSB1_HUMAN	17	0.171586	0.171586	-1.00229	0.989977	0.00998991
1mM / Ctrl	Q9Y570	PPME1	Protein phosphatase methylesterase 1	PPME1_HUMAN	13	-0.206519	0.206519	-3.57693	0.964231	0.00998991
1mM / Ctrl	Q08AF3	SLFN5	Schlafen family member 5	SLFN5_HUMAN	12	0.420571	0.420571	9.71018	1.0971	0.0100002
1mM / Ctrl	Q6ZS17	FAM65A	Protein FAM65A	FA65A_HUMAN	18	0.292666	0.292666	9.09349	1.09093	0.01005
1mM / Ctrl	Q8NE71	ABCF1	ATP-binding cassette sub-family F member 1	ABCF1_HUMAN	27	0.126317	0.126317	4.26517	1.04265	0.0100711
1mM / Ctrl	Q13011	ECH1	Delta(3,5)-Delta(2,4)-dienoyl-CoA isomerase, mitochondrial	ECH1_HUMAN	10	0.370187	0.370187	6.63871	1.06639	0.0101566
1mM / Ctrl	P37198	NUP62	Nuclear pore glycoprotein p62	NUP62_HUMAN	11	-0.224499	0.224499	-9.16446	0.908355	0.010273
1mM / Ctrl	Q8NDW4	ZNF248	Zinc finger protein 248	ZN248_HUMAN	1	0.1919	0.1919	14.2129	1.14213	0.0102985
1mM / Ctrl	Q9BTV4	TMEM43	Transmembrane protein 43	TMM43_HUMAN	23	0.276448	0.276448	14.6422	1.14642	0.0102985
1mM / Ctrl	Q9Y4K4	MAP4K5	Mitogen-activated protein kinase kinase kinase kinase 5	M4K5_HUMAN	7	-0.174195	0.174195	-7.6455	0.923545	0.0103575
1mM / Ctrl	Q9Y5J5	PHLDA3	Pleckstrin homology-like domain family A member 3	PHLA3_HUMAN	1	1.27775	1.27775	141.818	2.41818	0.0103887
1mM / Ctrl	Q9H8J5	MANSC1	MANSC domain-containing protein 1	MANS1_HUMAN	2	0.396641	0.396641	21.8974	1.21897	0.0104038
1mM / Ctrl	O75934	BCAS2	Pre-mRNA-splicing factor SPF27	SPF27_HUMAN	11	-0.217912	0.217912	-8.29176	0.917082	0.0104062
1mM / Ctrl	P62745	RHOB	Rho-related GTP-binding protein RhoB	RHOB_HUMAN	7	-0.332739	0.332739	-11.0061	0.889939	0.0104204
1mM / Ctrl	Q5EB52	MEST	Mesoderm-specific transcript homolog protein	MEST_HUMAN	7	-0.368466	0.368466	-25.2175	0.747825	0.0104726
1mM / Ctrl	Q15907	RAB11B	Ras-related protein Rab-11B	RB11B_HUMAN	2	0.258788	0.258788	5.8672	1.05867	0.0105086
1mM / Ctrl	P49888	SULT1E1	Estrogen sulfotransferase	ST1E1_HUMAN	20	-0.371075	0.371075	-15.4898	0.845102	0.0105214
1mM / Ctrl	O43290	SART1	U4/U6.U5 tri-snRNP-associated protein 1	SNUT1_HUMAN	27	-0.173319	0.173319	-15.9547	0.840453	0.0106297
1mM / Ctrl	Q6P996	PDXDC1	Pyridoxal-dependent decarboxylase domain-containing protein 1	PDXD1_HUMAN	21	-0.276539	0.276539	-31.5942	0.684058	0.0106297
1mM / Ctrl	Q13257	MAD2L1	Mitotic spindle assembly checkpoint protein MAD2A	MD2L1_HUMAN	8	-0.592745	0.592745	-42.2605	0.577395	0.0108258
1mM / Ctrl	Q0VGL1	LAMTOR4	Ragulator complex protein LAMTOR4	LTOR4_HUMAN	2	0.231072	0.231072	17.3965	1.17397	0.0108406
1mM / Ctrl	O76070	SNCG	Gamma-synuclein	SYUG_HUMAN	7	0.236309	0.236309	26.7348	1.26735	0.0108406
1mM / Ctrl	O14950	MYL12B	Myosin regulatory light chain 12B	ML12B_HUMAN	14	-0.226546	0.226546	-9.00019	0.909998	0.0109094
1mM / Ctrl	Q99986	VRK1	Serine/threonine-protein kinase VRK1	VRK1_HUMAN	15	-0.265763	0.265763	-9.44922	0.905508	0.010951
1mM / Ctrl	Q14966	ZNF638	Zinc finger protein 638	ZN638_HUMAN	23	-0.273217	0.273217	50.8259	1.50826	0.0109984
1mM / Ctrl	Q8TBF2	FAM213B	Prostamide/prostaglandin F synthase	PGFS_HUMAN	4	0.261483	0.261483	7.41248	1.07412	0.0110421
1mM / Ctrl	Q9UL45	BLOC1S6	Biogenesis of lysosome-related organelles complex 1 subunit 6	BL1S6_HUMAN	3	0.304317	0.304317	41.1863	1.41186	0.0110918
1mM / Ctrl	Q9UHA3	RSL24D1	Probable ribosome biogenesis protein RLP24	RLP24_HUMAN	2	0.703673	0.703673	66.8789	1.66879	0.0111081
1mM / Ctrl	P33176	KIF5B	Kinesin-1 heavy chain	KINH_HUMAN	59	0.0833887	0.0833887	7.91512	1.07915	0.0111769
1mM / Ctrl	E9PAV3	NACA	Nascent polypeptide-associated complex subunit alpha, muscle-specific form	NACAM_HUMAN	7	0.488711	0.488711	2.72188	1.02722	0.0112065
1mM / Ctrl	Q96S55	WRNIP1	ATPase WRNIP1	WRIP1_HUMAN	5	-0.401028	0.401028	-40.0476	0.599524	0.0112303
1mM / Ctrl	Q13630	TSTA3	GDP-L-fucose synthase	FCL_HUMAN	10	-0.326815	0.326815	-31.4034	0.685966	0.0113731
1mM / Ctrl	O75746	SLC25A12	Calcium-binding mitochondrial carrier protein Aralar1	CMC1_HUMAN	15	0.209915	0.209915	13.5969	1.13597	0.0114368
1mM / Ctrl	Q9NQ29	LUC7L	Putative RNA-binding protein Luc7-like 1	LUC7L_HUMAN	6	-0.273865	0.273865	-14.2964	0.857036	0.0115651
1mM / Ctrl	P03928	MT-ATP8	ATP synthase protein 8	ATP8_HUMAN	1	-0.632581	0.632581	-35.0703	0.649297	0.011668
1mM / Ctrl	Q86V48	LUZP1	Leucine zipper protein 1	LUZP1_HUMAN	45	-0.134352	0.134352	-15.0445	0.849555	0.0116972
1mM / Ctrl	Q92600	RQCD1	Cell differentiation protein RCD1 homolog	RCD1_HUMAN	12	-0.143864	0.143864	-14.8438	0.851562	0.0117607
1mM / Ctrl	O00203	AP3B1	AP-3 complex subunit beta-1	AP3B1_HUMAN	39	0.100423	0.100423	20.2061	1.20206	0.0117862
1mM / Ctrl	O00622	CYR61	Protein CYR61	CYR61_HUMAN	3	-0.982884	0.982884	-46.5682	0.534318	0.011833
1mM / Ctrl	Q16762	TST	Thiosulfate sulfurtransferase	THTR_HUMAN	7	-0.136399	0.136399	-12.7974	0.872026	0.011955
1mM / Ctrl	P25106	ACKR3	Atypical chemokine receptor 3	ACKR3_HUMAN	3	1.25073	1.25073	107.843	2.07843	0.012002
1mM / Ctrl	P61604	HSPE1	10 kDa heat shock protein, mitochondrial	CH10_HUMAN	10	-0.401096	0.401096	-2.40388	0.975961	0.0121017
1mM / Ctrl	Q13185	CBX3	Chromobox protein homolog 3	CBX3_HUMAN	8	-0.182691	0.182691	-21.3785	0.786215	0.0121439
1mM / Ctrl	Q9BSQ5	CCM2	Cerebral cavernous malformations 2 protein	CCM2_HUMAN	3	-0.403185	0.403185	-18.87	0.8113	0.012218
1mM / Ctrl	O95239	KIF4A	Chromosome-associated kinesin KIF4A	KIF4A_HUMAN	3	-1.41405	1.41405	-52.2324	0.477676	0.0124689
1mM / Ctrl	Q03001	DST	Dystonin	DYST_HUMAN	40	-0.261699	0.261699	9.09584	1.09096	0.0124848
1mM / Ctrl	P60900	PSMA6	Proteasome subunit alpha type-6	PSA6_HUMAN	14	0.14085	0.14085	14.5405	1.14541	0.0125118
1mM / Ctrl	Q9BXP5	SRRT	Serrate RNA effector molecule homolog	SRRT_HUMAN	29	-0.213333	0.213333	1.46173	1.01462	0.012554
1mM / Ctrl	Q9UHJ6	SHPK	Sedoheptulokinase	SHPK_HUMAN	7	-0.232188	0.232188	-22.7189	0.772811	0.0125608
1mM / Ctrl	P62714	PPP2CB	Serine/threonine-protein phosphatase 2A catalytic subunit beta isoform	PP2AB_HUMAN	14	0.166947	0.166947	-3.29314	0.967069	0.0125718
1mM / Ctrl	Q8WZA0	LZIC	Protein LZIC	LZIC_HUMAN	8	0.16007	0.16007	16.1701	1.1617	0.0125883
1mM / Ctrl	Q9UGP8	SEC63	Translocation protein SEC63 homolog	SEC63_HUMAN	28	0.145084	0.145084	2.51588	1.02516	0.0126526
1mM / Ctrl	P36543	ATP6V1E1	V-type proton ATPase subunit E 1	VATE1_HUMAN	13	0.282683	0.282683	26.1168	1.26117	0.0126693
1mM / Ctrl	Q15637	SF1	Splicing factor 1	SF01_HUMAN	15	-0.1406	0.1406	-9.43236	0.905676	0.0126824
1mM / Ctrl	Q8WXC6	MYEOV2	Myeloma-overexpressed gene 2 protein	MYOV2_HUMAN	2	0.533274	0.533274	48.3112	1.48311	0.012704
1mM / Ctrl	Q96S59	RANBP9	Ran-binding protein 9	RANB9_HUMAN	9	-0.320199	0.320199	-17.525	0.82475	0.012728
1mM / Ctrl	P37108	SRP14	Signal recognition particle 14 kDa protein	SRP14_HUMAN	7	-0.418306	0.418306	-11.1818	0.888182	0.0128514
1mM / Ctrl	Q9NXJ5	PGPEP1	Pyroglutamyl-peptidase 1	PGPI_HUMAN	3	0.463456	0.463456	39.8862	1.39886	0.0128917
1mM / Ctrl	P48444	ARCN1	Coatomer subunit delta	COPD_HUMAN	31	-0.106145	0.106145	-7.31996	0.9268	0.0129003
1mM / Ctrl	P10606	COX5B	Cytochrome c oxidase subunit 5B, mitochondrial	COX5B_HUMAN	6	-0.132828	0.132828	5.87191	1.05872	0.0129412
1mM / Ctrl	Q92930	RAB8B	Ras-related protein Rab-8B	RAB8B_HUMAN	4	0.17358	0.17358	10.7628	1.10763	0.0129412
1mM / Ctrl	P17900	GM2A	Ganglioside GM2 activator	SAP3_HUMAN	6	0.149904	0.149904	17.6106	1.17611	0.013085
1mM / Ctrl	P26583	HMGB2	High mobility group protein B2	HMGB2_HUMAN	7	-0.301811	0.301811	-23.717	0.76283	0.0130856
1mM / Ctrl	Q9BYC8	MRPL32	39S ribosomal protein L32, mitochondrial	RM32_HUMAN	1	0.215894	0.215894	16.5958	1.16596	0.0131567
1mM / Ctrl	Q8N201	INTS1	Integrator complex subunit 1	INT1_HUMAN	18	-0.233397	0.233397	2.22873	1.02229	0.0132302
1mM / Ctrl	Q9Y5Z0	BACE2	Beta-secretase 2	BACE2_HUMAN	4	0.819422	0.819422	54.9305	1.54931	0.0132579
1mM / Ctrl	Q9BRA2	TXNDC17	Thioredoxin domain-containing protein 17	TXD17_HUMAN	6	0.290935	0.290935	16.3769	1.16377	0.0134661
1mM / Ctrl	P52597	HNRNPF	Heterogeneous nuclear ribonucleoprotein F	HNRPF_HUMAN	15	-0.128819	0.128819	-6.2295	0.937705	0.0135173
1mM / Ctrl	P31150	GDI1	Rab GDP dissociation inhibitor alpha	GDIA_HUMAN	19	0.31681	0.31681	19.4508	1.19451	0.0135229
1mM / Ctrl	Q9BUQ8	DDX23	Probable ATP-dependent RNA helicase DDX23	DDX23_HUMAN	27	-0.133205	0.133205	1.81478	1.01815	0.0135996
1mM / Ctrl	P40939	HADHA	Trifunctional enzyme subunit alpha, mitochondrial	ECHA_HUMAN	35	0.116824	0.116824	-3.72382	0.962762	0.0136823
1mM / Ctrl	P25815	S100P	Protein S100-P	S100P_HUMAN	4	3.48356	3.48356	772.331	8.72331	0.0136988
1mM / Ctrl	P62910	RPL32	60S ribosomal protein L32	RL32_HUMAN	10	-0.157093	0.157093	0.290073	1.0029	0.0137278
1mM / Ctrl	Q04941	PLP2	Proteolipid protein 2	PLP2_HUMAN	1	0.349201	0.349201	23.5537	1.23554	0.0137807
1mM / Ctrl	Q96MW5	COG8	Conserved oligomeric Golgi complex subunit 8	COG8_HUMAN	5	0.500152	0.500152	29.489	1.29489	0.0137879
1mM / Ctrl	Q14457	BECN1	Beclin-1	BECN1_HUMAN	2	0.176118	0.176118	12.7679	1.12768	0.0137998
1mM / Ctrl	Q5JPI3	C3orf38	Uncharacterized protein C3orf38	CC038_HUMAN	1	0.295477	0.295477	22.8148	1.22815	0.0137998
1mM / Ctrl	Q96DM3	C18orf8	Uncharacterized protein C18orf8	MIC1_HUMAN	2	0.38499	0.38499	25.0503	1.2505	0.0138141
1mM / Ctrl	Q9H201	EPN3	Epsin-3	EPN3_HUMAN	2	0.427678	0.427678	39.3108	1.39311	0.0138369
1mM / Ctrl	P15374	UCHL3	Ubiquitin carboxyl-terminal hydrolase isozyme L3	UCHL3_HUMAN	11	0.103882	0.103882	11.5115	1.11511	0.013923
1mM / Ctrl	Q9NQT5	EXOSC3	Exosome complex component RRP40	EXOS3_HUMAN	5	0.23524	0.23524	10.6599	1.1066	0.013923
1mM / Ctrl	Q53H82	LACTB2	Beta-lactamase-like protein 2	LACB2_HUMAN	6	0.304106	0.304106	16.2262	1.16226	0.013923
1mM / Ctrl	Q9NWV8	BABAM1	BRISC and BRCA1-A complex member 1	BABA1_HUMAN	6	0.20502	0.20502	8.26165	1.08262	0.013923
[truncated: 4,086 more rows]

## Sheet: 3_StringDb_Enrichment
#Functional enrichment component from String db.org obtained from the modified proteins dataset.
[truncated: 106 more rows]

## Sheet: 4_GSEA_GO_1mM_vs_Ctrl_HUVEC
#Gene Set Enrichment Analysis performed with WebGestalt for HUVEC (1 mM_vs_Ctrl) comparisons.
[truncated: 5 more rows]

[truncated: 4 more sheets: 5_GO_0.1mM_vs_Ctrl_HUVEC, 6_GO_0.01mM_vs_Ctrl_HUVEC, 7_GO_0.001mM_vs_Ctrl_HUVEC, 8_GO_1mM_vs_Ctrl_HUVEC_(LTGO)]
