# Supplementary material for: Mapping protein carboxymethylation sites provides insights into their role in proteostasis and cell proliferation
Source: Nat Commun. 2021 Nov 18;12:6743. doi: 10.1038/s41467-021-26982-6 (PMC8602705; doi:10.1038/s41467-021-26982-6)
Supplement: Supplementary file 8 — Supplementary Data 5 [file 41467_2021_26982_MOESM8_ESM.xlsx]

## Sheet: Column Key
Tab	Column Header	Meaning
1	Comparison (group1/group2)	indicates the compared groups
1,2	ID	Uniprot ID
1,2	Protein Descriptions	Full protein name
1,2	Genes	Gene symbol
1	Phase	Cell cycle phase
1	AVG Log2 Ratio	log2 fold change; blue color indicates downregulation, red upregulation
1	Absolute AVG Log2 Ratio	absolute log2 fold change
1	is.CML.modified	CML-modified protein
1	Qvalue	p value corrected for multiple testing
2	Peptide sequence	Peptide sequence with modification reported
2	Modified site	CM-site with modification

## Sheet: 1_Cell_cycle_proteins_HUVEC
# Output table from Spectronaut filtered for the comparison of HUVEC treated with glyoxal with 1mM vs. Ctrl. Only significant proteins (Absolute.AVG.Log2.Ratio >0.58&Qvalue <0.05) or CML-modified with role during the cell cycle (as annotated by Reactome) are shown.
Comparison..group1.group2.	ID	Protein Descriptions	Genes	Phase	AVG.Log2.Ratio	Absolute.AVG.Log2.Ratio	is.CML.modified	Qvalue
1mM / Ctrl	O14777	Kinetochore protein NDC80 homolog (Highly expressed in cancer protein) (Kinetochore protein Hec1) (HsHec1) (Kinetochore-associated protein 2) (Retinoblastoma-associated protein HEC)	NDC80	M Phase, Spindle Checkpoints	-0.86659	0.86659	0	0.0251507
1mM / Ctrl	O14980	Exportin-1 (Exp1) (Chromosome region maintenance 1 protein homolog)	XPO1	M Phase, G2 G2/M Phase, Spindle Checkpoints	-0.149614	0.149614	1	0.0777811
1mM / Ctrl	O95347	Structural maintenance of chromosomes protein 2 (SMC protein 2) (SMC-2) (Chromosome-associated protein E) (hCAP-E) (XCAP-E homolog)	SMC2	M Phase	-0.658403	0.658403	0	2.45e-14
1mM / Ctrl	P00374	Dihydrofolate reductase (EC 1.5.1.3)	DHFR	G1 G1/S Phase	-0.911269	0.911269	0	0.000639169
1mM / Ctrl	P04183	Thymidine kinase, cytosolic (EC 2.7.1.21)	TK1	G1 G1/S Phase	-0.970437	0.970437	0	0.0079481
1mM / Ctrl	P04818	Thymidylate synthase (TS) (TSase) (EC 2.1.1.45)	TYMS	G1 G1/S Phase	-1.71236	1.71236	0	2.4e-26
1mM / Ctrl	P06493	Cyclin-dependent kinase 1 (CDK1) (EC 2.7.11.22) (EC 2.7.11.23) (Cell division control protein 2 homolog) (Cell division protein kinase 1) (p34 protein kinase)	CDK1	M Phase, G2 G2/M Phase, G2/M Checkpoints, G1 G1/S Phase, Regulation cell cycle	-0.845066	0.845066	0	5.3e-11
1mM / Ctrl	P07437	Tubulin beta chain (Tubulin beta-5 chain)	TUBB	M Phase, G2 G2/M Phase	-0.527942	0.527942	1	0.242249
1mM / Ctrl	P18858	DNA ligase 1 (EC 6.5.1.1) (DNA ligase I) (Polydeoxyribonucleotide synthase [ATP] 1)	LIG1	S Phase	-0.871831	0.871831	0	3.13e-12
1mM / Ctrl	P25205	DNA replication licensing factor MCM3 (EC 3.6.4.12) (DNA polymerase alpha holoenzyme-associated protein P1) (P1-MCM3) (RLF subunit beta) (p102)	MCM3	S Phase, G1 G1/S Phase, G2/M Checkpoints	-0.581825	0.581825	0	1.91e-20
1mM / Ctrl	P28340	DNA polymerase delta catalytic subunit (EC 2.7.7.7) (EC 3.1.11.-) (DNA polymerase subunit delta p125)	POLD1	S Phase	-0.724407	0.724407	0	1.6e-11
1mM / Ctrl	P31946	14-3-3 protein beta/alpha (Protein 1054) (Protein kinase C inhibitor protein 1) (KCIP-1) [Cleaved into: 14-3-3 protein beta/alpha, N-terminally processed]	YWHAB	G2/M Checkpoints	0.0756228	0.0756228	1	0.277316
1mM / Ctrl	P33991	DNA replication licensing factor MCM4 (EC 3.6.4.12) (CDC21 homolog) (P1-CDC21)	MCM4	S Phase, G1 G1/S Phase, G2/M Checkpoints	-0.635425	0.635425	0	6.13e-17
1mM / Ctrl	P33992	DNA replication licensing factor MCM5 (EC 3.6.4.12) (CDC46 homolog) (P1-CDC46)	MCM5	S Phase, G1 G1/S Phase, G2/M Checkpoints	-0.767625	0.767625	0	3.52e-23
1mM / Ctrl	P33993	DNA replication licensing factor MCM7 (EC 3.6.4.12) (CDC47 homolog) (P1.1-MCM3)	MCM7	S Phase, G1 G1/S Phase, G2/M Checkpoints	-0.807143	0.807143	0	1.39e-38
1mM / Ctrl	P38936	Cyclin-dependent kinase inhibitor 1 (CDK-interacting protein 1) (Melanoma differentiation-associated protein 6) (MDA-6) (p21)	CDKN1A	S Phase, G2 G2/M Phase, G1 G1/S Phase, G1/S DNA Damage Checkpoints	1.11334	1.11334	0	1.28e-08
1mM / Ctrl	P39748	Flap endonuclease 1 (FEN-1) (EC 3.1.-.-) (DNase IV) (Flap structure-specific endonuclease 1) (Maturation factor 1) (MF1) (hFEN-1)	FEN1	S Phase	-0.786816	0.786816	0	5.8e-19
1mM / Ctrl	P49643	DNA primase large subunit (EC 2.7.7.-) (DNA primase 58 kDa subunit) (p58)	PRIM2	S Phase, G1 G1/S Phase	-1.46311	1.46311	0	2.53e-07
1mM / Ctrl	P49736	DNA replication licensing factor MCM2 (EC 3.6.4.12) (Minichromosome maintenance protein 2 homolog) (Nuclear protein BM28)	MCM2	S Phase, G1 G1/S Phase, G2/M Checkpoints	-0.716542	0.716542	0	3.53e-19
1mM / Ctrl	P49790	Nuclear pore complex protein Nup153 (153 kDa nucleoporin) (Nucleoporin Nup153)	NUP153	M Phase	0.10807	0.10807	1	0.0531637
1mM / Ctrl	P62258	14-3-3 protein epsilon (14-3-3E)	YWHAE	M Phase, G2 G2/M Phase, G2/M Checkpoints	0.0504467	0.0504467	1	0.321971
1mM / Ctrl	P62979	Ubiquitin-40S ribosomal protein S27a (Ubiquitin carboxyl extension protein 80) [Cleaved into: Ubiquitin; 40S ribosomal protein S27a (Small ribosomal subunit protein eS31)]	RPS27A	M Phase, Regulation cell cycle, G2 G2/M Phase, S Phase, G1 G1/S Phase, G1/S DNA Damage Checkpoints, G2/M Checkpoints	0.192885	0.192885	1	0.0405248
1mM / Ctrl	P63165	Small ubiquitin-related modifier 1 (SUMO-1) (GAP-modifying protein 1) (GMP1) (SMT3 homolog 3) (Sentrin) (Ubiquitin-homology domain protein PIC1) (Ubiquitin-like protein SMT3C) (Smt3C) (Ubiquitin-like protein UBL1)	SUMO1	G2/M Checkpoints	-0.70033	0.70033	0	1.07e-07
1mM / Ctrl	P68371	Tubulin beta-4B chain (Tubulin beta-2 chain) (Tubulin beta-2C chain)	TUBB4B	M Phase, G2 G2/M Phase	-0.118042	0.118042	1	0.111525
1mM / Ctrl	Q01105	Protein SET (HLA-DR-associated protein II) (Inhibitor of granzyme A-activated DNase) (IGAAD) (PHAPII) (Phosphatase 2A inhibitor I2PP2A) (I-2PP2A) (Template-activating factor I) (TAF-I)	SET	M Phase	0.0852396	0.0852396	1	0.00998299
1mM / Ctrl	Q13257	Mitotic spindle assembly checkpoint protein MAD2A (HsMAD2) (Mitotic arrest deficient 2-like protein 1) (MAD2-like protein 1)	MAD2L1	M Phase, Spindle Checkpoints, Regulation cell cycle	-0.592745	0.592745	0	0.0108258
1mM / Ctrl	Q13472	DNA topoisomerase 3-alpha (EC 5.99.1.2) (DNA topoisomerase III alpha)	TOP3A	G2/M Checkpoints	-0.806116	0.806116	0	0.040915
1mM / Ctrl	Q13509	Tubulin beta-3 chain (Tubulin beta-4 chain) (Tubulin beta-III)	TUBB3	M Phase, G2 G2/M Phase	0.0715034	0.0715034	1	0.377504
1mM / Ctrl	Q14181	DNA polymerase alpha subunit B (DNA polymerase alpha 70 kDa subunit)	POLA2	S Phase, G1 G1/S Phase	-0.959452	0.959452	0	0.00463344
1mM / Ctrl	Q14204	Cytoplasmic dynein 1 heavy chain 1 (Cytoplasmic dynein heavy chain 1) (Dynein heavy chain, cytosolic)	DYNC1H1	M Phase, G2 G2/M Phase, Spindle Checkpoints	0.0125444	0.0125444	1	0.305429
1mM / Ctrl	Q14566	DNA replication licensing factor MCM6 (EC 3.6.4.12) (p105MCM)	MCM6	S Phase, G1 G1/S Phase, G2/M Checkpoints	-0.646657	0.646657	0	3.38e-21
1mM / Ctrl	Q15003	Condensin complex subunit 2 (Barren homolog protein 1) (Chromosome-associated protein H) (hCAP-H) (Non-SMC condensin I complex subunit H) (XCAP-H homolog)	NCAPH	M Phase	-0.921406	0.921406	0	7.92e-13
1mM / Ctrl	Q15021	Condensin complex subunit 1 (Chromosome condensation-related SMC-associated protein 1) (Chromosome-associated protein D2) (hCAP-D2) (Non-SMC condensin I complex subunit D2) (XCAP-D2 homolog)	NCAPD2	M Phase	-0.994356	0.994356	0	2.41e-31
1mM / Ctrl	Q8NBT2	Kinetochore protein Spc24 (hSpc24)	SPC24	M Phase, Spindle Checkpoints	-0.876312	0.876312	0	4.88e-06
1mM / Ctrl	Q9BPX3	Condensin complex subunit 3 (Chromosome-associated protein G) (Condensin subunit CAP-G) (hCAP-G) (Melanoma antigen NY-MEL-3) (Non-SMC condensin I complex subunit G) (XCAP-G homolog)	NCAPG	M Phase	-0.796916	0.796916	0	5.5e-07
1mM / Ctrl	Q9BRT9	DNA replication complex GINS protein SLD5 (GINS complex subunit 4) [Cleaved into: DNA replication complex GINS protein SLD5, N-terminally processed]	GINS4	S Phase	-1.00695	1.00695	0	0.000104225
1mM / Ctrl	Q9BRX5	DNA replication complex GINS protein PSF3 (GINS complex subunit 3)	GINS3	S Phase	-1.09739	1.09739	0	1.11e-07
1mM / Ctrl	Q9BUF5	Tubulin beta-6 chain (Tubulin beta class V)	TUBB6	M Phase, G2 G2/M Phase	0.118243	0.118243	1	0.0843299
1mM / Ctrl	Q9BZD4	Kinetochore protein Nuf2 (hNuf2) (hNuf2R) (hsNuf2) (Cell division cycle-associated protein 1)	NUF2	M Phase, Spindle Checkpoints	-0.720861	0.720861	0	0.00354038
1mM / Ctrl	Q9H900	Protein zwilch homolog (hZwilch)	ZWILCH	M Phase, Spindle Checkpoints	-0.581477	0.581477	0	0.000729319
1mM / Ctrl	Q9HBM1	Kinetochore protein Spc25 (hSpc25)	SPC25	M Phase, Spindle Checkpoints	-0.969444	0.969444	0	2.07e-05
1mM / Ctrl	Q9Y248	DNA replication complex GINS protein PSF2 (GINS complex subunit 2)	GINS2	S Phase	-1.3878	1.3878	0	0.000216855

## Sheet: 2_CM Sites_table_Tub_porcine
# Spectromine output from Report table. In this table are reported modified proteins searched for variable modifications as CML (lysine, not C-term) and CM (any residue, protein N-term)
ID	Genes	Protein Descriptions	Peptide sequence	Modified site
Q2XVP4	TUBA1B	Tubulin alpha-1B chain	LDHK(1)FDLMYAK	K394
Q2XVP4	TUBA1B	Tubulin alpha-1B chain	DVNAAIATIK(1)TK	K336
Q2XVP4	TUBA1B	Tubulin alpha-1B chain	GDVVPK(1)DVNAAIATIK	K326
Q2XVP4	TUBA1B	Tubulin alpha-1B chain	TIGGGDDSFNTFFSETGAGK(1)HVPR	K60
Q2XVP4	TUBA1B	Tubulin alpha-1B chain	QLFHPEQLITGK(1)EDAANNYAR	K96
P02554	NaN	Tubulin beta chain	K(1)LAVNMVPFPR	K252
P02554	NaN	Tubulin beta chain	GLK(1)MSATFIGNSTAIQELFK	K362
P02554	NaN	Tubulin beta chain	MSMK(1)EVDEQMLNVQNK	K324
P02554	NaN	Tubulin beta chain	INVYYNEAAGNK(1)YVPR	K58
P02554	NaN	Tubulin beta chain	EVDEQMLNVQNK(1)NSSYFVEWIPNNVK	K336
A0A287AGU7	LOC100624785	Tubulin beta chain	INVYYNEATGNK(1)YVPR	K58
A0A286ZNY1	TUBA4A	Tubulin alpha chain;Tubulin alpha 4a;Tubulin alpha chain	GHYTIGK(1)EIIDPVLDR	K112
F2Z5K5	TUBB4A	Tubulin beta chain	MSMK(1)EVDEQMLSVQSK	K324
F2Z5K5	TUBB4A	Tubulin beta chain	GLK(1)MAATFIGNSTAIQELFK	K362
F2Z5K5	TUBB4A	Tubulin beta chain	MAATFIGNSTAIQELFK(1)R	K379
A0A5G2QX54	LOC100158003	Tubulin alpha chain	GDVVPK(1)DVNAAIAAIK	K325
A0A5G2R693	NaN	Tubulin beta chain	GLK(1)MSSTFIGNSTAIQELFK	K362
A0A5G2R693	NaN	Tubulin beta chain	ISVYYNEASSHK(1)YVPR	K58
A0A5G2R693	NaN	Tubulin beta chain	MSMK(1)EVDEQMLAIQSK	K324
A0A5G2R693	NaN	Tubulin beta chain	TLK(1)LATPTYGDLNHLVSATMSGVTTSLR	K216
A0A287A275	TUBB4B	Tubulin beta chain	INVYYNEATGGK(1)YVPR	K78
Q767L7	TUBB	Tubulin beta chain	ISVYYNEATGGK(1)YVPR	K58
Q767L7	TUBB	Tubulin beta chain	MAVTFIGNSTAIQELFK(1)R	K379
Q767L7	TUBB	Tubulin beta chain	GLK(1)MAVTFIGNSTAIQELFK	K362
Q2XVP4	TUBA1B	Tubulin alpha-1B chain	FDLMYAK(1)R	K401
Q2XVP4	TUBA1B	Tubulin alpha-1B chain	GDVVPK(1)DVNAAIATIK(1)TK	K326
Q2XVP4	TUBA1B	Tubulin alpha-1B chain	GDVVPK(1)DVNAAIATIK(1)TK	K336
Q2XVP4	TUBA1B	Tubulin alpha-1B chain	LSVDYGK(1)K(1)SK	K163
Q2XVP4	TUBA1B	Tubulin alpha-1B chain	LSVDYGK(1)K(1)SK	K164
P02554	NaN	Tubulin beta chain	MSATFIGNSTAIQELFK(1)R	K379
F2Z5K5	TUBB4A	Tubulin beta chain	EVDEQMLSVQSK(1)NSSYFVEWIPNNVK	K336
F2Z5K5	TUBB4A	Tubulin beta chain	GLK(1)MAATFIGNSTAIQELFK(1)R	K362
F2Z5K5	TUBB4A	Tubulin beta chain	GLK(1)MAATFIGNSTAIQELFK(1)R	K379
A0A5G2QX54	LOC100158003	Tubulin alpha chain	DVNAAIAAIK(1)TK	K335
A0A287B749	TUBB6	Tubulin beta chain	TLK(1)LTTPTYGDLNHLVSATMSGVTTSLR	K216
A0A5G2R693	NaN	Tubulin beta chain	MSSTFIGNSTAIQELFK(1)R	K379
A0A5G2R693	NaN	Tubulin beta chain	EVDEQMLAIQSK(1)NSSYFVEWIPNNVK	K336
Q2XVP4	TUBA1B	Tubulin alpha-1B chain	DVNAAIATIK(1)TK(1)R	K336
Q2XVP4	TUBA1B	Tubulin alpha-1B chain	DVNAAIATIK(1)TK(1)R	K338
Q2XVP4	TUBA1B	Tubulin alpha-1B chain	VGINYQPPTVVPGGDLAK(1)VQR	K370
Q2XVP4	TUBA1B	Tubulin alpha-1B chain	LDHK(1)FDLMYAK(1)R	K394
Q2XVP4	TUBA1B	Tubulin alpha-1B chain	LDHK(1)FDLMYAK(1)R	K401
A0A5G2RG53	TUBAL3	Tubulin alpha chain	AGK(1)HVPR	K67
P02550	TUBA1A	Tubulin alpha-1A chain	TIQFVDWCPTGFK(0)VGINYEPPTVVPGGDLAK(1)VQR	K370
P02550	TUBA1A	Tubulin alpha-1A chain	VGINYEPPTVVPGGDLAK(1)VQR	K370
P02554	NaN	Tubulin beta chain	GLK(1)MSATFIGNSTAIQELFK(1)R	K362
P02554	NaN	Tubulin beta chain	GLK(1)MSATFIGNSTAIQELFK(1)R	K379
A0A5G2QX54	LOC100158003	Tubulin alpha chain	GDVVPK(1)DVNAAIAAIK(1)TK	K325
A0A5G2QX54	LOC100158003	Tubulin alpha chain	GDVVPK(1)DVNAAIAAIK(1)TK	K335
