# Supplementary material for: Mapping protein carboxymethylation sites provides insights into their role in proteostasis and cell proliferation
Source: Nat Commun. 2021 Nov 18;12:6743. doi: 10.1038/s41467-021-26982-6 (PMC8602705; doi:10.1038/s41467-021-26982-6)
Supplement: Supplementary file 9 — Supplementary Data 6 [file 41467_2021_26982_MOESM9_ESM.xlsx]

## Sheet: Fig 1
# Specific statistical p-values for panels in figure 1.
Panel 1b	Intracellular GO levels					Panel 1d	CML levels					Panel 1e	PSM containing CML modifications						Panel 1j	MEF						Panel 1k	HUVEC
						MEF (upper panel)						MEF (upper panel)							protein turnover (left panel)							protein turnover (left panel)
symbol	treatment 1	vs.	treatment 2	p-value		symbol	treatment 1	vs.	treatment 2	p-value		symbol	treatment 1	vs.	treatment 2	condition	p-value		symbol	treatment 1	vs.	treatment 2	organelle	p-value		symbol	treatment 1	vs.	treatment 2	organelle	p-value
*	1 mM GO	vs.	0 (Ctrl)	0.0017		*	0.5 mM GO	vs.	0 (Ctrl)	0.0487		*	Ab	vs.	input	0.5 mM GO	0.033		*	modified	vs.	not modified	C (cytoplasm)	0.00078		*	modified	vs.	not modified	C (cytoplasm)	4.8e-05
						*	2 mM GO	vs.	0 (Ctrl)	0.0013		*	Ab	vs.	input	2 mM GO	<0.0001		*	modified	vs.	not modified	N (nucleus)	1.4e−06		*	modified	vs.	not modified	M (mitoch.)	0.036
																										*	modified	vs.	not modified	N (nucleus)	8.5e-06
						HUVEC (lower panel)
						symbol	treatment 1	vs.	treatment 2	p-value									protein abundance (right panel)							protein abundance (right panel)
						*	0.5 mM GO	vs.	0 (Ctrl)	0.0169									symbol	treatment 1	vs.	treatment 2	parameter	p-value		symbol	treatment 1	vs.	treatment 2	parameter	p-value
						*	1 mM GO	vs.	0 (Ctrl)	<0.0001									*	modified	vs.	not modified	intensity	2.2e-16		*	modified	vs.	not modified	intensity	2.2e-16
																			*	modified	vs.	not modified	prot. turnover	4.516e-05		*	modified	vs.	not modified	prot. turnover	1.667e-06

## Sheet: Fig 2
# Specific statistical p-values for panels in figure 2.
Panel 2f	Glyoxalase 1 network						Panel 2g	Glyoxalase 1 activity					Panel 2h	CML-modified proteins in ageing					Panel 2i	Histone H4
Heart							Heart						Heart						Heart
symbol	condition 1	vs.	condition 2	protein	p-value		symbol	condition 1	vs.	condition 2	p-value		symbol	condition 1	vs.	condition 2	p-value		symbol	condition 1	vs.	condition 2	parameter	p-value
*	old	vs.	young	Maoa	0.00719497		*	old	vs.	young	0.0005		*	old	vs.	young	0.0001		*	old	vs.	young	Protein	0.0284
*	old	vs.	young	Maob	0.0494098														*	old	vs.	young	K92(cml)	<0.0001
							Kidney						Kidney
Kidney							symbol	condition 1	vs.	condition 2	p-value		symbol	condition 1	vs.	condition 2	p-value		Kidney
symbol	condition 1	vs.	condition 2	protein	p-value		*	old	vs.	young	0.019		*	old	vs.	young	0.0011		symbol	condition 1	vs.	condition 2	parameter	p-value
*	old	vs.	young	Maoa	0.00106992														*	old	vs.	young	Protein	<0.0001
*	old	vs.	young	Maob	0.0163662		Liver						Liver						*	old	vs.	young	K92(cml)	0.0008
*	old	vs.	young	Sod1	0.00264178		symbol	condition 1	vs.	condition 2	p-value		symbol	condition 1	vs.	condition 2	p-value
*	old	vs.	young	Grhpr	8.08e-06		*	old	vs.	young	0.0009		*	old	vs.	young	<0.0001		Heart
*	old	vs.	young	Hagh	0.00243467														symbol	condition 1	vs.	condition 2	parameter	p-value
*	old	vs.	young	Glo1	0.00665173														*	old	vs.	young	Protein	0.0222
																			*	old	vs.	young	K92(cml)	0.0498
Liver
symbol	condition 1	vs.	condition 2	protein	p-value
*	old	vs.	young	Grhpr	0.000259504
*	old	vs.	young	Glo1	0.0314039

## Sheet: Fig 3
# Specific statistical p-values for panels in figure 3.
Panel 3c	Abundance of modified proteins					Panel 3e	26S Proteasome					Panel 3f	Mono- and polyubiquitinated proteins					Panel 3h	Mono- and polyubiquitinated proteins
Heart						Expression (left panel)												CML levels (middle panel)
symbol	treatment 1	vs.	treatment 2	p-value		symbol	treatment 1	vs.	treatment 2	p-value		symbol	treatment 1	vs.	treatment 2	p-value		symbol	treatment 1	vs.	treatment 2	p-value
*	modified	vs.	unmodified	1.43655e-05		*	2 mM GO/Ctrl	vs.	0.5 mM GO/Ctrl	0.0065		*	0.5 mM GO	vs.	0 (Ctrl)	0.0127		*	4 h	vs.	0 h	0.0361
												*	2 mM GO	vs.	0 (Ctrl)	0.0063		*	MG 132	vs.	0 h	0.0186
						CT-L Activity (right panel)
						symbol	treatment 1	vs.	treatment 2	p-value								Proteasome activity (right panel)
						*	0.5 mM GO	vs.	0 (Ctrl)	0.0397								symbol	treatment 1	vs.	treatment 2	p-value
																		*	MG 132	vs.	0 h	0.0134

## Sheet: Fig 4
# Specific statistical p-values for panels in figure 4.
Panel 4c	Cell count					Panel 4d	Proliferation						Panel 4e	Angiogenic sprouting						Panel 4f	Oxidative metabolism						Panel 4g	Glycolytic metabolism						Panel 4h	Mitochondrial mass
symbol	treatment 1	vs.	treatment 2	p-value		symbol	treatment 1	vs.	treatment 2	condition	p-value		symbol	treatment 1	vs.	treatment 2	condition	p-value		symbol	treatment 1	vs.	treatment 2	condition	p-value		symbol	treatment 1	vs.	treatment 2	condition	p-value		symbol	treatment 1	vs.	treatment 2	p-value
*	1 mM GO	vs.	0 (Ctrl)	0.002		*	0.5 mM GO	vs.	0 (Ctrl)	(-) bFGF	0.039		*	1 mM GO	vs.	0 (Ctrl)	(+) VEGF	0.023		*	1 mM GO	vs.	0 (Ctrl)	ATP prod.	0.027		*	1 mM GO	vs.	0 (Ctrl)	Glycolysis	0.03		*	0.5 mM GO	vs.	0 (Ctrl)	0.034
						*	1 mM GO	vs.	0 (Ctrl)	(-) bFGF	<0.001		#	(-) VEGF	vs.	(+) VEGF	0 (Ctrl)	<0.001		*	1 mM GO	vs.	0 (Ctrl)	basal resp.	<0.001		*	1 mM GO	vs.	0 (Ctrl)	glyc. reserve	0.004		*	1 mM GO	vs.	0 (Ctrl)	<0.001
						*	0.5 mM GO	vs.	0 (Ctrl)	(+) bFGF	0.019		#	(-) VEGF	vs.	(+) VEGF	0.5 mM GO	<0.001
						*	1 mM GO	vs.	0 (Ctrl)	(+) bFGF	<0.001		#	(-) VEGF	vs.	(+) VEGF	1 mM GO	<0.001
						#	(-) bFGF	vs.	(+) bFGF	0 (Ctrl)	<0.001
						#	(-) bFGF	vs.	(+) bFGF	0.5 mM GO	<0.001

## Sheet: Fig 5
# Specific statistical p-values for panels in figure 5.
Panel 5a	Cell cycle distribution						Panel 5b	Proliferation dynamics						Panel 5d	DNA damage response						Panel 5e	DNA damage response					Panel 5g	ROS formation
G1/G0 (upper left panel)														p-CHK1 (S317) (upper panel)													H2DCFDA (upper panel)
symbol	treatment 1	vs.	treatment 2	condition	p-value		symbol	treatment 1	vs.	treatment 2	condition	p-value		symbol	treatment 1	vs.	treatment 2	condition	p-value		symbol	treatment 1	vs.	treatment 2	p-value		symbol	treatment 1	vs.	treatment 2	condition	p-value
*	0.5 mM GO	vs.	0 (Ctrl)	4 h	<0.001		*	1 mM GO	vs.	0 (Ctrl)	24 h	0.003		*	1 mM GO	vs.	0 (Ctrl)	4 h	0.002		*	0.5 mM GO	vs.	0 (Ctrl)	0.006		*	0.5 mM GO	vs.	Ctrl	24 h	0.013
*	1 mM GO	vs.	0 (Ctrl)	4 h	<0.001		*	1 mM GO	vs.	0 (Ctrl)	48 h	<0.001		*	0.5 mM GO	vs.	0 (Ctrl)	24 h	0.026		*	1 mM GO	vs.	0 (Ctrl)	0.009		*	1 mM GO	vs.	Ctrl	24 h	0.016
*	1 mM GO	vs.	0 (Ctrl)	24 h	0.019									*	1 mM GO	vs.	0 (Ctrl)	24 h	<0.001
																											MitoSOX (lower panel)
G2 (upper right panel)														p-CHK1 (S345) (lower panel)													symbol	treatment 1	vs.	treatment 2	condition	p-value
symbol	treatment 1	vs.	treatment 2	condition	p-value									symbol	treatment 1	vs.	treatment 2	condition	p-value								*	1 mM GO	vs.	Ctrl	4 h	0.034
*	1 mM GO	vs.	0 (Ctrl)	24 h	<0.001									*	1 mM GO	vs.	0 (Ctrl)	4 h	0.018								*	1 mM GO	vs.	Ctrl	24 h	0.017
														*	1 mM GO	vs.	0 (Ctrl)	24 h	0.022
S (lower left panel)
symbol	treatment 1	vs.	treatment 2	condition	p-value
*	0.5 mM GO	vs.	0 (Ctrl)	4 h	0.007
*	1 mM GO	vs.	0 (Ctrl)	4 h	0.004
*	1 mM GO	vs.	0 (Ctrl)	24 h	<0.001
M (lower right panel)
symbol	treatment 1	vs.	treatment 2	condition	p-value
*	0.5 mM GO	vs.	0 (Ctrl)	4 h	0.029
*	1 mM GO	vs.	0 (Ctrl)	4 h	0.024
*	0.5 mM GO	vs.	0 (Ctrl)	24 h	0.025
*	1 mM GO	vs.	0 (Ctrl)	24 h	0.007

## Sheet: Fig 6
# Specific statistical p-values for panels in figure 6.
Panel 6b	Microtubule staining					Panel 6c	Resistance of microtubules against nocodazole						Panel 6d	Tubulin in vitro glycation					Panel 6e	Tubulin in vitro polymerization					Panel 6f	Mitosis entry						Panel 6h	Tubulin K58 acetylation
symbol	treatment 1	vs.	treatment 2	p-value		symbol	treatment 1	vs.	treatment 2	condition	p-value		symbol	treatment 1	vs.	treatment 2	p-value		symbol	treatment 1	vs.	treatment 2	p-value		symbol	treatment 1	vs.	treatment 2	condition	p-value		symbol	treatment 1	vs.	treatment 2	p-value
*	0.5 mM GO	vs.	0 (Ctrl)	0.046		*	1 mM GO	vs.	0 (Ctrl)	(-) noco	0.005		*	1 mM GO	vs.	0 (Ctrl)	0.017		* (blue)	1 mM GO	vs.	0 (Ctrl)	<0.001		*	16.5 h	vs.	0 h	Ctrl	0.028		*	0.5 mM GO	vs.	0 (Ctrl)	0.02
*	1 mM GO	vs.	0 (Ctrl)	0.038		*	1 mM GO	vs.	0 (Ctrl)	(+) noco	0.012		*	10 mM GO	vs.	0 (Ctrl)	<0.001		* (green)	Taxol	vs.	0 (Ctrl)	0.001		*	17 h	vs.	0 h	Ctrl	0.047		*	1 mM GO	vs.	0 (Ctrl)	0.018
						#	(+) noco	vs.	(-) noco	1 mM GO	0.008								* (red)	Nocodazole	vs.	0 (Ctrl)	<0.001		*	17.5 h	vs.	0 h	Ctrl	<0.001
																									#	1 mM GO	vs.	Ctrl	16 h	0.046
																									#	1 mM GO	vs.	Ctrl	16.5 h	0.009
																									#	1 mM GO	vs.	Ctrl	17.5 h	<0.001
																									#	1 mM GO	vs.	Ctrl	18 h	0.006

## Sheet: Fig 7
# Specific statistical p-values for panels in figure 7.
Panel 7a	Proliferation						Panel 7b	Cell Cycle distribution					Panel 7d	Cell cycle control					Panel 7e	ROS formation					Panel 7f	Microtubule staining
Cell count (left panel)							G1/G0 (upper left panel)												MitoSOX (upper panel)
symbol	treatment 1	vs.	treatment 2	condition	p-value		symbol	treatment 1	vs.	treatment 2	p-value		symbol	treatment 1	vs.	treatment 2	p-value		symbol	treatment 1	vs.	treatment 2	p-value		symbol	treatment 1	vs.	treatment 2	contition	p-value
* (dark)	100 µM GO	vs.	Ctrl	11 d	0.044		*	100 µM GO	vs.	0 (Ctrl)	<0.001		*	10 µM GO	vs.	0 (Ctrl)	0.039		*	100 µM GO	vs.	0 (Ctrl)	<0.001		*	10 µM GO	vs.	0 (Ctrl)	low	0.016
* (light)	1 µM GO	vs.	Ctrl	15 d	<0.001								*	100 µM GO	vs.	0 (Ctrl)	0.032								*	1000 µM GO†	vs.	0 (Ctrl)	low	0.001
* (middle)	10 µM GO	vs.	Ctrl	15 d	<0.001		G2 (upper right panel)												H2DCFDA (lower panel)						*	1000 µM GO†	vs.	0 (Ctrl)	intermediate	0.031
* (dark)	100 µM GO	vs.	Ctrl	15 d	<0.001		symbol	treatment 1	vs.	treatment 2	p-value								symbol	treatment 1	vs.	treatment 2	p-value		*	10 µM GO	vs.	0 (Ctrl)	strong	0.013
							*	100 µM GO	vs.	0 (Ctrl)	<0.001								*	100 µM GO	vs.	0 (Ctrl)	0.048		*	1000 µM GO†	vs.	0 (Ctrl)	strong	<0.001
Doubling time (upper right panel)
symbol	treatment 1	vs.	treatment 2	p-value			S (lower left panel)
*	10 µM GO	vs.	Ctrl	0.005			symbol	treatment 1	vs.	treatment 2	p-value
*	100 µM GO	vs.	Ctrl	0.039			*	100 µM GO	vs.	0 (Ctrl)	0.003
Proliferation rate (lower right panel)
symbol	treatment 1	vs.	treatment 2	p-value
*	1 µM GO	vs.	Ctrl	0.015
*	10 µM GO	vs.	Ctrl	0.008
*	100 µM GO	vs.	Ctrl	0.002

## Sheet: Fig S1
# Specific statistical p-values for panels in supplementary figure S1.
Panel S1b	CML-modified proteins
symbol	treatment 1	vs.	treatment 2	p-value
*	1 mM GO	vs.	0 (Ctrl)	<0.001

## Sheet: Fig S2
# Specific statistical p-values for panels in supplementary figure S2.
Panel S2e	Heart						Panel S2h	Absolute quantification CML modifications
							Kidney
symbol	condition 1	vs.	condition 2	parameter	p-value		symbol	condition 1	vs.	condition 2	p-value
*	old	vs.	young	prot. turnover	2.308e-09		*	old	vs.	young	0.000355
							Liver
							symbol	condition 1	vs.	condition 2	p-value
							*	old	vs.	young	0.009438

## Sheet: Fig S3
# Specific statistical p-values for panels in supplementary figure S3.
Panel S3d	HUVEC
symbol	treatment 1	vs.	treatment 2	p-value
***	1 mM GO/Ctrl	vs.	0.5 mM GO/Ctrl	1.4e-05

[truncated: 3 more sheets: Fig S5, Fig S6, Fig S7]
