# Supplementary material for: Mapping protein carboxymethylation sites provides insights into their role in proteostasis and cell proliferation
Source: Nat Commun. 2021 Nov 18;12:6743. doi: 10.1038/s41467-021-26982-6 (PMC8602705; doi:10.1038/s41467-021-26982-6)
Supplement: Supplementary file 11 — Source Data [file 41467_2021_26982_MOESM11_ESM.zip]

Archive with 434 entries (339 files):
- DiSanzo_Spengler_Source data file.xlsx
- Figure 1/1B/210614_GO_Intracell_huvec.pzfx
- Figure 1/1B/210618_Ori Heller_Chinox_HUVEC_Hptversuch_Endergebnisse_korr.xlsx
- Figure 1/1B/210621_Intracell_GO.pdf
- Figure 1/1C/CML_WesternBlot_Huvec (48h GO).pdf
- Figure 1/1C/CML-WB (HUVEC).xlsx
- Figure 1/1C/S1B_quant.pzfx
- Figure 1/1D/1D_Graph_Data.pzfx
- Figure 1/1D/Figure1_D.pdf
- Figure 1/1E/1E_Graph_Data.pzfx
- Figure 1/1E/Data_from_SM_Search_Huvec.xlsx
- Figure 1/1E/Data_from_SM_Search_Mef.xlsx
- Figure 1/1E/HUVEC_%Using SM search together 2Exps.pdf
- Figure 1/1E/MEF_%Using SM search together 3Exps.pdf
- Figure 1/1F/Figure1_F.xls
- Figure 1/1F/Figure1F_left.pdf
- Figure 1/1F/Figure1F_right.pdf
- Figure 1/1G/Figure1_G.xls
- Figure 1/1G/Figure1G_left.pdf
- Figure 1/1G/Figure1G_middle.pdf
- Figure 1/1G/Figure1G_right.pdf
- Figure 1/1H/210616_Overlap_Huvec_Mef.pdf
- Figure 1/1H/Overlap_Huvec_Mef.csv
- Figure 1/1I/210616_Overlap_Mef_Huvec_Spectromine.cluego.cys
- Figure 1/1I/210616_Overlap_Mef_Huvec_Spectromine.pdf
- Figure 1/1I/Overlap_Huvec_Mef.csv
- Figure 1/1J/201004_Boxplot_ProteinTurnover_Hepatocells.pdf
- Figure 1/1J/210610_Protein_Turnover_Hepatocells.csv
- Figure 1/1J/210610_Scatterplot_turnover_PG.Label.Free.Quant.csv
- Figure 1/1J/210610_Scatterplot_turnover_PG.Label.Free.Quant.pdf
- Figure 1/1K/201004_Boxplot_ProteinTurnover_Hepatocells.pdf
- Figure 1/1K/210610_Scatterplot_turnover_PG.Label.Free.Quant_HUVEC_Cm.pdf
- Figure 1/1K/210614_Boxplot_1K_left.csv
- Figure 1/1K/210614_Boxplot_1K_right.csv
- Figure 1/Figure1.ai
- Figure 1/Figure1.pdf
- Figure 1/Figure1.png
- Figure 1/Thumbs.db
- Figure 2/2A/
- Figure 2/2B/
- Figure 2/2B/VD_Heart.Liver.Kidney.ProteinAccessions.pdf
- Figure 2/2B/VD_Heart.Liver.Kidney.Sites.pdf
- Figure 2/2B/VD_tissue_sites_together.csv
- Figure 2/2B/VD_tissue_together.csv
- Figure 2/2C/
- Figure 2/2C/210630_CM_Sites_Spectromine_Tissues.cluego.cys
- Figure 2/2C/CM_modified_Heart_ProteinAccessions.csv
- Figure 2/2C/CM_modified_Kidney_ProteinAccessions.csv
- Figure 2/2C/CM_modified_Liver_ProteinAccessions.csv
- Figure 2/2C/Heart_8genes.pdf
- Figure 2/2C/Kidney_8genes.pdf
- Figure 2/2C/Liver_8genes.pdf
- Figure 2/2D/
- Figure 2/2D/Accessibility Tissue [Perc. of sites over 0.pdf
- Figure 2/2D/Secondary Structure.pzfx
- Figure 2/2D/structural_mapping_Tissues.txt
- Figure 2/2D/Tissue.pdf
- Figure 2/2E/
- Figure 2/2E/2E_Graph_Data.pzfx
- Figure 2/2E/Layout 1.pdf
- Figure 2/2E/ptm_Cml_sites_Heart_for_piechart.csv
- Figure 2/2E/ptm_Cml_sites_Kidney_for_piechart.csv
- Figure 2/2E/ptm_Cml_sites_Liver_for_piechart.csv
- Figure 2/2F/
- Figure 2/2F/Figure2_F.csv
- Figure 2/2F/Figure2_F.pdf
- Figure 2/2G/
- Figure 2/2G/2G_Graph_Data.pzfx
- Figure 2/2G/2G_Graph_WelchTest_Data.pzfx
- Figure 2/2G/bActin_Heart_Exposure_27.8sec.pdf
- Figure 2/2G/bActin_Heart_Exposure_27.8sec.scn
- Figure 2/2G/bActin_Heart_Exposure_27.8sec.tif
- Figure 2/2G/bActin_Kidney_Exposure_27.8sec.pdf
- Figure 2/2G/bActin_Kidney_Exposure_27.8sec.scn
- Figure 2/2G/bActin_Kidney_Exposure_27.8sec.tif
- Figure 2/2G/bActin_Liver_Exposure_27.8sec.pdf
- Figure 2/2G/bActin_Liver_Exposure_27.8sec.scn
- Figure 2/2G/bActin_Liver_Exposure_27.8sec.tif
- Figure 2/2G/Figure2_G_left (heart).pdf
- Figure 2/2G/Figure2_G_middle (kidney).pdf
- Figure 2/2G/Figure2_G_right (liver).pdf
- Figure 2/2G/Results_bActin_WB_tissues.xlsx
- Figure 2/2H/
- Figure 2/2H/CML blots (mouse organs)_data.xlsx
- Figure 2/2H/Tissues together.pdf
- Figure 2/2H/WB_Tissues_CML.pzfx
- Figure 2/2I/
- Figure 2/2I/200708_SdS_PRM_Kidney_Perf_O_vs_Y_Transition Group Report_20200729_122011_PeakCorrection.xls.xlsx
- Figure 2/2I/200709_SdS_PRM_Heart_Perf_O_vs_Y_Transition Group Report_20200729_134933_PeakCorrection.xls.xlsx
- Figure 2/2I/200714_SdS_PRM_Liver_Perf_O_vs_Y_Transition Group Report_20200728_084548_Normalized.xlsx
- Figure 2/2I/2I_Graph_Data.pzfx
- Figure 2/2I/Figure2_I_left.pdf
- Figure 2/2I/Figure2_I_middle.pdf
- Figure 2/2I/Figure2_I_right.pdf
- Figure 2/2J/
- Figure 2/2J/200709_SdS_PRM_Heart_Perf_O_vs_Y_Transition Group Report_20200729_134933_PeakCorrection.xls.xlsx
- Figure 2/2J/2I_Graph_Data.pzfx
- Figure 2/2J/Figure2_I_left.pdf
- Figure 2/2J/Figure2_I_right.pdf
- Figure 2/Figure2.ai
- Figure 2/Figure2.pdf
- Figure 2/Figure2.png
- Figure 2/Thumbs.db
- Figure 3/3A/
- Figure 3/3B/
- Figure 3/3B/Figure3_B_bottom_left.csv
- Figure 3/3B/Figure3_B_bottom_left.pdf
- Figure 3/3B/Figure3_B_bottom_right.csv
- Figure 3/3B/Figure3_B_bottom_right.pdf
- Figure 3/3B/Figure3_B_upper_left.csv
- Figure 3/3B/Figure3_B_upper_left.pdf
- Figure 3/3B/Figure3_B_upper_right.csv
- Figure 3/3B/Figure3_B_upper_right.pdf
- Figure 3/3C/
- Figure 3/3C/200525_0.5mM_Protein_expression_vs_CM_figure2C.csv
- Figure 3/3C/200525_FC_2mM_vs_Ctrl_Modified_Protein_vs_totalProteome_24h.pdf
- Figure 3/3D/
- Figure 3/3D/Figure3_D.csv
- Figure 3/3D/Figure3_D.pdf
- Figure 3/3E/
- Figure 3/3E/3E_Graph_Data.pzfx
- Figure 3/3E/Figure3_E_left.csv
- Figure 3/3E/Figure3_E_left.pdf
- Figure 3/3E/Figure3E_right.pdf
- Figure 3/3F/
- Figure 3/3F/3F_Graph_Data.pzfx
- Figure 3/3F/bActin_Exposure_2.0sec.pdf
- Figure 3/3F/bActin_Exposure_2.0sec.scn
- Figure 3/3F/bActin_Exposure_2.0sec.tif
- Figure 3/3F/Data_Analysis.xls
- Figure 3/3F/Ubiquitin_Exposure_17.3sec.pdf
- Figure 3/3F/Ubiquitin_Exposure_17.3sec.scn
- Figure 3/3F/Ubiquitin_Exposure_17.3sec.tif
- Figure 3/3G/
- Figure 3/3G/Figure3_G.csv
- Figure 3/3G/Figure3_G.pdf
- Figure 3/3H/
- Figure 3/3H/Normalized to the ctrl on the gels.pdf
- Figure 3/3H/Quantification for the paper.pzfx
- Figure 3/3H/Quantification for the paper.xlsx
- Figure 3/3H/rep1_2/
- Figure 3/3H/rep1_2/Activity/
- Figure 3/3H/rep1_2/Activity/research_ori 2021-06-07_16h44m22s_2sec.scn
- Figure 3/3H/rep1_2/Activity/research_ori 2021-06-07_16h44m22s_2sec.tif
- Figure 3/3H/rep1_2/Alpha1_7/
- Figure 3/3H/rep1_2/Alpha1_7/research_ori 2021-06-09_10h58m36s_Exposure_4.0sec.scn
- Figure 3/3H/rep1_2/Alpha1_7/research_ori 2021-06-09_10h58m36s_Exposure_4.0sec.tif
- Figure 3/3H/rep1_2/CML/
- Figure 3/3H/rep1_2/CML/research_ori 2021-06-08_09h26m45s_Exposure_27.8sec.scn
- Figure 3/3H/rep1_2/CML/research_ori 2021-06-08_09h26m45s_Exposure_27.8sec.tif
- Figure 3/3H/rep3_4/
- Figure 3/3H/rep3_4/Activity/
- Figure 3/3H/rep3_4/Activity/research_ori 2021-06-07_16h47m11s_2sec.scn
- Figure 3/3H/rep3_4/Activity/research_ori 2021-06-07_16h47m11s_2sec.tif
- Figure 3/3H/rep3_4/Alpha1_7/
- Figure 3/3H/rep3_4/Alpha1_7/research_ori 2021-06-09_10h52m12s_Exposure_4.0sec.scn
- Figure 3/3H/rep3_4/Alpha1_7/research_ori 2021-06-09_10h52m12s_Exposure_4.0sec.tif
- Figure 3/3H/rep3_4/CML/
- Figure 3/3H/rep3_4/CML/research_ori 2021-06-08_09h34m48s_Exposure_27.8sec.scn
- Figure 3/3H/rep3_4/CML/research_ori 2021-06-08_09h34m48s_Exposure_27.8sec.tif
- Figure 3/Figure3.ai
- Figure 3/Figure3.pdf
- Figure 3/Figure3.png
- Figure 3/Thumbs.db
- Figure 4/4A/
- Figure 4/4A/210611_IntensitiesInput_Huvec_Cm.csv_annotated.csv
- Figure 4/4A/Pie_Chart_using_as.modified_as_only_filter_proteins166.pzfx
- Figure 4/4A/Piechart_166proteins.pdf
- Figure 4/4A/String_Cell_Compartment_from_SM_AfterRankedPlot.txt
- Figure 4/4A/String_Huvec.pdf
- Figure 4/4B/
- Figure 4/4B/Figure4_B_bottom.csv
- Figure 4/4B/Figure4_B_bottom.pdf
- Figure 4/4B/Figure4_B_upper.csv
- Figure 4/4B/Figure4_B_upper.pdf
- Figure 4/4C/
- Figure 4/4D/
- Figure 4/4E/
- Figure 4/4F/
- Figure 4/4G/
- Figure 4/4H/
- Figure 4/4I/
- Figure 4/Fig 4A_B.ai
- Figure 4/Fig 4A_B.emf
- Figure 4/Fig 4A_B.pdf
- Figure 4/Thumbs.db
- Figure 5/5A/
- Figure 5/5B/
- Figure 5/5C/
- Figure 5/5C/210611_CellCycle_w_Spectromine.cys
- Figure 5/5C/210611_CellCycleMod_1mM_filtered_manually_fixed_v2.csv
- Figure 5/5C/CellCycle_Spectromine.pdf
- Figure 5/5D/
- Figure 5/5E/
- Figure 5/5F/
- Figure 5/5G/
- Figure 5/Fig 5C.ai
- Figure 5/Fig 5C.emf
- Figure 5/Fig 5C.pdf
- Figure 6/6A/
- Figure 6/6A/Figure6.png
- Figure 6/6A/Figure6A.ai
- Figure 6/6A/Figure6A.pdf
- Figure 6/6B/
- Figure 6/6C/
- Figure 6/6D/
- Figure 6/6E/
- Figure 6/6F/
- Figure 6/6G/
- Figure 6/6G/210719_Quantification.pdf
- Figure 6/6G/Analysis.pzfx
- Figure 6/6G/Ratio_analysis_v2.xlsx
- Figure 6/6H/
- Figure 6/6H/6G_Graph_Data.JNB
- Figure 6/6H/Figure6_G.pdf
- Figure 6/6H/Figure6_G_left.csv
- Figure 6/Fig 6A.ai
- Figure 6/Fig 6A.emf
- Figure 6/Fig 6A.pdf
- Figure 6/Thumbs.db
- Figure 7/7A/
- Figure 7/7B/
- Figure 7/7C/
- Figure 7/7D/
- Figure 7/7E/
- Figure 7/7F/
- Figure 7/7G/
- Figure 7/7G/100uM TBB4B_MOUSE._INVYYNEATGGK[CML]YVPR_.2.html.pdf
- Figure 7/7G/100uM_1  TUBB4B_INVYYNEATGGK_.2.html.pdf
- Figure 7/7G/1mM TBB4B_MOUSE._INVYYNEATGGK[CML]YVPR_.2.html.pdf
- Figure 7/7G/1mM TBB4B_MOUSE._INVYYNEATGGK_.2.html.pdf
- Figure 7/7G/Ctrl_2 INVYYNEATGGK[CML]YVPR_.2.html.pdf
- Figure 7/7G/Ctrl_2_INVYYNEATGGK_.2.html.pdf
- Figure 7/7G/Identification  TBB4B_MOUSE._INVYYNEATGGK[CML]YVPR_.2  Qvalue = 1.295e-01 (Pvalue = 2.006e-01)_Ctrl_2.xls
- Figure 7/7G/Identification  TBB4B_MOUSE._INVYYNEATGGK[CML]YVPR_.2  Qvalue = 1.547e-03 (Pvalue = 1.647e-03)_100uM_1.xls
- Figure 7/7G/Identification  TBB4B_MOUSE._INVYYNEATGGK[CML]YVPR_.2 Qvalue = 2.431e-25 (Pvalue = 1.412e-25)_1mM_GO.xls
- Figure 7/7G/Identification  TBB4B_MOUSE._INVYYNEATGGK_.2  Qvalue = 1.45e-47 (Pvalue = 0e+00)_1mM_GO.xls
- Figure 7/7G/Identification  TBB4B_MOUSE._INVYYNEATGGK_.2  Qvalue = 1.712e-44 (Pvalue = 2.803e-45)_Ctrl_2.xls
- Figure 7/7G/Identification  TBB4B_MOUSE._INVYYNEATGGK_.2 Qvalue = 8.02e-49 (Pvalue = 0e+00)_100uM_1.xls
- Figure 7/7H/
- Figure 7/7H/Analysis.pzfx
- Figure 7/7H/Cml_Tubb4bK58_Spectrodive (ratio).pdf
- Figure 7/7H/Ratio_v2.xlsx
- Figure 7/7H/Thumbs.db
- Figure 7/Fig 7G,H, 6G.ai
- Figure 7/Fig 7G,H, 6G.emf
- Figure 7/Fig 7G,H, 6G.pdf
- Figure 7/Thumbs.db
- FigureS1/1A/
- FigureS1/1A/CML_Reaction.ai
- FigureS1/1A/CML_Reaction.png
- FigureS1/1B/
- FigureS1/1B/CML_WesternBlot_Huvec (48h GO).pdf
- FigureS1/1B/CML-WB (HUVEC).xlsx
- FigureS1/1B/S1B_quant.pzfx
- FigureS1/1C/
- FigureS1/1C/UpSetPlot_CM_overlap_ID_w_combi_Huvec.pdf
- FigureS1/1C/UpSetPlot_CM_overlap_ID_w_combi_Mef.pdf
- FigureS1/1D/
- FigureS1/1D/Huvec/
- FigureS1/1D/Huvec/210610_VD_CM_elutions_Ctrl.pdf
- FigureS1/1D/Huvec/210610_VD_CM_elutions_GO0.5mM.pdf
- FigureS1/1D/Huvec/210610_VD_CM_elutions_GO1mM.pdf
- FigureS1/1D/Huvec/GO0.5mM.csv
- FigureS1/1D/Huvec/GO1mM.csv
- FigureS1/1D/Huvec/VD_Ctrl.csv
- FigureS1/1D/Mef/
- FigureS1/1D/Mef/210610_VD_CM_elutions_Ctrl.pdf
- FigureS1/1D/Mef/210610_VD_CM_elutions_GO0.5mM.pdf
- FigureS1/1D/Mef/210610_VD_CM_elutions_GO2mM.pdf
- FigureS1/1D/Mef/VD_0.5_together.csv
- FigureS1/1D/Mef/VD_2_together.csv
- FigureS1/1D/Mef/VD_Ctrl_together.csv
- FigureS1/1E/
- FigureS1/1E/Huvec/
- FigureS1/1E/Huvec/210610_IntensitiesInput_Huvec_Cm.csv
- FigureS1/1E/Huvec/210919_rank_plot_Cm_modified_proteins.pdf
- FigureS1/1E/Mef/
- FigureS1/1E/Mef/210610_IntensitiesInput_Mef_Cm.csv
- FigureS1/1E/Mef/210919_rank_plot_Cm_modified_proteins.pdf
- FigureS1/FigureS1.ai
- FigureS1/FigureS1.pdf
- FigureS1/FigureS1.png
- FigureS2/2A/
- FigureS2/2A/ACSL1_MOUSE._IFGQANTSLK[CML]R_.3.pdf
- FigureS2/2A/ADT1_MOUSE._IAK[CML]DEGANAFFK_.2.pdf
- FigureS2/2A/ANXA5_MOUSE._DLVDDLK[CML]SELTGK_.2.pdf
- FigureS2/2A/AT5F1_MOUSE._QIQDAIDMEK[CML]AQQALVQK_.3.pdf
- FigureS2/2A/ATPA_MOUSE._VVDALGNAIDGK[CML]GPIGSK_.3.pdf
- FigureS2/2A/ATPB_MOUSE._GVQK[CML]ILQDYK_.2.pdf
- FigureS2/2A/ATPG_MOUSE._THSDQFLVSFK[CML]DVGR_.3.pdf
- FigureS2/2A/ATPO_MOUSE._VSLAVLNPYIK[CML]R_.3.pdf
- FigureS2/2A/CATA_MOUSE._DAQLFIQK[CML]K_.2.pdf
- FigureS2/2A/ECHA_MOUSE._FVDLYGAQK[CML]VVDR_.3.pdf
- FigureS2/2A/ECHM_MOUSE._AFAAGADIK[CML]EMQNR_.3.pdf
- FigureS2/2A/ECHP_MOUSE._FAQTVIGK[CML]PIEPR_.3.pdf
- FigureS2/2A/H4_MOUSE._TVTAMDVVYALK[CML]R_.3.pdf
- FigureS2/2A/HBA_MOUSE._FLASVSTVLTSK[CML]YR_.3.pdf
- FigureS2/2A/Identification  ADT1_MOUSE._IAK[CML]DEGANAFFK_.2  Qvalue = 7.633e-59 (Pvalue = 0e+00).xls
- FigureS2/2A/Identification  ANXA5_MOUSE._DLVDDLK[CML]SELTGK_.2  Qvalue = 2.005e-08 (Pvalue = 1.837e-08).xls
[truncated: 134 more entries]
