# Supplementary material for: Mapping protein carboxymethylation sites provides insights into their role in proteostasis and cell proliferation
Source: Nat Commun. 2021 Nov 18;12:6743. doi: 10.1038/s41467-021-26982-6 (PMC8602705; doi:10.1038/s41467-021-26982-6)
Supplement: Supplementary file 11 — Source Data [file 41467_2021_26982_MOESM11_ESM.zip › DiSanzo_Spengler_Source data file.xlsx]

## Sheet: Overview
JUST FOR ORIENTATION	Exp number	FIGURE	FIGURE MADE BY	EXPERIMENT PERFORMED BY	FILE NAMES USED FOR FIGURE (output)	FOLDER WITH FILE and analysis USED FOR FIGURE	FOLDER WITH REPRESENTATIVE IMAGE	Folder with RAW data	DATA REPOSITORY	DATA IDENTIFIER	PUBLICATION FROM WHICH DATA WAS REANALISED	DATE OF EXPERIMENT AND REPLICATES
Scheme for experiment		1A	Simone Di Sanzo, Alessandro Ori	Simone Di Sanzo	NA	NA	NA	NA	NA	NA	NA	NA
		1B
Quantification of total CML level		1C	Simone Di Sanzo	Tim Baldensperger (External collaborator)	Figure1_C	S:\publication_data\ORI\2020_Simone\Figure 1	NA	S:\publication_data\ORI\2020_Simone\Figure 1	NA	NA	NA	HPLC-MS/MS data receveid by Tim Baldensperger on 09.12.2019
Percentage of peptide spectrum match		1D	Simone Di Sanzo	Simone Di Sanzo	Figure1D_upper, Figure1D_bottom	S:\publication_data\ORI\2020_Simone\Figure 1	NA	S:\publication_data\ORI\2020_Simone\Figure 1	http://proteomecentral.proteomexchange.org/cgi/GetDataset?ID=PXD021921	PXD021921	NA	DDA acquisition Mef start (Rep1: 22.04.2018, Rep2: 15.06.2018, Rep3: 11.07.2018), DDA acquisition Huvec start (Rep1 and Rep2: 07.12.2018)
PRM for CML site validation		1E	Simone Di Sanzo	Simone Di Sanzo	Figure1E_left, Figure1E_right	S:\publication_data\ORI\2020_Simone\Figure 1	NA	NA
PRM for CML site quantification		1F	Simone Di Sanzo	Simone Di Sanzo	Figure1F_left, Figure1F_middle, Figure1F_right	S:\publication_data\ORI\2020_Simone\Figure 1	NA	NA
Overlap between Mef and Huvec		1G	Simone Di Sanzo	Simone Di Sanzo, Luca Parca (External collaborator)	Figure1_G	S:\publication_data\ORI\2020_Simone\Figure 1	NA	NA	http://proteomecentral.proteomexchange.org/cgi/GetDataset?ID=PXD021921	PXD021921	NA	DDA acquisition Mef start (Rep1: 22.04.2018, Rep2: 15.06.2018, Rep3: 11.07.2018), DDA acquisition Huvec start (Rep1 and Rep2: 07.12.2018)
Overlap proteins represented by Cytoscape		1H	Simone Di Sanzo	Simone Di Sanzo	Figure1_H	S:\publication_data\ORI\2020_Simone\Figure 1	NA	S:\publication_data\ORI\2020_Simone\Figure 1	NA	NA	NA	NA
Boxplot and scatterplot Mef (turnover and abundance)		1I	Simone Di Sanzo	Simone Di Sanzo	Figure1_I_left, Figure1_I_right	S:\publication_data\ORI\2020_Simone\Figure 1	NA	NA	http://proteomecentral.proteomexchange.org/cgi/GetDataset?ID=PXD021921	PXD021921	doi.org/10.1038/s41467-018-03106-1	DDA acquisition Mef start (Rep1: 22.04.2018, Rep2: 15.06.2018, Rep3: 11.07.2018), DDA acquisition Huvec start (Rep1 and Rep2: 07.12.2018)
Boxplot and scatterplot Huvec (turnover and abundance)		1J	Simone Di Sanzo	Simone Di Sanzo	Figure1_J_left, Figure1_J_right	S:\publication_data\ORI\2020_Simone\Figure 1	NA	NA	http://proteomecentral.proteomexchange.org/cgi/GetDataset?ID=PXD021921	PXD021921	doi.org/10.1038/s41467-018-03106-1	DDA acquisition Mef start (Rep1: 22.04.2018, Rep2: 15.06.2018, Rep3: 11.07.2018), DDA acquisition Huvec start (Rep1 and Rep2: 07.12.2018)
Scheme for experiment		2A	Simone Di Sanzo, Alessandro Ori	Simone Di Sanzo	NA	NA	NA	NA	NA	NA	NA	NA
Overlap between heart, kidney and liver		2B	Simone Di Sanzo	Simone Di Sanzo	Figure2_B	S:\publication_data\ORI\2020_Simone\Figure 2	NA	NA	http://proteomecentral.proteomexchange.org/cgi/GetDataset?ID=PXD021921	PXD021921	NA	DDA acquisition heart start (28.09.2018), kidney (28.09.2018) and liver (24.05.2019)
Highly confident sites represented by Cytoscape		2C	Simone Di Sanzo	Simone Di Sanzo	Figure2_C_left, Figure2_C_middle, Figure2_C_right	S:\publication_data\ORI\2020_Simone\Figure 2	NA	S:\publication_data\ORI\2020_Simone\Figure 2	http://proteomecentral.proteomexchange.org/cgi/GetDataset?ID=PXD021921	PXD021921	NA	DDA acquisition heart start (28.09.2018), kidney (28.09.2018) and liver (24.05.2019)
Overlap between CML sites and other PTMs		2D	Simone Di Sanzo	Simone Di Sanzo, Luca Parca (External collaborator)	Figure2_D_left_front, Figure2_D_left_back, Figure2_D_middle_front, Figure2_D_middle_back, Figure2_D_right_front, Figure2_D_right_back	S:\publication_data\ORI\2020_Simone\Figure 2	NA	S:\publication_data\ORI\2020_Simone\Figure 2	NA	NA	doi.org/10.1093/nar/gku1081	NA
PCA analysis of of proteome data from young and old mice		2E	Simone Di Sanzo, Alessandro Ori	Simone Di Sanzo	Figure2_E_left, Figure2_E_middle, Figure2_E_right	S:\publication_data\ORI\2020_Simone\Figure 2	NA	NA	http://proteomecentral.proteomexchange.org/cgi/GetDataset?ID=PXD021883	PXD021883	NA	TMT-10plex heart acquisition start (21.12.2018), kidney (21.12.2018) and liver (19.03.2020)
Heatmap of glyoxalase 1 network		2F	Simone Di Sanzo	Simone Di Sanzo	Figure2_F	S:\publication_data\ORI\2020_Simone\Figure 2	NA	NA	http://proteomecentral.proteomexchange.org/cgi/GetDataset?ID=PXD021883	PXD021883	string-db.org/cgi/network.pl?taskId=J7sGUJOQXojC	TMT-10plex heart acquisition start (21.12.2018), kidney (21.12.2018) and liver (19.03.2020)
barplots glyoxalase 1 activity normalized to β-actin (Westernblot)		2G	Simone Di Sanzo, Alessandro Ori	Simone Di Sanzo	Figure2_G_left (heart), Figure2_G_left (kidney), Figure2_G_left (liver), bActin_Heart_Exposure_27.8sec, bActin_Kidney_Exposure_27.8sec, bActin_Liver_Exposure_27.8sec	S:\publication_data\ORI\2020_Simone\Figure 2	NA	S:\publication_data\ORI\2020_Simone\Figure 2	NA	NA	NA	NA
TMT experiment and PRM on tissues (Hist1h4a)		2H	Simone Di Sanzo, Alessandro Ori	Simone Di Sanzo	Figure2_H_left, Figure2_H_middle, Figure2_H_right	S:\publication_data\ORI\2020_Simone\Figure 2	NA	S:\publication_data\ORI\2020_Simone\Figure 2	http://proteomecentral.proteomexchange.org/cgi/GetDataset?ID=PXD021883	PXD021883	NA	TMT-10plex heart acquisition start (21.12.2018), kidney (21.12.2018) and liver (19.03.2020), PRM heart acquisition start (09.07.2020), kidney (08.07.2020) and liver (14.07.2020)
TMT experiment and PRM on tissues (Slc25a4, Atp5c1)		2I	Simone Di Sanzo, Alessandro Ori	Simone Di Sanzo	Figure2_I_left, Figure2_I_right	S:\publication_data\ORI\2020_Simone\Figure 2	NA	S:\publication_data\ORI\2020_Simone\Figure 2	http://proteomecentral.proteomexchange.org/cgi/GetDataset?ID=PXD021883	PXD021883	NA	TMT-10plex heart acquisition start (21.12.2018), kidney (21.12.2018) and liver (19.03.2020), PRM heart acquisition start (09.07.2020), kidney (08.07.2020) and liver (14.07.2020)
Scheme for experiment		3A	Simone Di Sanzo, Alessandro Ori	Simone Di Sanzo	NA	NA	NA	NA	NA	NA	NA	NA
Barplots significant proteins and scatterplots		3B	Simone Di Sanzo, Alessandro Ori	Simone Di Sanzo	Figure3_B_upper_left, Figure3_B_upper_right, Figure3_B_bottom_left, Figure3_B_bottom_right	S:\publication_data\ORI\2020_Simone\Figure 3	NA	NA	http://proteomecentral.proteomexchange.org/cgi/GetDataset?ID=PXD021985	PXD021985	NA	DIA acquisition Mef 8h start (13.04.2018), Mef 24h (20.07.2018)
Boxplot total proteome and CML-modified proteins abundance		3C	Simone Di Sanzo	Simone Di Sanzo	Figure3_C	S:\publication_data\ORI\2020_Simone\Figure 3	NA	NA	http://proteomecentral.proteomexchange.org/cgi/GetDataset?ID=PXD021985, http://proteomecentral.proteomexchange.org/cgi/GetDataset?ID=PXD021921	PXD021985, PXD021921	NA	DIA acquisition Mef 24h start (20.07.2018)
KEGG pathways		3D	Simone Di Sanzo	Simone Di Sanzo	Figure3_D	S:\publication_data\ORI\2020_Simone\Figure 3	NA	NA	http://proteomecentral.proteomexchange.org/cgi/GetDataset?ID=PXD021985	PXD021985	NA	DIA acquisition Mef 24h start (20.07.2018)
Boxplot and proteasome activity		3E	Simone Di Sanzo	Simone Di Sanzo	Figure3_E_left, Figure3_E_right	S:\publication_data\ORI\2020_Simone\Figure 3	NA	S:\publication_data\ORI\2020_Simone\Figure 3	http://proteomecentral.proteomexchange.org/cgi/GetDataset?ID=PXD021985	PXD021985	NA	DIA acquisition Mef 24h start (20.07.2018)
Westernblot mono- and polyubiquitinated		3F	Simone Di Sanzo	Simone Di Sanzo	bActin_Exposure_2.0sec, Ubiquitin_Exposure_17.3sec	S:\publication_data\ORI\2020_Simone\Figure 3	NA	S:\publication_data\ORI\2020_Simone\Figure 3	NA	NA	NA	NA
Thermal proteome profiling on Mef		3G	Simone Di Sanzo	Simone Di Sanzo	Figure3_G	S:\publication_data\ORI\2020_Simone\Figure 3	NA	NA	NA	NA	NA	NA
CML-modified protein		4A	Simone Di Sanzo	Simone Di Sanzo	Figure4_A_upper, Figure4_A_bottom	S:\publication_data\ORI\2020_Simone\Figure 4	NA	S:\publication_data\ORI\2020_Simone\Figure 4	http://proteomecentral.proteomexchange.org/cgi/GetDataset?ID=PXD021921	PXD021921	NA	DDA acquisition Huvec start (Rep1 and Rep2: 07.12.2018)
Volcano plot HUVEC - 48h Glyoxal, Biological process		4B	Simone Di Sanzo	Simone Di Sanzo	Figure4_B_upper, Figure4_B_bottom	S:\publication_data\ORI\2020_Simone\Figure 4	NA	S:\publication_data\ORI\2020_Simone\Figure 4	http://proteomecentral.proteomexchange.org/cgi/GetDataset?ID=PXD021985	PXD021985	NA	DIA acquisition Huvec start (18.04.2018)
		4C
		4D
		4E
Oxidative metabolism curve and barplot Huvec (only ATP production and basal respiration)		4F	Katrin Spengler	Christian Marx, Katrin Spengler (External collaborator)	Figure4_F	S:\publication_data\ORI\2020_Simone\Figure 4	NA	S:\publication_data\ORI\2020_Simone\Figure 4	NA	NA	NA	NA
Glycolytic metabolism (glycolysis and glycolytic reserve)		4G	Katrin Spengler	Christian Marx, Katrin Spengler (External collaborator)	Figure4_G	S:\publication_data\ORI\2020_Simone\Figure 4	NA	S:\publication_data\ORI\2020_Simone\Figure 4	NA	NA	NA	NA
		4H
		4I
		5A
		5B
Expression and glycation of cell cycle proteins		5C	Simone Di Sanzo	Simone Di Sanzo	Figure5_C	S:\publication_data\ORI\2020_Simone\Figure 5	NA	S:\publication_data\ORI\2020_Simone\Figure 5	http://proteomecentral.proteomexchange.org/cgi/GetDataset?ID=PXD021985	PXD021985	https://reactome.org/PathwayBrowser/#/R-HSA-1640170	DIA acquisition Huvec start (18.04.2018)
		5D
		5E
		5F
		5G
Tubulin modification		6A	Simone Di Sanzo	Simone Di Sanzo	NA	NA	NA	NA	NA	NA	NA	NA
		6B
		6C
		6D
		6E
		6F
Tubulin K58 modification		6G	Simone Di Sanzo, Alessandro Ori	Simone Di Sanzo	Figure6_G	S:\publication_data\ORI\2020_Simone\Figure 6	NA	S:\publication_data\ORI\2020_Simone\Figure 6	http://proteomecentral.proteomexchange.org/cgi/GetDataset?ID=PXD021891, http://proteomecentral.proteomexchange.org/cgi/GetDataset?ID=PXD021921	PXD021891, PXD021921	NA	DIA acquisition for acetylated peptides start (27.07.2020) DDA acquisition Huvec start (Rep1 and Rep2: 07.12.2018)
Statistic on CML sites, proteins and peptides in Mef and Huvec		S1A	Simone Di Sanzo	Simone Di Sanzo	FigureS1_A	S:\publication_data\ORI\2020_Simone\Figure S1	NA	S:\publication_data\ORI\2020_Simone\Figure 6	http://proteomecentral.proteomexchange.org/cgi/GetDataset?ID=PXD021921	PXD021921	NA	DDA acquisition Mef start (Rep1: 22.04.2018, Rep2: 15.06.2018, Rep3: 11.07.2018), DDA acquisition Huvec start (Rep1 and Rep2: 07.12.2018)
Venn diagram Mef and Huvec among conditions		S1B	Simone Di Sanzo	Simone Di Sanzo	FigureS1_B_upper, FigureS1_B_bottom	S:\publication_data\ORI\2020_Simone\Figure S1	NA	NA	http://proteomecentral.proteomexchange.org/cgi/GetDataset?ID=PXD021921	PXD021921	NA	DDA acquisition Mef start (Rep1: 22.04.2018, Rep2: 15.06.2018, Rep3: 11.07.2018), DDA acquisition Huvec start (Rep1 and Rep2: 07.12.2018)
Venn Diagram Mef and Huvec among experiments		S1C	Simone Di Sanzo	Simone Di Sanzo	FigureS1_C_upper_left, FigureS1_C_upper_middle, FigureS1_C_upper_right, FigureS1_C_bottom_left, FigureS1_C_bottom_middle, FigureS1_C_bottom_right	S:\publication_data\ORI\2020_Simone\Figure S1	NA	NA	http://proteomecentral.proteomexchange.org/cgi/GetDataset?ID=PXD021921	PXD021921	NA	DDA acquisition Mef start (Rep1: 22.04.2018, Rep2: 15.06.2018, Rep3: 11.07.2018), DDA acquisition Huvec start (Rep1 and Rep2: 07.12.2018)
Rank abundance plot Mef and Huvec		S1D	Simone Di Sanzo	Simone Di Sanzo	FigureS1_D_upper, FigureS1_D_bottom	S:\publication_data\ORI\2020_Simone\Figure S1	NA	NA	http://proteomecentral.proteomexchange.org/cgi/GetDataset?ID=PXD021921	PXD021921	NA	DDA acquisition Mef start (Rep1: 22.04.2018, Rep2: 15.06.2018, Rep3: 11.07.2018), DDA acquisition Huvec start (Rep1 and Rep2: 07.12.2018)
Quantification of total CML level		S2A	Simone Di Sanzo	Tim Baldensperger (External collaborator)	FigureS2_A	S:\publication_data\ORI\2020_Simone\Figure S2	NA	S:\publication_data\ORI\2020_Simone\Figure S2	NA	NA	NA	NA
Pie chart PRM validation		S2B	Simone Di Sanzo	Simone Di Sanzo	FigureS2_B	S:\publication_data\ORI\2020_Simone\Figure S2	NA	S:\publication_data\ORI\2020_Simone\Figure S2	NA	NA	NA	NA
LOD and LOB		S2C	Simone Di Sanzo	Simone Di Sanzo	FigureS2_C_Acsl1_3_NONLINEAR, FigureS2_C_Anxa5_2_NONLINEAR, FigureS2_C_Atp5a1_3_NONLINEAR, FigureS2_C_Atp5b_3_NONLINEAR, FigureS2_C_Atp5c1_3_NONLINEAR, FigureS2_C_Atp5f1_2_NONLINEAR, FigureS2_C_Atp5o_3_NONLINEAR, FigureS2_C_Cat_2_NONLINEAR, FigureS2_C_Echs1_2_NONLINEAR, FigureS2_C_Ehhadh_2_NONLINEAR, FigureS2_C_Hadha_3_NONLINEAR, FigureS2_C_Hba_3_NONLINEAR, FigureS2_C_Hist1h4a_3_NONLINEAR, Figure…	S:\publication_data\ORI\2020_Simone\Figure S2	NA	NA	NA	NA	NA	NA
Scatterplot heart protein turnover		S2D	Simone Di Sanzo	Simone Di Sanzo	FigureS2_D	S:\publication_data\ORI\2020_Simone\Figure S2	NA	NA	http://proteomecentral.proteomexchange.org/cgi/GetDataset?ID=PXD021883	PXD021883	doi.org/10.1038/s41467-018-06519-0	TMT-10plex heart acquisition start (21.12.2018)
KEGG pathways heart, kidney and liver		S2E	Simone Di Sanzo, Alessandro Ori	Simone Di Sanzo	FigureS2_E_upper, FigureS2_E_middle, FigureS2_E_lower	S:\publication_data\ORI\2020_Simone\Figure S2	NA	NA	http://proteomecentral.proteomexchange.org/cgi/GetDataset?ID=PXD021883	PXD021883	NA	TMT-10plex heart acquisition start (21.12.2018), kidney (21.12.2018) and liver (19.03.2020), PRM heart acquisition start (09.07.2020), kidney (08.07.2020) and liver (14.07.2020)
Table with UPS-related proteins CML-modified across samples		S3A	Simone Di Sanzo	Simone Di Sanzo	FigureS3_A	S:\publication_data\ORI\2020_Simone\Figure S3	NA	NA	http://proteomecentral.proteomexchange.org/cgi/GetDataset?ID=PXD021921	PXD021921	NA	DDA acquisition Mef start (Rep1: 22.04.2018, Rep2: 15.06.2018, Rep3: 11.07.2018), DDA acquisition Huvec start (Rep1 and Rep2: 07.12.2018), DDA acquisition heart start (28.09.2018), kidney (28.09.2018) and liver (24.05.2019)
Protein abundance changes in Mef		S3B	Simone Di Sanzo	Simone Di Sanzo	FigureS3_B_first, FigureS3_B_second, FigureS3_B_third, FigureS3_B_fourth	S:\publication_data\ORI\2020_Simone\Figure S3	NA	NA	http://proteomecentral.proteomexchange.org/cgi/GetDataset?ID=PXD021985	PXD021985	NA	DIA acquisition Mef 8h start (13.04.2018), Mef 24h (20.07.2018)
Protein abundance changes among UPS-related proteins		S3C	Simone Di Sanzo	Simone Dii Sanzo	FigureS3_C	S:\publication_data\ORI\2020_Simone\Figure S3	NA	NA	http://proteomecentral.proteomexchange.org/cgi/GetDataset?ID=PXD021985	PXD021985	NA	DIA acquisition Mef 24h start (20.07.2018)
Boxplot of proteasome 26S Huvec		S3D	Simone Di Sanzo	Simone Di Sanzo	FigureS3_D	S:\publication_data\ORI\2020_Simone\Figure S3	NA	NA	http://proteomecentral.proteomexchange.org/cgi/GetDataset?ID=PXD021985	PXD021985	NA	DIA acquisition Huvec start (18.04.2018)
Density plot melting temperature point		S3E	Simone Di Sanzo	Simone Di Sanzo	FigureS3_E	S:\publication_data\ORI\2020_Simone\Figure S3	NA	NA	NA	NA	NA	NA
		S4A
Oxidative metabolism curve and barplot Huvec		S4B	Katrin Spengler	Christian Marx, Katrin Spengler (External collaborator)	FigureS4_B	S:\publication_data\ORI\2020_Simone\Figure S4	NA	S:\publication_data\ORI\2020_Simone\Figure S4	NA	NA	NA	NA
Glycolytic metabolism		S4C	Katrin Spengler	Christian Marx, Katrin Spengler (External collaborator)	FigureS4_C	S:\publication_data\ORI\2020_Simone\Figure S4	NA	S:\publication_data\ORI\2020_Simone\Figure S4	NA	NA	NA	NA
		S5A
		S5B
		S5C
Table with CML-modified sites on tubulin across samples		S6	Simone Di Sanzo	Simone Di Sanzo	FigureS6	S:\publication_data\ORI\2020_Simone\Figure S6	NA	NA	http://proteomecentral.proteomexchange.org/cgi/GetDataset?ID=PXD021921	PXD021921	NA	DDA acquisition Mef start (Rep1: 22.04.2018, Rep2: 15.06.2018, Rep3: 11.07.2018), DDA acquisition Huvec start (Rep1 and Rep2: 07.12.2018), DDA acquisition heart start (28.09.2018), kidney (28.09.2018) and liver (24.05.2019)

## Sheet: Figure 1
1c) CML-modified proteins
antibodies:		CML (abcam #ab125145, 1:10000)
		anti-mouse IgG (KPL #074-1806, 1:5000)
		b-actin (Cell Signaling Technologies #4970, 1:5000)
		anti-rabbit IgG (KPL #074-1506, 1:5000)

## Sheet: Figure 2
2h) CML-modified proteins in aging
antibodies:		CML (abcam #ab125145, 1:10000)
		anti-mouse IgG (KPL #074-1806, 1:5000)
		vinculin (Cell Signaling Technologies #4650, 1:1000)
		anti-rabbit IgG (KPL #074-1506, 1:5000)

## Sheet: Figure 4
4c) Cell Count					4d) Proliferation								4e) Angiogenic sprouting								4f) Oxidative metabolism								4g) Glycolytic metabolism								4h) Mitochondrial mass					4i) ATP
						(-) bFGF			(+) bFGF					(-) VEGF			(+) VEGF					ATP			basal respiration					glycolysis			glycolytic reserve										12 h		24 h		48 h
GO:	Ctrl	0.5 mM	1 mM		GO:	Ctrl	0.5 mM	1 mM	Ctrl	0.5 mM	1 mM		GO:	Ctrl	0.5 mM	1 mM	Ctrl	0.5 mM	1 mM		GO:	Ctrl	0.5 mM	1 mM	Ctrl	0.5 mM	1 mM		GO:	Ctrl	0.5 mM	1 mM	Ctrl	0.5 mM	1 mM		GO:	Ctrl	0.5 mM	1 mM		GO:	Ctrl	1 mM	Ctrl	1 mM	Ctrl	1 mM
repl 1	46.4844	32.8125	26.5234		repl 1	1.11133	0.548333	0.139667	2.498	1.545	0.155667		repl 1	4.71429	8.31579	7.7619	38.5556	36.08	15.8947		repl 1	3.60233	3.59597	3.10746	4.19149	4.04054	3.16268		repl 1	1.15894	1.12794	1.11022	2.5486	2.9901	2.05591		repl 1	75.3425	73.3855	101.272		repl 1	41.4399	45.4802	49.6817	46.2185	44.2404	45.7172
repl 2	44.8438	59.6094	30.0781		repl 2	1.55967	0.734667	0.129667	1.68433	1.30967	0.174		repl 2	10.4286	5.5	10.1	32.5909	27.5333	24.3846		repl 2	3.72814	4.00093	2.90575	4.20557	4.38506	2.86469		repl 2	0.354619	0.523635	0.753557	2.69465	2.62671	2.20253		repl 2	77.7886	98.8258	125.734		repl 2	41.2783	43.3131	49.6377	45.4924	27.4514	26.4724
repl 3	44.2969	44.0234	25.9766		repl 3	1.09533	0.457333	0.137	2.11667	1.074	0.137667		repl 3	6.95833	1.76923	3.15385	25.0714	19.8148	19.963		repl 3	2.96909	3.10741	2.19684	3.56393	3.6086	2.28738		repl 3	1.17946	1.20347	2.15478	1.43218	2.22206	0.82794		repl 3	90.998	125.734	160.959		repl 3	44.1009	41.5181	41.0589	23.334	46.944	44.9027
repl 4	65.3516	35	23.5156		repl 4	1.62233	1.727	0.262667	2.892	2.90767	0.495333		repl 4	7.6	3.25	4.09524	28.4762	21.6	26.6957		repl 4	2.80638	3.14244	2.69323	3.29204	3.5867	3.00095		repl 4	0.784108	1.02162	1.25533	2.02712	1.4931	0.457188		repl 4	123.777	126.223	161.937		mean	42.273	43.4371	46.7928	38.3483	39.5453	39.0307
repl 5	37.7344	33.6328	25.4297		repl 5	2.106	1.59567	0.218333	2.825	2.30733	0.322667		mean	7.4253	4.70876	6.27775	31.1735	26.257	21.7345		repl 5	2.74187	3.27067	2.62169	3.75242	3.64217	2.62678		repl 5	1.11852	1.4524	1.52782	1.48351	1.22198	0.414951		repl 5	132.094	152.153	171.722		SEM	0.915116	1.14544	2.86697	7.51008	6.0971	6.28358
repl 6	77.1094	60.9766	29.2578		mean	1.49893	1.0126	0.177467	2.4032	1.82873	0.257067		SEM	1.17678	1.42611	1.61592	2.90136	3.6664	2.39578		repl 6	3.13728	3.17984	3.13075	4.29325	3.48684	2.94023		repl 6	0.716531	1.6726		2.64226	3.034			mean	100	115.264	144.325
mean	52.6367	44.3424	26.7969		SEM	0.187159	0.269392	0.0267211	0.226351	0.340052	0.068012										mean	3.16418	3.38288	2.77595	3.88312	3.79165	2.81379		mean	0.885364	1.16694	1.36034	2.13805	2.26466	1.1917		SEM	11.785	13.4434	13.2979
SEM	6.19353	5.30657	1.00343																		SEM	0.168837	0.143168	0.143601	0.166896	0.141991	0.127464		SEM	0.133685	0.160727	0.234623	0.236048	0.312704	0.390115

## Sheet: Figure 5
5a) Cell Cycle								5b) Proliferation dynamics														5d) DNA damage response (pChk1)									5e) DNA damage response (yH2A.X)						5g) ROS
G1/G0	4 h			24 h					6 h			12 h			24 h			48 h				p-S317	4 h			24 h											H2DCFDA	8 h			24 h
GO:	Ctrl	0.5 mM	1 mM	Ctrl	0.5 mM	1 mM		GO:	Ctrl	0.5 mM	1 mM	Ctrl	0.5 mM	1 mM	Ctrl	0.5 mM	1 mM	Ctrl	0.5 mM	1 mM		GO:	Ctrl	0.5 mM	1 mM	Ctrl	0.5 mM	1 mM			GO:	Ctrl	0.5 mM	1 mM	HU		GO:	Ctrl	0.5 mM	1 mM	Ctrl	0.5 mM	1 mM
repl 1	65.3774	66.6439	66.6345	72.1968	69.1785	76.5641		repl 1	1536	1661	1653	990	917	1026	459	595	676	173	296	667		repl 1	0.222188	0.950591	1.06639	0.161286	0.516465	0.745156			repl 1	164.368	267.05	202.045	422.92		repl 1	139.818	124.425	114.805	93.9722	206.491	182.998
repl 2	65.9645	68.3578	68.6982	60.0995	65.4125	73.1296		repl 2	702	713	720	449	441	458	260	283	324	133	165	217		repl 2	0.593006	0.42075	1.09287	0.318032	0.517933	0.943636			repl 2	80.1316	160.388	173.527	445.761		repl 2	79.5297	90.4329	94.2811	82.2257	184.235	189.799
repl 3	64.4133	65.8466	66.3162	60.5557	54.4682	72.6533		repl 3	623	644	614	433	435	430	218	276	287	106	130	188		repl 3	0.535127	0.830302	0.966319	0.0846104	0.434483	0.75296			repl 3	96.2894	128.38	130.983	567.896		repl 3	115.232	101.336	97.9156	123.029	132.921	131.685
repl 4	62.0371	64.3496	64.7626	63.439	69.1064	74.0006		repl 4	835	813	909	595	643	746	427	462	539	213	272	412		repl 4	0.391828	0.419089	0.95704	0.2312	0.524038	1.04571			repl 4	59.2105	143.011	131.507	441.725		repl 4	65.4196	61.8279	60.0321	100.773	199.691	156.414
mean	64.4481	66.2995	66.6029	64.0728	64.5414	74.0869		mean	924	957.75	974	616.75	609	665	341	404	456.5	156.25	215.75	371		repl 5	0.34096	0.60479	0.843074	0.289626	0.29433	1.03222			mean	100	174.707	159.516	469.576		mean	100	94.5056	91.7584	100	180.835	165.224
SEM	0.864945	0.834787	0.809333	2.80712	3.47095	0.871557		SEM	208.636	236.97	234.411	129.645	113.475	139.927	59.8679	76.8494	91.8663	23.3929	40.3451	110.492		repl 6				0.0982936	0.200542	1.16158			SEM	22.7589	31.4685	17.3294	33.1492		SEM	16.9124	12.9945	11.4818	8.5791	16.636	13.299
																						mean	0.416622	0.645104	0.985139	0.197175	0.414632	0.946876
G2	4 h			24 h																		SEM	0.0668202	0.107393	0.0444602	0.0400198	0.0558903	0.0686669									MitoSOX	8 h			24 h
GO:	Ctrl	0.5 mM	1 mM	Ctrl	0.5 mM	1 mM																															GO:	Ctrl	0.5 mM	1 mM	Ctrl	0.5 mM	1 mM
repl 1	12.2884	12.9109	13.0119	11.2424	12.6581	16.9223																p-S345	4 h			24 h											repl 1	170.059	236.092	284.939	77.0499	113.145	157.744
repl 2	11.4047	10.7579	10.9353	14.1377	14.4711	22.5437																GO:	Ctrl	0.5 mM	1 mM	Ctrl	0.5 mM	1 mM									repl 2	58.7969	187.246	212.573	90.0651	136.399	157.05
repl 3	15.213	14.9322	13.8914	13.0196	15.2679	19.2303																repl 1	0.099022	0.544695	0.832841	0.220245	0.32547	0.527978									repl 3	112.166	139.303	130.258	113.666	171.453	333.189
repl 4	16.0208	15.2531	14.8084	14.4716	13.8641	22.2329																repl 2	0.492915	0.338037	1.13636	0.281709	0.508728	0.638285									repl 4	58.9778	71.8227	94.9796	119.219	141.258	189.501
mean	13.7317	13.4635	13.1617	13.2178	14.0653	20.2323																repl 3	0.424257	0.569236	0.494722	0.565209	0.707799	0.627131									mean	100	158.616	180.687	100	140.564	209.371
SEM	1.11551	1.04023	0.827829	0.727992	0.550133	1.33244																repl 4	0.433083	0.306757	0.71603	0.481602	0.422331	0.341049									SEM	26.5154	35.0336	42.597	9.92279	11.9853	41.9608
																						repl 5	0.343271	0.449336	0.726351	0.126784	0.156648	0.327176
S	4 h			24 h																		repl 6				0.157149	0.309794	0.5375
GO:	Ctrl	0.5 mM	1 mM	Ctrl	0.5 mM	1 mM																mean	0.35851	0.441612	0.781261	0.30545	0.405128	0.499853
repl 1	21.3616	19.4396	19.4761	15.3263	17.1563	6.01531																SEM	0.0691067	0.0528618	0.104435	0.073085	0.0774199	0.05556
repl 2	21.6892	20.3217	19.8253	23.9596	19.2884	3.76473
repl 3	19.8159	18.9164	19.4484	25.4685	29.5006	7.66125																Blots for 4 h values:
repl 4	20.9992	19.9041	20.105	21.1327	16.4512	3.26307
mean	20.9665	19.6454	19.7137	21.4718	20.5991	5.17609
SEM	0.408601	0.302493	0.156118	2.23689	3.02782	1.02192
M	4 h			24 h
GO:	Ctrl	0.5 mM	1 mM	Ctrl	0.5 mM	1 mM
repl 1	0.946749	0.969863	0.851816	1.2179	0.945976	0.436411
repl 2	0.941516	0.538414	0.524152	1.79047	0.795959	0.552416
repl 3	0.528554	0.26942	0.309044	0.897462	0.727668	0.38849
repl 4	0.904862	0.457643	0.278169	0.941353	0.451439	0.484671
mean	0.83042	0.558835	0.490795	1.2118	0.730261	0.465497
SEM	0.101053	0.148145	0.132191	0.205517	0.103521	0.0349983
																						Blots for 24 h values:
																						antibodies:		p-CHK1 (S317) (Cell Signaling Technologies #12302, 1:1000)
																								anti-rabbit IgG (KPL #074-1506, 1:5000)
																								p-CHK1 (S345) (Cell Signaling Technologies #2348, 1:1000)
																								anti-rabbit IgG (KPL #074-1506, 1:5000)
																								CHK1 (Cell Signaling Technologies #2360, 1:1000)
																								anti-mouse IgG (KPL #074-1806, 1:5000)
																								b-actin (Cell Signaling Technologies #4970, 1:5000)
																								anti-rabbit IgG (KPL #074-1506, 1:5000)

## Sheet: Figure 6
6b) Microtubule staining					6c) Resistance of microtubules against nocodazole						6d) Tubulin in vitro glycation							6e) Tubulin in vitro polymerization																												6f) Mitosis entry
						(-) Noco		(+) Noco											Taxol					Nocodazole					Ctrl								1 mM GO											Ctrl
GO:	Ctrl	0.5 mM	1 mM		GO:	Ctrl	1 mM	Ctrl	1 mM		GO:	Ctrl	0.1 mM	1 mM	10 mM			time [min]	repl 1	repl 2	repl 3	mean	SEM	repl 1	repl 2	repl 3	mean	SEM	repl 1	repl 2	repl	repl 4	repl 5	repl 6	mean	SEM	repl 1	repl 2	repl	repl 4	repl 5	repl 6	mean	SEM		time [h]	0	16	16.5
repl 1	21.5686	100	96.4286		repl 1	15.4762	0.865801	37.7778	31.3433		repl 1	0.339909	0.364567	0.288357	1.4347			0	8472	6126	7464	7354	679.462	8435	7300	6458	7397.67	572.796	8330	7741	6253	5903	7090	6982	7049.83	368.462	8037	8283	5924	6309	7175	7512	7206.67	382.676		repl 1	0.0777082	0.359602	0.686878
repl 2	0	10.4478	19.0476		repl 2	1.84049	3.44828	47.0588	8.53659		repl 2	0.141289	0.14265	0.345044	1.48822			1	7918	6609	7248	7258.33	377.911	7851	6815	6126	6930.67	501.312	8094	7458	5598	5650	6782	6476	6676.33	403.66	7811	7843	5621	5880	6690	7125	6828.33	385.544		repl 2	0.0853424	0.154493	0.841705
repl 3	0	83.3333	54.902		repl 3	11.7647	0	91.1111	57.1429		repl 3	0.2002	0.277522	0.465563	1.20921			2	7826	7336	7479	7547	145.48	7463	6383	5920	6588.67	457.142	7945	7179	5457	5460	6624	8332	6832.83	497.509	7560	7567	5448	5605	6444	6845	6578.17	376.622		repl 3	0.320474	0.170526	0.143
repl 4	2.38095	13.8298	14.6341		repl 4	12.1212	0.980392	96.6667	80		repl 4	0.322475	0.331966	0.699582	1.38623			3	8317	8179	8286	8260.67	41.8024	7164	6100	5690	6318	439.246	7791	6989	5450	5379	6715	6229	6425.5	380.846	7588	7395	5333	5452	6303	6607	6446.33	386.348		repl 4	0.148191	0.53269	0.345657
mean	5.98739	51.9027	46.2531		repl 5	53.0435	3.87597	100	58.1818		repl 5	0.154964	0.203425	0.432223	1.28498			4	9202	9159	9504	9288.33	108.545	6996	6127	5538	6220.33	423.468	7812	6857	5623	5417	6386	6165	6376.67	357.06	7272	7250	5289	5360	6203	6632	6334.33	358.96		repl 5	0.213168	0.775633	0.659823
SEM	5.22398	23.2187	19.0006		mean	18.8492	1.83409	74.5229	47.0409		mean	0.231767	0.264026	0.446154	1.36067			5	10433	10118	10892	10481	224.72	6865	6331	5454	6216.67	411.313	7617	6819	6003	5581	6421	6243	6447.33	288.483	7479	7156	5230	5297	6130	6496	6298	380.394		mean	0.168977	0.398589	0.535413
					SEM	8.84697	0.768282	13.2648	12.3318		SEM	0.0418356	0.0408113	0.0706822	0.0505328			6	11870	11157	12178	11735	302.368	6748	6387	5430	6188.33	393.227	7505	6799	6408	5827	6563	6320	6570.33	228.583	7233	7070	5238	5312	6131	6577	6260.17	349.435		SEM	0.0450892	0.116889	0.126931
																		7	13179	11955	13465	12866.3	463.086	6715	6424	5370	6169.67	408.563	7485	6898	6872	6186	6752	6552	6790.83	175.529	7304	6955	5265	5360	6138	6725	6291.17	346.327
																		8	14582	12746	14594	13974	614.01	6705	6058	5348	6037	391.873	7471	6898	7414	6594	7007	6845	7038.17	139.5	7294	6955	5372	5463	6234	7133	6408.5	346.719
																		9	15820	13482	15588	14963.3	743.688	6716	5708	5269	5897.67	428.343	7397	7009	8020	6949	7401	7190	7327.67	158.472	7173	6929	5485	5650	6324	7425	6497.67	330.468
																		10	17030	14083	16492	15868.3	906.076	6744	5752	5319	5938.33	421.78	7489	7218	8645	7438	7864	7683	7722.83	205.148	7387	7008	5615	5868	6427	7957	6710.33	369.243
																		11	17913	14586	17151	16550	1006.34	6791	5805	5302	5966	437.31	7615	7638	9277	7948	8446	8244	8194.67	254.544	7455	7089	5776	6069	6623	8475	6914.5	402.234
																		12	18976	15229	17857	17354	1110.52	6814	5955	5355	6041.33	423.383	7771	8410	9909	8472	8935	8767	8710.67	289.818	7477	7171	6034	6428	6835	8930	7145.83	413.99
																		13	19898	15735	18499	18044	1223.1	6874	5980	5364	6072.67	438.355	8007	9174	10540	9080	9897	9283	9330.17	347.609	7409	7311	6290	6753	7052	8970	7297.5	373.349
																		14	20546	16239	18935	18573.3	1256.41	6965	6099	5358	6140.67	464.369	8261	9467	11156	9591	10245	9926	9774.33	390.375	7397	7309	6507	6871	7234	9462	7463.33	421.937
																		15	21202	16545	19355	19034	1353.91	7009	6182	5362	6184.33	475.449	8482	10067	11790	10152	10919	10493	10317.2	447.961	7539	7335	6761	7047	7321	8058	7343.5	180.419
																		16	21730	17017	19745	19497.3	1366.15	7184	6136	5373	6231	524.944	8727	10260	12278	10674	11569	11148	10776	499.943	7761	7400	6977	7295	7575	10150	7859.67	470.661
																		17	22209	17192	20147	19849.3	1455.91	7319	6141	5368	6276	567.236	9037	10716	13010	11135	12243	11680	11303.5	561.163	7973	7445	7208	7543	7783	8437	7731.5	177.986
																		18	22621	17519	20371	20170.3	1476.23	7295	6105	5340	6246.67	568.788	9320	11110	14386	11784	12809	12312	11953.5	694.094	8063	7546	7519	7817	8036	8849	7971.67	199.35
																		19	22909	17891	20544	20448	1449.37	7341	6130	5377	6282.67	572.074	9712	11490	13861	12252	13387	12911	12268.8	614.869	8188	7658	7769	8129	8308	9719	8295.17	302.732
																		20	23213	18080	20675	20656	1481.8	7438	6070	5367	6291.67	608.033	10186	12060	14281	12729	13970	13493	12786.5	617.172	8306	7809	7980	8407	8520	10698	8620	429.704
																		21	23460	18272	20853	20861.7	1497.65	7453	6070	5399	6307.33	604.697	10478	12399	14732	13290	14509	14034	13240.3	653.332	8460	7924	8198	8738	8820	9488	8604.67	223.162
																		22	23667	18432	20943	21014	1511.63	7536	6117	5394	6349	629.129	10978	12738	15139	13801	15097	14531	13714	659.713	8666	8003	8472	8948	9008	10919	9002.67	411.081
																		23	23962	18618	21107	21229	1543.89	7626	6131	5436	6397.67	646.106	11404	13370	15438	14140	15570	15086	14168	650.603	8828	8166	8662	9168	9351	10080	9042.5	267.48
																		24	24165	18776	21194	21378.3	1558.4	7556	6181	5393	6376.67	632.022	11862	13828	15735	14545	16052	15481	14583.8	639.447	9042	8335	8931	9472	9541	12025	9557.67	524.369
																		25	24180	18826	21348	21451.3	1546.43	7566	6190	5391	6382.33	635.19	12290	14248	16128	14948	16446	16006	15011	639.972	9197	8533	9172	9744	9895	10676	9536.17	301.395
																		26	24284	19014	21411	21569.7	1523.39	7639	6174	5409	6407.33	654.232	12707	14788	16349	15345	16790	16349	15388	615.42	9386	8676	9452	9994	10090	11291	9814.83	360.526
																		27	24481	19225	21474	21726.7	1522.53	7594	6204	5445	6414.33	629.214	13143	15225	16691	15719	17178	16897	15808.8	613.529	9632	8840	9659	10284	10419	11179	10002.2	328.813
																		28	24499	19324	21602	21808.3	1497.45	7547	6287	5581	6471.67	574.997	13548	15729	16851	15959	17690	17244	16170.2	606.672	9820	9013	9855	10391	10669	11371	10186.5	331.611
																		29	24588	19322	21571	21827	1525.54	7440	6269	5596	6435	538.749	14050	16220	17075	16245	17902	17580	16512	565.912	9948	9190	10079	10744	10950	11591	10417	346.844
																		30	24523	19484	21607	21871.3	1460.63	7560	6216	5588	6454.67	581.641	14398	16417	17316	16488	18114	17910	16773.8	554.812	10149	9326	10294	10932	11262	12336	10716.5	424.297
																		31	24460	19574	21628	21887.3	1416.41	7410	6262	5562	6411.33	538.672	14654	16870	17511	16793	18457	18256	17090.2	562.026	10310	9480	10507	11205	11468	13921	11148.5	624.247
																		32	24521	19594	21722	21945.7	1426.69	7464	6221	5542	6409	562.74	15012	17339	17659	17051	18643	18538	17373.7	539.478	10525	9660	10789	11270	11600	12196	11006.7	361.884
																		33	24606	19753	21760	22039.7	1407.9	7598	6216	5569	6461	598.395	15444	17574	17777	17175	18810	18778	17593	507.032	10613	9730	10974	11642	11919	12470	11224.7	403.242
																		34	24543	19700	21712	21985	1404.7	7621	6215	5530	6455.33	615.465	15806	17895	17940	17415	19055	18913	17837.3	481.606	10857	9876	11186	11789	12149	12811	11444.7	422.473
																		35	24545	19717	21838	22033.3	1397.14	7626	6280	5545	6483.67	609.303	15954	18170	18055	17582	19287	19016	18010.7	485.823	11042	9945	11394	11956	12324	12970	11605.2	432.839
																		36	24579	19713	21682	21991.3	1413.18	7704	6389	5529	6540.67	632.431	16222	18383	18212	17827	19375	19264	18213.8	468.929	11248	10121	11561	12142	12604	13146	11803.7	438.021
																		37	24553	19840	21720	22037.7	1369.77	7686	6347	5565	6532.67	619.278	16462	18654	18233	17858	19501	19374	18347	457.749	11427	10318	11767	12369	12794	13600	12045.8	466.395
																		38	24579	19841	21721	22047	1377.42	7718	6521	5571	6603.33	621.151	16773	18922	18314	18008	19481	19547	18507.5	427.999	11598	10544	11903	12430	12905	14219	12266.5	509.663
																		39	24592	19918	21864	22124.7	1355.55	7692	6368	5585	6548.33	614.885	17009	19117	18376	18137	19729	19566	18655.7	418.422	11767	10731	12111	12669	13157	15132	12594.5	609.7
																		40	24553	19906	21753	22070.7	1350.84	7517	6295	5548	6453.33	573.888	17304	19376	18481	18252	19698	19740	18808.5	394.184	12005	10945	12336	12902	13323	15194	12784.2	586.004
																		41	24457	19927	21672	22018.7	1319.14	7525	6366	5536	6475.67	576.787	17361	19521	18557	18385	19726	19877	18904.5	398.903	12139	11132	12467	12997	13412	15461	12934.7	597.648
																		42	24357	20010	21616	21994.3	1269.05	7581	6227	5525	6444.33	603.382	17768	19772	18594	18396	19984	20000	19085.7	390.2	12352	11256	12571	13174	13631	15422	13067.7	574.82
																		43	24376	20031	21574	21993.7	1271.72	8050	6246	5546	6614	745.894	17965	19832	18612	18492	20070	20084	19175.8	378.88	12483	11394	12696	13385	13822	15191	13161.8	529.345
																		44	24488	19992	21537	22005.7	1318.87	7594	6171	5547	6437.33	605.737	18226	20168	18734	18597	19973	20120	19303	358.085	12675	11503	12820	13469	13996	15010	13245.5	492.256
																		45	24385	20155	21515	22018.3	1246.76	7507	6228	5567	6434	569.423	18567	20323	18777	18644	19996	20271	19429.7	347.086	12868	11653	13000	13632	14101	14873	13354.5	454.517
																		46	24331	20064	21501	21965.3	1253.47	7544	6186	5539	6423	590.8	18628	20391	18790	18711	20182	20295	19499.5	354.872	12966	11739	13159	13736	14182	14890	13445.3	444.88
																		47	24307	20109	21501	21972.3	1234.56	7495	6258	5527	6426.67	574.338	18908	20577	18970	18771	20132	20413	19628.5	339.443	13013	11847	13227	13843	14312	15021	13543.8	451.775
																		48	24205	20126	21378	21903	1206.41	7530	6209	5530	6423	587.182	19115	20663	19022	18942	20178	20376	19716	315.582	13051	11984	13391	13982	14373	14991	13628.7	433.203
																		49	24103	20089	21389	21860.3	1182.46	7813	6216	5557	6528.67	669.752	19227	20835	19053	18845	20216	20404	19763.3	336.62	13237	12130	13475	14130	14412	14983	13727.8	410.819
																		50	23962	20128	21273	21787.7	1136.3	7515	6212	5560	6429	574.695	19342	20828	19025	18992	20201	20452	19806.7	321.749	13216	12333	13546	14122	14477	15072	13794.3	397.386
																		51	24058	20136	21278	21824	1164.63	8076	6160	5559	6598.33	758.93	19631	20975	19076	19000	20218	20421	19886.8	320.858	13293	12481	13608	14262	14612	15218	13912.3	401.724
											antibodies:		CML (abcam #ab125145, 1:10000)					52	24055	20063	21166	21761.3	1190.21	7542	6224	5560	6442	582.444	19740	21098	19115	19049	20224	20473	19949.8	327.599	13407	12554	13725	14348	14694	15256	13997.3	395.745
													anti-mouse IgG (KPL #074-1806, 1:5000)					53	24038	20069	21213	21773.3	1179.51	7908	6206	5556	6556.67	701.237	19869	21213	19211	19095	20293	20593	20045.7	334.418	13444	12594	13822	14397	14736	15354	14057.8	401.257
																		54	24043	20121	21128	21764	1176	7668	6224	5578	6490	617.817	20002	21192	19092	19040	20316	20572	20035.7	345.752	13520	12725	13901	14489	14876	15504	14169.2	406.72
													tubulin (Cell Signaling Technologies #2148, 1:2000)					55	23840	20083	21074	21665.7	1124.18	7706	6272	5555	6511	632.335	20144	21290	19126	19164	20425	20621	20128.3	347.134	13626	12811	14170	14585	14970	15547	14284.8	398.834
													anti-rabbit IgG (KPL #074-1506, 1:5000)					56	23765	20115	21118	21666	1088.71	7477	6229	5582	6429.33	556.134	20242	21346	19174	19211	20310	20668	20158.5	344.803	13672	12887	14240	14661	14989	15693	14357	404.992
																		57	23741	20044	21141	21642	1096.24	7633	6253	5589	6491.67	601.998	20397	21338	19250	19225	20332	20676	20203	338.178	13707	12870	14341	14713	15061	15676	14394.7	407.739
																		58	23782	20104	21100	21662	1098.3	7696	6255	5579	6510	624.284	20475	21465	19238	19266	20367	20660	20245.2	351.231	13837	12882	14396	14806	15174	15793	14481.3	419.761
																		59	23689	20098	21012	21599.7	1077.47	7515	6249	5579	6447.67	567.634	20554	21502	19319	19197	20230	20667	20244.8	356.353	13932	13010	14502	14860	15174	15886	14560.7	409.289
																		60	23631	20163	20885	21559.7	1056.43	7520	6240	5574	6444.67	571.007	20664	21546	19361	19404	20388	20668	20338.5	341.752	14041	13130	14585	15027	15275	15922	14663.3	401.463
																		61	23554	20057	21020	21543.7	1042.9	7495	6221	5594	6436.67	559.266	20720	21504	19278	19278	20262	20669	20285.2	358.295	14051	13224	14679	15037	15343	15872	14701	387.333
																		62	23561	20177	20922	21553.3	1026.61	7630	6301	5578	6503	600.91	20767	21531	19271	19249	20383	20638	20306.5	365.959	14150	13340	14725	15092	15413	15947	14777.8	380.062
																		63	23457	20138	20880	21491.7	1005.74	7674	6265	5594	6511	612.913	20829	21555	19295	19430	20281	20657	20341.2	353.055	14224	13373	14929	15221	15443	16027	14869.5	385.226
																		64	23410	20086	20919	21471.7	998.553	7529	6350	5623	6500.67	555.348	20912	21596	19240	19382	20275	20706	20351.8	372.819	14262	13450	15022	15217	15484	16025	14910	375.544
																		65	23430	20068	20861	21453	1014.66	7574	6341	5666	6527	558.588	20977	21590	19331	19342	20208	20687	20355.8	370.526	14359	13512	15063	15303	15498	16099	14972.3	372.917
																		66	23337	20055	20765	21385.7	996.962	7494	6420	5587	6500.33	551.967	20953	21757	19226	19377	20214	20679	20367.7	394.894	14374	13675	15084	15283	15555	16111	15013.7	354.771
																		67	23258	20010	20679	21315.7	990.183	7568	6453	5596	6539	570.889	20963	21692	19293	19334	20075	20546	20317.2	384.439	14550	13719	15144	15369	15591	16148	15086.8	347.482
																		68	23159	20106	20604	21289.7	945.658	7491	6446	5612	6516.33	543.559	21167	21658	19265	19315	20193	20666	20377.3	397.778	14673	13835	15130	15648	15689	16215	15198.3	347.174
																		69	23115	20058	20607	21260	940.943	7558	6465	5604	6542.33	565.395	21171	21662	19297	19312	20067	20656	20360.8	398.106	14820	13877	15264	15759	15683	16270	15278.8	344.103
																		70	23186	19972	20853	21337	958.843	7555	6457	5640	6550.67	554.793	21348	21735	19335	19364	20089	20673	20424	410.538	14905	13982	15280	15750	15842	16409	15361.3	346.272
																		71	23004	20001	20509	21171.3	927.994	7539	6421	5609	6523	559.472	21341	21633	19318	19264	20076	20692	20387.3	410.539	15028	14069	15278	15813	15775	16337	15383.3	322.093
																		72	22942	19911	20562	21138.3	921.206	7550	6453	5607	6536.67	562.454	21389	21666	19295	19371	20170	20589	20413.3	406.132	15125	14089	15356	15833	15781	16407	15431.8	323.363
																		73	22885	19913	20394	21064	921.027	7572	6467	5603	6547.33	569.819	21336	21528	19273	19321	20004	20626	20348	398.937	15092	14180	15418	15840	15826	16385	15456.8	311.422
																		74	22931	19861	20427	21073	943.259	7599	6498	5610	6569	575.271	21401	21675	19114	19331	20026	20569	20352.7	431.245	15224	14301	15435	15888	15884	16496	15538	305.47
																		75	22878	19853	20399	21043.3	930.776	7656	6452	5623	6577	590.195	21486	21706	19155	19256	20022	20639	20377.3	444.999	15284	14367	15500	15966	15908	16639	15610.7	312.933
																		76	22778	19873	20374	21008.3	896.575	7669	6461	5615	6581.67	596	21437	21598	19132	19192	20045	20518	20320.3	435.106	15215	14422	15539	16037	15970	16637	15636.7	312.773
																		77	22792	19908	20416	21038.7	888.847	7766	6434	5628	6609.33	623.383	21346	21616	19127	19209	20021	20509	20304.7	428.702	15384	14533	15621	16018	15966	16674	15699.3	293.742
																		78	22686	19900	20255	20947	875.518	7763	6483	5614	6620	624.133	21512	21687	19125	19234	19911	20484	20325.5	450.591	15404	14572	15678	16011	15982	16751	15733	296.355
																		79	22656	19689	20234	20859.7	911.842	7836	6447	5636	6639.67	642.35	21459	21610	18970	19256	19981	20526	20300.3	449.854	15447	14767	15663	16054	15923	16799	15775.5	275.954
																		80	22573	19732	20217	20840.7	877.409	7835	6514	5616	6655	644.438	21498	21580	19009	19177	19952	20432	20274.7	452.257	15431	14854	15723	16137	15985	16841	15828.5	274.688
																		81	22553	19770	20184	20835.7	866.944	7835	6516	5647	6666	636.058	21447	21608	19050	19137	19976	20516	20289	450.646	15542	14915	15765	16136	16076	16811	15874.2	260.077
																		82	22519	19668	20263	20816.7	868.324	7769	6482	5643	6631.33	618.249	21483	21532	19034	19107	19911	20440	20251.2	450.922	15543	14899	15744	16175	16095	16814	15878.3	264.576
																		83	22481	19633	20280	20798	861.978	7889	6515	5662	6688.67	648.717	21448	21695	18933	19083	19973	20414	20257.7	473.388	15689	15009	15725	16199	16143	16805	15928.3	247.095
																		84	22412	19657	20117	20728.7	852.078	7815	6529	5658	6667.33	626.502	21377	21678	18968	19092	19803	20356	20212.3	465.343	15653	15088	15836	16239	16121	16828	15960.8	239.944
																		85	22369	19667	20004	20680	850.085	7856	6485	5665	6668.67	639.119	21358	21656	18915	18995	19739	20362	20170.8	476.019	15694	15144	15807	16223	16209	16786	15977.2	228.889
																		86	22229	19543	19995	20589	830.316	7874	6533	5672	6693	640.677	21379	21610	18879	19036	19760	20298	20160.3	471.587	15702	15135	15870	16172	16195	16835	15984.8	232.191
																		87	22141	19501	19933	20525	817.567	7994	6601	5673	6756	674.482	21366	21519	18858	19032	19647	20248	20111.7	466.398	15753	15204	15878	16267	16280	16856	16039.7	229.673		antibodies:		p-H3 (S10) (abcam #ab47297, 1:1000)
																		88	22155	19544	19781	20493.3	833.645	7825	6632	5680	6712.33	620.51	21283	21493	18888	19035	19661	20202	20093.7	452.622	15783	15320	15825	16351	16351	16826	16076	218.642				anti-rabbit IgG (KPL #074-1506, 1:5000)
																		89	22143	19511	19970	20541.3	811.721	7831	6604	5714	6716.33	613.701	21290	21431	18861	19005	19633	20193	20068.8	452.501	15666	15406	15939	16275	16287	16846	16069.8	209.17
																		90	22043	19534	19804	20460.3	795.163	8008	6627	5670	6768.33	678.612	21345	21429	18771	19056	19527	20096	20037.3	464.658	15856	15502	15806	16335	16258	16854	16101.8	195.981				H3 (Cell Signaling Technologies #4499, 1:10000)
																																																anti-rabbit IgG (KPL #074-1506, 1:5000)
																		AUC*	1.9742e+06	1648025	1.77164e+06			676708	566482	499686			1.46733e+06	1.55504e+06	1475333	1.4393e+06	1.53575e+06	1545442			1.07064e+06	1.00663e+06	1060446	1099648	1.12485e+06	1205327
																		* AUC (area under the curve): calculated AUC for each sample, used for statistics
[truncated: 17 more columns]

## Sheet: Figure 7
7a) Proliferation																						7b) Cell Cycle						7c) DNA damage response							7d) cell cycle control							7e) ROS						7f) Microtubule staining
cell count	Ctrl					1 µM GO					10 µM GO					100 µM GO						G1/G0						p-S317							p21							H2DCFDA							low
GO:	0 d	3 d	7 d	11 d	15 d	0 d	3 d	7 d	11 d	15 d	0 d	3 d	7 d	11 d	15 d	0 d	3 d	7 d	11 d	15 d		GO:	Ctrl	1 µM	10 µM	100 µM		GO:	Ctrl	1 µM	10 µM	100 µM			GO:	Ctrl	1 µM	10 µM	100 µM			GO:	Ctrl	1 µM	10 µM	100 µM			Ctrl
repl 1	1	3.63889	9.26906	20.5979	71.2301	1	3.45833	9.54884	28.8455	49.7103	1	3.31944	10.5853	26.2428	51.5999	1	3.45833	10.4903	30.5966	48.3809		repl 1	91.56	91.7551	91.5341	88.1937		repl 1	0.627503	0.6606	0.921487	0.678883			repl 1	0.316905	0.206708	0.158511	0.18089			repl 1	137.971	143.863	137.48	173.813		repl 1	70
repl 2	1	1.625	5.98889	15.1109	38.1266	1	1.65278	4.14572	9.88926	20.1926	1	1.23611	3.36497	8.06191	17.0157	1	1.44444	3.76358	8.23283	15.2822		repl 2	93.094	93.455	92.129	89.5792		repl 2	0.811662	0.988756	0.785774	0.636599			repl 2	0.42183	0.273058	0.324278	0.161978			repl 2	89.3617	85.4337	87.3977	98.1997		repl 2	56.8182
repl 3	1	1.59444	4.55745	11.8367	29.8285	1	1.75	4.83194	11.8785	22.4504	1	1.41944	3.67084	7.80054	14.743	1	1.41944	3.03603	7.16841	16.0886		repl 3	89.5658	90.665	89.9468	85.3106		repl 3	0.655329	0.682168	0.544975	0.439933			repl 3	0.531043	0.617656	0.354588	0.411913			repl 3	105.074	100.655	102.128	116.367		repl 3	32
repl 4	1	1.96389	5.1934	12.5507	39.5347	1	1.4	3.74306	10.3454	24.3052	1	1.53611	3.82321	10.3014	24.6075	1	1.88611	4.32758	12.5019	20.675		repl 4	92.0841	91.8686	92.393	85.6208		repl 4	0.656491	0.503385	0.638809	0.493417			repl 4	0.372573	0.397564	0.377463	0.339251			repl 4	125.696	121.277	122.75	148.282		repl 4	21.2389
repl 5	1	2.5875	7.04375	16.3415	52.9771	1	2.7375	7.98437	13.7331	49.3878	1	2.25	8.5625	16.44	41.4288	1	2.325	7.42708	11.8833	28.5423		repl 5	91.8064	92.2675	88.7791	84.5113		repl 5	0.779491	0.510985	0.767051	0.675892			repl 5	0.52889	0.499893	0.499448	0.552863			repl 5	78.5597	72.1768	75.1227	78.5597		repl 5	40.8333
repl 6	1	3.9375	9.23077	21.7846	78.6288	1	3.675	8.34615	15.8577	53.9062	1	3.4125	7.5	15.15	43.3479	1	3.525	6.5206	13.4324	41.2544		repl 6	90.9999	91.0323	89.5306	89.3336		repl 6	0.861525	0.506344	0.698543	0.257509			repl 6	0.53629	0.332119	0.367355	0.363838			repl 6	63.3388	76.1047	71.6858	67.7578		mean	44.1781
repl 7	1	3.1875	8.23438	18.5273	49.1305	1	3.45	6.9	14.7857	38.7245	1	3.0375	5.44219	13.0612	32.07	1	3.6375	5.30469	10.7988	28.2826		mean	91.5184	91.8406	90.7188	87.0915		mean	0.732	0.64204	0.726106	0.530372			mean	0.451255	0.387833	0.346941	0.335122			mean	100	99.9182	99.4272	113.83		SEM	8.69552
repl 8	1	2.325	6.45833	13.1992	32.3102	1	2.4	6.53333	13.5975	32.8638	1	2.325	7.29792	13.6836	26.4999	1	2.2125	5.375	10.0781	18.8929		SEM	0.481956	0.401337	0.611734	0.902269		SEM	0.039949	0.0768073	0.0531034	0.0679498			SEM	0.0386137	0.0617938	0.0449759	0.0599767			SEM	11.6113	11.4518	10.8077	16.7355
mean	1	2.60747	6.997	16.2436	48.9708	1	2.56545	6.50418	14.8666	36.4426	1	2.31701	6.28087	13.8427	31.4141	1	2.48854	5.78061	13.0866	27.1749
SEM	0	0.317779	0.62957	1.32623	6.32709	0	0.319708	0.74395	2.12736	4.76925	0	0.308001	0.928835	2.09302	4.64129	0	0.328248	0.840311	2.60967	4.28079		G2						p-S345														MitoSOX
																						GO:	Ctrl	1 µM	10 µM	100 µM		GO:	Ctrl	1 µM	10 µM	100 µM										GO:	Ctrl	1 µM	10 µM	100 µM
																						repl 1	3.82974	4.02492	3.82134	5.36811		repl 1	0.664337	0.667272	0.895963	0.824099										repl 1	85.0306	91.2632	86.8114	96.1603
doubl. time																						repl 2	3.64804	3.1948	4.19113	5.25375		repl 2	0.809817	0.990261	0.756416	0.750118										repl 2	94.3795	86.8114	92.1536	97.941
GO:	Ctrl	1 µM	10 µM	100 µM																		repl 3	5.07691	5.85274	5.47448	8.06558		repl 3	0.716245	0.675885	0.516161	0.796731										repl 3	115.748	114.413	117.529	134.446
repl 1	2.23465	5.09423	4.10069	6.05084																		repl 4	4.54174	4.21143	3.84009	5.77497		repl 4	0.848224	0.581797	0.744325	0.508977										repl 4	119.31	122.871	119.31	142.014
repl 2	2.99578	3.88389	3.71171	4.48234																		repl 5	4.89811	3.81729	5.18843	5.72076		repl 5	0.658933	0.296444	0.694275	0.613699										repl 5	100.167	100.612	106.4	119.31
repl 3	2.9998	4.35547	4.35547	3.42961																		repl 6	2.90425	3.09699	3.90125	4.36617		repl 6	0.872698	0.431386	0.5898	0.262604										repl 6	79.2432	82.8047	83.2499	95.2699
repl 4	2.4164	3.24602	3.18406	5.51161																		mean	4.1498	4.03303	4.40279	5.75822		mean	0.761709	0.607174	0.69949	0.626038										repl 7	111.742	111.297	111.297	130.885
repl 5	2.35734	2.16627	2.9998	3.16415																		SEM	0.340524	0.406963	0.300932	0.505637		SEM	0.0383966	0.0971574	0.0546264	0.0875024										repl 8	94.3795	105.509	97.0506	112.632
repl 6	2.16012	2.26594	2.6374	2.47093																																						mean	100	101.948	101.725	116.082
mean	2.52735	3.50197	3.49819	4.18491																		S																				SEM	5.13548	5.00852	4.90932	6.56057
SEM	0.153229	0.47564	0.272736	0.573888																		GO:	Ctrl	1 µM	10 µM	100 µM
																						repl 1	4.48017	4.04659	4.48882	6.22186
growth rate																						repl 2	3.08592	3.21422	3.49261	4.96669
GO:	Ctrl	1 µM	10 µM	100 µM																		repl 3	5.23604	3.29348	4.33448	6.44258
repl 1	0.310182	0.136065	0.169032	0.114554																		repl 4	3.14069	3.62857	3.51351	8.3497
repl 2	0.231375	0.178467	0.186746	0.15464																		repl 5	3.1575	3.83904	5.84925	9.56127
repl 3	0.231065	0.159144	0.159144	0.202107																		repl 6	5.98339	5.69484	6.44358	6.15367
repl 4	0.286851	0.213537	0.217693	0.125761																		mean	4.18062	3.95279	4.68704	6.94929
repl 5	0.294038	0.319973	0.231065	0.219062																		SEM	0.509254	0.371563	0.496776	0.686373
repl 6	0.320884	0.305898	0.262815	0.280521
mean	0.279066	0.218847	0.204416	0.182774																		M
SEM	0.0158958	0.0315596	0.0162384	0.0257818																		GO:	Ctrl	1 µM	10 µM	100 µM
																						repl 1	0.124883	0.167931	0.139059	0.187124
																						repl 2	0.166342	0.135949	0.182223	0.200401
																						repl 3	0.12124	0.188798	0.244284	0.181249
																						repl 4	0.233508	0.291429	0.253378	0.254564
																						repl 5	0.127361	0.0598151	0.16357	0.200027
																						repl 6	0.106177	0.141804	0.101919	0.123073
																						mean	0.146585	0.164287	0.180739	0.191073
																						SEM	0.0192022	0.0310923	0.0241945	0.0172572
																												antibodies:		p-CHK1 (S317) (Cell Signaling Technologies #12302, 1:1000)					antibodies:		p21 (Cell Signaling Technologies #2947, 1:1000)
																														anti-rabbit IgG (KPL #074-1506, 1:5000)							anti-rabbit IgG (KPL #074-1506, 1:5000)
																														p-CHK1 (S345) (Cell Signaling Technologies #2348, 1:1000)							b-actin (Cell Signaling Technologies #4970, 1:5000)
																														anti-rabbit IgG (KPL #074-1506, 1:5000)							anti-rabbit IgG (KPL #074-1506, 1:5000)
																														CHK1 (Cell Signaling Technologies #2360, 1:1000)
																														anti-mouse IgG (KPL #074-1806, 1:5000)
[truncated: 18 more columns]

## Sheet: Suppl Figure 5
Supplementary 5a) Apoptosis marker							Supplementary 5b) Oxidative metabolism																										Supplementary 5C) Glycolytic metabolism
cleaved Caspase 3							bar plots	non-mito respiration			ATP			spare capacity			basal respiration																bar plots	non-mito respiration			ATP			spare capacity			basal respiration
GO:	Ctrl	0.25 mM	0.5 mM	1 mM	SS		GO:	Ctrl	0.5 mM	1 mM	Ctrl	0.5 mM	1 mM	Ctrl	0.5 mM	1 mM	Ctrl	0.5 mM	1 mM														GO:	Ctrl	0.5 mM	1 mM	Ctrl	0.5 mM	1 mM	Ctrl	0.5 mM	1 mM	Ctrl	0.5 mM	1 mM
repl 1	0	0	0	0	1.66997		repl 1	1.33336	1.90122	1.19398	3.60233	3.59597	3.10746	3.61344	4.07362	4.70015	4.19149	4.04054	3.16268														repl 1	1.15894	1.12794	1.11022	3.70755	4.11804	3.16613	2.5486	2.9901	2.05591	0.413586	0.813438	0.27781
repl 2	0	0	0	0	2.43435		repl 2	1.56749	1.61714	2.06668	3.72814	4.00093	2.90575	3.38738	3.09215	3.08447	4.20557	4.38506	2.86469														repl 2	0.354619	0.523635	0.753557	3.04927	3.15034	2.95608	2.69465	2.62671	2.20253	0.80872	0.58073	0.186363
repl 3	0.0921839	0.00418108	0	0.0288757	1.99603		repl 3	1.45468	1.69025	2.57243	2.96909	3.10741	2.19684	3.11454	3.12352	2.96894	3.56393	3.6086	2.28738														repl 3	1.17946	1.20347	2.15478	2.61164	3.42553	2.98272	1.43218	2.22206	0.82794	0.323222	0.658533	0.569106
repl 4	0.305131	0.284249	0.215852	0.166228	3.83558		repl 4	1.20907	1.59164	2.32705	2.80638	3.14244	2.69323	1.84771	2.00937	2.69925	3.29204	3.5867	3.00095														repl 4	0.784108	1.02162	1.25533	2.81122	2.51472	1.71252	2.02712	1.4931	0.457188	0.471145	0.574937	0.488176
mean	0.0993286	0.0721074	0.0539631	0.0487758	2.48398		repl 5	1.49531	1.83824	1.93471	2.74187	3.27067	2.62169	3.03112	3.38872	3.55502	3.75242	3.64217	2.62678														repl 5	1.11852	1.4524	1.52782	2.60203	2.67438	1.94277	1.48351	1.22198	0.414951	0.713915	0.534441	0.221752
SEM	0.0719594	0.0707206	0.0539631	0.0397378	0.476968		repl 6	2.11394	2.72678	2.26101	3.13728	3.17984	3.13075	3.27119	4.58021	4.26642	4.29325	3.48684	2.94023														repl 6	0.716531	1.6726		3.35879	4.70659		2.64226	3.034		0.776488	-0.00114785
							mean	1.52898	1.89421	2.05931	3.16418	3.38288	2.77595	3.04423	3.37793	3.54571	3.88312	3.79165	2.81379														mean	0.885364	1.16694	1.36034	3.02342	3.4316	2.55205	2.13805	2.26466	1.1917	0.584513	0.526822	0.348641
cleaved PARP							SEM	0.127923	0.173807	0.194939	0.168837	0.143168	0.143601	0.253643	0.362809	0.322188	0.166896	0.141991	0.127464														SEM	0.133685	0.160727	0.234623	0.180123	0.345929	0.300155	0.236048	0.312704	0.390115	0.0845004	0.113067	0.0760023
GO:	Ctrl	0.25 mM	0.5 mM	1 mM	SS
repl 1	0.107595	0.0544639	0.0411495	0.13019	2.7562
repl 2	0.868541	0.907738	1.00618	0.777535	3.42639		curves	Ctrl								0.5 mM GO								1 mM GO									curves	Ctrl								0.5 mM GO
repl 3	0.137746	0.00567151	0.00882402	0.12444	3.74045		time [min]	repl 1	repl 2	repl 3	repl 4	repl 5	repl 6	mean	SEM	repl 1	repl 2	repl 3	repl 4	repl 5	repl 6	mean	SEM	repl 1	repl 2	repl 3	repl 4	repl 5	repl 6	mean	SEM		time [min]	repl 1	repl 2	repl 3	repl 4	repl 5	repl 6	mean	SEM	repl 1	repl 2	repl 3	repl 4	repl 5	repl 6	mean	SEM
repl 4	0.227273	0.265789	0.192337	0.213981	5.90312		1.3	5.82197	6.18568	5.19491	4.6972	5.50251	6.67499	5.67954	0.288593	6.20163	6.21676	5.47481	5.06302	5.79487	6.48329	5.8724	0.217512	4.5798	5.15703	4.71163	5.09638	4.70412	5.7293	4.99638	0.174453		1.3	0.563047	1.08122	0.197461	0.359361	0.846523	0.870995	0.653102	0.137862	1.07529	0.972496	0.718493	0.700445	0.539627	0.517304	0.753943	0.0925705
mean	0.335289	0.308416	0.312123	0.311537	3.95654		7.8	5.53429	5.66906	4.95535	4.46052	5.15198	6.22505	5.33271	0.250721	6.00593	6.05079	5.25432	5.02095	5.30345	6.10538	5.62347	0.196878	4.4549	4.99732	5.03931	5.72443	4.54048	4.7818	4.92304	0.18679		7.8	0.265583	0.6076	0.310238	0.495651	0.673511	0.757255	0.518306	0.0810007	0.647846	0.301464	0.610886	0.459278	0.52541	-0.551766	0.332186	0.183768
SEM	0.179558	0.207595	0.234785	0.156675	0.680548		14.2	5.2183	5.46444	4.90557	4.3456	5.08871	6.32155	5.22403	0.267939	5.61771	5.73904	5.16742	5.45107	5.3429	6.05218	5.56172	0.127897	4.0353	4.63976	4.8285	5.1632	4.43987	5.09263	4.69988	0.173047		14.2	0.412129	0.737335	0.461967	0.558422	0.621712	0.701214	0.58213	0.0528324	0.717176	0.468232	0.646219	0.565088	0.538286	0.0310186	0.494336	0.0991645
							20.7	2.07084	2.181	1.95642	1.71619	2.29272	3.0353	2.20874	0.184058	2.43305	1.95345	2.07966	2.04167	2.31337	3.05346	2.31244	0.165332	1.30255	2.21932	2.82472	2.40433	2.15282	2.14301	2.17446	0.203255		20.7	1.27642	1.20278	1.80097	1.66826	1.67987	1.50596	1.52238	0.0977428	1.77943	1.10598	2.43094	2.38796	1.74205	1.58701	1.83889	0.205386
							27.2	1.95796	2.09803	2.00285	1.71249	2.34726	2.95174	2.17839	0.176022	2.49292	2.00163	2.2183	2.02825	2.11367	2.83158	2.28106	0.131899	1.357	2.01985	2.72943	2.66179	1.74207	1.69975	2.03498	0.226069		27.2	1.40232	1.00176	1.51679	1.26521	1.6589	1.39086	1.37264	0.0918387	1.71129	0.920519	1.96173	1.70652	1.77105	1.50418	1.59588	0.147717
							33.6	1.94231	2.01034	1.99265	1.67088	2.61885	3.41868	2.27562	0.261512	2.28875	2.05515	2.13307	1.96941	2.28549	3.16726	2.31652	0.17776	1.18241	1.92805	2.5406	2.45783	2.40857	2.50361	2.17018	0.217737		33.6	1.42279	0.870507	1.38643	1.09089	1.74122	1.37508	1.31449	0.122446	1.69157	0.794145	1.68189	1.30621	1.82704	1.51716	1.46967	0.153547
							40.1	1.83802	1.96463	2.02491	1.5596	2.58919	3.45283	2.23819	0.279254	2.23816	1.96394	2.14285	1.89934	2.15371	3.05869	2.24278	0.171207	1.30563	1.97707	2.36471	2.5664	1.67691	1.83183	1.95376	0.187647		40.1	1.73475	1.15759	1.38418	1.0907	1.89544	1.47043	1.45551	0.128927	2.04698	1.1284	1.63547	1.24871	2.06891	1.69361	1.63701	0.159926
							46.5	1.8035	1.9706	2.2708	1.81448	2.68132	3.49102	2.33862	0.267493	2.27604	2.03215	2.38334	2.24087	2.18246	3.05787	2.36212	0.146945	1.09843	1.98382	2.8554	3.08353	1.71862	2.17429	2.15235	0.299395		46.5	2.02638	1.58405	1.42505	1.1612	2.18674	1.72277	1.68437	0.155117	2.47763	1.57278	1.59998	1.33338	2.52515	2.05529	1.92737	0.20512
							53.1	9.34592	8.78061	8.06214	6.44815	8.26864	9.22588	8.35522	0.434006	9.96143	8.65092	8.29212	6.77459	8.86555	10.254	8.79978	0.511531	9.10688	7.81022	8.18021	8.3444	7.77256	10.2176	8.57198	0.383794		53.1	4.03068	3.94257	3.09555	3.40193	3.41323	4.2608	3.69079	0.184266	4.93218	3.73196	4.05894	3.01669	3.24706	4.64849	3.93922	0.309649
							59.5	8.6568	8.87537	7.84449	5.98588	8.04698	9.48356	8.14885	0.494932	9.80556	8.89941	8.20722	7.15107	8.68185	10.9555	8.9501	0.53592	8.47568	7.82997	8.01239	7.42738	8.15502	9.00917	8.1516	0.222695		59.5	4.15568	3.79911	2.89786	3.25275	3.04374	4.08537	3.53908	0.222466	4.89843	3.65748	4.0781	3.10808	3.12923	4.63956	3.91848	0.30841
							66	9.41217	9.82533	8.49281	6.61242	8.52094	10.3257	8.8649	0.538093	10.2791	9.7327	8.76778	7.63749	9.05998	11.1719	9.4415	0.504472	9.5879	8.40732	7.29366	8.30998	8.42195	9.17618	8.53283	0.323539		66	4.17705	3.83229	2.81117	3.19243	3.49088	4.05967	3.59392	0.215893	4.96383	3.80378	4.11515	3.1442	3.25017	4.82828	4.01757	0.31409
							72.5	1.4756	1.65313	1.513	1.206	1.52374	2.31579	1.61454	0.152535	2.12174	1.72437	1.73748	1.58284	1.97098	2.70542	1.97381	0.16614	1.56896	2.27493	2.7072	2.17423	1.89886	2.05238	2.11276	0.155837		72.5	1.36121	1.74327	1.51451	1.27751	1.49059	1.52247	1.48493	0.0651634	1.89276	1.70646	1.99942	0.953666	1.13086	1.37212	1.50922	0.172907
							79	1.35421	1.46857	1.43032	1.18454	1.49452	2.06644	1.49977	0.122133	1.98014	1.60557	1.64542	1.63184	1.69234	2.71535	1.87844	0.176538	1.22655	2.12814	2.64451	2.16673	1.89597	2.31311	2.0625	0.195214		79	0.960161	0.981217	0.857338	0.720211	0.7332	0.807031	0.843193	0.0452633	1.11017	0.983698	1.06221	0.73254	0.560418	0.886957	0.889333	0.0857004
							85.4	1.17028	1.58076	1.42072	1.23666	1.46768	1.95959	1.47262	0.115274	1.60177	1.52148	1.68785	1.56024	1.85138	2.75956	1.83038	0.191902	0.78644	1.79698	2.36557	2.6402	2.00929	2.41754	2.00267	0.272754		85.4	0.812289	0.700833	0.60897	0.523947	0.534102	0.577736	0.626313	0.0453808	0.820549	0.683773	0.687822	0.541734	0.3401	0.672328	0.624384	0.0673249
antibodies:	cleaved Caspase 3 (Cell Signaling Technologies #9664, 1:1000)
	anti-rabbit IgG (KPL #074-1506, 1:5000)
	Caspase 3 (Cell Signaling Technologies #9665, 1:1000)
	anti-rabbit IgG (KPL #074-1506, 1:5000)
	cleaved PARP (Cell Signaling Technologies #5625, 1:1000)
	anti-rabbit IgG (KPL #074-1506, 1:5000)
	PARP (Cell Signaling Technologies #9532, 1:1000)
	anti-rabbit IgG (KPL #074-1506, 1:5000)
[truncated: 7 more columns]

## Sheet: Suppl Figure 6
Supplementary 6a) Cell Cycle Marker						Supplementary 6c) Cell Cycle Control									Supplementary 6d) Senescence marker
Cyclin A						p-p53 (S15)	24 h			48 h
GO:	Ctrl	0.5 mM	1 mM			GO:	Ctrl	0.5 mM	1 mM	Ctrl	0.5 mM	1 mM			GO:	Ctrl	0.5 mM	1 mM
repl 1	0.897382	1.14985	0.386529			repl 1	0.559144	0.779434	0.705961	0.619341	1.12237	1.19046			repl 1	2.26117	4.95309	14.3851
repl 2	0.811913	0.996652	0.268011			repl 2	0.598973	0.587312	1.01071	0.737109	1.15557	0.642966			repl 2	9.88817	15.4858	29.2216
repl 3	0.681807	0.57036	0.0898156			repl 3	0.434017	0.542162	0.688624	0.4934	0.98223	0.685328			repl 3	3.37296	7.38921	10.8191
repl 4	0.582803	0.292054	0.0981946			repl 4	0.400093	0.40179	0.643819	0.661942	0.614441	0.881648			repl 4	1.91999	2.05294	3.86073
repl 5	0.826808	0.746487	0.228907			repl 5	0.375271	0.516995	0.645883	0.484086	0.386443	0.635954			repl 5	2.7269	3.40594	6.33309
repl 6	1.01517	0.674434	0.149033			mean	0.4735	0.565539	0.738999	0.599176	0.852211	0.807271			mean	4.03384	6.65738	12.9239
mean	0.802647	0.738307	0.203415			SEM	0.0445393	0.0616206	0.0689873	0.0488908	0.150896	0.105731			SEM	1.48372	2.37858	4.4596
SEM	0.0626482	0.124848	0.04665
						p53	24 h			48 h
p-H3 (S10)						GO:	Ctrl	0.5 mM	1 mM	Ctrl	0.5 mM	1 mM
GO:	Ctrl	0.5 mM	1 mM			repl 1	0.718941	0.531844	0.691	0.623922	0.563975	0.930583
repl 1	0.926771	0.295107	0.271247			repl 2	0.978297	1.12473	0.633094	0.938439	0.665179	1.19038
repl 2	0.888947	0.802319	0.243289			repl 3	0.88283	0.734298	0.406687	0.691682	0.962498	1.08368
repl 3	0.857749	0.638901	0.471451			repl 4	0.912113	0.685778	0.583148	0.965448	1.086	1.52286
repl 4	0.842929	0.56805	0.417757			repl 5	1.07552	0.62081	0.46975	0.790375	0.45174	1.35976
repl 5	0.657438	0.801379	0.520006			mean	0.91354	0.739491	0.556736	0.801973	0.745879	1.21745
repl 6	0.769292	0.865794	0.545995			SEM	0.0588405	0.102108	0.0522667	0.0668385	0.120151	0.103549
mean	0.823854	0.661925	0.411624
SEM	0.0395867	0.0865291	0.0521093			p21	24 h			48 h
						GO:	Ctrl	0.5 mM	1 mM	Ctrl	0.5 mM	1 mM
						repl 1	0.0240862	0.461382	0.416689	1.13416	1.32689	0.968987
						repl 2	0.187159	0.261612	0.0643834	0.0190979	0.359013	1.74169
						repl 3	0.197767	0.557724	0.406811	0.242724	0.493404	1.16821
						repl 4	0	0.108548	0.123911	0.169186	0.787657	1.08816
						repl 5	0.326826	0.262583	0.29593	0.411495	1.26388	2.01774
						repl 6	0.863045	0.638845	0.610119	0.503891	0.713258	2.40838
						mean	0.26648	0.381782	0.31964	0.413426	0.824018	1.56553
						SEM	0.12914	0.0830018	0.0827492	0.16041	0.161812	0.237173
						p16	24 h			48 h
						GO:	Ctrl	0.5 mM	1 mM	Ctrl	0.5 mM	1 mM
						repl 1	0.582779	0.54274	0.38268	0.494152	0.636854	1.05373
						repl 2	0.372707	0.420958	0.484842	0.354177	0.573867	1.09498
						repl 3	0.395422	0.361855	0.510105	0.686631	1.28668	1.4421
						repl 4	0.461143	0.394814	0.26728	0.6517	1.1583	0.704981
						repl 5	0.346091	0.262004	0.402831	0.644605	0.9597	1.22838
						mean	0.431629	0.396474	0.409547	0.566253	0.92308	1.10483
						SEM	0.0423184	0.0454294	0.0428882	0.0624924	0.140134	0.120748
antibodies:		Cyclin A (Santa Cruz Biotechnology #sc-751, 1:500)
		anti-rabbit IgG (KPL #074-1506, 1:5000)
		b-actin (Cell Signaling Technologies #4970, 1:5000)
		anti-rabbit IgG (KPL #074-1506, 1:5000)
		p-H3 (S10) (abcam #ab47297, 1:1000)
		anti-rabbit IgG (KPL #074-1506, 1:5000)
		H3 (Cell Signaling Technologies #4499, 1:10000)
		anti-rabbit IgG (KPL #074-1506, 1:5000)
						antibodies:		p-p53 (S15) (Cell Signaling Technologies #9284, 1:1000)
								anti-rabbit IgG (KPL #074-1506, 1:5000)
								p53 (Cell Signaling Technologies #2524, 1:1000)
								anti-mouse IgG (KPL #074-1806, 1:5000)
								p21 (Cell Signaling Technologies #2947, 1:1000)
								anti-rabbit IgG (KPL #074-1506, 1:5000)
								p16 (BD Pharmingen #551154, 1:500)
								anti-mouse IgG (KPL #074-1806, 1:5000)
								b-actin (Cell Signaling Technologies #4970, 1:5000)
								anti-rabbit IgG (KPL #074-1506, 1:5000)

## Sheet: Suppl Figure 7
Supplementary 7a) Tubulin K40 acetylation
	24 h			48 h
GO:	Ctrl	0.5 mM	1 mM	Ctrl	0.5 mM	1 mM
repl 1	0.415892	0.327305	0.322511	0.66539	0.348169	0.352451
repl 2	0.407827	0.438339	0.178006	0.267391	0.1962	0.225617
repl 3	0.428966	0.288937	0.271574	0.415132	0.241497	0.182069
repl 4	0.596994	0.391523	0.333414	0.375358	0.565864	0.395194
repl 5	0.794063	0.586846	0.407921	0.487714	0.344944	0.194037
repl 6	0.627773	0.38119	0.260038	0.40857	0.227995	0.134164
mean	0.545252	0.402357	0.295577	0.436593	0.320778	0.247255
SEM	0.0633866	0.0425805	0.0318541	0.0543404	0.0553219	0.0421471
antibodies:		ac-tubulin (K40) (Cell Signaling Technologies #5335, 1:1000)
		anti-rabbit IgG (KPL #074-1506, 1:5000)
		tubulin (Cell Signaling Technologies #2148, 1:2000)
		anti-rabbit IgG (KPL #074-1506, 1:5000)

[truncated: 1 more sheets: Suppl Figure 8]
