# Supplementary material for: Mapping protein carboxymethylation sites provides insights into their role in proteostasis and cell proliferation
Source: Nat Commun. 2021 Nov 18;12:6743. doi: 10.1038/s41467-021-26982-6 (PMC8602705; doi:10.1038/s41467-021-26982-6)
Supplement: Supplementary file 11 — Source Data [file 41467_2021_26982_MOESM11_ESM.zip › Figure 1/1B/210618_Ori Heller_Chinox_HUVEC_Hptversuch_Endergebnisse_korr.xlsx]

## Sheet: final results (submitted)
Project Ori/Heller	GO in HUVEC		GO treated vs. blank		2021-06-18
Sample	glyoxal
	controls	GO treated		[µmol/g Protein]
pre test batch 1	0.16288	1.05866
main assay batch 2	0.0679135	0.561095
main assay batch 3	0.0441673	0.855248
main assay batch 4	0.0458429	0.504339
main assay batch 5	0.037299	0.567664
main assay batch 6	0.0526139	0.469171
mean	0.0684527	0.669363
standard deviation	0.0474113	0.234726
alternativ: exclusion of pre-test
Sample	glyoxal
	controls	GO treated
main assay batch 2	0.0679135	0.561095
main assay batch 3	0.0441673	0.855248
main assay batch 4	0.0458429	0.504339
main assay batch 5	0.037299	0.567664
main assay batch 6	0.0526139	0.469171
mean	0.0495673	0.591503
standard deviation	0.0116125	0.152985
