# Supplementary material for: Mapping protein carboxymethylation sites provides insights into their role in proteostasis and cell proliferation
Source: Nat Commun. 2021 Nov 18;12:6743. doi: 10.1038/s41467-021-26982-6 (PMC8602705; doi:10.1038/s41467-021-26982-6)
Supplement: Supplementary file 11 — Source Data [file 41467_2021_26982_MOESM11_ESM.zip › Figure 1/1C/CML-WB (HUVEC).xlsx]

## Sheet: Tabelle1
Raw data for CML western blot (HUVEC, 48 h GO)
	replicates
sample	I	II	III	mean	SEM
ctrl	0.0621188	0.0539162	0.408503	0.174846	0.116853
0.25 mM GO	0.121092	0.134116	0.556575	0.270594	0.14304
0.5 mM GO	0.300772	0.435882	0.766002	0.500885	0.138177
1 mM GO	1.61032	2.45555	2.0069	2.02425	0.244152
