# Supplementary material for: Mapping protein carboxymethylation sites provides insights into their role in proteostasis and cell proliferation
Source: Nat Commun. 2021 Nov 18;12:6743. doi: 10.1038/s41467-021-26982-6 (PMC8602705; doi:10.1038/s41467-021-26982-6)
Supplement: Supplementary file 11 — Source Data [file 41467_2021_26982_MOESM11_ESM.zip › Figure 1/1E/Data_from_SM_Search_Huvec.xlsx]

## Sheet: Sheet1
Data used are from this Report table from Spectromine: 20210607_150709_210606_CMLpepIP_Huvec_Input_Elution_PSM Report_20210607_154256
	Sample	PSM	CML	%
Input	Ctrl 1	23656	1	0.00422726
	Ctrl 2	23602	1	0.00423693
	0.5mM 1	23909	9	0.0376427
	0.5mM 2	23910	13	0.0543706
	1mM 1	24022	23	0.0957456
	1mM 2	23677	31	0.130929
Elution	Sample	PSM	CML	%
	Ctrl 1	23940	8	0.0334169
	Ctrl 2	32732	6	0.0183307
	0.5mM 1	25638	83	0.323738
	0.5mM 2	27358	169	0.617735
	1mM 1	37719	184	0.487818
	1mM 2	25869	456	1.76273
