# Supplementary material for: Mapping protein carboxymethylation sites provides insights into their role in proteostasis and cell proliferation
Source: Nat Commun. 2021 Nov 18;12:6743. doi: 10.1038/s41467-021-26982-6 (PMC8602705; doi:10.1038/s41467-021-26982-6)
Supplement: Supplementary file 11 — Source Data [file 41467_2021_26982_MOESM11_ESM.zip › Figure 1/1E/Data_from_SM_Search_Mef.xlsx]

## Sheet: Sheet1
Data used are from this Report table from Spectromine: 20210607_180352_210607_CMLpepIP_Mef_Input_Elutions_PSM Report_20210608_153533
	Sample	PSM	CML	%
Input	Ctrl 1	21904	3	0.0136961
	Ctrl 2	22649	2	0.00883041
	Ctrl 3	28770	3	0.0104275
	0.5mM 1	21722	6	0.0276218
	0.5mM 2	22994	6	0.0260938
	0.5mM 3	28036	8	0.0285347
	2mM 1	23005	39	0.169528
	2mM 2	21783	112	0.514162
	2mM 3	27538	81	0.294139
Elution	Sample	PSM	CML	%
	Ctrl 1	30462	145	0.476003
	Ctrl 2	16219	129	0.795363
	Ctrl 3	18333	7	0.0381825
	0.5mM 1	29801	459	1.54022
	0.5mM 2	37591	123	0.327206
	0.5mM 3	23653	172	0.72718
	2mM 1	28096	1150	4.09311
	2mM 2	9543	335	3.51043
	2mM 3	19389	878	4.52834
