# Supplementary material for: Mapping protein carboxymethylation sites provides insights into their role in proteostasis and cell proliferation
Source: Nat Commun. 2021 Nov 18;12:6743. doi: 10.1038/s41467-021-26982-6 (PMC8602705; doi:10.1038/s41467-021-26982-6)
Supplement: Supplementary file 11 — Source Data [file 41467_2021_26982_MOESM11_ESM.zip › Figure 1/1F/Figure1_F.xls]

(x)Retention Time_[[y5+]]	(y)Intensity_[[y5+]]	(x)Retention Time_[[y6+]]	(y)Intensity_[[y6+]]	(x)Retention Time_[[y4+]]	(y)Intensity_[[y4+]]	(x)Retention Time_[[y8+]]	(y)Intensity_[[y8+]]	(x)Retention Time_[[y3+]]	(y)Intensity_[[y3+]]	(x)Retention Time_[[y7+]]	(y)Intensity_[[y7+]]	(x)Retention Time_[[y9+]]	(y)Intensity_[[y9+]]	(x)Retention Time_[]	(y)Intensity_[]	(x)Retention Time_[]	(y)Intensity_[]	(x)Retention Time_[]	(y)Intensity_[]	(x)Retention Time_[]	(y)Intensity_[]	(x)Retention Time_[]	(y)Intensity_[]	(x)Retention Time_[]	(y)Intensity_[]	(x)Retention Time_[]	(y)Intensity_[]	Genes
32.1652565	1.2	32.1652565	1.5	32.1652565	1.1	32.1652565	2	32.1652565	2	32.1652565	1.7	32.1652565	1.9	32.1652565	1.5	32.1652565	1	32.1652565	1.5	32.1652565	1.4	32.1652565	1.2	32.1652565	1.2	32.1652565	1.4	Hist1h4
32.17596436	1.4	32.17596436	1.6	32.17596436	1.5	32.17596436	1.9	32.17596436	2	32.17596436	1.9	32.17596436	1.2	32.17596436	1.9	32.17596436	1.7	32.17596436	1.1	32.17596436	1.3	32.17596436	1.4	32.17596436	1.1	32.17596436	1.3	Hist1h4
32.18667221	1.2	32.18667221	1.6	32.18667221	1	32.18667221	1.8	32.18667221	1.8	32.18667221	1.3	32.18667221	1.9	32.18667221	1	32.18667221	1.4	32.18667221	1.4	32.18667221	1.1	32.18667221	1	32.18667221	1.4	32.18667221	1.9	Hist1h4
32.19738007	1.4	32.19738007	1.1	32.19738007	1.9	32.19738007	1.6	32.19738007	1.5	32.19738007	2	32.19738007	1.5	32.19738007	1.9	32.19738007	1.4	32.19738007	1.5	32.19738007	1.8	32.19738007	1.7	32.19738007	1.6	32.19738007	1	Hist1h4
32.20808792	1.1	32.20808792	1.5	32.20808792	1.4	32.20808792	1.4	32.20808792	1.8	32.20808792	1.7	32.20808792	1.2	32.20808792	1.7	32.20808792	1.3	32.20808792	1.2	32.20808792	1.3	32.20808792	1.9	32.20808792	1.5	32.20808792	1.1	Hist1h4
32.21879578	1.7	32.21879578	1.7	32.21879578	1.1	32.21879578	1.6	32.21879578	1.7	32.21879578	1.7	32.21879578	1.6	32.21879578	1.6	32.21879578	1.4	32.21879578	1.8	32.21879578	1.3	32.21879578	1.3	32.21879578	1.6	32.21879578	1.2	Hist1h4
32.22950363	1.8	32.22950363	1.8	32.22950363	1.6	32.22950363	1.7	32.22950363	1.8	32.22950363	1.7	32.22950363	1.1	32.22950363	1.6	32.22950363	1.1	32.22950363	1.8	32.22950363	1.3	32.22950363	1.5	32.22950363	1.6	32.22950363	1.7	Hist1h4
32.24021149	1.7	32.24021149	1.2	32.24021149	1.8	32.24021149	1.1	32.24021149	1.3	32.24021149	1.6	32.24021149	1.4	32.24021149	1.7	32.24021149	1.2	32.24021149	1.8	32.24021149	1.7	32.24021149	1.1	32.24021149	1.3	32.24021149	1.1	Hist1h4
32.25091934	1.1	32.25091934	1.1	32.25091934	1.8	32.25091934	1.6	32.25091934	1.6	32.25091934	1.3	32.25091934	1.2	32.25091934	1.4	32.25091934	1.3	32.25091934	2	32.25091934	1.4	32.25091934	1.1	32.25091934	1.1	32.25091934	2	Hist1h4
32.2616272	1.5	32.2616272	1.2	32.2616272	4353.3	32.2616272	1.4	32.2616272	1.4	32.2616272	1.8	32.2616272	1.5	32.2616272	1501.7	32.2616272	1.7	32.2616272	1.5	32.2616272	1.6	32.2616272	1.7	32.2616272	1.5	32.2616272	1.6	Hist1h4
32.27233505	1.3	32.27233505	1.2	32.27233505	3844.5	32.27233505	1.7	32.27233505	1.8	32.27233505	1.9	32.27233505	1.9	32.27233505	1534	32.27233505	1.3	32.27233505	1.8	32.27233505	1.3	32.27233505	1.5	32.27233505	1.1	32.27233505	1.9	Hist1h4
32.28304291	1.3	32.28304291	1.5	32.28304291	1918.1	32.28304291	1.8	32.28304291	1.8	32.28304291	1.8	32.28304291	1.7	32.28304291	1648	32.28304291	1.3	32.28304291	1.7	32.28304291	1.2	32.28304291	1.3	32.28304291	1.2	32.28304291	1.8	Hist1h4
32.29375076	1.4	32.29375076	1.9	32.29375076	1.3	32.29375076	1.8	32.29375076	1.8	32.29375076	1.7	32.29375076	1.4	32.29375076	1771.9	32.29375076	1.3	32.29375076	1.6	32.29375076	1.1	32.29375076	1.2	32.29375076	1.4	32.29375076	1.6	Hist1h4
32.30445862	1.2	32.30445862	1.6	32.30445862	1.2	32.30445862	1.7	32.30445862	1.4	32.30445862	1.5	32.30445862	1.4	32.30445862	1275.4	32.30445862	1.5	32.30445862	1.7	32.30445862	1.3	32.30445862	1.3	32.30445862	1.2	32.30445862	1.7	Hist1h4
32.31516647	1.1	32.31516647	1.4	32.31516647	15.7	32.31516647	1.6	32.31516647	1	32.31516647	1.2	32.31516647	1.5	32.31516647	707.8	32.31516647	1.7	32.31516647	1.8	32.31516647	1.5	32.31516647	1.5	32.31516647	1.1	32.31516647	1.8	Hist1h4
32.32587433	1.1	32.32587433	1.5	32.32587433	1544.8	32.32587433	1.6	32.32587433	1.4	32.32587433	1.4	32.32587433	1.4	32.32587433	593.1	32.32587433	1.8	32.32587433	1937.4	32.32587433	1.4	32.32587433	1.7	32.32587433	1.4	32.32587433	1.7	Hist1h4
32.33658218	1.1	32.33658218	1.6	32.33658218	3028.1	32.33658218	1.6	32.33658218	1.8	32.33658218	1.5	32.33658218	1.3	32.33658218	527.6	32.33658218	1.9	32.33658218	4084	32.33658218	1.3	32.33658218	1.9	32.33658218	1.8	32.33658218	1.6	Hist1h4
32.34729004	1.4	32.34729004	1.8	32.34729004	1496.3	32.34729004	1.4	32.34729004	1.5	32.34729004	1.6	32.34729004	1.4	32.34729004	1311.6	32.34729004	2920.4	32.34729004	4053.1	32.34729004	1.2	32.34729004	2157.7	32.34729004	1.6	32.34729004	1.8	Hist1h4
32.35799789	1.6	32.35799789	44.1	32.35799789	1	32.35799789	1.1	32.35799789	1.2	32.35799789	1.6	32.35799789	1.5	32.35799789	2182.9	32.35799789	6139.3	32.35799789	3797.9	32.35799789	1	32.35799789	4535.4	32.35799789	1.4	32.35799789	2	Hist1h4
32.36870575	1.5	32.36870575	1811.1	32.36870575	1.4	32.36870575	1.4	32.36870575	1.3	32.36870575	1.7	32.36870575	1.5	32.36870575	1219.4	32.36870575	3463	32.36870575	2040.7	32.36870575	1.1	32.36870575	4143.3	32.36870575	1.3	32.36870575	1.7	Hist1h4
32.3794136	1.3	32.3794136	3464.9	32.3794136	1.7	32.3794136	1.7	32.3794136	1.3	32.3794136	1.7	32.3794136	1.5	32.3794136	87.5	32.3794136	245.5	32.3794136	145.6	32.3794136	1.1	32.3794136	3497	32.3794136	1.1	32.3794136	1.3	Hist1h4
32.39012146	1.7	32.39012146	1698	32.39012146	1.5	32.39012146	1.6	32.39012146	1.5	32.39012146	1.7	32.39012146	1.7	32.39012146	322.8	32.39012146	1.4	32.39012146	1.8	32.39012146	1.1	32.39012146	3343.9	32.39012146	1.1	32.39012146	1.2	Hist1h4
32.40082932	2	32.40082932	76.4	32.40082932	1.4	32.40082932	1.5	32.40082932	1.6	32.40082932	1.7	32.40082932	1.9	32.40082932	670.3	32.40082932	1.5	32.40082932	1.7	32.40082932	1.1	32.40082932	3231.3	32.40082932	1.2	32.40082932	1	Hist1h4
32.41153717	1.5	32.41153717	1948	32.41153717	1.4	32.41153717	1.5	32.41153717	1.6	32.41153717	1.8	32.41153717	1.9	32.41153717	369.9	32.41153717	1.5	32.41153717	1.6	32.41153717	1.2	32.41153717	2995.7	32.41153717	1.2	32.41153717	1.4	Hist1h4
32.42224503	1.1	32.42224503	3634.4	32.42224503	1.4	32.42224503	1.4	32.42224503	1.6	32.42224503	2	32.42224503	1.9	32.42224503	22.2	32.42224503	1.4	32.42224503	1.5	32.42224503	1.3	32.42224503	2751.1	32.42224503	1.3	32.42224503	1.8	Hist1h4
32.43295288	1.1	32.43295288	1654.4	32.43295288	1.5	32.43295288	1.5	32.43295288	1.4	32.43295288	1.8	32.43295288	1.5	32.43295288	1.4	32.43295288	2361.9	32.43295288	1.7	32.43295288	1.6	32.43295288	1371.1	32.43295288	1.2	32.43295288	1.9	Hist1h4
32.44366074	1.3	32.44366074	1.7	32.44366074	1.6	32.44366074	1.6	32.44366074	1.2	32.44366074	1.6	32.44366074	1.3	32.44366074	1.3	32.44366074	4540.8	32.44366074	1.9	32.44366074	1.9	32.44366074	1.6	32.44366074	1.1	32.44366074	1.9	Hist1h4
32.45436859	1.6	32.45436859	1.7	32.45436859	1.7	32.45436859	1.3	32.45436859	1.4	32.45436859	1.5	32.45436859	1.6	32.45436859	1.2	32.45436859	1229.8	32.45436859	1.7	32.45436859	1.6	32.45436859	1.8	32.45436859	1.8	32.45436859	1.3	Hist1h4
32.46507645	1.5	32.46507645	1.7	32.46507645	1.4	32.46507645	1.5	32.46507645	1.4	32.46507645	1.4	32.46507645	1.7	32.46507645	1.1	32.46507645	1.6	32.46507645	1.7	32.46507645	1.5	32.46507645	1.6	32.46507645	1.6	32.46507645	1.2	Hist1h4
32.4757843	1.4	32.4757843	1.6	32.4757843	1.1	32.4757843	1.8	32.4757843	1.5	32.4757843	1.5	32.4757843	1.7	32.4757843	1.1	32.4757843	1.4	32.4757843	1.8	32.4757843	1.5	32.4757843	1.2	32.4757843	1.3	32.4757843	1.3	Hist1h4
32.48649216	1.8	32.48649216	1.4	32.48649216	1.1	32.48649216	1.9	32.48649216	1.9	32.48649216	1.9	32.48649216	1.7	32.48649216	1.7	32.48649216	1.8	32.48649216	1.4	32.48649216	1.6	32.48649216	1.2	32.48649216	1.9	32.48649216	1.5	Hist1h4
32.49720001	1.9	32.49720001	1.6	32.49720001	1.6	32.49720001	1.8	32.49720001	1.8	32.49720001	1.7	32.49720001	1.8	32.49720001	1.6	32.49720001	1.7	32.49720001	1.1	32.49720001	1.6	32.49720001	1.1	32.49720001	1.8	32.49720001	1.5	Hist1h4
32.50790787	1.7	32.50790787	1.7	32.50790787	1.6	32.50790787	1.6	32.50790787	1.7	32.50790787	1.4	32.50790787	1.6	32.50790787	1.5	32.50790787	1.6	32.50790787	1.1	32.50790787	1.6	32.50790787	1	32.50790787	1.7	32.50790787	1.4	Hist1h4
32.51861572	1.1	32.51861572	1.7	32.51861572	1.1	32.51861572	1.5	32.51861572	1.9	32.51861572	1.1	32.51861572	1.1	32.51861572	1.7	32.51861572	1.9	32.51861572	1.4	32.51861572	1.7	32.51861572	1	32.51861572	1.8	32.51861572	1.4	Hist1h4
32.52932358	1.2	32.52932358	1.4	32.52932358	1.5	32.52932358	1.8	32.52932358	1.9	32.52932358	1.3	32.52932358	1.4	32.52932358	1.5	32.52932358	1.8	32.52932358	1.8	32.52932358	1.3	32.52932358	1.3	32.52932358	1.9	32.52932358	1.7	Hist1h4
32.54003143	1.3	32.54003143	1.4	32.54003143	1.4	32.54003143	1.6	32.54003143	1.8	32.54003143	1.5	32.54003143	1.4	32.54003143	1.3	32.54003143	1.6	32.54003143	1.8	32.54003143	1.4	32.54003143	1.3	32.54003143	1.9	32.54003143	1.8	Hist1h4
32.55073929	1.4	32.55073929	1.6	32.55073929	1.1	32.55073929	1.2	32.55073929	1.6	32.55073929	1.7	32.55073929	1.3	32.55073929	1.1	32.55073929	1.2	32.55073929	1.5	32.55073929	2	32.55073929	1.1	32.55073929	1.8	32.55073929	1.7	Hist1h4
32.56144714	1.3	32.56144714	1.7	32.56144714	1.3	32.56144714	1.5	32.56144714	1.5	32.56144714	1.7	32.56144714	1.7	32.56144714	1.4	32.56144714	1.1	32.56144714	1.2	32.56144714	1.5	32.56144714	1.2	32.56144714	1.4	32.56144714	1.8	Hist1h4
32.572155	1.1	32.572155	1.8	32.572155	1.6	32.572155	1.6	32.572155	1.7	32.572155	1.6	32.572155	1.6	32.572155	1.4	32.572155	1.2	32.572155	1.4	32.572155	1.5	32.572155	1.4	32.572155	1.6	32.572155	1.6	Hist1h4
32.58286285	1.2	32.58286285	1.8	32.58286285	1.7	32.58286285	1.7	32.58286285	1.9	32.58286285	1.5	32.58286285	1.3	32.58286285	1.4	32.58286285	1.3	32.58286285	1.7	32.58286285	1.7	32.58286285	1.6	32.58286285	1.9	32.58286285	1.3	Hist1h4
32.59357071	1.9	32.59357071	1.3	32.59357071	1.3	32.59357071	1.7	32.59357071	1.9	32.59357071	1.3	32.59357071	1.1	32.59357071	1.4	32.59357071	1.3	32.59357071	1.4	32.59357071	1.9	32.59357071	1.5	32.59357071	1.8	32.59357071	1.7	Hist1h4
32.60427856	1.5	32.60427856	1.4	32.60427856	1.4	32.60427856	1.3	32.60427856	1.7	32.60427856	1.1	32.60427856	1.1	32.60427856	1.2	32.60427856	1.7	32.60427856	1.4	32.60427856	1.8	32.60427856	1.4	32.60427856	1.7	32.60427856	1.8	Hist1h4
32.61498642	1.1	32.61498642	1.7	32.61498642	1.6	32.61498642	1.3	32.61498642	1.6	32.61498642	1.2	32.61498642	1.2	32.61498642	1.2	32.61498642	2	32.61498642	1.4	32.61498642	1.7	32.61498642	1.4	32.61498642	1.6	32.61498642	1.8	Hist1h4
32.62569427	1	32.62569427	1.9	32.62569427	1.6	32.62569427	1.7	32.62569427	1.8	32.62569427	1.5	32.62569427	1.5	32.62569427	1.3	32.62569427	1.9	32.62569427	1.3	32.62569427	1.8	32.62569427	1.5	32.62569427	1.6	32.62569427	1.7	Hist1h4
32.63640213	1	32.63640213	1.5	32.63640213	1.7	32.63640213	1.4	32.63640213	1.8	32.63640213	1.8	32.63640213	1.2	32.63640213	1.6	32.63640213	1.7	32.63640213	1.3	32.63640213	1.6	32.63640213	1.4	32.63640213	1.5	32.63640213	1.8	Hist1h4
32.64710999	1.2	32.64710999	1.5	32.64710999	1.6	32.64710999	1.2	32.64710999	1.8	32.64710999	1.7	32.64710999	1.3	32.64710999	1.7	32.64710999	1.4	32.64710999	1.5	32.64710999	1.5	32.64710999	1.3	32.64710999	1.4	32.64710999	1.8	Hist1h4
32.65781784	295.2	32.65781784	1.8	32.65781784	1.3	32.65781784	1.3	32.65781784	1.8	32.65781784	1.2	32.65781784	1.6	32.65781784	1.4	32.65781784	1.1	32.65781784	2	32.65781784	1.7	32.65781784	1.2	32.65781784	1.3	32.65781784	1.7	Hist1h4
32.6685257	2518.6	32.6685257	1.5	32.6685257	1.3	32.6685257	1.5	32.6685257	1.8	32.6685257	1.4	32.6685257	1.2	32.6685257	1.8	32.6685257	1	32.6685257	1.8	32.6685257	1.8	32.6685257	1.2	32.6685257	1.2	32.6685257	1.9	Hist1h4
32.67923355	5417.6	32.67923355	1.2	32.67923355	1.6	32.67923355	1.6	32.67923355	1.9	32.67923355	1.3	32.67923355	1.3	32.67923355	1.6	32.67923355	1.3	32.67923355	1.6	32.67923355	1.5	32.67923355	1.4	32.67923355	1.3	32.67923355	1.6	Hist1h4
32.68994141	8329.2	32.68994141	1.1	32.68994141	1.6	32.68994141	1.8	32.68994141	1.9	32.68994141	1.1	32.68994141	1.3	32.68994141	1.1	32.68994141	1.7	32.68994141	1.4	32.68994141	1.1	32.68994141	193.3	32.68994141	1.6	32.68994141	1.1	Hist1h4
32.70064926	1.00E+04	32.70064926	1.2	32.70064926	1.1	32.70064926	1.9	32.70064926	1.8	32.70064926	1	32.70064926	1.1	32.70064926	1.1	32.70064926	1.5	32.70064926	1.4	32.70064926	1.7	32.70064926	1378	32.70064926	1.4	32.70064926	1.4	Hist1h4
32.71135712	1.30E+04	32.71135712	1.2	32.71135712	1.5	32.71135712	2	32.71135712	1.4	32.71135712	1.3	32.71135712	1.6	32.71135712	1.4	32.71135712	1.6	32.71135712	1.3	32.71135712	1.7	32.71135712	835.6	32.71135712	1.4	32.71135712	1.7	Hist1h4
32.72206497	1.60E+04	32.72206497	1.1	32.72206497	1.8	32.72206497	1.8	32.72206497	1.1	32.72206497	1.5	32.72206497	1.9	32.72206497	1.6	32.72206497	1.7	32.72206497	1.1	32.72206497	1.4	32.72206497	297.8	32.72206497	1.5	32.72206497	1.9	Hist1h4
32.73277283	1.80E+04	32.73277283	1	32.73277283	1.5	32.73277283	1.3	32.73277283	1.2	32.73277283	1.6	32.73277283	1.8	32.73277283	1.5	32.73277283	1.7	32.73277283	1.1	32.73277283	1.3	32.73277283	1298.8	32.73277283	1.9	32.73277283	2	Hist1h4
32.74348068	2.20E+04	32.74348068	1.6	32.74348068	1.7	32.74348068	1.1	32.74348068	1.5	32.74348068	1.5	32.74348068	1.4	32.74348068	1.5	32.74348068	1.5	32.74348068	1.3	32.74348068	1.4	32.74348068	571.9	32.74348068	1.9	32.74348068	1.9	Hist1h4
32.75418854	2.10E+04	32.75418854	1.9	32.75418854	1.7	32.75418854	1.2	32.75418854	1.7	32.75418854	1.5	32.75418854	1.5	32.75418854	1.7	32.75418854	1.5	32.75418854	1.5	32.75418854	1.6	32.75418854	1.4	32.75418854	1.9	32.75418854	1.8	Hist1h4
32.76489639	1.70E+04	32.76489639	1.9	32.76489639	1.5	32.76489639	1.5	32.76489639	1.7	32.76489639	1.6	32.76489639	1.9	32.76489639	1.9	32.76489639	1.7	32.76489639	1.6	32.76489639	1.8	32.76489639	1.8	32.76489639	1.9	32.76489639	1.4	Hist1h4
32.77560425	1.30E+04	32.77560425	1.7	32.77560425	1.8	32.77560425	1.5	32.77560425	1.7	32.77560425	1.6	32.77560425	1.3	32.77560425	1.9	32.77560425	1.9	32.77560425	1.7	32.77560425	1.5	32.77560425	1.7	32.77560425	1.7	32.77560425	1.3	Hist1h4
32.7863121	9553.6	32.7863121	1.5	32.7863121	1.6	32.7863121	1.3	32.7863121	1.7	32.7863121	1.7	32.7863121	1.2	32.7863121	1.6	32.7863121	1.6	32.7863121	1.5	32.7863121	1.5	32.7863121	1.6	32.7863121	1.7	32.7863121	1.5	Hist1h4
32.79701996	5741.2	32.79701996	1.4	32.79701996	1.2	32.79701996	1.1	32.79701996	1.6	32.79701996	1.7	32.79701996	1.3	32.79701996	1.2	32.79701996	1.2	32.79701996	1.1	32.79701996	1.7	32.79701996	1.6	32.79701996	1.7	32.79701996	2	Hist1h4
32.80772781	2465.2	32.80772781	1.4	32.80772781	1.3	32.80772781	1.2	32.80772781	1.5	32.80772781	1.4	32.80772781	1.1	32.80772781	1.5	32.80772781	1.1	32.80772781	1.2	32.80772781	1.7	32.80772781	1.8	32.80772781	1.5	32.80772781	1.9	Hist1h4
32.81843567	2734.4	32.81843567	1.4	32.81843567	1.3	32.81843567	1.3	32.81843567	1.3	32.81843567	1.3	32.81843567	1.5	32.81843567	1.7	32.81843567	1.4	32.81843567	1.5	32.81843567	1.3	32.81843567	1.8	32.81843567	1.7	32.81843567	1.8	Hist1h4
32.82914352	3275.1	32.82914352	1.6	32.82914352	1.3	32.82914352	1.4	32.82914352	1.2	32.82914352	1.4	32.82914352	1.8	32.82914352	1.8	32.82914352	1.7	32.82914352	1.8	32.82914352	1.2	32.82914352	1.7	32.82914352	1.9	32.82914352	1.7	Hist1h4
32.83985138	2902.9	32.83985138	1.9	32.83985138	1.4	32.83985138	1.3	32.83985138	1.5	32.83985138	1.9	32.83985138	1.5	32.83985138	1.8	32.83985138	1.9	32.83985138	1.2	32.83985138	1.9	32.83985138	1.5	32.83985138	1.6	32.83985138	1.3	Hist1h4
32.85055923	2285.1	32.85055923	1.6	32.85055923	1.5	32.85055923	1.6	32.85055923	1.3	32.85055923	1.4	32.85055923	1.2	32.85055923	1.8	32.85055923	1.5	32.85055923	1.5	32.85055923	1.9	32.85055923	1.4	32.85055923	1.7	32.85055923	1.5	Hist1h4
32.86126709	1784.5	32.86126709	1.3	32.86126709	1.6	32.86126709	1.8	32.86126709	1.2	32.86126709	1.4	32.86126709	1.1	32.86126709	1.6	32.86126709	1.2	32.86126709	1.6	32.86126709	1.8	32.86126709	1.3	32.86126709	1.8	32.86126709	1.7	Hist1h4
32.87197495	1435.3	32.87197495	1.1	32.87197495	1.6	32.87197495	2	32.87197495	32.4	32.87197495	1.9	32.87197495	1.1	32.87197495	1.2	32.87197495	1.2	32.87197495	1.4	32.87197495	1.9	32.87197495	1.3	32.87197495	1.8	32.87197495	1.9	Hist1h4
32.8826828	1283.5	32.8826828	1.8	32.8826828	1.5	32.8826828	1.6	32.8826828	411.9	32.8826828	1.7	32.8826828	1.9	32.8826828	1.6	32.8826828	1.4	32.8826828	1.3	32.8826828	1.6	32.8826828	1.5	32.8826828	1.1	32.8826828	2	Hist1h4
32.89339066	1.8	32.89339066	1.3	32.89339066	1.7	32.89339066	1.8	32.89339066	736.5	32.89339066	1.3	32.89339066	1.4	32.89339066	1.3	32.89339066	1.7	32.89339066	1.1	32.89339066	1.4	32.89339066	1.9	32.89339066	1.4	32.89339066	1.1	Hist1h4
32.90409851	126.4	32.90409851	1.5	32.90409851	1.2	32.90409851	1.7	32.90409851	463.6	32.90409851	1.5	32.90409851	1.2	32.90409851	1.3	32.90409851	1.2	32.90409851	1.3	32.90409851	1.7	32.90409851	1.9	32.90409851	1.7	32.90409851	1.6	Hist1h4
32.91480637	1454.6	32.91480637	184.5	32.91480637	1.1	32.91480637	1.9	32.91480637	599.9	32.91480637	1.7	32.91480637	1.9	32.91480637	1.9	32.91480637	1.6	32.91480637	1.9	32.91480637	1.2	32.91480637	1.5	32.91480637	1.8	32.91480637	1.4	Hist1h4
32.92551422	546.7	32.92551422	2525	32.92551422	205.8	32.92551422	146.9	32.92551422	1.7	32.92551422	1.3	32.92551422	110.6	32.92551422	1.5	32.92551422	1.2	32.92551422	1.6	32.92551422	1.9	32.92551422	1.5	32.92551422	1.1	32.92551422	1.1	Hist1h4
32.93622208	7227.9	32.93622208	5440.8	32.93622208	2721	32.93622208	1964	32.93622208	240.5	32.93622208	230.7	32.93622208	1417	32.93622208	5818.8	32.93622208	3641	32.93622208	1.2	32.93622208	1.4	32.93622208	1.9	32.93622208	1.5	32.93622208	1.4	Hist1h4
32.94692993	1.60E+04	32.94692993	1.10E+04	32.94692993	6067	32.94692993	4678.5	32.94692993	3030.5	32.94692993	3063.5	32.94692993	2865.8	32.94692993	1.20E+04	32.94692993	6432	32.94692993	8820.5	32.94692993	1.4	32.94692993	3599	32.94692993	1.3	32.94692993	1.6	Hist1h4
32.95763779	3.50E+04	32.95763779	2.30E+04	32.95763779	1.40E+04	32.95763779	1.10E+04	32.95763779	5563.3	32.95763779	7073.3	32.95763779	7749.7	32.95763779	2.60E+04	32.95763779	1.30E+04	32.95763779	1.30E+04	32.95763779	6442.3	32.95763779	94.7	32.95763779	5711.7	32.95763779	4011.5	Hist1h4
32.96834564	7.40E+04	32.96834564	4.80E+04	32.96834564	3.10E+04	32.96834564	2.40E+04	32.96834564	1.40E+04	32.96834564	1.50E+04	32.96834564	1.40E+04	32.96834564	5.00E+04	32.96834564	3.50E+04	32.96834564	2.50E+04	32.96834564	1.60E+04	32.96834564	1.10E+04	32.96834564	1.10E+04	32.96834564	1.10E+04	Hist1h4
32.9790535	1.30E+05	32.9790535	8.80E+04	32.9790535	6.20E+04	32.9790535	4.50E+04	32.9790535	2.60E+04	32.9790535	3.10E+04	32.9790535	2.80E+04	32.9790535	8.50E+04	32.9790535	6.00E+04	32.9790535	3.40E+04	32.9790535	3.30E+04	32.9790535	1.40E+04	32.9790535	1.60E+04	32.9790535	1.60E+04	Hist1h4
32.98976135	2.30E+05	32.98976135	1.50E+05	32.98976135	1.10E+05	32.98976135	7.60E+04	32.98976135	4.80E+04	32.98976135	4.80E+04	32.98976135	4.60E+04	32.98976135	1.70E+05	32.98976135	1.10E+05	32.98976135	7.20E+04	32.98976135	5.20E+04	32.98976135	3.50E+04	32.98976135	3.30E+04	32.98976135	3.70E+04	Hist1h4
33.00046921	3.50E+05	33.00046921	2.40E+05	33.00046921	1.60E+05	33.00046921	1.20E+05	33.00046921	7.30E+04	33.00046921	7.40E+04	33.00046921	7.60E+04	33.00046921	2.30E+05	33.00046921	1.60E+05	33.00046921	1.00E+05	33.00046921	8.40E+04	33.00046921	4.30E+04	33.00046921	5.50E+04	33.00046921	5.10E+04	Hist1h4
33.01117706	5.00E+05	33.01117706	3.30E+05	33.01117706	2.50E+05	33.01117706	1.60E+05	33.01117706	1.10E+05	33.01117706	1.10E+05	33.01117706	1.00E+05	33.01117706	3.50E+05	33.01117706	2.20E+05	33.01117706	1.30E+05	33.01117706	1.20E+05	33.01117706	6.30E+04	33.01117706	7.50E+04	33.01117706	7.00E+04	Hist1h4
33.02188492	6.80E+05	33.02188492	4.40E+05	33.02188492	3.20E+05	33.02188492	2.10E+05	33.02188492	1.40E+05	33.02188492	1.30E+05	33.02188492	1.20E+05	33.02188492	5.00E+05	33.02188492	3.20E+05	33.02188492	2.10E+05	33.02188492	1.70E+05	33.02188492	1.10E+05	33.02188492	1.10E+05	33.02188492	1.00E+05	Hist1h4
33.03259277	7.80E+05	33.03259277	4.90E+05	33.03259277	3.70E+05	33.03259277	2.50E+05	33.03259277	1.70E+05	33.03259277	1.60E+05	33.03259277	1.40E+05	33.03259277	5.40E+05	33.03259277	3.60E+05	33.03259277	2.30E+05	33.03259277	2.00E+05	33.03259277	1.10E+05	33.03259277	1.10E+05	33.03259277	1.20E+05	Hist1h4
33.04330063	9.00E+05	33.04330063	5.80E+05	33.04330063	4.50E+05	33.04330063	2.80E+05	33.04330063	1.90E+05	33.04330063	1.80E+05	33.04330063	1.60E+05	33.04330063	6.30E+05	33.04330063	4.00E+05	33.04330063	2.60E+05	33.04330063	2.20E+05	33.04330063	1.10E+05	33.04330063	1.40E+05	33.04330063	1.20E+05	Hist1h4
33.05400848	8.90E+05	33.05400848	5.60E+05	33.05400848	4.60E+05	33.05400848	2.80E+05	33.05400848	2.00E+05	33.05400848	1.80E+05	33.05400848	1.60E+05	33.05400848	5.90E+05	33.05400848	3.70E+05	33.05400848	2.50E+05	33.05400848	2.00E+05	33.05400848	1.20E+05	33.05400848	1.30E+05	33.05400848	1.20E+05	Hist1h4
33.06471634	8.40E+05	33.06471634	5.40E+05	33.06471634	4.30E+05	33.06471634	2.70E+05	33.06471634	1.90E+05	33.06471634	1.70E+05	33.06471634	1.50E+05	33.06471634	5.20E+05	33.06471634	3.40E+05	33.06471634	2.30E+05	33.06471634	1.80E+05	33.06471634	1.10E+05	33.06471634	1.10E+05	33.06471634	1.10E+05	Hist1h4
33.07542419	7.30E+05	33.07542419	4.70E+05	33.07542419	3.50E+05	33.07542419	2.40E+05	33.07542419	1.60E+05	33.07542419	1.50E+05	33.07542419	1.30E+05	33.07542419	4.50E+05	33.07542419	2.90E+05	33.07542419	1.90E+05	33.07542419	1.50E+05	33.07542419	8.50E+04	33.07542419	1.00E+05	33.07542419	1.00E+05	Hist1h4
33.08613205	6.20E+05	33.08613205	4.10E+05	33.08613205	3.10E+05	33.08613205	2.00E+05	33.08613205	1.40E+05	33.08613205	1.30E+05	33.08613205	1.20E+05	33.08613205	3.30E+05	33.08613205	2.20E+05	33.08613205	1.40E+05	33.08613205	1.00E+05	33.08613205	5.90E+04	33.08613205	7.00E+04	33.08613205	7.60E+04	Hist1h4
33.0968399	5.00E+05	33.0968399	3.40E+05	33.0968399	2.20E+05	33.0968399	1.80E+05	33.0968399	1.00E+05	33.0968399	1.10E+05	33.0968399	9.80E+04	33.0968399	2.30E+05	33.0968399	1.60E+05	33.0968399	1.10E+05	33.0968399	9.00E+04	33.0968399	4.50E+04	33.0968399	5.00E+04	33.0968399	4.30E+04	Hist1h4
33.10754776	3.20E+05	33.10754776	2.00E+05	33.10754776	1.40E+05	33.10754776	1.10E+05	33.10754776	6.80E+04	33.10754776	6.60E+04	33.10754776	5.90E+04	33.10754776	1.40E+05	33.10754776	8.40E+04	33.10754776	5.90E+04	33.10754776	4.70E+04	33.10754776	2.70E+04	33.10754776	2.80E+04	33.10754776	3.50E+04	Hist1h4
33.11825562	2.20E+05	33.11825562	1.50E+05	33.11825562	1.10E+05	33.11825562	7.10E+04	33.11825562	5.00E+04	33.11825562	4.80E+04	33.11825562	4.40E+04	33.11825562	1.00E+05	33.11825562	7.80E+04	33.11825562	4.60E+04	33.11825562	3.60E+04	33.11825562	2.00E+04	33.11825562	2.20E+04	33.11825562	2.20E+04	Hist1h4
33.12896347	1.40E+05	33.12896347	9.30E+04	33.12896347	6.70E+04	33.12896347	4.70E+04	33.12896347	2.70E+04	33.12896347	2.90E+04	33.12896347	2.80E+04	33.12896347	6.90E+04	33.12896347	4.30E+04	33.12896347	2.80E+04	33.12896347	2.00E+04	33.12896347	1.40E+04	33.12896347	9129.6	33.12896347	1.80E+04	Hist1h4
33.13967133	1.00E+05	33.13967133	6.30E+04	33.13967133	4.00E+04	33.13967133	3.30E+04	33.13967133	1.80E+04	33.13967133	2.00E+04	33.13967133	2.00E+04	33.13967133	5.00E+04	33.13967133	3.10E+04	33.13967133	1.40E+04	33.13967133	1.90E+04	33.13967133	4518.8	33.13967133	8377.6	33.13967133	1.50E+04	Hist1h4
33.15037918	7.10E+04	33.15037918	4.70E+04	33.15037918	3.10E+04	33.15037918	2.60E+04	33.15037918	1.30E+04	33.15037918	1.40E+04	33.15037918	1.20E+04	33.15037918	3.70E+04	33.15037918	2.30E+04	33.15037918	1.00E+04	33.15037918	1.20E+04	33.15037918	8773.3	33.15037918	8985.1	33.15037918	1.10E+04	Hist1h4
33.16108704	5.50E+04	33.16108704	3.60E+04	33.16108704	2.30E+04	33.16108704	2.00E+04	33.16108704	1.20E+04	33.16108704	1.20E+04	33.16108704	1.00E+04	33.16108704	2.70E+04	33.16108704	1.40E+04	33.16108704	9089.7	33.16108704	9812.3	33.16108704	4227.4	33.16108704	5320.4	33.16108704	6722.5	Hist1h4
33.17179489	4.00E+04	33.17179489	3.00E+04	33.17179489	1.90E+04	33.17179489	1.50E+04	33.17179489	8401.7	33.17179489	7534.1	33.17179489	1.00E+04	33.17179489	2.60E+04	33.17179489	1.40E+04	33.17179489	4366	33.17179489	4432	33.17179489	3741.8	33.17179489	6058.2	33.17179489	4160.2	Hist1h4
33.18250275	3.30E+04	33.18250275	2.70E+04	33.18250275	1.90E+04	33.18250275	1.50E+04	33.18250275	6426.2	33.18250275	8791.1	33.18250275	9020.1	33.18250275	1.80E+04	33.18250275	1.40E+04	33.18250275	7592	33.18250275	6404.4	33.18250275	88.1	33.18250275	3649.5	33.18250275	4264.8	Hist1h4
33.1932106	3.00E+04	33.1932106	2.20E+04	33.1932106	1.30E+04	33.1932106	1.00E+04	33.1932106	4694.3	33.1932106	4908.8	33.1932106	4916.7	33.1932106	1.60E+04	33.1932106	9971.8	33.1932106	4343.4	33.1932106	5546.1	33.1932106	1.4	33.1932106	90.7	33.1932106	107.8	Hist1h4
33.20391846	2.80E+04	33.20391846	2.00E+04	33.20391846	1.10E+04	33.20391846	8711.6	33.20391846	4447.2	33.20391846	5403.8	33.20391846	4900.2	33.20391846	1.50E+04	33.20391846	6730.2	33.20391846	3730.4	33.20391846	5616.8	33.20391846	1.3	33.20391846	1.1	33.20391846	5109.2	Hist1h4
33.21462631	2.30E+04	33.21462631	1.50E+04	33.21462631	1.10E+04	33.21462631	8795	33.21462631	4254.8	33.21462631	6118.5	33.21462631	4069.1	33.21462631	1.10E+04	33.21462631	5936.6	33.21462631	3901.6	33.21462631	5731.4	33.21462631	1.9	33.21462631	1	33.21462631	126.2	Hist1h4
33.22533417	2.30E+04	33.22533417	1.40E+04	33.22533417	9267	33.22533417	7141.3	33.22533417	4352.1	33.22533417	4283.1	33.22533417	3743.8	33.22533417	1.50E+04	33.22533417	6428.3	33.22533417	6658.6	33.22533417	3342.6	33.22533417	1.2	33.22533417	1.3	33.22533417	1.9	Hist1h4
33.23604202	1.80E+04	33.23604202	1.20E+04	33.23604202	8008.8	33.23604202	5738.1	33.23604202	2783.3	33.23604202	3801.2	33.23604202	3709.2	33.23604202	1.10E+04	33.23604202	7892.9	33.23604202	7160.5	33.23604202	5679.6	33.23604202	1.4	33.23604202	1.7	33.23604202	1.8	Hist1h4
33.24674988	1.70E+04	33.24674988	1.30E+04	33.24674988	6810.8	33.24674988	6078.3	33.24674988	2493	33.24674988	3769.1	33.24674988	3769.7	33.24674988	8576.8	33.24674988	4808.4	33.24674988	192.9	33.24674988	154.7	33.24674988	1.3	33.24674988	1.5	33.24674988	1.5	Hist1h4
33.25745773	1.70E+04	33.25745773	1.20E+04	33.25745773	7016.5	33.25745773	6437.5	33.25745773	2898	33.25745773	4967.8	33.25745773	5554.2	33.25745773	6460.6	33.25745773	5828.3	33.25745773	1.6	33.25745773	3994.4	33.25745773	1.8	33.25745773	1.3	33.25745773	1.6	Hist1h4
33.26816559	1.60E+04	33.26816559	1.10E+04	33.26816559	6826.9	33.26816559	5108	33.26816559	2688.1	33.26816559	3422	33.26816559	3250.6	33.26816559	6730.9	33.26816559	138.8	33.26816559	1.1	33.26816559	5368.2	33.26816559	2	33.26816559	1.8	33.26816559	1.7	Hist1h4
33.27887344	1.50E+04	33.27887344	1.00E+04	33.27887344	6027.7	33.27887344	5926.6	33.27887344	1911.3	33.27887344	3636.2	33.27887344	3917.2	33.27887344	9509.9	33.27887344	5159.3	33.27887344	1.5	33.27887344	130.7	33.27887344	1.3	33.27887344	1.2	33.27887344	1.4	Hist1h4
33.2895813	1.40E+04	33.2895813	8804.4	33.2895813	6002.8	33.2895813	4724.8	33.2895813	2988.4	33.2895813	2968.9	33.2895813	2541.1	33.2895813	9889.5	33.2895813	4472.9	33.2895813	1.3	33.2895813	1.6	33.2895813	1.3	33.2895813	1.5	33.2895813	3715	Hist1h4
33.30028915	1.40E+04	33.30028915	9209.6	33.30028915	4534.5	33.30028915	4402.8	33.30028915	1811.4	33.30028915	2576.1	33.30028915	2432.2	33.30028915	8301.5	33.30028915	4341.1	33.30028915	1.4	33.30028915	1.5	33.30028915	1.1	33.30028915	1.6	33.30028915	87.8	Hist1h4
33.31099701	1.50E+04	33.31099701	8819.7	33.31099701	3910.2	33.31099701	3187.4	33.31099701	2381	33.31099701	3045.7	33.31099701	2380.4	33.31099701	6208.9	33.31099701	4809.3	33.31099701	1.6	33.31099701	1.5	33.31099701	1.9	33.31099701	1.1	33.31099701	1.5	Hist1h4
33.32170486	1.30E+04	33.32170486	8329.9	33.32170486	3236.4	33.32170486	3797.6	33.32170486	1702.8	33.32170486	2873	33.32170486	2535	33.32170486	8030.4	33.32170486	4675.6	33.32170486	1.1	33.32170486	1.7	33.32170486	1.7	33.32170486	1.9	33.32170486	1.1	Hist1h4
33.33241272	1.40E+04	33.33241272	6867.4	33.33241272	4425.5	33.33241272	4691.6	33.33241272	2095.6	33.33241272	3136.6	33.33241272	3100.9	33.33241272	6634.4	33.33241272	108.4	33.33241272	1.6	33.33241272	5430.6	33.33241272	1.1	33.33241272	1.1	33.33241272	1.8	Hist1h4
33.34312057	1.30E+04	33.34312057	1.00E+04	33.34312057	4106.5	33.34312057	5249.7	33.34312057	1914.6	33.34312057	2976.6	33.34312057	4195.5	33.34312057	5628.3	33.34312057	5204.1	33.34312057	1.3	33.34312057	127.8	33.34312057	1.6	33.34312057	1.9	33.34312057	1.3	Hist1h4
33.35382843	1.30E+04	33.35382843	8198.2	33.35382843	3667.9	33.35382843	4812.3	33.35382843	2102.4	33.35382843	2325.5	33.35382843	2343.7	33.35382843	8101.1	33.35382843	121.2	33.35382843	3800.2	33.35382843	1	33.35382843	1.8	33.35382843	1.2	33.35382843	1.9	Hist1h4
33.36453629	1.40E+04	33.36453629	8332.5	33.36453629	5221.7	33.36453629	5265.4	33.36453629	2201.8	33.36453629	2850.4	33.36453629	2341.1	33.36453629	9644.2	33.36453629	6436.8	33.36453629	91.4	33.36453629	4312.9	33.36453629	1.4	33.36453629	1.8	33.36453629	1.9	Hist1h4
33.37524414	1.30E+04	33.37524414	8465.9	33.37524414	4345.5	33.37524414	4248.5	33.37524414	3654.5	33.37524414	2534.2	33.37524414	2395.9	33.37524414	1.10E+04	33.37524414	152.2	33.37524414	1.9	33.37524414	102.2	33.37524414	1.4	33.37524414	1.4	33.37524414	1.4	Hist1h4
33.385952	1.40E+04	33.385952	9321.2	33.385952	5409.4	33.385952	4409.9	33.385952	2499.3	33.385952	2463.4	33.385952	3262.9	33.385952	7934.6	33.385952	1.6	33.385952	1.9	33.385952	1.1	33.385952	2	33.385952	1.6	33.385952	1.6	Hist1h4
33.39665985	1.20E+04	33.39665985	9077.8	33.39665985	3927.8	33.39665985	5310.9	33.39665985	2065.1	33.39665985	2425.4	33.39665985	2646	33.39665985	1.00E+04	33.39665985	6280.4	33.39665985	1.3	33.39665985	1.1	33.39665985	3641.8	33.39665985	1.8	33.39665985	1.9	Hist1h4
33.40736771	1.20E+04	33.40736771	7983.2	33.40736771	4576.3	33.40736771	4445	33.40736771	1255.3	33.40736771	2245.1	33.40736771	3137.9	33.40736771	7236.2	33.40736771	7701.5	33.40736771	1.4	33.40736771	1.7	33.40736771	81.4	33.40736771	1.2	33.40736771	1.9	Hist1h4
33.41807556	1.30E+04	33.41807556	7731	33.41807556	5513.7	33.41807556	5674.1	33.41807556	2198.5	33.41807556	1785.3	33.41807556	3661.1	33.41807556	1.40E+04	33.41807556	169.4	33.41807556	1.8	33.41807556	1.2	33.41807556	6750.9	33.41807556	1.5	33.41807556	1.2	Hist1h4
33.42878342	1.30E+04	33.42878342	9044.8	33.42878342	5244.1	33.42878342	5650.6	33.42878342	1985.1	33.42878342	2688.9	33.42878342	3454.1	33.42878342	9909.3	33.42878342	4946.7	33.42878342	1.3	33.42878342	1	33.42878342	4448.6	33.42878342	1.4	33.42878342	1.5	Hist1h4
33.43949127	1.30E+04	33.43949127	8207.3	33.43949127	4044	33.43949127	4212.2	33.43949127	2933.4	33.43949127	2797.8	33.43949127	2531.2	33.43949127	6916.5	33.43949127	4815.4	33.43949127	1.2	33.43949127	1.1	33.43949127	76.4	33.43949127	1.3	33.43949127	1.3	Hist1h4
33.45019913	1.10E+04	33.45019913	7369.9	33.45019913	3724.8	33.45019913	3349.3	33.45019913	2095.7	33.45019913	2177.7	33.45019913	2208.9	33.45019913	6513.8	33.45019913	5428.1	33.45019913	1.2	33.45019913	1.3	33.45019913	1.1	33.45019913	1.2	33.45019913	1.7	Hist1h4
33.46090698	9918	33.46090698	5485.5	33.46090698	3168.9	33.46090698	4033.7	33.46090698	2510.9	33.46090698	1477.4	33.46090698	2130.4	33.46090698	122.1	33.46090698	6269.7	33.46090698	1.8	33.46090698	4671.2	33.46090698	3778.7	33.46090698	1.7	33.46090698	1.3	Hist1h4
33.47161484	8339.8	33.47161484	5319.7	33.47161484	3085.1	33.47161484	2964.7	33.47161484	1026.7	33.47161484	1278.9	33.47161484	2079.7	33.47161484	1.20E+04	33.47161484	3585.6	33.47161484	1.7	33.47161484	91.7	33.47161484	73.7	33.47161484	1.5	33.47161484	1	Hist1h4
33.48232269	7064.2	33.48232269	5772.8	33.48232269	3144.4	33.48232269	1846.6	33.48232269	1217.6	33.48232269	1.1	33.48232269	959	33.48232269	7420.4	33.48232269	4829.8	33.48232269	1.1	33.48232269	1.3	33.48232269	1.2	33.48232269	2	33.48232269	1.2	Hist1h4
33.49303055	6141.5	33.49303055	4649.6	33.49303055	1531.1	33.49303055	2054.8	33.49303055	1.2	33.49303055	1.4	33.49303055	94.6	33.49303055	7754.8	33.49303055	86.4	33.49303055	1.9	33.49303055	1.4	33.49303055	6812.3	33.49303055	1.4	33.49303055	1.3	Hist1h4
33.5037384	5347.2	33.5037384	5293.6	33.5037384	1612.6	33.5037384	1512.1	33.5037384	59.8	33.5037384	175.5	33.5037384	939.5	33.5037384	4278.2	33.5037384	3836.1	33.5037384	1.4	33.5037384	1.6	33.5037384	3192.5	33.5037384	1.1	33.5037384	1.9	Hist1h4
33.51444626	4603.4	33.51444626	6770	33.51444626	117.1	33.51444626	2302.7	33.51444626	620.9	33.51444626	1875.2	33.51444626	1.9	33.51444626	6379.2	33.51444626	67.1	33.51444626	1.1	33.51444626	1.3	33.51444626	3009.9	33.51444626	1.9	33.51444626	1.2	Hist1h4
33.52515411	4183.6	33.52515411	6527.3	33.52515411	1154.1	33.52515411	2015.4	33.52515411	459.9	33.52515411	1165	33.52515411	1.4	33.52515411	9378.1	33.52515411	2	33.52515411	1.5	33.52515411	1.7	33.52515411	4771.6	33.52515411	1.7	33.52515411	1.1	Hist1h4
33.53586197	3831.5	33.53586197	6801.1	33.53586197	143.4	33.53586197	1093.3	33.53586197	1360.8	33.53586197	120.2	33.53586197	106.4	33.53586197	9245.5	33.53586197	1.9	33.53586197	1.5	33.53586197	4277.6	33.53586197	2645	33.53586197	1.2	33.53586197	1.1	Hist1h4
33.54656982	3937.2	33.54656982	7926.7	33.54656982	1594.9	33.54656982	1056.9	33.54656982	1304.1	33.54656982	1201.7	33.54656982	1064.1	33.54656982	8508.5	33.54656982	4029.7	33.54656982	1.2	33.54656982	83.5	33.54656982	4145.2	33.54656982	1.4	33.54656982	1.7	Hist1h4
33.55727768	3187.9	33.55727768	7804.4	33.55727768	1774.8	33.55727768	1301.8	33.55727768	698	33.55727768	1.1	33.55727768	76	33.55727768	1.00E+04	33.55727768	86.1	33.55727768	1.3	33.55727768	1.4	33.55727768	3622	33.55727768	1.8	33.55727768	1.1	Hist1h4
33.56798553	3768.2	33.56798553	8525.7	33.56798553	1551.9	33.56798553	135.5	33.56798553	1585.1	33.56798553	127.2	33.56798553	781.9	33.56798553	1.40E+04	33.56798553	1.2	33.56798553	1.2	33.56798553	1.7	33.56798553	77.7	33.56798553	1.6	33.56798553	1.7	Hist1h4
33.57869339	2601.3	33.57869339	8237.7	33.57869339	1469.7	33.57869339	1527.4	33.57869339	2276.3	33.57869339	1319.6	33.57869339	104.5	33.57869339	9555.6	33.57869339	4528.2	33.57869339	2	33.57869339	1.2	33.57869339	1.9	33.57869339	1.5	33.57869339	1.8	Hist1h4
33.58940125	3311.3	33.58940125	8831.9	33.58940125	929	33.58940125	1282	33.58940125	764.6	33.58940125	1.2	33.58940125	1081.7	33.58940125	1.30E+04	33.58940125	106.4	33.58940125	1.8	33.58940125	1.3	33.58940125	1.7	33.58940125	1.4	33.58940125	1.5	Hist1h4
33.6001091	4086.1	33.6001091	6363.4	33.6001091	89.9	33.6001091	156	33.6001091	747.7	33.6001091	1.7	33.6001091	1.9	33.6001091	7322.6	33.6001091	1.4	33.6001091	1.5	33.6001091	1.7	33.6001091	1.1	33.6001091	1.9	33.6001091	1.3	Hist1h4
33.61081696	3399.7	33.61081696	5236.8	33.61081696	1142.3	33.61081696	1806.2	33.61081696	1329.3	33.61081696	78	33.61081696	1.3	33.61081696	1.10E+04	33.61081696	1.3	33.61081696	1.6	33.61081696	1.8	33.61081696	1.7	33.61081696	1	33.61081696	1.7	Hist1h4
33.62152481	2921.8	33.62152481	3775.3	33.62152481	1950.5	33.62152481	1423.2	33.62152481	1566.9	33.62152481	836.1	33.62152481	81.5	33.62152481	1.90E+04	33.62152481	1	33.62152481	1.2	33.62152481	1.5	33.62152481	1.8	33.62152481	1.6	33.62152481	2	Hist1h4
33.63223267	3500.2	33.63223267	3700.5	33.63223267	1.5	33.63223267	1234.4	33.63223267	438.6	33.63223267	1.2	33.63223267	972.9	33.63223267	1.40E+04	33.63223267	1.8	33.63223267	1.1	33.63223267	2	33.63223267	1.2	33.63223267	1.3	33.63223267	1.8	Hist1h4
33.64294052	3727.1	33.64294052	3405.9	33.64294052	1.6	33.64294052	1456.8	33.64294052	1.1	33.64294052	1.6	33.64294052	965.3	33.64294052	1.50E+04	33.64294052	1.6	33.64294052	2	33.64294052	1.5	33.64294052	1.1	33.64294052	1.4	33.64294052	1.4	Hist1h4
33.65364838	3037.6	33.65364838	3174.6	33.65364838	151.3	33.65364838	1384.1	33.65364838	1.2	33.65364838	1.3	33.65364838	1.8	33.65364838	7454.4	33.65364838	1.4	33.65364838	1.1	33.65364838	1.4	33.65364838	1.3	33.65364838	1.8	33.65364838	1.4	Hist1h4
33.66435623	2495.3	33.66435623	3472.8	33.66435623	1624.9	33.66435623	1118.5	33.66435623	1.7	33.66435623	1.3	33.66435623	1.8	33.66435623	6856.5	33.66435623	1.2	33.66435623	1.2	33.66435623	1.5	33.66435623	1	33.66435623	1.9	33.66435623	1.1	Hist1h4
33.67506409	2253.2	33.67506409	3505.8	33.67506409	126.6	33.67506409	154.7	33.67506409	1.2	33.67506409	1.8	33.67506409	1.2	33.67506409	7210.5	33.67506409	1.1	33.67506409	1.7	33.67506409	1.7	33.67506409	1.4	33.67506409	1.3	33.67506409	1	Hist1h4
33.68577194	3127.9	33.68577194	2952.9	33.68577194	1493.8	33.68577194	1596.6	33.68577194	1.6	33.68577194	1.9	33.68577194	106	33.68577194	6284.1	33.68577194	1.3	33.68577194	1	33.68577194	1.3	33.68577194	1.8	33.68577194	1.2	33.68577194	1.2	Hist1h4
33.6964798	3274.9	33.6964798	2567.1	33.6964798	2189.1	33.6964798	1.4	33.6964798	1.9	33.6964798	1.8	33.6964798	1087.8	33.6964798	126.5	33.6964798	1.6	33.6964798	1.7	33.6964798	1.8	33.6964798	1.6	33.6964798	1.8	33.6964798	1.7	Hist1h4
33.70718765	2985.2	33.70718765	2228.3	33.70718765	2367.8	33.70718765	1.7	33.70718765	1.5	33.70718765	1.7	33.70718765	1.4	33.70718765	1.8	33.70718765	1.8	33.70718765	1.1	33.70718765	1.3	33.70718765	1.3	33.70718765	1.8	33.70718765	2	Hist1h4
33.71789551	3178.3	33.71789551	2816.8	33.71789551	4785.9	33.71789551	1.9	33.71789551	1.7	33.71789551	1.3	33.71789551	1.1	33.71789551	1.7	33.71789551	1.3	33.71789551	1.6	33.71789551	1.3	33.71789551	1.8	33.71789551	1.8	33.71789551	1.6	Hist1h4
33.72860336	2739	33.72860336	2792.8	33.72860336	2846.4	33.72860336	143.5	33.72860336	1.3	33.72860336	1	33.72860336	1.3	33.72860336	3324.7	33.72860336	1.3	33.72860336	1.8	33.72860336	1.8	33.72860336	1.8	33.72860336	1.7	33.72860336	1.3	Hist1h4
33.73931122	2522	33.73931122	2763.6	33.73931122	4328.7	33.73931122	1462.9	33.73931122	1.5	33.73931122	1.1	33.73931122	1.3	33.73931122	66.6	33.73931122	1.1	33.73931122	1.5	33.73931122	1.8	33.73931122	1.6	33.73931122	1.1	33.73931122	1.2	Hist1h4
33.75001907	3244.3	33.75001907	3243.3	33.75001907	4867.6	33.75001907	1.7	33.75001907	1.8	33.75001907	1.1	33.75001907	1.6	33.75001907	5951.1	33.75001907	1.9	33.75001907	1.6	33.75001907	1.3	33.75001907	1.3	33.75001907	1.4	33.75001907	1.4	Hist1h4
33.76072693	3500.5	33.76072693	2981.1	33.76072693	5487.5	33.76072693	1.8	33.76072693	1.3	33.76072693	1.6	33.76072693	1.4	33.76072693	114.3	33.76072693	1.6	33.76072693	1.2	33.76072693	1.3	33.76072693	1.2	33.76072693	1.9	33.76072693	1	Hist1h4
33.77143478	3684.4	33.77143478	2185.8	33.77143478	5518.6	33.77143478	160.2	33.77143478	1.5	33.77143478	1.4	33.77143478	1.3	33.77143478	1.2	33.77143478	1.4	33.77143478	1.2	33.77143478	1.4	33.77143478	1.7	33.77143478	1.1	33.77143478	1	Hist1h4
33.78214264	3463.2	33.78214264	2486	33.78214264	7509.9	33.78214264	1615.7	33.78214264	1.4	33.78214264	1.4	33.78214264	2	33.78214264	1.9	33.78214264	1.2	33.78214264	1.8	33.78214264	1.1	33.78214264	1.7	33.78214264	2	33.78214264	1.5	Hist1h4
33.79285049	3607.1	33.79285049	2488.6	33.79285049	6327.2	33.79285049	114.5	33.79285049	1.8	33.79285049	1.3	33.79285049	101.9	33.79285049	4615.9	33.79285049	1.7	33.79285049	1.8	33.79285049	1.7	33.79285049	1.1	33.79285049	1.8	33.79285049	1	Hist1h4
33.80355835	4205.6	33.80355835	3462.6	33.80355835	6502.5	33.80355835	1266	33.80355835	1.6	33.80355835	1.9	33.80355835	1014.4	33.80355835	5046	33.80355835	1.2	33.80355835	1.7	33.80355835	1.3	33.80355835	1.1	33.80355835	1.7	33.80355835	2	Hist1h4
33.8142662	2621.1	33.8142662	3638.9	33.8142662	5252.1	33.8142662	1349.9	33.8142662	1.8	33.8142662	1.7	33.8142662	1.7	33.8142662	105.7	33.8142662	1.8	33.8142662	1.1	33.8142662	1.4	33.8142662	1.4	33.8142662	1.2	33.8142662	1.3	Hist1h4
33.82497406	3007.6	33.82497406	4096.7	33.82497406	5042.6	33.82497406	1278.5	33.82497406	1.1	33.82497406	1.8	33.82497406	1.6	33.82497406	3810.8	33.82497406	1.4	33.82497406	1.5	33.82497406	1.1	33.82497406	1.8	33.82497406	1.3	33.82497406	1	Hist1h4
33.83568192	3713.4	33.83568192	3528.8	33.83568192	4338.8	33.83568192	1.9	33.83568192	1.9	33.83568192	1.8	33.83568192	1.4	33.83568192	79.1	33.83568192	1.4	33.83568192	1.7	33.83568192	1.7	33.83568192	1.7	33.83568192	1.7	33.83568192	1.4	Hist1h4
33.84638977	3014.8	33.84638977	3110.4	33.84638977	4507.8	33.84638977	1.8	33.84638977	1.4	33.84638977	1.5	33.84638977	1.7	33.84638977	3427.2	33.84638977	1.1	33.84638977	1.9	33.84638977	1.3	33.84638977	1.3	33.84638977	1.4	33.84638977	1.8	Hist1h4
33.85709763	4321.6	33.85709763	3179	33.85709763	4375.7	33.85709763	1.3	33.85709763	101.6	33.85709763	1.8	33.85709763	1.5	33.85709763	4456.5	33.85709763	1.9	33.85709763	1.3	33.85709763	1	33.85709763	1.2	33.85709763	1	33.85709763	1.5	Hist1h4
33.86780548	4281.1	33.86780548	3692.9	33.86780548	4054.7	33.86780548	172.5	33.86780548	982.2	33.86780548	1.7	33.86780548	1.4	33.86780548	78.3	33.86780548	1.9	33.86780548	1.1	33.86780548	1.1	33.86780548	1.1	33.86780548	1.2	33.86780548	1.7	Hist1h4
33.87851334	3803.7	33.87851334	3397.2	33.87851334	3010.5	33.87851334	1705.4	33.87851334	1.2	33.87851334	2	33.87851334	1.9	33.87851334	3806.4	33.87851334	1.3	33.87851334	1.6	33.87851334	1.7	33.87851334	1.8	33.87851334	2	33.87851334	1.5	Hist1h4
33.88922119	4913.7	33.88922119	2797.3	33.88922119	2071.1	33.88922119	143.7	33.88922119	92.3	33.88922119	146.2	33.88922119	1.3	33.88922119	70	33.88922119	1.3	33.88922119	1.8	33.88922119	1.3	33.88922119	1.6	33.88922119	1.6	33.88922119	1.5	Hist1h4
33.89992905	4031.3	33.89992905	2826	33.89992905	2079.2	33.89992905	1559.8	33.89992905	919.1	33.89992905	1457.3	33.89992905	1.3	33.89992905	5038.4	33.89992905	1.7	33.89992905	1.9	33.89992905	1.9	33.89992905	1.1	33.89992905	1.5	33.89992905	1.1	Hist1h4
33.9106369	2681.7	33.9106369	3725.3	33.9106369	1684.3	33.9106369	1316	33.9106369	1.9	33.9106369	1.6	33.9106369	1.6	33.9106369	108.8	33.9106369	2	33.9106369	1.4	33.9106369	1.5	33.9106369	1.5	33.9106369	1.8	33.9106369	1.3	Hist1h4
33.92134476	2923	33.92134476	2026.9	33.92134476	2334.1	33.92134476	142.5	33.92134476	1.5	33.92134476	1.4	33.92134476	90.8	33.92134476	6279	33.92134476	2	33.92134476	1	33.92134476	1.8	33.92134476	1.9	33.92134476	1.7	33.92134476	1.3	Hist1h4
33.93205261	4073.6	33.93205261	3009.6	33.93205261	1665	33.93205261	1548.1	33.93205261	91.6	33.93205261	1.6	33.93205261	1032.2	33.93205261	4054.8	33.93205261	1.9	33.93205261	1	33.93205261	1	33.93205261	1.4	33.93205261	1.7	33.93205261	1.9	Hist1h4
33.94276047	3422.8	33.94276047	1958.4	33.94276047	1480.3	33.94276047	799.1	33.94276047	714.5	33.94276047	1.6	33.94276047	878.4	33.94276047	3448.8	33.94276047	1.7	33.94276047	1.9	33.94276047	1.2	33.94276047	1.4	33.94276047	1.1	33.94276047	1.1	Hist1h4
33.95346832	3837.8	33.95346832	2608.2	33.95346832	1116.2	33.95346832	471.6	33.95346832	318.9	33.95346832	437.2	33.95346832	363.2	33.95346832	3796.2	33.95346832	1.4	33.95346832	1.7	33.95346832	1.2	33.95346832	1.4	33.95346832	1.4	33.95346832	1.4	Hist1h4
33.96417618	4009.1	33.96417618	2254.6	33.96417618	564.7	33.96417618	748.1	33.96417618	993.7	33.96417618	693	33.96417618	575.8	33.96417618	1538.1	33.96417618	1.2	33.96417618	1.8	33.96417618	1.4	33.96417618	1.5	33.96417618	1.6	33.96417618	1.7	Hist1h4
33.97488403	3831.9	33.97488403	2066.8	33.97488403	625	33.97488403	911.7	33.97488403	447.6	33.97488403	1.3	33.97488403	1.7	33.97488403	1296	33.97488403	1.4	33.97488403	1.4	33.97488403	1.8	33.97488403	810.7	33.97488403	1.4	33.97488403	1.7	Hist1h4
33.98559189	3226	33.98559189	2334.9	33.98559189	1540.3	33.98559189	1369.9	33.98559189	1.3	33.98559189	1.2	33.98559189	1.4	33.98559189	3321.6	33.98559189	1.6	33.98559189	1.3	33.98559189	1.7	33.98559189	745.3	33.98559189	1.5	33.98559189	1.3	Hist1h4
33.99629974	3676.3	33.99629974	2567.6	33.99629974	1114.2	33.99629974	1444.8	33.99629974	1.8	33.99629974	1.5	33.99629974	1.6	33.99629974	3162.2	33.99629974	1.5	33.99629974	1.6	33.99629974	1.8	33.99629974	1702.1	33.99629974	1.2	33.99629974	1.4	Hist1h4
34.0070076	2758.8	34.0070076	3321.2	34.0070076	56.5	34.0070076	84.2	34.0070076	1.7	34.0070076	1.9	34.0070076	1.9	34.0070076	3583.5	34.0070076	1.8	34.0070076	1.8	34.0070076	1.8	34.0070076	1492.4	34.0070076	1.4	34.0070076	1.6	Hist1h4
34.01771545	3449.4	34.01771545	1618.7	34.01771545	2298.7	34.01771545	1295.3	34.01771545	1.7	34.01771545	63.3	34.01771545	2	34.01771545	3398.3	34.01771545	1.8	34.01771545	1.2	34.01771545	1.8	34.01771545	2405.9	34.01771545	1.1	34.01771545	1.7	Hist1h4
34.02842331	2164.3	34.02842331	2601.6	34.02842331	1342.5	34.02842331	1341.5	34.02842331	168.8	34.02842331	780.5	34.02842331	1.7	34.02842331	1.1	34.02842331	1.6	34.02842331	1.2	34.02842331	1.1	34.02842331	2244.1	34.02842331	1.4	34.02842331	1.3	Hist1h4
34.03913116	2706	34.03913116	2607.6	34.03913116	728.8	34.03913116	1284.1	34.03913116	632.6	34.03913116	1.3	34.03913116	339.4	34.03913116	1.2	34.03913116	1.6	34.03913116	1.3	34.03913116	1.3	34.03913116	2344.6	34.03913116	1.6	34.03913116	1.7	Hist1h4
34.04983902	2838.6	34.04983902	3095.9	34.04983902	446.1	34.04983902	1112	34.04983902	1.7	34.04983902	1.5	34.04983902	1066.8	34.04983902	1130.4	34.04983902	1.3	34.04983902	2	34.04983902	1.7	34.04983902	2152	34.04983902	1.7	34.04983902	1.6	Hist1h4
34.06054688	2290.2	34.06054688	2914.4	34.06054688	1238.8	34.06054688	499.9	34.06054688	1.7	34.06054688	512.7	34.06054688	457.2	34.06054688	3756.8	34.06054688	1.7	34.06054688	2	34.06054688	1.4	34.06054688	2485.6	34.06054688	1.7	34.06054688	1.8	Hist1h4
34.07125473	2696.3	34.07125473	1987	34.07125473	470.1	34.07125473	1.6	34.07125473	1.6	34.07125473	984.6	34.07125473	857	34.07125473	1732	34.07125473	1.6	34.07125473	1.6	34.07125473	1.2	34.07125473	2790.8	34.07125473	1.3	34.07125473	1.8	Hist1h4
34.08196259	2946.3	34.08196259	2284.8	34.08196259	780.8	34.08196259	1368.7	34.08196259	1.4	34.08196259	218.2	34.08196259	279.2	34.08196259	1.1	34.08196259	1.3	34.08196259	1.7	34.08196259	1.4	34.08196259	3205.6	34.08196259	1.2	34.08196259	1.8	Hist1h4
34.09267044	3086.5	34.09267044	235.9	34.09267044	94.7	34.09267044	165.3	34.09267044	1.1	34.09267044	1.5	34.09267044	1.4	34.09267044	1.1	34.09267044	1.2	34.09267044	1.7	34.09267044	1.3	34.09267044	1950.7	34.09267044	1.3	34.09267044	1.3	Hist1h4
34.1033783	2156.4	34.1033783	1370.7	34.1033783	1510.4	34.1033783	1546.8	34.1033783	1.9	34.1033783	30.1	34.1033783	1.6	34.1033783	3013	34.1033783	1.7	34.1033783	1.3	34.1033783	1.4	34.1033783	157.9	34.1033783	1.8	34.1033783	1.3	Hist1h4
34.11408615	2761	34.11408615	2771.1	34.11408615	1.7	34.11408615	182.4	34.11408615	1.2	34.11408615	950.7	34.11408615	1.1	34.11408615	1.1	34.11408615	1.8	34.11408615	1.1	34.11408615	1.3	34.11408615	1619.7	34.11408615	1.6	34.11408615	1.6	Hist1h4
34.12479401	2209.5	34.12479401	1660	34.12479401	1.9	34.12479401	910.9	34.12479401	1.3	34.12479401	1.7	34.12479401	1.4	34.12479401	1.2	34.12479401	1.3	34.12479401	1.6	34.12479401	1.5	34.12479401	1.7	34.12479401	1.2	34.12479401	1.9	Hist1h4
34.13550186	2769.4	34.13550186	1892.1	34.13550186	1.6	34.13550186	1.8	34.13550186	1.5	34.13550186	1.6	34.13550186	443	34.13550186	1.2	34.13550186	1.5	34.13550186	1.4	34.13550186	1.6	34.13550186	1	34.13550186	1.8	34.13550186	1.6	Hist1h4
34.14620972	2013.4	34.14620972	600.4	34.14620972	1.6	34.14620972	1.4	34.14620972	1.1	34.14620972	1.5	34.14620972	564.7	34.14620972	1.4	34.14620972	1.9	34.14620972	1.3	34.14620972	1.6	34.14620972	1.2	34.14620972	1.3	34.14620972	1.5	Hist1h4
34.15691757	1867.8	34.15691757	1.6	34.15691757	378.3	34.15691757	1.3	34.15691757	1.7	34.15691757	1.6	34.15691757	1.3	34.15691757	1.9	34.15691757	1.6	34.15691757	1.4	34.15691757	1.7	34.15691757	1.2	34.15691757	1.5	34.15691757	1.4	Hist1h4
34.16762543	1744	34.16762543	1818.1	34.16762543	153.4	34.16762543	1.5	34.16762543	1.4	34.16762543	1.6	34.16762543	1.4	34.16762543	1.6	34.16762543	1.2	34.16762543	1.5	34.16762543	1.4	34.16762543	1.6	34.16762543	1.7	34.16762543	1.4	Hist1h4
34.17833328	2813.9	34.17833328	315.7	34.17833328	1.6	34.17833328	1.6	34.17833328	1.8	34.17833328	1.7	34.17833328	1.6	34.17833328	1.7	34.17833328	1.6	34.17833328	1.6	34.17833328	1.7	34.17833328	1.7	34.17833328	1.4	34.17833328	1.3	Hist1h4
34.18904114	3234.7	34.18904114	1625.8	34.18904114	1.9	34.18904114	1.7	34.18904114	1.8	34.18904114	1.6	34.18904114	1.7	34.18904114	1.2	34.18904114	1.4	34.18904114	1.1	34.18904114	1.9	34.18904114	1.1	34.18904114	1.8	34.18904114	1.3	Hist1h4
34.19974899	1957.7	34.19974899	1162.9	34.19974899	1	34.19974899	1.2	34.19974899	1.3	34.19974899	1.4	34.19974899	1.5	34.19974899	1.3	34.19974899	1.7	34.19974899	1.3	34.19974899	1.7	34.19974899	1.9	34.19974899	1.7	34.19974899	1	Hist1h4
34.21045685	1616.2	34.21045685	1.2	34.21045685	97.5	34.21045685	1.1	34.21045685	1.5	34.21045685	1.2	34.21045685	1.8	34.21045685	1.2	34.21045685	559.7	34.21045685	1.4	34.21045685	1.1	34.21045685	1.4	34.21045685	1.1	34.21045685	1.1	Hist1h4
34.2211647	1700.9	34.2211647	784.7	34.2211647	269.2	34.2211647	1.3	34.2211647	1.8	34.2211647	1.2	34.2211647	1.4	34.2211647	1.5	34.2211647	3836.5	34.2211647	1.5	34.2211647	1.4	34.2211647	1.5	34.2211647	1.5	34.2211647	1.6	Hist1h4
34.23187256	2055.7	34.23187256	1165.3	34.23187256	1.5	34.23187256	1.4	34.23187256	1.5	34.23187256	1.2	34.23187256	1.2	34.23187256	1.3	34.23187256	2586.6	34.23187256	1.1	34.23187256	1.9	34.23187256	1.9	34.23187256	1.3	34.23187256	1.8	Hist1h4
34.24258041	2322.7	34.24258041	795.4	34.24258041	1.6	34.24258041	1.4	34.24258041	1.6	34.24258041	1.7	34.24258041	1.3	34.24258041	1.6	34.24258041	5832.7	34.24258041	1.5	34.24258041	1.7	34.24258041	1.6	34.24258041	1.5	34.24258041	1.8	Hist1h4
34.25328827	1.2	34.25328827	1.9	34.25328827	1.9	34.25328827	1.8	34.25328827	1.5	34.25328827	1.2	34.25328827	1.8	34.25328827	1.3	34.25328827	1.4	34.25328827	1.7	34.25328827	1.3	34.25328827	1.9	34.25328827	1.4	34.25328827	1.5	Hist1h4
34.26399612	1.5	34.26399612	1.7	34.26399612	1.3	34.26399612	1.3	34.26399612	1.3	34.26399612	1.1	34.26399612	1.9	34.26399612	1.4	34.26399612	1.8	34.26399612	1.7	34.26399612	1.1	34.26399612	1.5	34.26399612	1	34.26399612	1.4	Hist1h4
34.27470398	1.5	34.27470398	1.6	34.27470398	1.4	34.27470398	1.3	34.27470398	1.7	34.27470398	1.6	34.27470398	1.4	34.27470398	1.6	34.27470398	1.1	34.27470398	2	34.27470398	1.9	34.27470398	1.6	34.27470398	2	34.27470398	1.8	Hist1h4
22.78379631	1.1	22.78379631	1.7	22.78379631	1	22.78379631	1.4	22.78379631	1.9	22.78379631	1.4	22.78379631	1.8	22.78379631	1.4	22.78379631	1.2	22.78379631	1.1	22.78379631	1.3	22.78379631	1.4	22.78379631	1.8	22.78379631	1.2	Echs1
22.80165863	1.7	22.80165863	1.2	22.80165863	1.1	22.80165863	1.4	22.80165863	1.6	22.80165863	1.6	22.80165863	1.4	22.80165863	1.9	22.80165863	1.5	22.80165863	1.9	22.80165863	1.4	22.80165863	2	22.80165863	1.2	22.80165863	1.5	Echs1
22.81952095	1.1	22.81952095	1.1	22.81952095	1.3	22.81952095	1	22.81952095	1.2	22.81952095	1.3	22.81952095	1.9	22.81952095	1.7	22.81952095	1.7	22.81952095	1.2	22.81952095	2	22.81952095	1.7	22.81952095	1.9	22.81952095	1.1	Echs1
22.83738327	1.2	22.83738327	1.6	22.83738327	1.6	22.83738327	1.9	22.83738327	1.5	22.83738327	1.5	22.83738327	1.1	22.83738327	1.9	22.83738327	1.1	22.83738327	1.3	22.83738327	1.1	22.83738327	1.8	22.83738327	1.9	22.83738327	1.2	Echs1
22.85524559	1.7	22.85524559	3377.2	22.85524559	1.3	22.85524559	1.9	22.85524559	1.5	22.85524559	1.4	22.85524559	1.4	22.85524559	1.2	22.85524559	1.3	22.85524559	4530.1	22.85524559	1.4	22.85524559	1572.1	22.85524559	1.1	22.85524559	2345.4	Echs1
22.87310791	1.6	22.87310791	4093.1	22.87310791	1.3	22.87310791	1.8	22.87310791	1.2	22.87310791	1.8	22.87310791	1.8	22.87310791	1.6	22.87310791	1.5	22.87310791	1.6	22.87310791	1.5	22.87310791	1.8	22.87310791	1.1	22.87310791	6525	Echs1
22.89097023	1.4	22.89097023	1.2	22.89097023	1.7	22.89097023	1.5	22.89097023	1.7	22.89097023	1.4	22.89097023	1.6	22.89097023	1.6	22.89097023	1.4	22.89097023	1.4	22.89097023	1.9	22.89097023	5089.8	22.89097023	1.3	22.89097023	1877	Echs1
22.90883255	1.1	22.90883255	1	22.90883255	1.4	22.90883255	5639.5	22.90883255	1.8	22.90883255	1.1	22.90883255	1.5	22.90883255	1.8	22.90883255	1.6	22.90883255	1.1	22.90883255	1.9	22.90883255	7438.4	22.90883255	1.7	22.90883255	4737.9	Echs1
22.92669487	1.4	22.92669487	1.6	22.92669487	1.4	22.92669487	1.2	22.92669487	1.7	22.92669487	1.9	22.92669487	1.5	22.92669487	1.5	22.92669487	5266	22.92669487	1.4	22.92669487	1.3	22.92669487	3406.2	22.92669487	1.2	22.92669487	5649.3	Echs1
22.94455719	1.5	22.94455719	1.4	22.94455719	1.6	22.94455719	1.6	22.94455719	1.2	22.94455719	1.3	22.94455719	1.3	22.94455719	1.8	22.94455719	1.5	22.94455719	1.1	22.94455719	1.2	22.94455719	3571.5	22.94455719	1.4	22.94455719	668.5	Echs1
22.96241951	1.2	22.96241951	1.5	22.96241951	1.5	22.96241951	1.4	22.96241951	1.6	22.96241951	1.8	22.96241951	1.5	22.96241951	1.2	22.96241951	1.7	22.96241951	1.7	22.96241951	1.9	22.96241951	598.9	22.96241951	1.6	22.96241951	3474.9	Echs1
22.98028183	1.3	22.98028183	1.3	22.98028183	1.1	22.98028183	1.3	22.98028183	1.7	22.98028183	1.8	22.98028183	1.1	22.98028183	1.3	22.98028183	1.6	22.98028183	1.7	22.98028183	1.9	22.98028183	1062.8	22.98028183	2545.4	22.98028183	1.4	Echs1
22.99814415	1.3	22.99814415	1.2	22.99814415	1	22.99814415	1.5	22.99814415	1.8	22.99814415	1.3	22.99814415	1.5	22.99814415	4485.1	22.99814415	3960.3	22.99814415	3105.2	22.99814415	1.6	22.99814415	1.7	22.99814415	2006.5	22.99814415	1.5	Echs1
23.01600647	1.6	23.01600647	1.6	23.01600647	1.3	23.01600647	1.7	23.01600647	1.5	23.01600647	1.3	23.01600647	1.5	23.01600647	1.30E+04	23.01600647	9504.4	23.01600647	6853.3	23.01600647	6154.7	23.01600647	6455.6	23.01600647	7588.5	23.01600647	4125.9	Echs1
23.03386879	403.4	23.03386879	391.3	23.03386879	5110.1	23.03386879	243.8	23.03386879	210.2	23.03386879	320.1	23.03386879	223.1	23.03386879	2.50E+04	23.03386879	1.90E+04	23.03386879	1.80E+04	23.03386879	9635.4	23.03386879	1.60E+04	23.03386879	1.20E+04	23.03386879	8460.8	Echs1
23.05173111	1.20E+04	23.05173111	1.10E+04	23.05173111	6456.6	23.05173111	5932.7	23.05173111	6243.9	23.05173111	7329.2	23.05173111	3993.8	23.05173111	5.00E+04	23.05173111	4.10E+04	23.05173111	4.10E+04	23.05173111	2.20E+04	23.05173111	2.80E+04	23.05173111	2.80E+04	23.05173111	1.50E+04	Echs1
23.06959343	2.60E+04	23.06959343	2.60E+04	23.06959343	1.70E+04	23.06959343	1.00E+04	23.06959343	1.70E+04	23.06959343	9224.1	23.06959343	2623.5	23.06959343	8.50E+04	23.06959343	8.20E+04	23.06959343	6.30E+04	23.06959343	4.20E+04	23.06959343	4.70E+04	23.06959343	4.70E+04	23.06959343	3.20E+04	Echs1
23.08745575	3.60E+04	23.08745575	3.60E+04	23.08745575	2.90E+04	23.08745575	1.80E+04	23.08745575	2.90E+04	23.08745575	1.50E+04	23.08745575	1.00E+04	23.08745575	1.40E+05	23.08745575	1.10E+05	23.08745575	9.10E+04	23.08745575	7.10E+04	23.08745575	7.30E+04	23.08745575	7.60E+04	23.08745575	4.10E+04	Echs1
23.10531807	4.20E+04	23.10531807	3.50E+04	23.10531807	3.10E+04	23.10531807	2.10E+04	23.10531807	2.60E+04	23.10531807	2.30E+04	23.10531807	1.00E+04	23.10531807	1.60E+05	23.10531807	1.30E+05	23.10531807	1.00E+05	23.10531807	7.60E+04	23.10531807	1.10E+05	23.10531807	9.70E+04	23.10531807	5.70E+04	Echs1
23.12318039	3.30E+04	23.12318039	2.90E+04	23.12318039	2.40E+04	23.12318039	1.70E+04	23.12318039	2.00E+04	23.12318039	1.80E+04	23.12318039	1.10E+04	23.12318039	1.60E+05	23.12318039	1.20E+05	23.12318039	9.30E+04	23.12318039	7.30E+04	23.12318039	9.50E+04	23.12318039	7.50E+04	23.12318039	4.80E+04	Echs1
23.14104271	2.40E+04	23.14104271	2.30E+04	23.14104271	1.60E+04	23.14104271	1.00E+04	23.14104271	2.20E+04	23.14104271	4925.6	23.14104271	8268.5	23.14104271	1.10E+05	23.14104271	8.20E+04	23.14104271	7.80E+04	23.14104271	5.50E+04	23.14104271	6.10E+04	23.14104271	6.20E+04	23.14104271	3.70E+04	Echs1
23.15890503	1.70E+04	23.15890503	1.60E+04	23.15890503	6100.1	23.15890503	1.6	23.15890503	1.20E+04	23.15890503	9616.1	23.15890503	1.4	23.15890503	7.00E+04	23.15890503	4.90E+04	23.15890503	4.20E+04	23.15890503	2.80E+04	23.15890503	4.80E+04	23.15890503	3.10E+04	23.15890503	2.40E+04	Echs1
23.17676735	7159.2	23.17676735	1.10E+04	23.17676735	1.5	23.17676735	1.1	23.17676735	1.3	23.17676735	1.3	23.17676735	1.1	23.17676735	4.80E+04	23.17676735	3.20E+04	23.17676735	2.90E+04	23.17676735	1.80E+04	23.17676735	2.90E+04	23.17676735	2.90E+04	23.17676735	1.50E+04	Echs1
23.19462967	1.7	23.19462967	1.5	23.19462967	1.8	23.19462967	1.1	23.19462967	1.1	23.19462967	1.3	23.19462967	1	23.19462967	3.50E+04	23.19462967	3.00E+04	23.19462967	2.00E+04	23.19462967	1.70E+04	23.19462967	1.60E+04	23.19462967	1.30E+04	23.19462967	1.10E+04	Echs1
23.21249199	1.5	23.21249199	1.7	23.21249199	1.6	23.21249199	1.2	23.21249199	1.2	23.21249199	1.1	23.21249199	1.4	23.21249199	3.10E+04	23.21249199	2.20E+04	23.21249199	1.90E+04	23.21249199	1.10E+04	23.21249199	1.60E+04	23.21249199	1.50E+04	23.21249199	1.10E+04	Echs1
23.23035431	1.6	23.23035431	1.6	23.23035431	1.5	23.23035431	1.6	23.23035431	1.5	23.23035431	1.3	23.23035431	1.7	23.23035431	2.40E+04	23.23035431	1.60E+04	23.23035431	1.30E+04	23.23035431	1.30E+04	23.23035431	1.30E+04	23.23035431	1.30E+04	23.23035431	5364.8	Echs1
23.24821663	1.5	23.24821663	1.4	23.24821663	1.4	23.24821663	1.6	23.24821663	1.6	23.24821663	1.4	23.24821663	1.7	23.24821663	1.60E+04	23.24821663	1.40E+04	23.24821663	1.10E+04	23.24821663	1.30E+04	23.24821663	8639.1	23.24821663	1.20E+04	23.24821663	1	Echs1
23.26607895	1.2	23.26607895	1.5	23.26607895	1.4	23.26607895	1.4	23.26607895	1.3	23.26607895	1.3	23.26607895	1.6	23.26607895	1.10E+04	23.26607895	9332.8	23.26607895	1.00E+04	23.26607895	1.00E+04	23.26607895	8980	23.26607895	1.10E+04	23.26607895	1	Echs1
23.28394127	1.4	23.28394127	1.5	23.28394127	1.7	23.28394127	1.8	23.28394127	1.6	23.28394127	1.4	23.28394127	1.2	23.28394127	7750.1	23.28394127	3601	23.28394127	1.50E+04	23.28394127	7570.2	23.28394127	7435.8	23.28394127	8834.4	23.28394127	1.3	Echs1
23.30180359	1.5	23.30180359	1.9	23.30180359	1.7	23.30180359	1.7	23.30180359	1.7	23.30180359	1.6	23.30180359	1.5	23.30180359	2673.9	23.30180359	6448.2	23.30180359	1.10E+04	23.30180359	4020.1	23.30180359	1.9	23.30180359	1.8	23.30180359	1.7	Echs1
23.31966591	1.3	23.31966591	1.6	23.31966591	1.4	23.31966591	1.5	23.31966591	1.3	23.31966591	1.6	23.31966591	1.7	23.31966591	8668.6	23.31966591	1.3	23.31966591	1.00E+04	23.31966591	1.4	23.31966591	2203.7	23.31966591	1.7	23.31966591	1.6	Echs1
23.33752823	1.4	23.33752823	1.5	23.33752823	1.2	23.33752823	1.4	23.33752823	1.1	23.33752823	1.6	23.33752823	1.4	23.33752823	9929.1	23.33752823	1.6	23.33752823	5819.9	23.33752823	2673	23.33752823	6123.3	23.33752823	1.3	23.33752823	1.7	Echs1
23.35539055	1.5	23.35539055	1.8	23.35539055	1.3	23.35539055	1.6	23.35539055	1.3	23.35539055	1.4	23.35539055	1.3	23.35539055	5074.7	23.35539055	3180.7	23.35539055	1.3	23.35539055	4524.6	23.35539055	3707	23.35539055	2694.5	23.35539055	1.3	Echs1
23.37325287	1.2	23.37325287	1.4	23.37325287	1.7	23.37325287	1.8	23.37325287	1.5	23.37325287	1.5	23.37325287	1.5	23.37325287	1.7	23.37325287	4550.8	23.37325287	1.2	23.37325287	1.6	23.37325287	3182.3	23.37325287	3854.8	23.37325287	1.5	Echs1
23.39111519	1.3	23.39111519	1.3	23.39111519	1.9	23.39111519	1.6	23.39111519	1.6	23.39111519	1.9	23.39111519	1.3	23.39111519	1.6	23.39111519	4312.7	23.39111519	1.6	23.39111519	1.5	23.39111519	4045.5	23.39111519	1.4	23.39111519	1.4	Echs1
23.40897751	1.7	23.40897751	1.2	23.40897751	1.7	23.40897751	1.4	23.40897751	6022.7	23.40897751	1.4	23.40897751	1.2	23.40897751	1.6	23.40897751	5471.3	23.40897751	1.9	23.40897751	1.6	23.40897751	1.6	23.40897751	1.5	23.40897751	1.2	Echs1
23.42683983	1.4	23.42683983	1.6	23.42683983	1.6	23.42683983	1.3	23.42683983	4268.2	23.42683983	1.3	23.42683983	1.2	23.42683983	1.3	23.42683983	1.4	23.42683983	1.9	23.42683983	1.5	23.42683983	1.8	23.42683983	1.3	23.42683983	1.3	Echs1
23.44470215	1	23.44470215	1.6	23.44470215	1.4	23.44470215	1.7	23.44470215	1.8	23.44470215	1.7	23.44470215	1.2	23.44470215	1.2	23.44470215	1.8	23.44470215	1.9	23.44470215	1.7	23.44470215	1.8	23.44470215	3490.6	23.44470215	1.3	Echs1
23.46256447	1.2	23.46256447	1.6	23.46256447	1.5	23.46256447	2	23.46256447	1.6	23.46256447	4956.8	23.46256447	1.3	23.46256447	1.3	23.46256447	1.6	23.46256447	1.5	23.46256447	1.6	23.46256447	1.4	23.46256447	2615.4	23.46256447	1.7	Echs1
23.48042679	1.1	23.48042679	1.9	23.48042679	1.4	23.48042679	1.5	23.48042679	1.7	23.48042679	1035.2	23.48042679	2807.1	23.48042679	1.1	23.48042679	6121.4	23.48042679	1.5	23.48042679	1.5	23.48042679	1.1	23.48042679	1.9	23.48042679	1.6	Echs1
23.49828911	1.3	23.49828911	1.5	23.49828911	1.6	23.49828911	1.9	23.49828911	1.2	23.49828911	1.3	23.49828911	4967.4	23.49828911	1.2	23.49828911	460.8	23.49828911	1.9	23.49828911	1.3	23.49828911	1.6	23.49828911	1.1	23.49828911	1.6	Echs1
23.51615143	1.5	23.51615143	1.3	23.51615143	1.9	23.51615143	1.9	23.51615143	1.4	23.51615143	1.2	23.51615143	6102.2	23.51615143	1.2	23.51615143	1.8	23.51615143	1.8	23.51615143	1.8	23.51615143	5972.5	23.51615143	1.7	23.51615143	1.5	Echs1
23.53401375	1.1	23.53401375	1.7	23.53401375	1498.6	23.53401375	1.9	23.53401375	1.3	23.53401375	1.6	23.53401375	5724.5	23.53401375	2795	23.53401375	1.3	23.53401375	1.6	23.53401375	1.4	23.53401375	1.2	23.53401375	1.3	23.53401375	1.6	Echs1
23.55187607	1.4	23.55187607	1.3	23.55187607	7400.1	23.55187607	1.4	23.55187607	3512.3	23.55187607	1.5	23.55187607	4048.8	23.55187607	9650.4	23.55187607	1.4	23.55187607	1.5	23.55187607	1.6	23.55187607	1.6	23.55187607	1.7	23.55187607	1.5	Echs1
23.56973839	1.6	23.56973839	1.5	23.56973839	1.50E+04	23.56973839	1.4	23.56973839	6745	23.56973839	1.9	23.56973839	1111	23.56973839	9593.6	23.56973839	1.3	23.56973839	1.5	23.56973839	1.8	23.56973839	1.5	23.56973839	1.6	23.56973839	1.7	Echs1
23.58760071	1.6	23.58760071	1.3	23.58760071	2.40E+04	23.58760071	1.8	23.58760071	1.50E+04	23.58760071	1.4	23.58760071	1.5	23.58760071	2234.3	23.58760071	1.6	23.58760071	1.8	23.58760071	1.2	23.58760071	1.6	23.58760071	1.8	23.58760071	1.7	Echs1
23.60546303	1.9	23.60546303	1.3	23.60546303	2.90E+04	23.60546303	1.1	23.60546303	2.40E+04	23.60546303	1.9	23.60546303	7410.3	23.60546303	8641.6	23.60546303	1.4	23.60546303	1.8	23.60546303	1.4	23.60546303	1.7	23.60546303	1.5	23.60546303	1.6	Echs1
23.62332535	1.2	23.62332535	1.4	23.62332535	2.60E+04	23.62332535	1.4	23.62332535	3.10E+04	23.62332535	1.8	23.62332535	1.7	23.62332535	6465.5	23.62332535	1.3	23.62332535	1.5	23.62332535	1.7	23.62332535	1.7	23.62332535	1.8	23.62332535	1.6	Echs1
23.64118767	1.3	23.64118767	1.5	23.64118767	2.10E+04	23.64118767	1.3	23.64118767	3.30E+04	23.64118767	1.2	23.64118767	1.4	23.64118767	1.5	23.64118767	1.7	23.64118767	1.7	23.64118767	1.6	23.64118767	1.7	23.64118767	1.8	23.64118767	1.4	Echs1
23.65904999	1.5	23.65904999	1.8	23.65904999	1.80E+04	23.65904999	1.7	23.65904999	2.60E+04	23.65904999	1.4	23.65904999	1.5	23.65904999	1.5	23.65904999	1.3	23.65904999	1.8	23.65904999	1.2	23.65904999	1.8	23.65904999	1.6	23.65904999	1.8	Echs1
23.67691231	1.5	23.67691231	1.6	23.67691231	9798.5	23.67691231	1.4	23.67691231	9197.3	23.67691231	1.6	23.67691231	1.5	23.67691231	1.5	23.67691231	1.4	23.67691231	1.6	23.67691231	1.1	23.67691231	1.4	23.67691231	1.7	23.67691231	1.4	Echs1
23.69477463	1.4	23.69477463	1.9	23.69477463	3643.6	23.69477463	1.1	23.69477463	5690.4	23.69477463	1.6	23.69477463	1.2	23.69477463	1.5	23.69477463	1.4	23.69477463	1.7	23.69477463	1.4	23.69477463	1.2	23.69477463	1.6	23.69477463	1.2	Echs1
23.71263695	1.9	23.71263695	1.6	23.71263695	7084.2	23.71263695	1.4	23.71263695	1.2	23.71263695	1.8	23.71263695	1.7	23.71263695	5936.1	23.71263695	1.9	23.71263695	1.6	23.71263695	1.9	23.71263695	1.1	23.71263695	2	23.71263695	1.6	Echs1
23.73049927	1.2	23.73049927	1.8	23.73049927	1.00E+04	23.73049927	1.5	23.73049927	1.3	23.73049927	1.2	23.73049927	1.6	23.73049927	1.9	23.73049927	2	23.73049927	1.6	23.73049927	1.4	23.73049927	1.7	23.73049927	1.9	23.73049927	1.9	Echs1
23.74836159	1.4	23.74836159	1.5	23.74836159	4153.1	23.74836159	1.6	23.74836159	1.8	23.74836159	1.3	23.74836159	1.9	23.74836159	1.9	23.74836159	1.5	23.74836159	1.9	23.74836159	1.1	23.74836159	1.1	23.74836159	1.9	23.74836159	1.1	Echs1
23.76622391	1.6	23.76622391	1.3	23.76622391	7696.1	23.76622391	1.8	23.76622391	1.8	23.76622391	1.6	23.76622391	1.9	23.76622391	1.2	23.76622391	1.3	23.76622391	1.3	23.76622391	1.6	23.76622391	1.4	23.76622391	1.3	23.76622391	1.9	Echs1
23.78408623	1.2	23.78408623	1.2	23.78408623	6539.4	23.78408623	1.2	23.78408623	1.4	23.78408623	1.3	23.78408623	1.4	23.78408623	1	23.78408623	1.1	23.78408623	1.8	23.78408623	1.7	23.78408623	1.6	23.78408623	1.7	23.78408623	1.8	Echs1
23.80194855	1.1	23.80194855	1.5	23.80194855	4970.8	23.80194855	1.4	23.80194855	1.2	23.80194855	1.3	23.80194855	1.5	23.80194855	1.3	23.80194855	1.2	23.80194855	1.6	23.80194855	1.4	23.80194855	1.7	23.80194855	1.8	23.80194855	1.3	Echs1
23.81981087	1.3	23.81981087	1.6	23.81981087	4438.8	23.81981087	1.5	23.81981087	1.3	23.81981087	1.3	23.81981087	1.7	23.81981087	1.5	23.81981087	1.5	23.81981087	1.4	23.81981087	1.3	23.81981087	1.5	23.81981087	1.8	23.81981087	1.1	Echs1
23.83767319	1.5	23.83767319	1.5	23.83767319	4485.6	23.83767319	1.6	23.83767319	1.3	23.83767319	1.4	23.83767319	1.7	23.83767319	1.4	23.83767319	1.8	23.83767319	1.6	23.83767319	1.6	23.83767319	1.3	23.83767319	1.8	23.83767319	1.3	Echs1
23.85553551	1.3	23.85553551	1.4	23.85553551	4549.5	23.85553551	1.6	23.85553551	1.1	23.85553551	1.7	23.85553551	1.5	23.85553551	1.5	23.85553551	1.3	23.85553551	1.8	23.85553551	1.6	23.85553551	1.7	23.85553551	1.5	23.85553551	1.3	Echs1
23.87339783	1.4	23.87339783	1.2	23.87339783	6079.5	23.87339783	1.1	23.87339783	1.5	23.87339783	1.9	23.87339783	1.6	23.87339783	1.3	23.87339783	1.3	23.87339783	1.5	23.87339783	1.7	23.87339783	1.8	23.87339783	1.5	23.87339783	1.4	Echs1
23.89126015	1.2	23.89126015	1.5	23.89126015	5400.1	23.89126015	1.3	23.89126015	1.1	23.89126015	1.5	23.89126015	1.5	23.89126015	1.1	23.89126015	1.7	23.89126015	1.8	23.89126015	1.6	23.89126015	1.9	23.89126015	1.3	23.89126015	1.1	Echs1
23.90912247	1.8	23.90912247	1.2	23.90912247	1540.3	23.90912247	1.3	23.90912247	1.1	23.90912247	1.4	23.90912247	1.6	23.90912247	1.4	23.90912247	1.9	23.90912247	1.6	23.90912247	1.7	23.90912247	1.6	23.90912247	1.3	23.90912247	1.1	Echs1
23.92698479	1.6	23.92698479	1.3	23.92698479	1.6	23.92698479	1.2	23.92698479	1.5	23.92698479	1.6	23.92698479	1.4	23.92698479	1.7	23.92698479	1.6	23.92698479	2606.5	23.92698479	1.7	23.92698479	1.3	23.92698479	1.3	23.92698479	1.2	Echs1
23.94484711	1.4	23.94484711	1.7	23.94484711	1851	23.94484711	1.2	23.94484711	3040.7	23.94484711	1.6	23.94484711	1.1	23.94484711	1.6	23.94484711	1.3	23.94484711	4456.4	23.94484711	1.5	23.94484711	1.5	23.94484711	1.3	23.94484711	1.3	Echs1
23.96270943	1.6	23.96270943	1.8	23.96270943	4779.9	23.96270943	1.2	23.96270943	6066.5	23.96270943	1.4	23.96270943	1.3	23.96270943	1.5	23.96270943	1.8	23.96270943	1.2	23.96270943	1.1	23.96270943	1.9	23.96270943	1.3	23.96270943	1.4	Echs1
23.98057175	1.6	23.98057175	1.6	23.98057175	4513.3	23.98057175	1.1	23.98057175	1.1	23.98057175	1.5	23.98057175	1.7	23.98057175	1.3	23.98057175	1.9	23.98057175	1.7	23.98057175	1.5	23.98057175	1.9	23.98057175	1.2	23.98057175	1.6	Echs1
23.99843407	1.3	23.99843407	1.3	23.99843407	733	23.99843407	1.1	23.99843407	1.6	23.99843407	1.3	23.99843407	1.5	23.99843407	1.6	23.99843407	1.4	23.99843407	4411.9	23.99843407	1.8	23.99843407	1.4	23.99843407	1.6	23.99843407	1.3	Echs1
24.01629639	1519.9	24.01629639	1.1	24.01629639	3378.4	24.01629639	1.3	24.01629639	1.8	24.01629639	1.2	24.01629639	1.2	24.01629639	1.8	24.01629639	1.3	24.01629639	5984.1	24.01629639	1.6	24.01629639	1.2	24.01629639	1.4	24.01629639	1.3	Echs1
24.03415871	1086.1	24.03415871	1.3	24.03415871	2413	24.03415871	1.4	24.03415871	1.9	24.03415871	1.3	24.03415871	1.2	24.03415871	1.6	24.03415871	1.3	24.03415871	8707.5	24.03415871	1.4	24.03415871	1.1	24.03415871	1.5	24.03415871	1.4	Echs1
24.05202103	1.8	24.05202103	1.5	24.05202103	1116.8	24.05202103	1.4	24.05202103	1264.3	24.05202103	1702.5	24.05202103	1.4	24.05202103	1.3	24.05202103	1.4	24.05202103	8768.2	24.05202103	1.4	24.05202103	1.3	24.05202103	1.8	24.05202103	1.6	Echs1
24.06988335	1.7	24.06988335	1.4	24.06988335	3748.2	24.06988335	1.2	24.06988335	4243.2	24.06988335	5716.4	24.06988335	1.4	24.06988335	1.6	24.06988335	1.7	24.06988335	761.3	24.06988335	1.3	24.06988335	1.9	24.06988335	1.8	24.06988335	2	Echs1
24.08774567	1.6	24.08774567	1.5	24.08774567	1270	24.08774567	1.6	24.08774567	5488.1	24.08774567	1936.7	24.08774567	1.4	24.08774567	1.5	24.08774567	1.8	24.08774567	3386.2	24.08774567	1.4	24.08774567	1.7	24.08774567	1.5	24.08774567	1.7	Echs1
24.10560799	1.7	24.10560799	1.4	24.10560799	2016.5	24.10560799	1.7	24.10560799	3895.9	24.10560799	1.3	24.10560799	1.4	24.10560799	1.3	24.10560799	1.7	24.10560799	3732.4	24.10560799	1.5	24.10560799	1.4	24.10560799	1.5	24.10560799	1.5	Echs1
24.12347031	1.8	24.12347031	1.1	24.12347031	5378.1	24.12347031	1.5	24.12347031	1.8	24.12347031	1.6	24.12347031	1.6	24.12347031	1.1	24.12347031	1.4	24.12347031	1	24.12347031	1.7	24.12347031	1	24.12347031	1.9	24.12347031	1.4	Echs1
24.14133263	1.3	24.14133263	1.5	24.14133263	1503.8	24.14133263	1.7	24.14133263	1.9	24.14133263	1.4	24.14133263	1.9	24.14133263	1.3	24.14133263	1.2	24.14133263	1.3	24.14133263	1.3	24.14133263	1.3	24.14133263	2	24.14133263	1.2	Echs1
24.15919495	1.4	24.15919495	1.7	24.15919495	1.5	24.15919495	1.6	24.15919495	1.6	24.15919495	1.4	24.15919495	1.9	24.15919495	1.5	24.15919495	1.3	24.15919495	1.5	24.15919495	1.4	24.15919495	1.5	24.15919495	1.8	24.15919495	1.2	Echs1
24.17705727	1.7	24.17705727	1.9	24.17705727	1.8	24.17705727	1.5	24.17705727	1.1	24.17705727	1.4	24.17705727	1.7	24.17705727	1.7	24.17705727	1.5	24.17705727	1.5	24.17705727	1.9	24.17705727	1.7	24.17705727	1.6	24.17705727	1.2	Echs1
24.19491959	1.4	24.19491959	1.8	24.19491959	1.4	24.19491959	1.7	24.19491959	1.4	24.19491959	1.2	24.19491959	1.3	24.19491959	1.6	24.19491959	1.5	24.19491959	1.2	24.19491959	1.5	24.19491959	1.5	24.19491959	1.8	24.19491959	1.4	Echs1
24.21278191	1.4	24.21278191	1.7	24.21278191	1.2	24.21278191	1.4	24.21278191	1.7	24.21278191	1.2	24.21278191	1.4	24.21278191	1.6	24.21278191	2449.2	24.21278191	718.8	24.21278191	1.3	24.21278191	1.6	24.21278191	1.7	24.21278191	1.5	Echs1
24.23064423	1.5	24.23064423	1.5	24.23064423	1.3	24.23064423	1.2	24.23064423	1.9	24.23064423	1.3	24.23064423	1.5	24.23064423	1.7	24.23064423	5531.5	24.23064423	1411.1	24.23064423	1.3	24.23064423	1.8	24.23064423	1.5	24.23064423	1.4	Echs1
24.24850655	1.8	24.24850655	1.3	24.24850655	1.5	24.24850655	1.8	24.24850655	1.4	24.24850655	1.3	24.24850655	1.6	24.24850655	1.5	24.24850655	5531.7	24.24850655	297.5	24.24850655	1.4	24.24850655	1.9	24.24850655	1.8	24.24850655	1.1	Echs1
24.26636887	1.6	24.26636887	1.1	24.26636887	1.3	24.26636887	1.4	24.26636887	1.6	24.26636887	1.4	24.26636887	1.4	24.26636887	1.5	24.26636887	2734.9	24.26636887	1.6	24.26636887	1.5	24.26636887	1.5	24.26636887	1.6	24.26636887	1.2	Echs1
24.28423119	1.4	24.28423119	1.1	24.28423119	1.2	24.28423119	1.3	24.28423119	1.8	24.28423119	1.5	24.28423119	1.2	24.28423119	1.6	24.28423119	1.2	24.28423119	1.6	24.28423119	1.5	24.28423119	1.2	24.28423119	1.4	24.28423119	1.4	Echs1
24.30209351	1.4	24.30209351	1.1	24.30209351	1.3	24.30209351	1.9	24.30209351	1.3	24.30209351	1.3	24.30209351	1.3	24.30209351	1.9	24.30209351	1.8	24.30209351	1.1	24.30209351	1.6	24.30209351	1.4	24.30209351	1.7	24.30209351	1.7	Echs1
24.31995583	1.4	24.31995583	1.3	24.31995583	1.4	24.31995583	1.6	24.31995583	1.1	24.31995583	1.2	24.31995583	1.4	24.31995583	1.6	24.31995583	1.5	24.31995583	1.4	24.31995583	1.6	24.31995583	1.7	24.31995583	1.7	24.31995583	1.9	Echs1
24.33781815	1.4	24.33781815	1.5	24.33781815	1.5	24.33781815	1.2	24.33781815	1	24.33781815	1.3	24.33781815	1.6	24.33781815	1.3	24.33781815	1.1	24.33781815	1.9	24.33781815	1.6	24.33781815	1.9	24.33781815	1.6	24.33781815	1.9	Echs1
24.35568047	1.2	24.35568047	1.6	24.35568047	1.7	24.35568047	1.1	24.35568047	1	24.35568047	1.9	24.35568047	1.9	24.35568047	1.4	24.35568047	1.5	24.35568047	1.9	24.35568047	1.6	24.35568047	1.8	24.35568047	1.6	24.35568047	2	Echs1
24.37354279	1.5	24.37354279	1.6	24.37354279	2766.2	24.37354279	1.2	24.37354279	1.4	24.37354279	1.9	24.37354279	1.5	24.37354279	1.5	24.37354279	1.4	24.37354279	1.5	24.37354279	1.4	24.37354279	1.5	24.37354279	1.5	24.37354279	1.7	Echs1
24.39140511	1506.6	24.39140511	1132.9	24.39140511	6068.8	24.39140511	1217.5	24.39140511	1.7	24.39140511	1.7	24.39140511	1.2	24.39140511	1.7	24.39140511	1.1	24.39140511	1.2	24.39140511	1.3	24.39140511	1.3	24.39140511	1.5	24.39140511	1.4	Echs1
24.40926743	7072	24.40926743	5317.6	24.40926743	8844.7	24.40926743	5715.6	24.40926743	1.6	24.40926743	1.6	24.40926743	1	24.40926743	1.6	24.40926743	1.4	24.40926743	1.7	24.40926743	1.5	24.40926743	1.4	24.40926743	1.6	24.40926743	1.2	Echs1
24.42712975	1.10E+04	24.42712975	9864.4	24.42712975	9771.6	24.42712975	8047.9	24.42712975	1.3	24.42712975	1.6	24.42712975	1.3	24.42712975	1.6	24.42712975	1.6	24.42712975	1.8	24.42712975	1.7	24.42712975	1.5	24.42712975	1.5	24.42712975	1.2	Echs1
24.44499207	1.50E+04	24.44499207	1.50E+04	24.44499207	9571.7	24.44499207	9060.6	24.44499207	1.1	24.44499207	1.6	24.44499207	1.7	24.44499207	1.8	24.44499207	1.8	24.44499207	1.4	24.44499207	1.8	24.44499207	1.5	24.44499207	1.1	24.44499207	1.3	Echs1
24.46285439	7932.6	24.46285439	1.10E+04	24.46285439	9499.8	24.46285439	4856.6	24.46285439	1	24.46285439	1.4	24.46285439	1.8	24.46285439	1.6	24.46285439	1.8	24.46285439	1.3	24.46285439	1.7	24.46285439	1.7	24.46285439	1.5	24.46285439	1.4	Echs1
24.48071671	376.8	24.48071671	6713.7	24.48071671	9145.2	24.48071671	1.7	24.48071671	1	24.48071671	1.2	24.48071671	1.9	24.48071671	1.3	24.48071671	1.8	24.48071671	1.1	24.48071671	1.5	24.48071671	2	24.48071671	2	24.48071671	1.5	Echs1
24.49857903	6385.5	24.49857903	6003.8	24.49857903	4189.8	24.49857903	1.4	24.49857903	1.1	24.49857903	1.6	24.49857903	1.5	24.49857903	1.4	24.49857903	1.9	24.49857903	1.2	24.49857903	1.7	24.49857903	1.7	24.49857903	1.7	24.49857903	1.6	Echs1
24.51644135	1.00E+04	24.51644135	4934	24.51644135	1.2	24.51644135	1.1	24.51644135	1.2	24.51644135	2	24.51644135	1.1	24.51644135	1.4	24.51644135	1.9	24.51644135	1.2	24.51644135	1.9	24.51644135	1.4	24.51644135	1.4	24.51644135	1.8	Echs1
24.53430367	4024.4	24.53430367	1897.7	24.53430367	1.2	24.53430367	1.3	24.53430367	1.5	24.53430367	1.9	24.53430367	1.2	24.53430367	1.7	24.53430367	1.5	24.53430367	1.2	24.53430367	1.9	24.53430367	1.7	24.53430367	1.3	24.53430367	1.4	Echs1
24.55216599	1.4	24.55216599	1.8	24.55216599	1.3	24.55216599	1.4	24.55216599	1.6	24.55216599	1.9	24.55216599	1367.4	24.55216599	1.8	24.55216599	1.2	24.55216599	1.3	24.55216599	1.9	24.55216599	1.8	24.55216599	1.3	24.55216599	1.4	Echs1
24.57002831	1.2	24.57002831	1.2	24.57002831	1.3	24.57002831	1.5	24.57002831	1.5	24.57002831	1.9	24.57002831	5004	24.57002831	1.7	24.57002831	1.1	24.57002831	1.6	24.57002831	1.9	24.57002831	1.6	24.57002831	1.4	24.57002831	1.8	Echs1
24.58789063	1.2	24.58789063	1.2	24.58789063	1.4	24.58789063	1.6	24.58789063	1959.7	24.58789063	1.8	24.58789063	6323.7	24.58789063	1.7	24.58789063	1.2	24.58789063	1.7	24.58789063	1.8	24.58789063	1.6	24.58789063	1.4	24.58789063	1.8	Echs1
24.60575294	1.4	24.60575294	1.5	24.60575294	1.5	24.60575294	1.6	24.60575294	5250	24.60575294	1.6	24.60575294	6067.5	24.60575294	1.9	24.60575294	1.7	24.60575294	1.6	24.60575294	1.6	24.60575294	1.7	24.60575294	1.2	24.60575294	1.5	Echs1
24.62361526	1.6	24.62361526	1.8	24.62361526	1.4	24.62361526	1.6	24.62361526	8331.7	24.62361526	1.5	24.62361526	5498.1	24.62361526	1.7	24.62361526	1.8	24.62361526	1.5	24.62361526	1.7	24.62361526	1.6	24.62361526	1.2	24.62361526	1.5	Echs1
24.64147758	1.8	24.64147758	2	24.64147758	1.3	24.64147758	1.6	24.64147758	1.10E+04	24.64147758	1.3	24.64147758	4778.2	24.64147758	1.3	24.64147758	1.8	24.64147758	1.4	24.64147758	1.9	24.64147758	1.3	24.64147758	1.3	24.64147758	1.6	Echs1
24.6593399	1.7	24.6593399	1.6	24.6593399	1.3	24.6593399	1.8	24.6593399	1.40E+04	24.6593399	1.5	24.6593399	2035.5	24.6593399	1.2	24.6593399	1.7	24.6593399	1.6	24.6593399	1.8	24.6593399	2707.3	24.6593399	1.2	24.6593399	1.4	Echs1
24.67720222	1.6	24.67720222	1.3	24.67720222	1.2	24.67720222	1.8	24.67720222	1.40E+04	24.67720222	1.5	24.67720222	1.3	24.67720222	1.1	24.67720222	1.6	24.67720222	1.7	24.67720222	1.8	24.67720222	4413	24.67720222	1.2	24.67720222	1.2	Echs1
24.69506454	1.5	24.69506454	1.5	24.69506454	1.1	24.69506454	1.3	24.69506454	9602.2	24.69506454	1.2	24.69506454	1.5	24.69506454	1.1	24.69506454	1.5	24.69506454	1.3	24.69506454	1.8	24.69506454	1628.6	24.69506454	1.6	24.69506454	1.1	Echs1
24.71292686	1.6	24.71292686	1.6	24.71292686	1.2	24.71292686	1.1	24.71292686	5937.5	24.71292686	1.3	24.71292686	388.5	24.71292686	1.2	24.71292686	1.6	24.71292686	1.2	24.71292686	1.8	24.71292686	1.6	24.71292686	1.8	24.71292686	1.2	Echs1
24.73078918	1.7	24.73078918	1.8	24.73078918	1.4	24.73078918	1.4	24.73078918	3566.1	24.73078918	1.7	24.73078918	1193.7	24.73078918	1.5	24.73078918	1.7	24.73078918	1.3	24.73078918	1.7	24.73078918	1.5	24.73078918	1.6	24.73078918	1.4	Echs1
24.7486515	1.7	24.7486515	1.7	24.7486515	1.5	24.7486515	1.5	24.7486515	1733.4	24.7486515	1.5	24.7486515	2095.8	24.7486515	1.6	24.7486515	1.6	24.7486515	1.5	24.7486515	1.5	24.7486515	1.5	24.7486515	1.4	24.7486515	1.4	Echs1
24.76651382	1.6	24.76651382	1.4	24.76651382	1.5	24.76651382	1.6	24.76651382	131.4	24.76651382	1.1	24.76651382	3039.3	24.76651382	1.5	24.76651382	1.2	24.76651382	1.7	24.76651382	1.4	24.76651382	1.6	24.76651382	1.2	24.76651382	1.3	Echs1
24.78437614	1.6	24.78437614	1.3	24.78437614	1.5	24.78437614	1.7	24.78437614	1.5	24.78437614	1.1	24.78437614	2964.5	24.78437614	1.6	24.78437614	2309.6	24.78437614	1.4	24.78437614	1.4	24.78437614	1.6	24.78437614	1.6	24.78437614	1.5	Echs1
24.80223846	1.5	24.80223846	1.2	24.80223846	1.5	24.80223846	1.8	24.80223846	610.8	24.80223846	1.1	24.80223846	2597	24.80223846	1.8	24.80223846	4591.4	24.80223846	1	24.80223846	1.5	24.80223846	1.5	24.80223846	2	24.80223846	1.7	Echs1
24.82010078	1.5	24.82010078	1.4	24.82010078	1.3	24.82010078	1.9	24.82010078	4879.4	24.82010078	1.1	24.82010078	1011.5	24.82010078	1.7	24.82010078	1894.5	24.82010078	1.1	24.82010078	1.4	24.82010078	1.4	24.82010078	1.8	24.82010078	1.5	Echs1
24.8379631	2	24.8379631	1.4	24.8379631	1.5	24.8379631	1.3	24.8379631	1.8	24.8379631	1.5	24.8379631	1.1	24.8379631	1.4	24.8379631	1.9	24.8379631	1.6	24.8379631	1.7	24.8379631	1.2	24.8379631	2	24.8379631	1.8	Echs1
24.85582542	1.1	24.85582542	1.9	24.85582542	1.8	24.85582542	1.9	24.85582542	1.6	24.85582542	1.3	24.85582542	1	24.85582542	1.5	24.85582542	1.8	24.85582542	1.9	24.85582542	1.3	24.85582542	1.6	24.85582542	1	24.85582542	1.3	Echs1
24.87368774	1.9	24.87368774	1.2	24.87368774	1.8	24.87368774	1.4	24.87368774	1.5	24.87368774	1.9	24.87368774	1.9	24.87368774	1.1	24.87368774	1.5	24.87368774	1.7	24.87368774	1	24.87368774	1.6	24.87368774	1.9	24.87368774	1.8	Echs1
24.89155006	1.5	24.89155006	1.3	24.89155006	1.8	24.89155006	2	24.89155006	1.7	24.89155006	1.4	24.89155006	1.1	24.89155006	1.8	24.89155006	1.1	24.89155006	1.2	24.89155006	1	24.89155006	1.9	24.89155006	1.2	24.89155006	1.7	Echs1
24.90941238	1.8	24.90941238	1.7	24.90941238	1.7	24.90941238	1.3	24.90941238	1.6	24.90941238	1.5	24.90941238	1.3	24.90941238	1.7	24.90941238	1.6	24.90941238	1.7	24.90941238	1.6	24.90941238	1.1	24.90941238	1.7	24.90941238	1.8	Echs1
24.9272747	1.9	24.9272747	1.5	24.9272747	1.5	24.9272747	1.9	24.9272747	1.9	24.9272747	1.1	24.9272747	1.8	24.9272747	1.2	24.9272747	1.7	24.9272747	1.5	24.9272747	1.6	24.9272747	1.5	24.9272747	1.1	24.9272747	1.4	Echs1
24.94513702	1.5	24.94513702	1	24.94513702	1.3	24.94513702	1.6	24.94513702	1.7	24.94513702	1.1	24.94513702	1.1	24.94513702	1.8	24.94513702	1.2	24.94513702	1.2	24.94513702	1.2	24.94513702	1.6	24.94513702	1.9	24.94513702	1.8	Echs1
24.96299934	1.3	24.96299934	1.5	24.96299934	1.9	24.96299934	1.4	24.96299934	1.9	24.96299934	1.4	24.96299934	1.8	24.96299934	1.2	24.96299934	1.6	24.96299934	2	24.96299934	1.4	24.96299934	1.4	24.96299934	2	24.96299934	1.2	Echs1
24.98086166	1.6	24.98086166	1.3	24.98086166	1.4	24.98086166	1.7	24.98086166	1.4	24.98086166	1.9	24.98086166	1.3	24.98086166	1.3	24.98086166	1.2	24.98086166	1.8	24.98086166	1.1	24.98086166	1.4	24.98086166	1.4	24.98086166	1.8	Echs1
24.99872398	1.1	24.99872398	1.3	24.99872398	1.8	24.99872398	1.7	24.99872398	1.9	24.99872398	1	24.99872398	1.7	24.99872398	1	24.99872398	1.5	24.99872398	1.5	24.99872398	1.3	24.99872398	1	24.99872398	1.1	24.99872398	1.4	Echs1
