# Supplementary material for: Mapping protein carboxymethylation sites provides insights into their role in proteostasis and cell proliferation
Source: Nat Commun. 2021 Nov 18;12:6743. doi: 10.1038/s41467-021-26982-6 (PMC8602705; doi:10.1038/s41467-021-26982-6)
Supplement: Supplementary file 11 — Source Data [file 41467_2021_26982_MOESM11_ESM.zip › Figure 1/1G/Figure1_G.xls]

(x)Retention Time_[_TVTAMDVVYALK[CML]R_]_Ctrl	(y)Intensity_[_TVTAMDVVYALK[CML]R_]	(x)Retention Time_[_TVTAMDVVYALK[CML]R[Arg10]_]	(y)Intensity_[_TVTAMDVVYALK[CML]R[Arg10]_]	Condition
32.18046951	9.849233627	32.18046951	9.485910416	Ctrl
32.19117737	11.00109863	32.19117737	11.60624123	Ctrl
32.20188522	9.72642231	32.20188522	10.10105991	Ctrl
32.21259308	10.1217308	32.21259308	10.35708141	Ctrl
32.22330093	10.2871418	32.22330093	9.615280151	Ctrl
32.23400879	10.89859867	32.23400879	9.929911613	Ctrl
32.24471664	10.75800419	32.24471664	11.02280235	Ctrl
32.2554245	10.62639809	32.2554245	11.39454937	Ctrl
32.26613235	9.535624504	32.26613235	9.40485096	Ctrl
32.27684021	3885.520264	32.27684021	11.25537872	Ctrl
32.28754807	1017.801697	32.28754807	10.48878479	Ctrl
32.29825592	11.1894598	32.29825592	10.22554398	Ctrl
32.30896378	10.71831894	32.30896378	10.38910866	Ctrl
32.31967163	10.28351593	32.31967163	10.71374321	Ctrl
32.33037949	9.868328094	32.33037949	11.17475605	Ctrl
32.34108734	9.610305786	32.34108734	11.21226692	Ctrl
32.3517952	9.436459541	32.3517952	10.89325237	Ctrl
32.36250305	2165.779785	32.36250305	10.28565216	Ctrl
32.37321091	5462.633789	32.37321091	9.438222885	Ctrl
32.38391876	7709.968262	32.38391876	9.250674248	Ctrl
32.39462662	9405.734375	32.39462662	9.608372688	Ctrl
32.40533447	9165.404297	32.40533447	10.30490589	Ctrl
32.41604233	7912.379883	32.41604233	11.28061295	Ctrl
32.42675018	8443.910156	32.42675018	11.40510273	Ctrl
32.43745804	9908.867188	32.43745804	10.82927418	Ctrl
32.44816589	10609.29883	32.44816589	10.10478401	Ctrl
32.45887375	10963.23242	32.45887375	9.504684448	Ctrl
32.4695816	11505.4082	32.4695816	10.8220005	Ctrl
32.48028946	12638.06934	32.48028946	10.46198368	Ctrl
32.49099731	12276.94629	32.49099731	9.91898632	Ctrl
32.50170517	8923.3125	32.50170517	11.22119713	Ctrl
32.51241302	7970.006836	32.51241302	599.4263306	Ctrl
32.52312088	8955.067383	32.52312088	1111.215454	Ctrl
32.53382874	11516.17773	32.53382874	1278.212158	Ctrl
32.54453659	10016.56543	32.54453659	4474.664063	Ctrl
32.55524445	5349.205078	32.55524445	4171.119141	Ctrl
32.5659523	10.84518337	32.5659523	1171.389648	Ctrl
32.57666016	9.902244568	32.57666016	6853.437988	Ctrl
32.58736801	10.26723766	32.58736801	7408.103516	Ctrl
32.59807587	10.89208031	32.59807587	5209.866211	Ctrl
32.60878372	11.19660473	32.60878372	3017.77832	Ctrl
32.61949158	10.74895763	32.61949158	3285.926514	Ctrl
32.63019943	9.970018387	32.63019943	3962.113525	Ctrl
32.64090729	8.981703758	32.64090729	4168.890625	Ctrl
32.65161514	10.42697144	32.65161514	3692.112549	Ctrl
32.662323	10.68017387	32.662323	2778.659912	Ctrl
32.67303085	10.23715782	32.67303085	1637.324829	Ctrl
32.68373871	10.34057999	32.68373871	3271.959473	Ctrl
32.69444656	10.46226406	32.69444656	3796.015381	Ctrl
32.70515442	10.41359615	32.70515442	3316.294678	Ctrl
32.71586227	9.958978653	32.71586227	1429.531494	Ctrl
32.72657013	9.561864853	32.72657013	831.539917	Ctrl
32.73727798	9.776528358	32.73727798	936.4949341	Ctrl
32.74798584	10.73441982	32.74798584	1648.80481	Ctrl
32.7586937	10.91831207	32.7586937	2253.328613	Ctrl
32.76940155	11.15413666	32.76940155	2248.359619	Ctrl
32.78010941	11.3382225	32.78010941	1565.377319	Ctrl
32.79081726	11.04859447	32.79081726	438.8499451	Ctrl
32.80152512	1710.194824	32.80152512	6125.20459	Ctrl
32.81223297	2624.811768	32.81223297	13645.2373	Ctrl
32.82294083	291.4499512	32.82294083	11627.7998	Ctrl
32.83364868	10.10470295	32.83364868	8683.058594	Ctrl
32.84435654	10.60849953	32.84435654	7725.531738	Ctrl
32.85506439	9.975322723	32.85506439	11107.68066	Ctrl
32.86577225	10.53612995	32.86577225	6539.517578	Ctrl
32.8764801	729.4650269	32.8764801	1962.172607	Ctrl
32.88718796	1151.445068	32.88718796	11.26332474	Ctrl
32.89789581	452.4484558	32.89789581	10.61768532	Ctrl
32.90860367	829.8392944	32.90860367	10.3895216	Ctrl
32.91931152	565.1179199	32.91931152	10.61886406	Ctrl
32.93001938	10.59205341	32.93001938	874.6077881	Ctrl
32.94072723	430.209198	32.94072723	916.4480591	Ctrl
32.95143509	683.4383545	32.95143509	10.76157188	Ctrl
32.96214294	1107.133667	32.96214294	9.835426331	Ctrl
32.9728508	1019.181213	32.9728508	10.13464165	Ctrl
32.98355865	920.7553711	32.98355865	9.63336277	Ctrl
32.99426651	989.3693237	32.99426651	1465.456299	Ctrl
33.00497437	395.9645691	33.00497437	2914.795898	Ctrl
33.01568222	10.52915287	33.01568222	1443.924683	Ctrl
33.02639008	650.7423096	33.02639008	10.23541641	Ctrl
33.03709793	446.7617493	33.03709793	9.785651207	Ctrl
33.04780579	10.63679218	33.04780579	10.00967121	Ctrl
33.05851364	11.46611786	33.05851364	10.36704922	Ctrl
33.0692215	11.82419872	33.0692215	10.63935375	Ctrl
33.07992935	11.60024548	33.07992935	10.75683975	Ctrl
33.09063721	10.91001034	33.09063721	11.00813484	Ctrl
33.10134506	10.73883724	33.10134506	11.31975746	Ctrl
33.11205292	11.18259239	33.11205292	11.00903702	Ctrl
33.12276077	11.804739	33.12276077	10.60158443	Ctrl
33.13346863	11.15453053	33.13346863	9.525266647	Ctrl
33.14417648	1065.811646	33.14417648	9.100894928	Ctrl
33.15488434	1898.539673	33.15488434	10.22159863	Ctrl
33.16559219	2936.935547	33.16559219	10.33431816	Ctrl
33.17630005	5175.620605	33.17630005	952.9674683	Ctrl
33.1870079	7736.687012	33.1870079	1050.407959	Ctrl
33.19771576	9810.53418	33.19771576	10.86092949	Ctrl
33.20842361	11980.30859	33.20842361	1069.368286	Ctrl
33.21913147	15761.8916	33.21913147	1948.325439	Ctrl
33.22983932	14414.97852	33.22983932	861.9295654	Ctrl
33.24054718	11338.39355	33.24054718	888.1700439	Ctrl
33.25125504	10562.21289	33.25125504	980.394043	Ctrl
33.26196289	8669.764648	33.26196289	674.4886475	Ctrl
33.27267075	6521.384277	33.27267075	737.9529419	Ctrl
33.2833786	4060.07373	33.2833786	10.81999016	Ctrl
33.29408646	3206.161133	33.29408646	10.62142944	Ctrl
33.30479431	3130.624756	33.30479431	9.704726219	Ctrl
33.31550217	2394.598877	33.31550217	9.510869026	Ctrl
33.32621002	1849.049316	33.32621002	9.642282486	Ctrl
33.33691788	712.2438965	33.33691788	10.09219742	Ctrl
33.34762573	491.5465698	33.34762573	11.04080772	Ctrl
33.35833359	976.6848145	33.35833359	2703.232422	Ctrl
33.36904144	455.9395752	33.36904144	21663.74023	Ctrl
33.3797493	347.5786133	33.3797493	74983.99219	Ctrl
33.39045715	976.2632446	33.39045715	175037.8438	Ctrl
33.40116501	3763.262207	33.40116501	336102.7813	Ctrl
33.41187286	8421.802734	33.41187286	576541	Ctrl
33.42258072	16292.14746	33.42258072	918616	Ctrl
33.43328857	25241.2207	33.43328857	1276986.75	Ctrl
33.44399643	40343.80078	33.44399643	1675670.5	Ctrl
33.45470428	49438.19141	33.45470428	2099065	Ctrl
33.46541214	51990.11719	33.46541214	2257710	Ctrl
33.47612	50809.65625	33.47612	2209781.25	Ctrl
33.48682785	45537.53125	33.48682785	1928305.125	Ctrl
33.49753571	40243.61328	33.49753571	1575814.375	Ctrl
33.50824356	32130.30859	33.50824356	1292517.375	Ctrl
33.51895142	22355.74219	33.51895142	886952.6875	Ctrl
33.52965927	14983.11621	33.52965927	577597	Ctrl
33.54036713	8031.442871	33.54036713	365550.75	Ctrl
33.55107498	3992.747314	33.55107498	248099.7188	Ctrl
33.56178284	1426.908447	33.56178284	176004.8906	Ctrl
33.57249069	736.2971191	33.57249069	135301.6875	Ctrl
33.58319855	1108.074097	33.58319855	116802.0781	Ctrl
33.5939064	423.0830994	33.5939064	94910.82813	Ctrl
33.60461426	10.73646545	33.60461426	85873.65625	Ctrl
33.61532211	10.55732155	33.61532211	62427.01953	Ctrl
33.62602997	9.781451225	33.62602997	51200.91797	Ctrl
33.63673782	9.785863876	33.63673782	46936.79297	Ctrl
33.64744568	223.2380371	33.64744568	40233.92578	Ctrl
33.65815353	159.5892334	33.65815353	31550.02148	Ctrl
33.66886139	10.56454372	33.66886139	28350.83008	Ctrl
33.67956924	10.61837959	33.67956924	28726.07813	Ctrl
33.6902771	10.70985317	33.6902771	29365.48633	Ctrl
33.70098495	10.46230602	33.70098495	29628.70313	Ctrl
33.71169281	10.93052292	33.71169281	25465.42188	Ctrl
33.72240067	11.2381506	33.72240067	26143.71484	Ctrl
33.73310852	229.20784	33.73310852	24696.55273	Ctrl
33.74381638	389.4367065	33.74381638	26501.80859	Ctrl
33.75452423	169.5131073	33.75452423	33612.41016	Ctrl
33.76523209	377.9336548	33.76523209	30831.29492	Ctrl
33.77593994	675.2174683	33.77593994	31295.75195	Ctrl
33.7866478	584.104126	33.7866478	29886.74219	Ctrl
33.79735565	484.7098694	33.79735565	33387.0625	Ctrl
33.80806351	601.0100708	33.80806351	39285.07031	Ctrl
33.81877136	648.819519	33.81877136	36278.47266	Ctrl
33.82947922	566.282959	33.82947922	27615.69336	Ctrl
33.84018707	770.6339111	33.84018707	23809.30859	Ctrl
33.85089493	401.1907959	33.85089493	22105.41797	Ctrl
33.86160278	10.84642792	33.86160278	18621.63281	Ctrl
33.87231064	10.9683857	33.87231064	21911.54297	Ctrl
33.88301849	10.93956566	33.88301849	19586.91797	Ctrl
33.89372635	673.6431885	33.89372635	17607.7168	Ctrl
33.9044342	484.6065369	33.9044342	11689.52051	Ctrl
33.91514206	10.93379784	33.91514206	8580.507813	Ctrl
33.92584991	10.03094482	33.92584991	11179.32324	Ctrl
33.93655777	10.25727558	33.93655777	6974.528809	Ctrl
33.94726563	1103.350464	33.94726563	7339.043457	Ctrl
33.95797348	2340.202393	33.95797348	7985.942383	Ctrl
33.96868134	2429.735596	33.96868134	13389.44336	Ctrl
33.97938919	2927.634521	33.97938919	5105.446289	Ctrl
33.99009705	3577.866211	33.99009705	6901.420898	Ctrl
34.0008049	4834.172852	34.0008049	11324.57129	Ctrl
34.01151276	3860.265137	34.01151276	8186.458496	Ctrl
34.02222061	3548.02832	34.02222061	8826.774414	Ctrl
34.03292847	3965.356201	34.03292847	14331.47852	Ctrl
34.04363632	4950.341797	34.04363632	11110.50488	Ctrl
34.05434418	5526.675781	34.05434418	11902.57813	Ctrl
34.06505203	7170.033203	34.06505203	10162.15527	Ctrl
34.07575989	8398.927734	34.07575989	10715.81738	Ctrl
34.08646774	8209.055664	34.08646774	9762.713867	Ctrl
34.0971756	12742.34473	34.0971756	10005.78711	Ctrl
34.10788345	14911.59277	34.10788345	9215.961914	Ctrl
34.11859131	16781.72461	34.11859131	3655.799316	Ctrl
34.12929916	19218.60742	34.12929916	6991.545898	Ctrl
34.14000702	25559.65234	34.14000702	3972.0271	Ctrl
34.15071487	18132.78125	34.15071487	8789.28125	Ctrl
34.16142273	21739.16602	34.16142273	2674.866943	Ctrl
34.17213058	17662.96289	34.17213058	1906.004028	Ctrl
34.18283844	17381.47852	34.18283844	6689.510742	Ctrl
34.1935463	13286.41406	34.1935463	1183.238159	Ctrl
34.20425415	9234.865234	34.20425415	3882.301025	Ctrl
34.21496201	9044.603516	34.21496201	6512.522461	Ctrl
34.22566986	5864.502441	34.22566986	3461.745117	Ctrl
34.23637772	8824.128906	34.23637772	9800.876953	Ctrl
34.24708557	11.24400806	34.24708557	11.31311607	Ctrl
34.25779343	11.09175777	34.25779343	11.24450684	Ctrl
34.26850128	11.41969872	34.26850128	9.34748745	Ctrl
34.27920914	11.39979649	34.27920914	9.960824966	Ctrl
32.16556549	11.34217262	32.16556549	9.203077316	0.5mM
32.17627335	11.3760891	32.17627335	9.795834541	0.5mM
32.1869812	10.70698261	32.1869812	9.141116142	0.5mM
32.19768906	10.92729759	32.19768906	11.12386322	0.5mM
32.20839691	9.953419685	32.20839691	9.962417603	0.5mM
32.21910477	11.1651926	32.21910477	10.25023842	0.5mM
32.22981262	11.5159111	32.22981262	10.77441788	0.5mM
32.24052048	10.12767887	32.24052048	9.880172729	0.5mM
32.25122833	9.618453979	32.25122833	10.27573586	0.5mM
32.26193619	9288.561523	32.26193619	3244.50708	0.5mM
32.27264404	8425.237305	32.27264404	5368.701172	0.5mM
32.2833519	7973.492188	32.2833519	4442.51709	0.5mM
32.29405975	7523.366211	32.29405975	3132.129883	0.5mM
32.30476761	3772.756592	32.30476761	3094.159668	0.5mM
32.31547546	11.53138542	32.31547546	3215.878906	0.5mM
32.32618332	2356.691895	32.32618332	3800.42627	0.5mM
32.33689117	4695.693848	32.33689117	4441.393555	0.5mM
32.34759903	4775.632324	32.34759903	5582.376465	0.5mM
32.35830688	4844.854004	32.35830688	6781.190918	0.5mM
32.36901474	2418.124512	32.36901474	6404.245117	0.5mM
32.3797226	24.4793148	32.3797226	5845.046387	0.5mM
32.39043045	1818.994507	32.39043045	4271.213867	0.5mM
32.40113831	3573.875488	32.40113831	2584.063965	0.5mM
32.41184616	1779.591431	32.41184616	2897.984863	0.5mM
32.42255402	10.876297	32.42255402	3427.48999	0.5mM
32.43326187	10.87048054	32.43326187	2317.840576	0.5mM
32.44396973	10.81021118	32.44396973	1227.840454	0.5mM
32.45467758	10.57558537	32.45467758	1403.033813	0.5mM
32.46538544	10.28565025	32.46538544	1556.222656	0.5mM
32.47609329	10.60584068	32.47609329	1965.614014	0.5mM
32.48680115	11.93329716	32.48680115	3079.064209	0.5mM
32.497509	12.052948	32.497509	10695.00684	0.5mM
32.50821686	11.4031477	32.50821686	11085.06055	0.5mM
32.51892471	206.2949524	32.51892471	34.31851196	0.5mM
32.52963257	2059.06958	32.52963257	11.26936817	0.5mM
32.54034042	1395.710449	32.54034042	287.3197021	0.5mM
32.55104828	10.61772346	32.55104828	972.9211426	0.5mM
32.56175613	9.98506546	32.56175613	2848.270508	0.5mM
32.57246399	10.7868824	32.57246399	1679.043701	0.5mM
32.58317184	11.27650833	32.58317184	594.7946167	0.5mM
32.5938797	10.85164928	32.5938797	2590.314453	0.5mM
32.60458755	9.93746376	32.60458755	1138.430542	0.5mM
32.61529541	9.701733589	32.61529541	10.9198637	0.5mM
32.62600327	10.09623814	32.62600327	11.26901817	0.5mM
32.63671112	10.85165977	32.63671112	10.93984985	0.5mM
32.64741898	10.4775219	32.64741898	571.7302246	0.5mM
32.65812683	9.881859779	32.65812683	1281.759399	0.5mM
32.66883469	10.23929405	32.66883469	299.7253723	0.5mM
32.67954254	10.24364281	32.67954254	10.59658051	0.5mM
32.6902504	9.90653038	32.6902504	10.55949116	0.5mM
32.70095825	9.153312683	32.70095825	9.689967155	0.5mM
32.71166611	10.45369339	32.71166611	9.807291031	0.5mM
32.72237396	11.14413071	32.72237396	10.04262924	0.5mM
32.73308182	11.12319946	32.73308182	10.18650436	0.5mM
32.74378967	10.55103302	32.74378967	10.71183968	0.5mM
32.75449753	11.00779915	32.75449753	11.1580286	0.5mM
32.76520538	11.43904305	32.76520538	11.54867744	0.5mM
32.77591324	9.897651672	32.77591324	12.07252312	0.5mM
32.78662109	1308.943115	32.78662109	11.51337147	0.5mM
32.79732895	4953.777832	32.79732895	10.71289921	0.5mM
32.8080368	12179.62109	32.8080368	10.69104671	0.5mM
32.81874466	13126.66699	32.81874466	1585.075439	0.5mM
32.82945251	20907.60352	32.82945251	2286.19043	0.5mM
32.84016037	34413.51172	32.84016037	1040.708862	0.5mM
32.85086823	20812.63867	32.85086823	1980.838623	0.5mM
32.86157608	17882.52344	32.86157608	1581.828735	0.5mM
32.87228394	20627.74805	32.87228394	10.79422092	0.5mM
32.88299179	19485.26953	32.88299179	10.39169407	0.5mM
32.89369965	12842.26367	32.89369965	10.43006229	0.5mM
32.9044075	8163.910156	32.9044075	10.79443169	0.5mM
32.91511536	7362.894043	32.91511536	10.24397469	0.5mM
32.92582321	6959.800781	32.92582321	11.36585522	0.5mM
32.93653107	3636.637207	32.93653107	10.05318832	0.5mM
32.94723892	4887.241211	32.94723892	9.737948418	0.5mM
32.95794678	2464.196777	32.95794678	10.2023468	0.5mM
32.96865463	2110.529541	32.96865463	9.16332531	0.5mM
32.97936249	2012.418945	32.97936249	11.13127232	0.5mM
32.99007034	1724.564209	32.99007034	11.07385349	0.5mM
33.0007782	2558.406494	33.0007782	9.65576458	0.5mM
33.01148605	1565.218506	33.01148605	10.10155678	0.5mM
33.02219391	761.6491699	33.02219391	521.1464233	0.5mM
33.03290176	1652.256348	33.03290176	6545.900879	0.5mM
33.04360962	2021.043579	33.04360962	18875.46289	0.5mM
33.05431747	3112.611084	33.05431747	54891.14844	0.5mM
33.06502533	7144.024902	33.06502533	119589.3047	0.5mM
33.07573318	20628.96094	33.07573318	233067.0313	0.5mM
33.08644104	43149.58594	33.08644104	447718.125	0.5mM
33.0971489	81427.09375	33.0971489	735559.8125	0.5mM
33.10785675	112813.6875	33.10785675	1144316.5	0.5mM
33.11856461	165933.0469	33.11856461	1664792	0.5mM
33.12927246	240754.0625	33.12927246	2055660.5	0.5mM
33.13998032	275259.5	33.13998032	2520252.5	0.5mM
33.15068817	307682.875	33.15068817	2722142	0.5mM
33.16139603	293589.4688	33.16139603	2287489.25	0.5mM
33.17210388	265353.0938	33.17210388	2096919.875	0.5mM
33.18281174	200597.0938	33.18281174	1458206.375	0.5mM
33.19351959	159374	33.19351959	1134608.75	0.5mM
33.20422745	106115.6484	33.20422745	940605.1875	0.5mM
33.2149353	78941.45313	33.2149353	595159.875	0.5mM
33.22564316	49374.78516	33.22564316	372536.9375	0.5mM
33.23635101	34767.11719	33.23635101	243730.4688	0.5mM
33.24705887	22846.96289	33.24705887	175771.9688	0.5mM
33.25776672	19446.33398	33.25776672	138157.6563	0.5mM
33.26847458	9884.725586	33.26847458	101651.9688	0.5mM
33.27918243	8821.950195	33.27918243	87680.96094	0.5mM
33.28989029	5062.217773	33.28989029	65138.38281	0.5mM
33.30059814	4797.13623	33.30059814	64635.9375	0.5mM
33.311306	4872.929199	33.311306	49482.57031	0.5mM
33.32201385	2085.119873	33.32201385	36877.11719	0.5mM
33.33272171	1823.254761	33.33272171	42576.26953	0.5mM
33.34342957	560.7039185	33.34342957	30873.9043	0.5mM
33.35413742	2385.334961	33.35413742	28051.69531	0.5mM
33.36484528	1407.659424	33.36484528	29708.77539	0.5mM
33.37555313	1850.849365	33.37555313	23721.76172	0.5mM
33.38626099	2029.099854	33.38626099	22636.46094	0.5mM
33.39696884	3687.325684	33.39696884	20833.45898	0.5mM
33.4076767	2127.317871	33.4076767	25487.02344	0.5mM
33.41838455	1885.592773	33.41838455	15489.10645	0.5mM
33.42909241	1940.401733	33.42909241	24064.45898	0.5mM
33.43980026	1079.277954	33.43980026	23375.5332	0.5mM
33.45050812	2380.079834	33.45050812	19893.96094	0.5mM
33.46121597	3197.352295	33.46121597	28537.67383	0.5mM
33.47192383	2625.219971	33.47192383	31485.70313	0.5mM
33.48263168	1920.02832	33.48263168	32047.02539	0.5mM
33.49333954	1584.074707	33.49333954	34856.83203	0.5mM
33.50404739	821.1158447	33.50404739	47787.22266	0.5mM
33.51475525	293.8494873	33.51475525	36532.37891	0.5mM
33.5254631	1136.043945	33.5254631	34492.35156	0.5mM
33.53617096	10.7413578	33.53617096	33763.63281	0.5mM
33.54687881	11.52320576	33.54687881	28232.03711	0.5mM
33.55758667	271.9731445	33.55758667	26149.44141	0.5mM
33.56829453	1041.563721	33.56829453	18016.3457	0.5mM
33.57900238	251.0449066	33.57900238	25095.29688	0.5mM
33.58971024	1879.817871	33.58971024	12874.37402	0.5mM
33.60041809	4255.137695	33.60041809	23551.81445	0.5mM
33.61112595	3101.955811	33.61112595	20249.25195	0.5mM
33.6218338	3097.725098	33.6218338	20128.84375	0.5mM
33.63254166	4342.459473	33.63254166	19388.30859	0.5mM
33.64324951	4919.646484	33.64324951	17247.85156	0.5mM
33.65395737	5954.060547	33.65395737	13505.62402	0.5mM
33.66466522	6213.817383	33.66466522	14236.38867	0.5mM
33.67537308	6447.608887	33.67537308	7977.150391	0.5mM
33.68608093	5988.398926	33.68608093	12180.35352	0.5mM
33.69678879	3902.48584	33.69678879	11305.65234	0.5mM
33.70749664	3084.421875	33.70749664	12850.90039	0.5mM
33.7182045	2011.654053	33.7182045	12899.09961	0.5mM
33.72891235	1692.702637	33.72891235	10098.63574	0.5mM
33.73962021	1351.092407	33.73962021	14863.66992	0.5mM
33.75032806	800.8161011	33.75032806	12606.80469	0.5mM
33.76103592	10.83206844	33.76103592	11721.06543	0.5mM
33.77174377	433.9734497	33.77174377	8015.49707	0.5mM
33.78245163	2264.516357	33.78245163	8290.046875	0.5mM
33.79315948	3007.948975	33.79315948	10102.22363	0.5mM
33.80386734	3228.201904	33.80386734	7635.271484	0.5mM
33.8145752	4757.946289	33.8145752	8871.753906	0.5mM
33.82528305	6828.925293	33.82528305	10057.42773	0.5mM
33.83599091	8350.245117	33.83599091	7967.504883	0.5mM
33.84669876	8525.560547	33.84669876	802.8076172	0.5mM
33.85740662	8707.388672	33.85740662	7825.168457	0.5mM
33.86811447	7675.161133	33.86811447	4117.617188	0.5mM
33.87882233	6361.647949	33.87882233	7417.473633	0.5mM
33.88953018	9389.075195	33.88953018	10.38785744	0.5mM
33.90023804	9167.731445	33.90023804	9.971986771	0.5mM
33.91094589	7668.051758	33.91094589	727.6052246	0.5mM
33.92165375	8581.561523	33.92165375	6970.053711	0.5mM
33.9323616	7822.418457	33.9323616	9.954579353	0.5mM
33.94306946	6266.608887	33.94306946	960.0309448	0.5mM
33.95377731	5825.148926	33.95377731	2706.858887	0.5mM
33.96448517	4403.529785	33.96448517	10.58530235	0.5mM
33.97519302	3429.378418	33.97519302	2608.197998	0.5mM
33.98590088	590.2105103	33.98590088	5102.154785	0.5mM
33.99660873	1859.585205	33.99660873	5918.015625	0.5mM
34.00731659	1713.562012	34.00731659	4394.205566	0.5mM
34.01802444	9.801282883	34.01802444	3306.093506	0.5mM
34.0287323	10.33967781	34.0287323	10.14075375	0.5mM
34.03944016	10.07554531	34.03944016	1796.421631	0.5mM
34.05014801	10.40911865	34.05014801	4863.425293	0.5mM
34.06085587	11.29604912	34.06085587	1632.844116	0.5mM
34.07156372	11.67372322	34.07156372	5427.226563	0.5mM
34.08227158	12.27873611	34.08227158	7590.902832	0.5mM
34.09297943	10.05576229	34.09297943	3896.096924	0.5mM
34.10368729	10.42902374	34.10368729	7476.025391	0.5mM
34.11439514	10.39628506	34.11439514	11818.3916	0.5mM
34.125103	9.412876129	34.125103	5866.250488	0.5mM
34.13581085	10.60542774	34.13581085	7587.196289	0.5mM
34.14651871	10.36122513	34.14651871	8769.932617	0.5mM
34.15722656	11.12670517	34.15722656	7143.043945	0.5mM
34.16793442	397.0737	34.16793442	5541.661133	0.5mM
34.17864227	14.08352089	34.17864227	748.3435669	0.5mM
34.18935013	61.76746368	34.18935013	8424.567383	0.5mM
34.20005798	617.2330322	34.20005798	3719.536377	0.5mM
34.21076584	698.2097168	34.21076584	820.3278198	0.5mM
34.22147369	309.7272644	34.22147369	2314.915039	0.5mM
34.23218155	272.0229187	34.23218155	1638.504517	0.5mM
34.2428894	10.51097488	34.2428894	1440.439087	0.5mM
34.25359726	11.33305931	34.25359726	10.50137043	0.5mM
34.26430511	10.04355621	34.26430511	9.89508152	0.5mM
34.27501297	10.50059986	34.27501297	12.01791668	0.5mM
32.1652565	11.34217262	32.1652565	9.203077316	2mM
32.17596436	11.3760891	32.17596436	9.795834541	2mM
32.18667221	10.70698261	32.18667221	9.141116142	2mM
32.19738007	10.92729759	32.19738007	11.12386322	2mM
32.20808792	9.953419685	32.20808792	9.962417603	2mM
32.21879578	11.1651926	32.21879578	10.25023842	2mM
32.22950363	11.5159111	32.22950363	10.77441788	2mM
32.24021149	10.12767887	32.24021149	9.880172729	2mM
32.25091934	9.618453979	32.25091934	10.27573586	2mM
32.2616272	4362.083984	32.2616272	1511.278076	2mM
32.27233505	3854.220215	32.27233505	1542.843018	2mM
32.28304291	1927.951538	32.28304291	1656.548584	2mM
32.29375076	11.28389359	32.29375076	1780.08374	2mM
32.30445862	10.09911919	32.30445862	1284.19458	2mM
32.31516647	23.63888359	32.31516647	717.2119751	2mM
32.32587433	1553.260498	32.32587433	2538.508057	2mM
32.33658218	3037.075439	32.33658218	4620.239258	2mM
32.34729004	1505.269531	32.34729004	10447.30762	2mM
32.35799789	52.2183876	32.35799789	16659.94727	2mM
32.36870575	1819.875732	32.36870575	10870.39844	2mM
32.3794136	3474.220703	32.3794136	3979.13208	2mM
32.39012146	1707.778198	32.39012146	3673.307373	2mM
32.40082932	86.48069763	32.40082932	3908.230469	2mM
32.41153717	1957.730469	32.41153717	3372.581543	2mM
32.42224503	3643.735596	32.42224503	2780.671631	2mM
32.43295288	1663.258423	32.43295288	3740.747314	2mM
32.44366074	10.24531937	32.44366074	4550.524414	2mM
32.45436859	10.78475761	32.45436859	1239.284668	2mM
32.46507645	10.54809856	32.46507645	10.44697571	2mM
32.4757843	10.58838272	32.4757843	9.677243233	2mM
32.48649216	11.84489727	32.48649216	11.09139538	2mM
32.49720001	12.14612007	32.49720001	10.4361515	2mM
32.50790787	11.34844112	32.50790787	9.957247734	2mM
32.51861572	9.456271172	32.51861572	10.94412041	2mM
32.52932358	10.5694313	32.52932358	11.32090569	2mM
32.54003143	10.46717262	32.54003143	11.1255455	2mM
32.55073929	9.797394753	32.55073929	10.38346291	2mM
32.56144714	10.57793999	32.56144714	9.728103638	2mM
32.572155	11.01298904	32.572155	10.12141323	2mM
32.58286285	11.07127571	32.58286285	10.9605999	2mM
32.59357071	10.53409672	32.59357071	10.90258026	2mM
32.60427856	9.544518471	32.60427856	10.98048306	2mM
32.61498642	9.558678627	32.61498642	11.05584526	2mM
32.62569427	11.00466728	32.62569427	11.03247356	2mM
32.63640213	10.46024799	32.63640213	10.78848934	2mM
32.64710999	10.27829933	32.64710999	10.56341362	2mM
32.65781784	304.192688	32.65781784	10.40479088	2mM
32.6685257	2527.281738	32.6685257	10.68534279	2mM
32.67923355	5426.405273	32.67923355	10.28530312	2mM
32.68994141	8338.054688	32.68994141	201.2814484	2mM
32.70064926	10495.15625	32.70064926	1386.693848	2mM
32.71135712	13270.55859	32.71135712	844.5835571	2mM
32.72206497	15869.83887	32.72206497	307.0126953	2mM
32.73277283	18031.61523	32.73277283	1308.237915	2mM
32.74348068	21638.45703	32.74348068	581.3427124	2mM
32.75418854	20967.42773	32.75418854	11.11188126	2mM
32.76489639	16702.41211	32.76489639	12.13306999	2mM
32.77560425	13343.19531	32.77560425	11.74396706	2mM
32.7863121	9562.55957	32.7863121	11.06223392	2mM
32.79701996	5749.628906	32.79701996	10.32364178	2mM
32.80772781	2473.185791	32.80772781	10.65138912	2mM
32.81843567	2742.669434	32.81843567	11.22120953	2mM
32.82914352	3283.932617	32.82914352	11.60782433	2mM
32.83985138	2912.439453	32.83985138	11.22352123	2mM
32.85055923	2293.624023	32.85055923	11.21378708	2mM
32.86126709	1792.8573	32.86126709	11.07217503	2mM
32.87197495	1475.455688	32.87197495	10.63082886	2mM
32.8826828	1703.807495	32.8826828	10.48948956	2mM
32.89339066	745.8781738	32.89339066	9.93530941	2mM
32.90409851	596.980835	32.90409851	10.63788414	2mM
32.91480637	2245.465332	32.91480637	11.34388924	2mM
32.92551422	3537.926758	32.92551422	9.737204552	2mM
32.93622208	19241.72656	32.93622208	9467.15625	2mM
32.94692993	46618.69531	32.94692993	30876.65234	2mM
32.95763779	102030.5625	32.95763779	68570.13281	2mM
32.96834564	219556.25	32.96834564	159483.2813	2mM
32.9790535	413399.6875	32.9790535	258415.4844	2mM
32.98976135	708078.9375	32.98976135	506679.4375	2mM
33.00046921	1085256.25	33.00046921	722986.1875	2mM
33.01117706	1561309.75	33.01117706	1038283	2mM
33.02188492	2047460.25	33.02188492	1518482	2mM
33.03259277	2371213	33.03259277	1664300	2mM
33.04330063	2749119	33.04330063	1878521.625	2mM
33.05400848	2728853.25	33.05400848	1760967.5	2mM
33.06471634	2590319	33.06471634	1604073.5	2mM
33.07542419	2232142	33.07542419	1375721.625	2mM
33.08613205	1927716.5	33.08613205	990790.875	2mM
33.0968399	1545233.25	33.0968399	721544.625	2mM
33.10754776	971334.3125	33.10754776	420282.1875	2mM
33.11825562	685617.125	33.11825562	325653.1875	2mM
33.12896347	430048.1875	33.12896347	201550.4531	2mM
33.13967133	298276.2813	33.13967133	141472.5938	2mM
33.15037918	214066.5313	33.15037918	110809.5547	2mM
33.16108704	168117.2813	33.16108704	76013.375	2mM
33.17179489	129967.3438	33.17179489	62551.01563	2mM
33.18250275	117854.25	33.18250275	54062.71484	2mM
33.1932106	89679.71094	33.1932106	35694.35547	2mM
33.20391846	82002.14063	33.20391846	36553.64453	2mM
33.21462631	72529.23438	33.21462631	27182.6582	2mM
33.22533417	65357.68359	33.22533417	31515.7793	2mM
33.23604202	54118.69531	33.23604202	32073.98438	2mM
33.24674988	52666.54688	33.24674988	13737.12207	2mM
33.25745773	55661.32422	33.25745773	16289.69824	2mM
33.26816559	47945.83203	33.26816559	12244.49902	2mM
33.27887344	46349.11328	33.27887344	14805.30078	2mM
33.2895813	41928.09766	33.2895813	18083.08398	2mM
33.30028915	39101.14453	33.30028915	12736.0752	2mM
33.31099701	38380.80469	33.31099701	11025.70801	2mM
33.32170486	35927.47656	33.32170486	12713.61133	2mM
33.33241272	38055.90625	33.33241272	12178.9248	2mM
33.34312057	41673.80078	33.34312057	10966.34766	2mM
33.35382843	35979.77734	33.35382843	12028.4834	2mM
33.36453629	40177.93359	33.36453629	20490.34766	2mM
33.37524414	39089.76563	33.37524414	10879.88477	2mM
33.385952	41519.79688	33.385952	7944.375488	2mM
33.39665985	37554.99219	33.39665985	20122.27344	2mM
33.40736771	35791.55078	33.40736771	15025.375	2mM
33.41807556	39469.54297	33.41807556	20505.04102	2mM
33.42878342	40799.6875	33.42878342	19309.80664	2mM
33.43949127	37582.19922	33.43949127	11813.24023	2mM
33.45019913	31467.55859	33.45019913	11948.37793	2mM
33.46090698	28724.70117	33.46090698	14846.56152	2mM
33.47161484	24094.5957	33.47161484	15350.48926	2mM
33.48232269	20005.74609	33.48232269	12256.90039	2mM
33.49303055	14474.14844	33.49303055	14659.55469	2mM
33.5037384	14940.3623	33.5037384	11312.77246	2mM
33.51444626	16291.27148	33.51444626	9461.714844	2mM
33.52515411	15506.73438	33.52515411	14157.69238	2mM
33.53586197	13456.7002	33.53586197	16173.87402	2mM
33.54656982	18085.83398	33.54656982	16771.07031	2mM
33.55727768	14843.93164	33.55727768	13839.52637	2mM
33.56798553	16475.45117	33.56798553	13966.8291	2mM
33.57869339	17536.45117	33.57869339	14092.32617	2mM
33.58940125	16201.79395	33.58940125	12958.9707	2mM
33.6001091	11446.71875	33.6001091	7331.489746	2mM
33.61081696	12993.67285	33.61081696	11164.19336	2mM
33.62152481	12555.45605	33.62152481	18630.875	2mM
33.63223267	9849.234375	33.63223267	13839.22656	2mM
33.64294052	9559.457031	33.64294052	15245.25391	2mM
33.65364838	7752.01123	33.65364838	7462.75	2mM
33.66435623	8716.205078	33.66435623	6864.306641	2mM
33.67506409	6044.507324	33.67506409	7218.809082	2mM
33.68577194	9280.670898	33.68577194	6292.014648	2mM
33.6964798	9123.816406	33.6964798	136.749115	2mM
33.70718765	7587.566406	33.70718765	11.08786488	2mM
33.71789551	10787.12695	33.71789551	11.0339098	2mM
33.72860336	8525.392578	33.72860336	3334.354248	2mM
33.73931122	11081.10547	33.73931122	74.8372879	2mM
33.75001907	11361.52734	33.75001907	5959.903809	2mM
33.76072693	11975.18848	33.76072693	122.5088806	2mM
33.77143478	11553.26367	33.77143478	8.995437622	2mM
33.78214264	15079.50293	33.78214264	11.09563828	2mM
33.79285049	12642.38379	33.79285049	4624.996094	2mM
33.80355835	16454.5293	33.80355835	5055.025879	2mM
33.8142662	12867.27441	33.8142662	113.9082642	2mM
33.82497406	13429.91504	33.82497406	3818.895752	2mM
33.83568192	11588.02734	33.83568192	88.69417572	2mM
33.84638977	10639.43164	33.84638977	3435.983887	2mM
33.85709763	11982.50879	33.85709763	4464.472168	2mM
33.86780548	13186.55371	33.86780548	86.34024811	2mM
33.87851334	11921.86816	33.87851334	3816.223633	2mM
33.88922119	10165.49512	33.88922119	79.04844666	2mM
33.89992905	12874.12402	33.89992905	5047.578125	2mM
33.9106369	9412.441406	33.9106369	118.3743973	2mM
33.92134476	7520.238281	33.92134476	6288.568848	2mM
33.93205261	11421.68164	33.93205261	4063.751953	2mM
33.94276047	9254.988281	33.94276047	3457.09082	2mM
33.95346832	9153.201172	33.95346832	3804.860596	2mM
33.96417618	9839.023438	33.96417618	1547.327393	2mM
33.97488403	7886.068359	33.97488403	2114.405762	2mM
33.98559189	8474.851563	33.98559189	4074.281006	2mM
33.99629974	8807.776367	33.99629974	4871.708984	2mM
34.0070076	6226.230957	34.0070076	5084.32666	2mM
34.01771545	8729.178711	34.01771545	5811.972656	2mM
34.02842331	8401.022461	34.02842331	2251.822266	2mM
34.03913116	8299.676758	34.03913116	2353.336182	2mM
34.04983902	8562.693359	34.04983902	3290.718018	2mM
34.06054688	7914.926758	34.06054688	6251.052734	2mM
34.07125473	6998.072754	34.07125473	4530.216309	2mM
34.08196259	7879.466797	34.08196259	3214.032227	2mM
34.09267044	3586.467773	34.09267044	1958.676025	2mM
34.1033783	6617.974121	34.1033783	3178.433105	2mM
34.11408615	6669.24707	34.11408615	1628.32019	2mM
34.12479401	4786.741699	34.12479401	10.35981178	2mM
34.13550186	5110.92041	34.13550186	10.02555943	2mM
34.14620972	3184.113281	34.14620972	10.21504307	2mM
34.15691757	2253.614746	34.15691757	10.73562813	2mM
34.16762543	3721.451904	34.16762543	10.2487402	2mM
34.17833328	3137.962402	34.17833328	11.15788651	2mM
34.18904114	4869.313477	34.18904114	9.677009583	2mM
34.19974899	3127.034424	34.19974899	10.68019676	2mM
34.21045685	1720.497803	34.21045685	566.93573	2mM
34.2211647	2760.542725	34.2211647	3845.413086	2mM
34.23187256	3228.020508	34.23187256	2595.944824	2mM
34.24258041	3125.677246	34.24258041	5842.505371	2mM
34.25328827	11.33305931	34.25328827	10.50137043	2mM
34.26399612	10.04355621	34.26399612	9.89508152	2mM
34.27470398	10.50059986	34.27470398	12.01791668	2mM
