# Supplementary material for: Mapping protein carboxymethylation sites provides insights into their role in proteostasis and cell proliferation
Source: Nat Commun. 2021 Nov 18;12:6743. doi: 10.1038/s41467-021-26982-6 (PMC8602705; doi:10.1038/s41467-021-26982-6)
Supplement: Supplementary file 11 — Source Data [file 41467_2021_26982_MOESM11_ESM.zip › Figure 1/1H/Overlap_Huvec_Mef.csv]

	Unique.sites	is.CM	Experiment
7	P35579_K199	FALSE	Huvec
8	P40939_K326	FALSE	Huvec
15	P34955_K296	FALSE	Huvec
16	P34955_K300	FALSE	Huvec
24	P78417_K160	FALSE	Huvec
26	P13798_K103	FALSE	Huvec
27	Q9UPR3_K49	FALSE	Huvec
33	Q9BYT8_K687	FALSE	Huvec
34	P26641_K147	FALSE	Huvec
35	P35580_K1481	FALSE	Huvec
36	P35580_K1484	FALSE	Huvec
40	Q14315_K80	FALSE	Huvec
47	Q14204_K809	FALSE	Huvec
49	P12814_K162	FALSE	Huvec
50	P31949_K3	FALSE	Huvec
51	P83111_K240	FALSE	Huvec
52	P83111_K243	FALSE	Huvec
55	P49368_ProtNterm	FALSE	Huvec
57	P34955_K301	FALSE	Huvec
60	P04792_K114	FALSE	Huvec
61	P04792_K123	FALSE	Huvec
63	Q5T4S7_K1060	FALSE	Huvec
64	Q709C8_K2806	FALSE	Huvec
66	Q14192_K57	FALSE	Huvec
67	P12268_K511	FALSE	Huvec
70	P68104_K146	FALSE	Huvec
71	Q9UM54_K629	FALSE	Huvec
72	Q9UM54_K632	FALSE	Huvec
75	Q9UBV8_K187	FALSE	Huvec
77	Q9Y3C1_K47	FALSE	Huvec
78	P49585_K8	FALSE	Huvec
79	O15069_K1449	FALSE	Huvec
80	P09601_ProtNterm	FALSE	Huvec
82	P21333_K2289	FALSE	Huvec
91	Q7Z333_K1939	FALSE	Huvec
92	P51991_ProtNterm	FALSE	Huvec
93	Q92995_K99	FALSE	Huvec
95	Q9Y3I0_K504	FALSE	Huvec
97	O14880_K111	FALSE	Huvec
98	P54687_K2	FALSE	Huvec
99	P54687_K19	FALSE	Huvec
100	Q9NQ88_K50	FALSE	Huvec
101	P67809_K64	FALSE	Huvec
106	P35580_K203	FALSE	Huvec
111	P63313_K32	FALSE	Huvec
113	P67936_K153	FALSE	Huvec
114	P67936_K13	FALSE	Huvec
115	Q15366_K309	FALSE	Huvec
126	Q08211_K1057	FALSE	Huvec
127	P42356_K898	FALSE	Huvec
128	P42356_K900	FALSE	Huvec
130	P35579_K1352	FALSE	Huvec
131	P35579_K1099	FALSE	Huvec
132	P35579_K1104	FALSE	Huvec
133	P23381_K51	FALSE	Huvec
134	P62249_K60	FALSE	Huvec
135	P09211_ProtNterm	FALSE	Huvec
138	P04899_K193	FALSE	Huvec
139	O14949_K33	FALSE	Huvec
140	P55060_K736	FALSE	Huvec
141	P62701_K22	FALSE	Huvec
152	P48444_K322	FALSE	Huvec
153	P48444_K323	FALSE	Huvec
156	P22087_K121	FALSE	Huvec
162	P60903_K18	FALSE	Huvec
165	Q9Y285_K229	FALSE	Huvec
167	P09651_K105	FALSE	Huvec
168	P09651_K106	FALSE	Huvec
169	P62258_ProtNterm	FALSE	Huvec
170	O43719_K465	FALSE	Huvec
171	O43719_K473	FALSE	Huvec
172	Q05682_K631	FALSE	Huvec
173	Q05682_K632	FALSE	Huvec
174	P12268_K422	FALSE	Huvec
179	Q52LW3_K780	FALSE	Huvec
180	Q52LW3_K781	FALSE	Huvec
183	Q14240_K285	FALSE	Huvec
184	Q14240_K292	FALSE	Huvec
185	Q9UM54_K634	FALSE	Huvec
188	P62979_K27	FALSE	Huvec
191	P08758_K97	FALSE	Huvec
192	P08758_K101	FALSE	Huvec
193	O95352_K140	FALSE	Huvec
195	P23458_K859	FALSE	Huvec
196	P23458_K860	FALSE	Huvec
199	P62873_K57	FALSE	Huvec
200	P46779_K65	FALSE	Huvec
201	P49591_K323	FALSE	Huvec
202	Q9BRT6_K61	FALSE	Huvec
203	Q9BRT6_K67	FALSE	Huvec
204	O00425_K223	FALSE	Huvec
205	O00425_K228	FALSE	Huvec
206	Q9UHQ4_K163	FALSE	Huvec
207	Q9UHQ4_K167	FALSE	Huvec
208	Q9H223_K318	FALSE	Huvec
210	P29590_K487	FALSE	Huvec
211	P29590_K490	FALSE	Huvec
215	P45983_K68	FALSE	Huvec
217	P13716_ProtNterm	FALSE	Huvec
220	Q05519_K453	FALSE	Huvec
221	Q05519_K459	FALSE	Huvec
222	P68032_K86	FALSE	Huvec
224	O43149_K2020	FALSE	Huvec
225	Q6P9H4_K87	FALSE	Huvec
227	P47914_K149	FALSE	Huvec
228	P48643_ProtNterm	FALSE	Huvec
229	Q13263_K366	FALSE	Huvec
230	Q13263_K304	FALSE	Huvec
234	P08237_T2	FALSE	Huvec
235	P08237_K10	FALSE	Huvec
237	Q10567_K265	FALSE	Huvec
238	P09651_K350	FALSE	Huvec
239	P08758_K79	FALSE	Huvec
240	Q9BUF5_K379	FALSE	Huvec
241	Q15233_K190	FALSE	Huvec
242	Q15233_K198	FALSE	Huvec
243	P04083_K287	FALSE	Huvec
247	Q00341_K202	FALSE	Huvec
248	Q00341_K207	FALSE	Huvec
249	P62269_K34	FALSE	Huvec
251	P35579_K966	FALSE	Huvec
252	P35579_K1332	FALSE	Huvec
253	P35579_K1338	FALSE	Huvec
256	Q12904_K9	FALSE	Huvec
257	P48681_K1605	FALSE	Huvec
263	Q00839_K551	FALSE	Huvec
265	P31942_K76	FALSE	Huvec
266	P31942_K78	FALSE	Huvec
273	P13010_K363	FALSE	Huvec
274	P78417_K152	FALSE	Huvec
278	Q09666_K128	FALSE	Huvec
279	Q09666_K130	FALSE	Huvec
282	P49888_K284	FALSE	Huvec
283	P49888_K85	FALSE	Huvec
284	P49888_K93	FALSE	Huvec
285	P82664_K74	FALSE	Huvec
286	Q92598_K471	FALSE	Huvec
287	Q92598_K475	FALSE	Huvec
288	Q07020_K49	FALSE	Huvec
289	P32322_K215	FALSE	Huvec
290	P12268_K436	FALSE	Huvec
291	P12268_K438	FALSE	Huvec
292	Q05682_K645	FALSE	Huvec
293	P46779_K122	FALSE	Huvec
294	P46779_K127	FALSE	Huvec
295	Q8NHV1_K45	FALSE	Huvec
296	Q8NHV1_K49	FALSE	Huvec
297	Q9Y5K8_K213	FALSE	Huvec
298	Q9Y5K8_K215	FALSE	Huvec
299	Q9Y5K8_K218	FALSE	Huvec
300	Q13509_K58	FALSE	Huvec
303	P62328_S2	FALSE	Huvec
304	P62328_K4	FALSE	Huvec
305	O43324_K166	FALSE	Huvec
306	P15144_K724	FALSE	Huvec
307	P49790_K677	FALSE	Huvec
2	P16045_K128	FALSE	Mef
3	P16045_K13	FALSE	Mef
4	P16045_K19	FALSE	Mef
5	P14069_ProtNterm	FALSE	Mef
6	Q8VDD5_K1474	FALSE	Mef
7100	Q8VDD5_K1477	FALSE	Mef
8100	Q8VDD5_K938	FALSE	Mef
9	Q8VDD5_K1454	FALSE	Mef
10	Q8VDD5_K1492	FALSE	Mef
11	P07356_K302	FALSE	Mef
12	P07356_K204	FALSE	Mef
13	Q8BHN3_K472	FALSE	Mef
14	P26041_K448	FALSE	Mef
1510	P26041_K400	FALSE	Mef
2610	P22752_K119	FALSE	Mef
2710	P48678_K270	FALSE	Mef
28	Q9QXS1_K1581	FALSE	Mef
32	Q3U0V1_K647	FALSE	Mef
3410	Q8R323_K344	FALSE	Mef
3510	Q8BPM2_K134	FALSE	Mef
3610	Q8BPM2_K136	FALSE	Mef
37	P62965_K93	FALSE	Mef
38	P62965_K9	FALSE	Mef
39	P62965_K31	FALSE	Mef
4010	P62965_K39	FALSE	Mef
41	Q9DBJ1_K157	FALSE	Mef
4710	P10853_K109	FALSE	Mef
48	P10853_K47	FALSE	Mef
4910	P80318_ProtNterm	FALSE	Mef
5110	P63017_K550	FALSE	Mef
5210	P63017_K512	FALSE	Mef
53	P07091_K22	FALSE	Mef
54	P07091_K26	FALSE	Mef
5710	O35639_K263	FALSE	Mef
6610	Q61937_K32	FALSE	Mef
7010	P35550_K127	FALSE	Mef
74	P60843_K291	FALSE	Mef
7510	P06151_K224	FALSE	Mef
76	Q8JZQ9_K334	FALSE	Mef
7810	Q9R0Q7_K7	FALSE	Mef
81	P17742_K49	FALSE	Mef
88	P02301_K80	FALSE	Mef
9310	P10518_ProtNterm	FALSE	Mef
94	Q61598_K164	FALSE	Mef
96	B2RY56_K135	FALSE	Mef
9710	P24547_K511	FALSE	Mef
9810	P24547_K436	FALSE	Mef
9910	P24547_K438	FALSE	Mef
10010	P24547_K422	FALSE	Mef
103	P16858_K249	FALSE	Mef
105	P16858_K258	FALSE	Mef
10610	P16858_K261	FALSE	Mef
107	Q8BG05_K134	FALSE	Mef
108	Q8BG05_K127	FALSE	Mef
112	Q8BWY9_K18	FALSE	Mef
1141	Q9R0M6_K20	FALSE	Mef
117	Q6IRU2_K141	FALSE	Mef
118	Q9JKZ2_K555	FALSE	Mef
119	Q9JKZ2_K561	FALSE	Mef
120	P46935_K484	FALSE	Mef
121	O35495_K164	FALSE	Mef
122	P11440_K6	FALSE	Mef
124	P24452_ProtNterm	FALSE	Mef
125	Q9Z0E6_K372	FALSE	Mef
1261	Q91VI7_K164	FALSE	Mef
1271	Q91VI7_K168	FALSE	Mef
1281	Q91VI7_K282	FALSE	Mef
129	Q91VI7_K292	FALSE	Mef
1311	O08997_K60	FALSE	Mef
1321	Q80Y14_K55	FALSE	Mef
1331	P63168_K36	FALSE	Mef
1341	P21107_K218	FALSE	Mef
1351	P21107_K221	FALSE	Mef
136	P21107_K60	FALSE	Mef
1401	Q9CXW4_K38	FALSE	Mef
1411	Q9CXW4_K52	FALSE	Mef
146	P48678_K265	FALSE	Mef
147	P48678_K144	FALSE	Mef
148	P48678_K201	FALSE	Mef
149	P51881_K272	FALSE	Mef
150	P14069_K40	FALSE	Mef
151	P14069_K47	FALSE	Mef
1521	P14069_K32	FALSE	Mef
1531	P14069_K35	FALSE	Mef
154	Q8VDD5_K989	FALSE	Mef
155	Q8VDD5_K992	FALSE	Mef
1561	Q6ZWY8_K4	FALSE	Mef
157	P11499_K219	FALSE	Mef
158	Q9QXS1_K2481	FALSE	Mef
159	Q9QXS1_K4174	FALSE	Mef
160	Q9QXS1_K916	FALSE	Mef
161	P07356_K245	FALSE	Mef
1651	P07356_K157	FALSE	Mef
166	P17918_K254	FALSE	Mef
1671	P17918_K117	FALSE	Mef
1681	L0N7N1_K760	FALSE	Mef
1691	L0N7N1_K762	FALSE	Mef
1701	Q8VEK3_K500	FALSE	Mef
1741	Q8VEK3_K611	FALSE	Mef
177	Q8VEK3_K470	FALSE	Mef
178	Q8VEK3_K471	FALSE	Mef
182	P05213_K96	FALSE	Mef
1831	P05213_K352	FALSE	Mef
1841	P05213_K370	FALSE	Mef
1851	P22752_K96	FALSE	Mef
186	Q61753_K21	FALSE	Mef
187	Q61753_K33	FALSE	Mef
1881	Q9JHU4_K3264	FALSE	Mef
189	D3YXK2_K83	FALSE	Mef
190	D3YXK2_K84	FALSE	Mef
1911	Q8R081_K452	FALSE	Mef
1921	Q91VI7_K278	FALSE	Mef
1931	P62965_K107	FALSE	Mef
194	Q99LD4_K204	FALSE	Mef
1951	P19157_K55	FALSE	Mef
1961	P17742_K82	FALSE	Mef
197	P17742_K44	FALSE	Mef
198	P17742_K131	FALSE	Mef
1991	P10107_K250	FALSE	Mef
2001	P10853_K44	FALSE	Mef
2011	P10853_K117	FALSE	Mef
2021	Q9D8E6_K364	FALSE	Mef
2031	Q9D8E6_K367	FALSE	Mef
2041	Q91YN9_K5	FALSE	Mef
2051	Q91YN9_K9	FALSE	Mef
2061	Q05CL8_K313	FALSE	Mef
2071	Q05CL8_K325	FALSE	Mef
2081	P63017_K539	FALSE	Mef
209	P63017_K597	FALSE	Mef
2101	P07091_K57	FALSE	Mef
2111	P07091_K35	FALSE	Mef
212	P07091_K48	FALSE	Mef
213	P51859_K180	FALSE	Mef
214	P51859_K96	FALSE	Mef
2151	Q05816_K5	FALSE	Mef
216	Q05816_K10	FALSE	Mef
2171	Q05816_K24	FALSE	Mef
219	P58774_K12	FALSE	Mef
2201	P80313_K366	FALSE	Mef
2221	P16858_K217	FALSE	Mef
223	P16858_K225	FALSE	Mef
2241	P63168_K9	FALSE	Mef
2251	P63168_K5	FALSE	Mef
226	Q921F2_K102	FALSE	Mef
2271	Q921F2_K114	FALSE	Mef
2281	Q921F2_K140	FALSE	Mef
2291	Q921F2_K145	FALSE	Mef
2301	Q8BFW7_K353	FALSE	Mef
233	Q8R1F1_K507	FALSE	Mef
2341	Q8R1F1_K513	FALSE	Mef
2351	P14733_K157	FALSE	Mef
236	P14733_K158	FALSE	Mef
2371	P14733_K272	FALSE	Mef
2381	Q569Z5_K155	FALSE	Mef
2391	Q60710_K333	FALSE	Mef
2401	P63280_K74	FALSE	Mef
2431	P07742_K729	FALSE	Mef
246	P46935_K429	FALSE	Mef
2471	P46935_K186	FALSE	Mef
2511	P20152_K143	FALSE	Mef
2531	P62754_K211	FALSE	Mef
254	P35700_K178	FALSE	Mef
255	P35700_K185	FALSE	Mef
2561	P35700_K168	FALSE	Mef
259	P63028_K97	FALSE	Mef
260	P63028_K100	FALSE	Mef
261	P62259_ProtNterm	FALSE	Mef
264	Q76MZ3_K292	FALSE	Mef
2651	Q04207_K122	FALSE	Mef
2661	Q04207_K123	FALSE	Mef
268	P42208_K325	FALSE	Mef
269	Q922Q1_K66	FALSE	Mef
270	P54276_K1027	FALSE	Mef
271	P49312_K298	FALSE	Mef
272	P68372_K216	FALSE	Mef
2731	P61358_K115	FALSE	Mef
2741	P61358_K117	FALSE	Mef
275	Q03265_K506	FALSE	Mef
276	Q9CXW3_K175	FALSE	Mef
2781	A2AGT5_K1847	FALSE	Mef
2791	A2AGT5_K1857	FALSE	Mef
280	A2AGT5_K496	FALSE	Mef
281	Q8BG05_K199	FALSE	Mef
2821	Q8BG05_K200	FALSE	Mef
2831	Q9Z0P5_K118	FALSE	Mef
2841	Q61316_K517	FALSE	Mef
2851	P10126_K154	FALSE	Mef
2861	P10126_K165	FALSE	Mef
2871	P10126_K172	FALSE	Mef
2881	Q99PL5_K1406	FALSE	Mef
2891	P13439_K160	FALSE	Mef
2901	P13439_K162	FALSE	Mef
2911	Q9JKZ2_K566	FALSE	Mef
2921	Q61990_K119	FALSE	Mef
2931	Q61990_K121	FALSE	Mef
2941	Q61990_K115	FALSE	Mef
2971	Q61768_K514	FALSE	Mef
3001	Q99K48_K274	FALSE	Mef
301	Q99K48_K281	FALSE	Mef
302	Q60749_K175	FALSE	Mef
3031	Q60749_K185	FALSE	Mef
3061	Q8VHE0_K633	FALSE	Mef
3071	P80317_K365	FALSE	Mef
308	P62996_K197	FALSE	Mef
310	O88986_K184	FALSE	Mef
311	P28656_K116	FALSE	Mef
314	Q9Z110_K781	FALSE	Mef
315	P17225_K265	FALSE	Mef
316	P17225_K270	FALSE	Mef
317	P61979_K34	FALSE	Mef
318	P61979_K60	FALSE	Mef
319	P61979_K63	FALSE	Mef
320	Q8BXV2_K225	FALSE	Mef
321	P26883_K48	FALSE	Mef
322	Q9JMG7_K20	FALSE	Mef
323	P47962_K8	FALSE	Mef
324	P47962_K10	FALSE	Mef
325	Q91VR2_K154	FALSE	Mef
326	Q3THK7_K515	FALSE	Mef
327	O08915_K103	FALSE	Mef
328	Q6ZPJ3_K360	FALSE	Mef
329	Q6ZPJ3_K368	FALSE	Mef
330	Q6ZPJ3_K379	FALSE	Mef
331	Q9EST5_K101	FALSE	Mef
332	Q9EST5_K110	FALSE	Mef
333	Q80X73_K254	FALSE	Mef
334	Q7TNV0_K368	FALSE	Mef
335	Q7TNV0_K372	FALSE	Mef
336	Q9R1P4_K30	FALSE	Mef
339	P08207_K57	FALSE	Mef
340	P97429_K293	FALSE	Mef
341	Q8K310_K146	FALSE	Mef
342	Q91YP2_K653	FALSE	Mef
343	Q91YP2_K664	FALSE	Mef
344	P02340_K114	FALSE	Mef
345	Q9CQM9_K153	FALSE	Mef
346	Q9JIF0_K143	FALSE	Mef
347	Q9JIF0_K145	FALSE	Mef
349	Q924Z6_K100	FALSE	Mef
350	Q9QWF0_K204	FALSE	Mef
351	Q91Y86_K68	FALSE	Mef
352	Q6NZJ6_K613	FALSE	Mef
353	Q6NZJ6_K614	FALSE	Mef
354	Q9CQC9_K46	FALSE	Mef
356	P15533_K393	FALSE	Mef
357	P70372_K72	FALSE	Mef
358	Q8CJF7_K845	FALSE	Mef
359	Q9JLV5_K301	FALSE	Mef
360	Q9DBG7_K627	FALSE	Mef
361	Q9DBG7_K635	FALSE	Mef
362	B2RXC1_K1119	FALSE	Mef
363	Q8BQM4_K46	FALSE	Mef
364	O70492_K61	FALSE	Mef
365	O70492_K63	FALSE	Mef
366	Q8BKT7_K424	FALSE	Mef
367	Q4QY64_K1613	FALSE	Mef
368	Q4QY64_K1618	FALSE	Mef
369	Q91Z38_K37	FALSE	Mef
370	Q91Z38_K44	FALSE	Mef
371	Q80YT7_K495	FALSE	Mef
372	Q6P1G0_K571	FALSE	Mef
374	Q9Z1B5_K108	FALSE	Mef
375	Q9Z1B5_K111	FALSE	Mef
376	Q9CQU3_K181	FALSE	Mef
377	P47964_K13	FALSE	Mef
378	P47964_K16	FALSE	Mef
379	Q80X32_K49	FALSE	Mef
381	Q8VDD5_K637	FALSE	Mef
383	P05213_K60	FALSE	Mef
385	Q9QXS1_K3476	FALSE	Mef
386	Q9QXS1_K4006	FALSE	Mef
387	Q8CHP8_K300	FALSE	Mef
388	Q6PB66_K462	FALSE	Mef
389	P62806_K60	FALSE	Mef
392	P13020_K718	FALSE	Mef
396	P62983_K6	FALSE	Mef
397	P11983_K199	FALSE	Mef
398	P26350_K103	FALSE	Mef
399	Q60790_K251	FALSE	Mef
400	Q6ZWV3_K74	FALSE	Mef
401	Q6ZWV3_K78	FALSE	Mef
402	Q6ZWV3_K141	FALSE	Mef
403	Q6ZWV3_K145	FALSE	Mef
404	P63017_K246	FALSE	Mef
406	Q8BH58_ProtNterm	FALSE	Mef
407	P10649_K211	FALSE	Mef
408	A2AKX3_K1278	FALSE	Mef
409	Q9CXW4_K144	FALSE	Mef
410	Q9CXW4_K145	FALSE	Mef
412	Q8VDD5_K1555	FALSE	Mef
413	P62897_K87	FALSE	Mef
414	P11499_K550	FALSE	Mef
415	P84104_K11	FALSE	Mef
416	P84104_K23	FALSE	Mef
417	Q9DAW9_T2	FALSE	Mef
418	Q9DAW9_K6	FALSE	Mef
419	Q9DAW9_K17	FALSE	Mef
420	P09411_K131	FALSE	Mef
421	P09411_K133	FALSE	Mef
422	D3YXK2_K503	FALSE	Mef
423	D3YXK2_K505	FALSE	Mef
425	Q8R081_K530	FALSE	Mef
426	Q8R081_K535	FALSE	Mef
427	Q01147_K333	FALSE	Mef
428	Q01147_K339	FALSE	Mef
429	P07901_K479	FALSE	Mef
430	P47964_ProtNterm	FALSE	Mef
431	P17742_K28	FALSE	Mef
432	P17742_K31	FALSE	Mef
433	P09405_K586	FALSE	Mef
434	P10853_K35	FALSE	Mef
435	P10853_K121	FALSE	Mef
436	P26043_K237	FALSE	Mef
437	P42932_K224	FALSE	Mef
438	Q9D8E6_K372	FALSE	Mef
439	Q9JIK5_K533	FALSE	Mef
440	Q9JIK5_K546	FALSE	Mef
441	P07091_K28	FALSE	Mef
443	P70333_K347	FALSE	Mef
444	P70333_K349	FALSE	Mef
445	P17918_K80	FALSE	Mef
446	P63168_K43	FALSE	Mef
447	P50543_K47	FALSE	Mef
448	P10639_K85	FALSE	Mef
449	P10639_K94	FALSE	Mef
450	P60335_K237	FALSE	Mef
451	Q62167_K215	FALSE	Mef
452	Q62167_K217	FALSE	Mef
453	P13020_K726	FALSE	Mef
454	P26443_K110	FALSE	Mef
457	Q9EQ61_K111	FALSE	Mef
458	Q9EQ61_K115	FALSE	Mef
459	P62259_K78	FALSE	Mef
460	P62259_K142	FALSE	Mef
461	P60843_K174	FALSE	Mef
462	Q8BIJ6_K241	FALSE	Mef
463	Q8C6B2_K139	FALSE	Mef
464	Q8C6B2_K141	FALSE	Mef
465	Q9JJ28_K730	FALSE	Mef
466	P63242_K68	FALSE	Mef
467	P63242_K85	FALSE	Mef
468	Q8R502_K586	FALSE	Mef
469	Q6P9L6_K948	FALSE	Mef
470	Q6P9L6_K951	FALSE	Mef
471	Q9CY58_K293	FALSE	Mef
472	P62983_K33	FALSE	Mef
473	P70290_K247	FALSE	Mef
474	P70290_K248	FALSE	Mef
475	P70290_K249	FALSE	Mef
476	Q6PAR5_K270	FALSE	Mef
477	P61759_K184	FALSE	Mef
478	Q6ZWV3_K13	FALSE	Mef
479	Q6ZWV3_K15	FALSE	Mef
480	Q6ZWV3_K19	FALSE	Mef
481	Q9DBT5_K316	FALSE	Mef
482	Q62318_K774	FALSE	Mef
483	Q62318_K779	FALSE	Mef
484	Q68EF0_K335	FALSE	Mef
485	Q68EF0_K345	FALSE	Mef
486	P28867_K149	FALSE	Mef
487	P28867_K152	FALSE	Mef
488	P25206_K152	FALSE	Mef
489	P25206_K153	FALSE	Mef
490	Q9D883_K175	FALSE	Mef
491	O88986_K380	FALSE	Mef
492	O55222_K191	FALSE	Mef
493	Q920B9_K156	FALSE	Mef
494	P54071_K442	FALSE	Mef
495	P61979_K198	FALSE	Mef
496	Q9Z277_K150	FALSE	Mef
497	Q9Z277_K151	FALSE	Mef
498	Q60931_K174	FALSE	Mef
499	Q8C8U0_K259	FALSE	Mef
500	Q8C8U0_K261	FALSE	Mef
501	Q8BWY9_K649	FALSE	Mef
502	Q8BTI8_K782	FALSE	Mef
503	Q8BTI8_K784	FALSE	Mef
504	P29595_K11	FALSE	Mef
505	Q8K1E6_K162	FALSE	Mef
507	Q6P1F6_K418	FALSE	Mef
508	O70492_K119	FALSE	Mef
509	O70492_K128	FALSE	Mef
510	Q80SW1_K246	FALSE	Mef
511	Q9CQQ7_K154	FALSE	Mef
512	P61982_K142	FALSE	Mef
513	Q6QI06_K500	FALSE	Mef
514	P34955_K296	FALSE	Mef
515	P34955_K300	FALSE	Mef
516	Q99JF8_K200	FALSE	Mef
517	Q99JF8_K215	FALSE	Mef
518	F6ZDS4_K548	FALSE	Mef
519	F6ZDS4_K551	FALSE	Mef
520	Q9D3U0_K249	FALSE	Mef
521	Q9D3U0_K253	FALSE	Mef
522	Q8BH57_K327	FALSE	Mef
523	A2APB8_K144	FALSE	Mef
524	A2APB8_K146	FALSE	Mef
526	Q60631_K64	FALSE	Mef
527	Q7TMF2_K33	FALSE	Mef
528	Q99LP6_K58	FALSE	Mef
529	Q99LP6_K64	FALSE	Mef
530	Q9QX96_K932	FALSE	Mef
531	Q6DFW4_K441	FALSE	Mef
532	Q6DFW4_K442	FALSE	Mef
533	Q8BI84_K1557	FALSE	Mef
534	Q9D735_K158	FALSE	Mef
535	Q9D735_K167	FALSE	Mef
536	Q3USL1_ProtNterm	FALSE	Mef
537	Q9CX86_K159	FALSE	Mef
538	P70398_K1722	FALSE	Mef
539	Q8C7V3_K190	FALSE	Mef
540	P58771_K205	FALSE	Mef
542	Q8CGC7_K1389	FALSE	Mef
543	Q8CGC7_K1395	FALSE	Mef
544	Q922F4_K57	FALSE	Mef
545	Q922F4_K58	FALSE	Mef
546	Q9D0E1_K87	FALSE	Mef
547	Q9D0E1_K666	FALSE	Mef
548	Q9D0E1_K669	FALSE	Mef
549	Q9D0E1_K689	FALSE	Mef
550	Q9QXS1_K608	FALSE	Mef
551	Q9QXS1_K4509	FALSE	Mef
552	Q9QXS1_K4511	FALSE	Mef
553	Q9QXS1_K885	FALSE	Mef
554	Q9R0P3_K185	FALSE	Mef
555	P25444_K108	FALSE	Mef
556	P25444_K114	FALSE	Mef
557	Q6IRU2_K181	FALSE	Mef
558	Q8R081_K274	FALSE	Mef
559	Q8R081_K576	FALSE	Mef
560	Q8R081_K549	FALSE	Mef
561	P09405_K500	FALSE	Mef
562	P54729_K333	FALSE	Mef
563	P54729_K335	FALSE	Mef
564	P19157_ProtNterm	FALSE	Mef
566	O54941_K123	FALSE	Mef
567	Q8BIQ5_K189	FALSE	Mef
568	P19253_K51	FALSE	Mef
569	P19253_K53	FALSE	Mef
570	Q8K2Z4_K1112	FALSE	Mef
571	Q6PB66_K1317	FALSE	Mef
572	Q6PB66_K1324	FALSE	Mef
573	P60843_K369	FALSE	Mef
574	P60843_K381	FALSE	Mef
575	P10126_K395	FALSE	Mef
576	P10126_K408	FALSE	Mef
577	P08207_K28	FALSE	Mef
579	P58774_K7	FALSE	Mef
580	P38647_K646	FALSE	Mef
581	P49718_K580	FALSE	Mef
582	P49718_K582	FALSE	Mef
583	P70398_K360	FALSE	Mef
586	P62880_K57	FALSE	Mef
587	Q6ZPJ3_K380	FALSE	Mef
588	P33174_K931	FALSE	Mef
589	P26369_K462	FALSE	Mef
590	Q61687_K306	FALSE	Mef
591	Q61687_K313	FALSE	Mef
592	A2A791_K1222	FALSE	Mef
593	A2A791_K1225	FALSE	Mef
594	Q3UMU9_K39	FALSE	Mef
595	P31230_K33	FALSE	Mef
596	P31230_K35	FALSE	Mef
597	Q8BU04_K412	FALSE	Mef
598	Q8BU04_K413	FALSE	Mef
599	Q9CQB5_K105	FALSE	Mef
600	Q9CQB5_K116	FALSE	Mef
601	Q8K1L5_K64	FALSE	Mef
602	Q8K1L5_K71	FALSE	Mef
603	P61759_K60	FALSE	Mef
604	P61759_K69	FALSE	Mef
605	P62806_K78	FALSE	Mef
606	P40142_ProtNterm	FALSE	Mef
607	Q9CQR2_ProtNterm	FALSE	Mef
608	Q8BG05_ProtNterm	FALSE	Mef
609	P62317_K6	FALSE	Mef
610	Q9CQW9_ProtNterm	FALSE	Mef
611	Q64674_ProtNterm	FALSE	Mef
612	Q4KML4_ProtNterm	FALSE	Mef
613	D3YYU8_K687	FALSE	Mef
614	Q62203_ProtNterm	FALSE	Mef
615	B2RRE7_K990	FALSE	Mef
616	Q3V0J4_K36	FALSE	Mef
617	P48678_ProtNterm	FALSE	Mef
618	P09411_K97	FALSE	Mef
619	Q7TPV4_K866	FALSE	Mef
620	Q7TPV4_K874	FALSE	Mef
621	P14901_ProtNterm	FALSE	Mef
622	Q8VIJ6_K330	FALSE	Mef
623	P54775_K330	FALSE	Mef
624	Q571I4_K1142	FALSE	Mef
625	Q64364_K26	FALSE	Mef
626	Q920Q6_ProtNterm	FALSE	Mef
627	Q8BK67_K506	FALSE	Mef
628	Q8BK67_K508	FALSE	Mef
629	P48678_K135	FALSE	Mef
630	P48678_K208	FALSE	Mef
631	Q9QXS1_K2658	FALSE	Mef
632	Q9QXS1_K2660	FALSE	Mef
633	Q9QXS1_K1809	FALSE	Mef
634	Q9QXS1_K1811	FALSE	Mef
635	Q9QXS1_K2002	FALSE	Mef
636	Q9QXS1_K2004	FALSE	Mef
637	Q9JHU4_K4242	FALSE	Mef
638	P17182_K420	FALSE	Mef
639	P17182_K422	FALSE	Mef
640	P17182_K92	FALSE	Mef
641	P14069_K18	FALSE	Mef
642	P14069_K22	FALSE	Mef
643	Q8VDD5_K8	FALSE	Mef
644	Q8VDD5_K14	FALSE	Mef
645	Q9D0E1_K91	FALSE	Mef
646	Q61937_K246	FALSE	Mef
647	Q61937_K248	FALSE	Mef
648	Q61937_K27	FALSE	Mef
649	Q61024_K350	FALSE	Mef
650	Q6IRU2_K184	FALSE	Mef
651	Q6IRU2_K177	FALSE	Mef
652	Q7TPV4_K579	FALSE	Mef
653	Q7TPV4_K862	FALSE	Mef
654	Q8BTM8_K87	FALSE	Mef
655	Q8BTM8_K2500	FALSE	Mef
656	Q61990_K32	FALSE	Mef
657	P58044_K64	FALSE	Mef
658	Q99K48_K109	FALSE	Mef
659	Q99K48_K111	FALSE	Mef
660	Q99K48_K98	FALSE	Mef
661	Q99K48_K101	FALSE	Mef
663	P42932_K7	FALSE	Mef
664	P42932_K16	FALSE	Mef
665	P42932_K20	FALSE	Mef
666	Q9WUM4_K428	FALSE	Mef
667	Q3U0V1_K629	FALSE	Mef
668	P09405_K446	FALSE	Mef
669	P09405_K451	FALSE	Mef
671	P13864_K81	FALSE	Mef
672	P13864_K83	FALSE	Mef
673	P07742_K765	FALSE	Mef
674	P07742_K770	FALSE	Mef
675	P99024_K362	FALSE	Mef
676	P52480_K505	FALSE	Mef
677	P52480_K305	FALSE	Mef
678	P52480_K311	FALSE	Mef
679	Q9D8E6_K234	FALSE	Mef
680	Q9D8E6_K239	FALSE	Mef
681	P16546_K1110	FALSE	Mef
682	P16546_K1246	FALSE	Mef
683	P16546_K1252	FALSE	Mef
684	P07091_K31	FALSE	Mef
685	P14733_K262	FALSE	Mef
686	Q9WV32_K87	FALSE	Mef
687	P51432_K1023	FALSE	Mef
688	P51432_K1029	FALSE	Mef
689	Q8VEK3_K640	FALSE	Mef
690	Q8VEK3_K646	FALSE	Mef
691	O54941_K146	FALSE	Mef
692	P38647_K173	FALSE	Mef
693	P63038_K292	FALSE	Mef
694	P13020_K528	FALSE	Mef
695	P13020_K540	FALSE	Mef
696	P13020_K546	FALSE	Mef
697	P20152_K292	FALSE	Mef
699	P20152_K282	FALSE	Mef
700	P10126_K20	FALSE	Mef
701	P35550_K115	FALSE	Mef
703	P61979_K166	FALSE	Mef
704	P61979_K168	FALSE	Mef
705	P61979_K66	FALSE	Mef
706	P63028_K102	FALSE	Mef
707	P63028_K107	FALSE	Mef
708	Q6PB44_K472	FALSE	Mef
709	Q9CQW2_K141	FALSE	Mef
710	Q9CQW2_K146	FALSE	Mef
711	Q9CT10_K72	FALSE	Mef
712	Q60973_K21	FALSE	Mef
713	Q60973_K24	FALSE	Mef
714	Q8BG05_K148	FALSE	Mef
715	Q8BG05_K187	FALSE	Mef
716	Q8BG05_K151	FALSE	Mef
717	Q99MD9_K229	FALSE	Mef
718	Q99MD9_K239	FALSE	Mef
719	Q99MD9_K241	FALSE	Mef
720	Q9Z1D1_K148	FALSE	Mef
721	Q9Z1D1_K150	FALSE	Mef
722	P63242_K67	FALSE	Mef
723	Q9WV92_K274	FALSE	Mef
724	Q9WV92_K280	FALSE	Mef
725	Q9JKZ2_K550	FALSE	Mef
726	P68372_K336	FALSE	Mef
727	Q99020_K124	FALSE	Mef
728	P48774_K208	FALSE	Mef
729	P48774_K214	FALSE	Mef
730	P48774_K217	FALSE	Mef
731	Q921F2_K137	FALSE	Mef
732	P63101_K9	FALSE	Mef
733	P63101_K11	FALSE	Mef
734	Q8BP47_K412	FALSE	Mef
735	Q8BP47_K140	FALSE	Mef
736	Q61595_K528	FALSE	Mef
737	Q61595_K538	FALSE	Mef
738	Q61595_K546	FALSE	Mef
739	Q80UU9_K129	FALSE	Mef
740	Q61550_K600	FALSE	Mef
741	Q9CX86_K154	FALSE	Mef
742	P24547_K450	FALSE	Mef
743	P17225_K258	FALSE	Mef
744	Q64282_K76	FALSE	Mef
745	Q64282_K65	FALSE	Mef
746	Q64282_K89	FALSE	Mef
747	Q91YS8_K259	FALSE	Mef
748	Q91YS8_K263	FALSE	Mef
749	Q7TNV0_K115	FALSE	Mef
751	P47753_K281	FALSE	Mef
752	P14115_K47	FALSE	Mef
753	P14115_K55	FALSE	Mef
754	P33174_K947	FALSE	Mef
755	Q922H2_K296	FALSE	Mef
756	Q62318_K770	FALSE	Mef
757	Q9D0M5_K49	FALSE	Mef
758	P61759_K58	FALSE	Mef
759	Q8R081_K299	FALSE	Mef
760	P42208_K318	FALSE	Mef
761	Q61081_K45	FALSE	Mef
762	Q61081_K47	FALSE	Mef
763	P31750_K8	FALSE	Mef
764	P31750_K14	FALSE	Mef
765	Q922Q8_K111	FALSE	Mef
766	Q922Q8_K116	FALSE	Mef
767	Q8CIN4_K128	FALSE	Mef
768	Q99PG2_K142	FALSE	Mef
769	Q99PG2_K148	FALSE	Mef
770	Q99PG2_K151	FALSE	Mef
771	Q8BIJ6_K194	FALSE	Mef
772	Q8BIJ6_K196	FALSE	Mef
773	Q6PDM2_K30	FALSE	Mef
774	Q6PDM2_K38	FALSE	Mef
775	P61222_K343	FALSE	Mef
776	P61222_K344	FALSE	Mef
777	P07901_K437	FALSE	Mef
778	P63158_K29	FALSE	Mef
779	P63158_K30	FALSE	Mef
780	P61979_K52	FALSE	Mef
781	Q9DBG5_K300	FALSE	Mef
782	Q9CX86_K172	FALSE	Mef
783	Q9CX86_K176	FALSE	Mef
786	Q99K48_K245	FALSE	Mef
787	Q99K48_K251	FALSE	Mef
788	P20664_K199	FALSE	Mef
789	P20664_K200	FALSE	Mef
790	P20664_K201	FALSE	Mef
791	Q8BK67_K118	FALSE	Mef
792	Q8BK67_K122	FALSE	Mef
793	Q9R0Y5_K147	FALSE	Mef
794	Q9R0Y5_K148	FALSE	Mef
795	P70362_ProtNterm	FALSE	Mef
796	Q8C167_K171	FALSE	Mef
797	P68037_K73	FALSE	Mef
800	B2RQC6_K1411	FALSE	Mef
801	Q9D8N0_K227	FALSE	Mef
802	Q9D8N0_K228	FALSE	Mef
803	O54784_K405	FALSE	Mef
804	P97801_K52	FALSE	Mef
805	P97801_K62	FALSE	Mef
806	P97801_K48	FALSE	Mef
807	P54822_K82	FALSE	Mef
808	Q8VDD5_K1937	FALSE	Mef
809	Q8VDD5_K1950	FALSE	Mef
810	Q8VDD5_K1918	FALSE	Mef
811	Q8VDD5_K1920	FALSE	Mef
812	Q99PT1_K138	FALSE	Mef
813	Q99PT1_K141	FALSE	Mef
814	Q6Y685_K515	FALSE	Mef
815	Q6Y685_K522	FALSE	Mef
816	Q3V3R1_K444	FALSE	Mef
817	Q80X90_K2455	FALSE	Mef
818	Q3TDQ1_K716	FALSE	Mef
819	P18155_K50	FALSE	Mef
820	Q6P5F9_K112	FALSE	Mef
821	Q8VE70_K164	FALSE	Mef
822	Q8VE70_K165	FALSE	Mef
823	P13864_K88	FALSE	Mef
824	P13864_K45	FALSE	Mef
825	P13864_K58	FALSE	Mef
826	Q5SFM8_K800	FALSE	Mef
827	Q5SFM8_K806	FALSE	Mef
828	P35700_K190	FALSE	Mef
829	P51432_K1015	FALSE	Mef
830	Q76MZ3_K280	FALSE	Mef
831	P63168_K31	FALSE	Mef
832	Q99LH2_K251	FALSE	Mef
833	Q9EQH3_K36	FALSE	Mef
834	Q9EQH3_K38	FALSE	Mef
835	Q922V4_K66	FALSE	Mef
836	Q922V4_K68	FALSE	Mef
837	Q9JJY4_K519	FALSE	Mef
838	Q9JJY4_K529	FALSE	Mef
839	P58252_K594	FALSE	Mef
840	P58252_K598	FALSE	Mef
841	Q8K298_K459	FALSE	Mef
842	Q8K298_K470	FALSE	Mef
843	Q8K298_K408	FALSE	Mef
844	Q8K298_K423	FALSE	Mef
845	Q8K298_K75	FALSE	Mef
846	Q8K298_K93	FALSE	Mef
847	Q8BTS4_K492	FALSE	Mef
848	P63028_K171	FALSE	Mef
850	Q8BZW8_K127	FALSE	Mef
851	P47962_K14	FALSE	Mef
852	Q9Z2X1_K224	FALSE	Mef
853	Q91WS0_K79	FALSE	Mef
854	Q91WS0_K89	FALSE	Mef
855	Q91WS0_K78	FALSE	Mef
856	Q91WS0_K55	FALSE	Mef
857	Q91WS0_K68	FALSE	Mef
858	P59110_K612	FALSE	Mef
859	Q99ME2_K526	FALSE	Mef
860	Q571H0_K607	FALSE	Mef
861	Q9R0Q7_K65	FALSE	Mef
862	Q9R0Q7_K67	FALSE	Mef
863	P62774_K97	FALSE	Mef
864	P31750_K297	FALSE	Mef
865	P31750_K301	FALSE	Mef
866	P31750_K307	FALSE	Mef
867	Q9CXW3_K197	FALSE	Mef
869	Q31125_K281	FALSE	Mef
870	Q31125_K288	FALSE	Mef
871	Q61879_K1241	FALSE	Mef
872	Q61879_K1247	FALSE	Mef
873	P97450_K41	FALSE	Mef
874	P97450_K46	FALSE	Mef
875	P14873_K1910	FALSE	Mef
876	P14873_K1924	FALSE	Mef
877	Q80U87_K707	FALSE	Mef
878	Q80U87_K713	FALSE	Mef
879	Q99JP0_K130	FALSE	Mef
880	Q99JP0_K132	FALSE	Mef
881	Q8BY71_K12	FALSE	Mef
882	Q8BY71_K17	FALSE	Mef
883	F6ZDS4_K507	FALSE	Mef
884	F6ZDS4_K512	FALSE	Mef
885	Q6DFW4_K426	FALSE	Mef
888	Q6WKZ8_K1496	FALSE	Mef
889	P11983_K400	FALSE	Mef
890	Q9WTQ5_K1244	FALSE	Mef
891	Q9WTQ5_K1250	FALSE	Mef
892	Q69ZJ7_K524	FALSE	Mef
893	Q6P9Q4_K458	FALSE	Mef
894	Q91WM1_K379	FALSE	Mef
895	Q91WM1_K384	FALSE	Mef
896	Q6A037_K447	FALSE	Mef
897	Q6A037_K450	FALSE	Mef
898	Q9CWU9_K114	FALSE	Mef
899	Q9CWU9_K118	FALSE	Mef
900	P70168_K68	FALSE	Mef
901	Q9QZH3_K185	FALSE	Mef
902	Q69Z38_K1549	FALSE	Mef
903	Q69Z38_K1551	FALSE	Mef
904	Q922S8_K187	FALSE	Mef
905	Q922S8_K192	FALSE	Mef
906	Q922S8_K196	FALSE	Mef
907	Q9D819_K77	FALSE	Mef
908	Q9JJ78_K168	FALSE	Mef
909	Q9JJ78_K175	FALSE	Mef
910	Q9JJ78_K49	FALSE	Mef
911	Q8BK67_K4	FALSE	Mef
912	Q8BK67_K5	FALSE	Mef
913	Q08093_K160	FALSE	Mef
914	Q08093_K174	FALSE	Mef
915	Q08093_K234	FALSE	Mef
916	Q08093_K239	FALSE	Mef
917	Q8QZV7_K371	FALSE	Mef
918	Q99JF8_K197	FALSE	Mef
919	Q3UZ39_K435	FALSE	Mef
920	Q3UZ39_K446	FALSE	Mef
921	Q9R0X4_K423	FALSE	Mef
922	Q9R0X4_K432	FALSE	Mef
923	Q80UJ7_K605	FALSE	Mef
924	Q80UJ7_K609	FALSE	Mef
925	P28658_K438	FALSE	Mef
926	P61222_K15	FALSE	Mef
927	P61222_K17	FALSE	Mef
928	Q9QUJ7_K407	FALSE	Mef
929	Q9QUJ7_K412	FALSE	Mef
930	Q8BVD5_K56	FALSE	Mef
931	Q8BVD5_K62	FALSE	Mef
932	Q6P6L0_K858	FALSE	Mef
933	Q8WTY4_K231	FALSE	Mef
934	Q8WTY4_K239	FALSE	Mef
935	Q8WTY4_K242	FALSE	Mef
936	Q8WTY4_K245	FALSE	Mef
937	Q9WU28_K124	FALSE	Mef
938	Q9WU28_K128	FALSE	Mef
939	Q9JJV2_K127	FALSE	Mef
940	Q9JJV2_K133	FALSE	Mef
941	Q8BRT1_K664	FALSE	Mef
942	Q8BRT1_K675	FALSE	Mef
943	Q80TV8_K870	FALSE	Mef
944	Q80TV8_K881	FALSE	Mef
945	Q8BFU3_K136	FALSE	Mef
946	Q8BFU3_K142	FALSE	Mef
947	Q8BFU3_K360	FALSE	Mef
948	Q8BFU3_K366	FALSE	Mef
949	P33174_K1026	FALSE	Mef
950	P33174_K1028	FALSE	Mef
951	Q80YR4_K94	FALSE	Mef
952	P56394_K21	FALSE	Mef
953	P56394_K30	FALSE	Mef
954	Q6RT24_K1527	FALSE	Mef
955	Q6RT24_K1535	FALSE	Mef
956	Q6RT24_K357	FALSE	Mef
957	Q6RT24_K365	FALSE	Mef
958	P62827_K132	FALSE	Mef
959	P62827_K134	FALSE	Mef
960	Q9CPP0_K169	FALSE	Mef
961	Q9CPP0_K170	FALSE	Mef
962	Q9WUM3_K447	FALSE	Mef
963	Q9Z0H7_K115	FALSE	Mef
964	Q9Z0H7_K118	FALSE	Mef
965	Q9JM76_K165	FALSE	Mef
966	O08579_K36	FALSE	Mef
967	O08579_K37	FALSE	Mef
968	Q8K2Y0_K498	FALSE	Mef
969	Q8K2Y0_K505	FALSE	Mef
970	Q60760_K159	FALSE	Mef
971	Q5HZJ0_K794	FALSE	Mef
972	Q5HZJ0_K798	FALSE	Mef
973	Q8BKS9_K568	FALSE	Mef
974	Q8BKS9_K572	FALSE	Mef
975	Q9CYX7_K27	FALSE	Mef
976	Q9CYX7_K31	FALSE	Mef
977	Q8C7R4_K519	FALSE	Mef
978	A2AF47_K1434	FALSE	Mef
979	A2AF47_K1435	FALSE	Mef
980	P59808_K863	FALSE	Mef
981	P59808_K870	FALSE	Mef
982	Q9JI10_K409	FALSE	Mef
983	Q9JI10_K411	FALSE	Mef
984	Q80WJ7_K483	FALSE	Mef
985	Q80WJ7_K488	FALSE	Mef
986	Q3UGP9_K309	FALSE	Mef
987	Q3UGP9_K316	FALSE	Mef
988	P49586_K16	FALSE	Mef
989	P49586_K33	FALSE	Mef
992	Q9R059_K145	FALSE	Mef
993	Q9R059_K157	FALSE	Mef
994	Q7TPW1_K142	FALSE	Mef
995	Q6P9P6_K907	FALSE	Mef
996	Q6P9P6_K913	FALSE	Mef
997	Q8K389_K1186	FALSE	Mef
998	Q8K389_K1189	FALSE	Mef
999	P97789_K1298	FALSE	Mef
1000	P97789_K1305	FALSE	Mef
1001	Q8BP27_K196	FALSE	Mef
1002	Q8BP27_K202	FALSE	Mef
1003	Q3TYX3_K32	FALSE	Mef
1004	Q3TYX3_K34	FALSE	Mef
1005	Q6PG16_K488	FALSE	Mef
1006	Q6PG16_K490	FALSE	Mef
1007	Q99LP6_K66	FALSE	Mef
1008	Q3TDK6_K144	FALSE	Mef
1009	P58389_K286	FALSE	Mef
1010	Q6PGH2_K110	FALSE	Mef
1011	Q6PGH2_K112	FALSE	Mef
1012	O70572_K267	FALSE	Mef
1013	O70572_K282	FALSE	Mef
1014	Q8R1X6_K511	FALSE	Mef
1015	Q8R1X6_K518	FALSE	Mef
1016	Q9D8N6_K7	FALSE	Mef
1017	Q9D8N6_K10	FALSE	Mef
1018	P17182_K343	FALSE	Mef
1019	O88456_ProtNterm	FALSE	Mef
1021	Q8R180_K409	FALSE	Mef
1022	F6ZDS4_K326	FALSE	Mef
1023	Q9EPU4_K52	FALSE	Mef
1024	Q9EPU4_K60	FALSE	Mef
1026	Q0VGB7_K285	FALSE	Mef
1027	Q8K2B3_K179	FALSE	Mef
1028	Q8K2B3_K182	FALSE	Mef
1029	Q9JKF1_K953	FALSE	Mef
1030	Q9JKF1_K955	FALSE	Mef
1031	Q05CL8_K244	FALSE	Mef
1032	Q05CL8_K247	FALSE	Mef
1033	P56212_K42	FALSE	Mef
1034	Q8CDD9_K550	FALSE	Mef
1035	Q8CDD9_K556	FALSE	Mef
1036	Q6P9N1_K292	FALSE	Mef
1037	Q6P9N1_K295	FALSE	Mef
1038	Q9Z2V5_K837	FALSE	Mef
1039	Q9Z2V5_K841	FALSE	Mef
1040	Q9Z1X4_K214	FALSE	Mef
1041	Q9D0M5_K9	FALSE	Mef
1042	P27546_K980	FALSE	Mef
1043	P27546_K984	FALSE	Mef
1044	P27546_K988	FALSE	Mef
1045	P50543_K31	FALSE	Mef
1046	Q9EP71_K874	FALSE	Mef
1047	Q9EP71_K879	FALSE	Mef
1048	Q0P5W1_K1313	FALSE	Mef
1049	Q0P5W1_K1316	FALSE	Mef
1050	Q60710_K620	FALSE	Mef
1051	Q60710_K622	FALSE	Mef
1052	Q9Z2X1_K98	FALSE	Mef
1053	Q6A037_K457	FALSE	Mef
1054	Q9Z0P5_K110	FALSE	Mef
1055	P48722_K539	FALSE	Mef
1056	P48722_K556	FALSE	Mef
1057	Q6DFV1_K593	FALSE	Mef
1058	Q6DFV1_K597	FALSE	Mef
1059	P13020_K354	FALSE	Mef
1060	P13020_K358	FALSE	Mef
1061	Q9JLV5_K649	FALSE	Mef
1062	Q9JLV5_K651	FALSE	Mef
1063	P57759_K148	FALSE	Mef
1064	Q8K298_K326	FALSE	Mef
1065	Q8K298_K340	FALSE	Mef
1066	Q8K298_K354	FALSE	Mef
1067	Q8K298_K356	FALSE	Mef
1068	Q9CXF4_K200	FALSE	Mef
1069	Q9CXF4_K220	FALSE	Mef
1070	P53995_K379	FALSE	Mef
1071	P23116_K1135	FALSE	Mef
1072	Q920S3_K178	FALSE	Mef
1073	P35564_K385	FALSE	Mef
1074	P60335_K115	FALSE	Mef
1075	P60335_K119	FALSE	Mef
1077	Q9ERG0_K186	FALSE	Mef
1078	Q8BWY9_K8	FALSE	Mef
1079	Q8BWY9_ProtNterm	FALSE	Mef
1080	Q8CEI1_K76	FALSE	Mef
1081	Q8CEI1_K78	FALSE	Mef
1082	Q8BMQ2_K344	FALSE	Mef
1083	Q8BMQ2_K347	FALSE	Mef
1084	Q6ZWV7_K43	FALSE	Mef
1085	Q6ZWV7_K46	FALSE	Mef
1086	Q6VH22_K868	FALSE	Mef
1087	Q80UM3_K734	FALSE	Mef
1088	D3YZP9_K76	FALSE	Mef
1089	D3YZP9_K78	FALSE	Mef
1090	P38647_K612	FALSE	Mef
1091	P38647_K617	FALSE	Mef
1092	Q61699_K430	FALSE	Mef
1093	Q6PAJ1_K987	FALSE	Mef
1094	Q6PAJ1_K995	FALSE	Mef
1095	Q61286_K666	FALSE	Mef
1096	Q61286_K671	FALSE	Mef
1097	L0N7N1_K1631	FALSE	Mef
1098	L0N7N1_K1636	FALSE	Mef
1099	Q9D5R3_K414	FALSE	Mef
1100	Q9D5R3_K420	FALSE	Mef
1101	Q8BQM4_K260	FALSE	Mef
1102	Q8BP27_K149	FALSE	Mef
1103	Q9Z2Q6_K8	FALSE	Mef
1104	Q9Z2Q6_K10	FALSE	Mef
1105	Q9EQR6_K496	FALSE	Mef
1106	Q9EQR6_K505	FALSE	Mef
1107	Q6P5H2_K559	FALSE	Mef
1108	Q6P5H2_K574	FALSE	Mef
1109	Q8CGB3_K1263	FALSE	Mef
1110	Q8CGB3_K1267	FALSE	Mef
1111	P63037_K37	FALSE	Mef
1112	P63037_K44	FALSE	Mef
1113	Q922H4_ProtNterm	FALSE	Mef
1	P17182_K89	TRUE	Huvec&Mef
1610	P05213_K394	TRUE	Huvec&Mef
17	P05213_K401	TRUE	Huvec&Mef
18	P05213_K163	TRUE	Huvec&Mef
19	P05213_K164	TRUE	Huvec&Mef
20	P60710_K326	TRUE	Huvec&Mef
21	P60710_K328	TRUE	Huvec&Mef
22	P60710_K50	TRUE	Huvec&Mef
23	P60710_K61	TRUE	Huvec&Mef
2410	P60710_K191	TRUE	Huvec&Mef
25	P60710_K315	TRUE	Huvec&Mef
29	P62717_K52	TRUE	Huvec&Mef
30	Q9WUM4_K440	TRUE	Huvec&Mef
31	P62082_K90	TRUE	Huvec&Mef
3310	Q8R081_K472	TRUE	Huvec&Mef
42	P10107_K312	TRUE	Huvec&Mef
43	Q8K310_K571	TRUE	Huvec&Mef
44	Q8K310_K573	TRUE	Huvec&Mef
45	Q8K310_K473	TRUE	Huvec&Mef
46	Q8K310_K475	TRUE	Huvec&Mef
5010	P63017_K589	TRUE	Huvec&Mef
5510	P51859_K105	TRUE	Huvec&Mef
56	P51859_K106	TRUE	Huvec&Mef
58	Q9CQM9_K255	TRUE	Huvec&Mef
59	Q9CQV8_K122	TRUE	Huvec&Mef
6010	Q8VEK3_K492	TRUE	Huvec&Mef
6110	Q8VEK3_K578	TRUE	Huvec&Mef
62	Q8VEK3_K585	TRUE	Huvec&Mef
6310	Q8VEK3_K590	TRUE	Huvec&Mef
6410	P50543_K50	TRUE	Huvec&Mef
65	P62806_K92	TRUE	Huvec&Mef
6710	P20152_K104	TRUE	Huvec&Mef
68	P20152_K373	TRUE	Huvec&Mef
69	P20152_K445	TRUE	Huvec&Mef
7110	P62754_K79	TRUE	Huvec&Mef
7210	P48036_K68	TRUE	Huvec&Mef
73	P26039_K306	TRUE	Huvec&Mef
7710	Q9R0Q7_K33	TRUE	Huvec&Mef
7910	P68372_K324	TRUE	Huvec&Mef
8010	P68372_K58	TRUE	Huvec&Mef
8210	P17742_K125	TRUE	Huvec&Mef
83	P10126_K255	TRUE	Huvec&Mef
84	P10126_K44	TRUE	Huvec&Mef
85	P10126_K41	TRUE	Huvec&Mef
86	P10126_K439	TRUE	Huvec&Mef
87	P10126_K443	TRUE	Huvec&Mef
89	P62983_K63	TRUE	Huvec&Mef
90	P62983_K11	TRUE	Huvec&Mef
9110	Q9D0E1_K691	TRUE	Huvec&Mef
9210	Q9D0E1_K697	TRUE	Huvec&Mef
9510	P62827_K99	TRUE	Huvec&Mef
10110	P99024_K379	TRUE	Huvec&Mef
102	P99024_K58	TRUE	Huvec&Mef
104	P16858_K252	TRUE	Huvec&Mef
109	Q9CPR4_K96	TRUE	Huvec&Mef
110	P62259_K12	TRUE	Huvec&Mef
1114	P09103_K83	TRUE	Huvec&Mef
1131	Q7TNV0_K128	TRUE	Huvec&Mef
1151	Q9EQU5_K82	TRUE	Huvec&Mef
116	Q6IRU2_K223	TRUE	Huvec&Mef
123	Q9Z1F9_K271	TRUE	Huvec&Mef
1301	P18155_K88	TRUE	Huvec&Mef
137	Q9D0E1_K238	TRUE	Huvec&Mef
1381	Q9D0E1_K241	TRUE	Huvec&Mef
1391	Q9D0E1_K380	TRUE	Huvec&Mef
142	Q8BGD9_K453	TRUE	Huvec&Mef
143	Q8BGD9_K463	TRUE	Huvec&Mef
144	P63038_K233	TRUE	Huvec&Mef
145	P48678_K311	TRUE	Huvec&Mef
1621	P07356_K313	TRUE	Huvec&Mef
163	P07356_K279	TRUE	Huvec&Mef
164	P07356_K281	TRUE	Huvec&Mef
1711	Q8VEK3_K512	TRUE	Huvec&Mef
1721	Q8VEK3_K519	TRUE	Huvec&Mef
1731	Q8VEK3_K602	TRUE	Huvec&Mef
175	Q8VEK3_K520	TRUE	Huvec&Mef
176	Q8VEK3_K596	TRUE	Huvec&Mef
1791	P05213_K336	TRUE	Huvec&Mef
1801	P05213_K338	TRUE	Huvec&Mef
181	P05213_K326	TRUE	Huvec&Mef
218	P38647_K567	TRUE	Huvec&Mef
2211	P16858_K257	TRUE	Huvec&Mef
231	P61161_K299	TRUE	Huvec&Mef
232	P10639_K39	TRUE	Huvec&Mef
2411	Q61937_K237	TRUE	Huvec&Mef
2421	Q61937_K234	TRUE	Huvec&Mef
244	P60843_K237	TRUE	Huvec&Mef
245	P60843_K238	TRUE	Huvec&Mef
2481	P20152_K223	TRUE	Huvec&Mef
2491	P20152_K235	TRUE	Huvec&Mef
250	P20152_K139	TRUE	Huvec&Mef
2521	P20152_K129	TRUE	Huvec&Mef
2571	P56399_K288	TRUE	Huvec&Mef
258	P56399_K291	TRUE	Huvec&Mef
262	P62259_K69	TRUE	Huvec&Mef
2631	P62259_K73	TRUE	Huvec&Mef
267	P70168_K73	TRUE	Huvec&Mef
277	Q9CXW3_K177	TRUE	Huvec&Mef
2951	Q61768_K505	TRUE	Huvec&Mef
2961	Q61768_K512	TRUE	Huvec&Mef
2981	Q99K48_K66	TRUE	Huvec&Mef
2991	Q99K48_K70	TRUE	Huvec&Mef
3041	P42225_K138	TRUE	Huvec&Mef
3051	P42225_K140	TRUE	Huvec&Mef
309	Q99LF4_K67	TRUE	Huvec&Mef
312	Q08093_K25	TRUE	Huvec&Mef
313	Q08093_K30	TRUE	Huvec&Mef
337	Q8R1B4_K511	TRUE	Huvec&Mef
338	Q99JB2_K114	TRUE	Huvec&Mef
348	Q9DB05_K203	TRUE	Huvec&Mef
355	Q9D1G2_K17	TRUE	Huvec&Mef
373	Q9JLT4_K94	TRUE	Huvec&Mef
380	P16858_K192	TRUE	Huvec&Mef
382	P84104_K85	TRUE	Huvec&Mef
384	P48678_K155	TRUE	Huvec&Mef
390	P20152_K168	TRUE	Huvec&Mef
391	P07356_K227	TRUE	Huvec&Mef
393	Q8BG05_K118	TRUE	Huvec&Mef
394	Q8BG05_K126	TRUE	Huvec&Mef
395	P10126_K179	TRUE	Huvec&Mef
405	Q9Z1N5_K155	TRUE	Huvec&Mef
411	Q99JY0_K73	TRUE	Huvec&Mef
424	Q6P5F9_K122	TRUE	Huvec&Mef
442	O70475_K220	TRUE	Huvec&Mef
455	O35737_K347	TRUE	Huvec&Mef
456	O35737_K349	TRUE	Huvec&Mef
506	Q9CXW3_K213	TRUE	Huvec&Mef
525	Q8BKT7_K672	TRUE	Huvec&Mef
541	P20065_K38	TRUE	Huvec&Mef
565	P26043_K306	TRUE	Huvec&Mef
578	P62962_K116	TRUE	Huvec&Mef
584	Q61990_K23	TRUE	Huvec&Mef
585	Q61990_K31	TRUE	Huvec&Mef
662	Q01853_K236	TRUE	Huvec&Mef
670	Q60605_K79	TRUE	Huvec&Mef
698	P20152_K294	TRUE	Huvec&Mef
702	P61979_K163	TRUE	Huvec&Mef
750	P47753_K278	TRUE	Huvec&Mef
784	Q8JZQ9_K730	TRUE	Huvec&Mef
785	Q8JZQ9_K733	TRUE	Huvec&Mef
798	Q9R0P5_K44	TRUE	Huvec&Mef
799	A2AN08_K1929	TRUE	Huvec&Mef
849	Q8BZW8_K122	TRUE	Huvec&Mef
868	Q9CXW3_K179	TRUE	Huvec&Mef
886	Q7TMY8_K4137	TRUE	Huvec&Mef
887	Q7TMY8_K4142	TRUE	Huvec&Mef
990	Q60598_K107	TRUE	Huvec&Mef
991	Q60598_K110	TRUE	Huvec&Mef
1020	P26043_K263	TRUE	Huvec&Mef
1025	P84089_K41	TRUE	Huvec&Mef
1076	Q9ERG0_K174	TRUE	Huvec&Mef
