# Supplementary material for: Mapping protein carboxymethylation sites provides insights into their role in proteostasis and cell proliferation
Source: Nat Commun. 2021 Nov 18;12:6743. doi: 10.1038/s41467-021-26982-6 (PMC8602705; doi:10.1038/s41467-021-26982-6)
Supplement: Supplementary file 11 — Source Data [file 41467_2021_26982_MOESM11_ESM.zip › Figure 1/1I/Overlap_Huvec_Mef.csv]

	Unique.sites	is.CM	Experiment
1	P17182_K89	TRUE	Huvec&Mef
1610	P05213_K394	TRUE	Huvec&Mef
17	P05213_K401	TRUE	Huvec&Mef
18	P05213_K163	TRUE	Huvec&Mef
19	P05213_K164	TRUE	Huvec&Mef
20	P60710_K326	TRUE	Huvec&Mef
21	P60710_K328	TRUE	Huvec&Mef
22	P60710_K50	TRUE	Huvec&Mef
23	P60710_K61	TRUE	Huvec&Mef
2410	P60710_K191	TRUE	Huvec&Mef
25	P60710_K315	TRUE	Huvec&Mef
29	P62717_K52	TRUE	Huvec&Mef
30	Q9WUM4_K440	TRUE	Huvec&Mef
31	P62082_K90	TRUE	Huvec&Mef
3310	Q8R081_K472	TRUE	Huvec&Mef
42	P10107_K312	TRUE	Huvec&Mef
43	Q8K310_K571	TRUE	Huvec&Mef
44	Q8K310_K573	TRUE	Huvec&Mef
45	Q8K310_K473	TRUE	Huvec&Mef
46	Q8K310_K475	TRUE	Huvec&Mef
5010	P63017_K589	TRUE	Huvec&Mef
5510	P51859_K105	TRUE	Huvec&Mef
56	P51859_K106	TRUE	Huvec&Mef
58	Q9CQM9_K255	TRUE	Huvec&Mef
59	Q9CQV8_K122	TRUE	Huvec&Mef
6010	Q8VEK3_K492	TRUE	Huvec&Mef
6110	Q8VEK3_K578	TRUE	Huvec&Mef
62	Q8VEK3_K585	TRUE	Huvec&Mef
6310	Q8VEK3_K590	TRUE	Huvec&Mef
6410	P50543_K50	TRUE	Huvec&Mef
65	P62806_K92	TRUE	Huvec&Mef
6710	P20152_K104	TRUE	Huvec&Mef
68	P20152_K373	TRUE	Huvec&Mef
69	P20152_K445	TRUE	Huvec&Mef
7110	P62754_K79	TRUE	Huvec&Mef
7210	P48036_K68	TRUE	Huvec&Mef
73	P26039_K306	TRUE	Huvec&Mef
7710	Q9R0Q7_K33	TRUE	Huvec&Mef
7910	P68372_K324	TRUE	Huvec&Mef
8010	P68372_K58	TRUE	Huvec&Mef
8210	P17742_K125	TRUE	Huvec&Mef
83	P10126_K255	TRUE	Huvec&Mef
84	P10126_K44	TRUE	Huvec&Mef
85	P10126_K41	TRUE	Huvec&Mef
86	P10126_K439	TRUE	Huvec&Mef
87	P10126_K443	TRUE	Huvec&Mef
89	P62983_K63	TRUE	Huvec&Mef
90	P62983_K11	TRUE	Huvec&Mef
9110	Q9D0E1_K691	TRUE	Huvec&Mef
9210	Q9D0E1_K697	TRUE	Huvec&Mef
9510	P62827_K99	TRUE	Huvec&Mef
10110	P99024_K379	TRUE	Huvec&Mef
102	P99024_K58	TRUE	Huvec&Mef
104	P16858_K252	TRUE	Huvec&Mef
109	Q9CPR4_K96	TRUE	Huvec&Mef
110	P62259_K12	TRUE	Huvec&Mef
1114	P09103_K83	TRUE	Huvec&Mef
1131	Q7TNV0_K128	TRUE	Huvec&Mef
1151	Q9EQU5_K82	TRUE	Huvec&Mef
116	Q6IRU2_K223	TRUE	Huvec&Mef
123	Q9Z1F9_K271	TRUE	Huvec&Mef
1301	P18155_K88	TRUE	Huvec&Mef
137	Q9D0E1_K238	TRUE	Huvec&Mef
1381	Q9D0E1_K241	TRUE	Huvec&Mef
1391	Q9D0E1_K380	TRUE	Huvec&Mef
142	Q8BGD9_K453	TRUE	Huvec&Mef
143	Q8BGD9_K463	TRUE	Huvec&Mef
144	P63038_K233	TRUE	Huvec&Mef
145	P48678_K311	TRUE	Huvec&Mef
1621	P07356_K313	TRUE	Huvec&Mef
163	P07356_K279	TRUE	Huvec&Mef
164	P07356_K281	TRUE	Huvec&Mef
1711	Q8VEK3_K512	TRUE	Huvec&Mef
1721	Q8VEK3_K519	TRUE	Huvec&Mef
1731	Q8VEK3_K602	TRUE	Huvec&Mef
175	Q8VEK3_K520	TRUE	Huvec&Mef
176	Q8VEK3_K596	TRUE	Huvec&Mef
1791	P05213_K336	TRUE	Huvec&Mef
1801	P05213_K338	TRUE	Huvec&Mef
181	P05213_K326	TRUE	Huvec&Mef
218	P38647_K567	TRUE	Huvec&Mef
2211	P16858_K257	TRUE	Huvec&Mef
231	P61161_K299	TRUE	Huvec&Mef
232	P10639_K39	TRUE	Huvec&Mef
2411	Q61937_K237	TRUE	Huvec&Mef
2421	Q61937_K234	TRUE	Huvec&Mef
244	P60843_K237	TRUE	Huvec&Mef
245	P60843_K238	TRUE	Huvec&Mef
2481	P20152_K223	TRUE	Huvec&Mef
2491	P20152_K235	TRUE	Huvec&Mef
250	P20152_K139	TRUE	Huvec&Mef
2521	P20152_K129	TRUE	Huvec&Mef
2571	P56399_K288	TRUE	Huvec&Mef
258	P56399_K291	TRUE	Huvec&Mef
262	P62259_K69	TRUE	Huvec&Mef
2631	P62259_K73	TRUE	Huvec&Mef
267	P70168_K73	TRUE	Huvec&Mef
277	Q9CXW3_K177	TRUE	Huvec&Mef
2951	Q61768_K505	TRUE	Huvec&Mef
2961	Q61768_K512	TRUE	Huvec&Mef
2981	Q99K48_K66	TRUE	Huvec&Mef
2991	Q99K48_K70	TRUE	Huvec&Mef
3041	P42225_K138	TRUE	Huvec&Mef
3051	P42225_K140	TRUE	Huvec&Mef
309	Q99LF4_K67	TRUE	Huvec&Mef
312	Q08093_K25	TRUE	Huvec&Mef
313	Q08093_K30	TRUE	Huvec&Mef
337	Q8R1B4_K511	TRUE	Huvec&Mef
338	Q99JB2_K114	TRUE	Huvec&Mef
348	Q9DB05_K203	TRUE	Huvec&Mef
355	Q9D1G2_K17	TRUE	Huvec&Mef
373	Q9JLT4_K94	TRUE	Huvec&Mef
380	P16858_K192	TRUE	Huvec&Mef
382	P84104_K85	TRUE	Huvec&Mef
384	P48678_K155	TRUE	Huvec&Mef
390	P20152_K168	TRUE	Huvec&Mef
391	P07356_K227	TRUE	Huvec&Mef
393	Q8BG05_K118	TRUE	Huvec&Mef
394	Q8BG05_K126	TRUE	Huvec&Mef
395	P10126_K179	TRUE	Huvec&Mef
405	Q9Z1N5_K155	TRUE	Huvec&Mef
411	Q99JY0_K73	TRUE	Huvec&Mef
424	Q6P5F9_K122	TRUE	Huvec&Mef
442	O70475_K220	TRUE	Huvec&Mef
455	O35737_K347	TRUE	Huvec&Mef
456	O35737_K349	TRUE	Huvec&Mef
506	Q9CXW3_K213	TRUE	Huvec&Mef
525	Q8BKT7_K672	TRUE	Huvec&Mef
541	P20065_K38	TRUE	Huvec&Mef
565	P26043_K306	TRUE	Huvec&Mef
578	P62962_K116	TRUE	Huvec&Mef
584	Q61990_K23	TRUE	Huvec&Mef
585	Q61990_K31	TRUE	Huvec&Mef
662	Q01853_K236	TRUE	Huvec&Mef
670	Q60605_K79	TRUE	Huvec&Mef
698	P20152_K294	TRUE	Huvec&Mef
702	P61979_K163	TRUE	Huvec&Mef
750	P47753_K278	TRUE	Huvec&Mef
784	Q8JZQ9_K730	TRUE	Huvec&Mef
785	Q8JZQ9_K733	TRUE	Huvec&Mef
798	Q9R0P5_K44	TRUE	Huvec&Mef
799	A2AN08_K1929	TRUE	Huvec&Mef
849	Q8BZW8_K122	TRUE	Huvec&Mef
868	Q9CXW3_K179	TRUE	Huvec&Mef
886	Q7TMY8_K4137	TRUE	Huvec&Mef
887	Q7TMY8_K4142	TRUE	Huvec&Mef
990	Q60598_K107	TRUE	Huvec&Mef
991	Q60598_K110	TRUE	Huvec&Mef
1020	P26043_K263	TRUE	Huvec&Mef
1025	P84089_K41	TRUE	Huvec&Mef
1076	Q9ERG0_K174	TRUE	Huvec&Mef
