# Supplementary material for: Mapping protein carboxymethylation sites provides insights into their role in proteostasis and cell proliferation
Source: Nat Commun. 2021 Nov 18;12:6743. doi: 10.1038/s41467-021-26982-6 (PMC8602705; doi:10.1038/s41467-021-26982-6)
Supplement: Supplementary file 11 — Source Data [file 41467_2021_26982_MOESM11_ESM.zip › Figure 1/1J/210610_Protein_Turnover_Hepatocells.csv]

	gene_name	Repl.1	Repl.2	ProteinID	Group	PG.Label.Free.Quant.median.log10	CM	Mean_turnover	Log10turnover	CM2	Cell_Type	description	short.name	sub.cell	GO	GO.ID	gene.name	mass	ID	Compartment
P41216	ACSL1	82.613	93.85	P41216	Input	6.61897095926959	FALSE	88.2315	1.94562366261317	a	Hepatocyte	Long-chain-fatty-acid--CoA ligase 1 (EC 6.2.1.3) (Long-chain acyl-CoA synthetase 1) (LACS 1)	ACSL1_MOUSE	SUBCELLULAR LOCATION: Mitochondrion outer membrane {ECO:0000250}; Single-pass type III membrane protein {ECO:0000250}. Peroxisome membrane {ECO:0000250}; Single-pass type III membrane protein {ECO:0000250}. Microsome membrane {ECO:0000250}; Single-pass type III membrane protein {ECO:0000250}. Endoplasmic reticulum membrane {ECO:0000250}; Single-pass type III membrane protein {ECO:0000250}.	endoplasmic reticulum [GO:0005783]; endoplasmic reticulum membrane [GO:0005789]; integral component of membrane [GO:0016021]; mitochondrial outer membrane [GO:0005741]; mitochondrion [GO:0005739]; peroxisomal membrane [GO:0005778]; plasma membrane [GO:0005886]; ATP binding [GO:0005524]; decanoate-CoA ligase activity [GO:0102391]; long-chain fatty acid-CoA ligase activity [GO:0004467]; adiponectin…	GO:0001676; GO:0004467; GO:0005524; GO:0005739; GO:0005741; GO:0005778; GO:0005783; GO:0005789; GO:0005886; GO:0006631; GO:0006641; GO:0007584; GO:0008610; GO:0010033; GO:0014070; GO:0015908; GO:0016021; GO:0019432; GO:0033211; GO:0034201; GO:0035338; GO:0042178; GO:0042493; GO:0044539; GO:0071902; GO:0102391	Acsl1	77,951	P41216	ER
Q9CZW4	ACSL3	52.968	51.395	Q9CZW4	Input	6.65341253269918	FALSE	52.1815	1.71751655909459	a	Hepatocyte	Long-chain-fatty-acid--CoA ligase 3 (EC 6.2.1.3) (Long-chain acyl-CoA synthetase 3) (LACS 3)	ACSL3_MOUSE	SUBCELLULAR LOCATION: Mitochondrion outer membrane {ECO:0000250}; Single-pass type III membrane protein {ECO:0000250}. Peroxisome membrane {ECO:0000250}; Single-pass type III membrane protein {ECO:0000250}. Microsome membrane {ECO:0000250}; Single-pass type III membrane protein {ECO:0000250}. Endoplasmic reticulum membrane {ECO:0000250}; Single-pass type III membrane protein {ECO:0000250}.	endoplasmic reticulum [GO:0005783]; endoplasmic reticulum membrane [GO:0005789]; Golgi apparatus [GO:0005794]; integral component of membrane [GO:0016021]; lipid droplet [GO:0005811]; mitochondrial outer membrane [GO:0005741]; perinuclear region of cytoplasm [GO:0048471]; peroxisomal membrane [GO:0005778]; ATP binding [GO:0005524]; decanoate-CoA ligase activity [GO:0102391]; long-chain fatty acid…	GO:0004467; GO:0005524; GO:0005741; GO:0005778; GO:0005783; GO:0005789; GO:0005794; GO:0005811; GO:0006633; GO:0007420; GO:0007584; GO:0014070; GO:0016021; GO:0019901; GO:0019904; GO:0034379; GO:0042998; GO:0044539; GO:0048471; GO:0051047; GO:0102391; GO:2001247	Acsl3	80,492	Q9CZW4	ER
Q8JZR0	ACSL5	74.144	78.578	Q8JZR0	Input	6.13358169704212	FALSE	76.361	1.88287160714486	a	Hepatocyte	Long-chain-fatty-acid--CoA ligase 5 (EC 6.2.1.3) (Long-chain acyl-CoA synthetase 5) (LACS 5)	ACSL5_MOUSE	SUBCELLULAR LOCATION: Mitochondrion {ECO:0000250}. Endoplasmic reticulum {ECO:0000250}. Mitochondrion outer membrane {ECO:0000250}; Single-pass type III membrane protein {ECO:0000250}. Endoplasmic reticulum membrane {ECO:0000250}; Single-pass type III membrane protein {ECO:0000250}.	endoplasmic reticulum [GO:0005783]; endoplasmic reticulum membrane [GO:0005789]; integral component of membrane [GO:0016021]; mitochondrial inner membrane [GO:0005743]; mitochondrial outer membrane [GO:0005741]; mitochondrion [GO:0005739]; nucleolus [GO:0005730]; nucleus [GO:0005634]; ATP binding [GO:0005524]; decanoate-CoA ligase activity [GO:0102391]; long-chain fatty acid-CoA ligase activity […	GO:0001676; GO:0004467; GO:0005524; GO:0005634; GO:0005730; GO:0005739; GO:0005741; GO:0005743; GO:0005783; GO:0005789; GO:0008654; GO:0010747; GO:0010867; GO:0015908; GO:0016021; GO:0032000; GO:0102391; GO:2001236	Acsl5	76,206	Q8JZR0	ER
Q80SW1	AHCYL1	38.719	43.278	Q80SW1	Input	6.91683464474499	TRUE	40.9985	1.61276796760657	b	Hepatocyte	S-adenosylhomocysteine hydrolase-like protein 1 (IP3R-binding protein released with inositol 1,4,5-trisphosphate) (Putative adenosylhomocysteinase 2) (S-adenosyl-L-homocysteine hydrolase 2) (AdoHcyase 2)	SAHH2_MOUSE	SUBCELLULAR LOCATION: Endoplasmic reticulum {ECO:0000269|PubMed:16527252}. Cytoplasm, cytosol {ECO:0000269|PubMed:19220705}. Microsome {ECO:0000269|PubMed:19220705}. Apical cell membrane {ECO:0000250|UniProtKB:B5DFN2}. Note=Associates with membranes when phosphorylated, probably through interaction with ITPR1. {ECO:0000269|PubMed:19220705}.	apical plasma membrane [GO:0016324]; cytoplasm [GO:0005737]; cytosol [GO:0005829]; endoplasmic reticulum [GO:0005783]; intracellular membrane-bounded organelle [GO:0043231]; identical protein binding [GO:0042802]; RNA binding [GO:0003723]; angiotensin-activated signaling pathway [GO:0038166]; epithelial fluid transport [GO:0042045]; mRNA polyadenylation [GO:0006378]; one-carbon metabolic process …	GO:0003723; GO:0005737; GO:0005783; GO:0005829; GO:0006378; GO:0006611; GO:0006730; GO:0010765; GO:0016324; GO:0031440; GO:0032412; GO:0033353; GO:0038166; GO:0042045; GO:0042802; GO:0043231; GO:0044070; GO:0051592	Ahcyl1	58,951	Q80SW1	ER
P31230	AIMP1	146.512	164.053	P31230	Input	7.17650653550113	TRUE	155.2825	2.1911225144428	b	Hepatocyte	Aminoacyl tRNA synthase complex-interacting multifunctional protein 1 (Multisynthase complex auxiliary component p43) [Cleaved into: Endothelial monocyte-activating polypeptide 2 (EMAP-2) (Endothelial monocyte-activating polypeptide II) (EMAP-II) (Small inducible cytokine subfamily E member 1)]	AIMP1_MOUSE	SUBCELLULAR LOCATION: Nucleus {ECO:0000250|UniProtKB:Q12904}. Cytoplasm, cytosol {ECO:0000250|UniProtKB:Q12904}. Secreted {ECO:0000269|PubMed:17001013, ECO:0000269|PubMed:9770485}. Endoplasmic reticulum {ECO:0000269|PubMed:17525271}. Golgi apparatus {ECO:0000269|PubMed:17525271}. Note=Enriched in secretory vesicles of pancreatic alpha cells and secreted from the pancreas in response to low glucos…	aminoacyl-tRNA synthetase multienzyme complex [GO:0017101]; cell surface [GO:0009986]; cytosol [GO:0005829]; endoplasmic reticulum [GO:0005783]; extracellular space [GO:0005615]; Golgi apparatus [GO:0005794]; methionyl glutamyl tRNA synthetase complex [GO:0017102]; nucleus [GO:0005634]; cytokine activity [GO:0005125]; GTPase binding [GO:0051020]; protein homodimerization activity [GO:0042803]; tR…	GO:0000049; GO:0001525; GO:0001937; GO:0005125; GO:0005615; GO:0005634; GO:0005783; GO:0005794; GO:0005829; GO:0006418; GO:0006915; GO:0006954; GO:0007155; GO:0007267; GO:0009986; GO:0017101; GO:0017102; GO:0042803; GO:0050900; GO:0051020; GO:0070094	Aimp1	33,997	P31230	ER
O08715	AKAP1	43.353	42.693	O08715	Input	6.18567443446124	FALSE	43.023	1.63370069052424	a	Hepatocyte	A-kinase anchor protein 1, mitochondrial (Dual specificity A-kinase-anchoring protein 1) (D-AKAP-1) (Protein kinase A-anchoring protein 1) (PRKA1) (Spermatid A-kinase anchor protein) (S-AKAP)	AKAP1_MOUSE	SUBCELLULAR LOCATION: Mitochondrion outer membrane {ECO:0000269|PubMed:24101730, ECO:0000269|PubMed:9182549}.; SUBCELLULAR LOCATION: Isoform 2: Endoplasmic reticulum.; SUBCELLULAR LOCATION: Isoform 4: Endoplasmic reticulum.; SUBCELLULAR LOCATION: Isoform 1: Mitochondrion outer membrane.; SUBCELLULAR LOCATION: Isoform 3: Mitochondrion outer membrane.; SUBCELLULAR LOCATION: Isoform 5: Mitochondrion…	endoplasmic reticulum [GO:0005783]; integral component of membrane [GO:0016021]; lipid droplet [GO:0005811]; mitochondrial crista [GO:0030061]; mitochondrial inner membrane [GO:0005743]; mitochondrial matrix [GO:0005759]; mitochondrial outer membrane [GO:0005741]; mitochondrion [GO:0005739]; neuromuscular junction [GO:0031594]; postsynaptic membrane [GO:0045211]; beta-tubulin binding [GO:0048487]…	GO:0003723; GO:0005739; GO:0005741; GO:0005743; GO:0005759; GO:0005783; GO:0005811; GO:0008017; GO:0010614; GO:0010738; GO:0016021; GO:0019901; GO:0019903; GO:0019904; GO:0030061; GO:0030346; GO:0031594; GO:0032947; GO:0034237; GO:0035308; GO:0042308; GO:0045211; GO:0048487	Akap1	92,195	O08715	ER
P47740	ALDH3A2	124.447	119.666	P47740	Input	6.06247129083185	FALSE	122.0565	2.0865609122986	a	Hepatocyte	Fatty aldehyde dehydrogenase (EC 1.2.1.3) (Aldehyde dehydrogenase 3) (Aldehyde dehydrogenase family 3 member A2)	AL3A2_MOUSE	SUBCELLULAR LOCATION: Membrane {ECO:0000269|PubMed:25286108}. Microsome membrane {ECO:0000250|UniProtKB:P51648}; Single-pass membrane protein {ECO:0000250|UniProtKB:P51648}. Endoplasmic reticulum membrane {ECO:0000250|UniProtKB:P51648}; Single-pass membrane protein {ECO:0000250|UniProtKB:P51648}; Cytoplasmic side {ECO:0000250|UniProtKB:P30839}.	cytosol [GO:0005829]; endoplasmic reticulum [GO:0005783]; extrinsic component of endoplasmic reticulum membrane [GO:0042406]; integral component of membrane [GO:0016021]; intracellular membrane-bounded organelle [GO:0043231]; mitochondrial inner membrane [GO:0005743]; mitochondrion [GO:0005739]; nucleus [GO:0005634]; peroxisome [GO:0005777]; 3-chloroallyl aldehyde dehydrogenase activity [GO:00040…	GO:0000302; GO:0004028; GO:0004029; GO:0005634; GO:0005739; GO:0005743; GO:0005777; GO:0005783; GO:0005829; GO:0006081; GO:0006631; GO:0006714; GO:0007417; GO:0007422; GO:0008544; GO:0016021; GO:0033306; GO:0042406; GO:0042803; GO:0043231; GO:0046292; GO:0046458; GO:0046577; GO:0050061; GO:0052814; GO:0055114	Aldh3a2	53,971	P47740	ER
Q8VDI9	ALG9	141.876	140.598	Q8VDI9	Input	4.60565977263025	FALSE	141.237	2.14994848418642	a	Hepatocyte	Alpha-1,2-mannosyltransferase ALG9 (EC 2.4.1.259) (EC 2.4.1.261) (Dol-P-Man:Man(6)GlcNAc(2)-PP-Dol alpha-1,2-mannosyltransferase) (Dol-P-Man:Man(8)GlcNAc(2)-PP-Dol alpha-1,2-mannosyltransferase)	ALG9_MOUSE	SUBCELLULAR LOCATION: Endoplasmic reticulum membrane {ECO:0000250|UniProtKB:Q9H6U8}; Multi-pass membrane protein {ECO:0000250|UniProtKB:Q9H6U8}.	endoplasmic reticulum [GO:0005783]; endoplasmic reticulum membrane [GO:0005789]; integral component of membrane [GO:0016021]; dol-P-Man:Man(6)GlcNAc(2)-PP-Dol alpha-1,2-mannosyltransferase activity [GO:0052926]; dol-P-Man:Man(8)GlcNAc(2)-PP-Dol alpha-1,2-mannosyltransferase activity [GO:0052918]; mannosyltransferase activity [GO:0000030]; protein glycosylation [GO:0006486]	GO:0000030; GO:0005783; GO:0005789; GO:0006486; GO:0016021; GO:0052918; GO:0052926	Alg9	69,561	Q8VDI9	ER
O35381	ANP32A	124.632	115.278	O35381	Input	7.42542269813794	FALSE	119.955	2.07901835507294	a	Hepatocyte	Acidic leucine-rich nuclear phosphoprotein 32 family member A (Acidic nuclear phosphoprotein pp32) (Leucine-rich acidic nuclear protein) (LANP) (Potent heat-stable protein phosphatase 2A inhibitor I1PP2A)	AN32A_MOUSE	SUBCELLULAR LOCATION: Nucleus {ECO:0000269|PubMed:12807913}. Cytoplasm {ECO:0000269|PubMed:12807913}. Endoplasmic reticulum {ECO:0000250}. Note=Shuttles between nucleus and cytoplasm. Translocates to the cytoplasm during the process of neuritogenesis.	cytoplasm [GO:0005737]; endoplasmic reticulum [GO:0005783]; nuclear matrix [GO:0016363]; nucleus [GO:0005634]; perinuclear region of cytoplasm [GO:0048471]; histone binding [GO:0042393]; nucleocytoplasmic transport [GO:0006913]; regulation of apoptotic process [GO:0042981]; regulation of transcription, DNA-templated [GO:0006355]; transcription, DNA-templated [GO:0006351]	GO:0005634; GO:0005737; GO:0005783; GO:0006351; GO:0006355; GO:0006913; GO:0016363; GO:0042393; GO:0042981; GO:0048471	Anp32a	28,538	O35381	ER
P48036	ANXA5	399.528	386.714	P48036	Input	8.07582642572008	TRUE	393.121	2.59452624387229	b	Hepatocyte	Annexin A5 (Anchorin CII) (Annexin V) (Annexin-5) (Calphobindin I) (CBP-I) (Endonexin II) (Lipocortin V) (Placental anticoagulant protein 4) (PP4) (Placental anticoagulant protein I) (PAP-I) (Thromboplastin inhibitor) (Vascular anticoagulant-alpha) (VAC-alpha)	ANXA5_MOUSE		axon terminus [GO:0043679]; cell projection [GO:0042995]; cytoplasm [GO:0005737]; cytosol [GO:0005829]; dendrite [GO:0030425]; endoplasmic reticulum [GO:0005783]; endothelial microparticle [GO:0072563]; external side of plasma membrane [GO:0009897]; extracellular space [GO:0005615]; intercalated disc [GO:0014704]; intracellular [GO:0005622]; neuronal cell body [GO:0043025]; nucleus [GO:0005634]; …	GO:0005388; GO:0005509; GO:0005544; GO:0005615; GO:0005622; GO:0005634; GO:0005737; GO:0005783; GO:0005829; GO:0005886; GO:0007596; GO:0008021; GO:0009897; GO:0010033; GO:0014704; GO:0017046; GO:0030018; GO:0030195; GO:0030425; GO:0030971; GO:0042383; GO:0042995; GO:0043025; GO:0043065; GO:0043204; GO:0043679; GO:0051260; GO:0051592; GO:0072563; GO:0097211; GO:1901317; GO:1902721	Anxa5	35,752	P48036	ER
P28352	APEX1	122.543	125.425	P28352	Input	7.30775867455417	FALSE	123.984	2.0933656435489	a	Hepatocyte	DNA-(apurinic or apyrimidinic site) lyase (EC 3.1.-.-) (EC 4.2.99.18) (APEX nuclease) (APEN) (Apurinic-apyrimidinic endonuclease 1) (AP endonuclease 1) (REF-1) (Redox factor-1) [Cleaved into: DNA-(apurinic or apyrimidinic site) lyase, mitochondrial]	APEX1_MOUSE	SUBCELLULAR LOCATION: Nucleus. Nucleus, nucleolus {ECO:0000250}. Nucleus speckle {ECO:0000255|PROSITE-ProRule:PRU00764}. Endoplasmic reticulum {ECO:0000250}. Cytoplasm. Note=Colocalized with SIRT1 in the nucleus. Colocalized with YBX1 in nuclear speckles after genotoxic stress. Together with OGG1 is recruited to nuclear speckles in UVA-irradiated cells. Colocalized with nucleolin and NPM1 in the …	centrosome [GO:0005813]; cytoplasm [GO:0005737]; endoplasmic reticulum [GO:0005783]; mitochondrion [GO:0005739]; nuclear speck [GO:0016607]; nucleolus [GO:0005730]; nucleoplasm [GO:0005654]; nucleus [GO:0005634]; perinuclear region of cytoplasm [GO:0048471]; transcription factor complex [GO:0005667]; 3'-5' exonuclease activity [GO:0008408]; chromatin DNA binding [GO:0031490]; class I DNA-(apurini…	GO:0000723; GO:0003677; GO:0003684; GO:0003691; GO:0003713; GO:0003723; GO:0003906; GO:0004521; GO:0005634; GO:0005654; GO:0005667; GO:0005730; GO:0005737; GO:0005739; GO:0005783; GO:0005813; GO:0006281; GO:0006284; GO:0006310; GO:0006351; GO:0006355; GO:0007568; GO:0008081; GO:0008309; GO:0008311; GO:0008408; GO:0014912; GO:0016491; GO:0016607; GO:0016890; GO:0031490; GO:0042981; GO:0043488; GO:…	Apex1	35,490	P28352	ER
Q9D7N9	APMAP	140.699	126.962	Q9D7N9	Input	6.95758832516712	FALSE	133.8305	2.12655510051852	a	Hepatocyte	Adipocyte plasma membrane-associated protein (Protein DD16)	APMAP_MOUSE	SUBCELLULAR LOCATION: Membrane {ECO:0000250}; Single-pass type II membrane protein {ECO:0000250}.	cell surface [GO:0009986]; endoplasmic reticulum [GO:0005783]; integral component of membrane [GO:0016021]; membrane [GO:0016020]; arylesterase activity [GO:0004064]; hydrolase activity, acting on ester bonds [GO:0016788]; strictosidine synthase activity [GO:0016844]; biosynthetic process [GO:0009058]	GO:0004064; GO:0005783; GO:0009058; GO:0009986; GO:0016020; GO:0016021; GO:0016788; GO:0016844	Apmap	46,434	Q9D7N9	ER
Q5XJY5	ARCN1	93.86	101.285	Q5XJY5	Input	7.34327838442114	FALSE	97.5725	1.98932743261417	a	Hepatocyte	Coatomer subunit delta (Archain) (Delta-coat protein) (Delta-COP)	COPD_MOUSE	SUBCELLULAR LOCATION: Cytoplasm {ECO:0000250}. Golgi apparatus membrane {ECO:0000250}; Peripheral membrane protein {ECO:0000250}; Cytoplasmic side {ECO:0000250}. Cytoplasmic vesicle, COPI-coated vesicle membrane {ECO:0000250}; Peripheral membrane protein {ECO:0000250}; Cytoplasmic side {ECO:0000250}. Note=The coatomer is cytoplasmic or polymerized on the cytoplasmic side of the Golgi, as well as …	COPI vesicle coat [GO:0030126]; COPI-coated vesicle [GO:0030137]; endoplasmic reticulum [GO:0005783]; Golgi apparatus [GO:0005794]; Golgi membrane [GO:0000139]; adult locomotory behavior [GO:0008344]; cerebellar Purkinje cell layer maturation [GO:0021691]; Golgi vesicle transport [GO:0048193]; pigmentation [GO:0043473]; protein transport [GO:0015031]; retrograde vesicle-mediated transport, Golgi …	GO:0000139; GO:0005783; GO:0005794; GO:0006890; GO:0008344; GO:0015031; GO:0021691; GO:0030126; GO:0030137; GO:0043473; GO:0048193	Arcn1	57,229	Q5XJY5	ER
Q9D0L7	ARMC10	130.962	134.986	Q9D0L7	Input	6.31395839155767	FALSE	132.974	2.12376673299439	a	Hepatocyte	Armadillo repeat-containing protein 10	ARM10_MOUSE	SUBCELLULAR LOCATION: Endoplasmic reticulum membrane {ECO:0000250}; Single-pass membrane protein {ECO:0000250}.	endoplasmic reticulum [GO:0005783]; endoplasmic reticulum membrane [GO:0005789]; integral component of membrane [GO:0016021]; mitochondrion [GO:0005739]; DBD domain binding [GO:0050692]; p53 binding [GO:0002039]; negative regulation of apoptotic process [GO:0043066]; negative regulation of intrinsic apoptotic signaling pathway by p53 class mediator [GO:1902254]; positive regulation of growth rate…	GO:0002039; GO:0005739; GO:0005783; GO:0005789; GO:0016021; GO:0040010; GO:0043066; GO:0050692; GO:1902254	Armc10	33,311	Q9D0L7	ER
O54984	ASNA1	79.382	74.753	O54984	Input	7.14132652289414	FALSE	77.0675	1.88687127109429	a	Hepatocyte	ATPase Asna1 (EC 3.6.-.-) (Arsenical pump-driving ATPase) (Arsenite-stimulated ATPase)	ASNA_MOUSE	SUBCELLULAR LOCATION: Cytoplasm {ECO:0000255|HAMAP-Rule:MF_03112}. Endoplasmic reticulum {ECO:0000255|HAMAP-Rule:MF_03112}. Nucleus, nucleolus {ECO:0000255|HAMAP-Rule:MF_03112}.	endoplasmic reticulum [GO:0005783]; nucleolus [GO:0005730]; nucleus [GO:0005634]; ATP binding [GO:0005524]; ATPase activity [GO:0016887]; metal ion binding [GO:0046872]; tail-anchored membrane protein insertion into ER membrane [GO:0071816]	GO:0005524; GO:0005634; GO:0005730; GO:0005783; GO:0016887; GO:0046872; GO:0071816	Asna1	38,823	O54984	ER
Q8BSY0	ASPH	144.052	135.423	Q8BSY0	Input	7.04080045660863	FALSE	139.7375	2.1453129691608	a	Hepatocyte	Aspartyl/asparaginyl beta-hydroxylase (EC 1.14.11.16) (Aspartate beta-hydroxylase) (ASP beta-hydroxylase) (Peptide-aspartate beta-dioxygenase)	ASPH_MOUSE	SUBCELLULAR LOCATION: Isoform 1: Endoplasmic reticulum membrane {ECO:0000250|UniProtKB:Q28056}; Single-pass type II membrane protein {ECO:0000250|UniProtKB:Q28056}.; SUBCELLULAR LOCATION: Isoform 2: Sarcoplasmic reticulum membrane {ECO:0000269|PubMed:8530521}; Single-pass type II membrane protein {ECO:0000303|PubMed:8530521}.	cortical endoplasmic reticulum [GO:0032541]; cytoplasm [GO:0005737]; endoplasmic reticulum [GO:0005783]; integral component of endoplasmic reticulum membrane [GO:0030176]; integral component of membrane [GO:0016021]; plasma membrane [GO:0005886]; sarcoplasmic reticulum membrane [GO:0033017]; calcium ion binding [GO:0005509]; peptide-aspartate beta-dioxygenase activity [GO:0004597]; activation of …	GO:0004597; GO:0005509; GO:0005737; GO:0005783; GO:0005886; GO:0007389; GO:0008285; GO:0010524; GO:0016021; GO:0030176; GO:0031585; GO:0031647; GO:0032237; GO:0032541; GO:0033017; GO:0033198; GO:0035108; GO:0042264; GO:0045862; GO:0045893; GO:0051480; GO:0060021; GO:0060325; GO:0070588; GO:0071277; GO:0090316; GO:0097202; GO:1901879	Asph	83,042	Q8BSY0	ER
Q6PA06	ATL2	96.915	36.997	Q6PA06	Input	6.76569458929965	FALSE	66.956	1.82578950069284	a	Hepatocyte	Atlastin-2 (EC 3.6.5.-) (ADP-ribosylation factor-like protein 6-interacting protein 2) (ARL-6-interacting protein 2) (Aip-2)	ATLA2_MOUSE	SUBCELLULAR LOCATION: Endoplasmic reticulum membrane {ECO:0000250|UniProtKB:Q8NHH9}; Multi-pass membrane protein {ECO:0000250|UniProtKB:Q8NHH9}. Note=Localizes at endoplasmic reticulum (ER) three-way tubular junctions. {ECO:0000250|UniProtKB:Q8NHH9}.	endoplasmic reticulum [GO:0005783]; endoplasmic reticulum tubular network membrane [GO:0098826]; integral component of membrane [GO:0016021]; GTP binding [GO:0005525]; GTPase activity [GO:0003924]; identical protein binding [GO:0042802]; endoplasmic reticulum organization [GO:0007029]; endoplasmic reticulum tubular network membrane organization [GO:1990809]; Golgi organization [GO:0007030]; prote…	GO:0003924; GO:0005525; GO:0005783; GO:0007029; GO:0007030; GO:0016021; GO:0042802; GO:0051260; GO:0098826; GO:1990809	Atl2	66,224	Q6PA06	ER
Q91YH5	ATL3	87.063	78.472	Q91YH5	Input	7.24631586293942	FALSE	82.7675	1.91785983749193	a	Hepatocyte	Atlastin-3 (EC 3.6.5.-)	ATLA3_MOUSE	SUBCELLULAR LOCATION: Endoplasmic reticulum membrane {ECO:0000250|UniProtKB:Q6DD88}; Multi-pass membrane protein {ECO:0000255}. Note=Localizes to endoplasmic reticulum tubules and accumulates in punctuate structures corresponding to 3-way junctions, which represent crossing-points at which the tubules build a polygonal network. {ECO:0000250|UniProtKB:Q6DD88}.	endoplasmic reticulum [GO:0005783]; endoplasmic reticulum tubular network [GO:0071782]; endoplasmic reticulum tubular network membrane [GO:0098826]; integral component of membrane [GO:0016021]; GTP binding [GO:0005525]; GTPase activity [GO:0003924]; identical protein binding [GO:0042802]; endoplasmic reticulum organization [GO:0007029]; Golgi organization [GO:0007030]; positive regulation of endo…	GO:0003924; GO:0005525; GO:0005783; GO:0007029; GO:0007030; GO:0016021; GO:0042802; GO:0051260; GO:0071782; GO:0098826; GO:1903373	Atl3	60,575	Q91YH5	ER
P98197	ATP11A	33.528	31.422	P98197	Input	5.46083772863341	FALSE	32.475	1.51154915974507	a	Hepatocyte	Probable phospholipid-transporting ATPase IH (EC 3.6.3.1) (ATPase IS) (ATPase class VI type 11A) (P4-ATPase flippase complex alpha subunit ATP11A)	AT11A_MOUSE	SUBCELLULAR LOCATION: Cell membrane {ECO:0000250}; Multi-pass membrane protein {ECO:0000250}. Early endosome {ECO:0000250}. Recycling endosome {ECO:0000250}. Endoplasmic reticulum {ECO:0000250}. Note=Exit from the endoplasmic reticulum requires the presence of TMEM30A, but not TMEM30B. In the presence of TMEM30A, predominantly located in the plasma membrane (By similarity). {ECO:0000250}.	early endosome [GO:0005769]; endoplasmic reticulum [GO:0005783]; integral component of membrane [GO:0016021]; intracellular membrane-bounded organelle [GO:0043231]; plasma membrane [GO:0005886]; recycling endosome [GO:0055037]; ATP binding [GO:0005524]; magnesium ion binding [GO:0000287]; phospholipid-translocating ATPase activity [GO:0004012]	GO:0000287; GO:0004012; GO:0005524; GO:0005769; GO:0005783; GO:0005886; GO:0016021; GO:0043231; GO:0055037	Atp11a	135,502	P98197	ER
Q8VDN2	ATP1A1	66.656	63.129	Q8VDN2	Input	7.33202477420444	FALSE	64.8925	1.81219450578597	a	Hepatocyte	Sodium/potassium-transporting ATPase subunit alpha-1 (Na(+)/K(+) ATPase alpha-1 subunit) (EC 3.6.3.9) (Sodium pump subunit alpha-1)	AT1A1_MOUSE	SUBCELLULAR LOCATION: Cell membrane, sarcolemma {ECO:0000250|UniProtKB:P05023}; Multi-pass membrane protein {ECO:0000255}.	apical plasma membrane [GO:0016324]; basolateral plasma membrane [GO:0016323]; caveola [GO:0005901]; endoplasmic reticulum [GO:0005783]; endosome [GO:0005768]; Golgi apparatus [GO:0005794]; integral component of membrane [GO:0016021]; intercalated disc [GO:0014704]; membrane [GO:0016020]; membrane raft [GO:0045121]; myelin sheath [GO:0043209]; plasma membrane [GO:0005886]; postsynaptic density [G…	GO:0002026; GO:0002028; GO:0005391; GO:0005524; GO:0005768; GO:0005783; GO:0005794; GO:0005886; GO:0005890; GO:0005901; GO:0006813; GO:0006814; GO:0006883; GO:0008217; GO:0010107; GO:0014069; GO:0014704; GO:0016020; GO:0016021; GO:0016323; GO:0016324; GO:0016791; GO:0019901; GO:0019904; GO:0030007; GO:0030315; GO:0030506; GO:0030955; GO:0031402; GO:0031947; GO:0032991; GO:0036376; GO:0042383; GO:…	Atp1a1	112,982	Q8VDN2	ER
O55143	ATP2A2	84.786	82.012	O55143	Input	7.25334115588849	FALSE	83.399	1.92116084323863	a	Hepatocyte	Sarcoplasmic/endoplasmic reticulum calcium ATPase 2 (SERCA2) (SR Ca(2+)-ATPase 2) (EC 3.6.3.8) (Calcium pump 2) (Calcium-transporting ATPase sarcoplasmic reticulum type, slow twitch skeletal muscle isoform) (Endoplasmic reticulum class 1/2 Ca(2+) ATPase)	AT2A2_MOUSE	SUBCELLULAR LOCATION: Endoplasmic reticulum membrane {ECO:0000269|PubMed:23395171}; Multi-pass membrane protein {ECO:0000255}. Sarcoplasmic reticulum membrane {ECO:0000269|PubMed:22355118}; Multi-pass membrane protein {ECO:0000255}.	calcium ion-transporting ATPase complex [GO:0090534]; endoplasmic reticulum [GO:0005783]; endoplasmic reticulum membrane [GO:0005789]; extrinsic component of cytoplasmic side of plasma membrane [GO:0031234]; longitudinal sarcoplasmic reticulum [GO:0014801]; membrane [GO:0016020]; nucleoplasm [GO:0005654]; perinuclear region of cytoplasm [GO:0048471]; protein-containing complex [GO:0032991]; ribbo…	GO:0002026; GO:0005388; GO:0005509; GO:0005524; GO:0005654; GO:0005783; GO:0005789; GO:0006816; GO:0006874; GO:0006937; GO:0006984; GO:0006996; GO:0008022; GO:0010882; GO:0012506; GO:0014801; GO:0014883; GO:0014898; GO:0016020; GO:0016529; GO:0019899; GO:0031234; GO:0031775; GO:0032469; GO:0032470; GO:0032496; GO:0032991; GO:0033017; GO:0033292; GO:0034599; GO:0043434; GO:0044548; GO:0045822; GO:…	Atp2a2	114,858	O55143	ER
Q07813	BAX	130.312	196.605	Q07813	Input	7.14117782306214	FALSE	163.4585	2.21340750923645	a	Hepatocyte	Apoptosis regulator BAX	BAX_MOUSE	SUBCELLULAR LOCATION: Isoform Alpha: Mitochondrion outer membrane {ECO:0000250}; Single-pass membrane protein {ECO:0000250}. Cytoplasm {ECO:0000250}. Note=Colocalizes with 14-3-3 proteins in the cytoplasm. Under stress conditions, undergoes a conformation change that causes release from JNK-phosphorylated 14-3-3 proteins and translocation to the mitochondrion membrane (By similarity). {ECO:000025…	BAX complex [GO:0097144]; Bcl-2 family protein complex [GO:0097136]; cell periphery [GO:0071944]; cytoplasm [GO:0005737]; cytosol [GO:0005829]; endoplasmic reticulum [GO:0005783]; endoplasmic reticulum membrane [GO:0005789]; integral component of membrane [GO:0016021]; intracellular [GO:0005622]; mitochondrial membrane [GO:0031966]; mitochondrial outer membrane [GO:0005741]; mitochondrial permeab…	GO:0001541; GO:0001764; GO:0001776; GO:0001777; GO:0001782; GO:0001783; GO:0001822; GO:0001836; GO:0001844; GO:0001974; GO:0002262; GO:0002352; GO:0002358; GO:0002904; GO:0005622; GO:0005634; GO:0005635; GO:0005737; GO:0005739; GO:0005741; GO:0005757; GO:0005783; GO:0005789; GO:0005829; GO:0006687; GO:0006808; GO:0006915; GO:0006919; GO:0006974; GO:0007007; GO:0007008; GO:0007281; GO:0007283; GO:…	Bax	21,395	Q07813	ER
Q61335	BCAP31	83.672	80.806	Q61335	Input	7.53279067481515	FALSE	82.239	1.91507782080098	a	Hepatocyte	B-cell receptor-associated protein 31 (BCR-associated protein 31) (Bap31) (p28)	BAP31_MOUSE	SUBCELLULAR LOCATION: Endoplasmic reticulum membrane {ECO:0000250|UniProtKB:P51572}; Multi-pass membrane protein {ECO:0000255}. Endoplasmic reticulum-Golgi intermediate compartment membrane {ECO:0000250|UniProtKB:P51572}; Multi-pass membrane protein {ECO:0000255}. Note=May shuttle between the ER and the intermediate compartment/cis-Golgi complex. {ECO:0000250|UniProtKB:P51572}.	clathrin-coated vesicle [GO:0030136]; endoplasmic reticulum [GO:0005783]; endoplasmic reticulum membrane [GO:0005789]; endoplasmic reticulum-Golgi intermediate compartment membrane [GO:0033116]; Golgi cisterna membrane [GO:0032580]; Golgi membrane [GO:0000139]; integral component of plasma membrane [GO:0005887]; lipid droplet [GO:0005811]; mitochondrion [GO:0005739]; perinuclear endoplasmic retic…	GO:0000139; GO:0005739; GO:0005783; GO:0005784; GO:0005789; GO:0005811; GO:0005887; GO:0006886; GO:0006888; GO:0006915; GO:0007204; GO:0007283; GO:0030136; GO:0032471; GO:0032580; GO:0033116; GO:0035584; GO:0042288; GO:0043280; GO:0044877; GO:0051561; GO:0070973; GO:0097038; GO:1903071; GO:1904154; GO:2001244	Bcap31	27,957	Q61335	ER
P14211	CALR	164.473	159.191	P14211	Input	8.15632619261874	FALSE	161.832	2.20906440138825	a	Hepatocyte	Calreticulin (CRP55) (Calregulin) (Endoplasmic reticulum resident protein 60) (ERp60) (HACBP)	CALR_MOUSE	SUBCELLULAR LOCATION: Endoplasmic reticulum lumen {ECO:0000255|PROSITE-ProRule:PRU10138, ECO:0000269|PubMed:8418194}. Cytoplasmic granule {ECO:0000269|PubMed:8418194}. Sarcoplasmic reticulum lumen {ECO:0000250|UniProtKB:P28491}. Note=Associated with the lytic granules in the cytolytic T-lymphocytes.	acrosomal vesicle [GO:0001669]; cell surface [GO:0009986]; cytoplasm [GO:0005737]; cytosol [GO:0005829]; endoplasmic reticulum [GO:0005783]; endoplasmic reticulum lumen [GO:0005788]; endoplasmic reticulum quality control compartment [GO:0044322]; external side of plasma membrane [GO:0009897]; extracellular matrix [GO:0031012]; extracellular region [GO:0005576]; extracellular space [GO:0005615]; G…	GO:0000122; GO:0001669; GO:0002502; GO:0003729; GO:0005178; GO:0005506; GO:0005509; GO:0005576; GO:0005615; GO:0005634; GO:0005635; GO:0005737; GO:0005783; GO:0005788; GO:0005790; GO:0005794; GO:0005829; GO:0005844; GO:0006611; GO:0007283; GO:0008284; GO:0009897; GO:0009986; GO:0010595; GO:0010628; GO:0016020; GO:0016529; GO:0017148; GO:0030246; GO:0030866; GO:0031012; GO:0031625; GO:0032355; GO:…	Calr	47,995	P14211	ER
O35887	CALU	77.83	72.693	O35887	Input	7.64350844026558	FALSE	75.2615	1.87657286978017	a	Hepatocyte	Calumenin (Crocalbin)	CALU_MOUSE	SUBCELLULAR LOCATION: Endoplasmic reticulum membrane {ECO:0000250|UniProtKB:O43852}. Golgi apparatus {ECO:0000250|UniProtKB:O43852}. Secreted {ECO:0000250|UniProtKB:O43852}. Melanosome {ECO:0000250|UniProtKB:O43852}. Sarcoplasmic reticulum lumen {ECO:0000250|UniProtKB:O43852}.	endoplasmic reticulum [GO:0005783]; endoplasmic reticulum lumen [GO:0005788]; endoplasmic reticulum membrane [GO:0005789]; extracellular region [GO:0005576]; Golgi apparatus [GO:0005794]; intracellular membrane-bounded organelle [GO:0043231]; melanosome [GO:0042470]; sarcoplasmic reticulum lumen [GO:0033018]; calcium ion binding [GO:0005509]; enzyme binding [GO:0019899]; enzyme inhibitor activity…	GO:0004857; GO:0005509; GO:0005576; GO:0005783; GO:0005788; GO:0005789; GO:0005794; GO:0019899; GO:0033018; GO:0042470; GO:0043231	Calu	37,064	O35887	ER
P35564	CANX	172.136	159.702	P35564	Input	7.52724827578105	TRUE	165.919	2.21989612154382	b	Hepatocyte	Calnexin	CALX_MOUSE	SUBCELLULAR LOCATION: Endoplasmic reticulum membrane {ECO:0000269|PubMed:7628443}; Single-pass type I membrane protein {ECO:0000255}. Endoplasmic reticulum {ECO:0000250|UniProtKB:P27824}. Melanosome {ECO:0000250|UniProtKB:P27824}. Note=The palmitoylated form preferentially localizes to the perinuclear rough ER (By similarity). When bound to CD3 epsilon chains, calnexin's ER retention signal can b…	axon [GO:0030424]; cytoplasm [GO:0005737]; dendrite cytoplasm [GO:0032839]; dendritic spine [GO:0043197]; endoplasmic reticulum [GO:0005783]; endoplasmic reticulum membrane [GO:0005789]; endoplasmic reticulum quality control compartment [GO:0044322]; ER-mitochondrion membrane contact site [GO:0044233]; integral component of lumenal side of endoplasmic reticulum membrane [GO:0071556]; integral com…	GO:0005509; GO:0005737; GO:0005783; GO:0005789; GO:0005790; GO:0005791; GO:0005840; GO:0007568; GO:0016020; GO:0016021; GO:0030246; GO:0030424; GO:0032839; GO:0032991; GO:0034185; GO:0035255; GO:0042470; GO:0043025; GO:0043197; GO:0043209; GO:0044233; GO:0044322; GO:0048488; GO:0051082; GO:0061077; GO:0071556; GO:0072583	Canx	67,278	P35564	ER
O08529	CAPN2	102.546	119.131	O08529	Input	7.36944222544237	FALSE	110.8385	2.04469063975427	a	Hepatocyte	Calpain-2 catalytic subunit (EC 3.4.22.53) (80 kDa M-calpain subunit) (CALP80) (Calcium-activated neutral proteinase 2) (CANP 2) (Calpain M-type) (Calpain-2 large subunit) (Millimolar-calpain) (M-calpain)	CAN2_MOUSE	SUBCELLULAR LOCATION: Cytoplasm {ECO:0000250}. Cell membrane {ECO:0000250}. Note=Translocates to the plasma membrane upon Ca(2+) binding. {ECO:0000250}.	chromatin [GO:0000785]; cytoplasm [GO:0005737]; cytosol [GO:0005829]; dendrite [GO:0030425]; endoplasmic reticulum [GO:0005783]; Golgi apparatus [GO:0005794]; lysosome [GO:0005764]; membrane raft [GO:0045121]; nucleus [GO:0005634]; perinuclear endoplasmic reticulum [GO:0097038]; plasma membrane [GO:0005886]; pseudopodium [GO:0031143]; calcium ion binding [GO:0005509]; calcium-dependent cysteine-t…	GO:0000785; GO:0001666; GO:0001824; GO:0004198; GO:0005509; GO:0005634; GO:0005737; GO:0005764; GO:0005783; GO:0005794; GO:0005829; GO:0005886; GO:0006508; GO:0007520; GO:0008092; GO:0008233; GO:0016540; GO:0030425; GO:0031143; GO:0045121; GO:0046982; GO:0051493; GO:0051603; GO:0071230; GO:0097038	Capn2	79,872	O08529	ER
Q9CZ42	CARKD	231.751	249.774	Q9CZ42	Input	6.44307287354757	FALSE	240.7625	2.38158884424973	a	Hepatocyte	ATP-dependent (S)-NAD(P)H-hydrate dehydratase (EC 4.2.1.93) (ATP-dependent NAD(P)HX dehydratase) (Carbohydrate kinase domain-containing protein) (NAD(P)HX dehydratase)	NNRD_MOUSE	SUBCELLULAR LOCATION: Mitochondrion {ECO:0000255|HAMAP-Rule:MF_03157, ECO:0000269|PubMed:18614015}.	cytosol [GO:0005829]; endoplasmic reticulum [GO:0005783]; mitochondrion [GO:0005739]; ADP-dependent NAD(P)H-hydrate dehydratase activity [GO:0052855]; ATP binding [GO:0005524]; ATP-dependent NAD(P)H-hydrate dehydratase activity [GO:0047453]	GO:0005524; GO:0005739; GO:0005783; GO:0005829; GO:0047453; GO:0052855	Naxd	36,717	Q9CZ42	ER
P51125	CAST	46.617	45.295	P51125	Input	7.07138743980248	FALSE	45.956	1.66234222076631	a	Hepatocyte	Calpastatin (Calpain inhibitor)	ICAL_MOUSE		cytoplasm [GO:0005737]; cytosol [GO:0005829]; endoplasmic reticulum [GO:0005783]; membrane [GO:0016020]; nucleus [GO:0005634]; cadherin binding [GO:0045296]; calcium-dependent cysteine-type endopeptidase inhibitor activity [GO:0010859]; protease binding [GO:0002020]; egg activation [GO:0007343]; inhibition of cysteine-type endopeptidase activity [GO:0097340]; negative regulation of catalytic acti…	GO:0002020; GO:0005634; GO:0005737; GO:0005783; GO:0005829; GO:0007343; GO:0010466; GO:0010859; GO:0016020; GO:0030163; GO:0043086; GO:0045296; GO:0071157; GO:0097340; GO:2000675	Cast	84,922	P51125	ER
P24270	CAT	227.428	236.374	P24270	Input	7.12817333805377	FALSE	231.901	2.36530262140015	a	Hepatocyte	Catalase (EC 1.11.1.6)	CATA_MOUSE	SUBCELLULAR LOCATION: Peroxisome.	cytosol [GO:0005829]; endoplasmic reticulum [GO:0005783]; extracellular space [GO:0005615]; Golgi apparatus [GO:0005794]; intracellular membrane-bounded organelle [GO:0043231]; lysosome [GO:0005764]; mitochondrial intermembrane space [GO:0005758]; mitochondrion [GO:0005739]; peroxisomal membrane [GO:0005778]; peroxisome [GO:0005777]; plasma membrane [GO:0005886]; aminoacylase activity [GO:0004046…	GO:0000302; GO:0001657; GO:0001666; GO:0001822; GO:0004046; GO:0004096; GO:0005102; GO:0005615; GO:0005739; GO:0005758; GO:0005764; GO:0005777; GO:0005778; GO:0005783; GO:0005794; GO:0005829; GO:0005886; GO:0006641; GO:0006979; GO:0007568; GO:0008203; GO:0009060; GO:0009642; GO:0009650; GO:0010193; GO:0010288; GO:0014068; GO:0014823; GO:0014854; GO:0016209; GO:0016684; GO:0019899; GO:0020027; GO:…	Cat	59,795	P24270	ER
P49817	CAV1	90.922	76.131	P49817	Input	7.34489839353629	FALSE	83.5265	1.92182428360228	a	Hepatocyte	Caveolin-1	CAV1_MOUSE	SUBCELLULAR LOCATION: Golgi apparatus membrane {ECO:0000250}; Peripheral membrane protein {ECO:0000250}. Cell membrane {ECO:0000250}; Peripheral membrane protein {ECO:0000250}. Membrane, caveola {ECO:0000269|PubMed:19546242, ECO:0000269|PubMed:21610094}; Peripheral membrane protein {ECO:0000269|PubMed:21610094}. Membrane raft {ECO:0000250|UniProtKB:Q03135}. Golgi apparatus, trans-Golgi network {E…	acrosomal membrane [GO:0002080]; apical plasma membrane [GO:0016324]; basal plasma membrane [GO:0009925]; basolateral plasma membrane [GO:0016323]; caveola [GO:0005901]; cell cortex [GO:0005938]; cell surface [GO:0009986]; cilium [GO:0005929]; cytoplasm [GO:0005737]; cytoplasmic vesicle [GO:0031410]; cytosol [GO:0005829]; endoplasmic reticulum [GO:0005783]; endosome [GO:0005768]; focal adhesion […	GO:0000122; GO:0000139; GO:0000149; GO:0000188; GO:0001525; GO:0001570; GO:0001666; GO:0001937; GO:0001938; GO:0001960; GO:0002026; GO:0002080; GO:0002931; GO:0003057; GO:0005102; GO:0005198; GO:0005622; GO:0005737; GO:0005739; GO:0005768; GO:0005778; GO:0005783; GO:0005794; GO:0005811; GO:0005829; GO:0005886; GO:0005887; GO:0005901; GO:0005925; GO:0005929; GO:0005938; GO:0006641; GO:0006816; GO:…	Cav1	20,539	P49817	ER
Q8C7V8	CCDC134	90.984	89.353	Q8C7V8	Input	6.0457071985193	FALSE	90.1685	1.95505484502003	a	Hepatocyte	Coiled-coil domain-containing protein 134	CC134_MOUSE	SUBCELLULAR LOCATION: Nucleus {ECO:0000250|UniProtKB:Q9H6E4}. Cytoplasm {ECO:0000250|UniProtKB:Q9H6E4}. Secreted {ECO:0000250|UniProtKB:Q9H6E4}. Endoplasmic reticulum {ECO:0000250|UniProtKB:Q9H6E4}. Note=Accumulates in the nucleus in response to UV irradiation. {ECO:0000250|UniProtKB:Q9H6E4}.	endoplasmic reticulum [GO:0005783]; extracellular region [GO:0005576]; nucleus [GO:0005634]	GO:0005576; GO:0005634; GO:0005783	Ccdc134	26,495	Q8C7V8	ER
Q9D024	CCDC47	101.286	91.266	Q9D024	Input	7.11537383157924	FALSE	96.276	1.98351803825012	a	Hepatocyte	Coiled-coil domain-containing protein 47 (Adipocyte-specific protein 4)	CCD47_MOUSE	SUBCELLULAR LOCATION: Membrane {ECO:0000305}; Single-pass membrane protein {ECO:0000305}.	endoplasmic reticulum [GO:0005783]; integral component of membrane [GO:0016021]; rough endoplasmic reticulum [GO:0005791]; calcium ion binding [GO:0005509]; calcium ion homeostasis [GO:0055074]; endoplasmic reticulum organization [GO:0007029]; ER overload response [GO:0006983]; post-embryonic development [GO:0009791]; ubiquitin-dependent ERAD pathway [GO:0030433]	GO:0005509; GO:0005783; GO:0005791; GO:0006983; GO:0007029; GO:0009791; GO:0016021; GO:0030433; GO:0055074	Ccdc47	55,844	Q9D024	ER
Q924Z4	CERS2	54.196	55.985	Q924Z4	Input	6.82182155206343	FALSE	55.0905	1.74107671403706	a	Hepatocyte	Ceramide synthase 2 (CerS2) (LAG1 longevity assurance homolog 2) (Translocating chain-associating membrane protein homolog 3) (TRAM homolog 3)	CERS2_MOUSE	SUBCELLULAR LOCATION: Nucleus membrane {ECO:0000255|PROSITE-ProRule:PRU00108}; Multi-pass membrane protein {ECO:0000305}. Endoplasmic reticulum membrane {ECO:0000269|PubMed:15823095}; Multi-pass membrane protein {ECO:0000269|PubMed:15823095}.	endoplasmic reticulum [GO:0005783]; endoplasmic reticulum membrane [GO:0005789]; integral component of membrane [GO:0016021]; nuclear membrane [GO:0031965]; DNA binding [GO:0003677]; sphingosine N-acyltransferase activity [GO:0050291]; ceramide biosynthetic process [GO:0046513]; negative regulation of axon regeneration [GO:0048681]; negative regulation of Schwann cell migration [GO:1900148]; nega…	GO:0003677; GO:0005783; GO:0005789; GO:0016021; GO:0030148; GO:0031965; GO:0046513; GO:0048681; GO:0050291; GO:1900148; GO:1905045	Cers2	45,024	Q924Z4	ER
Q8C172	CERS6	46.01	47.664	Q8C172	Input	6.4339166534269	FALSE	46.837	1.67058906989369	a	Hepatocyte	Ceramide synthase 6 (CerS6) (LAG1 longevity assurance homolog 6)	CERS6_MOUSE	SUBCELLULAR LOCATION: Nucleus membrane {ECO:0000255|PROSITE-ProRule:PRU00108}; Multi-pass membrane protein {ECO:0000305}. Endoplasmic reticulum membrane {ECO:0000269|PubMed:15823095}; Multi-pass membrane protein {ECO:0000269|PubMed:15823095}.	endoplasmic reticulum [GO:0005783]; endoplasmic reticulum membrane [GO:0005789]; integral component of membrane [GO:0016021]; nuclear membrane [GO:0031965]; DNA binding [GO:0003677]; sphingosine N-acyltransferase activity [GO:0050291]; ceramide biosynthetic process [GO:0046513]; sphingolipid biosynthetic process [GO:0030148]	GO:0003677; GO:0005783; GO:0005789; GO:0016021; GO:0030148; GO:0031965; GO:0046513; GO:0050291	Cers6	44,813	Q8C172	ER
P61022	CHP1	56.264	55.069	P61022	Input	6.63127686842479	FALSE	55.6665	1.74559391614309	a	Hepatocyte	Calcineurin B homologous protein 1 (Calcineurin B-like protein) (Calcium-binding protein CHP) (Calcium-binding protein p22) (EF-hand calcium-binding domain-containing protein p22) (Sid 470) (p24)	CHP1_MOUSE	SUBCELLULAR LOCATION: Nucleus {ECO:0000250|UniProtKB:P61023}. Cytoplasm {ECO:0000250|UniProtKB:P61023}. Cytoplasm, cytoskeleton {ECO:0000250|UniProtKB:P61023}. Endomembrane system {ECO:0000250|UniProtKB:P61023}. Endoplasmic reticulum-Golgi intermediate compartment {ECO:0000250|UniProtKB:P61023}. Endoplasmic reticulum {ECO:0000250|UniProtKB:P61023}. Cell membrane {ECO:0000250|UniProtKB:P61023}. Me…	cytoplasm [GO:0005737]; cytosol [GO:0005829]; endoplasmic reticulum [GO:0005783]; endoplasmic reticulum-Golgi intermediate compartment [GO:0005793]; Golgi membrane [GO:0000139]; microtubule cytoskeleton [GO:0015630]; nucleus [GO:0005634]; plasma membrane [GO:0005886]; transport vesicle [GO:0030133]; calcium ion binding [GO:0005509]; calcium-dependent protein binding [GO:0048306]; kinase binding […	GO:0000139; GO:0001578; GO:0001933; GO:0004860; GO:0005215; GO:0005509; GO:0005634; GO:0005737; GO:0005783; GO:0005793; GO:0005829; GO:0005886; GO:0006469; GO:0006611; GO:0008017; GO:0010923; GO:0015630; GO:0017156; GO:0019900; GO:0022406; GO:0030133; GO:0031122; GO:0031397; GO:0031953; GO:0032088; GO:0032417; GO:0042308; GO:0045056; GO:0048306; GO:0050821; GO:0051222; GO:0051259; GO:0051453; GO:…	Chp1	22,432	P61022	ER
Q9CQB5	CISD2	142.385	142.598	Q9CQB5	Input	6.97140249949299	TRUE	142.4915	2.153788958287	b	Hepatocyte	CDGSH iron-sulfur domain-containing protein 2 (MitoNEET-related 1 protein) (Miner1) (Nervous system overexpressed protein 70)	CISD2_MOUSE	SUBCELLULAR LOCATION: Endoplasmic reticulum membrane {ECO:0000269|PubMed:19451219}; Single-pass membrane protein {ECO:0000269|PubMed:19451219}. Mitochondrion outer membrane {ECO:0000269|PubMed:19451219}; Single-pass membrane protein {ECO:0000269|PubMed:19451219}. Note=According to PubMed:19451219, it mainly localizes to the mitochondrion outer membrane and localizes only at low level to the endop…	endoplasmic reticulum [GO:0005783]; endoplasmic reticulum membrane [GO:0005789]; integral component of membrane [GO:0016021]; mitochondrial outer membrane [GO:0005741]; perinuclear region of cytoplasm [GO:0048471]; protein-containing complex [GO:0032991]; 2 iron, 2 sulfur cluster binding [GO:0051537]; metal ion binding [GO:0046872]; protein homodimerization activity [GO:0042803]; autophagy of mit…	GO:0000422; GO:0005741; GO:0005783; GO:0005789; GO:0010259; GO:0010506; GO:0016021; GO:0032991; GO:0042803; GO:0046872; GO:0048471; GO:0051537	Cisd2	15,242	Q9CQB5	ER
Q8BMK4	CKAP4	124.253	116.542	Q8BMK4	Input	7.50646281855321	FALSE	120.3975	2.08061746908562	a	Hepatocyte	Cytoskeleton-associated protein 4 (63-kDa cytoskeleton-linking membrane protein) (Climp-63) (p63)	CKAP4_MOUSE	SUBCELLULAR LOCATION: Endoplasmic reticulum membrane; Single-pass type II membrane protein. Cell membrane; Single-pass type II membrane protein. Cytoplasm, cytoskeleton. Cytoplasm, perinuclear region. Note=Translocates to the perinuclear region upon APF-stimulation. {ECO:0000250}.	cell surface [GO:0009986]; cytoplasmic ribonucleoprotein granule [GO:0036464]; cytoskeleton [GO:0005856]; cytosol [GO:0005829]; endoplasmic reticulum [GO:0005783]; endoplasmic reticulum membrane [GO:0005789]; integral component of membrane [GO:0016021]; lipid droplet [GO:0005811]; nuclear speck [GO:0016607]; perinuclear region of cytoplasm [GO:0048471]; plasma membrane [GO:0005886]; rough endopla…	GO:0005783; GO:0005789; GO:0005791; GO:0005811; GO:0005829; GO:0005856; GO:0005886; GO:0009986; GO:0016021; GO:0016607; GO:0036464; GO:0048471	Ckap4	63,692	Q8BMK4	ER
Q99LI2	CLCC1	71.009	42.798	Q99LI2	Input	5.77036149724046	FALSE	56.9035	1.75513897964532	a	Hepatocyte	Chloride channel CLIC-like protein 1	CLCC1_MOUSE	SUBCELLULAR LOCATION: Membrane {ECO:0000305}; Multi-pass membrane protein {ECO:0000305}. Endoplasmic reticulum {ECO:0000250}. Golgi apparatus {ECO:0000250}. Nucleus {ECO:0000250}.	chloride channel complex [GO:0034707]; cytoplasm [GO:0005737]; endoplasmic reticulum [GO:0005783]; Golgi apparatus [GO:0005794]; intracellular membrane-bounded organelle [GO:0043231]; nucleus [GO:0005634]; chloride channel activity [GO:0005254]; chloride transport [GO:0006821]	GO:0005254; GO:0005634; GO:0005737; GO:0005783; GO:0005794; GO:0006821; GO:0034707; GO:0043231	Clcc1	60,621	Q99LI2	ER
P53996	CNBP	42.495	45.587	P53996	Input	6.77272053159603	FALSE	44.041	1.64385717155201	a	Hepatocyte	Cellular nucleic acid-binding protein (CNBP) (Zinc finger protein 9)	CNBP_MOUSE	SUBCELLULAR LOCATION: Cytoplasm. Endoplasmic reticulum.	cytosol [GO:0005829]; endoplasmic reticulum [GO:0005783]; nucleus [GO:0005634]; RNA polymerase II regulatory region sequence-specific DNA binding [GO:0000977]; single-stranded DNA binding [GO:0003697]; single-stranded RNA binding [GO:0003727]; transcriptional repressor activity, RNA polymerase II transcription regulatory region sequence-specific DNA binding [GO:0001227]; zinc ion binding [GO:0008…	GO:0000122; GO:0000977; GO:0001227; GO:0003697; GO:0003727; GO:0005634; GO:0005783; GO:0005829; GO:0006351; GO:0008270; GO:0008284; GO:0045893; GO:0045944	Cnbp	19,592	P53996	ER
Q9QXT0	CNPY2	206.005	139.334	Q9QXT0	Input	7.11654897080412	FALSE	172.6695	2.23721563142096	a	Hepatocyte	Protein canopy homolog 2 (MIR-interacting saposin-like protein) (Putative secreted protein ZSIG9) (Transmembrane protein 4)	CNPY2_MOUSE	SUBCELLULAR LOCATION: Endoplasmic reticulum {ECO:0000255|PROSITE-ProRule:PRU10138}.	endoplasmic reticulum [GO:0005783]; enzyme linked receptor protein signaling pathway [GO:0007167]; negative regulation of gene expression [GO:0010629]; positive regulation of low-density lipoprotein particle receptor biosynthetic process [GO:0045716]; regulation of low-density lipoprotein particle clearance [GO:0010988]; tissue development [GO:0009888]	GO:0005783; GO:0007167; GO:0009888; GO:0010629; GO:0010988; GO:0045716	Cnpy2	20,767	Q9QXT0	ER
Q9DAU1	CNPY3	138.756	117.915	Q9DAU1	Input	6.41899775863473	FALSE	128.3355	2.10834680697144	a	Hepatocyte	Protein canopy homolog 3 (Protein associated with Tlr4) (Trinucleotide repeat-containing gene 5 protein)	CNPY3_MOUSE	SUBCELLULAR LOCATION: Endoplasmic reticulum {ECO:0000269|PubMed:17998391, ECO:0000269|PubMed:20865800}.	endoplasmic reticulum [GO:0005783]; signaling receptor binding [GO:0005102]; innate immune response [GO:0045087]	GO:0005102; GO:0005783; GO:0045087	Cnpy3	30,538	Q9DAU1	ER
P47934	CRAT	105.306	104.851	P47934	Input	5.65147713307931	FALSE	105.0785	2.02151386458632	a	Hepatocyte	Carnitine O-acetyltransferase (Carnitine acetylase) (EC 2.3.1.7) (Carnitine acetyltransferase) (CAT) (CrAT)	CACP_MOUSE	SUBCELLULAR LOCATION: Endoplasmic reticulum {ECO:0000305}. Peroxisome {ECO:0000305}. Mitochondrion inner membrane {ECO:0000305}; Peripheral membrane protein {ECO:0000305}; Matrix side {ECO:0000305}.	endoplasmic reticulum [GO:0005783]; mitochondrial inner membrane [GO:0005743]; mitochondrion [GO:0005739]; peroxisome [GO:0005777]; carnitine O-acetyltransferase activity [GO:0004092]; signaling receptor binding [GO:0005102]; carnitine metabolic process, CoA-linked [GO:0019254]; fatty acid metabolic process [GO:0006631]	GO:0004092; GO:0005102; GO:0005739; GO:0005743; GO:0005777; GO:0005783; GO:0006631; GO:0019254	Crat	70,840	P47934	ER
Q9CYA0	CRELD2	95.318	95.347	Q9CYA0	Input	6.37939291185455	FALSE	95.3325	1.97924098211235	a	Hepatocyte	Cysteine-rich with EGF-like domain protein 2	CREL2_MOUSE	SUBCELLULAR LOCATION: Secreted. Endoplasmic reticulum {ECO:0000250}.	endoplasmic reticulum [GO:0005783]; extracellular space [GO:0005615]; Golgi apparatus [GO:0005794]; calcium ion binding [GO:0005509]	GO:0005509; GO:0005615; GO:0005783; GO:0005794	Creld2	38,220	Q9CYA0	ER
Q9CYD3	CRTAP	58.814	59.19	Q9CYD3	Input	6.75372450709181	FALSE	59.002	1.77086673323947	a	Hepatocyte	Cartilage-associated protein	CRTAP_MOUSE	SUBCELLULAR LOCATION: Secreted, extracellular space, extracellular matrix.	endoplasmic reticulum [GO:0005783]; extracellular space [GO:0005615]; protein-containing complex [GO:0032991]; protein-containing complex binding [GO:0044877]; chaperone-mediated protein folding [GO:0061077]; negative regulation of post-translational protein modification [GO:1901874]; peptidyl-proline hydroxylation to 3-hydroxy-L-proline [GO:0018400]; protein stabilization [GO:0050821]; spermatog…	GO:0005615; GO:0005783; GO:0007283; GO:0018400; GO:0032991; GO:0044877; GO:0050821; GO:0061077; GO:1901874	Crtap	46,169	Q9CYD3	ER
Q9WUU7	CTSZ	63.309	63.657	Q9WUU7	Input	6.84005036060614	FALSE	63.483	1.80265744191174	a	Hepatocyte	Cathepsin Z (EC 3.4.18.1)	CATZ_MOUSE	SUBCELLULAR LOCATION: Lysosome.	cell cortex region [GO:0099738]; cell surface [GO:0009986]; cytoplasmic vesicle [GO:0031410]; endoplasmic reticulum [GO:0005783]; extracellular space [GO:0005615]; growth cone [GO:0030426]; intracellular membrane-bounded organelle [GO:0043231]; lysosome [GO:0005764]; carboxypeptidase activity [GO:0004180]; cysteine-type endopeptidase activity [GO:0004197]; epithelial tube branching involved in lu…	GO:0004180; GO:0004197; GO:0005615; GO:0005764; GO:0005783; GO:0006508; GO:0009986; GO:0010757; GO:0010977; GO:0030426; GO:0031410; GO:0032091; GO:0043231; GO:0043525; GO:0051603; GO:0060441; GO:0099738; GO:1901214; GO:2000179	Ctsz	33,996	Q9WUU7	ER
P56395	CYB5A	180.123	160.078	P56395	Input	6.99018846872073	FALSE	170.1005	2.23070559019647	a	Hepatocyte	Cytochrome b5	CYB5_MOUSE	SUBCELLULAR LOCATION: Endoplasmic reticulum membrane {ECO:0000250}; Single-pass membrane protein {ECO:0000250}; Cytoplasmic side {ECO:0000250}. Microsome membrane {ECO:0000250}; Single-pass membrane protein {ECO:0000250}; Cytoplasmic side {ECO:0000250}.	cytosol [GO:0005829]; endoplasmic reticulum [GO:0005783]; endoplasmic reticulum membrane [GO:0005789]; integral component of membrane [GO:0016021]; intracellular membrane-bounded organelle [GO:0043231]; membrane [GO:0016020]; mitochondrion [GO:0005739]; organelle membrane [GO:0031090]; enzyme binding [GO:0019899]; heme binding [GO:0020037]; metal ion binding [GO:0046872]; stearoyl-CoA 9-desaturas…	GO:0004768; GO:0005739; GO:0005783; GO:0005789; GO:0005829; GO:0006631; GO:0016020; GO:0016021; GO:0019899; GO:0020037; GO:0031090; GO:0043231; GO:0046686; GO:0046872	Cyb5a	15,241	P56395	ER
Q8K0C4	CYP51A1	19.221	19.821	Q8K0C4	Input	7.00301868853095	FALSE	19.521	1.29050206145352	a	Hepatocyte	Lanosterol 14-alpha demethylase (LDM) (EC 1.14.13.70) (CYPLI) (Cytochrome P450 51A1) (Cytochrome P450-14DM) (Cytochrome P45014DM) (Cytochrome P450LI) (Sterol 14-alpha demethylase)	CP51A_MOUSE	SUBCELLULAR LOCATION: Endoplasmic reticulum membrane {ECO:0000305}. Microsome membrane {ECO:0000305}.	endoplasmic reticulum [GO:0005783]; endoplasmic reticulum membrane [GO:0005789]; integral component of membrane [GO:0016021]; intracellular membrane-bounded organelle [GO:0043231]; organelle membrane [GO:0031090]; plasma membrane [GO:0005886]; heme binding [GO:0020037]; iron ion binding [GO:0005506]; sterol 14-demethylase activity [GO:0008398]; cholesterol biosynthetic process [GO:0006695]; chole…	GO:0005506; GO:0005783; GO:0005789; GO:0005886; GO:0006694; GO:0006695; GO:0008398; GO:0016021; GO:0020037; GO:0031090; GO:0033488; GO:0043231	Cyp51a1	56,776	Q8K0C4	ER
O54734	DDOST	290.479	357.485	O54734	Input	7.56854104543101	FALSE	323.982	2.51052088206516	a	Hepatocyte	Dolichyl-diphosphooligosaccharide--protein glycosyltransferase 48 kDa subunit (DDOST 48 kDa subunit) (Oligosaccharyl transferase 48 kDa subunit)	OST48_MOUSE	SUBCELLULAR LOCATION: Endoplasmic reticulum membrane {ECO:0000250|UniProtKB:Q29381}; Single-pass type I membrane protein {ECO:0000250|UniProtKB:Q29381}.	endoplasmic reticulum [GO:0005783]; integral component of membrane [GO:0016021]; intracellular membrane-bounded organelle [GO:0043231]; oligosaccharyltransferase complex [GO:0008250]; protein-containing complex [GO:0032991]; dolichyl-diphosphooligosaccharide-protein glycotransferase activity [GO:0004579]; protein glycosylation [GO:0006486]; protein N-linked glycosylation [GO:0006487]; protein N-l…	GO:0004579; GO:0005783; GO:0006486; GO:0006487; GO:0008250; GO:0016021; GO:0018279; GO:0032991; GO:0034097; GO:0042110; GO:0043231	Ddost	49,028	O54734	ER
Q91VN6	DDX41	18.548	19.216	Q91VN6	Input	6.08331875825185	FALSE	18.882	1.27604799329686	a	Hepatocyte	Probable ATP-dependent RNA helicase DDX41 (EC 3.6.4.13) (DEAD box protein 41)	DDX41_MOUSE	SUBCELLULAR LOCATION: Nucleus {ECO:0000250|UniProtKB:Q9UJV9}.	catalytic step 2 spliceosome [GO:0071013]; endoplasmic reticulum [GO:0005783]; nucleolus [GO:0005730]; nucleus [GO:0005634]; ATP binding [GO:0005524]; ATP-dependent RNA helicase activity [GO:0004004]; DNA binding [GO:0003677]; metal ion binding [GO:0046872]; RNA binding [GO:0003723]; cell differentiation [GO:0030154]; cell proliferation [GO:0008283]; cellular response to interferon-beta [GO:00354…	GO:0000398; GO:0003677; GO:0003723; GO:0004004; GO:0005524; GO:0005634; GO:0005730; GO:0005783; GO:0008283; GO:0010501; GO:0030154; GO:0035458; GO:0045944; GO:0046872; GO:0051607; GO:0071013	Ddx41	69,820	Q91VN6	ER
O88455	DHCR7	65.666	79.432	O88455	Input	6.01024184890105	FALSE	72.549	1.86063143059216	a	Hepatocyte	7-dehydrocholesterol reductase (7-DHC reductase) (EC 1.3.1.21) (Sterol Delta(7)-reductase)	DHCR7_MOUSE	SUBCELLULAR LOCATION: Endoplasmic reticulum membrane; Multi-pass membrane protein.	cytosol [GO:0005829]; endoplasmic reticulum [GO:0005783]; integral component of endoplasmic reticulum membrane [GO:0030176]; intracellular membrane-bounded organelle [GO:0043231]; nuclear outer membrane [GO:0005640]; 7-dehydrocholesterol reductase activity [GO:0047598]; NADP binding [GO:0050661]; sterol delta7 reductase activity [GO:0009918]; blood vessel development [GO:0001568]; brassinosteroid…	GO:0001568; GO:0005640; GO:0005783; GO:0005829; GO:0006695; GO:0009791; GO:0009918; GO:0016126; GO:0016132; GO:0030154; GO:0030176; GO:0030324; GO:0035264; GO:0042127; GO:0043231; GO:0045540; GO:0047598; GO:0050661	Dhcr7	53,919	O88455	ER
Q99L04	DHRS1	277.215	263.197	Q99L04	Input	6.39079579275026	FALSE	270.206	2.43169498842384	a	Hepatocyte	Dehydrogenase/reductase SDR family member 1 (EC 1.1.-.-)	DHRS1_MOUSE		endoplasmic reticulum [GO:0005783]; mitochondrial inner membrane [GO:0005743]; mitochondrion [GO:0005739]; oxidoreductase activity [GO:0016491]	GO:0005739; GO:0005743; GO:0005783; GO:0016491	Dhrs1	34,005	Q99L04	ER
Q811D0	DLG1	66.731	62.561	Q811D0	Input	6.14911961394098	FALSE	64.646	1.81054165788353	a	Hepatocyte	Disks large homolog 1 (Embryo-dlg/synapse-associated protein 97) (E-dlg/SAP97) (Synapse-associated protein 97) (SAP-97) (SAP97)	DLG1_MOUSE	SUBCELLULAR LOCATION: Membrane {ECO:0000250|UniProtKB:Q62696}; Peripheral membrane protein {ECO:0000250|UniProtKB:Q12959}. Basolateral cell membrane {ECO:0000250|UniProtKB:Q62696}. Endoplasmic reticulum membrane {ECO:0000250|UniProtKB:Q62696}. Cell junction, synapse, postsynaptic cell membrane, postsynaptic density {ECO:0000250|UniProtKB:Q62696}. Cell junction, synapse {ECO:0000250|UniProtKB:Q626…	apical plasma membrane [GO:0016324]; basal lamina [GO:0005605]; basal plasma membrane [GO:0009925]; basolateral plasma membrane [GO:0016323]; bicellular tight junction [GO:0005923]; cell junction [GO:0030054]; cell projection membrane [GO:0031253]; cell-cell adherens junction [GO:0005913]; cell-cell junction [GO:0005911]; cytoplasm [GO:0005737]; cytoplasmic side of plasma membrane [GO:0009898]; c…	GO:0000122; GO:0001657; GO:0001658; GO:0001771; GO:0001772; GO:0001935; GO:0002088; GO:0002369; GO:0004385; GO:0005605; GO:0005634; GO:0005737; GO:0005783; GO:0005789; GO:0005794; GO:0005829; GO:0005874; GO:0005886; GO:0005902; GO:0005911; GO:0005913; GO:0005923; GO:0007015; GO:0007268; GO:0008022; GO:0008104; GO:0008284; GO:0008360; GO:0009898; GO:0009925; GO:0014069; GO:0015459; GO:0016323; GO:…	Dlg1	100,120	Q811D0	ER
P63037	DNAJA1	46.551	47.102	P63037	Input	7.19109566430896	TRUE	46.8265	1.67049169808761	b	Hepatocyte	DnaJ homolog subfamily A member 1 (DnaJ protein homolog 2) (Heat shock 40 kDa protein 4) (Heat shock protein J2) (HSJ-2)	DNJA1_MOUSE	SUBCELLULAR LOCATION: Membrane {ECO:0000250}; Lipid-anchor {ECO:0000250}. Cytoplasm {ECO:0000250}. Microsome {ECO:0000250}. Mitochondrion {ECO:0000250}. Nucleus {ECO:0000250}. Cytoplasm, perinuclear region {ECO:0000250}. Note=Primarily cytoplasmic and associated with microsomes. A minor proportion is associated with nuclei and mitochondria (By similarity). {ECO:0000250}.	cytosol [GO:0005829]; endoplasmic reticulum [GO:0005783]; membrane [GO:0016020]; microtubule cytoskeleton [GO:0015630]; mitochondrion [GO:0005739]; nucleus [GO:0005634]; perinuclear region of cytoplasm [GO:0048471]; ubiquitin ligase complex [GO:0000151]; ATP binding [GO:0005524]; ATPase activator activity [GO:0001671]; C3HC4-type RING finger domain binding [GO:0055131]; chaperone binding [GO:0051…	GO:0000151; GO:0001664; GO:0001671; GO:0005524; GO:0005634; GO:0005739; GO:0005783; GO:0005829; GO:0006457; GO:0007283; GO:0009408; GO:0015630; GO:0016020; GO:0030317; GO:0030521; GO:0030544; GO:0030957; GO:0031397; GO:0031625; GO:0042769; GO:0043065; GO:0043066; GO:0043508; GO:0046872; GO:0048471; GO:0050750; GO:0051082; GO:0051087; GO:0051223; GO:0055131; GO:0070585; GO:1901998; GO:1903748; GO:…	Dnaja1	44,868	P63037	ER
Q99KV1	DNAJB11	196.261	174.785	Q99KV1	Input	7.23645639054387	FALSE	185.523	2.2683977584464	a	Hepatocyte	DnaJ homolog subfamily B member 11 (APOBEC1-binding protein 2) (ABBP-2) (ER-associated DNAJ) (ER-associated Hsp40 co-chaperone) (Endoplasmic reticulum DNA J domain-containing protein 3) (ER-resident protein ERdj3) (ERdj3) (ERj3p)	DJB11_MOUSE	SUBCELLULAR LOCATION: Endoplasmic reticulum lumen {ECO:0000269|PubMed:15525676}.	cytoplasm [GO:0005737]; endoplasmic reticulum [GO:0005783]; endoplasmic reticulum chaperone complex [GO:0034663]; endoplasmic reticulum lumen [GO:0005788]; extracellular space [GO:0005615]; nucleus [GO:0005634]; signaling receptor binding [GO:0005102]; unfolded protein binding [GO:0051082]; mRNA modification [GO:0016556]; negative regulation of neurogenesis [GO:0050768]; positive regulation of AT…	GO:0005102; GO:0005615; GO:0005634; GO:0005737; GO:0005783; GO:0005788; GO:0006457; GO:0016556; GO:0032781; GO:0034663; GO:0050768; GO:0051082	Dnajb11	40,555	Q99KV1	ER
Q9QYI4	DNAJB12	37.077	41.315	Q9QYI4	Input	5.73151313979536	FALSE	39.196	1.59324174899584	a	Hepatocyte	DnaJ homolog subfamily B member 12 (mDj10)	DJB12_MOUSE	SUBCELLULAR LOCATION: Endoplasmic reticulum membrane {ECO:0000250|UniProtKB:Q9NXW2}; Single-pass membrane protein {ECO:0000255}. Nucleus membrane {ECO:0000250|UniProtKB:Q9NXW2}; Single-pass membrane protein {ECO:0000250|UniProtKB:Q9NXW2}. Note=Localizes to the endoplasmic reticulum membrane. When overexpressed, forms membranous structures in the nucleus. {ECO:0000250|UniProtKB:Q9NXW2}.	endoplasmic reticulum [GO:0005783]; integral component of endoplasmic reticulum membrane [GO:0030176]; nuclear membrane [GO:0031965]; Hsp70 protein binding [GO:0030544]; cellular protein-containing complex assembly [GO:0034622]; cellular response to misfolded protein [GO:0071218]; chaperone cofactor-dependent protein refolding [GO:0051085]; ERAD pathway [GO:0036503]	GO:0005783; GO:0030176; GO:0030544; GO:0031965; GO:0034622; GO:0036503; GO:0051085; GO:0071218	Dnajb12	41,988	Q9QYI4	ER
Q9DC23	DNAJC10	99.192	71.892	Q9DC23	Input	6.729170866532	FALSE	85.542	1.93217939998684	a	Hepatocyte	DnaJ homolog subfamily C member 10 (EC 1.8.4.-) (Endoplasmic reticulum DNA J domain-containing protein 5) (ER-resident protein ERdj5) (ERdj5) (Endoplasmic reticulum DnaJ-PDI fusion protein 1) (J domain-containing protein disulfide isomerase-like protein) (J domain-containing PDI-like protein) (JPDI)	DJC10_MOUSE	SUBCELLULAR LOCATION: Endoplasmic reticulum lumen {ECO:0000255|PROSITE-ProRule:PRU10138, ECO:0000269|PubMed:12446677}.	endoplasmic reticulum [GO:0005783]; endoplasmic reticulum chaperone complex [GO:0034663]; endoplasmic reticulum lumen [GO:0005788]; ATPase activator activity [GO:0001671]; ATPase binding [GO:0051117]; chaperone binding [GO:0051087]; disulfide oxidoreductase activity [GO:0015036]; Hsp70 protein binding [GO:0030544]; misfolded protein binding [GO:0051787]; oxidoreductase activity, acting on a sulfu…	GO:0001671; GO:0001933; GO:0005783; GO:0005788; GO:0015035; GO:0015036; GO:0016671; GO:0030433; GO:0030544; GO:0032781; GO:0034663; GO:0034975; GO:0034976; GO:0045454; GO:0051087; GO:0051117; GO:0051787; GO:0070059	Dnajc10	90,583	Q9DC23	ER
Q91YW3	DNAJC3	66.085	60.343	Q91YW3	Input	6.92408665442521	FALSE	63.214	1.80081327210224	a	Hepatocyte	DnaJ homolog subfamily C member 3 (Interferon-induced, double-stranded RNA-activated protein kinase inhibitor) (Protein kinase inhibitor of 58 kDa) (Protein kinase inhibitor p58)	DNJC3_MOUSE	SUBCELLULAR LOCATION: Endoplasmic reticulum {ECO:0000269|PubMed:12446838}.	cytoplasm [GO:0005737]; cytosol [GO:0005829]; endoplasmic reticulum [GO:0005783]; endoplasmic reticulum lumen [GO:0005788]; smooth endoplasmic reticulum [GO:0005790]; chaperone binding [GO:0051087]; misfolded protein binding [GO:0051787]; protein kinase binding [GO:0019901]; protein kinase inhibitor activity [GO:0004860]; cellular response to cold [GO:0070417]; endoplasmic reticulum unfolded prot…	GO:0004860; GO:0005737; GO:0005783; GO:0005788; GO:0005790; GO:0005829; GO:0006469; GO:0019901; GO:0030968; GO:0036494; GO:0043066; GO:0051087; GO:0051603; GO:0051787; GO:0070417; GO:1903912	Dnajc3	57,464	Q91YW3	ER
Q8K1M6	DNM1L	156.046	147.777	Q8K1M6	Input	7.22447556722319	FALSE	151.9115	2.18159065205564	a	Hepatocyte	Dynamin-1-like protein (EC 3.6.5.5) (Dynamin family member proline-rich carboxyl-terminal domain less) (Dymple) (Dynamin-related protein 1)	DNM1L_MOUSE	SUBCELLULAR LOCATION: Cytoplasm, cytosol. Golgi apparatus {ECO:0000250}. Endomembrane system; Peripheral membrane protein. Mitochondrion outer membrane; Peripheral membrane protein. Peroxisome {ECO:0000250}. Membrane, clathrin-coated pit {ECO:0000250}. Cytoplasmic vesicle, secretory vesicle, synaptic vesicle membrane {ECO:0000250}. Note=Mainly cytosolic. Translocated to the mitochondrial membrane…	brush border [GO:0005903]; cell junction [GO:0030054]; clathrin-coated pit [GO:0005905]; cytoplasm [GO:0005737]; cytosol [GO:0005829]; endoplasmic reticulum [GO:0005783]; Golgi apparatus [GO:0005794]; Golgi membrane [GO:0000139]; intracellular membrane-bounded organelle [GO:0043231]; microtubule [GO:0005874]; microtubule cytoskeleton [GO:0015630]; mitochondrial outer membrane [GO:0005741]; mitoch…	GO:0000139; GO:0000266; GO:0001836; GO:0003374; GO:0003924; GO:0005525; GO:0005737; GO:0005739; GO:0005741; GO:0005777; GO:0005783; GO:0005794; GO:0005829; GO:0005874; GO:0005903; GO:0005905; GO:0006897; GO:0007005; GO:0008017; GO:0008289; GO:0010637; GO:0010821; GO:0015630; GO:0016559; GO:0017137; GO:0030054; GO:0030276; GO:0030672; GO:0030742; GO:0031625; GO:0032459; GO:0032991; GO:0036466; GO:…	Dnm1l	82,658	Q8K1M6	ER
O70152	DPM1	85.676	84.253	O70152	Input	6.48837879774563	FALSE	84.9645	1.92923750601392	a	Hepatocyte	Dolichol-phosphate mannosyltransferase subunit 1 (EC 2.4.1.83) (Dolichol-phosphate mannose synthase subunit 1) (DPM synthase subunit 1) (Dolichyl-phosphate beta-D-mannosyltransferase subunit 1) (Mannose-P-dolichol synthase subunit 1) (MPD synthase)	DPM1_MOUSE	SUBCELLULAR LOCATION: Endoplasmic reticulum.	dolichol-phosphate-mannose synthase complex [GO:0033185]; endoplasmic reticulum [GO:0005783]; endoplasmic reticulum membrane [GO:0005789]; intracellular membrane-bounded organelle [GO:0043231]; membrane [GO:0016020]; alcohol binding [GO:0043178]; dolichyl-phosphate beta-D-mannosyltransferase activity [GO:0004582]; dolichyl-phosphate-mannose-protein mannosyltransferase activity [GO:0004169]; manno…	GO:0004169; GO:0004582; GO:0005537; GO:0005783; GO:0005789; GO:0006506; GO:0016020; GO:0019348; GO:0019673; GO:0033185; GO:0035268; GO:0035269; GO:0043178; GO:0043231	Dpm1	29,175	O70152	ER
P70245	EBP	119.443	120.24	P70245	Input	6.74898159512387	FALSE	119.8415	2.0786072362503	a	Hepatocyte	3-beta-hydroxysteroid-Delta(8),Delta(7)-isomerase (EC 5.3.3.5) (Cholestenol Delta-isomerase) (Delta(8)-Delta(7) sterol isomerase) (D8-D7 sterol isomerase) (Emopamil-binding protein)	EBP_MOUSE	SUBCELLULAR LOCATION: Endoplasmic reticulum membrane {ECO:0000250|UniProtKB:Q15125}; Multi-pass membrane protein {ECO:0000250|UniProtKB:Q15125}. Nucleus envelope {ECO:0000250|UniProtKB:Q15125}. Cytoplasmic vesicle {ECO:0000250|UniProtKB:Q15125}. Note=During interphase, detected on the endoplasmic reticulum and the nuclear envelope. During mitosis, detected on cytoplasmic vesicles. {ECO:0000250|Un…	cytoplasmic vesicle [GO:0031410]; endoplasmic reticulum [GO:0005783]; endoplasmic reticulum membrane [GO:0005789]; integral component of membrane [GO:0016021]; intracellular membrane-bounded organelle [GO:0043231]; nuclear envelope [GO:0005635]; C-8 sterol isomerase activity [GO:0000247]; cholestenol delta-isomerase activity [GO:0047750]; steroid delta-isomerase activity [GO:0004769]; cholesterol…	GO:0000247; GO:0004769; GO:0005635; GO:0005783; GO:0005789; GO:0006695; GO:0016021; GO:0016126; GO:0030097; GO:0031410; GO:0043231; GO:0047750	Ebp	26,215	P70245	ER
Q9EQP2	EHD4	59.445	66.322	Q9EQP2	Input	6.83357195143922	FALSE	62.8835	1.79853670587462	a	Hepatocyte	EH domain-containing protein 4 (PAST homolog 2) (mPAST2)	EHD4_MOUSE	SUBCELLULAR LOCATION: Early endosome membrane {ECO:0000250|UniProtKB:Q9H223}; Peripheral membrane protein {ECO:0000305}; Cytoplasmic side {ECO:0000305}. Recycling endosome membrane {ECO:0000250|UniProtKB:Q9H223}; Peripheral membrane protein {ECO:0000305}; Cytoplasmic side {ECO:0000305}. Cell membrane {ECO:0000269|PubMed:21177873}; Peripheral membrane protein {ECO:0000305}; Cytoplasmic side {ECO:0…	early endosome membrane [GO:0031901]; endoplasmic reticulum [GO:0005783]; perinuclear region of cytoplasm [GO:0048471]; plasma membrane [GO:0005886]; recycling endosome membrane [GO:0055038]; ATP binding [GO:0005524]; cadherin binding [GO:0045296]; calcium ion binding [GO:0005509]; GTP binding [GO:0005525]; cellular response to growth factor stimulus [GO:0071363]; endocytic recycling [GO:0032456]…	GO:0005509; GO:0005524; GO:0005525; GO:0005783; GO:0005886; GO:0006907; GO:0030100; GO:0031901; GO:0032456; GO:0045296; GO:0048471; GO:0050731; GO:0051260; GO:0055038; GO:0071363	Ehd4	61,481	Q9EQP2	ER
Q9JLJ5	ELOVL1	33.498	32.18	Q9JLJ5	Input	6.69279740864608	FALSE	32.839	1.51638992368814	a	Hepatocyte	Elongation of very long chain fatty acids protein 1 (EC 2.3.1.199) (3-keto acyl-CoA synthase Elovl1) (ELOVL fatty acid elongase 1) (ELOVL FA elongase 1) (Very long chain 3-ketoacyl-CoA synthase 1) (Very long chain 3-oxoacyl-CoA synthase 1)	ELOV1_MOUSE	SUBCELLULAR LOCATION: Endoplasmic reticulum membrane {ECO:0000255|HAMAP-Rule:MF_03201}; Multi-pass membrane protein {ECO:0000255|HAMAP-Rule:MF_03201}.	endoplasmic reticulum [GO:0005783]; integral component of endoplasmic reticulum membrane [GO:0030176]; 3-oxo-arachidoyl-CoA synthase activity [GO:0102336]; 3-oxo-cerotoyl-CoA synthase activity [GO:0102337]; 3-oxo-lignoceronyl-CoA synthase activity [GO:0102338]; fatty acid elongase activity [GO:0009922]; very-long-chain 3-ketoacyl-CoA synthase activity [GO:0102756]; fatty acid elongation, monounsa…	GO:0005783; GO:0009922; GO:0019367; GO:0030148; GO:0030176; GO:0034625; GO:0034626; GO:0042761; GO:0102336; GO:0102337; GO:0102338; GO:0102756	Elovl1	32,678	Q9JLJ5	ER
Q8BHI7	ELOVL5	37.082	36.565	Q8BHI7	Input	6.55305051890191	FALSE	36.8235	1.56612506495144	a	Hepatocyte	Elongation of very long chain fatty acids protein 5 (EC 2.3.1.199) (3-keto acyl-CoA synthase Elovl5) (ELOVL fatty acid elongase 5) (ELOVL FA elongase 5) (Very long chain 3-ketoacyl-CoA synthase 5) (Very long chain 3-oxoacyl-CoA synthase 5)	ELOV5_MOUSE	SUBCELLULAR LOCATION: Endoplasmic reticulum membrane {ECO:0000255|HAMAP-Rule:MF_03205}; Multi-pass membrane protein {ECO:0000255|HAMAP-Rule:MF_03205}. Cell projection, dendrite {ECO:0000255|HAMAP-Rule:MF_03205}. Note=In Purkinje cells, the protein localizes to the soma and proximal portion of the dendritic tree. {ECO:0000255|HAMAP-Rule:MF_03205}.	dendrite [GO:0030425]; dendritic tree [GO:0097447]; endoplasmic reticulum [GO:0005783]; integral component of endoplasmic reticulum membrane [GO:0030176]; neuronal cell body [GO:0043025]; 3-oxo-arachidoyl-CoA synthase activity [GO:0102336]; 3-oxo-cerotoyl-CoA synthase activity [GO:0102337]; 3-oxo-lignoceronyl-CoA synthase activity [GO:0102338]; fatty acid elongase activity [GO:0009922]; very-long…	GO:0005783; GO:0006636; GO:0009922; GO:0019367; GO:0030148; GO:0030176; GO:0030425; GO:0034625; GO:0034626; GO:0042761; GO:0043025; GO:0045723; GO:0097447; GO:0102336; GO:0102337; GO:0102338; GO:0102756	Elovl5	35,332	Q8BHI7	ER
Q8C7X2	EMC1	84.802	75.862	Q8C7X2	Input	7.01140464424417	FALSE	80.332	1.90488857958822	a	Hepatocyte	ER membrane protein complex subunit 1	EMC1_MOUSE	SUBCELLULAR LOCATION: Membrane {ECO:0000250}; Single-pass type I membrane protein {ECO:0000250}.	endoplasmic reticulum [GO:0005783]; ER membrane protein complex [GO:0072546]; integral component of membrane [GO:0016021]; protein folding in endoplasmic reticulum [GO:0034975]	GO:0005783; GO:0016021; GO:0034975; GO:0072546	Emc1	111,605	Q8C7X2	ER
Q9CRD2	EMC2	154.429	208.827	Q9CRD2	Input	6.86646356188977	FALSE	181.628	2.25918280072761	a	Hepatocyte	ER membrane protein complex subunit 2 (Tetratricopeptide repeat protein 35) (TPR repeat protein 35)	EMC2_MOUSE	SUBCELLULAR LOCATION: Nucleus {ECO:0000269|PubMed:11593002}. Cytoplasm {ECO:0000250}.	cytoplasm [GO:0005737]; endoplasmic reticulum [GO:0005783]; ER membrane protein complex [GO:0072546]; mitochondrion [GO:0005739]; nucleus [GO:0005634]; protein folding in endoplasmic reticulum [GO:0034975]	GO:0005634; GO:0005737; GO:0005739; GO:0005783; GO:0034975; GO:0072546	Emc2	34,935	Q9CRD2	ER
O08579	EMD	84.412	96.075	O08579	Input	7.20123730732595	TRUE	90.2435	1.95541593062431	b	Hepatocyte	Emerin	EMD_MOUSE	SUBCELLULAR LOCATION: Nucleus inner membrane {ECO:0000250|UniProtKB:P50402}; Single-pass membrane protein; Nucleoplasmic side {ECO:0000250|UniProtKB:P50402}. Nucleus outer membrane. Note=Colocalized with BANF1 at the central region of the assembling nuclear rim, near spindle-attachment sites. The accumulation of different intermediates of prelamin-A/C (non-farnesylated or carboxymethylated farnes…	cortical endoplasmic reticulum [GO:0032541]; cytoplasm [GO:0005737]; endoplasmic reticulum [GO:0005783]; integral component of membrane [GO:0016021]; microtubule [GO:0005874]; nuclear envelope [GO:0005635]; nuclear inner membrane [GO:0005637]; nuclear lamina [GO:0005652]; nuclear membrane [GO:0031965]; nuclear outer membrane [GO:0005640]; nucleoplasm [GO:0005654]; nucleus [GO:0005634]; spindle [G…	GO:0003779; GO:0005634; GO:0005635; GO:0005637; GO:0005640; GO:0005652; GO:0005654; GO:0005737; GO:0005783; GO:0005819; GO:0005874; GO:0016021; GO:0031616; GO:0031965; GO:0032541; GO:0035914; GO:0045296; GO:0046827; GO:0048147; GO:0048487; GO:0060828; GO:0071363; GO:0090090	Emd	29,436	O08579	ER
Q91X78	ERLIN1	272.373	248.052	Q91X78	Input	6.50162758307003	FALSE	260.2125	2.415328155218	a	Hepatocyte	Erlin-1 (Endoplasmic reticulum lipid raft-associated protein 1) (Protein KE04 homolog) (Stomatin-prohibitin-flotillin-HflC/K domain-containing protein 1) (SPFH domain-containing protein 1)	ERLN1_MOUSE	SUBCELLULAR LOCATION: Endoplasmic reticulum membrane {ECO:0000250}; Single-pass type II membrane protein {ECO:0000250}. Note=Associated with lipid raft-like domains of the endoplasmic reticulum membrane. {ECO:0000250}.	endoplasmic reticulum [GO:0005783]; endoplasmic reticulum membrane [GO:0005789]; integral component of membrane [GO:0016021]; protein-containing complex [GO:0032991]; cholesterol binding [GO:0015485]; ubiquitin protein ligase binding [GO:0031625]; cholesterol metabolic process [GO:0008203]; negative regulation of cholesterol biosynthetic process [GO:0045541]; negative regulation of fatty acid bio…	GO:0005783; GO:0005789; GO:0008203; GO:0015485; GO:0016021; GO:0030433; GO:0031625; GO:0032933; GO:0032991; GO:0045541; GO:0045717	Erlin1	38,937	Q91X78	ER
Q8BFZ9	ERLIN2	323.89	288.17	Q8BFZ9	Input	7.07389972661704	FALSE	306.03	2.48576400228495	a	Hepatocyte	Erlin-2 (Endoplasmic reticulum lipid raft-associated protein 2) (Stomatin-prohibitin-flotillin-HflC/K domain-containing protein 2) (SPFH domain-containing protein 2)	ERLN2_MOUSE	SUBCELLULAR LOCATION: Endoplasmic reticulum membrane {ECO:0000250}; Single-pass type II membrane protein {ECO:0000250}. Note=Associated with lipid raft-like domains of the endoplasmic reticulum membrane. {ECO:0000250}.	cytosol [GO:0005829]; endoplasmic reticulum [GO:0005783]; endoplasmic reticulum membrane [GO:0005789]; integral component of membrane [GO:0016021]; membrane raft [GO:0045121]; plasma membrane [GO:0005886]; protein-containing complex [GO:0032991]; cholesterol binding [GO:0015485]; ubiquitin protein ligase binding [GO:0031625]; cholesterol metabolic process [GO:0008203]; negative regulation of chol…	GO:0005783; GO:0005789; GO:0005829; GO:0005886; GO:0008203; GO:0015485; GO:0016021; GO:0030433; GO:0031625; GO:0032933; GO:0032991; GO:0045121; GO:0045541; GO:0045717	Erlin2	37,873	Q8BFZ9	ER
Q3UVK0	ERMP1	67.338	68.29	Q3UVK0	Input	6.67177469656021	FALSE	67.814	1.83131936193626	a	Hepatocyte	Endoplasmic reticulum metallopeptidase 1 (EC 3.4.-.-) (Felix-ina)	ERMP1_MOUSE	SUBCELLULAR LOCATION: Endoplasmic reticulum membrane {ECO:0000250|UniProtKB:Q6UPR8}; Multi-pass membrane protein {ECO:0000255}.	endoplasmic reticulum [GO:0005783]; endoplasmic reticulum membrane [GO:0005789]; integral component of membrane [GO:0016021]; metal ion binding [GO:0046872]; metallopeptidase activity [GO:0008237]; ovarian follicle development [GO:0001541]	GO:0001541; GO:0005783; GO:0005789; GO:0008237; GO:0016021; GO:0046872	Ermp1	100,148	Q3UVK0	ER
P57759	ERP29	143.401	134.317	P57759	Input	7.21074163704065	TRUE	138.859	2.14257403333847	b	Hepatocyte	Endoplasmic reticulum resident protein 29 (ERp29)	ERP29_MOUSE	SUBCELLULAR LOCATION: Endoplasmic reticulum lumen {ECO:0000255|PROSITE-ProRule:PRU10138}. Melanosome {ECO:0000250}.	cell surface [GO:0009986]; endoplasmic reticulum [GO:0005783]; endoplasmic reticulum lumen [GO:0005788]; melanosome [GO:0042470]; smooth endoplasmic reticulum [GO:0005790]; transport vesicle [GO:0030133]; chaperone binding [GO:0051087]; protein homodimerization activity [GO:0042803]; activation of MAPK activity [GO:0000187]; ER to Golgi vesicle-mediated transport [GO:0006888]; intracellular prote…	GO:0000187; GO:0001934; GO:0005783; GO:0005788; GO:0005790; GO:0006457; GO:0006886; GO:0006888; GO:0009306; GO:0009986; GO:0010628; GO:0010629; GO:0030133; GO:0042470; GO:0042803; GO:0050709; GO:0051087; GO:1902235	Erp29	28,823	P57759	ER
Q9D1Q6	ERP44	128.925	124.111	Q9D1Q6	Input	7.01997198367664	FALSE	126.518	2.10215231795891	a	Hepatocyte	Endoplasmic reticulum resident protein 44 (ER protein 44) (ERp44) (Thioredoxin domain-containing protein 4)	ERP44_MOUSE	SUBCELLULAR LOCATION: Endoplasmic reticulum lumen {ECO:0000255|PROSITE-ProRule:PRU10138, ECO:0000269|PubMed:15652484}.	cell surface [GO:0009986]; endoplasmic reticulum [GO:0005783]; endoplasmic reticulum lumen [GO:0005788]; endoplasmic reticulum membrane [GO:0005789]; endoplasmic reticulum-Golgi intermediate compartment [GO:0005793]; protein disulfide isomerase activity [GO:0003756]; cell redox homeostasis [GO:0045454]; glycoprotein metabolic process [GO:0009100]; protein folding [GO:0006457]; response to endopla…	GO:0003756; GO:0005783; GO:0005788; GO:0005789; GO:0005793; GO:0006457; GO:0006986; GO:0009100; GO:0009986; GO:0034976; GO:0045454	Erp44	46,853	Q9D1Q6	ER
Q3U7R1	ESYT1	48.168	49.294	Q3U7R1	Input	7.19480451458831	FALSE	48.731	1.68780532355092	a	Hepatocyte	Extended synaptotagmin-1 (E-Syt1) (Membrane-bound C2 domain-containing protein)	ESYT1_MOUSE	SUBCELLULAR LOCATION: Endoplasmic reticulum membrane {ECO:0000250}; Multi-pass membrane protein {ECO:0000250}. Cell membrane {ECO:0000250}; Peripheral membrane protein {ECO:0000250}. Note=Localizes primarily to the endoplasmic reticulum. Recruited to sites of contact between the endoplasmic reticulum and the cell membrane in response to increased cytosolic calcium levels (By similarity). {ECO:000…	endoplasmic reticulum [GO:0005783]; integral component of endoplasmic reticulum membrane [GO:0030176]; intrinsic component of endoplasmic reticulum membrane [GO:0031227]; organelle membrane contact site [GO:0044232]; plasma membrane [GO:0005886]; identical protein binding [GO:0042802]; lipid binding [GO:0008289]; metal ion binding [GO:0046872]; endoplasmic reticulum-plasma membrane tethering [GO:…	GO:0005783; GO:0005886; GO:0006869; GO:0008289; GO:0030176; GO:0031227; GO:0042802; GO:0044232; GO:0046872; GO:0061817	Esyt1	121,554	Q3U7R1	ER
Q3TDN2	FAF2	91.155	102.822	Q3TDN2	Input	6.71774238027855	FALSE	96.9885	1.9867202426928	a	Hepatocyte	FAS-associated factor 2 (UBX domain-containing protein 8)	FAF2_MOUSE	SUBCELLULAR LOCATION: Cytoplasm {ECO:0000250|UniProtKB:Q96CS3}. Lipid droplet {ECO:0000250|UniProtKB:Q96CS3}. Endoplasmic reticulum {ECO:0000250|UniProtKB:Q96CS3}.	endoplasmic reticulum [GO:0005783]; lipid droplet [GO:0005811]; VCP-NPL4-UFD1 AAA ATPase complex [GO:0034098]; lipase binding [GO:0035473]; lipase inhibitor activity [GO:0055102]; ubiquitin binding [GO:0043130]; ubiquitin protein ligase binding [GO:0031625]; lipid particle organization [GO:0034389]; proteasome-mediated ubiquitin-dependent protein catabolic process [GO:0043161]; response to unfold…	GO:0005783; GO:0005811; GO:0006986; GO:0030433; GO:0030970; GO:0031625; GO:0034098; GO:0034389; GO:0035473; GO:0043130; GO:0043161; GO:0055102	Faf2	52,471	Q3TDN2	ER
Q9CQ92	FIS1	84.927	101.135	Q9CQ92	Input	7.1715187615194	FALSE	93.031	1.96862768925913	a	Hepatocyte	Mitochondrial fission 1 protein (FIS1 homolog) (Tetratricopeptide repeat protein 11) (TPR repeat protein 11)	FIS1_MOUSE	SUBCELLULAR LOCATION: Mitochondrion outer membrane; Single-pass membrane protein. Peroxisome membrane {ECO:0000250}; Single-pass membrane protein {ECO:0000250}.	endoplasmic reticulum [GO:0005783]; integral component of mitochondrial outer membrane [GO:0031307]; integral component of peroxisomal membrane [GO:0005779]; mitochondrion [GO:0005739]; peroxisomal membrane [GO:0005778]; peroxisome [GO:0005777]; protein-containing complex [GO:0032991]; protein-containing complex binding [GO:0044877]; signaling receptor binding [GO:0005102]; autophagy of mitochond…	GO:0000266; GO:0000422; GO:0001836; GO:0005102; GO:0005739; GO:0005777; GO:0005778; GO:0005779; GO:0005783; GO:0006626; GO:0007204; GO:0008053; GO:0010821; GO:0016559; GO:0031307; GO:0032471; GO:0032991; GO:0035584; GO:0043280; GO:0043525; GO:0043653; GO:0044877; GO:0051260; GO:0051561; GO:0070584; GO:0090141; GO:0090314; GO:1901653; GO:1904579; GO:2001244	Fis1	17,009	Q9CQ92	ER
O35465	FKBP8	29.55	30.2	O35465	Input	6.95281839342176	FALSE	29.875	1.47530791395619	a	Hepatocyte	Peptidyl-prolyl cis-trans isomerase FKBP8 (PPIase FKBP8) (EC 5.2.1.8) (38 kDa FK506-binding protein) (38 kDa FKBP) (FKBP-38) (mFKBP38) (FK506-binding protein 8) (FKBP-8) (FKBPR38) (Rotamase)	FKBP8_MOUSE	SUBCELLULAR LOCATION: Mitochondrion membrane {ECO:0000269|PubMed:15105374}; Single-pass membrane protein {ECO:0000269|PubMed:15105374}; Cytoplasmic side {ECO:0000269|PubMed:15105374}.	cytosol [GO:0005829]; endoplasmic reticulum [GO:0005783]; integral component of endoplasmic reticulum membrane [GO:0030176]; mitochondrial envelope [GO:0005740]; mitochondrial membrane [GO:0031966]; mitochondrion [GO:0005739]; protein-containing complex [GO:0032991]; disordered domain specific binding [GO:0097718]; FK506 binding [GO:0005528]; identical protein binding [GO:0042802]; peptidyl-proly…	GO:0001708; GO:0001933; GO:0003755; GO:0005528; GO:0005739; GO:0005740; GO:0005783; GO:0005829; GO:0006915; GO:0007224; GO:0009953; GO:0010468; GO:0021904; GO:0021915; GO:0030176; GO:0030510; GO:0030513; GO:0031966; GO:0032991; GO:0035264; GO:0042802; GO:0043010; GO:0043066; GO:0061077; GO:0097718	Fkbp8	43,529	O35465	ER
Q9Z247	FKBP9	29.739	28.203	Q9Z247	Input	7.19266193973866	FALSE	28.971	1.46196348612494	a	Hepatocyte	Peptidyl-prolyl cis-trans isomerase FKBP9 (PPIase FKBP9) (EC 5.2.1.8) (63 kDa FK506-binding protein) (63 kDa FKBP) (FKBP-63) (FK506-binding protein 9) (FKBP-9) (FKBP65RS) (Rotamase)	FKBP9_MOUSE	SUBCELLULAR LOCATION: Endoplasmic reticulum lumen {ECO:0000255|PROSITE-ProRule:PRU10138, ECO:0000269|PubMed:10524204}.	endoplasmic reticulum [GO:0005783]; endoplasmic reticulum lumen [GO:0005788]; calcium ion binding [GO:0005509]; FK506 binding [GO:0005528]; peptidyl-prolyl cis-trans isomerase activity [GO:0003755]; chaperone-mediated protein folding [GO:0061077]; protein folding [GO:0006457]	GO:0003755; GO:0005509; GO:0005528; GO:0005783; GO:0005788; GO:0006457; GO:0061077	Fkbp9	62,995	Q9Z247	ER
Q6NWW9	FNDC3B	14.893	14.537	Q6NWW9	Input	5.62496353738054	FALSE	14.715	1.16776026643563	a	Hepatocyte	Fibronectin type III domain-containing protein 3B (Factor for adipocyte differentiation 104) (HCV NS5A-binding protein 37)	FND3B_MOUSE	SUBCELLULAR LOCATION: Membrane {ECO:0000250}; Single-pass membrane protein {ECO:0000250}.	endoplasmic reticulum [GO:0005783]; integral component of membrane [GO:0016021]; cell migration [GO:0016477]; negative regulation of osteoblast differentiation [GO:0045668]; positive regulation of fat cell differentiation [GO:0045600]; positive regulation of fibroblast proliferation [GO:0048146]; substrate adhesion-dependent cell spreading [GO:0034446]; Type II pneumocyte differentiation [GO:0060…	GO:0005783; GO:0016021; GO:0016477; GO:0034446; GO:0045600; GO:0045668; GO:0048146; GO:0060510	Fndc3b	132,764	Q6NWW9	ER
Q8BHN3	GANAB	167.275	156.108	Q8BHN3	Input	7.24573148722732	TRUE	161.6915	2.20868718997366	b	Hepatocyte	Neutral alpha-glucosidase AB (EC 3.2.1.84) (Alpha-glucosidase 2) (Glucosidase II subunit alpha)	GANAB_MOUSE	SUBCELLULAR LOCATION: Endoplasmic reticulum {ECO:0000250|UniProtKB:Q14697}. Golgi apparatus {ECO:0000250|UniProtKB:P79403}. Melanosome {ECO:0000250|UniProtKB:Q14697}.	endoplasmic reticulum [GO:0005783]; glucosidase II complex [GO:0017177]; Golgi apparatus [GO:0005794]; melanosome [GO:0042470]; carbohydrate binding [GO:0030246]; glucan 1,3-alpha-glucosidase activity [GO:0033919]; glucosidase activity [GO:0015926]; carbohydrate metabolic process [GO:0005975]; N-glycan processing [GO:0006491]	GO:0005783; GO:0005794; GO:0005975; GO:0006491; GO:0015926; GO:0017177; GO:0030246; GO:0033919; GO:0042470	Ganab	106,911	Q8BHN3	ER
Q6Y7W8	GIGYF2	46.247	31.425	Q6Y7W8	Input	6.18797874450807	FALSE	38.836	1.5892344924155	a	Hepatocyte	GRB10-interacting GYF protein 2 (PERQ amino acid-rich with GYF domain-containing protein 2) (Trinucleotide repeat-containing gene 15 protein)	GGYF2_MOUSE		cytoplasm [GO:0005737]; cytoplasmic stress granule [GO:0010494]; cytosol [GO:0005829]; endoplasmic reticulum [GO:0005783]; endosome [GO:0005768]; Golgi apparatus [GO:0005794]; integral component of membrane [GO:0016021]; perikaryon [GO:0043204]; protein-containing complex [GO:0032991]; proximal dendrite [GO:1990635]; vesicle [GO:0031982]; cadherin binding [GO:0045296]; proline-rich region binding…	GO:0005737; GO:0005768; GO:0005783; GO:0005794; GO:0005829; GO:0007631; GO:0008344; GO:0009791; GO:0010494; GO:0016021; GO:0016441; GO:0017148; GO:0021522; GO:0031571; GO:0031982; GO:0032991; GO:0035264; GO:0043204; GO:0044267; GO:0045296; GO:0048009; GO:0048873; GO:0050881; GO:0050885; GO:0061157; GO:0070064; GO:1990635	Gigyf2	149,193	Q6Y7W8	ER
P12265	GUSB	390.317	486.361	P12265	Input	5.7454641931654	FALSE	438.339	2.6418101125232	a	Hepatocyte	Beta-glucuronidase (EC 3.2.1.31)	BGLR_MOUSE	SUBCELLULAR LOCATION: Lysosome {ECO:0000269|PubMed:2394691}. Endoplasmic reticulum {ECO:0000269|PubMed:2394691}. Note=A small proportion is found in the endoplasmic reticulum.	endoplasmic reticulum [GO:0005783]; extracellular space [GO:0005615]; intracellular membrane-bounded organelle [GO:0043231]; lysosome [GO:0005764]; beta-glucuronidase activity [GO:0004566]; carbohydrate binding [GO:0030246]; hydrolase activity [GO:0016787]; protein domain specific binding [GO:0019904]; signaling receptor binding [GO:0005102]; carbohydrate metabolic process [GO:0005975]	GO:0004566; GO:0005102; GO:0005615; GO:0005764; GO:0005783; GO:0005975; GO:0016787; GO:0019904; GO:0030246; GO:0043231	Gusb	74,195	P12265	ER
Q99JY0	HADHB	296.697	318.272	Q99JY0	Input	7.33792864461299	TRUE	307.4845	2.48782322829312	b	Hepatocyte	Trifunctional enzyme subunit beta, mitochondrial (TP-beta) [Includes: 3-ketoacyl-CoA thiolase (EC 2.3.1.16) (Acetyl-CoA acyltransferase) (Beta-ketothiolase)]	ECHB_MOUSE	SUBCELLULAR LOCATION: Mitochondrion {ECO:0000250}. Mitochondrion inner membrane {ECO:0000250}. Mitochondrion outer membrane {ECO:0000250}. Endoplasmic reticulum {ECO:0000250}.	endoplasmic reticulum [GO:0005783]; mitochondrial fatty acid beta-oxidation multienzyme complex [GO:0016507]; mitochondrial inner membrane [GO:0005743]; mitochondrial nucleoid [GO:0042645]; mitochondrial outer membrane [GO:0005741]; mitochondrion [GO:0005739]; 3-hydroxyacyl-CoA dehydrogenase activity [GO:0003857]; acetyl-CoA C-acyltransferase activity [GO:0003988]; enoyl-CoA hydratase activity [G…	GO:0000062; GO:0003857; GO:0003988; GO:0004300; GO:0005739; GO:0005741; GO:0005743; GO:0005783; GO:0006635; GO:0016507; GO:0016508; GO:0016509; GO:0042645; GO:0044877; GO:0051287	Hadhb	51,386	Q99JY0	ER
O35387	HAX1	80.022	77.266	O35387	Input	5.58133878307808	FALSE	78.644	1.89566559452078	a	Hepatocyte	HCLS1-associated protein X-1 (HS1-associating protein X-1) (HAX-1) (HS1-binding protein 1) (HSP1BP-1)	HAX1_MOUSE	SUBCELLULAR LOCATION: Mitochondrion {ECO:0000269|PubMed:16814492}. Endoplasmic reticulum {ECO:0000269|PubMed:10760273}. Nucleus membrane {ECO:0000305|PubMed:16814492}. Cytoplasmic vesicle {ECO:0000269|PubMed:10760273, ECO:0000269|PubMed:16814492}. Cytoplasm, cell cortex {ECO:0000250|UniProtKB:O00165}. Cell membrane {ECO:0000250|UniProtKB:O00165}; Peripheral membrane protein {ECO:0000250|UniProtKB…	actin cytoskeleton [GO:0015629]; apical plasma membrane [GO:0016324]; cell cortex [GO:0005938]; clathrin-coated vesicle [GO:0030136]; cytoplasm [GO:0005737]; endoplasmic reticulum [GO:0005783]; intracellular membrane-bounded organelle [GO:0043231]; lamellipodium [GO:0030027]; mitochondrial intermembrane space [GO:0005758]; mitochondrial outer membrane [GO:0005741]; mitochondrion [GO:0005739]; nuc…	GO:0000932; GO:0005667; GO:0005737; GO:0005739; GO:0005741; GO:0005758; GO:0005783; GO:0005938; GO:0007166; GO:0014068; GO:0015629; GO:0016324; GO:0016529; GO:0019904; GO:0019966; GO:0030027; GO:0030136; GO:0030833; GO:0030854; GO:0031965; GO:0033138; GO:0043066; GO:0043231; GO:0045944; GO:0047485; GO:0050731; GO:0051897; GO:0071345; GO:2000251	Hax1	31,654	O35387	ER
Q9JJK5	HERPUD1	17.346	16.125	Q9JJK5	Input	5.60519845310016	FALSE	16.7355	1.22363869213432	a	Hepatocyte	Homocysteine-responsive endoplasmic reticulum-resident ubiquitin-like domain member 1 protein	HERP1_MOUSE	SUBCELLULAR LOCATION: Endoplasmic reticulum membrane {ECO:0000250}; Multi-pass membrane protein {ECO:0000250}.	calcium channel complex [GO:0034704]; endoplasmic reticulum [GO:0005783]; endoplasmic reticulum membrane [GO:0005789]; integral component of membrane [GO:0016021]; Lewy body core [GO:1990037]; ion channel binding [GO:0044325]; cellular calcium ion homeostasis [GO:0006874]; endoplasmic reticulum calcium ion homeostasis [GO:0032469]; endoplasmic reticulum unfolded protein response [GO:0030968]; neg…	GO:0005783; GO:0005789; GO:0006511; GO:0006874; GO:0016021; GO:0030968; GO:0030970; GO:0031396; GO:0032092; GO:0032469; GO:0034704; GO:0034976; GO:0043154; GO:0044325; GO:1902235; GO:1902236; GO:1903069; GO:1903071; GO:1990037; GO:2001243	Herpud1	43,907	Q9JJK5	ER
Q9D8V0	HM13	58.559	61.496	Q9D8V0	Input	7.06191894425937	FALSE	60.0275	1.77835025641912	a	Hepatocyte	Minor histocompatibility antigen H13 (EC 3.4.23.-) (Presenilin-like protein 3) (Signal peptide peptidase)	HM13_MOUSE	SUBCELLULAR LOCATION: Endoplasmic reticulum membrane {ECO:0000269|PubMed:12972007, ECO:0000269|PubMed:16730383}; Multi-pass membrane protein {ECO:0000305}. Membrane {ECO:0000250|UniProtKB:Q8TCT9}; Multi-pass membrane protein {ECO:0000250|UniProtKB:Q8TCT9}; Lumenal side {ECO:0000250|UniProtKB:Q8TCT9}.; SUBCELLULAR LOCATION: Isoform 4: Cell membrane {ECO:0000269|PubMed:16730383}; Multi-pass membran…	cell surface [GO:0009986]; Derlin-1 retrotranslocation complex [GO:0036513]; endoplasmic reticulum [GO:0005783]; endoplasmic reticulum membrane [GO:0005789]; Golgi-associated vesicle membrane [GO:0030660]; integral component of cytoplasmic side of endoplasmic reticulum membrane [GO:0071458]; integral component of lumenal side of endoplasmic reticulum membrane [GO:0071556]; lysosomal membrane [GO:…	GO:0005765; GO:0005783; GO:0005789; GO:0005791; GO:0005886; GO:0008233; GO:0009986; GO:0030660; GO:0031625; GO:0033619; GO:0036513; GO:0042500; GO:0042803; GO:0071458; GO:0071556; GO:1904211	Hm13	41,748	Q9D8V0	ER
P14901	HMOX1	54.279	57.943	P14901	Input	7.13522427307474	TRUE	56.111	1.74904800868941	b	Hepatocyte	Heme oxygenase 1 (HO-1) (EC 1.14.14.18) (P32 protein)	HMOX1_MOUSE	SUBCELLULAR LOCATION: Microsome. Endoplasmic reticulum membrane {ECO:0000250}; Peripheral membrane protein; Cytoplasmic side.	caveola [GO:0005901]; cytosol [GO:0005829]; endoplasmic reticulum [GO:0005783]; endoplasmic reticulum membrane [GO:0005789]; membrane [GO:0016020]; nucleolus [GO:0005730]; nucleus [GO:0005634]; perinuclear region of cytoplasm [GO:0048471]; enzyme binding [GO:0019899]; heme binding [GO:0020037]; heme oxygenase (decyclizing) activity [GO:0004392]; metal ion binding [GO:0046872]; phospholipase D act…	GO:0001525; GO:0001666; GO:0002246; GO:0004392; GO:0004630; GO:0005634; GO:0005730; GO:0005783; GO:0005789; GO:0005829; GO:0005901; GO:0006788; GO:0006879; GO:0006979; GO:0007264; GO:0008217; GO:0008219; GO:0008285; GO:0008630; GO:0010656; GO:0016020; GO:0016239; GO:0016242; GO:0019899; GO:0020037; GO:0031670; GO:0032764; GO:0034101; GO:0034395; GO:0034605; GO:0035094; GO:0035556; GO:0042167; GO:…	Hmox1	32,929	P14901	ER
O70252	HMOX2	44.12	44.278	O70252	Input	7.04184648312713	FALSE	44.199	1.64541244357093	a	Hepatocyte	Heme oxygenase 2 (HO-2) (EC 1.14.14.18)	HMOX2_MOUSE	SUBCELLULAR LOCATION: Microsome. Endoplasmic reticulum.	endoplasmic reticulum [GO:0005783]; membrane [GO:0016020]; plasma membrane [GO:0005886]; heme binding [GO:0020037]; heme oxygenase (decyclizing) activity [GO:0004392]; metal ion binding [GO:0046872]; heme catabolic process [GO:0042167]; heme oxidation [GO:0006788]; iron ion homeostasis [GO:0055072]; response to hypoxia [GO:0001666]; response to oxidative stress [GO:0006979]	GO:0001666; GO:0004392; GO:0005783; GO:0005886; GO:0006788; GO:0006979; GO:0016020; GO:0020037; GO:0042167; GO:0046872; GO:0055072	Hmox2	35,739	O70252	ER
O08756	HSD17B10	178.749	196.179	O08756	Input	7.22438490588642	FALSE	187.464	2.27291787951727	a	Hepatocyte	3-hydroxyacyl-CoA dehydrogenase type-2 (EC 1.1.1.35) (17-beta-hydroxysteroid dehydrogenase 10) (17-beta-HSD 10) (EC 1.1.1.51) (3-hydroxy-2-methylbutyryl-CoA dehydrogenase) (EC 1.1.1.178) (3-hydroxyacyl-CoA dehydrogenase type II) (Endoplasmic reticulum-associated amyloid beta-peptide-binding protein) (Mitochondrial ribonuclease P protein 2) (Mitochondrial RNase P protein 2) (Type II HADH)	HCD2_MOUSE	SUBCELLULAR LOCATION: Mitochondrion {ECO:0000250|UniProtKB:Q99714}.	endoplasmic reticulum [GO:0005783]; mitochondrial inner membrane [GO:0005743]; mitochondrial nucleoid [GO:0042645]; mitochondrial ribonuclease P complex [GO:0030678]; mitochondrion [GO:0005739]; 3-hydroxy-2-methylbutyryl-CoA dehydrogenase activity [GO:0047015]; 3-hydroxyacyl-CoA dehydrogenase activity [GO:0003857]; acetoacetyl-CoA reductase activity [GO:0018454]; amyloid-beta binding [GO:0001540]…	GO:0000049; GO:0001540; GO:0003857; GO:0004303; GO:0005496; GO:0005739; GO:0005743; GO:0005783; GO:0007005; GO:0018454; GO:0030283; GO:0030331; GO:0030678; GO:0042645; GO:0042802; GO:0047015; GO:0051287; GO:0051289; GO:0070901; GO:0097745; GO:1990180	Hsd17b10	27,419	O08756	ER
O88736	HSD17B7	66.89	63.414	O88736	Input	6.21437858604575	FALSE	65.152	1.81392775198463	a	Hepatocyte	3-keto-steroid reductase (EC 1.1.1.270) (17-beta-hydroxysteroid dehydrogenase 7) (17-beta-HSD 7) (Estradiol 17-beta-dehydrogenase 7) (EC 1.1.1.62)	DHB7_MOUSE	SUBCELLULAR LOCATION: Cell membrane; Single-pass membrane protein.	endoplasmic reticulum [GO:0005783]; integral component of membrane [GO:0016021]; membrane [GO:0016020]; plasma membrane [GO:0005886]; 3-keto sterol reductase activity [GO:0000253]; estradiol 17-beta-dehydrogenase activity [GO:0004303]; prolactin receptor binding [GO:0005148]; cholesterol biosynthetic process [GO:0006695]; estrogen biosynthetic process [GO:0006703]	GO:0000253; GO:0004303; GO:0005148; GO:0005783; GO:0005886; GO:0006695; GO:0006703; GO:0016020; GO:0016021	Hsd17b7	37,317	O88736	ER
P08113	HSP90B1	392.452	367.763	P08113	Input	7.95827760363471	FALSE	380.1075	2.57990643886509	a	Hepatocyte	Endoplasmin (94 kDa glucose-regulated protein) (GRP-94) (Endoplasmic reticulum resident protein 99) (ERp99) (Heat shock protein 90 kDa beta member 1) (Polymorphic tumor rejection antigen 1) (Tumor rejection antigen gp96)	ENPL_MOUSE	SUBCELLULAR LOCATION: Endoplasmic reticulum lumen {ECO:0000269|PubMed:20865800}. Melanosome {ECO:0000250}.	cytosol [GO:0005829]; endoplasmic reticulum [GO:0005783]; endoplasmic reticulum chaperone complex [GO:0034663]; endoplasmic reticulum lumen [GO:0005788]; endoplasmic reticulum membrane [GO:0005789]; extracellular region [GO:0005576]; melanosome [GO:0042470]; midbody [GO:0030496]; perinuclear region of cytoplasm [GO:0048471]; plasma membrane [GO:0005886]; protein-containing complex [GO:0032991]; s…	GO:0001666; GO:0003723; GO:0005524; GO:0005576; GO:0005783; GO:0005788; GO:0005789; GO:0005790; GO:0005829; GO:0005886; GO:0006457; GO:0019903; GO:0030433; GO:0030496; GO:0030970; GO:0031247; GO:0032991; GO:0034663; GO:0042470; GO:0043066; GO:0043666; GO:0048471; GO:0050750; GO:0051082; GO:0071318	Hsp90b1	92,476	P08113	ER
Q8BM72	HSPA13	70.568	75.459	Q8BM72	Input	6.78275453739764	FALSE	73.0135	1.86340316742796	a	Hepatocyte	Heat shock 70 kDa protein 13 (Microsomal stress-70 protein ATPase core) (Stress-70 protein chaperone microsome-associated 60 kDa protein)	HSP13_MOUSE	SUBCELLULAR LOCATION: Microsome {ECO:0000250}. Endoplasmic reticulum {ECO:0000250}.	endoplasmic reticulum [GO:0005783]; ATP binding [GO:0005524]	GO:0005524; GO:0005783	Hspa13	51,709	Q8BM72	ER
P20029	HSPA5	221.953	213.961	P20029	Input	7.89390434032597	FALSE	217.957	2.33837082156455	a	Hepatocyte	Endoplasmic reticulum chaperone BiP (EC 3.6.4.10) (78 kDa glucose-regulated protein) (GRP-78) (Binding-immunoglobulin protein) (BiP) (Heat shock protein 70 family protein 5) (HSP70 family protein 5) (Heat shock protein family A member 5) (Immunoglobulin heavy chain-binding protein)	BIP_MOUSE	SUBCELLULAR LOCATION: Endoplasmic reticulum lumen {ECO:0000255|PROSITE-ProRule:PRU10138, ECO:0000269|PubMed:21992152}. Cytoplasm {ECO:0000269|PubMed:21992152}.	cell surface [GO:0009986]; COP9 signalosome [GO:0008180]; cytoplasm [GO:0005737]; endoplasmic reticulum [GO:0005783]; endoplasmic reticulum chaperone complex [GO:0034663]; endoplasmic reticulum lumen [GO:0005788]; endoplasmic reticulum membrane [GO:0005789]; endoplasmic reticulum-Golgi intermediate compartment [GO:0005793]; extracellular region [GO:0005576]; integral component of endoplasmic reti…	GO:0005524; GO:0005576; GO:0005634; GO:0005737; GO:0005739; GO:0005783; GO:0005788; GO:0005789; GO:0005790; GO:0005793; GO:0005886; GO:0006983; GO:0008180; GO:0009986; GO:0010976; GO:0016020; GO:0016887; GO:0019899; GO:0019904; GO:0021589; GO:0021680; GO:0030176; GO:0030182; GO:0030335; GO:0030496; GO:0030512; GO:0031398; GO:0031625; GO:0032991; GO:0034663; GO:0034976; GO:0035437; GO:0035690; GO:…	Hspa5	72,422	P20029	ER
Q9CR20	IER3IP1	174.681	140.04	Q9CR20	Input	6.22244983132073	FALSE	157.3605	2.19689572684834	a	Hepatocyte	Immediate early response 3-interacting protein 1	IR3IP_MOUSE	SUBCELLULAR LOCATION: Endoplasmic reticulum membrane {ECO:0000250}; Multi-pass membrane protein {ECO:0000250}.	COPII-coated ER to Golgi transport vesicle [GO:0030134]; endoplasmic reticulum [GO:0005783]; endoplasmic reticulum membrane [GO:0005789]; Golgi apparatus [GO:0005794]; integral component of Golgi membrane [GO:0030173]; ER to Golgi vesicle-mediated transport [GO:0006888]; regulation of fibroblast apoptotic process [GO:2000269]	GO:0005783; GO:0005789; GO:0005794; GO:0006888; GO:0030134; GO:0030173; GO:2000269	Ier3ip1	9,017	Q9CR20	ER
Q9DBZ1	IKBIP	64.743	68.908	Q9DBZ1	Input	7.11890527610132	FALSE	66.8255	1.82494221690749	a	Hepatocyte	Inhibitor of nuclear factor kappa-B kinase-interacting protein (I kappa-B kinase-interacting protein) (IKBKB-interacting protein) (IKK-interacting protein)	IKIP_MOUSE	SUBCELLULAR LOCATION: Endoplasmic reticulum membrane {ECO:0000250}; Single-pass membrane protein {ECO:0000250}.	endoplasmic reticulum [GO:0005783]; endoplasmic reticulum membrane [GO:0005789]; integral component of membrane [GO:0016021]	GO:0005783; GO:0005789; GO:0016021	Ikbip	42,532	Q9DBZ1	ER
P11688	ITGA5	43.292	39.937	P11688	Input	6.84836877301884	FALSE	41.6145	1.61924468093351	a	Hepatocyte	Integrin alpha-5 (CD49 antigen-like family member E) (Fibronectin receptor subunit alpha) (Integrin alpha-F) (VLA-5) (CD antigen CD49e) [Cleaved into: Integrin alpha-5 heavy chain; Integrin alpha-5 light chain]	ITA5_MOUSE	SUBCELLULAR LOCATION: Membrane; Single-pass type I membrane protein. Cell junction, focal adhesion {ECO:0000250|UniProtKB:P08648}. Cell surface {ECO:0000250|UniProtKB:P08648}.	cell surface [GO:0009986]; cell-cell junction [GO:0005911]; cytoplasm [GO:0005737]; cytoplasmic vesicle [GO:0031410]; endoplasmic reticulum [GO:0005783]; external side of plasma membrane [GO:0009897]; focal adhesion [GO:0005925]; Golgi apparatus [GO:0005794]; integrin complex [GO:0008305]; plasma membrane [GO:0005886]; ruffle membrane [GO:0032587]; synapse [GO:0045202]; cell adhesion molecule bin…	GO:0005154; GO:0005178; GO:0005737; GO:0005783; GO:0005794; GO:0005886; GO:0005911; GO:0005925; GO:0007044; GO:0007155; GO:0007157; GO:0007159; GO:0007229; GO:0007613; GO:0008305; GO:0009897; GO:0009986; GO:0010811; GO:0030335; GO:0031410; GO:0031589; GO:0032587; GO:0033627; GO:0033631; GO:0034113; GO:0035313; GO:0035987; GO:0045202; GO:0045765; GO:0046872; GO:0050731; GO:0050839; GO:1903672; GO:…	Itga5	115,043	P11688	ER
Q8BKS9	KIAA0020	43.636	39.94	Q8BKS9	Input	6.42763490574023	TRUE	41.788	1.62105158603357	b	Hepatocyte	Pumilio homolog 3	PUM3_MOUSE	SUBCELLULAR LOCATION: Nucleus, nucleolus {ECO:0000250|UniProtKB:Q15397}. Nucleus, nucleoplasm {ECO:0000250|UniProtKB:Q15397}. Chromosome {ECO:0000250|UniProtKB:Q15397}. Note=Localizes predominantly in the nucleolus with minor punctate signals in the nucleoplasm. {ECO:0000250|UniProtKB:Q15397}.	chromosome [GO:0005694]; endoplasmic reticulum [GO:0005783]; nucleolus [GO:0005730]; nucleoplasm [GO:0005654]; DNA binding [GO:0003677]; mRNA binding [GO:0003729]; regulation of protein ADP-ribosylation [GO:0010835]; regulation of translation [GO:0006417]	GO:0003677; GO:0003729; GO:0005654; GO:0005694; GO:0005730; GO:0005783; GO:0006417; GO:0010835	Pum3	72,800	Q8BKS9	ER
Q61595	KTN1	56.589	55.561	Q61595	Input	6.8896221216225	TRUE	56.075	1.74876928225501	b	Hepatocyte	Kinectin	KTN1_MOUSE	SUBCELLULAR LOCATION: Endoplasmic reticulum membrane {ECO:0000269|PubMed:15316074}; Single-pass type II membrane protein {ECO:0000269|PubMed:15316074}. Note=Vesicle membrane protein anchored to the endoplasmic reticulum (By similarity). Some isoforms containing the inserts at residues 1007-1035 and 1154-1177 are detected in neurite processes. {ECO:0000250}.	endoplasmic reticulum [GO:0005783]; endoplasmic reticulum membrane [GO:0005789]; integral component of membrane [GO:0016021]; kinesin binding [GO:0019894]; microtubule-based movement [GO:0007018]	GO:0005783; GO:0005789; GO:0007018; GO:0016021; GO:0019894	Ktn1	152,592	Q61595	ER
Q6DVA0	LEMD2	161.778	129.552	Q6DVA0	Input	5.54315879731802	FALSE	145.665	2.16335521317792	a	Hepatocyte	LEM domain-containing protein 2 (Nuclear envelope transmembrane protein 25) (NET25)	LEMD2_MOUSE	SUBCELLULAR LOCATION: Nucleus inner membrane {ECO:0000269|PubMed:16339967, ECO:0000269|PubMed:17062158}; Multi-pass membrane protein {ECO:0000269|PubMed:16339967}. Note=Lamina-associated protein residing in the inner nuclear membrane (INM). Localized exclusively to the nuclear envelope, giving rise to a typical rim-like staining of the nuclear periphery.	chromatin [GO:0000785]; endoplasmic reticulum [GO:0005783]; integral component of nuclear inner membrane [GO:0005639]; nuclear membrane [GO:0031965]; chromatin DNA binding [GO:0031490]; heart formation [GO:0060914]; meiotic attachment of telomere to nuclear envelope [GO:0070197]; negative regulation of BMP signaling pathway [GO:0030514]; negative regulation of MAPK cascade [GO:0043409]; negative …	GO:0000785; GO:0005639; GO:0005783; GO:0006998; GO:0022008; GO:0030514; GO:0031490; GO:0031965; GO:0035914; GO:0043409; GO:0051898; GO:0060914; GO:0070197; GO:0071168	Lemd2	57,507	Q6DVA0	ER
Q9D0F3	LMAN1	247.415	336.104	Q9D0F3	Input	7.28400164203724	FALSE	291.7595	2.46502500603843	a	Hepatocyte	Protein ERGIC-53 (ER-Golgi intermediate compartment 53 kDa protein) (Lectin mannose-binding 1) (p58)	LMAN1_MOUSE	SUBCELLULAR LOCATION: Endoplasmic reticulum-Golgi intermediate compartment membrane {ECO:0000250}; Single-pass type I membrane protein {ECO:0000250}. Golgi apparatus membrane {ECO:0000250}; Single-pass membrane protein {ECO:0000250}. Endoplasmic reticulum membrane {ECO:0000250}; Single-pass membrane protein {ECO:0000250}.	COPII-coated ER to Golgi transport vesicle [GO:0030134]; endoplasmic reticulum [GO:0005783]; endoplasmic reticulum membrane [GO:0005789]; endoplasmic reticulum-Golgi intermediate compartment [GO:0005793]; endoplasmic reticulum-Golgi intermediate compartment membrane [GO:0033116]; Golgi apparatus [GO:0005794]; Golgi membrane [GO:0000139]; host cell perinuclear region of cytoplasm [GO:0044220]; int…	GO:0000139; GO:0005537; GO:0005783; GO:0005789; GO:0005793; GO:0005794; GO:0006888; GO:0007029; GO:0007030; GO:0010638; GO:0015031; GO:0016021; GO:0030017; GO:0030134; GO:0033116; GO:0042802; GO:0043231; GO:0044220; GO:0046872	Lman1	57,789	Q9D0F3	ER
Q7TQ95	LNP	162.051	241.348	Q7TQ95	Input	6.5748837323385	FALSE	201.6995	2.3047048216262	a	Hepatocyte	Endoplasmic reticulum junction formation protein lunapark (ER junction formation factor lunapark) (Protein ulnaless)	LNP_MOUSE	SUBCELLULAR LOCATION: Endoplasmic reticulum membrane {ECO:0000250|UniProtKB:Q9C0E8}; Multi-pass membrane protein {ECO:0000250|UniProtKB:Q9C0E8}; Cytoplasmic side {ECO:0000250|UniProtKB:Q9C0E8}. Note=Localizes at endoplasmic reticulum (ER) three-way tubular junctions, which represent crossing-points at which the tubules build a polygonal network. {ECO:0000250|UniProtKB:Q9C0E8}.	endoplasmic reticulum [GO:0005783]; endoplasmic reticulum membrane [GO:0005789]; endoplasmic reticulum tubular network membrane [GO:0098826]; integral component of endoplasmic reticulum membrane [GO:0030176]; nucleoplasm [GO:0005654]; identical protein binding [GO:0042802]; metal ion binding [GO:0046872]; blood coagulation [GO:0007596]; embryonic digit morphogenesis [GO:0042733]; embryonic foreli…	GO:0005654; GO:0005783; GO:0005789; GO:0007596; GO:0030176; GO:0032330; GO:0035115; GO:0042733; GO:0042802; GO:0046872; GO:0071788; GO:0098826; GO:1903373	Lnpk	47,500	Q7TQ95	ER
Q3TFD2	LPCAT1	41.877	32.347	Q3TFD2	Input	6.08974937305819	FALSE	37.112	1.5695143595107	a	Hepatocyte	Lysophosphatidylcholine acyltransferase 1 (LPC acyltransferase 1) (LPCAT-1) (LysoPC acyltransferase 1) (mLPCAT1) (EC 2.3.1.23) (1-acylglycerophosphocholine O-acyltransferase) (1-alkylglycerophosphocholine O-acetyltransferase) (EC 2.3.1.67) (Acetyl-CoA:lyso-platelet-activating factor acetyltransferase) (Acetyl-CoA:lyso-PAF acetyltransferase) (Lyso-PAF acetyltransferase) (LysoPAFAT) (Acyltransferas…	PCAT1_MOUSE	SUBCELLULAR LOCATION: Endoplasmic reticulum membrane {ECO:0000269|PubMed:16704971}; Single-pass type II membrane protein {ECO:0000269|PubMed:18156367}. Golgi apparatus membrane {ECO:0000269|PubMed:16704971}; Single-pass type II membrane protein {ECO:0000269|PubMed:18156367}. Lipid droplet {ECO:0000250|UniProtKB:Q8NF37}. Note=May adopt a monotopic topology when embedded in the lipid monolayer of t…	endoplasmic reticulum [GO:0005783]; endoplasmic reticulum membrane [GO:0005789]; Golgi apparatus [GO:0005794]; Golgi membrane [GO:0000139]; integral component of membrane [GO:0016021]; lipid droplet [GO:0005811]; 1-acylglycerophosphocholine O-acyltransferase activity [GO:0047184]; 1-alkenylglycerophosphocholine O-acyltransferase activity [GO:0047159]; 1-alkylglycerophosphocholine O-acetyltransfer…	GO:0000139; GO:0005509; GO:0005783; GO:0005789; GO:0005794; GO:0005811; GO:0008654; GO:0016021; GO:0036151; GO:0043129; GO:0045732; GO:0047159; GO:0047184; GO:0047191; GO:0047192; GO:0060041; GO:2001246	Lpcat1	59,744	Q3TFD2	ER
P55302	LRPAP1	38.425	37.618	P55302	Input	6.84230212977864	FALSE	38.0215	1.58002924637668	a	Hepatocyte	Alpha-2-macroglobulin receptor-associated protein (Alpha-2-MRAP) (Heparin-binding protein 44) (HBP-44) (Low density lipoprotein receptor-related protein-associated protein 1) (RAP)	AMRP_MOUSE	SUBCELLULAR LOCATION: Rough endoplasmic reticulum lumen {ECO:0000250|UniProtKB:P30533}. Endoplasmic reticulum-Golgi intermediate compartment lumen {ECO:0000250|UniProtKB:P30533}. Golgi apparatus, cis-Golgi network {ECO:0000250|UniProtKB:P30533}. Golgi apparatus lumen {ECO:0000250|UniProtKB:P30533}. Endosome lumen {ECO:0000250|UniProtKB:P30533}. Cell surface {ECO:0000250|UniProtKB:P30533}. Note=Ma…	cell surface [GO:0009986]; cis-Golgi network [GO:0005801]; cytoplasm [GO:0005737]; endoplasmic reticulum [GO:0005783]; endoplasmic reticulum-Golgi intermediate compartment [GO:0005793]; endosome [GO:0005768]; endosome lumen [GO:0031904]; extracellular region [GO:0005576]; Golgi apparatus [GO:0005794]; Golgi lumen [GO:0005796]; plasma membrane [GO:0005886]; rough endoplasmic reticulum [GO:0005791]…	GO:0002091; GO:0005576; GO:0005737; GO:0005768; GO:0005783; GO:0005791; GO:0005793; GO:0005794; GO:0005796; GO:0005801; GO:0005886; GO:0008201; GO:0009986; GO:0010916; GO:0031904; GO:0031982; GO:0032091; GO:0035473; GO:0045056; GO:0048019; GO:0048237; GO:0048259; GO:0050750; GO:0060548; GO:0070326; GO:1900222	Lrpap1	42,215	P55302	ER
Q922Q8	LRRC59	78.54	73.163	Q922Q8	Input	7.75531433041547	TRUE	75.8515	1.87996417359053	b	Hepatocyte	Leucine-rich repeat-containing protein 59 [Cleaved into: Leucine-rich repeat-containing protein 59, N-terminally processed]	LRC59_MOUSE	SUBCELLULAR LOCATION: Microsome membrane {ECO:0000250}; Single-pass type II membrane protein {ECO:0000250}. Endoplasmic reticulum membrane {ECO:0000250}; Single-pass type II membrane protein {ECO:0000250}. Nucleus envelope {ECO:0000250}. Note=Localization in the nuclear envelope depends upon the nuclear import machinery, including KPNB1. {ECO:0000250}.	endoplasmic reticulum [GO:0005783]; endoplasmic reticulum membrane [GO:0005789]; integral component of membrane [GO:0016021]; mitochondrial nucleoid [GO:0042645]; nuclear envelope [GO:0005635]; organelle membrane [GO:0031090]; cadherin binding [GO:0045296]	GO:0005635; GO:0005783; GO:0005789; GO:0016021; GO:0031090; GO:0042645; GO:0045296	Lrrc59	34,877	Q922Q8	ER
Q3UM18	LSG1	41.391	36.085	Q3UM18	Input	6.08651874625707	FALSE	38.738	1.58813719481919	a	Hepatocyte	Large subunit GTPase 1 homolog (EC 3.6.1.-)	LSG1_MOUSE	SUBCELLULAR LOCATION: Cytoplasm {ECO:0000250}. Nucleus {ECO:0000250}. Endoplasmic reticulum {ECO:0000250}. Note=Shuttles between the Cajal bodies in the nucleus and the endoplasmic reticulum. {ECO:0000250}.	Cajal body [GO:0015030]; cytosol [GO:0005829]; endoplasmic reticulum [GO:0005783]; nuclear body [GO:0016604]; nucleus [GO:0005634]; GTP binding [GO:0005525]; GTPase activity [GO:0003924]; nuclear export [GO:0051168]; protein transport [GO:0015031]; ribosome biogenesis [GO:0042254]	GO:0003924; GO:0005525; GO:0005634; GO:0005783; GO:0005829; GO:0015030; GO:0015031; GO:0016604; GO:0042254; GO:0051168	Lsg1	73,157	Q3UM18	ER
Q9CQY5	MAGT1	154.466	152.598	Q9CQY5	Input	7.05726128365889	FALSE	153.532	2.18619890733784	a	Hepatocyte	Magnesium transporter protein 1 (MagT1) (Implantation-associated protein) (IAP)	MAGT1_MOUSE	SUBCELLULAR LOCATION: Cell membrane {ECO:0000250|UniProtKB:Q9H0U3}; Multi-pass membrane protein {ECO:0000250|UniProtKB:Q9H0U3}. Endoplasmic reticulum {ECO:0000250|UniProtKB:Q9H0U3}. Endoplasmic reticulum membrane {ECO:0000250}; Multi-pass membrane protein {ECO:0000250}.	endoplasmic reticulum [GO:0005783]; integral component of membrane [GO:0016021]; oligosaccharyltransferase complex [GO:0008250]; plasma membrane [GO:0005886]; magnesium ion transmembrane transporter activity [GO:0015095]; cognition [GO:0050890]; magnesium ion transport [GO:0015693]; protein N-linked glycosylation via asparagine [GO:0018279]	GO:0005783; GO:0005886; GO:0008250; GO:0015095; GO:0015693; GO:0016021; GO:0018279; GO:0050890	Magt1	37,970	Q9CQY5	ER
A2AJ15	MAN1B1	53.64	42.892	A2AJ15	Input	6.06029394755769	FALSE	48.266	1.68364130855747	a	Hepatocyte	Endoplasmic reticulum mannosyl-oligosaccharide 1,2-alpha-mannosidase (EC 3.2.1.113) (ER alpha-1,2-mannosidase) (ER mannosidase 1) (ERMan1) (Man9GlcNAc2-specific-processing alpha-mannosidase) (Mannosidase alpha class 1B member 1)	MA1B1_MOUSE	SUBCELLULAR LOCATION: Endoplasmic reticulum membrane; Single-pass type II membrane protein.	endoplasmic reticulum [GO:0005783]; endoplasmic reticulum membrane [GO:0005789]; endoplasmic reticulum quality control compartment [GO:0044322]; Golgi membrane [GO:0000139]; integral component of membrane [GO:0016021]; membrane [GO:0016020]; calcium ion binding [GO:0005509]; mannosyl-oligosaccharide 1,2-alpha-mannosidase activity [GO:0004571]; endoplasmic reticulum mannose trimming [GO:1904380]; …	GO:0000139; GO:0004571; GO:0005509; GO:0005783; GO:0005789; GO:0006486; GO:0006491; GO:0016020; GO:0016021; GO:0030433; GO:0036508; GO:0036509; GO:0044322; GO:1904380; GO:1904382	Man1b1	75,150	A2AJ15	ER
Q9CXI5	MANF	169.317	158.643	Q9CXI5	Input	7.20096780739273	FALSE	163.98	2.2147908820763	a	Hepatocyte	Mesencephalic astrocyte-derived neurotrophic factor (Arginine-rich protein) (Protein ARMET)	MANF_MOUSE	SUBCELLULAR LOCATION: Secreted {ECO:0000269|PubMed:17507765}. Endoplasmic reticulum lumen {ECO:0000250|UniProtKB:P55145}. Sarcoplasmic reticulum lumen {ECO:0000250|UniProtKB:P55145}. Note=Retained in the endoplasmic reticulum (ER), and sarcoplasmic reticulum (SR) under normal conditions. Up-regulated and secreted by the ER/SR in response to ER stress and hypoxia. {ECO:0000250|UniProtKB:P55145}.	endoplasmic reticulum [GO:0005783]; extracellular space [GO:0005615]; sarcoplasmic reticulum lumen [GO:0033018]; growth factor activity [GO:0008083]; lipid binding [GO:0008289]; dopaminergic neuron differentiation [GO:0071542]; neuron projection development [GO:0031175]; response to unfolded protein [GO:0006986]; vasoconstriction of artery involved in ischemic response to lowering of systemic art…	GO:0002014; GO:0005615; GO:0005783; GO:0006986; GO:0008083; GO:0008289; GO:0031175; GO:0033018; GO:0071542	Manf	20,374	Q9CXI5	ER
Q3KNM2	MARCH5	65.332	54.037	Q3KNM2	Input	6.11405759013684	FALSE	59.6845	1.77586155996549	a	Hepatocyte	E3 ubiquitin-protein ligase MARCH5 (EC 2.3.2.27) (Membrane-associated RING finger protein 5) (Membrane-associated RING-CH protein V) (MARCH-V) (RING-type E3 ubiquitin transferase MARCH5)	MARH5_MOUSE	SUBCELLULAR LOCATION: Mitochondrion outer membrane {ECO:0000250|UniProtKB:Q9NX47}; Multi-pass membrane protein {ECO:0000255}. Endoplasmic reticulum membrane {ECO:0000250|UniProtKB:Q9NX47}; Multi-pass membrane protein {ECO:0000255}.	endoplasmic reticulum [GO:0005783]; endoplasmic reticulum membrane [GO:0005789]; integral component of membrane [GO:0016021]; mitochondrial outer membrane [GO:0005741]; mitochondrion [GO:0005739]; GTPase binding [GO:0051020]; ubiquitin-protein transferase activity [GO:0004842]; zinc ion binding [GO:0008270]; negative regulation of cell aging [GO:0090344]; positive regulation of mitochondrial fiss…	GO:0000209; GO:0004842; GO:0005739; GO:0005741; GO:0005783; GO:0005789; GO:0008270; GO:0016021; GO:0051020; GO:0051865; GO:0070585; GO:0090140; GO:0090141; GO:0090344	March5	31,232	Q3KNM2	ER
Q8K5B2	MCFD2	164.149	131.474	Q8K5B2	Input	6.72275547507569	FALSE	147.8115	2.16970822426348	a	Hepatocyte	Multiple coagulation factor deficiency protein 2 homolog (Neural stem cell-derived neuronal survival protein)	MCFD2_MOUSE	SUBCELLULAR LOCATION: Endoplasmic reticulum-Golgi intermediate compartment {ECO:0000250}. Endoplasmic reticulum {ECO:0000250}. Golgi apparatus {ECO:0000250}.	endoplasmic reticulum [GO:0005783]; endoplasmic reticulum-Golgi intermediate compartment [GO:0005793]; extracellular region [GO:0005576]; Golgi apparatus [GO:0005794]; calcium ion binding [GO:0005509]; carboxylic acid metabolic process [GO:0019752]; negative regulation of cell death [GO:0060548]; protein transport [GO:0015031]; vesicle-mediated transport [GO:0016192]	GO:0005509; GO:0005576; GO:0005783; GO:0005793; GO:0005794; GO:0015031; GO:0016192; GO:0019752; GO:0060548	Mcfd2	16,168	Q8K5B2	ER
Q9ERE7	MESDC2	162.676	235.952	Q9ERE7	Input	6.73937065525025	FALSE	199.314	2.29953780501863	a	Hepatocyte	LRP chaperone MESD (LDLR chaperone MESD) (Mesoderm development candidate 2) (Mesoderm development protein)	MESD_MOUSE	SUBCELLULAR LOCATION: Endoplasmic reticulum {ECO:0000269|PubMed:12581525}. Note=Released from apoptotic cells and shed photoreceptor outer segments (PubMed:27184668). {ECO:0000269|PubMed:27184668}.	endoplasmic reticulum [GO:0005783]; plasma membrane [GO:0005886]; identical protein binding [GO:0042802]; low-density lipoprotein particle receptor binding [GO:0050750]; mesoderm development [GO:0007498]; phagocytosis [GO:0006909]; positive regulation of skeletal muscle acetylcholine-gated channel clustering [GO:1904395]; protein folding [GO:0006457]; protein localization to cell surface [GO:0034…	GO:0005783; GO:0005886; GO:0006457; GO:0006909; GO:0007498; GO:0016055; GO:0034394; GO:0042802; GO:0050750; GO:1904395	Mesd	25,207	Q9ERE7	ER
Q6ZQI3	MLEC	344.564	364.536	Q6ZQI3	Input	7.05686484868667	FALSE	354.55	2.54967748971056	a	Hepatocyte	Malectin	MLEC_MOUSE	SUBCELLULAR LOCATION: Endoplasmic reticulum membrane {ECO:0000250}; Single-pass type I membrane protein {ECO:0000250}.	endoplasmic reticulum [GO:0005783]; endoplasmic reticulum membrane [GO:0005789]; integral component of membrane [GO:0016021]; carbohydrate binding [GO:0030246]; enzyme binding [GO:0019899]; carbohydrate metabolic process [GO:0005975]	GO:0005783; GO:0005789; GO:0005975; GO:0016021; GO:0019899; GO:0030246	Mlec	32,342	Q6ZQI3	ER
Q80UM7	MOGS	263.699	313.143	Q80UM7	Input	6.53503270499378	FALSE	288.421	2.46002687828071	a	Hepatocyte	Mannosyl-oligosaccharide glucosidase (EC 3.2.1.106) (Glucosidase 1) (Glycoprotein-processing glucosidase I)	MOGS_MOUSE	SUBCELLULAR LOCATION: Endoplasmic reticulum membrane {ECO:0000250}; Single-pass type II membrane protein {ECO:0000250}.	endoplasmic reticulum [GO:0005783]; endoplasmic reticulum membrane [GO:0005789]; integral component of membrane [GO:0016021]; mannosyl-oligosaccharide glucosidase activity [GO:0004573]; oligosaccharide metabolic process [GO:0009311]	GO:0004573; GO:0005783; GO:0005789; GO:0009311; GO:0016021	Mogs	91,831	Q80UM7	ER
Q80WJ7	MTDH	102.893	102.998	Q80WJ7	Input	6.94213018427311	TRUE	102.9455	2.01260736729322	b	Hepatocyte	Protein LYRIC (3D3/LYRIC) (Lysine-rich CEACAM1 co-isolated protein) (Metadherin) (Metastasis adhesion protein)	LYRIC_MOUSE	SUBCELLULAR LOCATION: Endoplasmic reticulum membrane {ECO:0000250}; Single-pass membrane protein {ECO:0000250}. Nucleus membrane {ECO:0000250}; Single-pass membrane protein {ECO:0000250}. Cell junction, tight junction {ECO:0000250}. Nucleus, nucleolus {ECO:0000250}. Cytoplasm, perinuclear region {ECO:0000250}. Note=In epithelial cells, recruited to tight junctions (TJ) during the maturation of th…	apical plasma membrane [GO:0016324]; bicellular tight junction [GO:0005923]; cytoplasm [GO:0005737]; endoplasmic reticulum [GO:0005783]; endoplasmic reticulum membrane [GO:0005789]; fibrillar center [GO:0001650]; integral component of membrane [GO:0016021]; intercellular canaliculus [GO:0046581]; nuclear body [GO:0016604]; nuclear membrane [GO:0031965]; nucleolus [GO:0005730]; nucleus [GO:0005634…	GO:0000122; GO:0001085; GO:0001650; GO:0003713; GO:0003725; GO:0005634; GO:0005730; GO:0005737; GO:0005783; GO:0005789; GO:0005923; GO:0010508; GO:0016021; GO:0016324; GO:0016604; GO:0031663; GO:0031965; GO:0043066; GO:0043123; GO:0045766; GO:0046581; GO:0048471; GO:0051059; GO:0051092; GO:0051897; GO:0070830	Mtdh	63,846	Q80WJ7	ER
Q8BLF1	NCEH1	86.566	69.26	Q8BLF1	Input	6.0928595405766	FALSE	77.913	1.89160992695661	a	Hepatocyte	Neutral cholesterol ester hydrolase 1 (NCEH) (EC 3.1.1.-) (Arylacetamide deacetylase-like 1) (Chlorpyrifos oxon-binding protein) (CPO-BP)	NCEH1_MOUSE	SUBCELLULAR LOCATION: Membrane {ECO:0000250}; Single-pass type II membrane protein {ECO:0000250}. Microsome {ECO:0000269|PubMed:18782767}.	endoplasmic reticulum [GO:0005783]; integral component of membrane [GO:0016021]; membrane [GO:0016020]; carboxylic ester hydrolase activity [GO:0052689]; phosphate ion binding [GO:0042301]; serine hydrolase activity [GO:0017171]; catabolic process [GO:0009056]; lipid catabolic process [GO:0016042]; protein dephosphorylation [GO:0006470]; SMAD protein signal transduction [GO:0060395]; xenobiotic m…	GO:0005783; GO:0006470; GO:0006805; GO:0009056; GO:0016020; GO:0016021; GO:0016042; GO:0017171; GO:0042301; GO:0052689; GO:0060395	Nceh1	45,740	Q8BLF1	ER
P57716	NCSTN	40.712	38.438	P57716	Input	6.68323603234312	FALSE	39.575	1.59742092353439	a	Hepatocyte	Nicastrin	NICA_MOUSE	SUBCELLULAR LOCATION: Membrane {ECO:0000250|UniProtKB:Q92542}; Single-pass type I membrane protein {ECO:0000250|UniProtKB:Q92542}. Cytoplasmic vesicle membrane {ECO:0000250|UniProtKB:Q92542}; Single-pass type I membrane protein {ECO:0000250|UniProtKB:Q92542}. Melanosome {ECO:0000250|UniProtKB:Q92542}. Note=Identified by mass spectrometry in melanosome fractions from stage I to stage IV. {ECO:0000…	cytoplasmic vesicle membrane [GO:0030659]; endoplasmic reticulum [GO:0005783]; gamma-secretase complex [GO:0070765]; Golgi apparatus [GO:0005794]; integral component of membrane [GO:0016021]; integral component of plasma membrane [GO:0005887]; lysosomal membrane [GO:0005765]; melanosome [GO:0042470]; membrane [GO:0016020]; plasma membrane [GO:0005886]; endopeptidase activity [GO:0004175]; peptida…	GO:0002262; GO:0004175; GO:0005765; GO:0005783; GO:0005794; GO:0005886; GO:0005887; GO:0006509; GO:0007219; GO:0007220; GO:0008233; GO:0016020; GO:0016021; GO:0016485; GO:0030659; GO:0034205; GO:0042098; GO:0042470; GO:0042982; GO:0043085; GO:0050435; GO:0050673; GO:0070765	Ncstn	78,492	P57716	ER
Q9Z0J0	NPC2	42.076	40.876	Q9Z0J0	Input	7.2246643410944	FALSE	41.476	1.61779686580541	a	Hepatocyte	NPC intracellular cholesterol transporter 2 (Epididymal secretory protein E1) (mE1) (Niemann Pick type C2 protein homolog)	NPC2_MOUSE	SUBCELLULAR LOCATION: Secreted. Endoplasmic reticulum {ECO:0000250}. Lysosome {ECO:0000250}.	endoplasmic reticulum [GO:0005783]; extracellular space [GO:0005615]; lysosome [GO:0005764]; cholesterol binding [GO:0015485]; cholesterol transporter activity [GO:0017127]; enzyme binding [GO:0019899]; cholesterol efflux [GO:0033344]; cholesterol homeostasis [GO:0042632]; cholesterol metabolic process [GO:0008203]; cholesterol transport [GO:0030301]; intracellular cholesterol transport [GO:00323…	GO:0005615; GO:0005764; GO:0005783; GO:0008203; GO:0009615; GO:0015485; GO:0017127; GO:0019899; GO:0030301; GO:0032366; GO:0032367; GO:0033344; GO:0042632	Npc2	16,442	Q9Z0J0	ER
P60670	NPLOC4	68.233	80.007	P60670	Input	6.82523872699068	FALSE	74.12	1.86993541064686	a	Hepatocyte	Nuclear protein localization protein 4 homolog (Protein NPL4)	NPL4_MOUSE	SUBCELLULAR LOCATION: Cytoplasm, cytosol {ECO:0000250|UniProtKB:Q9ES54}. Endoplasmic reticulum {ECO:0000250|UniProtKB:Q9ES54}. Nucleus {ECO:0000250|UniProtKB:Q9ES54}. Note=Associated with the endoplasmic reticulum and nuclear. {ECO:0000250|UniProtKB:Q9ES54}.	cytosol [GO:0005829]; endoplasmic reticulum [GO:0005783]; nuclear outer membrane-endoplasmic reticulum membrane network [GO:0042175]; nucleus [GO:0005634]; UFD1-NPL4 complex [GO:0036501]; VCP-NPL4-UFD1 AAA ATPase complex [GO:0034098]; ATPase binding [GO:0051117]; metal ion binding [GO:0046872]; protein-containing complex binding [GO:0044877]; ubiquitin binding [GO:0043130]; ubiquitin protein liga…	GO:0005634; GO:0005783; GO:0005829; GO:0006511; GO:0007030; GO:0030433; GO:0030970; GO:0031625; GO:0032480; GO:0034098; GO:0036501; GO:0039536; GO:0042175; GO:0043130; GO:0044877; GO:0046872; GO:0051117	Nploc4	68,017	P60670	ER
Q9R1J0	NSDHL	47.51	46.761	Q9R1J0	Input	6.93696654987975	FALSE	47.1355	1.67334811831442	a	Hepatocyte	Sterol-4-alpha-carboxylate 3-dehydrogenase, decarboxylating (EC 1.1.1.170)	NSDHL_MOUSE	SUBCELLULAR LOCATION: Endoplasmic reticulum membrane {ECO:0000250}; Single-pass membrane protein {ECO:0000250}. Lipid droplet {ECO:0000250}. Note=Trafficking through the Golgi is necessary for ER membrane localization. {ECO:0000250}.	endoplasmic reticulum [GO:0005783]; endoplasmic reticulum membrane [GO:0005789]; integral component of membrane [GO:0016021]; lipid droplet [GO:0005811]; 3-beta-hydroxy-delta5-steroid dehydrogenase activity [GO:0003854]; 4alpha-carboxy-4beta-methyl-5alpha-cholesta-8-en-3beta-ol:NAD(P)+ 3-oxidoreductase (decarboxylating) activity [GO:0103066]; 4alpha-carboxy-5alpha-cholesta-8-en-3beta-ol:NAD(P)+ 3…	GO:0001942; GO:0003854; GO:0005783; GO:0005789; GO:0005811; GO:0006695; GO:0007224; GO:0008203; GO:0016021; GO:0047012; GO:0060716; GO:0103066; GO:0103067	Nsdhl	40,686	Q9R1J0	ER
P81117	NUCB2	72.158	69.472	P81117	Input	6.44262712197457	FALSE	70.815	1.85012525948694	a	Hepatocyte	Nucleobindin-2 (DNA-binding protein NEFA) (Prepronesfatin) [Cleaved into: Nesfatin-1]	NUCB2_MOUSE	SUBCELLULAR LOCATION: Cytoplasm {ECO:0000269|PubMed:10915798}. Perikaryon {ECO:0000269|PubMed:10915798}. Endoplasmic reticulum {ECO:0000269|PubMed:10915798}. Golgi apparatus {ECO:0000250}. Nucleus envelope {ECO:0000269|PubMed:10915798}. Membrane {ECO:0000250}; Peripheral membrane protein {ECO:0000250}. Secreted {ECO:0000269|PubMed:10915798}. Note=In dendrites and perikarya of brain neurons. Abund…	cytoplasm [GO:0005737]; endoplasmic reticulum [GO:0005783]; endoplasmic reticulum-Golgi intermediate compartment [GO:0005793]; extracellular space [GO:0005615]; Golgi medial cisterna [GO:0005797]; nuclear outer membrane [GO:0005640]; nucleus [GO:0005634]; perikaryon [GO:0043204]; calcium ion binding [GO:0005509]; DNA binding [GO:0003677]; tumor necrosis factor receptor binding [GO:0005164]; cellu…	GO:0003677; GO:0005164; GO:0005509; GO:0005615; GO:0005634; GO:0005640; GO:0005737; GO:0005783; GO:0005793; GO:0005797; GO:0006874; GO:0032099; GO:0043204; GO:0043951; GO:0045599; GO:0046321; GO:0046627; GO:0070093; GO:1901142; GO:2000845	Nucb2	50,304	P81117	ER
Q9CQZ0	ORMDL2	21.748	21.89	Q9CQZ0	Input	6.44792404026705	FALSE	21.819	1.3388348422911	a	Hepatocyte	ORM1-like protein 2	ORML2_MOUSE	SUBCELLULAR LOCATION: Endoplasmic reticulum membrane {ECO:0000250}; Multi-pass membrane protein {ECO:0000250}.	endoplasmic reticulum [GO:0005783]; integral component of membrane [GO:0016021]; SPOTS complex [GO:0035339]; cellular sphingolipid homeostasis [GO:0090156]; ceramide metabolic process [GO:0006672]; negative regulation of ceramide biosynthetic process [GO:1900060]	GO:0005783; GO:0006672; GO:0016021; GO:0035339; GO:0090156; GO:1900060	Ormdl2	17,390	Q9CQZ0	ER
Q8K2C7	OS9	35.002	36.263	Q8K2C7	Input	5.86799456756169	FALSE	35.6325	1.55184629381091	a	Hepatocyte	Protein OS-9	OS9_MOUSE	SUBCELLULAR LOCATION: Endoplasmic reticulum lumen {ECO:0000250}.	endoplasmic reticulum [GO:0005783]; endoplasmic reticulum lumen [GO:0005788]; Hrd1p ubiquitin ligase complex [GO:0000836]; carbohydrate binding [GO:0030246]; protease binding [GO:0002020]; negative regulation of retrograde protein transport, ER to cytosol [GO:1904153]; protein retention in ER lumen [GO:0006621]; protein targeting [GO:0006605]; protein ubiquitination [GO:0016567]; response to endo…	GO:0000836; GO:0002020; GO:0005783; GO:0005788; GO:0006511; GO:0006605; GO:0006621; GO:0016567; GO:0030246; GO:0030433; GO:0030970; GO:0034976; GO:1904153	Os9	76,108	Q8K2C7	ER
B9EJ86	OSBPL8	48.705	47.946	B9EJ86	Input	6.02742867071853	FALSE	48.3255	1.68417635615362	a	Hepatocyte	Oxysterol-binding protein-related protein 8 (ORP-8) (OSBP-related protein 8)	OSBL8_MOUSE	SUBCELLULAR LOCATION: Endoplasmic reticulum membrane {ECO:0000250|UniProtKB:Q9BZF1}; Single-pass membrane protein {ECO:0000250|UniProtKB:Q9BZF1}. Nucleus membrane {ECO:0000250|UniProtKB:Q9BZF1}. Note=The presence of the N-terminus extension contains an overall negative charge that may explain the weak localization to the cortical endoplasmic reticulum. {ECO:0000250|UniProtKB:Q9BZF1}.	cortical endoplasmic reticulum [GO:0032541]; endoplasmic reticulum [GO:0005783]; endoplasmic reticulum membrane [GO:0005789]; integral component of membrane [GO:0016021]; nuclear membrane [GO:0031965]; cholesterol binding [GO:0015485]; phosphatidylinositol-4-phosphate binding [GO:0070273]; phosphatidylserine binding [GO:0001786]; phospholipid transporter activity [GO:0005548]; activation of prote…	GO:0001786; GO:0005548; GO:0005783; GO:0005789; GO:0010891; GO:0015485; GO:0015914; GO:0016021; GO:0030336; GO:0031965; GO:0032148; GO:0032541; GO:0045444; GO:0046628; GO:0051897; GO:0070273; GO:0090204; GO:2001275	Osbpl8	101,269	B9EJ86	ER
Q60715	P4HA1	67.063	71.589	Q60715	Input	7.31485990256677	FALSE	69.326	1.8408961428204	a	Hepatocyte	Prolyl 4-hydroxylase subunit alpha-1 (4-PH alpha-1) (EC 1.14.11.2) (Procollagen-proline,2-oxoglutarate-4-dioxygenase subunit alpha-1)	P4HA1_MOUSE	SUBCELLULAR LOCATION: Endoplasmic reticulum lumen.	endoplasmic reticulum [GO:0005783]; endoplasmic reticulum lumen [GO:0005788]; intracellular membrane-bounded organelle [GO:0043231]; mitochondrion [GO:0005739]; procollagen-proline 4-dioxygenase complex [GO:0016222]; identical protein binding [GO:0042802]; iron ion binding [GO:0005506]; L-ascorbic acid binding [GO:0031418]; oxidoreductase activity, acting on single donors with incorporation of mo…	GO:0004656; GO:0005506; GO:0005739; GO:0005783; GO:0005788; GO:0016222; GO:0016702; GO:0018401; GO:0030199; GO:0031418; GO:0042802; GO:0043231	P4ha1	60,910	Q60715	ER
Q60716	P4HA2	33.144	33.178	Q60716	Input	7.20596101220286	FALSE	33.161	1.5206276186193	a	Hepatocyte	Prolyl 4-hydroxylase subunit alpha-2 (4-PH alpha-2) (EC 1.14.11.2) (Procollagen-proline,2-oxoglutarate-4-dioxygenase subunit alpha-2)	P4HA2_MOUSE	SUBCELLULAR LOCATION: Endoplasmic reticulum lumen.	cytosol [GO:0005829]; endoplasmic reticulum [GO:0005783]; endoplasmic reticulum lumen [GO:0005788]; intracellular membrane-bounded organelle [GO:0043231]; nucleoplasm [GO:0005654]; procollagen-proline 4-dioxygenase complex [GO:0016222]; iron ion binding [GO:0005506]; L-ascorbic acid binding [GO:0031418]; oxidoreductase activity, acting on single donors with incorporation of molecular oxygen, inco…	GO:0004656; GO:0005506; GO:0005654; GO:0005783; GO:0005788; GO:0005829; GO:0016222; GO:0016702; GO:0018401; GO:0031418; GO:0043231	P4ha2	61,002	Q60716	ER
P09103	P4HB	118.21	114.986	P09103	Input	7.72956049795212	TRUE	116.598	2.0666911010541	b	Hepatocyte	Protein disulfide-isomerase (PDI) (EC 5.3.4.1) (Cellular thyroid hormone-binding protein) (Endoplasmic reticulum resident protein 59) (ER protein 59) (ERp59) (Prolyl 4-hydroxylase subunit beta) (p55)	PDIA1_MOUSE	SUBCELLULAR LOCATION: Endoplasmic reticulum {ECO:0000250|UniProtKB:P07237}. Endoplasmic reticulum lumen {ECO:0000250|UniProtKB:P07237}. Melanosome {ECO:0000250|UniProtKB:P07237}. Cell membrane {ECO:0000269|PubMed:21670307}; Peripheral membrane protein {ECO:0000305}. Note=Highly abundant. In some cell types, seems to be also secreted or associated with the plasma membrane, where it undergoes const…	endoplasmic reticulum [GO:0005783]; endoplasmic reticulum chaperone complex [GO:0034663]; endoplasmic reticulum lumen [GO:0005788]; endoplasmic reticulum-Golgi intermediate compartment [GO:0005793]; external side of plasma membrane [GO:0009897]; melanosome [GO:0042470]; procollagen-proline 4-dioxygenase complex [GO:0016222]; enzyme binding [GO:0019899]; integrin binding [GO:0005178]; peptide disu…	GO:0003756; GO:0004656; GO:0005178; GO:0005783; GO:0005788; GO:0005793; GO:0006457; GO:0009897; GO:0015037; GO:0016222; GO:0018401; GO:0019899; GO:0034663; GO:0034976; GO:0042470; GO:0045454; GO:0046598; GO:0046982; GO:0071456; GO:1902175	P4hb	57,058	P09103	ER
Q99LX0	PARK7	248.234	205.416	Q99LX0	Input	7.59555199311948	FALSE	226.825	2.35569091954932	a	Hepatocyte	Protein/nucleic acid deglycase DJ-1 (EC 3.1.2.-) (EC 3.5.1.-) (EC 3.5.1.124) (Maillard deglycase) (Parkinson disease protein 7 homolog) (Parkinsonism-associated deglycase) (Protein DJ-1) (DJ-1)	PARK7_MOUSE	SUBCELLULAR LOCATION: Cell membrane {ECO:0000269|PubMed:23847046}; Lipid-anchor {ECO:0000269|PubMed:23847046}. Cytoplasm {ECO:0000250|UniProtKB:Q99497}. Membrane raft {ECO:0000269|PubMed:23847046}. Nucleus {ECO:0000250|UniProtKB:Q99497}. Mitochondrion {ECO:0000250|UniProtKB:Q99497}. Note=Under normal conditions, located predominantly in the cytoplasm and, to a lesser extent, in the nucleus and mi…	axon [GO:0030424]; cell body [GO:0044297]; cell-cell adherens junction [GO:0005913]; chromatin [GO:0000785]; cytoplasm [GO:0005737]; cytosol [GO:0005829]; endoplasmic reticulum [GO:0005783]; membrane raft [GO:0045121]; mitochondrial intermembrane space [GO:0005758]; mitochondrial matrix [GO:0005759]; mitochondrial respiratory chain complex I [GO:0005747]; mitochondrion [GO:0005739]; neuron projec…	GO:0000785; GO:0001933; GO:0001963; GO:0002866; GO:0003713; GO:0003723; GO:0003729; GO:0005102; GO:0005507; GO:0005634; GO:0005737; GO:0005739; GO:0005747; GO:0005758; GO:0005759; GO:0005783; GO:0005829; GO:0005886; GO:0005913; GO:0006281; GO:0006469; GO:0006517; GO:0006914; GO:0006954; GO:0006979; GO:0007005; GO:0007338; GO:0008134; GO:0008233; GO:0008283; GO:0008344; GO:0010273; GO:0010628; GO:…	Park7	20,021	Q99LX0	ER
P12815	PDCD6	155.887	147.631	P12815	Input	6.92422861541648	FALSE	151.759	2.18115445615213	a	Hepatocyte	Programmed cell death protein 6 (ALG-257) (Apoptosis-linked gene 2 protein) (ALG-2) (PMP41)	PDCD6_MOUSE	SUBCELLULAR LOCATION: Endoplasmic reticulum membrane {ECO:0000250|UniProtKB:O75340}; Peripheral membrane protein {ECO:0000250|UniProtKB:O75340}. Cytoplasmic vesicle, COPII-coated vesicle membrane {ECO:0000250|UniProtKB:O75340}. Cytoplasm {ECO:0000250|UniProtKB:O75340}. Nucleus {ECO:0000250|UniProtKB:O75340}. Endosome {ECO:0000250|UniProtKB:O75340}. Note=Interaction with RBM22 induces relocalizati…	COPII vesicle coat [GO:0030127]; Cul3-RING ubiquitin ligase complex [GO:0031463]; cytoplasm [GO:0005737]; cytoplasmic vesicle [GO:0031410]; endoplasmic reticulum [GO:0005783]; endoplasmic reticulum exit site [GO:0070971]; endoplasmic reticulum membrane [GO:0005789]; endosome [GO:0005768]; Golgi membrane [GO:0000139]; nucleus [GO:0005634]; calcium ion binding [GO:0005509]; calcium-dependent cystei…	GO:0000139; GO:0000287; GO:0001525; GO:0001938; GO:0004198; GO:0005509; GO:0005634; GO:0005737; GO:0005768; GO:0005783; GO:0005789; GO:0006886; GO:0006888; GO:0006915; GO:0006919; GO:0010595; GO:0014029; GO:0014032; GO:0030127; GO:0030948; GO:0031410; GO:0031463; GO:0032007; GO:0034605; GO:0036324; GO:0042802; GO:0042803; GO:0043280; GO:0043495; GO:0045766; GO:0046983; GO:0048208; GO:0048306; GO:…	Pdcd6	21,867	P12815	ER
P27773	PDIA3	222.76	208.628	P27773	Input	7.66372541853091	FALSE	215.694	2.33383806442042	a	Hepatocyte	Protein disulfide-isomerase A3 (EC 5.3.4.1) (58 kDa glucose-regulated protein) (58 kDa microsomal protein) (p58) (Disulfide isomerase ER-60) (Endoplasmic reticulum resident protein 57) (ER protein 57) (ERp57) (Endoplasmic reticulum resident protein 60) (ER protein 60) (ERp60)	PDIA3_MOUSE	SUBCELLULAR LOCATION: Endoplasmic reticulum {ECO:0000250|UniProtKB:P30101}. Endoplasmic reticulum lumen {ECO:0000250}. Melanosome {ECO:0000250|UniProtKB:P30101}.	acrosomal vesicle [GO:0001669]; apical plasma membrane [GO:0016324]; cell surface [GO:0009986]; cytoplasm [GO:0005737]; endoplasmic reticulum [GO:0005783]; endoplasmic reticulum lumen [GO:0005788]; extracellular region [GO:0005576]; extracellular space [GO:0005615]; melanosome [GO:0042470]; mitochondrial intermembrane space [GO:0005758]; mitochondrion [GO:0005739]; myelin sheath [GO:0043209]; nuc…	GO:0001669; GO:0003756; GO:0005576; GO:0005615; GO:0005634; GO:0005737; GO:0005739; GO:0005758; GO:0005783; GO:0005788; GO:0005790; GO:0005886; GO:0006457; GO:0008233; GO:0009986; GO:0015037; GO:0016324; GO:0019153; GO:0034976; GO:0042288; GO:0042470; GO:0042802; GO:0042825; GO:0043209; GO:0045454; GO:0071305; GO:1903334; GO:2001238	Pdia3	56,678	P27773	ER
P08003	PDIA4	352.768	334.218	P08003	Input	7.40472427430048	FALSE	343.493	2.53591789105394	a	Hepatocyte	Protein disulfide-isomerase A4 (EC 5.3.4.1) (Endoplasmic reticulum resident protein 72) (ER protein 72) (ERp-72) (ERp72)	PDIA4_MOUSE	SUBCELLULAR LOCATION: Endoplasmic reticulum lumen {ECO:0000250|UniProtKB:P13667}. Melanosome {ECO:0000250|UniProtKB:P13667}.	cell surface [GO:0009986]; endoplasmic reticulum [GO:0005783]; endoplasmic reticulum chaperone complex [GO:0034663]; endoplasmic reticulum lumen [GO:0005788]; extracellular space [GO:0005615]; melanosome [GO:0042470]; smooth endoplasmic reticulum [GO:0005790]; peptide disulfide oxidoreductase activity [GO:0015037]; protein disulfide isomerase activity [GO:0003756]; cell redox homeostasis [GO:0045…	GO:0003756; GO:0005615; GO:0005783; GO:0005788; GO:0005790; GO:0006457; GO:0009986; GO:0015037; GO:0034663; GO:0034976; GO:0042470; GO:0045454; GO:0061077; GO:1903334	Pdia4	71,982	P08003	ER
Q921X9	PDIA5	247.765	225.138	Q921X9	Input	6.95487761068169	FALSE	236.4515	2.37374207343563	a	Hepatocyte	Protein disulfide-isomerase A5 (EC 5.3.4.1) (Protein disulfide isomerase-related protein)	PDIA5_MOUSE	SUBCELLULAR LOCATION: Endoplasmic reticulum lumen {ECO:0000255|PROSITE-ProRule:PRU10138}.	endoplasmic reticulum [GO:0005783]; endoplasmic reticulum lumen [GO:0005788]; peptide disulfide oxidoreductase activity [GO:0015037]; protein disulfide isomerase activity [GO:0003756]; cell redox homeostasis [GO:0045454]; protein folding [GO:0006457]; response to endoplasmic reticulum stress [GO:0034976]	GO:0003756; GO:0005783; GO:0005788; GO:0006457; GO:0015037; GO:0034976; GO:0045454	Pdia5	59,267	Q921X9	ER
Q922R8	PDIA6	166.852	148.125	Q922R8	Input	7.81970433166854	FALSE	157.4885	2.19724884657714	a	Hepatocyte	Protein disulfide-isomerase A6 (EC 5.3.4.1) (Thioredoxin domain-containing protein 7)	PDIA6_MOUSE	SUBCELLULAR LOCATION: Endoplasmic reticulum lumen {ECO:0000250|UniProtKB:Q15084}. Cell membrane {ECO:0000250|UniProtKB:Q15084}. Melanosome {ECO:0000250|UniProtKB:Q15084}.	cytosol [GO:0005829]; endoplasmic reticulum [GO:0005783]; endoplasmic reticulum chaperone complex [GO:0034663]; endoplasmic reticulum lumen [GO:0005788]; endoplasmic reticulum-Golgi intermediate compartment [GO:0005793]; extracellular space [GO:0005615]; melanosome [GO:0042470]; plasma membrane [GO:0005886]; smooth endoplasmic reticulum [GO:0005790]; peptide disulfide oxidoreductase activity [GO:…	GO:0003756; GO:0005615; GO:0005783; GO:0005788; GO:0005790; GO:0005793; GO:0005829; GO:0005886; GO:0006457; GO:0015037; GO:0030168; GO:0034663; GO:0034976; GO:0042470; GO:0043277; GO:0045454; GO:0070527	Pdia6	48,100	Q922R8	ER
Q8BFY6	PEF1	100.241	129.081	Q8BFY6	Input	6.21364789302957	FALSE	114.661	2.05941572509423	a	Hepatocyte	Peflin (PEF protein with a long N-terminal hydrophobic domain) (Penta-EF hand domain-containing protein 1)	PEF1_MOUSE	SUBCELLULAR LOCATION: Cytoplasm {ECO:0000250|UniProtKB:Q9UBV8}. Endoplasmic reticulum {ECO:0000250|UniProtKB:Q641Z8}. Membrane {ECO:0000250|UniProtKB:Q9UBV8}; Peripheral membrane protein {ECO:0000250|UniProtKB:Q9UBV8}. Cytoplasmic vesicle, COPII-coated vesicle membrane {ECO:0000250|UniProtKB:Q9UBV8}; Peripheral membrane protein {ECO:0000250|UniProtKB:Q9UBV8}. Note=Membrane-associated in the prese…	COPII vesicle coat [GO:0030127]; Cul3-RING ubiquitin ligase complex [GO:0031463]; cytoplasm [GO:0005737]; endoplasmic reticulum [GO:0005783]; Golgi membrane [GO:0000139]; calcium ion binding [GO:0005509]; calcium-dependent cysteine-type endopeptidase activity [GO:0004198]; calcium-dependent protein binding [GO:0048306]; molecular adaptor activity [GO:0060090]; protein dimerization activity [GO:00…	GO:0000139; GO:0004198; GO:0005509; GO:0005737; GO:0005783; GO:0006508; GO:0006888; GO:0014029; GO:0014032; GO:0030127; GO:0031463; GO:0046982; GO:0046983; GO:0048208; GO:0048306; GO:0051592; GO:0060090; GO:1902527	Pef1	29,228	Q8BFY6	ER
Q91XC9	PEX16	73.613	85.219	Q91XC9	Input	5.51523510699138	FALSE	79.416	1.89990800887146	a	Hepatocyte	Peroxisomal membrane protein PEX16 (Peroxin-16) (Peroxisomal biogenesis factor 16)	PEX16_MOUSE	SUBCELLULAR LOCATION: Peroxisome membrane {ECO:0000250}; Multi-pass membrane protein {ECO:0000250}.	endoplasmic reticulum [GO:0005783]; endoplasmic reticulum membrane [GO:0005789]; integral component of peroxisomal membrane [GO:0005779]; peroxisomal membrane [GO:0005778]; peroxisome [GO:0005777]; protein C-terminus binding [GO:0008022]; ER-dependent peroxisome localization [GO:0106101]; ER-dependent peroxisome organization [GO:0032581]; peroxisome membrane biogenesis [GO:0016557]; peroxisome or…	GO:0005777; GO:0005778; GO:0005779; GO:0005783; GO:0005789; GO:0006625; GO:0007031; GO:0008022; GO:0016557; GO:0016558; GO:0022615; GO:0032581; GO:0045046; GO:0106101	Pex16	38,677	Q91XC9	ER
Q9QXY9	PEX3	44.321	47.241	Q9QXY9	Input	5.55860094334448	FALSE	45.781	1.66068527478978	a	Hepatocyte	Peroxisomal biogenesis factor 3 (Peroxin-3) (Peroxisomal assembly protein PEX3)	PEX3_MOUSE	SUBCELLULAR LOCATION: Peroxisome membrane; Multi-pass membrane protein.	cytosol [GO:0005829]; endoplasmic reticulum [GO:0005783]; integral component of peroxisomal membrane [GO:0005779]; integral component of plasma membrane [GO:0005887]; nucleoplasm [GO:0005654]; peroxisomal membrane [GO:0005778]; peroxisome [GO:0005777]; protein-containing complex [GO:0032991]; protein-lipid complex [GO:0032994]; lipid binding [GO:0008289]; protein dimerization activity [GO:0046983…	GO:0005654; GO:0005777; GO:0005778; GO:0005779; GO:0005783; GO:0005829; GO:0005887; GO:0007031; GO:0008289; GO:0016557; GO:0032991; GO:0032994; GO:0045046; GO:0046983	Pex3	42,224	Q9QXY9	ER
E2JF22	PIEZO1	39.617	34.977	E2JF22	Input	5.72966191808455	FALSE	37.297	1.57167390055284	a	Hepatocyte	Piezo-type mechanosensitive ion channel component 1 (Protein FAM38A)	PIEZ1_MOUSE	SUBCELLULAR LOCATION: Endoplasmic reticulum membrane {ECO:0000250|UniProtKB:Q92508}; Multi-pass membrane protein. Endoplasmic reticulum-Golgi intermediate compartment membrane {ECO:0000250|UniProtKB:Q0KL00}. Cell membrane {ECO:0000269|PubMed:20813920, ECO:0000269|PubMed:26390154}; Multi-pass membrane protein {ECO:0000269|PubMed:26390154}. Cell projection, lamellipodium membrane {ECO:0000250|UniPr…	endoplasmic reticulum [GO:0005783]; endoplasmic reticulum membrane [GO:0005789]; endoplasmic reticulum-Golgi intermediate compartment membrane [GO:0033116]; integral component of membrane [GO:0016021]; lamellipodium membrane [GO:0031258]; plasma membrane [GO:0005886]; cation channel activity [GO:0005261]; identical protein binding [GO:0042802]; mechanosensitive ion channel activity [GO:0008381]; …	GO:0005261; GO:0005783; GO:0005789; GO:0005886; GO:0006812; GO:0008381; GO:0016021; GO:0031258; GO:0033116; GO:0033625; GO:0033634; GO:0042391; GO:0042802; GO:0050982; GO:0071260	Piezo1	292,002	E2JF22	ER
Q9R0E1	PLOD3	43.697	47.596	Q9R0E1	Input	7.29258676259719	FALSE	45.6465	1.65940748309791	a	Hepatocyte	Procollagen-lysine,2-oxoglutarate 5-dioxygenase 3 (EC 1.14.11.4) (Lysyl hydroxylase 3) (LH3)	PLOD3_MOUSE	SUBCELLULAR LOCATION: Rough endoplasmic reticulum membrane; Peripheral membrane protein; Lumenal side.	endoplasmic reticulum [GO:0005783]; extracellular matrix [GO:0031012]; Golgi apparatus [GO:0005794]; rough endoplasmic reticulum membrane [GO:0030867]; trans-Golgi network [GO:0005802]; iron ion binding [GO:0005506]; L-ascorbic acid binding [GO:0031418]; procollagen glucosyltransferase activity [GO:0033823]; procollagen-lysine 5-dioxygenase activity [GO:0008475]; basement membrane assembly [GO:00…	GO:0001701; GO:0001886; GO:0005506; GO:0005783; GO:0005794; GO:0005802; GO:0006493; GO:0008104; GO:0008475; GO:0017185; GO:0021915; GO:0030199; GO:0030867; GO:0031012; GO:0031418; GO:0032870; GO:0032963; GO:0033823; GO:0042311; GO:0046947; GO:0048730; GO:0060425; GO:0070831	Plod3	84,922	Q9R0E1	ER
Q8VHI3	POFUT2	121.796	147.916	Q8VHI3	Input	5.78096387896733	FALSE	134.856	2.12987027380651	a	Hepatocyte	GDP-fucose protein O-fucosyltransferase 2 (EC 2.4.1.221) (Peptide-O-fucosyltransferase 2) (O-FucT-2)	OFUT2_MOUSE	SUBCELLULAR LOCATION: Endoplasmic reticulum {ECO:0000250}. Golgi apparatus {ECO:0000250}. Note=Mainly located in the endoplasmic reticulum. {ECO:0000250}.	endoplasmic reticulum [GO:0005783]; Golgi apparatus [GO:0005794]; fucosyltransferase activity [GO:0008417]; peptide-O-fucosyltransferase activity [GO:0046922]; fucose metabolic process [GO:0006004]; fucosylation [GO:0036065]; mesoderm formation [GO:0001707]; protein O-linked fucosylation [GO:0036066]; regulation of epithelial to mesenchymal transition [GO:0010717]; regulation of gene expression […	GO:0001707; GO:0005783; GO:0005794; GO:0006004; GO:0008417; GO:0010468; GO:0010717; GO:0036065; GO:0036066; GO:0046922; GO:0051046	Pofut2	49,429	Q8VHI3	ER
P24369	PPIB	159.624	149.793	P24369	Input	7.66829476120075	FALSE	154.7085	2.189514175378	a	Hepatocyte	Peptidyl-prolyl cis-trans isomerase B (PPIase B) (EC 5.2.1.8) (CYP-S1) (Cyclophilin B) (Rotamase B) (S-cyclophilin) (SCYLP)	PPIB_MOUSE	SUBCELLULAR LOCATION: Endoplasmic reticulum lumen {ECO:0000250|UniProtKB:P23284}. Melanosome {ECO:0000250|UniProtKB:P23284}.	endoplasmic reticulum [GO:0005783]; endoplasmic reticulum chaperone complex [GO:0034663]; endoplasmic reticulum lumen [GO:0005788]; melanosome [GO:0042470]; nucleus [GO:0005634]; perinuclear region of cytoplasm [GO:0048471]; protein-containing complex [GO:0032991]; smooth endoplasmic reticulum [GO:0005790]; cyclosporin A binding [GO:0016018]; peptidyl-prolyl cis-trans isomerase activity [GO:00037…	GO:0000413; GO:0003755; GO:0005634; GO:0005783; GO:0005788; GO:0005790; GO:0016018; GO:0032991; GO:0034663; GO:0040018; GO:0042470; GO:0044794; GO:0044829; GO:0044877; GO:0048471; GO:0050821; GO:0060348; GO:0061077; GO:0070063	Ppib	23,713	P24369	ER
O08807	PRDX4	114.908	107.32	O08807	Input	7.42026971410164	FALSE	111.114	2.04576878207042	a	Hepatocyte	Peroxiredoxin-4 (EC 1.11.1.15) (Antioxidant enzyme AOE372) (Peroxiredoxin IV) (Prx-IV) (Thioredoxin peroxidase AO372) (Thioredoxin-dependent peroxide reductase A0372)	PRDX4_MOUSE	SUBCELLULAR LOCATION: Cytoplasm {ECO:0000250|UniProtKB:Q13162}. Endoplasmic reticulum {ECO:0000250|UniProtKB:Q13162}. Note=Not secreted. {ECO:0000269|PubMed:11229364}.	cytoplasm [GO:0005737]; cytosol [GO:0005829]; endoplasmic reticulum [GO:0005783]; extracellular space [GO:0005615]; mitochondrion [GO:0005739]; smooth endoplasmic reticulum [GO:0005790]; peroxidase activity [GO:0004601]; peroxiredoxin activity [GO:0051920]; protein homodimerization activity [GO:0042803]; 4-hydroxyproline metabolic process [GO:0019471]; cell redox homeostasis [GO:0045454]; extrace…	GO:0004601; GO:0005615; GO:0005737; GO:0005739; GO:0005783; GO:0005790; GO:0005829; GO:0007283; GO:0008584; GO:0019471; GO:0022417; GO:0030198; GO:0042803; GO:0045454; GO:0051920; GO:0055114; GO:0072593; GO:2000255	Prdx4	31,053	O08807	ER
P20444	PRKCA	88.512	92.249	P20444	Input	6.34666205472403	FALSE	90.3805	1.95607473959134	a	Hepatocyte	Protein kinase C alpha type (PKC-A) (PKC-alpha) (EC 2.7.11.13)	KPCA_MOUSE	SUBCELLULAR LOCATION: Cytoplasm {ECO:0000269|PubMed:10092232, ECO:0000269|PubMed:20093473}. Cell membrane {ECO:0000269|PubMed:10092232}; Peripheral membrane protein {ECO:0000305|PubMed:10092232}. Mitochondrion membrane {ECO:0000250|UniProtKB:P17252}; Peripheral membrane protein {ECO:0000250|UniProtKB:P17252}. Nucleus {ECO:0000269|PubMed:20093473}. Note=Translocated to the cell periphery upon tetr…	alphav-beta3 integrin-PKCalpha complex [GO:0035866]; apical part of cell [GO:0045177]; axon [GO:0030424]; cytoplasm [GO:0005737]; cytosol [GO:0005829]; dendrite [GO:0030425]; endoplasmic reticulum [GO:0005783]; membrane [GO:0016020]; membrane raft [GO:0045121]; mitochondrial membrane [GO:0031966]; mitochondrion [GO:0005739]; neuron projection [GO:0043005]; neuronal cell body [GO:0043025]; nucleus…	GO:0000188; GO:0000302; GO:0001525; GO:0001750; GO:0001933; GO:0001934; GO:0001938; GO:0002026; GO:0002062; GO:0002159; GO:0004672; GO:0004674; GO:0004697; GO:0004698; GO:0005178; GO:0005524; GO:0005634; GO:0005737; GO:0005739; GO:0005783; GO:0005829; GO:0005886; GO:0006468; GO:0006469; GO:0006874; GO:0006937; GO:0007155; GO:0007611; GO:0008270; GO:0008285; GO:0010360; GO:0010595; GO:0010613; GO:…	Prkca	76,852	P20444	ER
O08795	PRKCSH	165.68	157.484	O08795	Input	7.47695633627237	FALSE	161.582	2.20839297935889	a	Hepatocyte	Glucosidase 2 subunit beta (80K-H protein) (Glucosidase II subunit beta) (Protein kinase C substrate 60.1 kDa protein heavy chain) (PKCSH)	GLU2B_MOUSE	SUBCELLULAR LOCATION: Endoplasmic reticulum {ECO:0000255|PROSITE-ProRule:PRU10138}.	endoplasmic reticulum [GO:0005783]; calcium ion binding [GO:0005509]; ion channel binding [GO:0044325]; phosphoprotein binding [GO:0051219]; protein kinase C binding [GO:0005080]; RNA binding [GO:0003723]; in utero embryonic development [GO:0001701]; liver development [GO:0001889]; N-glycan processing [GO:0006491]; negative regulation of neuron projection development [GO:0010977]; nitrogen compou…	GO:0001701; GO:0001889; GO:0003723; GO:0005080; GO:0005509; GO:0005783; GO:0006491; GO:0006807; GO:0010977; GO:0044325; GO:0051219; GO:0051291; GO:0072001	Prkcsh	58,793	O08795	ER
P35821	PTPN1	48.563	48.445	P35821	Input	6.71216834441178	FALSE	48.504	1.68577755522691	a	Hepatocyte	Tyrosine-protein phosphatase non-receptor type 1 (EC 3.1.3.48) (Protein-tyrosine phosphatase 1B) (PTP-1B) (Protein-tyrosine phosphatase HA2) (PTP-HA2)	PTN1_MOUSE	SUBCELLULAR LOCATION: Endoplasmic reticulum membrane {ECO:0000250}; Peripheral membrane protein {ECO:0000250}; Cytoplasmic side {ECO:0000250}. Note=Interacts with EPHA3 at the cell membrane. {ECO:0000250}.	cytoplasm [GO:0005737]; cytoplasmic side of endoplasmic reticulum membrane [GO:0098554]; cytoplasmic vesicle [GO:0031410]; cytosol [GO:0005829]; early endosome [GO:0005769]; endoplasmic reticulum [GO:0005783]; plasma membrane [GO:0005886]; sorting endosome [GO:0097443]; cadherin binding [GO:0045296]; enzyme binding [GO:0019899]; ephrin receptor binding [GO:0046875]; insulin receptor binding [GO:0…	GO:0004725; GO:0005158; GO:0005737; GO:0005769; GO:0005783; GO:0005829; GO:0005886; GO:0006470; GO:0007257; GO:0008270; GO:0008286; GO:0009966; GO:0019899; GO:0019901; GO:0030100; GO:0030948; GO:0030968; GO:0030971; GO:0031410; GO:0031532; GO:0033157; GO:0034976; GO:0035335; GO:0035791; GO:0036498; GO:0043407; GO:0045296; GO:0046626; GO:0046875; GO:0051721; GO:0061098; GO:0070373; GO:0097443; GO:…	Ptpn1	49,593	P35821	ER
O54724	PTRF	62.903	60.097	O54724	Input	7.57454216066731	FALSE	61.5	1.78887511577542	a	Hepatocyte	Caveolae-associated protein 1 (Cav-p60) (Cavin-1) (Polymerase I and transcript release factor)	CAVN1_MOUSE	SUBCELLULAR LOCATION: Membrane, caveola {ECO:0000269|PubMed:18056712, ECO:0000269|PubMed:18191225, ECO:0000269|PubMed:19546242, ECO:0000269|PubMed:25514038}. Cell membrane {ECO:0000269|PubMed:18056712, ECO:0000269|PubMed:18191225}. Microsome {ECO:0000250|UniProtKB:Q6NZI2}. Endoplasmic reticulum {ECO:0000250|UniProtKB:P85125}. Cytoplasm, cytosol {ECO:0000269|PubMed:18191225, ECO:0000269|PubMed:195…	caveola [GO:0005901]; cytoplasm [GO:0005737]; cytosol [GO:0005829]; endoplasmic reticulum [GO:0005783]; intracellular membrane-bounded organelle [GO:0043231]; membrane raft [GO:0045121]; mitochondrion [GO:0005739]; nucleus [GO:0005634]; plasma membrane [GO:0005886]; protein-containing complex [GO:0032991]; identical protein binding [GO:0042802]; rRNA primary transcript binding [GO:0042134]; posit…	GO:0005634; GO:0005737; GO:0005739; GO:0005783; GO:0005829; GO:0005886; GO:0005901; GO:0006355; GO:0006361; GO:0006363; GO:0009303; GO:0032991; GO:0042134; GO:0042802; GO:0043231; GO:0045121; GO:2000147	Cavin1	43,954	O54724	ER
Q05186	RCN1	162.513	150.402	Q05186	Input	7.21488436265527	FALSE	156.4575	2.19439638646939	a	Hepatocyte	Reticulocalbin-1	RCN1_MOUSE	SUBCELLULAR LOCATION: Endoplasmic reticulum lumen.	endoplasmic reticulum [GO:0005783]; endoplasmic reticulum lumen [GO:0005788]; calcium ion binding [GO:0005509]; camera-type eye development [GO:0043010]; in utero embryonic development [GO:0001701]	GO:0001701; GO:0005509; GO:0005783; GO:0005788; GO:0043010	Rcn1	38,113	Q05186	ER
Q8BP92	RCN2	108.515	65.612	Q8BP92	Input	7.30840432466765	FALSE	87.0635	1.93983612204643	a	Hepatocyte	Reticulocalbin-2 (Taipoxin-associated calcium-binding protein 49) (TCBP-49)	RCN2_MOUSE	SUBCELLULAR LOCATION: Endoplasmic reticulum lumen {ECO:0000255|PROSITE-ProRule:PRU10138}.	endoplasmic reticulum [GO:0005783]; endoplasmic reticulum lumen [GO:0005788]; nucleolus [GO:0005730]; calcium ion binding [GO:0005509]	GO:0005509; GO:0005730; GO:0005783; GO:0005788	Rcn2	37,271	Q8BP92	ER
Q8BZ36	RINT1	86.779	92.956	Q8BZ36	Input	5.52868548614496	FALSE	89.8675	1.95360266033639	a	Hepatocyte	RAD50-interacting protein 1 (RAD50 interactor 1) (RINT-1)	RINT1_MOUSE	SUBCELLULAR LOCATION: Cytoplasm {ECO:0000250|UniProtKB:Q6NUQ1}. Endoplasmic reticulum membrane {ECO:0000250|UniProtKB:Q6NUQ1}; Peripheral membrane protein {ECO:0000250|UniProtKB:Q6NUQ1}.	Dsl1/NZR complex [GO:0070939]; endoplasmic reticulum [GO:0005783]; endoplasmic reticulum membrane [GO:0005789]; cell cycle [GO:0007049]; Golgi vesicle transport [GO:0048193]; protein transport [GO:0015031]; regulation of ER to Golgi vesicle-mediated transport [GO:0060628]; regulation of signal transduction involved in mitotic G2 DNA damage checkpoint [GO:1902504]	GO:0005783; GO:0005789; GO:0007049; GO:0015031; GO:0048193; GO:0060628; GO:0070939; GO:1902504	Rint1	90,094	Q8BZ36	ER
Q6ZWV3	RPL10	125.603	117.867	Q6ZWV3	Input	7.82299526308024	TRUE	121.735	2.0854154600833	b	Hepatocyte	60S ribosomal protein L10 (Protein QM homolog) (Ribosomal protein L10)	RL10_MOUSE		cytoplasm [GO:0005737]; cytosol [GO:0005829]; cytosolic large ribosomal subunit [GO:0022625]; endoplasmic reticulum [GO:0005783]; nucleus [GO:0005634]; protein-containing complex [GO:0032991]; RNA binding [GO:0003723]; structural constituent of ribosome [GO:0003735]; translation regulator activity [GO:0045182]; embryonic brain development [GO:1990403]; negative regulation of apoptotic process [GO…	GO:0000027; GO:0000122; GO:0003723; GO:0003735; GO:0005634; GO:0005737; GO:0005783; GO:0005829; GO:0006412; GO:0006417; GO:0022625; GO:0032991; GO:0043066; GO:0045182; GO:1990403	Rpl10	24,604	Q6ZWV3	ER
P47963	RPL13	136.233	115.679	P47963	Input	7.9034664656544	FALSE	125.956	2.10021886024085	a	Hepatocyte	60S ribosomal protein L13 (A52)	RL13_MOUSE		cytosol [GO:0005829]; cytosolic large ribosomal subunit [GO:0022625]; endoplasmic reticulum [GO:0005783]; nucleolus [GO:0005730]; RNA binding [GO:0003723]; structural constituent of ribosome [GO:0003735]; translation [GO:0006412]	GO:0003723; GO:0003735; GO:0005730; GO:0005783; GO:0005829; GO:0006412; GO:0022625	Rpl13	24,305	P47963	ER
P35980	RPL18	126.264	135.925	P35980	Input	8.1251883841686	FALSE	131.0945	2.11758447147837	a	Hepatocyte	60S ribosomal protein L18	RL18_MOUSE	SUBCELLULAR LOCATION: Cytoplasm, cytosol {ECO:0000250|UniProtKB:Q07020}. Cytoplasm {ECO:0000250|UniProtKB:Q07020}. Rough endoplasmic reticulum {ECO:0000250|UniProtKB:Q95342}. Note=Detected on cytosolic polysomes (By similarity). Detected in ribosomes that are associated with the rough endoplasmic reticulum (By similarity). {ECO:0000250|UniProtKB:Q07020, ECO:0000250|UniProtKB:Q95342}.	cytosol [GO:0005829]; cytosolic large ribosomal subunit [GO:0022625]; endoplasmic reticulum [GO:0005783]; nucleolus [GO:0005730]; polysomal ribosome [GO:0042788]; rough endoplasmic reticulum [GO:0005791]; RNA binding [GO:0003723]; structural constituent of ribosome [GO:0003735]; cytoplasmic translation [GO:0002181]; translation [GO:0006412]	GO:0002181; GO:0003723; GO:0003735; GO:0005730; GO:0005783; GO:0005791; GO:0005829; GO:0006412; GO:0022625; GO:0042788	Rpl18	21,645	P35980	ER
O09167	RPL21	98.31	97.113	O09167	Input	7.82709432674928	FALSE	97.7115	1.98994568032703	a	Hepatocyte	60S ribosomal protein L21	RL21_MOUSE	SUBCELLULAR LOCATION: Cytoplasm, cytosol {ECO:0000250|UniProtKB:P46778}. Cytoplasm {ECO:0000250|UniProtKB:P46778}. Endoplasmic reticulum {ECO:0000250|UniProtKB:P49666}. Note=Detected on cytosolic polysomes (By similarity). Detected in ribosomes that are associated with the rough endoplasmic reticulum (By similarity). {ECO:0000250|UniProtKB:P46778, ECO:0000250|UniProtKB:P49666}.	cytosolic large ribosomal subunit [GO:0022625]; endoplasmic reticulum [GO:0005783]; ribosome [GO:0005840]; structural constituent of ribosome [GO:0003735]; translation [GO:0006412]	GO:0003735; GO:0005783; GO:0005840; GO:0006412; GO:0022625	Rpl21	18,562	O09167	ER
Q8BP67	RPL24	76.974	71.105	Q8BP67	Input	7.75936834260135	FALSE	74.0395	1.86946347723411	a	Hepatocyte	60S ribosomal protein L24	RL24_MOUSE		cytoplasm [GO:0005737]; cytosol [GO:0005829]; cytosolic large ribosomal subunit [GO:0022625]; cytosolic ribosome [GO:0022626]; endoplasmic reticulum [GO:0005783]; polysomal ribosome [GO:0042788]; cadherin binding [GO:0045296]; RNA binding [GO:0003723]; structural constituent of ribosome [GO:0003735]; assembly of large subunit precursor of preribosome [GO:1902626]; cytoplasmic translation [GO:0002…	GO:0000027; GO:0002181; GO:0003723; GO:0003735; GO:0005737; GO:0005783; GO:0005829; GO:0006412; GO:0007093; GO:0010458; GO:0021554; GO:0022625; GO:0022626; GO:0031290; GO:0042788; GO:0045296; GO:0060041; GO:1902626	Rpl24	17,779	Q8BP67	ER
P14115	RPL27A	144.973	109.341	P14115	Input	7.5677054058506	TRUE	127.157	2.10434027310547	b	Hepatocyte	60S ribosomal protein L27a (L29)	RL27A_MOUSE		cytosol [GO:0005829]; cytosolic large ribosomal subunit [GO:0022625]; endoplasmic reticulum [GO:0005783]; RNA binding [GO:0003723]; structural constituent of ribosome [GO:0003735]; cytoplasmic translation [GO:0002181]	GO:0002181; GO:0003723; GO:0003735; GO:0005783; GO:0005829; GO:0022625	Rpl27a	16,605	P14115	ER
Q9D1R9	RPL34	81.242	82.512	Q9D1R9	Input	7.61288786308953	FALSE	81.877	1.91316192159044	a	Hepatocyte	60S ribosomal protein L34	RL34_MOUSE	SUBCELLULAR LOCATION: Cytoplasm, cytosol {ECO:0000250|UniProtKB:P49207}. Cytoplasm {ECO:0000250|UniProtKB:P49207}. Endoplasmic reticulum {ECO:0000250|UniProtKB:Q29223}. Note=Detected on cytosolic polysomes (By similarity). Detected in ribosomes that are associated with the rough endoplasmic reticulum (By similarity). {ECO:0000250|UniProtKB:P49207, ECO:0000250|UniProtKB:Q29223}.	cytosolic large ribosomal subunit [GO:0022625]; endoplasmic reticulum [GO:0005783]; mitochondrion [GO:0005739]; RNA binding [GO:0003723]; structural constituent of ribosome [GO:0003735]; ribosome biogenesis [GO:0042254]; translation [GO:0006412]	GO:0003723; GO:0003735; GO:0005739; GO:0005783; GO:0006412; GO:0022625; GO:0042254	Rpl34	13,293	Q9D1R9	ER
P47962	RPL5	135.873	125.937	P47962	Input	7.95794707213365	TRUE	130.905	2.1169562350224	b	Hepatocyte	60S ribosomal protein L5	RL5_MOUSE	SUBCELLULAR LOCATION: Cytoplasm {ECO:0000250|UniProtKB:P46777}. Nucleus, nucleolus {ECO:0000250|UniProtKB:P46777}.	aminoacyl-tRNA synthetase multienzyme complex [GO:0017101]; cytoplasm [GO:0005737]; cytosol [GO:0005829]; cytosolic large ribosomal subunit [GO:0022625]; cytosolic ribosome [GO:0022626]; endoplasmic reticulum [GO:0005783]; nucleolus [GO:0005730]; nucleoplasm [GO:0005654]; nucleus [GO:0005634]; protein-containing complex [GO:0032991]; ribonucleoprotein complex [GO:1990904]; 5S rRNA binding [GO:000…	GO:0000027; GO:0003729; GO:0003730; GO:0003735; GO:0005634; GO:0005654; GO:0005730; GO:0005737; GO:0005783; GO:0005829; GO:0006364; GO:0006412; GO:0008097; GO:0010628; GO:0010922; GO:0017101; GO:0022625; GO:0022626; GO:0031625; GO:0032991; GO:0042273; GO:0045727; GO:0048027; GO:0050821; GO:0071241; GO:1901796; GO:1904667; GO:1905017; GO:1905020; GO:1905023; GO:1990904; GO:1990948; GO:2000059; GO:…	Rpl5	34,401	P47962	ER
P14869	RPLP0	107.883	101.271	P14869	Input	7.92134129527913	FALSE	104.577	2.01943617906819	a	Hepatocyte	60S acidic ribosomal protein P0 (60S ribosomal protein L10E)	RLA0_MOUSE	SUBCELLULAR LOCATION: Nucleus {ECO:0000250|UniProtKB:P05388}. Cytoplasm {ECO:0000250|UniProtKB:P05388}. Note=Localized in cytoplasmic mRNP granules containing untranslated mRNAs. {ECO:0000250|UniProtKB:P05388}.	cytoplasm [GO:0005737]; cytoplasmic ribonucleoprotein granule [GO:0036464]; cytosol [GO:0005829]; cytosolic large ribosomal subunit [GO:0022625]; dendrite [GO:0030425]; endoplasmic reticulum [GO:0005783]; membrane [GO:0016020]; nucleus [GO:0005634]; ribonucleoprotein complex [GO:1990904]; peptide binding [GO:0042277]; structural constituent of ribosome [GO:0003735]; cellular response to interleuk…	GO:0003735; GO:0005634; GO:0005737; GO:0005783; GO:0005829; GO:0016020; GO:0022625; GO:0030425; GO:0036464; GO:0042254; GO:0042277; GO:0071353; GO:1990904	Rplp0	34,216	P14869	ER
Q91YQ5	RPN1	203.261	192.813	Q91YQ5	Input	7.2249156532747	FALSE	198.037	2.29674633871926	a	Hepatocyte	Dolichyl-diphosphooligosaccharide--protein glycosyltransferase subunit 1 (Dolichyl-diphosphooligosaccharide--protein glycosyltransferase 67 kDa subunit) (Ribophorin I) (RPN-I) (Ribophorin-1)	RPN1_MOUSE	SUBCELLULAR LOCATION: Endoplasmic reticulum {ECO:0000250|UniProtKB:E2RQ08, ECO:0000250|UniProtKB:Q9GMB0}. Endoplasmic reticulum membrane; Single-pass type I membrane protein {ECO:0000305}. Melanosome {ECO:0000250|UniProtKB:P04843}.	cytosol [GO:0005829]; endoplasmic reticulum [GO:0005783]; endoplasmic reticulum membrane [GO:0005789]; integral component of membrane [GO:0016021]; melanosome [GO:0042470]; oligosaccharyltransferase complex [GO:0008250]; rough endoplasmic reticulum [GO:0005791]; dolichyl-diphosphooligosaccharide-protein glycotransferase activity [GO:0004579]; protein N-linked glycosylation via asparagine [GO:0018…	GO:0004579; GO:0005783; GO:0005789; GO:0005791; GO:0005829; GO:0008250; GO:0016021; GO:0018279; GO:0042470	Rpn1	68,528	Q91YQ5	ER
P62267	RPS23	105.888	99.308	P62267	Input	7.74903995910115	FALSE	102.598	2.01113889491391	a	Hepatocyte	40S ribosomal protein S23	RS23_MOUSE	SUBCELLULAR LOCATION: Cytoplasm, cytosol {ECO:0000250|UniProtKB:P62266}. Cytoplasm {ECO:0000250|UniProtKB:P62266}. Rough endoplasmic reticulum {ECO:0000250|UniProtKB:Q6SA96}. Note=Detected on cytosolic polysomes (By similarity). Detected in ribosomes that are associated with the rough endoplasmic reticulum (By similarity). {ECO:0000250|UniProtKB:P62266, ECO:0000250|UniProtKB:Q6SA96}.	cytosol [GO:0005829]; cytosolic small ribosomal subunit [GO:0022627]; endoplasmic reticulum [GO:0005783]; polysomal ribosome [GO:0042788]; rough endoplasmic reticulum [GO:0005791]; small ribosomal subunit [GO:0015935]; structural constituent of ribosome [GO:0003735]; cytoplasmic translation [GO:0002181]; maintenance of translational fidelity [GO:1990145]; stress granule assembly [GO:0034063]; tra…	GO:0002181; GO:0003735; GO:0005783; GO:0005791; GO:0005829; GO:0006412; GO:0015935; GO:0022627; GO:0034063; GO:0042788; GO:1990145	Rps23	15,808	P62267	ER
P62908	RPS3	162.35	148.413	P62908	Input	7.74699922644197	FALSE	155.3815	2.19139930966313	a	Hepatocyte	40S ribosomal protein S3 (EC 4.2.99.18)	RS3_MOUSE	SUBCELLULAR LOCATION: Cytoplasm {ECO:0000269|PubMed:14988002}. Nucleus {ECO:0000269|PubMed:14988002}. Nucleus, nucleolus {ECO:0000250|UniProtKB:P23396}. Mitochondrion inner membrane {ECO:0000250|UniProtKB:P23396}; Peripheral membrane protein {ECO:0000250|UniProtKB:P23396}. Cytoplasm, cytoskeleton, spindle {ECO:0000250|UniProtKB:P23396}. Note=In normal cells, located mainly in the cytoplasm with s…	cytoplasm [GO:0005737]; cytosol [GO:0005829]; cytosolic small ribosomal subunit [GO:0022627]; dendrite [GO:0030425]; endomembrane system [GO:0012505]; endoplasmic reticulum [GO:0005783]; mitochondrial inner membrane [GO:0005743]; mitochondrial matrix [GO:0005759]; mitotic spindle [GO:0072686]; NF-kappaB complex [GO:0071159]; nucleolus [GO:0005730]; nucleus [GO:0005634]; plasma membrane [GO:000588…	GO:0000977; GO:0002181; GO:0003677; GO:0003684; GO:0003723; GO:0003729; GO:0003735; GO:0003906; GO:0004520; GO:0005634; GO:0005730; GO:0005737; GO:0005743; GO:0005759; GO:0005783; GO:0005829; GO:0005840; GO:0005844; GO:0005886; GO:0006281; GO:0006351; GO:0006915; GO:0006974; GO:0006979; GO:0007059; GO:0008017; GO:0008134; GO:0008534; GO:0010628; GO:0012505; GO:0015631; GO:0017148; GO:0019899; GO:…	Rps3	26,674	P62908	ER
P97351	RPS3A	147.735	137.326	P97351	Input	7.81907629086867	FALSE	142.5305	2.15390780865574	a	Hepatocyte	40S ribosomal protein S3a (Protein TU-11)	RS3A_MOUSE	SUBCELLULAR LOCATION: Cytoplasm {ECO:0000255|HAMAP-Rule:MF_03122, ECO:0000269|PubMed:10713066}. Nucleus {ECO:0000255|HAMAP-Rule:MF_03122, ECO:0000269|PubMed:10713066}. Note=Localized in cytoplasmic mRNP granules containing untranslated mRNAs. {ECO:0000255|HAMAP-Rule:MF_03122}.	cytosol [GO:0005829]; cytosolic small ribosomal subunit [GO:0022627]; endoplasmic reticulum [GO:0005783]; nucleolus [GO:0005730]; nucleus [GO:0005634]; ribonucleoprotein complex [GO:1990904]; mRNA 5'-UTR binding [GO:0048027]; mRNA binding [GO:0003729]; protein-containing complex binding [GO:0044877]; structural constituent of ribosome [GO:0003735]; translation initiation factor binding [GO:003136…	GO:0002181; GO:0003729; GO:0003735; GO:0005634; GO:0005730; GO:0005783; GO:0005829; GO:0006412; GO:0022627; GO:0030154; GO:0031369; GO:0043066; GO:0044877; GO:0045727; GO:0048027; GO:0048146; GO:1990904	Rps3a	29,885	P97351	ER
P62754	RPS6	125.303	127.742	P62754	Input	7.82534470426585	TRUE	126.5225	2.10216776469704	b	Hepatocyte	40S ribosomal protein S6 (Phosphoprotein NP33)	RS6_MOUSE		cell body [GO:0044297]; cytoplasm [GO:0005737]; cytoplasmic ribonucleoprotein granule [GO:0036464]; cytosol [GO:0005829]; cytosolic small ribosomal subunit [GO:0022627]; dendrite [GO:0030425]; endoplasmic reticulum [GO:0005783]; nucleolus [GO:0005730]; nucleus [GO:0005634]; perinuclear region of cytoplasm [GO:0048471]; polysome [GO:0005844]; ribonucleoprotein complex [GO:1990904]; ribosome [GO:00…	GO:0000082; GO:0000278; GO:0001890; GO:0002309; GO:0003729; GO:0003735; GO:0005634; GO:0005730; GO:0005737; GO:0005783; GO:0005829; GO:0005840; GO:0005844; GO:0006364; GO:0006412; GO:0006924; GO:0007093; GO:0007369; GO:0015935; GO:0019901; GO:0022605; GO:0022627; GO:0030425; GO:0031929; GO:0033077; GO:0036464; GO:0042274; GO:0042593; GO:0043065; GO:0043066; GO:0044297; GO:0048471; GO:0048821; GO:…	Rps6	28,681	P62754	ER
P62242	RPS8	100.594	103.437	P62242	Input	7.67973161481083	FALSE	102.0155	2.00866616247814	a	Hepatocyte	40S ribosomal protein S8	RS8_MOUSE	SUBCELLULAR LOCATION: Cytoplasm {ECO:0000250}. Membrane {ECO:0000250|UniProtKB:P62241}; Lipid-anchor {ECO:0000250|UniProtKB:P62241}. Note=Localized in cytoplasmic mRNP granules containing untranslated mRNAs. {ECO:0000250}.	cytosol [GO:0005829]; cytosolic small ribosomal subunit [GO:0022627]; endoplasmic reticulum [GO:0005783]; membrane [GO:0016020]; ribonucleoprotein complex [GO:1990904]; structural constituent of ribosome [GO:0003735]; maturation of SSU-rRNA from tricistronic rRNA transcript (SSU-rRNA, 5.8S rRNA, LSU-rRNA) [GO:0000462]; translation [GO:0006412]	GO:0000462; GO:0003735; GO:0005783; GO:0005829; GO:0006412; GO:0016020; GO:0022627; GO:1990904	Rps8	24,205	P62242	ER
Q9CYH6	RRS1	70.141	61.763	Q9CYH6	Input	7.01364476716366	FALSE	65.952	1.81922797009912	a	Hepatocyte	Ribosome biogenesis regulatory protein homolog	RRS1_MOUSE	SUBCELLULAR LOCATION: Nucleus, nucleolus {ECO:0000250|UniProtKB:Q15050}.	condensed nuclear chromosome [GO:0000794]; endoplasmic reticulum [GO:0005783]; fibrillar center [GO:0001650]; nucleolus [GO:0005730]; nucleus [GO:0005634]; preribosome, large subunit precursor [GO:0030687]; 5S rRNA binding [GO:0008097]; endonucleolytic cleavage in ITS1 to separate SSU-rRNA from 5.8S rRNA and LSU-rRNA from tricistronic rRNA transcript (SSU-rRNA, 5.8S rRNA, LSU-rRNA) [GO:0000447]; …	GO:0000027; GO:0000055; GO:0000447; GO:0000794; GO:0001650; GO:0002244; GO:0005634; GO:0005730; GO:0005783; GO:0007080; GO:0008097; GO:0030687; GO:0042273; GO:1901796; GO:1902570	Rrs1	41,552	Q9CYH6	ER
Q9ES97	RTN3	121.259	108.633	Q9ES97	Input	6.84586067359189	FALSE	114.946	2.06049386287669	a	Hepatocyte	Reticulon-3	RTN3_MOUSE	SUBCELLULAR LOCATION: Endoplasmic reticulum membrane {ECO:0000269|PubMed:15350194}; Multi-pass membrane protein {ECO:0000269|PubMed:15350194}. Golgi apparatus membrane {ECO:0000250|UniProtKB:O95197}; Multi-pass membrane protein {ECO:0000255}.	endoplasmic reticulum [GO:0005783]; endoplasmic reticulum membrane [GO:0005789]; Golgi membrane [GO:0000139]; integral component of membrane [GO:0016021]; apoptotic process [GO:0006915]; endoplasmic reticulum tubular network formation [GO:0071787]; endoplasmic reticulum tubular network organization [GO:0071786]; vesicle-mediated transport [GO:0016192]	GO:0000139; GO:0005783; GO:0005789; GO:0006915; GO:0016021; GO:0016192; GO:0071786; GO:0071787	Rtn3	103,879	Q9ES97	ER
Q99P72	RTN4	134.684	128.82	Q99P72	Input	7.41958404475948	FALSE	131.752	2.11975721654015	a	Hepatocyte	Reticulon-4 (Neurite outgrowth inhibitor) (Nogo protein)	RTN4_MOUSE	SUBCELLULAR LOCATION: Endoplasmic reticulum membrane {ECO:0000250|UniProtKB:Q9NQC3}; Multi-pass membrane protein {ECO:0000255}. Note=Anchored to the membrane of the endoplasmic reticulum through 2 putative transmembrane domains. Localizes throughout the ER tubular network. Co-localizes with TMEM33 at the ER sheets. {ECO:0000250|UniProtKB:Q9NQC3}.	axon [GO:0030424]; cell projection [GO:0042995]; cytoplasm [GO:0005737]; dendritic growth cone [GO:0044294]; endoplasmic reticulum [GO:0005783]; endoplasmic reticulum membrane [GO:0005789]; endoplasmic reticulum tubular network [GO:0071782]; endoplasmic reticulum tubular network membrane [GO:0098826]; integral component of endoplasmic reticulum membrane [GO:0030176]; intracellular [GO:0005622]; m…	GO:0001525; GO:0005622; GO:0005635; GO:0005737; GO:0005783; GO:0005789; GO:0005886; GO:0007399; GO:0007413; GO:0010634; GO:0010977; GO:0014069; GO:0021801; GO:0030176; GO:0030308; GO:0030334; GO:0030424; GO:0030517; GO:0031625; GO:0032991; GO:0033601; GO:0033603; GO:0042995; GO:0043005; GO:0043025; GO:0043209; GO:0044294; GO:0044877; GO:0045296; GO:0045665; GO:0045687; GO:0048694; GO:0050771; GO:…	Rtn4	126,613	Q99P72	ER
P08207	S100A10	68.275	63.592	P08207	Input	7.01348649427707	TRUE	65.9335	1.81910613035225	b	Hepatocyte	Protein S100-A10 (Calpactin I light chain) (Calpactin-1 light chain) (Cellular ligand of annexin II) (S100 calcium-binding protein A10) (p10 protein) (p11)	S10AA_MOUSE		endoplasmic reticulum [GO:0005783]; extracellular region [GO:0005576]; extrinsic component of plasma membrane [GO:0019897]; membrane raft [GO:0045121]; calcium ion binding [GO:0005509]; ion channel binding [GO:0044325]; protein homodimerization activity [GO:0042803]; membrane raft assembly [GO:0001765]; positive regulation of binding [GO:0051099]; positive regulation of focal adhesion assembly [G…	GO:0001765; GO:0005509; GO:0005576; GO:0005783; GO:0006900; GO:0019897; GO:0042493; GO:0042803; GO:0043547; GO:0044325; GO:0045121; GO:0051099; GO:0051290; GO:0051496; GO:0051894; GO:0072659; GO:1900026	S100a10	11,186	P08207	ER
P36536	SAR1A	106.323	211.339	P36536	Input	6.43509995129641	FALSE	158.831	2.20093527022592	a	Hepatocyte	GTP-binding protein SAR1a	SAR1A_MOUSE	SUBCELLULAR LOCATION: Endoplasmic reticulum {ECO:0000250}. Golgi apparatus {ECO:0000250}.	COPII vesicle coat [GO:0030127]; endoplasmic reticulum [GO:0005783]; Golgi apparatus [GO:0005794]; Golgi membrane [GO:0000139]; sarcoplasmic reticulum [GO:0016529]; GTP binding [GO:0005525]; cargo loading into COPII-coated vesicle [GO:0090110]; intracellular protein transport [GO:0006886]; negative regulation of cargo loading into COPII-coated vesicle [GO:1901303]; regulation of cargo loading int…	GO:0000139; GO:0005525; GO:0005783; GO:0005794; GO:0006886; GO:0016192; GO:0016529; GO:0030127; GO:0090110; GO:1901301; GO:1901303	Sar1a	22,371	P36536	ER
P32020	SCP2	73.729	85.645	P32020	Input	7.24813321430665	FALSE	79.687	1.90138747712052	a	Hepatocyte	Non-specific lipid-transfer protein (NSL-TP) (EC 2.3.1.176) (Propanoyl-CoA C-acyltransferase) (SCP-chi) (SCPX) (Sterol carrier protein 2) (SCP-2) (Sterol carrier protein X) (SCP-X)	NLTP_MOUSE	SUBCELLULAR LOCATION: Cytoplasm. Note=Cytoplasmic in the liver and also associated with mitochondria especially in steroidogenic tissues.; SUBCELLULAR LOCATION: Isoform SCP2: Mitochondrion.; SUBCELLULAR LOCATION: Isoform SCPx: Peroxisome. Note=Interaction with PEX5 is essential for peroxisomal import. {ECO:0000250}.	cytosol [GO:0005829]; endoplasmic reticulum [GO:0005783]; extrinsic component of membrane [GO:0019898]; extrinsic component of mitochondrial outer membrane [GO:0031315]; intracellular membrane-bounded organelle [GO:0043231]; membrane [GO:0016020]; mitochondrion [GO:0005739]; nucleoplasm [GO:0005654]; nucleus [GO:0005634]; peroxisomal matrix [GO:0005782]; peroxisome [GO:0005777]; protein-containin…	GO:0000062; GO:0003988; GO:0005102; GO:0005634; GO:0005654; GO:0005739; GO:0005777; GO:0005782; GO:0005783; GO:0005829; GO:0006637; GO:0006694; GO:0006701; GO:0007031; GO:0007568; GO:0008525; GO:0008526; GO:0010893; GO:0015248; GO:0015485; GO:0015914; GO:0016020; GO:0017127; GO:0019898; GO:0030301; GO:0031315; GO:0032385; GO:0032934; GO:0032959; GO:0032991; GO:0033814; GO:0036042; GO:0042803; GO:…	Scp2	59,126	P32020	ER
Q9ESP1	SDF2L1	167.151	160.846	Q9ESP1	Input	6.60579903101089	FALSE	163.9985	2.2148398758239	a	Hepatocyte	Stromal cell-derived factor 2-like protein 1 (SDF2-like protein 1)	SDF2L_MOUSE	SUBCELLULAR LOCATION: Endoplasmic reticulum lumen {ECO:0000255|PROSITE-ProRule:PRU10138}.	endoplasmic reticulum [GO:0005783]; endoplasmic reticulum chaperone complex [GO:0034663]; endoplasmic reticulum lumen [GO:0005788]; endoplasmic reticulum membrane [GO:0005789]; membrane [GO:0016020]; ATPase binding [GO:0051117]; chaperone binding [GO:0051087]; dolichyl-phosphate-mannose-protein mannosyltransferase activity [GO:0004169]; misfolded protein binding [GO:0051787]; cellular response to…	GO:0004169; GO:0005783; GO:0005788; GO:0005789; GO:0016020; GO:0034663; GO:0034976; GO:0042981; GO:0051087; GO:0051117; GO:0051787; GO:0071218; GO:0071712	Sdf2l1	23,648	Q9ESP1	ER
Q9D1M0	SEC13	152.822	246.699	Q9D1M0	Input	7.06047345985883	FALSE	199.7605	2.30050961638258	a	Hepatocyte	Protein SEC13 homolog (GATOR complex protein SEC13) (SEC13-like protein 1) (SEC13-related protein)	SEC13_MOUSE	SUBCELLULAR LOCATION: Cytoplasmic vesicle, COPII-coated vesicle membrane {ECO:0000250|UniProtKB:P55735}; Peripheral membrane protein {ECO:0000250|UniProtKB:P55735}; Cytoplasmic side {ECO:0000250|UniProtKB:P55735}. Endoplasmic reticulum membrane {ECO:0000250|UniProtKB:P55735}; Peripheral membrane protein {ECO:0000250|UniProtKB:P55735}; Cytoplasmic side {ECO:0000250|UniProtKB:P55735}. Nucleus, nucl…	COPII vesicle coat [GO:0030127]; cytosol [GO:0005829]; endoplasmic reticulum [GO:0005783]; endoplasmic reticulum membrane [GO:0005789]; GATOR2 complex [GO:0061700]; Golgi membrane [GO:0000139]; intracellular membrane-bounded organelle [GO:0043231]; kinetochore [GO:0000776]; lysosomal membrane [GO:0005765]; nuclear envelope [GO:0005635]; nuclear pore [GO:0005643]; nuclear pore outer ring [GO:00310…	GO:0000139; GO:0000776; GO:0005198; GO:0005635; GO:0005643; GO:0005654; GO:0005765; GO:0005783; GO:0005789; GO:0005829; GO:0006888; GO:0015031; GO:0030127; GO:0031080; GO:0032008; GO:0032991; GO:0042802; GO:0043231; GO:0051028; GO:0061700; GO:0090110; GO:1904263	Sec13	35,566	Q9D1M0	ER
Q9D662	SEC23B	73.45	69.648	Q9D662	Input	7.08268593780123	FALSE	71.549	1.8546035682493	a	Hepatocyte	Protein transport protein Sec23B (SEC23-related protein B)	SC23B_MOUSE	SUBCELLULAR LOCATION: Cytoplasmic vesicle, COPII-coated vesicle membrane {ECO:0000250|UniProtKB:Q15436}; Peripheral membrane protein {ECO:0000250|UniProtKB:Q15436}; Cytoplasmic side {ECO:0000250|UniProtKB:Q15436}. Endoplasmic reticulum membrane {ECO:0000250|UniProtKB:Q15437}; Peripheral membrane protein {ECO:0000250|UniProtKB:Q15436}; Cytoplasmic side {ECO:0000250|UniProtKB:Q15436}. Cytoplasm, cy…	COPII vesicle coat [GO:0030127]; cytosol [GO:0005829]; endomembrane system [GO:0012505]; endoplasmic reticulum [GO:0005783]; endoplasmic reticulum membrane [GO:0005789]; Golgi membrane [GO:0000139]; perinuclear region of cytoplasm [GO:0048471]; zinc ion binding [GO:0008270]; COPII-coated vesicle budding [GO:0090114]; intracellular protein transport [GO:0006886]	GO:0000139; GO:0005783; GO:0005789; GO:0005829; GO:0006886; GO:0008270; GO:0012505; GO:0030127; GO:0048471; GO:0090114	Sec23b	86,437	Q9D662	ER
Q3UPL0	SEC31A	91.416	107.368	Q3UPL0	Input	7.1974465234118	FALSE	99.392	1.99735142971245	a	Hepatocyte	Protein transport protein Sec31A (SEC31-like protein 1) (SEC31-related protein A)	SC31A_MOUSE	SUBCELLULAR LOCATION: Cytoplasm {ECO:0000250}. Cytoplasmic vesicle, COPII-coated vesicle membrane {ECO:0000250|UniProtKB:O94979}; Peripheral membrane protein {ECO:0000250|UniProtKB:O94979}; Cytoplasmic side {ECO:0000250|UniProtKB:O94979}. Endoplasmic reticulum membrane {ECO:0000250}; Peripheral membrane protein {ECO:0000250}. Note=Associates with membranes in a GTP-dependent manner. {ECO:0000250}.	COPII vesicle coat [GO:0030127]; COPII-coated ER to Golgi transport vesicle [GO:0030134]; cytoplasm [GO:0005737]; cytosol [GO:0005829]; endoplasmic reticulum [GO:0005783]; endoplasmic reticulum exit site [GO:0070971]; endoplasmic reticulum membrane [GO:0005789]; endosome [GO:0005768]; Golgi membrane [GO:0000139]; intracellular membrane-bounded organelle [GO:0043231]; perinuclear region of cytopla…	GO:0000139; GO:0005737; GO:0005768; GO:0005783; GO:0005789; GO:0005829; GO:0015031; GO:0030120; GO:0030127; GO:0030134; GO:0043231; GO:0048306; GO:0048471; GO:0051592; GO:0070971; GO:0090110	Sec31a	133,569	Q3UPL0	ER
Q9CQS8	SEC61B	40.401	31.683	Q9CQS8	Input	7.19215219422664	FALSE	36.042	1.556808882331	a	Hepatocyte	Protein transport protein Sec61 subunit beta	SC61B_MOUSE	SUBCELLULAR LOCATION: Endoplasmic reticulum membrane {ECO:0000250}; Single-pass membrane protein {ECO:0000250}.	endoplasmic reticulum [GO:0005783]; endoplasmic reticulum quality control compartment [GO:0044322]; endoplasmic reticulum Sec complex [GO:0031205]; integral component of membrane [GO:0016021]; membrane [GO:0016020]; Sec61 translocon complex [GO:0005784]; ARF guanyl-nucleotide exchange factor activity [GO:0005086]; epidermal growth factor binding [GO:0048408]; ribosome binding [GO:0043022]; posttr…	GO:0000060; GO:0005086; GO:0005783; GO:0005784; GO:0006616; GO:0016020; GO:0016021; GO:0030433; GO:0030970; GO:0031204; GO:0031205; GO:0043022; GO:0044322; GO:0048408	Sec61b	9,958	Q9CQS8	ER
Q8VHE0	SEC63	73.221	72.162	Q8VHE0	Input	6.8910792834843	TRUE	72.6915	1.86148363068137	b	Hepatocyte	Translocation protein SEC63 homolog	SEC63_MOUSE	SUBCELLULAR LOCATION: Endoplasmic reticulum membrane; Multi-pass membrane protein.	endoplasmic reticulum [GO:0005783]; integral component of endoplasmic reticulum membrane [GO:0030176]; membrane [GO:0016020]; liver development [GO:0001889]; multicellular organism aging [GO:0010259]; nitrogen compound metabolic process [GO:0006807]; posttranslational protein targeting to endoplasmic reticulum membrane [GO:0006620]; posttranslational protein targeting to membrane, translocation […	GO:0001889; GO:0005783; GO:0006614; GO:0006620; GO:0006807; GO:0010259; GO:0016020; GO:0030176; GO:0031204; GO:0072001	Sec63	87,870	Q8VHE0	ER
Q9Z2G6	SEL1L	59.127	57.727	Q9Z2G6	Input	6.24181782985992	FALSE	58.427	1.76661358754432	a	Hepatocyte	Protein sel-1 homolog 1 (Suppressor of lin-12-like protein 1) (Sel-1L)	SE1L1_MOUSE	SUBCELLULAR LOCATION: Endoplasmic reticulum membrane {ECO:0000250|UniProtKB:Q9UBV2}; Single-pass type I membrane protein {ECO:0000250|UniProtKB:Q9UBV2}.	Derlin-1 retrotranslocation complex [GO:0036513]; endoplasmic reticulum [GO:0005783]; Hrd1p ubiquitin ligase ERAD-L complex [GO:0000839]; integral component of membrane [GO:0016021]; ERAD pathway [GO:0036503]; Notch signaling pathway [GO:0007219]; protein secretion [GO:0009306]; response to endoplasmic reticulum stress [GO:0034976]; retrograde protein transport, ER to cytosol [GO:0030970]; trigly…	GO:0000839; GO:0005783; GO:0006641; GO:0007219; GO:0009306; GO:0016021; GO:0030970; GO:0034976; GO:0036503; GO:0036513	Sel1l	88,340	Q9Z2G6	ER
P19324	SERPINH1	180.432	164.165	P19324	Input	7.54327255735559	FALSE	172.2985	2.23628149657421	a	Hepatocyte	Serpin H1 (47 kDa heat shock protein) (Collagen-binding protein) (Colligin) (Serine protease inhibitor J6)	SERPH_MOUSE	SUBCELLULAR LOCATION: Endoplasmic reticulum lumen.	cytoplasm [GO:0005737]; endoplasmic reticulum [GO:0005783]; endoplasmic reticulum lumen [GO:0005788]; endoplasmic reticulum-Golgi intermediate compartment [GO:0005793]; membrane raft [GO:0045121]; collagen binding [GO:0005518]; serine-type endopeptidase inhibitor activity [GO:0004867]; unfolded protein binding [GO:0051082]; chondrocyte development involved in endochondral bone morphogenesis [GO:0…	GO:0003433; GO:0004867; GO:0005518; GO:0005737; GO:0005783; GO:0005788; GO:0005793; GO:0030199; GO:0032964; GO:0045121; GO:0051082; GO:0051604	Serpinh1	46,534	P19324	ER
Q9EQU5	SET	81.548	74.274	Q9EQU5	Input	7.53801064592602	TRUE	77.911	1.89159877862306	b	Hepatocyte	Protein SET (Phosphatase 2A inhibitor I2PP2A) (I-2PP2A) (Template-activating factor I) (TAF-I)	SET_MOUSE	SUBCELLULAR LOCATION: Cytoplasm, cytosol {ECO:0000250}. Endoplasmic reticulum {ECO:0000250}. Nucleus, nucleoplasm {ECO:0000250}. Note=In the cytoplasm, found both in the cytosol and associated with the endoplasmic reticulum. The SET complex is associated with the endoplasmic reticulum. Following CTL attack and cleavage by GZMA, moves rapidly to the nucleus, where it is found in the nucleoplasm, a…	cytoplasm [GO:0005737]; cytosol [GO:0005829]; endoplasmic reticulum [GO:0005783]; lipid droplet [GO:0005811]; nucleoplasm [GO:0005654]; nucleus [GO:0005634]; perinuclear region of cytoplasm [GO:0048471]; protein-containing complex [GO:0032991]; DNA binding [GO:0003677]; negative regulation of neuron apoptotic process [GO:0043524]; negative regulation of transcription, DNA-templated [GO:0045892]; …	GO:0003677; GO:0005634; GO:0005654; GO:0005737; GO:0005783; GO:0005811; GO:0005829; GO:0006334; GO:0032991; GO:0043524; GO:0045892; GO:0048471	Set	33,378	Q9EQU5	ER
Q8R0X7	SGPL1	100.726	100.383	Q8R0X7	Input	6.93056344278581	FALSE	100.5545	2.0024015108496	a	Hepatocyte	Sphingosine-1-phosphate lyase 1 (S1PL) (SP-lyase 1) (SPL 1) (mSPL) (EC 4.1.2.27) (Sphingosine-1-phosphate aldolase)	SGPL1_MOUSE	SUBCELLULAR LOCATION: Endoplasmic reticulum membrane {ECO:0000269|PubMed:28165339}; Single-pass type III membrane protein {ECO:0000255}.	endoplasmic reticulum [GO:0005783]; endoplasmic reticulum membrane [GO:0005789]; integral component of membrane [GO:0016021]; carboxy-lyase activity [GO:0016831]; pyridoxal phosphate binding [GO:0030170]; sphinganine-1-phosphate aldolase activity [GO:0008117]; androgen metabolic process [GO:0008209]; apoptotic signaling pathway [GO:0097190]; ceramide metabolic process [GO:0006672]; estrogen metab…	GO:0001553; GO:0001570; GO:0001822; GO:0005783; GO:0005789; GO:0006631; GO:0006672; GO:0006807; GO:0007283; GO:0008117; GO:0008209; GO:0008210; GO:0008585; GO:0009791; GO:0010761; GO:0016021; GO:0016831; GO:0030097; GO:0030149; GO:0030170; GO:0033327; GO:0040014; GO:0048008; GO:0048705; GO:0060021; GO:0060325; GO:0097190	Sgpl1	63,677	Q8R0X7	ER
Q9EPK6	SIL1	16.714	16.088	Q9EPK6	Input	5.8920299548158	FALSE	16.401	1.21487032861122	a	Hepatocyte	Nucleotide exchange factor SIL1	SIL1_MOUSE	SUBCELLULAR LOCATION: Endoplasmic reticulum lumen {ECO:0000269|PubMed:16116427}.	endoplasmic reticulum [GO:0005783]; endoplasmic reticulum lumen [GO:0005788]; protein transport [GO:0015031]	GO:0005783; GO:0005788; GO:0015031	Sil1	52,430	Q9EPK6	ER
Q91VE0	SLC27A4	55.11	55.325	Q91VE0	Input	6.32704582295437	FALSE	55.2175	1.74207673984792	a	Hepatocyte	Long-chain fatty acid transport protein 4 (FATP-4) (Fatty acid transport protein 4) (EC 6.2.1.-) (Solute carrier family 27 member 4)	S27A4_MOUSE	SUBCELLULAR LOCATION: Membrane {ECO:0000305}; Multi-pass membrane protein {ECO:0000305}. Endoplasmic reticulum membrane.	brush border membrane [GO:0031526]; endoplasmic reticulum [GO:0005783]; endoplasmic reticulum membrane [GO:0005789]; integral component of membrane [GO:0016021]; microvillus [GO:0005902]; plasma membrane [GO:0005886]; long-chain fatty acid-CoA ligase activity [GO:0004467]; nucleotide binding [GO:0000166]; very long-chain fatty acid-CoA ligase activity [GO:0031957]; fatty acid metabolic process [G…	GO:0000038; GO:0000166; GO:0001579; GO:0001676; GO:0004467; GO:0005783; GO:0005789; GO:0005886; GO:0005902; GO:0006631; GO:0007584; GO:0015909; GO:0016021; GO:0031526; GO:0031957; GO:0042760; GO:0043588; GO:0044539	Slc27a4	72,319	Q91VE0	ER
Q6ZPR5	SMPD4	70.775	65.85	Q6ZPR5	Input	6.47864642150885	FALSE	68.3125	1.83450017929378	a	Hepatocyte	Sphingomyelin phosphodiesterase 4 (EC 3.1.4.12) (Neutral sphingomyelinase 3) (nSMase-3) (nSMase3) (Neutral sphingomyelinase III)	NSMA3_MOUSE	SUBCELLULAR LOCATION: Endoplasmic reticulum membrane; Single-pass membrane protein. Golgi apparatus membrane {ECO:0000250}; Single-pass membrane protein {ECO:0000250|UniProtKB:Q9NXE4}.	endoplasmic reticulum [GO:0005783]; endoplasmic reticulum membrane [GO:0005789]; Golgi apparatus [GO:0005794]; Golgi membrane [GO:0000139]; integral component of membrane [GO:0016021]; trans-Golgi network [GO:0005802]; metal ion binding [GO:0046872]; sphingomyelin phosphodiesterase activity [GO:0004767]; sphingomyelin phosphodiesterase D activity [GO:0050290]; cellular response to tumor necrosis …	GO:0000139; GO:0004767; GO:0005783; GO:0005789; GO:0005794; GO:0005802; GO:0006685; GO:0016021; GO:0046475; GO:0046513; GO:0046872; GO:0050290; GO:0071356	Smpd4	93,276	Q6ZPR5	ER
Q61263	SOAT1	35.261	28.302	Q61263	Input	6.58053861234197	FALSE	31.7815	1.50217439086851	a	Hepatocyte	Sterol O-acyltransferase 1 (EC 2.3.1.26) (Acyl-coenzyme A:cholesterol acyltransferase 1) (ACAT-1) (Cholesterol acyltransferase 1)	SOAT1_MOUSE	SUBCELLULAR LOCATION: Endoplasmic reticulum membrane; Multi-pass membrane protein {ECO:0000269|PubMed:11071899}.	endoplasmic reticulum [GO:0005783]; endoplasmic reticulum membrane [GO:0005789]; integral component of membrane [GO:0016021]; membrane [GO:0016020]; cholesterol binding [GO:0015485]; cholesterol O-acyltransferase activity [GO:0034736]; fatty-acyl-CoA binding [GO:0000062]; sterol O-acyltransferase activity [GO:0004772]; cholesterol efflux [GO:0033344]; cholesterol esterification [GO:0034435]; chol…	GO:0000062; GO:0004772; GO:0005783; GO:0005789; GO:0008203; GO:0010742; GO:0010878; GO:0015485; GO:0016020; GO:0016021; GO:0033344; GO:0034379; GO:0034435; GO:0034736; GO:0042632; GO:0042986	Soat1	63,799	Q61263	ER
Q64337	SQSTM1	27.086	25.772	Q64337	Input	7.04704188283818	FALSE	26.429	1.42208073094488	a	Hepatocyte	Sequestosome-1 (STONE14) (Ubiquitin-binding protein p62)	SQSTM_MOUSE	SUBCELLULAR LOCATION: Cytoplasm, cytosol {ECO:0000269|PubMed:16286508, ECO:0000269|PubMed:22792322}. Late endosome {ECO:0000269|PubMed:16286508}. Nucleus {ECO:0000269|PubMed:16286508}. Endoplasmic reticulum {ECO:0000269|PubMed:16286508}. Lysosome {ECO:0000250}. Cytoplasmic vesicle, autophagosome {ECO:0000250}. Nucleus, PML body {ECO:0000250|UniProtKB:Q13501}. Cytoplasm, myofibril, sarcomere. Note…	aggresome [GO:0016235]; amphisome [GO:0044753]; autolysosome [GO:0044754]; autophagosome [GO:0005776]; cytoplasm [GO:0005737]; cytosol [GO:0005829]; endoplasmic reticulum [GO:0005783]; inclusion body [GO:0016234]; intracellular membrane-bounded organelle [GO:0043231]; late endosome [GO:0005770]; Lewy body [GO:0097413]; P-body [GO:0000932]; phagophore assembly site [GO:0000407]; PML body [GO:00166…	GO:0000122; GO:0000407; GO:0000423; GO:0000932; GO:0001934; GO:0002376; GO:0002931; GO:0003712; GO:0005080; GO:0005737; GO:0005770; GO:0005776; GO:0005783; GO:0005829; GO:0006511; GO:0006914; GO:0006915; GO:0007032; GO:0008270; GO:0016234; GO:0016235; GO:0016236; GO:0016605; GO:0019899; GO:0019901; GO:0030017; GO:0030154; GO:0031625; GO:0035255; GO:0035973; GO:0042169; GO:0042802; GO:0042803; GO:…	Sqstm1	48,163	Q64337	ER
Q8BMA6	SRP68	99.797	112.754	Q8BMA6	Input	7.09554906224973	FALSE	106.2755	2.02643315689233	a	Hepatocyte	Signal recognition particle subunit SRP68 (SRP68) (Signal recognition particle 68 kDa protein)	SRP68_MOUSE	SUBCELLULAR LOCATION: Cytoplasm {ECO:0000250}. Nucleus, nucleolus {ECO:0000250}.	cytosol [GO:0005829]; endoplasmic reticulum [GO:0005783]; focal adhesion [GO:0005925]; nucleolus [GO:0005730]; signal recognition particle [GO:0048500]; signal recognition particle, endoplasmic reticulum targeting [GO:0005786]; 7S RNA binding [GO:0008312]; endoplasmic reticulum signal peptide binding [GO:0030942]; protein domain specific binding [GO:0019904]; ribosome binding [GO:0043022]; signal…	GO:0005047; GO:0005730; GO:0005783; GO:0005786; GO:0005829; GO:0005925; GO:0006614; GO:0008312; GO:0019904; GO:0030942; GO:0042493; GO:0043022; GO:0045047; GO:0048500	Srp68	70,574	Q8BMA6	ER
Q9CY50	SSR1	109.568	110.037	Q9CY50	Input	7.38044732515677	FALSE	109.8025	2.04061222830938	a	Hepatocyte	Translocon-associated protein subunit alpha (TRAP-alpha) (Signal sequence receptor subunit alpha) (SSR-alpha)	SSRA_MOUSE	SUBCELLULAR LOCATION: Endoplasmic reticulum membrane {ECO:0000250}; Single-pass type I membrane protein {ECO:0000250}.	endoplasmic reticulum [GO:0005783]; endoplasmic reticulum membrane [GO:0005789]; integral component of membrane [GO:0016021]; cotranslational protein targeting to membrane [GO:0006613]	GO:0005783; GO:0005789; GO:0006613; GO:0016021	Ssr1	32,065	Q9CY50	ER
Q9Z108	STAU1	21.557	21.105	Q9Z108	Input	6.56076013755045	FALSE	21.331	1.32901121570737	a	Hepatocyte	Double-stranded RNA-binding protein Staufen homolog 1	STAU1_MOUSE	SUBCELLULAR LOCATION: Cytoplasm {ECO:0000250}. Rough endoplasmic reticulum. Note=Localizes exclusively with the rough reticulum endoplasmic (RER).	cell body [GO:0044297]; cytoplasm [GO:0005737]; cytoplasmic ribonucleoprotein granule [GO:0036464]; cytoplasmic stress granule [GO:0010494]; cytosol [GO:0005829]; dendrite [GO:0030425]; endoplasmic reticulum [GO:0005783]; neuron projection [GO:0043005]; neuronal cell body [GO:0043025]; plasma membrane [GO:0005886]; ribonucleoprotein complex [GO:1990904]; rough endoplasmic reticulum [GO:0005791]; …	GO:0003723; GO:0003725; GO:0005737; GO:0005783; GO:0005791; GO:0005829; GO:0005886; GO:0008157; GO:0008298; GO:0010494; GO:0030425; GO:0036464; GO:0043005; GO:0043025; GO:0044297; GO:0045070; GO:0046726; GO:1900273; GO:1990904	Stau1	53,925	Q9Z108	ER
Q8CJ67	STAU2	21.621	21.199	Q8CJ67	Input	4.99791202562235	FALSE	21.41	1.33061666729444	a	Hepatocyte	Double-stranded RNA-binding protein Staufen homolog 2	STAU2_MOUSE	SUBCELLULAR LOCATION: Cytoplasm {ECO:0000269|PubMed:15166236}. Nucleus {ECO:0000269|PubMed:15166236}. Nucleus, nucleolus {ECO:0000269|PubMed:15166236}. Endoplasmic reticulum {ECO:0000269|PubMed:15166236}. Note=Shuttles between the nucleolus, nucleus and the cytoplasm. Nuclear export of isoform 1 is independent of XPO1/CRM1 and requires the exportin XPO5. Nuclear export of isoform 2 and isoform 3 …	axon [GO:0030424]; cytoplasm [GO:0005737]; cytoplasmic stress granule [GO:0010494]; dendrite [GO:0030425]; dendrite cytoplasm [GO:0032839]; dendritic shaft [GO:0043198]; endoplasmic reticulum [GO:0005783]; messenger ribonucleoprotein complex [GO:1990124]; microtubule [GO:0005874]; neuronal cell body [GO:0043025]; nuclear membrane [GO:0031965]; nucleolus [GO:0005730]; nucleus [GO:0005634]; double-…	GO:0003725; GO:0005634; GO:0005730; GO:0005737; GO:0005783; GO:0005874; GO:0010468; GO:0010494; GO:0019894; GO:0030424; GO:0030425; GO:0030544; GO:0031965; GO:0032839; GO:0032956; GO:0043022; GO:0043025; GO:0043198; GO:0048592; GO:0051019; GO:0051489; GO:0051965; GO:0061003; GO:0098964; GO:1900454; GO:1990124	Stau2	62,535	Q8CJ67	ER
P70302	STIM1	66.013	61.834	P70302	Input	6.17088805609919	FALSE	63.9235	1.80566054585964	a	Hepatocyte	Stromal interaction molecule 1	STIM1_MOUSE	SUBCELLULAR LOCATION: Cell membrane {ECO:0000250|UniProtKB:Q13586}; Single-pass type I membrane protein {ECO:0000250|UniProtKB:Q13586}. Endoplasmic reticulum membrane {ECO:0000250|UniProtKB:Q13586}; Single-pass type I membrane protein {ECO:0000250|UniProtKB:Q13586}. Sarcoplasmic reticulum {ECO:0000250|UniProtKB:Q13586}. Cytoplasm, cytoskeleton {ECO:0000250|UniProtKB:Q13586}. Note=Translocates fro…	cortical endoplasmic reticulum [GO:0032541]; endoplasmic reticulum [GO:0005783]; growth cone [GO:0030426]; integral component of endoplasmic reticulum membrane [GO:0030176]; integral component of plasma membrane [GO:0005887]; microtubule [GO:0005874]; plasma membrane [GO:0005886]; protein-containing complex [GO:0032991]; sarcoplasmic reticulum membrane [GO:0033017]; calcium channel regulator acti…	GO:0002020; GO:0002115; GO:0005246; GO:0005509; GO:0005513; GO:0005783; GO:0005874; GO:0005886; GO:0005887; GO:0006812; GO:0006874; GO:0014902; GO:0015279; GO:0030176; GO:0030426; GO:0032237; GO:0032541; GO:0032991; GO:0033017; GO:0042802; GO:0045766; GO:0051010; GO:0051924; GO:0070166; GO:2001256	Stim1	77,567	P70302	ER
P54116	STOM	52.241	50.16	P54116	Input	6.03440778458864	FALSE	51.2005	1.70927420211217	a	Hepatocyte	Erythrocyte band 7 integral membrane protein (Protein 7.2b) (Stomatin)	STOM_MOUSE	SUBCELLULAR LOCATION: Cell membrane {ECO:0000250|UniProtKB:P27105}; Peripheral membrane protein {ECO:0000250|UniProtKB:P27105}; Cytoplasmic side {ECO:0000250|UniProtKB:P27105}. Cytoplasm, cytoskeleton {ECO:0000250|UniProtKB:P27105}. Cell membrane {ECO:0000250|UniProtKB:P27105}; Lipid-anchor {ECO:0000250|UniProtKB:P27105}; Cytoplasmic side {ECO:0000250|UniProtKB:P27105}. Membrane raft {ECO:0000250…	cytoplasm [GO:0005737]; cytoskeleton [GO:0005856]; endoplasmic reticulum [GO:0005783]; integral component of plasma membrane [GO:0005887]; melanosome [GO:0042470]; membrane raft [GO:0045121]; mitochondrion [GO:0005739]; perinuclear region of cytoplasm [GO:0048471]; identical protein binding [GO:0042802]; protein homodimerization activity [GO:0042803]; RNA polymerase binding [GO:0070063]; positive…	GO:0005737; GO:0005739; GO:0005783; GO:0005856; GO:0005887; GO:0034765; GO:0042470; GO:0042802; GO:0042803; GO:0044829; GO:0045121; GO:0048471; GO:0048524; GO:0051260; GO:0070063; GO:0090314; GO:1901585	Stom	31,375	P54116	ER
Q3TDQ1	STT3B	183.692	153.092	Q3TDQ1	Input	6.99647086757027	TRUE	168.392	2.22632145510672	b	Hepatocyte	Dolichyl-diphosphooligosaccharide--protein glycosyltransferase subunit STT3B (Oligosaccharyl transferase subunit STT3B) (STT3-B) (EC 2.4.99.18) (B6dom1 antigen) (Source of immunodominant MHC-associated peptides)	STT3B_MOUSE	SUBCELLULAR LOCATION: Endoplasmic reticulum membrane; Multi-pass membrane protein.	endoplasmic reticulum [GO:0005783]; integral component of membrane [GO:0016021]; oligosaccharyltransferase complex [GO:0008250]; dolichyl-diphosphooligosaccharide-protein glycotransferase activity [GO:0004579]; metal ion binding [GO:0046872]; co-translational protein modification [GO:0043686]; glycoprotein catabolic process [GO:0006516]; post-translational protein modification [GO:0043687]; prote…	GO:0004579; GO:0005783; GO:0006516; GO:0006986; GO:0008250; GO:0016021; GO:0018279; GO:0030433; GO:0043686; GO:0043687; GO:0046872	Stt3b	93,246	Q3TDQ1	ER
Q9WUD1	STUB1	46.096	46.276	Q9WUD1	Input	7.00271452523016	FALSE	46.186	1.66451035122358	a	Hepatocyte	STIP1 homology and U box-containing protein 1 (EC 2.3.2.27) (Carboxy terminus of Hsp70-interacting protein) (E3 ubiquitin-protein ligase CHIP) (RING-type E3 ubiquitin transferase CHIP)	CHIP_MOUSE	SUBCELLULAR LOCATION: Cytoplasm {ECO:0000269|PubMed:11435423}. Nucleus {ECO:0000250|UniProtKB:Q9UNE7}. Note=Translocates to the nucleus in response to inflammatory signals in regulatory T-cells (Treg). {ECO:0000250|UniProtKB:Q9UNE7}.	chaperone complex [GO:0101031]; cytoplasm [GO:0005737]; cytosol [GO:0005829]; endoplasmic reticulum [GO:0005783]; nuclear inclusion body [GO:0042405]; nucleoplasm [GO:0005654]; nucleus [GO:0005634]; ubiquitin conjugating enzyme complex [GO:0031371]; ubiquitin ligase complex [GO:0000151]; Z disc [GO:0030018]; chaperone binding [GO:0051087]; enzyme binding [GO:0019899]; G-protein coupled receptor b…	GO:0000151; GO:0000209; GO:0001664; GO:0002931; GO:0004842; GO:0005634; GO:0005654; GO:0005737; GO:0005783; GO:0005829; GO:0006281; GO:0006457; GO:0006511; GO:0006515; GO:0016567; GO:0019899; GO:0019900; GO:0030018; GO:0030433; GO:0030512; GO:0030544; GO:0030579; GO:0030674; GO:0030911; GO:0030968; GO:0031072; GO:0031371; GO:0031398; GO:0031625; GO:0031647; GO:0031943; GO:0032091; GO:0032436; GO:…	Stub1	34,909	Q9WUD1	ER
Q8K1E0	STX5	47.104	48.738	Q8K1E0	Input	6.10136879130588	FALSE	47.921	1.68052587219324	a	Hepatocyte	Syntaxin-5	STX5_MOUSE	SUBCELLULAR LOCATION: Endoplasmic reticulum-Golgi intermediate compartment membrane {ECO:0000250|UniProtKB:Q08851}; Single-pass type IV membrane protein {ECO:0000255}. Golgi apparatus membrane {ECO:0000250|UniProtKB:Q08851}. Note=Localizes throughout the Golgi apparatus, but most abundant in the cis-most cisternae. {ECO:0000250|UniProtKB:Q08851}.	cytosol [GO:0005829]; endoplasmic reticulum [GO:0005783]; endoplasmic reticulum-Golgi intermediate compartment membrane [GO:0033116]; Golgi apparatus [GO:0005794]; Golgi membrane [GO:0000139]; integral component of membrane [GO:0016021]; SNARE complex [GO:0031201]; vesicle [GO:0031982]; cadherin binding [GO:0045296]; protein N-terminus binding [GO:0047485]; SNAP receptor activity [GO:0005484]; SN…	GO:0000139; GO:0000149; GO:0005484; GO:0005783; GO:0005794; GO:0005829; GO:0006886; GO:0006888; GO:0006906; GO:0016021; GO:0016192; GO:0031201; GO:0031982; GO:0033116; GO:0034498; GO:0042147; GO:0045296; GO:0045732; GO:0047485; GO:0048278; GO:0048280; GO:0090166; GO:1903358	Stx5	39,713	Q8K1E0	ER
Q8BPG6	SUMF2	85.433	66.351	Q8BPG6	Input	5.99248980485339	FALSE	75.892	1.88019599804344	a	Hepatocyte	Inactive C-alpha-formylglycine-generating enzyme 2 (Sulfatase-modifying factor 2)	SUMF2_MOUSE	SUBCELLULAR LOCATION: Endoplasmic reticulum lumen {ECO:0000250|UniProtKB:Q8NBJ7}.	endoplasmic reticulum [GO:0005783]; endoplasmic reticulum lumen [GO:0005788]; metal ion binding [GO:0046872]; protein homodimerization activity [GO:0042803]	GO:0005783; GO:0005788; GO:0042803; GO:0046872	Sumf2	34,737	Q8BPG6	ER
Q7TMK9	SYNCRIP	61.868	60.353	Q7TMK9	Input	7.61194400943232	FALSE	61.1105	1.78611583708838	a	Hepatocyte	Heterogeneous nuclear ribonucleoprotein Q (hnRNP Q) (Glycine- and tyrosine-rich RNA-binding protein) (GRY-RBP) (NS1-associated protein 1) (Synaptotagmin-binding, cytoplasmic RNA-interacting protein) (pp68)	HNRPQ_MOUSE	SUBCELLULAR LOCATION: Nucleus {ECO:0000269|PubMed:10734137, ECO:0000269|PubMed:11994298}. Nucleus, nucleoplasm {ECO:0000250|UniProtKB:O43390}. Microsome {ECO:0000269|PubMed:11994298}. Cytoplasm {ECO:0000269|PubMed:10734137}. Note=Localized in cytoplasmic mRNP granules containing untranslated mRNAs (By similarity). Isoforms 1 and 2 are expressed predominantly in the nucleoplasm. According to PubMe…	catalytic step 2 spliceosome [GO:0071013]; CRD-mediated mRNA stability complex [GO:0070937]; cytoplasm [GO:0005737]; endoplasmic reticulum [GO:0005783]; GAIT complex [GO:0097452]; histone pre-mRNA 3'end processing complex [GO:0071204]; nucleoplasm [GO:0005654]; ribonucleoprotein complex [GO:1990904]; poly(A) binding [GO:0008143]; cellular response to interferon-gamma [GO:0071346]; CRD-mediated mR…	GO:0005654; GO:0005737; GO:0005783; GO:0006397; GO:0008143; GO:0008380; GO:0017148; GO:0070934; GO:0070937; GO:0071013; GO:0071204; GO:0071346; GO:0097452; GO:1990904	Syncrip	69,633	Q7TMK9	ER
Q9R099	TBL2	80.647	84.059	Q9R099	Input	6.54500250860721	FALSE	82.353	1.9156794245102	a	Hepatocyte	Transducin beta-like protein 2	TBL2_MOUSE		cytoplasm [GO:0005737]; endoplasmic reticulum [GO:0005783]; phosphoprotein binding [GO:0051219]; protein kinase binding [GO:0019901]; translation initiation factor binding [GO:0031369]; cellular response to glucose starvation [GO:0042149]; cellular response to hypoxia [GO:0071456]; endoplasmic reticulum unfolded protein response [GO:0030968]	GO:0005737; GO:0005783; GO:0019901; GO:0030968; GO:0031369; GO:0042149; GO:0051219; GO:0071456	Tbl2	49,584	Q9R099	ER
Q9CY27	TECR	125.326	130.067	Q9CY27	Input	7.29523096892167	FALSE	127.6965	2.10617899396257	a	Hepatocyte	Very-long-chain enoyl-CoA reductase (EC 1.3.1.93) (Synaptic glycoprotein SC2) (Trans-2,3-enoyl-CoA reductase) (TER)	TECR_MOUSE	SUBCELLULAR LOCATION: Endoplasmic reticulum membrane {ECO:0000250|UniProtKB:Q9NZ01}; Multi-pass membrane protein {ECO:0000250|UniProtKB:Q9NZ01}.	endoplasmic reticulum [GO:0005783]; integral component of endoplasmic reticulum membrane [GO:0030176]; oxidoreductase activity [GO:0016491]; very-long-chain enoyl-CoA reductase activity [GO:0102758]; fatty acid elongation [GO:0030497]; steroid biosynthetic process [GO:0006694]; very long-chain fatty acid biosynthetic process [GO:0042761]	GO:0005783; GO:0006694; GO:0016491; GO:0030176; GO:0030497; GO:0042761; GO:0102758	Tecr	36,090	Q9CY27	ER
Q9D2C7	TMBIM6	30.901	30.915	Q9D2C7	Input	6.29064175361767	FALSE	30.908	1.49007090357299	a	Hepatocyte	Bax inhibitor 1 (BI-1) (Testis-enhanced gene transcript protein) (Transmembrane BAX inhibitor motif-containing protein 6)	BI1_MOUSE	SUBCELLULAR LOCATION: Endoplasmic reticulum membrane {ECO:0000250|UniProtKB:P55061}; Multi-pass membrane protein {ECO:0000250|UniProtKB:P55061}.	cytoplasm [GO:0005737]; endoplasmic reticulum [GO:0005783]; endoplasmic reticulum membrane [GO:0005789]; integral component of membrane [GO:0016021]; mitochondrial membrane [GO:0031966]; endoribonuclease inhibitor activity [GO:0060698]; enzyme binding [GO:0019899]; ubiquitin protein ligase binding [GO:0031625]; autophagy [GO:0006914]; endoplasmic reticulum calcium ion homeostasis [GO:0032469]; in…	GO:0005737; GO:0005783; GO:0005789; GO:0006914; GO:0006986; GO:0010523; GO:0016021; GO:0019899; GO:0031625; GO:0031966; GO:0032091; GO:0032469; GO:0034976; GO:0043066; GO:0051025; GO:0060698; GO:0060702; GO:0070059; GO:1902065; GO:1902236; GO:1903298; GO:1990441; GO:2001234	Tmbim6	26,478	Q9D2C7	ER
Q921L3	TMCO1	149.116	125.564	Q921L3	Input	6.5974464921094	FALSE	137.34	2.13779704305819	a	Hepatocyte	Calcium load-activated calcium channel (CLAC channel) (Transmembrane and coiled-coil domain-containing protein 1)	TMCO1_MOUSE	SUBCELLULAR LOCATION: Endoplasmic reticulum membrane {ECO:0000250|UniProtKB:Q9UM00}; Multi-pass membrane protein {ECO:0000250|UniProtKB:Q9UM00}. Golgi apparatus membrane {ECO:0000250|UniProtKB:Q9UM00}; Multi-pass membrane protein {ECO:0000250|UniProtKB:Q9UM00}. Note=The first transmembrane region is required for localization to the endoplasmic reticulum. {ECO:0000250|UniProtKB:Q9UM00}.	endoplasmic reticulum [GO:0005783]; Golgi membrane [GO:0000139]; integral component of endoplasmic reticulum membrane [GO:0030176]; calcium channel activity [GO:0005262]; calcium ion transmembrane transport [GO:0070588]; endoplasmic reticulum calcium ion homeostasis [GO:0032469]; ER overload response [GO:0006983]	GO:0000139; GO:0005262; GO:0005783; GO:0006983; GO:0030176; GO:0032469; GO:0070588	Tmco1	21,175	Q921L3	ER
Q3V009	TMED1	295.99	230.234	Q3V009	Input	6.68445467986006	FALSE	263.112	2.42014065582017	a	Hepatocyte	Transmembrane emp24 domain-containing protein 1 (Interleukin-1 receptor-like 1 ligand) (Putative T1/ST2 receptor-binding protein) (p24 family protein gamma-1) (p24gamma1)	TMED1_MOUSE	SUBCELLULAR LOCATION: Cell membrane {ECO:0000250|UniProtKB:Q13445}; Single-pass type I membrane protein {ECO:0000255}. Endoplasmic reticulum membrane {ECO:0000250|UniProtKB:Q13445}; Single-pass type I membrane protein {ECO:0000255}. Golgi apparatus, cis-Golgi network membrane {ECO:0000250|UniProtKB:Q13445}; Single-pass type I membrane protein {ECO:0000255}. Endoplasmic reticulum-Golgi intermediat…	endoplasmic reticulum [GO:0005783]; endoplasmic reticulum membrane [GO:0005789]; endoplasmic reticulum-Golgi intermediate compartment [GO:0005793]; endoplasmic reticulum-Golgi intermediate compartment membrane [GO:0033116]; Golgi apparatus [GO:0005794]; integral component of membrane [GO:0016021]; plasma membrane [GO:0005886]; protein transport [GO:0015031]	GO:0005783; GO:0005789; GO:0005793; GO:0005794; GO:0005886; GO:0015031; GO:0016021; GO:0033116	Tmed1	25,263	Q3V009	ER
Q9D1D4	TMED10	160.334	159.379	Q9D1D4	Input	7.45883478523841	FALSE	159.8565	2.20373030001803	a	Hepatocyte	Transmembrane emp24 domain-containing protein 10 (21 kDa transmembrane-trafficking protein) (Transmembrane protein Tmp21) (p24 family protein delta-1) (p24delta1)	TMEDA_MOUSE	SUBCELLULAR LOCATION: Golgi apparatus, cis-Golgi network membrane {ECO:0000250}; Single-pass type I membrane protein {ECO:0000250}. Melanosome {ECO:0000250}. Endoplasmic reticulum membrane {ECO:0000250}; Single-pass type I membrane protein {ECO:0000250}. Endoplasmic reticulum-Golgi intermediate compartment membrane {ECO:0000269|PubMed:17101722}; Single-pass type I membrane protein {ECO:0000269|Pu…	cis-Golgi network [GO:0005801]; COPI-coated vesicle [GO:0030137]; endoplasmic reticulum [GO:0005783]; endoplasmic reticulum membrane [GO:0005789]; endoplasmic reticulum-Golgi intermediate compartment [GO:0005793]; endoplasmic reticulum-Golgi intermediate compartment membrane [GO:0033116]; gamma-secretase complex [GO:0070765]; Golgi apparatus [GO:0005794]; Golgi membrane [GO:0000139]; integral com…	GO:0000139; GO:0001822; GO:0005783; GO:0005789; GO:0005793; GO:0005794; GO:0005801; GO:0005886; GO:0006886; GO:0006890; GO:0007030; GO:0016021; GO:0019905; GO:0030137; GO:0030140; GO:0030658; GO:0030667; GO:0033116; GO:0035964; GO:0042470; GO:0042589; GO:0043231; GO:0043279; GO:0044877; GO:0045055; GO:0048199; GO:0051259; GO:0070765; GO:1902003	Tmed10	24,911	Q9D1D4	ER
Q78IS1	TMED3	45.29	42.441	Q78IS1	Input	5.91472142628523	FALSE	43.8655	1.64212308401952	a	Hepatocyte	Transmembrane emp24 domain-containing protein 3 (p24 family protein gamma-4) (p24gamma4)	TMED3_MOUSE	SUBCELLULAR LOCATION: Endoplasmic reticulum-Golgi intermediate compartment membrane {ECO:0000250|UniProtKB:Q9Y3Q3}; Single-pass type I membrane protein {ECO:0000255}. Golgi apparatus, cis-Golgi network membrane {ECO:0000250|UniProtKB:Q9Y3Q3}; Single-pass type I membrane protein {ECO:0000255}. Golgi apparatus, Golgi stack membrane {ECO:0000250|UniProtKB:Q6AY25}; Single-pass type I membrane protein…	COPI vesicle coat [GO:0030126]; endoplasmic reticulum [GO:0005783]; endoplasmic reticulum membrane [GO:0005789]; endoplasmic reticulum-Golgi intermediate compartment [GO:0005793]; endoplasmic reticulum-Golgi intermediate compartment membrane [GO:0033116]; Golgi apparatus [GO:0005794]; Golgi cisterna membrane [GO:0032580]; integral component of membrane [GO:0016021]; protein transport [GO:0015031]	GO:0005783; GO:0005789; GO:0005793; GO:0005794; GO:0015031; GO:0016021; GO:0030126; GO:0032580; GO:0033116	Tmed3	25,465	Q78IS1	ER
Q99KF1	TMED9	177.462	145.207	Q99KF1	Input	7.31726458477558	FALSE	161.3345	2.20772724747266	a	Hepatocyte	Transmembrane emp24 domain-containing protein 9 (Glycoprotein 25L2) (p24 family protein alpha-2) (p24alpha2)	TMED9_MOUSE	SUBCELLULAR LOCATION: Endoplasmic reticulum membrane {ECO:0000250}; Single-pass type I membrane protein {ECO:0000250}. Golgi apparatus, cis-Golgi network membrane {ECO:0000250}; Single-pass type I membrane protein {ECO:0000250}. Endoplasmic reticulum-Golgi intermediate compartment membrane {ECO:0000250}; Single-pass type I membrane protein {ECO:0000250}. Golgi apparatus, trans-Golgi network membr…	endoplasmic reticulum [GO:0005783]; endoplasmic reticulum membrane [GO:0005789]; endoplasmic reticulum-Golgi intermediate compartment [GO:0005793]; endoplasmic reticulum-Golgi intermediate compartment membrane [GO:0033116]; Golgi apparatus [GO:0005794]; Golgi membrane [GO:0000139]; integral component of membrane [GO:0016021]; syntaxin binding [GO:0019905]; COPI coating of Golgi vesicle [GO:004820…	GO:0000139; GO:0005783; GO:0005789; GO:0005793; GO:0005794; GO:0007030; GO:0010638; GO:0015031; GO:0016021; GO:0019905; GO:0033116; GO:0048205	Tmed9	27,127	Q99KF1	ER
Q3UBX0	TMEM109	130.089	150.262	Q3UBX0	Input	6.45446007230812	FALSE	140.1755	2.1466721138831	a	Hepatocyte	Transmembrane protein 109 (Mitsugumin-23) (Mg23)	TM109_MOUSE	SUBCELLULAR LOCATION: Nucleus outer membrane {ECO:0000250|UniProtKB:O77751}; Multi-pass membrane protein {ECO:0000250|UniProtKB:O77751}. Endoplasmic reticulum membrane {ECO:0000250|UniProtKB:O77751}; Multi-pass membrane protein {ECO:0000250|UniProtKB:O77751}. Sarcoplasmic reticulum membrane {ECO:0000250|UniProtKB:O77751}; Multi-pass membrane protein {ECO:0000250|UniProtKB:O77751}.	endoplasmic reticulum [GO:0005783]; integral component of membrane [GO:0016021]; nuclear membrane [GO:0031965]; nuclear outer membrane [GO:0005640]; sarcoplasmic reticulum membrane [GO:0033017]; voltage-gated ion channel activity [GO:0005244]; cellular response to gamma radiation [GO:0071480]; intrinsic apoptotic signaling pathway in response to DNA damage by p53 class mediator [GO:0042771]; nega…	GO:0005244; GO:0005640; GO:0005783; GO:0016021; GO:0031965; GO:0033017; GO:0034765; GO:0042771; GO:0060548; GO:0071480	Tmem109	26,306	Q3UBX0	ER
Q8BM55	TMEM214	29.298	29.972	Q8BM55	Input	6.52743732525692	FALSE	29.635	1.47180493157504	a	Hepatocyte	Transmembrane protein 214	TM214_MOUSE	SUBCELLULAR LOCATION: Endoplasmic reticulum membrane {ECO:0000250}; Multi-pass membrane protein {ECO:0000250}.	cytoplasmic microtubule [GO:0005881]; cytosol [GO:0005829]; endoplasmic reticulum [GO:0005783]; endoplasmic reticulum membrane [GO:0005789]; Golgi apparatus [GO:0005794]; integral component of membrane [GO:0016021]; apoptotic process [GO:0006915]	GO:0005783; GO:0005789; GO:0005794; GO:0005829; GO:0005881; GO:0006915; GO:0016021	Tmem214	76,430	Q8BM55	ER
Q8VEK0	TMEM30A	92.703	61.794	Q8VEK0	Input	5.94393887151086	FALSE	77.2485	1.88789005511244	a	Hepatocyte	Cell cycle control protein 50A (P4-ATPase flippase complex beta subunit TMEM30A) (Transmembrane protein 30A)	CC50A_MOUSE	SUBCELLULAR LOCATION: Membrane {ECO:0000269|PubMed:22253360}; Multi-pass membrane protein {ECO:0000269|PubMed:22253360}. Cell membrane {ECO:0000250}. Golgi apparatus {ECO:0000269|PubMed:22253360}. Cytoplasmic vesicle, secretory vesicle membrane {ECO:0000269|PubMed:22253360}. Apical cell membrane {ECO:0000269|PubMed:22253360}.	apical plasma membrane [GO:0016324]; endoplasmic reticulum [GO:0005783]; Golgi apparatus [GO:0005794]; integral component of membrane [GO:0016021]; plasma membrane [GO:0005886]; transport vesicle membrane [GO:0030658]; aminophospholipid transmembrane transporter activity [GO:0015247]; aminophospholipid transport [GO:0015917]; drug transmembrane transport [GO:0006855]; phospholipid translocation […	GO:0005783; GO:0005794; GO:0005886; GO:0006855; GO:0010976; GO:0015247; GO:0015917; GO:0016021; GO:0016324; GO:0030658; GO:0036010; GO:0045332; GO:0070863	Tmem30a	41,061	Q8VEK0	ER
Q9CR67	TMEM33	81.732	76.134	Q9CR67	Input	7.01023887968372	FALSE	78.933	1.89725860931349	a	Hepatocyte	Transmembrane protein 33 (Protein DB83)	TMM33_MOUSE	SUBCELLULAR LOCATION: Endoplasmic reticulum membrane {ECO:0000250|UniProtKB:P57088}; Multi-pass membrane protein {ECO:0000255}. Melanosome {ECO:0000250|UniProtKB:P57088}. Nucleus envelope {ECO:0000250|UniProtKB:P57088}. Note=Co-localizes with RTN4 at the ER sheets. {ECO:0000250|UniProtKB:P57088}.	endoplasmic reticulum [GO:0005783]; endoplasmic reticulum membrane [GO:0005789]; integral component of endoplasmic reticulum membrane [GO:0030176]; melanosome [GO:0042470]; nuclear envelope [GO:0005635]; nuclear pore [GO:0005643]; structural constituent of nuclear pore [GO:0017056]; cellular protein localization [GO:0034613]; endoplasmic reticulum tubular network organization [GO:0071786]; nuclea…	GO:0005635; GO:0005643; GO:0005783; GO:0005789; GO:0017056; GO:0030176; GO:0034613; GO:0034976; GO:0042470; GO:0051292; GO:0071786; GO:1903371; GO:1903896; GO:1903899	Tmem33	28,031	Q9CR67	ER
B9EKI3	TMF1	21.859	19.784	B9EKI3	Input	5.28085870481999	FALSE	20.8215	1.31851201327524	a	Hepatocyte	TATA element modulatory factor (TMF) (Androgen receptor coactivator 160 kDa protein) (Androgen receptor-associated protein of 160 kDa)	TMF1_MOUSE	SUBCELLULAR LOCATION: Cytoplasm {ECO:0000250}. Nucleus {ECO:0000250}. Golgi apparatus membrane {ECO:0000250}. Note=Concentrated at the budding structures localized at the tips of cisternae. {ECO:0000250}.	endoplasmic reticulum [GO:0005783]; Golgi apparatus [GO:0005794]; Golgi membrane [GO:0000139]; nucleus [GO:0005634]; DNA binding [GO:0003677]; acrosome assembly [GO:0001675]; cellular response to organic cyclic compound [GO:0071407]; defense response to bacterium [GO:0042742]; flagellated sperm motility [GO:0030317]; Leydig cell differentiation [GO:0033327]; luteinizing hormone secretion [GO:0032…	GO:0000139; GO:0001675; GO:0001819; GO:0003677; GO:0005634; GO:0005783; GO:0005794; GO:0006351; GO:0006355; GO:0007286; GO:0007289; GO:0008584; GO:0010629; GO:0030317; GO:0032275; GO:0033327; GO:0042742; GO:0043066; GO:0061136; GO:0071407; GO:2000845	Tmf1	121,803	B9EKI3	ER
Q8VBT0	TMX1	96.172	86.651	Q8VBT0	Input	7.13280861610264	FALSE	91.4115	1.9610008354753	a	Hepatocyte	Thioredoxin-related transmembrane protein 1 (Thioredoxin domain-containing protein 1)	TMX1_MOUSE	SUBCELLULAR LOCATION: Membrane {ECO:0000305}; Single-pass type I membrane protein {ECO:0000305}. Endoplasmic reticulum membrane {ECO:0000305}; Single-pass type I membrane protein {ECO:0000305}. Note=Predominantly found in the endoplasmic reticulum. {ECO:0000250}.	endoplasmic reticulum [GO:0005783]; endoplasmic reticulum membrane [GO:0005789]; integral component of membrane [GO:0016021]; disulfide oxidoreductase activity [GO:0015036]; protein disulfide isomerase activity [GO:0003756]; cell redox homeostasis [GO:0045454]; protein folding [GO:0006457]; response to endoplasmic reticulum stress [GO:0034976]	GO:0003756; GO:0005783; GO:0005789; GO:0006457; GO:0015036; GO:0016021; GO:0034976; GO:0045454	Tmx1	31,396	Q8VBT0	ER
Q8C0L0	TMX4	55.367	74.732	Q8C0L0	Input	6.36500025300441	FALSE	65.0495	1.81324396272581	a	Hepatocyte	Thioredoxin-related transmembrane protein 4 (Thioredoxin domain-containing protein 13)	TMX4_MOUSE	SUBCELLULAR LOCATION: Membrane {ECO:0000305}; Single-pass type I membrane protein {ECO:0000305}.	endoplasmic reticulum [GO:0005783]; integral component of membrane [GO:0016021]; protein disulfide isomerase activity [GO:0003756]; cell redox homeostasis [GO:0045454]; oxidation-reduction process [GO:0055114]; protein folding [GO:0006457]; response to endoplasmic reticulum stress [GO:0034976]	GO:0003756; GO:0005783; GO:0006457; GO:0016021; GO:0034976; GO:0045454; GO:0055114	Tmx4	37,131	Q8C0L0	ER
Q9ER39	TOR1A	87.276	84.719	Q9ER39	Input	6.05976650814959	FALSE	85.9975	1.93448582622047	a	Hepatocyte	Torsin-1A (Dystonia 1 protein) (Torsin ATPase 1) (EC 3.6.4.-) (Torsin family 1 member A)	TOR1A_MOUSE	SUBCELLULAR LOCATION: Endoplasmic reticulum lumen. Nucleus membrane; Peripheral membrane protein. Cell projection, growth cone. Cytoplasmic vesicle membrane {ECO:0000250}. Cell junction, synapse, synaptosome {ECO:0000250}. Cytoplasm, cytoskeleton {ECO:0000250}. Cytoplasmic vesicle, secretory vesicle {ECO:0000250}. Cytoplasmic vesicle, secretory vesicle, synaptic vesicle {ECO:0000250}. Note=Upon o…	cell junction [GO:0030054]; cytoplasm [GO:0005737]; cytoplasmic vesicle membrane [GO:0030659]; cytoskeleton [GO:0005856]; endoplasmic reticulum [GO:0005783]; endoplasmic reticulum lumen [GO:0005788]; extrinsic component of endoplasmic reticulum membrane [GO:0042406]; growth cone [GO:0030426]; intracellular membrane-bounded organelle [GO:0043231]; membrane [GO:0016020]; neuron projection [GO:00430…	GO:0000338; GO:0005524; GO:0005634; GO:0005635; GO:0005737; GO:0005783; GO:0005788; GO:0005856; GO:0006979; GO:0006996; GO:0006998; GO:0007155; GO:0008021; GO:0008092; GO:0016020; GO:0016887; GO:0019894; GO:0030054; GO:0030141; GO:0030426; GO:0030659; GO:0031175; GO:0031965; GO:0034504; GO:0042406; GO:0043005; GO:0043231; GO:0044319; GO:0045104; GO:0048489; GO:0051082; GO:0051085; GO:0051260; GO:…	Tor1a	37,830	Q9ER39	ER
Q9ER81	TOR1AIP2	34.742	34.28	Q9ER81	Input	6.18861607292951	FALSE	34.511	1.5379575437073	a	Hepatocyte	Torsin-1A-interacting protein 2, isoform IFRG15 (15 kDa interferon-responsive protein) (IFRG15)	IFG15_MOUSE		endoplasmic reticulum [GO:0005783]; ATPase activator activity [GO:0001671]; ATPase binding [GO:0051117]; endoplasmic reticulum organization [GO:0007029]; positive regulation of ATPase activity [GO:0032781]; protein localization to nuclear envelope [GO:0090435]	GO:0001671; GO:0005783; GO:0007029; GO:0032781; GO:0051117; GO:0090435	Tor1aip2	15,278	Q9ER81	ER
Q8BYU6	TOR1AIP2	34.742	34.28	Q8BYU6	Input	6.50572354670134	FALSE	34.511	1.5379575437073	a	Hepatocyte	Torsin-1A-interacting protein 2	TOIP2_MOUSE	SUBCELLULAR LOCATION: Endoplasmic reticulum membrane {ECO:0000250}; Single-pass membrane protein {ECO:0000250}. Nucleus envelope {ECO:0000250}.	endoplasmic reticulum [GO:0005783]; endoplasmic reticulum membrane [GO:0005789]; integral component of membrane [GO:0016021]; nuclear envelope [GO:0005635]; ATPase activator activity [GO:0001671]; ATPase binding [GO:0051117]; endoplasmic reticulum organization [GO:0007029]; positive regulation of ATPase activity [GO:0032781]; protein localization to nuclear envelope [GO:0090435]	GO:0001671; GO:0005635; GO:0005783; GO:0005789; GO:0007029; GO:0016021; GO:0032781; GO:0051117; GO:0090435	Tor1aip2	54,496	Q8BYU6	ER
Q9ER41	TOR1B	57.588	56.826	Q9ER41	Input	6.61391430390866	FALSE	57.207	1.75744917346734	a	Hepatocyte	Torsin-1B (Torsin ATPase-1B) (EC 3.6.4.-) (Torsin family 1 member B)	TOR1B_MOUSE	SUBCELLULAR LOCATION: Endoplasmic reticulum lumen. Nucleus membrane.	cytoplasm [GO:0005737]; endoplasmic reticulum [GO:0005783]; endoplasmic reticulum lumen [GO:0005788]; nuclear envelope [GO:0005635]; nuclear membrane [GO:0031965]; ATP binding [GO:0005524]; ATPase activity [GO:0016887]; chaperone cofactor-dependent protein refolding [GO:0051085]; endoplasmic reticulum organization [GO:0007029]; nuclear membrane organization [GO:0071763]; protein homooligomerizati…	GO:0005524; GO:0005635; GO:0005737; GO:0005783; GO:0005788; GO:0007029; GO:0016887; GO:0031965; GO:0051085; GO:0051260; GO:0071763	Tor1b	37,818	Q9ER41	ER
O88856	TPST2	56.413	58.295	O88856	Input	5.45631971603797	FALSE	57.354	1.75856371199054	a	Hepatocyte	Protein-tyrosine sulfotransferase 2 (EC 2.8.2.20) (Tyrosylprotein sulfotransferase 2) (TPST-2)	TPST2_MOUSE	SUBCELLULAR LOCATION: Golgi apparatus membrane {ECO:0000250|UniProtKB:O60704}; Single-pass type II membrane protein {ECO:0000250|UniProtKB:O60704}.	endoplasmic reticulum [GO:0005783]; Golgi apparatus [GO:0005794]; Golgi membrane [GO:0000139]; integral component of membrane [GO:0016021]; protein homodimerization activity [GO:0042803]; protein-tyrosine sulfotransferase activity [GO:0008476]; fusion of sperm to egg plasma membrane involved in single fertilization [GO:0007342]; peptidyl-tyrosine sulfation [GO:0006478]; prevention of polyspermy […	GO:0000139; GO:0005783; GO:0005794; GO:0006478; GO:0007342; GO:0008476; GO:0016021; GO:0042803; GO:0060468	Tpst2	42,067	O88856	ER
Q91V04	TRAM1	49.013	53.149	Q91V04	Input	6.04570389531471	FALSE	51.081	1.70825939074938	a	Hepatocyte	Translocating chain-associated membrane protein 1	TRAM1_MOUSE	SUBCELLULAR LOCATION: Endoplasmic reticulum membrane {ECO:0000250}; Multi-pass membrane protein {ECO:0000250}.	endoplasmic reticulum [GO:0005783]; endoplasmic reticulum membrane [GO:0005789]; integral component of membrane [GO:0016021]; protein transport [GO:0015031]	GO:0005783; GO:0005789; GO:0015031; GO:0016021	Tram1	43,039	Q91V04	ER
Q9CQU0	TXNDC12	66.043	64.043	Q9CQU0	Input	7.12876006147185	FALSE	65.043	1.81320056415733	a	Hepatocyte	Thioredoxin domain-containing protein 12 (EC 1.8.4.2) (Endoplasmic reticulum resident protein 19) (ER protein 19) (ERp19) (Thioredoxin-like protein p19)	TXD12_MOUSE	SUBCELLULAR LOCATION: Endoplasmic reticulum lumen {ECO:0000255|PROSITE-ProRule:PRU10138, ECO:0000269|PubMed:12930873}.	endoplasmic reticulum [GO:0005783]; endoplasmic reticulum lumen [GO:0005788]; peptide disulfide oxidoreductase activity [GO:0015037]; protein-disulfide reductase (glutathione) activity [GO:0019153]; cell differentiation [GO:0030154]; cell redox homeostasis [GO:0045454]; negative regulation of cell death [GO:0060548]; negative regulation of endoplasmic reticulum stress-induced intrinsic apoptotic …	GO:0005783; GO:0005788; GO:0015037; GO:0019153; GO:0030154; GO:0045454; GO:0060548; GO:1902236	Txndc12	19,049	Q9CQU0	ER
Q8R317	UBQLN1	45.801	47.007	Q8R317	Input	6.87924146135767	FALSE	46.404	1.66655541812069	a	Hepatocyte	Ubiquilin-1 (Protein linking IAP with cytoskeleton 1) (PLIC-1)	UBQL1_MOUSE	SUBCELLULAR LOCATION: Nucleus {ECO:0000250|UniProtKB:Q9UMX0}. Cytoplasm {ECO:0000269|PubMed:10549293}. Endoplasmic reticulum {ECO:0000250|UniProtKB:Q9UMX0}. Cytoplasmic vesicle, autophagosome {ECO:0000269|PubMed:20529957}. Cell membrane {ECO:0000250|UniProtKB:Q9UMX0}. Note=Detected in neuronal processes and at synapses. Recruited to the ER during ER-associated protein degradation (ERAD). Colocali…	aggresome [GO:0016235]; autophagosome [GO:0005776]; cytoplasm [GO:0005737]; cytoplasmic vesicle [GO:0031410]; cytosol [GO:0005829]; endoplasmic reticulum [GO:0005783]; nucleoplasm [GO:0005654]; perinuclear region of cytoplasm [GO:0048471]; plasma membrane [GO:0005886]; proteasome complex [GO:0000502]; protein-containing complex [GO:0032991]; identical protein binding [GO:0042802]; intermediate fi…	GO:0000045; GO:0000502; GO:0005102; GO:0005654; GO:0005737; GO:0005776; GO:0005783; GO:0005829; GO:0005886; GO:0016235; GO:0016236; GO:0019215; GO:0019900; GO:0019904; GO:0030433; GO:0031396; GO:0031398; GO:0031410; GO:0031593; GO:0032991; GO:0034140; GO:0034976; GO:0035973; GO:0042802; GO:0048471; GO:0071456; GO:0097352; GO:1901340; GO:1902175; GO:1903071	Ubqln1	61,976	Q8R317	ER
Q8VCH8	UBXN4	45.494	48.232	Q8VCH8	Input	6.86033830608433	FALSE	46.863	1.67083008711502	a	Hepatocyte	UBX domain-containing protein 4 (Erasin) (UBX domain-containing protein 2)	UBXN4_MOUSE	SUBCELLULAR LOCATION: Endoplasmic reticulum membrane {ECO:0000250|UniProtKB:Q92575}; Peripheral membrane protein {ECO:0000250|UniProtKB:Q92575}. Nucleus envelope {ECO:0000250|UniProtKB:Q92575}. Note=Both the N- and the C-terminus face the cytosol. Also found in the nucleus envelope contiguous to the ER. {ECO:0000250|UniProtKB:Q92575}.	cytosol [GO:0005829]; endoplasmic reticulum [GO:0005783]; endoplasmic reticulum membrane [GO:0005789]; nuclear envelope [GO:0005635]; response to unfolded protein [GO:0006986]; ubiquitin-dependent ERAD pathway [GO:0030433]	GO:0005635; GO:0005783; GO:0005789; GO:0005829; GO:0006986; GO:0030433	Ubxn4	56,472	Q8VCH8	ER
P70362	UFD1L	56.323	82.399	P70362	Input	7.09288899763177	TRUE	69.361	1.84111534587748	b	Hepatocyte	Ubiquitin recognition factor in ER-associated degradation protein 1 (Ubiquitin fusion degradation protein 1 homolog) (UB fusion protein 1)	UFD1_MOUSE	SUBCELLULAR LOCATION: Nucleus {ECO:0000250|UniProtKB:Q9ES53}. Cytoplasm, cytosol {ECO:0000250|UniProtKB:Q9ES53}.	cytoplasm [GO:0005737]; cytosol [GO:0005829]; endoplasmic reticulum [GO:0005783]; nucleus [GO:0005634]; UFD1-NPL4 complex [GO:0036501]; VCP-NPL4-UFD1 AAA ATPase complex [GO:0034098]; ATPase binding [GO:0051117]; K48-linked polyubiquitin modification-dependent protein binding [GO:0036435]; protein-containing complex binding [GO:0044877]; signaling receptor binding [GO:0005102]; ER-associated misfo…	GO:0005102; GO:0005634; GO:0005737; GO:0005783; GO:0005829; GO:0006511; GO:0030970; GO:0032480; GO:0034098; GO:0036435; GO:0036501; GO:0039536; GO:0043161; GO:0044877; GO:0051117; GO:0071712	Ufd1	34,481	P70362	ER
Q8CCJ3	UFL1	79.084	83.042	Q8CCJ3	Input	5.55758178347329	FALSE	81.063	1.90882267218308	a	Hepatocyte	E3 UFM1-protein ligase 1 (EC 2.3.2.-) (E3 UFM1-protein transferase 1)	UFL1_MOUSE	SUBCELLULAR LOCATION: Endoplasmic reticulum {ECO:0000250|UniProtKB:O94874}. Cytoplasm, cytosol {ECO:0000250|UniProtKB:O94874}.	cytoplasm [GO:0005737]; cytosol [GO:0005829]; endoplasmic reticulum [GO:0005783]; endoplasmic reticulum membrane [GO:0005789]; neuron projection [GO:0043005]; protein-containing complex [GO:0032991]; UFM1 transferase activity [GO:0071568]; negative regulation of apoptotic process [GO:0043066]; negative regulation of NF-kappaB transcription factor activity [GO:0032088]; negative regulation of prot…	GO:0005737; GO:0005783; GO:0005789; GO:0005829; GO:0008284; GO:0010468; GO:0031397; GO:0032088; GO:0032092; GO:0032434; GO:0032880; GO:0032991; GO:0033146; GO:0034976; GO:0043005; GO:0043066; GO:0060252; GO:0071568; GO:0071569; GO:1902065; GO:1990592	Ufl1	89,520	Q8CCJ3	ER
P61961	UFM1	149.282	153.444	P61961	Input	7.11208863488084	FALSE	151.363	2.18001972681759	a	Hepatocyte	Ubiquitin-fold modifier 1	UFM1_MOUSE	SUBCELLULAR LOCATION: Nucleus {ECO:0000269|PubMed:21494687}. Cytoplasm {ECO:0000269|PubMed:21494687}.	cytoplasm [GO:0005737]; endoplasmic reticulum [GO:0005783]; nucleus [GO:0005634]; negative regulation of apoptotic process [GO:0043066]; protein K69-linked ufmylation [GO:1990592]; protein ufmylation [GO:0071569]; regulation of intracellular estrogen receptor signaling pathway [GO:0033146]; response to endoplasmic reticulum stress [GO:0034976]	GO:0005634; GO:0005737; GO:0005783; GO:0033146; GO:0034976; GO:0043066; GO:0071569; GO:1990592	Ufm1	9,118	P61961	ER
Q99K23	UFSP2	109.792	100.372	Q99K23	Input	6.37487119548975	FALSE	105.082	2.02152833001333	a	Hepatocyte	Ufm1-specific protease 2 (UfSP2) (EC 3.4.22.-)	UFSP2_MOUSE	SUBCELLULAR LOCATION: Cytoplasm {ECO:0000269|PubMed:21228277}. Endoplasmic reticulum {ECO:0000269|PubMed:21228277}. Nucleus {ECO:0000269|PubMed:21228277}.	cytoplasm [GO:0005737]; endoplasmic reticulum [GO:0005783]; nucleus [GO:0005634]; thiolester hydrolase activity [GO:0016790]; UFM1 hydrolase activity [GO:0071567]; proteolysis [GO:0006508]; regulation of intracellular estrogen receptor signaling pathway [GO:0033146]	GO:0005634; GO:0005737; GO:0005783; GO:0006508; GO:0016790; GO:0033146; GO:0071567	Ufsp2	52,515	Q99K23	ER
Q6P5E4	UGGT1	156.992	143.191	Q6P5E4	Input	7.07868586791904	FALSE	150.0915	2.176356097922	a	Hepatocyte	UDP-glucose:glycoprotein glucosyltransferase 1 (UGT1) (EC 2.4.1.-) (UDP--Glc:glycoprotein glucosyltransferase) (UDP-glucose ceramide glucosyltransferase-like 1)	UGGG1_MOUSE	SUBCELLULAR LOCATION: Endoplasmic reticulum lumen {ECO:0000250|UniProtKB:Q9NYU2, ECO:0000255|PROSITE-ProRule:PRU10138}. Endoplasmic reticulum-Golgi intermediate compartment {ECO:0000255|PROSITE-ProRule:PRU10138}.	endoplasmic reticulum [GO:0005783]; endoplasmic reticulum lumen [GO:0005788]; endoplasmic reticulum-Golgi intermediate compartment [GO:0005793]; protein-containing complex [GO:0032991]; UDP-glucose:glycoprotein glucosyltransferase activity [GO:0003980]; unfolded protein binding [GO:0051082]; 'de novo' posttranslational protein folding [GO:0051084]; endoplasmic reticulum unfolded protein response …	GO:0003980; GO:0005783; GO:0005788; GO:0005793; GO:0018279; GO:0030968; GO:0032991; GO:0051082; GO:0051084; GO:0071712	Uggt1	176,434	Q6P5E4	ER
Q9CQ56	USE1	43.921	40.866	Q9CQ56	Input	5.74568651269505	FALSE	42.3935	1.62729927332543	a	Hepatocyte	Vesicle transport protein USE1 (Protein D12) (USE1-like protein)	USE1_MOUSE	SUBCELLULAR LOCATION: Endoplasmic reticulum membrane {ECO:0000250}; Single-pass type IV membrane protein {ECO:0000250}.	endoplasmic reticulum [GO:0005783]; endoplasmic reticulum membrane [GO:0005789]; integral component of membrane [GO:0016021]; endoplasmic reticulum organization [GO:0007029]; endoplasmic reticulum tubular network organization [GO:0071786]; protein transport [GO:0015031]; regulation of ER to Golgi vesicle-mediated transport [GO:0060628]; vesicle-mediated transport [GO:0016192]	GO:0005783; GO:0005789; GO:0007029; GO:0015031; GO:0016021; GO:0016192; GO:0060628; GO:0071786	Use1	30,594	Q9CQ56	ER
Q9Z1Z0	USO1	96.691	99.488	Q9Z1Z0	Input	7.06356639656761	FALSE	98.0895	1.99162252077323	a	Hepatocyte	General vesicular transport factor p115 (Protein USO1 homolog) (Transcytosis-associated protein) (TAP) (Vesicle-docking protein)	USO1_MOUSE	SUBCELLULAR LOCATION: Cytoplasm, cytosol {ECO:0000250}. Golgi apparatus membrane {ECO:0000250}; Peripheral membrane protein {ECO:0000250}. Note=Recycles between the cytosol and the Golgi apparatus during interphase. {ECO:0000250}.	cytosol [GO:0005829]; endoplasmic reticulum [GO:0005783]; ER to Golgi transport vesicle membrane [GO:0012507]; fibrillar center [GO:0001650]; Golgi apparatus [GO:0005794]; Golgi membrane [GO:0000139]; Golgi stack [GO:0005795]; perinuclear region of cytoplasm [GO:0048471]; cadherin binding [GO:0045296]; protein transporter activity [GO:0008565]; ER to Golgi vesicle-mediated transport [GO:0006888];…	GO:0000139; GO:0001650; GO:0005783; GO:0005794; GO:0005795; GO:0005829; GO:0006886; GO:0006888; GO:0007030; GO:0008565; GO:0012507; GO:0045056; GO:0045296; GO:0048211; GO:0048280; GO:0048471; GO:0061025	Uso1	106,983	Q9Z1Z0	ER
Q8C7V3	UTP15	55.507	55.265	Q8C7V3	Input	6.5107582179004	TRUE	55.386	1.74340000135076	b	Hepatocyte	U3 small nucleolar RNA-associated protein 15 homolog (Src-associated protein SAW)	UTP15_MOUSE	SUBCELLULAR LOCATION: Nucleus, nucleolus {ECO:0000250|UniProtKB:Q8TED0}. Note=Found predominantly at the fibrillar center. {ECO:0000250|UniProtKB:Q8TED0}.	cytoplasm [GO:0005737]; endoplasmic reticulum [GO:0005783]; fibrillar center [GO:0001650]; nucleolus [GO:0005730]; positive regulation of rRNA processing [GO:2000234]; positive regulation of transcription by RNA polymerase I [GO:0045943]; rRNA processing [GO:0006364]; transcription, DNA-templated [GO:0006351]	GO:0001650; GO:0005730; GO:0005737; GO:0005783; GO:0006351; GO:0006364; GO:0045943; GO:2000234	Utp15	59,375	Q8C7V3	ER
Q9WV55	VAPA	78.387	72.656	Q9WV55	Input	7.41805025624438	FALSE	75.5215	1.87807060728648	a	Hepatocyte	Vesicle-associated membrane protein-associated protein A (VAMP-A) (VAMP-associated protein A) (VAP-A) (33 kDa VAMP-associated protein) (VAP-33)	VAPA_MOUSE	SUBCELLULAR LOCATION: Endoplasmic reticulum membrane {ECO:0000269|PubMed:10655491}; Single-pass type IV membrane protein {ECO:0000250|UniProtKB:Q9P0L0}. Cell membrane {ECO:0000250|UniProtKB:Q9P0L0}; Single-pass type IV membrane protein {ECO:0000305}. Cell junction, tight junction {ECO:0000250|UniProtKB:Q9P0L0}. Nucleus membrane {ECO:0000250|UniProtKB:Q9Z270}. Note=Present in the plasma membrane a…	bicellular tight junction [GO:0005923]; endoplasmic reticulum [GO:0005783]; endoplasmic reticulum membrane [GO:0005789]; Golgi membrane [GO:0000139]; integral component of membrane [GO:0016021]; membrane [GO:0016020]; microtubule cytoskeleton [GO:0015630]; nuclear membrane [GO:0031965]; perinuclear region of cytoplasm [GO:0048471]; plasma membrane [GO:0005886]; vesicle [GO:0031982]; cadherin bind…	GO:0000139; GO:0005783; GO:0005789; GO:0005886; GO:0005923; GO:0006888; GO:0008017; GO:0008219; GO:0015630; GO:0016020; GO:0016021; GO:0019904; GO:0031175; GO:0031965; GO:0031982; GO:0033149; GO:0042802; GO:0044791; GO:0044828; GO:0044829; GO:0045296; GO:0046982; GO:0048471; GO:0070972; GO:0090114	Vapa	27,855	Q9WV55	ER
Q9QY76	VAPB	90.243	76.688	Q9QY76	Input	6.81638210792302	FALSE	83.4655	1.92150699936621	a	Hepatocyte	Vesicle-associated membrane protein-associated protein B (VAMP-B) (VAMP-associated protein B) (VAP-B) (VAMP-associated protein 33b)	VAPB_MOUSE	SUBCELLULAR LOCATION: Endoplasmic reticulum membrane {ECO:0000250|UniProtKB:O95292}; Single-pass type IV membrane protein {ECO:0000255}.	cytoplasm [GO:0005737]; endoplasmic reticulum [GO:0005783]; endoplasmic reticulum membrane [GO:0005789]; Golgi apparatus [GO:0005794]; Golgi membrane [GO:0000139]; integral component of membrane [GO:0016021]; membrane [GO:0016020]; beta-tubulin binding [GO:0048487]; cadherin binding [GO:0045296]; enzyme binding [GO:0019899]; FFAT motif binding [GO:0033149]; microtubule binding [GO:0008017]; prote…	GO:0000139; GO:0005737; GO:0005783; GO:0005789; GO:0005794; GO:0006874; GO:0006888; GO:0007029; GO:0008017; GO:0016020; GO:0016021; GO:0019048; GO:0019899; GO:0030968; GO:0033149; GO:0042803; GO:0044790; GO:0044791; GO:0044828; GO:0044829; GO:0044830; GO:0045070; GO:0045296; GO:0046725; GO:0046982; GO:0048487; GO:0090114	Vapb	26,946	Q9QY76	ER
Q01853	VCP	74.175	75.11	Q01853	Input	7.72441088961125	TRUE	74.6425	1.87298617679984	b	Hepatocyte	Transitional endoplasmic reticulum ATPase (TER ATPase) (EC 3.6.4.6) (15S Mg(2+)-ATPase p97 subunit) (Valosin-containing protein) (VCP)	TERA_MOUSE	SUBCELLULAR LOCATION: Cytoplasm, cytosol {ECO:0000250|UniProtKB:P55072}. Endoplasmic reticulum {ECO:0000250|UniProtKB:P55072}. Nucleus {ECO:0000250|UniProtKB:P55072}. Note=Recruited to the cytoplasmic surface of the endoplasmic reticulum via interaction with AMFR/gp78. Following DNA double-strand breaks, recruited to the sites of damage. Recruited to stalled replication forks via interaction with…	ATPase complex [GO:1904949]; cytoplasm [GO:0005737]; cytosol [GO:0005829]; Derlin-1 retrotranslocation complex [GO:0036513]; endoplasmic reticulum [GO:0005783]; endoplasmic reticulum membrane [GO:0005789]; intracellular membrane-bounded organelle [GO:0043231]; lipid droplet [GO:0005811]; myelin sheath [GO:0043209]; nucleoplasm [GO:0005654]; nucleus [GO:0005634]; perinuclear region of cytoplasm [G…	GO:0000502; GO:0005102; GO:0005524; GO:0005634; GO:0005654; GO:0005737; GO:0005783; GO:0005789; GO:0005811; GO:0005829; GO:0006302; GO:0006511; GO:0006734; GO:0006888; GO:0006914; GO:0006919; GO:0006974; GO:0008289; GO:0010498; GO:0010918; GO:0016236; GO:0016567; GO:0016887; GO:0018279; GO:0019079; GO:0019903; GO:0019904; GO:0019985; GO:0030433; GO:0030970; GO:0031334; GO:0031593; GO:0031625; GO:…	Vcp	89,322	Q01853	ER
Q6TEK5	VKORC1L1	289.379	346.639	Q6TEK5	Input	6.3689543668328	FALSE	318.009	2.50243941116376	a	Hepatocyte	Vitamin K epoxide reductase complex subunit 1-like protein 1 (VKORC1-like protein 1) (EC 1.17.4.4)	VKORL_MOUSE	SUBCELLULAR LOCATION: Endoplasmic reticulum membrane {ECO:0000269|PubMed:23928358}; Multi-pass membrane protein {ECO:0000269|PubMed:23928358}.	endoplasmic reticulum [GO:0005783]; endoplasmic reticulum membrane [GO:0005789]; integral component of membrane [GO:0016021]; quinone binding [GO:0048038]; vitamin-K-epoxide reductase (warfarin-sensitive) activity [GO:0047057]; cellular response to oxidative stress [GO:0034599]; peptidyl-glutamic acid carboxylation [GO:0017187]; vitamin K metabolic process [GO:0042373]	GO:0005783; GO:0005789; GO:0016021; GO:0017187; GO:0034599; GO:0042373; GO:0047057; GO:0048038	Vkorc1l1	19,779	Q6TEK5	ER
Q8BN21	VRK2	32.577	28.944	Q8BN21	Input	5.65624878884549	FALSE	30.7605	1.48799339047517	a	Hepatocyte	Serine/threonine-protein kinase VRK2 (EC 2.7.11.1) (Vaccinia-related kinase 2)	VRK2_MOUSE	SUBCELLULAR LOCATION: Cytoplasm {ECO:0000269|PubMed:14645249}. Endoplasmic reticulum membrane {ECO:0000305}; Single-pass type IV membrane protein {ECO:0000305}. Mitochondrion membrane {ECO:0000305}; Single-pass type IV membrane protein {ECO:0000305}.	cytoplasm [GO:0005737]; endoplasmic reticulum [GO:0005783]; endoplasmic reticulum membrane [GO:0005789]; integral component of membrane [GO:0016021]; membrane [GO:0016020]; mitochondrial membrane [GO:0031966]; nucleus [GO:0005634]; protein-containing complex [GO:0032991]; ATP binding [GO:0005524]; protein domain specific binding [GO:0019904]; protein kinase binding [GO:0019901]; protein serine/th…	GO:0004674; GO:0005524; GO:0005634; GO:0005737; GO:0005783; GO:0005789; GO:0006468; GO:0008360; GO:0016020; GO:0016021; GO:0018105; GO:0019901; GO:0019904; GO:0031966; GO:0032991; GO:0034599; GO:0043408; GO:0046777; GO:2000659	Vrk2	58,119	Q8BN21	ER
P56695	WFS1	55.268	57.574	P56695	Input	5.86583425480798	FALSE	56.421	1.75144077927828	a	Hepatocyte	Wolframin	WFS1_MOUSE	SUBCELLULAR LOCATION: Endoplasmic reticulum membrane; Multi-pass membrane protein.	dendrite [GO:0030425]; endoplasmic reticulum [GO:0005783]; integral component of endoplasmic reticulum membrane [GO:0030176]; proteasome complex [GO:0000502]; activating transcription factor binding [GO:0033613]; ATPase binding [GO:0051117]; calcium-dependent protein binding [GO:0048306]; calmodulin binding [GO:0005516]; ubiquitin protein ligase binding [GO:0031625]; calcium ion homeostasis [GO:0…	GO:0000122; GO:0000502; GO:0001822; GO:0003091; GO:0005516; GO:0005783; GO:0007601; GO:0007605; GO:0030176; GO:0030425; GO:0030433; GO:0030968; GO:0031016; GO:0031398; GO:0031625; GO:0032469; GO:0033613; GO:0034976; GO:0042048; GO:0042593; GO:0043069; GO:0043433; GO:0043524; GO:0045927; GO:0048306; GO:0050821; GO:0050877; GO:0051117; GO:0051247; GO:0051726; GO:0051928; GO:0055074; GO:1902236; GO:…	Wfs1	100,579	P56695	ER
Q8C407	YIPF4	55.181	61.302	Q8C407	Input	6.45490718060459	FALSE	58.2415	1.76523255163008	a	Hepatocyte	Protein YIPF4 (YIP1 family member 4)	YIPF4_MOUSE	SUBCELLULAR LOCATION: Golgi apparatus, cis-Golgi network membrane {ECO:0000250|UniProtKB:Q9BSR8}; Multi-pass membrane protein.	endoplasmic reticulum [GO:0005783]; Golgi apparatus [GO:0005794]; integral component of membrane [GO:0016021]; intracellular membrane-bounded organelle [GO:0043231]; plasma membrane [GO:0005886]	GO:0005783; GO:0005794; GO:0005886; GO:0016021; GO:0043231	Yipf4	27,283	Q8C407	ER
O54692	ZW10	84.992	79.983	O54692	Input	6.62232377469547	FALSE	82.4875	1.91638814137018	a	Hepatocyte	Centromere/kinetochore protein zw10 homolog	ZW10_MOUSE	SUBCELLULAR LOCATION: Cytoplasm {ECO:0000250|UniProtKB:O43264}. Endoplasmic reticulum membrane {ECO:0000250|UniProtKB:O43264}; Peripheral membrane protein {ECO:0000250|UniProtKB:O43264}. Chromosome, centromere, kinetochore {ECO:0000250|UniProtKB:O43264}. Cytoplasm, cytoskeleton, spindle {ECO:0000250|UniProtKB:O43264}. Note=Dynamic pattern of localization during the cell cycle. In most cells at in…	condensed chromosome kinetochore [GO:0000777]; cytosol [GO:0005829]; Dsl1/NZR complex [GO:0070939]; endoplasmic reticulum [GO:0005783]; endoplasmic reticulum membrane [GO:0005789]; kinetochore [GO:0000776]; kinetochore microtubule [GO:0005828]; nucleus [GO:0005634]; RZZ complex [GO:1990423]; spindle pole [GO:0000922]; cell division [GO:0051301]; ER to Golgi vesicle-mediated transport [GO:0006888]…	GO:0000070; GO:0000132; GO:0000776; GO:0000777; GO:0000922; GO:0005634; GO:0005783; GO:0005789; GO:0005828; GO:0005829; GO:0006888; GO:0007030; GO:0007080; GO:0007093; GO:0007094; GO:0007096; GO:0015031; GO:0034501; GO:0051301; GO:0065003; GO:0070939; GO:1990423	Zw10	88,063	O54692	ER
Q9JKX4	AATF	37.516	37.344	Q9JKX4	Input	6.17878535528669	FALSE	37.43	1.57321982711442	a	Hepatocyte	Protein AATF (Apoptosis-antagonizing transcription factor) (Rb-binding protein Che-1) (Traube protein)	AATF_MOUSE	SUBCELLULAR LOCATION: Nucleus, nucleolus {ECO:0000269|PubMed:11071758}.	cytoplasm [GO:0005737]; cytosol [GO:0005829]; Golgi apparatus [GO:0005794]; nucleolus [GO:0005730]; nucleus [GO:0005634]; DNA binding transcription factor activity [GO:0003700]; leucine zipper domain binding [GO:0043522]; protein domain specific binding [GO:0019904]; tau protein binding [GO:0048156]; cell adhesion [GO:0007155]; cellular response to DNA damage stimulus [GO:0006974]; embryonic clea…	GO:0003700; GO:0005634; GO:0005730; GO:0005737; GO:0005794; GO:0005829; GO:0006357; GO:0006974; GO:0007155; GO:0007346; GO:0019904; GO:0032929; GO:0040016; GO:0042254; GO:0042985; GO:0043066; GO:0043522; GO:0045893; GO:0045944; GO:0048156; GO:2000378	Aatf	59,482	Q9JKX4	GA
Q8BMP6	ACBD3	56.664	53.453	Q8BMP6	Input	6.77236960852309	FALSE	55.0585	1.74082437540826	a	Hepatocyte	Golgi resident protein GCP60 (Acyl-CoA-binding domain-containing protein 3) (Golgi complex-associated protein 1) (GOCAP1) (Golgi phosphoprotein 1) (GOLPH1) (PBR- and PKA-associated protein 7) (Peripheral benzodiazepine receptor-associated protein PAP7)	GCP60_MOUSE	SUBCELLULAR LOCATION: Golgi apparatus membrane {ECO:0000269|PubMed:12711385}; Peripheral membrane protein {ECO:0000269|PubMed:12711385}; Cytoplasmic side {ECO:0000269|PubMed:12711385}. Mitochondrion {ECO:0000269|PubMed:12711385}. Note=Also mitochondrial (via its interaction with PBR).	Golgi apparatus [GO:0005794]; Golgi membrane [GO:0000139]; mitochondrion [GO:0005739]; fatty-acyl-CoA binding [GO:0000062]; protein kinase A regulatory subunit binding [GO:0034237]; steroid biosynthetic process [GO:0006694]	GO:0000062; GO:0000139; GO:0005739; GO:0005794; GO:0006694; GO:0034237	Acbd3	60,181	Q8BMP6	GA
Q9CZW41	ACSL3	52.968	51.395	Q9CZW4	Input	6.65341253269918	FALSE	52.1815	1.71751655909459	a	Hepatocyte	Long-chain-fatty-acid--CoA ligase 3 (EC 6.2.1.3) (Long-chain acyl-CoA synthetase 3) (LACS 3)	ACSL3_MOUSE	SUBCELLULAR LOCATION: Mitochondrion outer membrane {ECO:0000250}; Single-pass type III membrane protein {ECO:0000250}. Peroxisome membrane {ECO:0000250}; Single-pass type III membrane protein {ECO:0000250}. Microsome membrane {ECO:0000250}; Single-pass type III membrane protein {ECO:0000250}. Endoplasmic reticulum membrane {ECO:0000250}; Single-pass type III membrane protein {ECO:0000250}.	endoplasmic reticulum [GO:0005783]; endoplasmic reticulum membrane [GO:0005789]; Golgi apparatus [GO:0005794]; integral component of membrane [GO:0016021]; lipid droplet [GO:0005811]; mitochondrial outer membrane [GO:0005741]; perinuclear region of cytoplasm [GO:0048471]; peroxisomal membrane [GO:0005778]; ATP binding [GO:0005524]; decanoate-CoA ligase activity [GO:0102391]; long-chain fatty acid…	GO:0004467; GO:0005524; GO:0005741; GO:0005778; GO:0005783; GO:0005789; GO:0005794; GO:0005811; GO:0006633; GO:0007420; GO:0007584; GO:0014070; GO:0016021; GO:0019901; GO:0019904; GO:0034379; GO:0042998; GO:0044539; GO:0048471; GO:0051047; GO:0102391; GO:2001247	Acsl3	80,492	Q9CZW4	GA
O35598	ADAM10	23.315	22.936	O35598	Input	5.91294306694707	FALSE	23.1255	1.36409113146052	a	Hepatocyte	Disintegrin and metalloproteinase domain-containing protein 10 (ADAM 10) (EC 3.4.24.81) (Kuzbanian protein homolog) (Mammalian disintegrin-metalloprotease) (CD antigen CD156c)	ADA10_MOUSE	SUBCELLULAR LOCATION: Cell membrane {ECO:0000269|PubMed:26668317}; Single-pass type I membrane protein {ECO:0000255}. Golgi apparatus membrane {ECO:0000250|UniProtKB:O14672}; Single-pass type I membrane protein {ECO:0000305}. Note=Is localized in the plasma membrane but is predominantly expressed in the Golgi apparatus and in released membrane vesicles derived likely from the Golgi. {ECO:0000250|…	cell surface [GO:0009986]; cytoplasm [GO:0005737]; dendritic spine [GO:0043197]; extracellular space [GO:0005615]; Golgi apparatus [GO:0005794]; Golgi membrane [GO:0000139]; Golgi-associated vesicle [GO:0005798]; integral component of membrane [GO:0016021]; membrane [GO:0016020]; nucleus [GO:0005634]; perinuclear endoplasmic reticulum [GO:0097038]; plasma membrane [GO:0005886]; postsynaptic densi…	GO:0000139; GO:0001701; GO:0004175; GO:0004222; GO:0005615; GO:0005634; GO:0005737; GO:0005794; GO:0005798; GO:0005802; GO:0005886; GO:0006468; GO:0006509; GO:0006913; GO:0007162; GO:0007219; GO:0007220; GO:0008237; GO:0008284; GO:0009986; GO:0010820; GO:0014069; GO:0016020; GO:0016021; GO:0016485; GO:0017124; GO:0019901; GO:0030307; GO:0030335; GO:0034205; GO:0034612; GO:0042117; GO:0042169; GO:…	Adam10	83,968	O35598	GA
P312301	AIMP1	146.512	164.053	P31230	Input	7.17650653550113	TRUE	155.2825	2.1911225144428	b	Hepatocyte	Aminoacyl tRNA synthase complex-interacting multifunctional protein 1 (Multisynthase complex auxiliary component p43) [Cleaved into: Endothelial monocyte-activating polypeptide 2 (EMAP-2) (Endothelial monocyte-activating polypeptide II) (EMAP-II) (Small inducible cytokine subfamily E member 1)]	AIMP1_MOUSE	SUBCELLULAR LOCATION: Nucleus {ECO:0000250|UniProtKB:Q12904}. Cytoplasm, cytosol {ECO:0000250|UniProtKB:Q12904}. Secreted {ECO:0000269|PubMed:17001013, ECO:0000269|PubMed:9770485}. Endoplasmic reticulum {ECO:0000269|PubMed:17525271}. Golgi apparatus {ECO:0000269|PubMed:17525271}. Note=Enriched in secretory vesicles of pancreatic alpha cells and secreted from the pancreas in response to low glucos…	aminoacyl-tRNA synthetase multienzyme complex [GO:0017101]; cell surface [GO:0009986]; cytosol [GO:0005829]; endoplasmic reticulum [GO:0005783]; extracellular space [GO:0005615]; Golgi apparatus [GO:0005794]; methionyl glutamyl tRNA synthetase complex [GO:0017102]; nucleus [GO:0005634]; cytokine activity [GO:0005125]; GTPase binding [GO:0051020]; protein homodimerization activity [GO:0042803]; tR…	GO:0000049; GO:0001525; GO:0001937; GO:0005125; GO:0005615; GO:0005634; GO:0005783; GO:0005794; GO:0005829; GO:0006418; GO:0006915; GO:0006954; GO:0007155; GO:0007267; GO:0009986; GO:0017101; GO:0017102; GO:0042803; GO:0050900; GO:0051020; GO:0070094	Aimp1	33,997	P31230	GA
Q9DBR0	AKAP8	29.804	39.359	Q9DBR0	Input	6.88832279307166	FALSE	34.5815	1.5388438272142	a	Hepatocyte	A-kinase anchor protein 8 (AKAP-8) (A-kinase anchor protein 95 kDa) (AKAP 95)	AKAP8_MOUSE	SUBCELLULAR LOCATION: Nucleus matrix {ECO:0000269|PubMed:16751186}. Nucleus, nucleolus {ECO:0000250|UniProtKB:O43823}. Cytoplasm {ECO:0000269|PubMed:19531803}. Note=Associated with the nuclear matrix. Redistributed and detached from condensed chromatin during mitosis (By similarity). Localizes specifically to the vicinity of the meiotic spindle in metaphase II oocytes. {ECO:0000250|UniProtKB:O438…	condensed chromosome [GO:0000793]; female pronucleus [GO:0001939]; Golgi apparatus [GO:0005794]; mitochondrion [GO:0005739]; nuclear chromatin [GO:0000790]; nuclear matrix [GO:0016363]; nucleolus [GO:0005730]; nucleoplasm [GO:0005654]; nucleus [GO:0005634]; chromatin binding [GO:0003682]; DNA binding [GO:0003677]; double-stranded DNA binding [GO:0003690]; histone deacetylase binding [GO:0042826];…	GO:0000790; GO:0000793; GO:0001939; GO:0003677; GO:0003682; GO:0003690; GO:0005634; GO:0005654; GO:0005730; GO:0005739; GO:0005794; GO:0006351; GO:0006355; GO:0007076; GO:0008270; GO:0015031; GO:0016363; GO:0031065; GO:0032720; GO:0033127; GO:0034237; GO:0042826; GO:0044839; GO:0045087; GO:0051059; GO:0071222; GO:0071380	Akap8	76,294	Q9DBR0	GA
Q70FJ1	AKAP9	30.422	32.267	Q70FJ1	Input	4.85215561557927	FALSE	31.3445	1.49616134646807	a	Hepatocyte	A-kinase anchor protein 9 (AKAP-9) (Protein kinase A-anchoring protein 9) (PRKA9)	AKAP9_MOUSE	SUBCELLULAR LOCATION: Golgi apparatus {ECO:0000250|UniProtKB:Q99996}. Cytoplasm {ECO:0000250|UniProtKB:Q99996}. Cytoplasm, cytoskeleton, microtubule organizing center, centrosome {ECO:0000250|UniProtKB:Q99996}. Note=Cytoplasmic in parietal cells. Recruited to the Golgi apparatus by GM130/GOLGA2. Localization at the centrosome versus Golgi apparatus may be cell type-dependent. Recruited to the cen…	centrosome [GO:0005813]; ciliary basal body [GO:0036064]; cytoplasm [GO:0005737]; dendritic branch [GO:0044307]; Golgi apparatus [GO:0005794]; Golgi stack [GO:0005795]; neuronal cell body [GO:0043025]; pericentriolar material [GO:0000242]; synaptic membrane [GO:0097060]; protein kinase A regulatory subunit binding [GO:0034237]; protein-containing complex scaffold activity [GO:0032947]; maintenanc…	GO:0000242; GO:0005737; GO:0005794; GO:0005795; GO:0005813; GO:0007020; GO:0007165; GO:0007194; GO:0007283; GO:0032947; GO:0034237; GO:0036064; GO:0043025; GO:0044307; GO:0051661; GO:0060009; GO:0097060; GO:1903358	Akap9	436,214	Q70FJ1	GA
Q8CG76	AKR7A2	312.203	474.181	Q8CG76	Input	6.74527369351787	FALSE	393.192	2.59460467296681	a	Hepatocyte	Aflatoxin B1 aldehyde reductase member 2 (EC 1.1.1.n11) (Succinic semialdehyde reductase) (SSA reductase)	ARK72_MOUSE	SUBCELLULAR LOCATION: Golgi apparatus {ECO:0000250}. Cytoplasm {ECO:0000250}.	cytosol [GO:0005829]; Golgi apparatus [GO:0005794]; mitochondrion [GO:0005739]; alditol:NADP+ 1-oxidoreductase activity [GO:0004032]; phenanthrene-9,10-epoxide hydrolase activity [GO:0019119]; daunorubicin metabolic process [GO:0044597]; doxorubicin metabolic process [GO:0044598]	GO:0004032; GO:0005739; GO:0005794; GO:0005829; GO:0019119; GO:0044597; GO:0044598	Akr7a2	40,612	Q8CG76	GA
O35643	AP1B1	67.13	60.314	O35643	Input	7.27596817440362	FALSE	63.722	1.80428939825484	a	Hepatocyte	AP-1 complex subunit beta-1 (Adaptor protein complex AP-1 subunit beta-1) (Adaptor-related protein complex 1 subunit beta-1) (Beta-1-adaptin) (Beta-adaptin 1) (Clathrin assembly protein complex 1 beta large chain) (Golgi adaptor HA1/AP1 adaptin beta subunit)	AP1B1_MOUSE	SUBCELLULAR LOCATION: Cytoplasmic vesicle, clathrin-coated vesicle membrane {ECO:0000250}; Peripheral membrane protein {ECO:0000250}; Cytoplasmic side {ECO:0000250}. Golgi apparatus {ECO:0000250}. Note=Component of the coat surrounding the cytoplasmic face of coated vesicles located at the Golgi complex. {ECO:0000250}.	clathrin adaptor complex [GO:0030131]; clathrin-coated vesicle membrane [GO:0030665]; cytosol [GO:0005829]; Golgi apparatus [GO:0005794]; intracellular membrane-bounded organelle [GO:0043231]; trans-Golgi network [GO:0005802]; clathrin binding [GO:0030276]; protein kinase binding [GO:0019901]; clathrin coat assembly [GO:0048268]; determination of left/right symmetry [GO:0007368]; heart developmen…	GO:0005794; GO:0005802; GO:0005829; GO:0006886; GO:0007368; GO:0007507; GO:0016192; GO:0019901; GO:0030131; GO:0030276; GO:0030665; GO:0043231; GO:0048268	Ap1b1	103,935	O35643	GA
P22892	AP1G1	79.567	81.832	P22892	Input	6.89494970339536	FALSE	80.6995	1.90687084391769	a	Hepatocyte	AP-1 complex subunit gamma-1 (Adaptor protein complex AP-1 subunit gamma-1) (Adaptor-related protein complex 1 subunit gamma-1) (Clathrin assembly protein complex 1 gamma-1 large chain) (Gamma-adaptin) (Gamma1-adaptin) (Golgi adaptor HA1/AP1 adaptin subunit gamma-1)	AP1G1_MOUSE	SUBCELLULAR LOCATION: Golgi apparatus. Cytoplasmic vesicle, clathrin-coated vesicle membrane; Peripheral membrane protein; Cytoplasmic side. Note=Component of the coat surrounding the cytoplasmic face of coated vesicles located at the Golgi complex.	AP-1 adaptor complex [GO:0030121]; clathrin-coated vesicle [GO:0030136]; cytosol [GO:0005829]; Golgi apparatus [GO:0005794]; intracellular membrane-bounded organelle [GO:0043231]; microtubule cytoskeleton [GO:0015630]; perinuclear region of cytoplasm [GO:0048471]; recycling endosome [GO:0055037]; trans-Golgi network [GO:0005802]; collagen binding [GO:0005518]; GTP-dependent protein binding [GO:00…	GO:0000226; GO:0005518; GO:0005794; GO:0005802; GO:0005829; GO:0006886; GO:0008022; GO:0015630; GO:0016192; GO:0017137; GO:0019894; GO:0030121; GO:0030136; GO:0030742; GO:0035646; GO:0043231; GO:0043323; GO:0045954; GO:0048471; GO:0055037; GO:0090160	Ap1g1	91,350	P22892	GA
P61967	AP1S1	175.022	237.404	P61967	Input	6.61263829071301	FALSE	206.213	2.31431604043489	a	Hepatocyte	AP-1 complex subunit sigma-1A (Adaptor protein complex AP-1 subunit sigma-1A) (Adaptor-related protein complex 1 subunit sigma-1A) (Clathrin assembly protein complex 1 sigma-1A small chain) (Clathrin coat assembly protein AP19) (Golgi adaptor HA1/AP1 adaptin sigma-1A subunit) (HA1 19 kDa subunit) (Sigma 1a subunit of AP-1 clathrin) (Sigma-adaptin 1A) (Sigma1A-adaptin)	AP1S1_MOUSE	SUBCELLULAR LOCATION: Golgi apparatus. Cytoplasmic vesicle membrane; Peripheral membrane protein; Cytoplasmic side. Membrane, clathrin-coated pit. Note=Component of the coat surrounding the cytoplasmic face of coated vesicles located at the Golgi complex.	AP-1 adaptor complex [GO:0030121]; clathrin-coated pit [GO:0005905]; cytosol [GO:0005829]; Golgi apparatus [GO:0005794]; intracellular membrane-bounded organelle [GO:0043231]; terminal bouton [GO:0043195]; trans-Golgi network [GO:0005802]; protein transporter activity [GO:0008565]; intracellular protein transport [GO:0006886]; response to virus [GO:0009615]; retrograde transport, endosome to Golg…	GO:0005794; GO:0005802; GO:0005829; GO:0005905; GO:0006886; GO:0008565; GO:0009615; GO:0016192; GO:0030121; GO:0042147; GO:0043195; GO:0043231	Ap1s1	18,733	P61967	GA
Q5XJY51	ARCN1	93.86	101.285	Q5XJY5	Input	7.34327838442114	FALSE	97.5725	1.98932743261417	a	Hepatocyte	Coatomer subunit delta (Archain) (Delta-coat protein) (Delta-COP)	COPD_MOUSE	SUBCELLULAR LOCATION: Cytoplasm {ECO:0000250}. Golgi apparatus membrane {ECO:0000250}; Peripheral membrane protein {ECO:0000250}; Cytoplasmic side {ECO:0000250}. Cytoplasmic vesicle, COPI-coated vesicle membrane {ECO:0000250}; Peripheral membrane protein {ECO:0000250}; Cytoplasmic side {ECO:0000250}. Note=The coatomer is cytoplasmic or polymerized on the cytoplasmic side of the Golgi, as well as …	COPI vesicle coat [GO:0030126]; COPI-coated vesicle [GO:0030137]; endoplasmic reticulum [GO:0005783]; Golgi apparatus [GO:0005794]; Golgi membrane [GO:0000139]; adult locomotory behavior [GO:0008344]; cerebellar Purkinje cell layer maturation [GO:0021691]; Golgi vesicle transport [GO:0048193]; pigmentation [GO:0043473]; protein transport [GO:0015031]; retrograde vesicle-mediated transport, Golgi …	GO:0000139; GO:0005783; GO:0005794; GO:0006890; GO:0008344; GO:0015031; GO:0021691; GO:0030126; GO:0030137; GO:0043473; GO:0048193	Arcn1	57,229	Q5XJY5	GA
P61750	ARF4	139.131	151.366	P61750	Input	7.26224813423739	FALSE	145.2485	2.16211165607038	a	Hepatocyte	ADP-ribosylation factor 4	ARF4_MOUSE	SUBCELLULAR LOCATION: Golgi apparatus. Membrane {ECO:0000250|UniProtKB:P18085}; Lipid-anchor {ECO:0000250|UniProtKB:P18085}.	cytoplasm [GO:0005737]; cytosol [GO:0005829]; dendritic spine [GO:0043197]; Golgi apparatus [GO:0005794]; plasma membrane [GO:0005886]; ruffle membrane [GO:0032587]; epidermal growth factor receptor binding [GO:0005154]; GTP binding [GO:0005525]; activation of phospholipase D activity [GO:0031584]; apical protein localization [GO:0045176]; brain development [GO:0007420]; cell migration [GO:001647…	GO:0005154; GO:0005525; GO:0005737; GO:0005794; GO:0005829; GO:0005886; GO:0006471; GO:0006890; GO:0007173; GO:0007420; GO:0007612; GO:0015031; GO:0016477; GO:0031584; GO:0032587; GO:0043066; GO:0043197; GO:0045176; GO:0045197; GO:0045944; GO:0048678; GO:0060996; GO:0061512; GO:2000377	Arf4	20,397	P61750	GA
P84084	ARF5	162.685	348.396	P84084	Input	7.51273281148428	FALSE	255.5405	2.40745974021488	a	Hepatocyte	ADP-ribosylation factor 5	ARF5_MOUSE	SUBCELLULAR LOCATION: Golgi apparatus. Cytoplasm, perinuclear region {ECO:0000250}. Membrane {ECO:0000250|UniProtKB:P84085}; Lipid-anchor {ECO:0000250|UniProtKB:P84085}.	cytoplasm [GO:0005737]; Golgi apparatus [GO:0005794]; perinuclear region of cytoplasm [GO:0048471]; plasma membrane [GO:0005886]; GTP binding [GO:0005525]; protein transport [GO:0015031]; retrograde vesicle-mediated transport, Golgi to ER [GO:0006890]	GO:0005525; GO:0005737; GO:0005794; GO:0005886; GO:0006890; GO:0015031; GO:0048471	Arf5	20,530	P84084	GA
P62331	ARF6	341.05	364.162	P62331	Input	7.08345746805689	FALSE	352.606	2.54728969805043	a	Hepatocyte	ADP-ribosylation factor 6	ARF6_MOUSE	SUBCELLULAR LOCATION: Cytoplasm, cytosol {ECO:0000250|UniProtKB:P62330}. Cell membrane {ECO:0000269|PubMed:29420262}; Lipid-anchor {ECO:0000250|UniProtKB:P62330}. Endosome membrane; Lipid-anchor {ECO:0000250|UniProtKB:P62330}. Recycling endosome membrane {ECO:0000305}; Lipid-anchor {ECO:0000305}. Cell projection, filopodium membrane; Lipid-anchor. Cell projection, ruffle {ECO:0000250|UniProtKB:P6…	cell cortex [GO:0005938]; cleavage furrow [GO:0032154]; cytoplasm [GO:0005737]; cytosol [GO:0005829]; early endosome [GO:0005769]; endocytic vesicle [GO:0030139]; endosome [GO:0005768]; filopodium membrane [GO:0031527]; Flemming body [GO:0090543]; Golgi apparatus [GO:0005794]; myelin sheath [GO:0043209]; plasma membrane [GO:0005886]; recycling endosome [GO:0055037]; recycling endosome membrane [G…	GO:0001726; GO:0001889; GO:0003924; GO:0005525; GO:0005737; GO:0005768; GO:0005769; GO:0005794; GO:0005829; GO:0005886; GO:0005938; GO:0007049; GO:0015031; GO:0030139; GO:0030838; GO:0030866; GO:0031527; GO:0031996; GO:0032154; GO:0032456; GO:0033028; GO:0034143; GO:0034394; GO:0035020; GO:0036010; GO:0043209; GO:0047485; GO:0051301; GO:0051489; GO:0055037; GO:0055038; GO:0060998; GO:0090162; GO:…	Arf6	20,082	P62331	GA
Q9D8S3	ARFGAP3	41.979	41.176	Q9D8S3	Input	5.98626250538545	FALSE	41.5775	1.61885837222859	a	Hepatocyte	ADP-ribosylation factor GTPase-activating protein 3 (ARF GAP 3)	ARFG3_MOUSE	SUBCELLULAR LOCATION: Cytoplasm {ECO:0000250}. Golgi apparatus membrane {ECO:0000250}; Peripheral membrane protein {ECO:0000250}; Cytoplasmic side {ECO:0000250}. Note=Also found on peripheral punctate structures likely to be endoplasmic reticulum-Golgi intermediate compartment. {ECO:0000250}.	cytosol [GO:0005829]; Golgi apparatus [GO:0005794]; Golgi membrane [GO:0000139]; GTPase activator activity [GO:0005096]; metal ion binding [GO:0046872]; protein secretion [GO:0009306]; vesicle-mediated transport [GO:0016192]	GO:0000139; GO:0005096; GO:0005794; GO:0005829; GO:0009306; GO:0016192; GO:0046872	Arfgap3	57,456	Q9D8S3	GA
P61211	ARL1	81.182	86.991	P61211	Input	7.03223874811798	FALSE	84.0865	1.92472627586774	a	Hepatocyte	ADP-ribosylation factor-like protein 1	ARL1_MOUSE	SUBCELLULAR LOCATION: Golgi apparatus membrane {ECO:0000250}; Peripheral membrane protein {ECO:0000250}; Cytoplasmic side {ECO:0000250}. Membrane {ECO:0000250|UniProtKB:P40616}; Lipid-anchor {ECO:0000250|UniProtKB:P40616}.	cytoplasm [GO:0005737]; cytosol [GO:0005829]; Golgi apparatus [GO:0005794]; Golgi membrane [GO:0000139]; trans-Golgi network [GO:0005802]; enzyme activator activity [GO:0008047]; GTP binding [GO:0005525]; GTPase activity [GO:0003924]; metal ion binding [GO:0046872]; protein domain specific binding [GO:0019904]; activation of phospholipase D activity [GO:0031584]; Golgi organization [GO:0007030]; …	GO:0000139; GO:0003924; GO:0005525; GO:0005737; GO:0005794; GO:0005802; GO:0005829; GO:0007030; GO:0008047; GO:0009404; GO:0019904; GO:0031584; GO:0034067; GO:0042147; GO:0046872; GO:0048193	Arl1	20,412	P61211	GA
P50429	ARSB	163.775	134.63	P50429	Input	6.0579164546071	FALSE	149.2025	2.17377610012799	a	Hepatocyte	Arylsulfatase B (ASB) (EC 3.1.6.12) (N-acetylgalactosamine-4-sulfatase) (G4S)	ARSB_MOUSE	SUBCELLULAR LOCATION: Lysosome {ECO:0000269|PubMed:19536613}. Cell surface {ECO:0000269|PubMed:19536613}.	cell surface [GO:0009986]; Golgi apparatus [GO:0005794]; lysosome [GO:0005764]; mitochondrion [GO:0005739]; rough endoplasmic reticulum [GO:0005791]; arylsulfatase activity [GO:0004065]; metal ion binding [GO:0046872]; N-acetylgalactosamine-4-sulfatase activity [GO:0003943]; sulfuric ester hydrolase activity [GO:0008484]; anterior head development [GO:0097065]; autophagy [GO:0006914]; central ner…	GO:0003943; GO:0004065; GO:0005739; GO:0005764; GO:0005791; GO:0005794; GO:0006914; GO:0007417; GO:0007584; GO:0008484; GO:0009268; GO:0009986; GO:0010632; GO:0010976; GO:0043627; GO:0046872; GO:0051597; GO:0061580; GO:0097065	Arsb	59,647	P50429	GA
Q8VDN21	ATP1A1	66.656	63.129	Q8VDN2	Input	7.33202477420444	FALSE	64.8925	1.81219450578597	a	Hepatocyte	Sodium/potassium-transporting ATPase subunit alpha-1 (Na(+)/K(+) ATPase alpha-1 subunit) (EC 3.6.3.9) (Sodium pump subunit alpha-1)	AT1A1_MOUSE	SUBCELLULAR LOCATION: Cell membrane, sarcolemma {ECO:0000250|UniProtKB:P05023}; Multi-pass membrane protein {ECO:0000255}.	apical plasma membrane [GO:0016324]; basolateral plasma membrane [GO:0016323]; caveola [GO:0005901]; endoplasmic reticulum [GO:0005783]; endosome [GO:0005768]; Golgi apparatus [GO:0005794]; integral component of membrane [GO:0016021]; intercalated disc [GO:0014704]; membrane [GO:0016020]; membrane raft [GO:0045121]; myelin sheath [GO:0043209]; plasma membrane [GO:0005886]; postsynaptic density [G…	GO:0002026; GO:0002028; GO:0005391; GO:0005524; GO:0005768; GO:0005783; GO:0005794; GO:0005886; GO:0005890; GO:0005901; GO:0006813; GO:0006814; GO:0006883; GO:0008217; GO:0010107; GO:0014069; GO:0014704; GO:0016020; GO:0016021; GO:0016323; GO:0016324; GO:0016791; GO:0019901; GO:0019904; GO:0030007; GO:0030315; GO:0030506; GO:0030955; GO:0031402; GO:0031947; GO:0032991; GO:0036376; GO:0042383; GO:…	Atp1a1	112,982	Q8VDN2	GA
Q9Z1G4	ATP6V0A1	48	49.603	Q9Z1G4	Input	5.76218548344741	FALSE	48.8015	1.68843317101319	a	Hepatocyte	V-type proton ATPase 116 kDa subunit a isoform 1 (V-ATPase 116 kDa isoform a1) (Clathrin-coated vesicle/synaptic vesicle proton pump 116 kDa subunit) (Vacuolar adenosine triphosphatase subunit Ac116) (Vacuolar proton pump subunit 1) (Vacuolar proton translocating ATPase 116 kDa subunit a isoform 1)	VPP1_MOUSE	SUBCELLULAR LOCATION: Cytoplasmic vesicle membrane; Multi-pass membrane protein. Melanosome {ECO:0000250}. Note=Coated vesicle.	cytoplasm [GO:0005737]; cytosol [GO:0005829]; Golgi apparatus [GO:0005794]; integral component of synaptic vesicle membrane [GO:0030285]; intracellular membrane-bounded organelle [GO:0043231]; melanosome [GO:0042470]; nuclear speck [GO:0016607]; plasma membrane [GO:0005886]; synaptic vesicle [GO:0008021]; terminal bouton [GO:0043195]; vacuolar proton-transporting V-type ATPase complex [GO:0016471…	GO:0000220; GO:0005737; GO:0005794; GO:0005829; GO:0005886; GO:0007035; GO:0008021; GO:0015986; GO:0015991; GO:0016241; GO:0016471; GO:0016607; GO:0030285; GO:0042470; GO:0043195; GO:0043231; GO:0046961; GO:0051117; GO:0070072; GO:1901998	Atp6v0a1	96,467	Q9Z1G4	GA
Q9JKK8	ATR	23.971	21.572	Q9JKK8	Input	7.2417187696868	FALSE	22.7715	1.3573916393225	a	Hepatocyte	Serine/threonine-protein kinase ATR (EC 2.7.11.1) (Ataxia telangiectasia and Rad3-related protein)	ATR_MOUSE	SUBCELLULAR LOCATION: Nucleus {ECO:0000250}. Chromosome {ECO:0000269|PubMed:22549958, ECO:0000269|PubMed:23039116, ECO:0000269|PubMed:8843195}. Note=Recruited to chromatin during S-phase. Redistributes to discrete nuclear foci upon DNA damage, hypoxia or replication fork stalling (By similarity). {ECO:0000250|UniProtKB:Q13535}.	chromosome [GO:0005694]; Golgi apparatus [GO:0005794]; nucleoplasm [GO:0005654]; nucleus [GO:0005634]; PML body [GO:0016605]; XY body [GO:0001741]; ATP binding [GO:0005524]; DNA binding [GO:0003677]; MutLalpha complex binding [GO:0032405]; MutSalpha complex binding [GO:0032407]; protein kinase activity [GO:0004672]; protein serine/threonine kinase activity [GO:0004674]; cellular response to DNA d…	GO:0000077; GO:0001741; GO:0003677; GO:0004672; GO:0004674; GO:0005524; GO:0005634; GO:0005654; GO:0005694; GO:0005794; GO:0006281; GO:0006468; GO:0006974; GO:0007566; GO:0008156; GO:0016605; GO:0018105; GO:0032212; GO:0032405; GO:0032407; GO:0034644; GO:0043393; GO:0043517; GO:0046777; GO:0051276; GO:0070198; GO:0071480; GO:0090399; GO:0097694; GO:1904884	Atr	300,224	Q9JKK8	GA
O70305	ATXN2	44.907	45.134	O70305	Input	6.69152422905585	FALSE	45.0205	1.65341031398825	a	Hepatocyte	Ataxin-2 (Spinocerebellar ataxia type 2 protein homolog)	ATX2_MOUSE	SUBCELLULAR LOCATION: Cytoplasm {ECO:0000269|PubMed:9668173}.	cytoplasm [GO:0005737]; cytoplasmic stress granule [GO:0010494]; cytosol [GO:0005829]; Golgi apparatus [GO:0005794]; perinuclear region of cytoplasm [GO:0048471]; polysome [GO:0005844]; ribonucleoprotein complex [GO:1990904]; trans-Golgi network [GO:0005802]; epidermal growth factor receptor binding [GO:0005154]; protein C-terminus binding [GO:0008022]; RNA binding [GO:0003723]; cerebellar Purkin…	GO:0002091; GO:0003723; GO:0005154; GO:0005737; GO:0005794; GO:0005802; GO:0005829; GO:0005844; GO:0008022; GO:0010494; GO:0010603; GO:0021702; GO:0033962; GO:0034063; GO:0040015; GO:0048471; GO:0048812; GO:0048872; GO:0050905; GO:1990904	Atxn2	136,485	O70305	GA
P01887	B2M	15.172	14.855	P01887	Input	6.72166340811425	FALSE	15.0135	1.17648194830559	a	Hepatocyte	Beta-2-microglobulin	B2MG_MOUSE	SUBCELLULAR LOCATION: Secreted.	cytosol [GO:0005829]; external side of plasma membrane [GO:0009897]; extracellular space [GO:0005615]; Golgi apparatus [GO:0005794]; HFE-transferrin receptor complex [GO:1990712]; MHC class I protein complex [GO:0042612]; phagocytic vesicle membrane [GO:0030670]; plasma membrane [GO:0005886]; identical protein binding [GO:0042802]; antigen processing and presentation of endogenous peptide antigen…	GO:0001916; GO:0002237; GO:0002481; GO:0002726; GO:0005615; GO:0005794; GO:0005829; GO:0005886; GO:0006826; GO:0006955; GO:0006968; GO:0009897; GO:0010977; GO:0019885; GO:0030670; GO:0032092; GO:0033077; GO:0033216; GO:0042026; GO:0042493; GO:0042612; GO:0042802; GO:0045646; GO:0046686; GO:0048260; GO:0055072; GO:0071281; GO:0071283; GO:1900121; GO:1900122; GO:1900390; GO:1904434; GO:1904437; GO:…	B2m	13,779	P01887	GA
Q8BKX1	BAIAP2	33.493	27.54	Q8BKX1	Input	6.32013402595024	FALSE	30.5165	1.4845347220138	a	Hepatocyte	Brain-specific angiogenesis inhibitor 1-associated protein 2 (BAI-associated protein 2) (BAI1-associated protein 2) (Insulin receptor substrate protein of 53 kDa) (IRSp53) (Insulin receptor substrate p53) (Insulin receptor tyrosine kinase 53 kDa substrate)	BAIP2_MOUSE	SUBCELLULAR LOCATION: Cytoplasm {ECO:0000250}. Membrane {ECO:0000250}; Peripheral membrane protein {ECO:0000250}. Cell projection, filopodium {ECO:0000250}. Cell projection, ruffle {ECO:0000250}. Cytoplasm, cytoskeleton {ECO:0000250}. Note=Detected throughout the cytoplasm in the absence of specific binding partners. Detected in filopodia and close to membrane ruffles. Recruited to actin pedestal…	actin cytoskeleton [GO:0015629]; cell-cell adherens junction [GO:0005913]; cytosol [GO:0005829]; dendritic shaft [GO:0043198]; dendritic spine [GO:0043197]; dendritic spine cytoplasm [GO:0061846]; excitatory synapse [GO:0060076]; filopodium [GO:0030175]; Golgi apparatus [GO:0005794]; microtubule [GO:0005874]; neuron projection [GO:0043005]; neuron projection branch point [GO:0061845]; neuron proj…	GO:0001221; GO:0001726; GO:0005791; GO:0005794; GO:0005829; GO:0005874; GO:0005886; GO:0005913; GO:0007009; GO:0007266; GO:0007420; GO:0008093; GO:0008286; GO:0008360; GO:0009617; GO:0010976; GO:0014069; GO:0015629; GO:0016358; GO:0030141; GO:0030165; GO:0030175; GO:0030838; GO:0032956; GO:0035418; GO:0042802; GO:0043005; GO:0043025; GO:0043197; GO:0043198; GO:0044306; GO:0048167; GO:0051017; GO:…	Baiap2	59,237	Q8BKX1	GA
Q8R2Q8	BST2	18.996	18.309	Q8R2Q8	Input	7.03338342052457	FALSE	18.6525	1.27073704866164	a	Hepatocyte	Bone marrow stromal antigen 2 (BST-2) (HM1.24 antigen) (CD antigen CD317)	BST2_MOUSE	SUBCELLULAR LOCATION: Golgi apparatus, trans-Golgi network. Cell membrane; Single-pass type II membrane protein. Cell membrane {ECO:0000250}; Lipid-anchor, GPI-anchor {ECO:0000250}. Late endosome {ECO:0000250}. Membrane raft {ECO:0000250}. Cytoplasm {ECO:0000250}. Apical cell membrane {ECO:0000250}. Note=Shuttles between the cell membrane, where it is present predominantly in membrane/lipid rafts…	anchored component of membrane [GO:0031225]; apical plasma membrane [GO:0016324]; cell surface [GO:0009986]; Golgi apparatus [GO:0005794]; integral component of membrane [GO:0016021]; intracellular [GO:0005622]; late endosome [GO:0005770]; membrane raft [GO:0045121]; plasma membrane [GO:0005886]; metalloendopeptidase inhibitor activity [GO:0008191]; defense response to virus [GO:0051607]; innate …	GO:0002737; GO:0005622; GO:0005770; GO:0005794; GO:0005886; GO:0008191; GO:0009615; GO:0009986; GO:0016021; GO:0016324; GO:0030308; GO:0030336; GO:0031225; GO:0032956; GO:0034341; GO:0035455; GO:0035456; GO:0045071; GO:0045087; GO:0045121; GO:0051607; GO:1901253	Bst2	19,152	Q8R2Q8	GA
P142111	CALR	164.473	159.191	P14211	Input	8.15632619261874	FALSE	161.832	2.20906440138825	a	Hepatocyte	Calreticulin (CRP55) (Calregulin) (Endoplasmic reticulum resident protein 60) (ERp60) (HACBP)	CALR_MOUSE	SUBCELLULAR LOCATION: Endoplasmic reticulum lumen {ECO:0000255|PROSITE-ProRule:PRU10138, ECO:0000269|PubMed:8418194}. Cytoplasmic granule {ECO:0000269|PubMed:8418194}. Sarcoplasmic reticulum lumen {ECO:0000250|UniProtKB:P28491}. Note=Associated with the lytic granules in the cytolytic T-lymphocytes.	acrosomal vesicle [GO:0001669]; cell surface [GO:0009986]; cytoplasm [GO:0005737]; cytosol [GO:0005829]; endoplasmic reticulum [GO:0005783]; endoplasmic reticulum lumen [GO:0005788]; endoplasmic reticulum quality control compartment [GO:0044322]; external side of plasma membrane [GO:0009897]; extracellular matrix [GO:0031012]; extracellular region [GO:0005576]; extracellular space [GO:0005615]; G…	GO:0000122; GO:0001669; GO:0002502; GO:0003729; GO:0005178; GO:0005506; GO:0005509; GO:0005576; GO:0005615; GO:0005634; GO:0005635; GO:0005737; GO:0005783; GO:0005788; GO:0005790; GO:0005794; GO:0005829; GO:0005844; GO:0006611; GO:0007283; GO:0008284; GO:0009897; GO:0009986; GO:0010595; GO:0010628; GO:0016020; GO:0016529; GO:0017148; GO:0030246; GO:0030866; GO:0031012; GO:0031625; GO:0032355; GO:…	Calr	47,995	P14211	GA
O358871	CALU	77.83	72.693	O35887	Input	7.64350844026558	FALSE	75.2615	1.87657286978017	a	Hepatocyte	Calumenin (Crocalbin)	CALU_MOUSE	SUBCELLULAR LOCATION: Endoplasmic reticulum membrane {ECO:0000250|UniProtKB:O43852}. Golgi apparatus {ECO:0000250|UniProtKB:O43852}. Secreted {ECO:0000250|UniProtKB:O43852}. Melanosome {ECO:0000250|UniProtKB:O43852}. Sarcoplasmic reticulum lumen {ECO:0000250|UniProtKB:O43852}.	endoplasmic reticulum [GO:0005783]; endoplasmic reticulum lumen [GO:0005788]; endoplasmic reticulum membrane [GO:0005789]; extracellular region [GO:0005576]; Golgi apparatus [GO:0005794]; intracellular membrane-bounded organelle [GO:0043231]; melanosome [GO:0042470]; sarcoplasmic reticulum lumen [GO:0033018]; calcium ion binding [GO:0005509]; enzyme binding [GO:0019899]; enzyme inhibitor activity…	GO:0004857; GO:0005509; GO:0005576; GO:0005783; GO:0005788; GO:0005789; GO:0005794; GO:0019899; GO:0033018; GO:0042470; GO:0043231	Calu	37,064	O35887	GA
Q6ZQ38	CAND1	241.711	274.116	Q6ZQ38	Input	7.47320498857645	FALSE	257.9135	2.41147407506566	a	Hepatocyte	Cullin-associated NEDD8-dissociated protein 1 (Cullin-associated and neddylation-dissociated protein 1) (p120 CAND1)	CAND1_MOUSE	SUBCELLULAR LOCATION: Cytoplasm {ECO:0000250}. Nucleus {ECO:0000250}. Note=Predominantly cytoplasmic. {ECO:0000250}.	cullin-RING ubiquitin ligase complex [GO:0031461]; cytoplasm [GO:0005737]; cytosol [GO:0005829]; Golgi apparatus [GO:0005794]; nucleoplasm [GO:0005654]; nucleus [GO:0005634]; ubiquitin ligase complex [GO:0000151]; TBP-class protein binding [GO:0017025]; cell differentiation [GO:0030154]; negative regulation of catalytic activity [GO:0043086]; positive regulation of RNA polymerase II transcription…	GO:0000151; GO:0005634; GO:0005654; GO:0005737; GO:0005794; GO:0005829; GO:0010265; GO:0016567; GO:0017025; GO:0030154; GO:0031461; GO:0043086; GO:0045893; GO:0045899	Cand1	136,332	Q6ZQ38	GA
O085291	CAPN2	102.546	119.131	O08529	Input	7.36944222544237	FALSE	110.8385	2.04469063975427	a	Hepatocyte	Calpain-2 catalytic subunit (EC 3.4.22.53) (80 kDa M-calpain subunit) (CALP80) (Calcium-activated neutral proteinase 2) (CANP 2) (Calpain M-type) (Calpain-2 large subunit) (Millimolar-calpain) (M-calpain)	CAN2_MOUSE	SUBCELLULAR LOCATION: Cytoplasm {ECO:0000250}. Cell membrane {ECO:0000250}. Note=Translocates to the plasma membrane upon Ca(2+) binding. {ECO:0000250}.	chromatin [GO:0000785]; cytoplasm [GO:0005737]; cytosol [GO:0005829]; dendrite [GO:0030425]; endoplasmic reticulum [GO:0005783]; Golgi apparatus [GO:0005794]; lysosome [GO:0005764]; membrane raft [GO:0045121]; nucleus [GO:0005634]; perinuclear endoplasmic reticulum [GO:0097038]; plasma membrane [GO:0005886]; pseudopodium [GO:0031143]; calcium ion binding [GO:0005509]; calcium-dependent cysteine-t…	GO:0000785; GO:0001666; GO:0001824; GO:0004198; GO:0005509; GO:0005634; GO:0005737; GO:0005764; GO:0005783; GO:0005794; GO:0005829; GO:0005886; GO:0006508; GO:0007520; GO:0008092; GO:0008233; GO:0016540; GO:0030425; GO:0031143; GO:0045121; GO:0046982; GO:0051493; GO:0051603; GO:0071230; GO:0097038	Capn2	79,872	O08529	GA
P242701	CAT	227.428	236.374	P24270	Input	7.12817333805377	FALSE	231.901	2.36530262140015	a	Hepatocyte	Catalase (EC 1.11.1.6)	CATA_MOUSE	SUBCELLULAR LOCATION: Peroxisome.	cytosol [GO:0005829]; endoplasmic reticulum [GO:0005783]; extracellular space [GO:0005615]; Golgi apparatus [GO:0005794]; intracellular membrane-bounded organelle [GO:0043231]; lysosome [GO:0005764]; mitochondrial intermembrane space [GO:0005758]; mitochondrion [GO:0005739]; peroxisomal membrane [GO:0005778]; peroxisome [GO:0005777]; plasma membrane [GO:0005886]; aminoacylase activity [GO:0004046…	GO:0000302; GO:0001657; GO:0001666; GO:0001822; GO:0004046; GO:0004096; GO:0005102; GO:0005615; GO:0005739; GO:0005758; GO:0005764; GO:0005777; GO:0005778; GO:0005783; GO:0005794; GO:0005829; GO:0005886; GO:0006641; GO:0006979; GO:0007568; GO:0008203; GO:0009060; GO:0009642; GO:0009650; GO:0010193; GO:0010288; GO:0014068; GO:0014823; GO:0014854; GO:0016209; GO:0016684; GO:0019899; GO:0020027; GO:…	Cat	59,795	P24270	GA
P498171	CAV1	90.922	76.131	P49817	Input	7.34489839353629	FALSE	83.5265	1.92182428360228	a	Hepatocyte	Caveolin-1	CAV1_MOUSE	SUBCELLULAR LOCATION: Golgi apparatus membrane {ECO:0000250}; Peripheral membrane protein {ECO:0000250}. Cell membrane {ECO:0000250}; Peripheral membrane protein {ECO:0000250}. Membrane, caveola {ECO:0000269|PubMed:19546242, ECO:0000269|PubMed:21610094}; Peripheral membrane protein {ECO:0000269|PubMed:21610094}. Membrane raft {ECO:0000250|UniProtKB:Q03135}. Golgi apparatus, trans-Golgi network {E…	acrosomal membrane [GO:0002080]; apical plasma membrane [GO:0016324]; basal plasma membrane [GO:0009925]; basolateral plasma membrane [GO:0016323]; caveola [GO:0005901]; cell cortex [GO:0005938]; cell surface [GO:0009986]; cilium [GO:0005929]; cytoplasm [GO:0005737]; cytoplasmic vesicle [GO:0031410]; cytosol [GO:0005829]; endoplasmic reticulum [GO:0005783]; endosome [GO:0005768]; focal adhesion […	GO:0000122; GO:0000139; GO:0000149; GO:0000188; GO:0001525; GO:0001570; GO:0001666; GO:0001937; GO:0001938; GO:0001960; GO:0002026; GO:0002080; GO:0002931; GO:0003057; GO:0005102; GO:0005198; GO:0005622; GO:0005737; GO:0005739; GO:0005768; GO:0005778; GO:0005783; GO:0005794; GO:0005811; GO:0005829; GO:0005886; GO:0005887; GO:0005901; GO:0005925; GO:0005929; GO:0005938; GO:0006641; GO:0006816; GO:…	Cav1	20,539	P49817	GA
Q8VDP6	CDIPT	10.11	183.643	Q8VDP6	Input	5.94492340539484	FALSE	96.8765	1.98621844002203	a	Hepatocyte	CDP-diacylglycerol--inositol 3-phosphatidyltransferase (EC 2.7.8.11) (Phosphatidylinositol synthase) (PI synthase) (PtdIns synthase)	CDIPT_MOUSE	SUBCELLULAR LOCATION: Endoplasmic reticulum membrane {ECO:0000250}; Multi-pass membrane protein {ECO:0000250}. Golgi apparatus membrane {ECO:0000250}; Multi-pass membrane protein {ECO:0000250}. Cell membrane {ECO:0000250}; Multi-pass membrane protein {ECO:0000250}. Membrane {ECO:0000250}.	endoplasmic reticulum membrane [GO:0005789]; Golgi apparatus [GO:0005794]; Golgi membrane [GO:0000139]; integral component of membrane [GO:0016021]; plasma membrane [GO:0005886]; alcohol binding [GO:0043178]; carbohydrate binding [GO:0030246]; CDP-diacylglycerol-inositol 3-phosphatidyltransferase activity [GO:0003881]; diacylglycerol binding [GO:0019992]; manganese ion binding [GO:0030145]; CDP-d…	GO:0000139; GO:0003881; GO:0005789; GO:0005794; GO:0005886; GO:0006661; GO:0016021; GO:0019992; GO:0030145; GO:0030246; GO:0043178; GO:0046341	Cdipt	23,599	Q8VDP6	GA
Q80TV8	CLASP1	32.087	36.207	Q80TV8	Input	6.36235710690513	TRUE	34.147	1.53335255455703	b	Hepatocyte	CLIP-associating protein 1 (Cytoplasmic linker-associated protein 1)	CLAP1_MOUSE	SUBCELLULAR LOCATION: Cytoplasm, cytoskeleton {ECO:0000250}. Cytoplasm, cytoskeleton, microtubule organizing center, centrosome {ECO:0000250}. Chromosome, centromere, kinetochore {ECO:0000250}. Cytoplasm, cytoskeleton, spindle {ECO:0000250}. Golgi apparatus, trans-Golgi network {ECO:0000250}. Note=Localizes to microtubule plus ends. Localizes to centrosomes, kinetochores and the mitotic spindle f…	basal cortex [GO:0045180]; cell cortex [GO:0005938]; centrosomal corona [GO:0031592]; centrosome [GO:0005813]; condensed chromosome kinetochore [GO:0000777]; cortical microtubule cytoskeleton [GO:0030981]; cytoplasmic microtubule [GO:0005881]; Golgi apparatus [GO:0005794]; kinetochore [GO:0000776]; kinetochore microtubule [GO:0005828]; spindle microtubule [GO:0005876]; dystroglycan binding [GO:00…	GO:0000226; GO:0000776; GO:0000777; GO:0001578; GO:0002162; GO:0005794; GO:0005813; GO:0005828; GO:0005876; GO:0005881; GO:0005938; GO:0006903; GO:0007020; GO:0007026; GO:0007030; GO:0007052; GO:0008017; GO:0010458; GO:0010470; GO:0010634; GO:0010717; GO:0030953; GO:0030981; GO:0031023; GO:0031111; GO:0031592; GO:0034453; GO:0040001; GO:0043515; GO:0045180; GO:0045921; GO:0051010; GO:0051294; GO:…	Clasp1	169,227	Q80TV8	GA
Q8BRT1	CLASP2	53.691	50.084	Q8BRT1	Input	5.83934654496977	TRUE	51.8875	1.71506274638658	b	Hepatocyte	CLIP-associating protein 2 (Cytoplasmic linker-associated protein 2)	CLAP2_MOUSE	SUBCELLULAR LOCATION: Cytoplasm, cytoskeleton {ECO:0000269|PubMed:11290329}. Cytoplasm, cytoskeleton, microtubule organizing center, centrosome. Chromosome, centromere, kinetochore. Cytoplasm, cytoskeleton, spindle. Cytoplasm, cytoskeleton, spindle pole. Golgi apparatus {ECO:0000269|PubMed:11290329}. Golgi apparatus, trans-Golgi network {ECO:0000250|UniProtKB:O75122}. Cell membrane {ECO:0000250|U…	axonal growth cone [GO:0044295]; basal cortex [GO:0045180]; cell cortex [GO:0005938]; cell leading edge [GO:0031252]; condensed chromosome kinetochore [GO:0000777]; cortical microtubule plus-end [GO:1903754]; cytoplasmic microtubule [GO:0005881]; cytosol [GO:0005829]; Golgi apparatus [GO:0005794]; microtubule [GO:0005874]; microtubule organizing center [GO:0005815]; plasma membrane [GO:0005886]; …	GO:0000226; GO:0000777; GO:0000922; GO:0002162; GO:0005794; GO:0005802; GO:0005815; GO:0005829; GO:0005874; GO:0005881; GO:0005886; GO:0005938; GO:0006903; GO:0007020; GO:0007026; GO:0007030; GO:0007052; GO:0007163; GO:0008017; GO:0010458; GO:0010470; GO:0010634; GO:0010717; GO:0016477; GO:0030516; GO:0031023; GO:0031110; GO:0031113; GO:0031252; GO:0032587; GO:0032886; GO:0032956; GO:0034453; GO:…	Clasp2	140,739	Q8BRT1	GA
Q99LI21	CLCC1	71.009	42.798	Q99LI2	Input	5.77036149724046	FALSE	56.9035	1.75513897964532	a	Hepatocyte	Chloride channel CLIC-like protein 1	CLCC1_MOUSE	SUBCELLULAR LOCATION: Membrane {ECO:0000305}; Multi-pass membrane protein {ECO:0000305}. Endoplasmic reticulum {ECO:0000250}. Golgi apparatus {ECO:0000250}. Nucleus {ECO:0000250}.	chloride channel complex [GO:0034707]; cytoplasm [GO:0005737]; endoplasmic reticulum [GO:0005783]; Golgi apparatus [GO:0005794]; intracellular membrane-bounded organelle [GO:0043231]; nucleus [GO:0005634]; chloride channel activity [GO:0005254]; chloride transport [GO:0006821]	GO:0005254; GO:0005634; GO:0005737; GO:0005783; GO:0005794; GO:0006821; GO:0034707; GO:0043231	Clcc1	60,621	Q99LI2	GA
Q99KN9	CLINT1	38.175	45.826	Q99KN9	Input	6.60313202591826	FALSE	42.0005	1.62325446053953	a	Hepatocyte	Clathrin interactor 1 (Enthoprotin) (Epsin-4) (Epsin-related protein) (EpsinR)	EPN4_MOUSE	SUBCELLULAR LOCATION: Cytoplasm {ECO:0000250}. Cytoplasm, perinuclear region {ECO:0000250}. Membrane {ECO:0000255|PROSITE-ProRule:PRU00243}; Peripheral membrane protein {ECO:0000250}. Cytoplasmic vesicle, clathrin-coated vesicle {ECO:0000250}. Note=Found throughout the cell, with the exception of the cell surface. Concentrated in the perinuclear region and associated with clathrin-coated vesicles…	clathrin-coated vesicle [GO:0030136]; Golgi apparatus [GO:0005794]; intracellular membrane-bounded organelle [GO:0043231]; membrane [GO:0016020]; nucleoplasm [GO:0005654]; perinuclear region of cytoplasm [GO:0048471]; cadherin binding [GO:0045296]; clathrin binding [GO:0030276]; lipid binding [GO:0008289]; clathrin coat assembly [GO:0048268]; endocytosis [GO:0006897]	GO:0005654; GO:0005794; GO:0006897; GO:0008289; GO:0016020; GO:0030136; GO:0030276; GO:0043231; GO:0045296; GO:0048268; GO:0048471	Clint1	68,513	Q99KN9	GA
Q8CI04	COG3	85.763	60.266	Q8CI04	Input	5.71058366379285	FALSE	73.0145	1.86340911552671	a	Hepatocyte	Conserved oligomeric Golgi complex subunit 3 (COG complex subunit 3) (Component of oligomeric Golgi complex 3)	COG3_MOUSE	SUBCELLULAR LOCATION: Golgi apparatus, Golgi stack membrane {ECO:0000250}; Peripheral membrane protein {ECO:0000250}. Note=Associated with the peripheral membrane of cis/medial cisternae. {ECO:0000250}.	cis-Golgi network [GO:0005801]; cytosol [GO:0005829]; Golgi apparatus [GO:0005794]; Golgi cisterna membrane [GO:0032580]; Golgi transport complex [GO:0017119]; plasma membrane [GO:0005886]; protein transporter activity [GO:0008565]; ER to Golgi vesicle-mediated transport [GO:0006888]; Golgi organization [GO:0007030]; intra-Golgi vesicle-mediated transport [GO:0006891]; intracellular protein trans…	GO:0005794; GO:0005801; GO:0005829; GO:0005886; GO:0006486; GO:0006886; GO:0006888; GO:0006890; GO:0006891; GO:0007030; GO:0008565; GO:0017119; GO:0032580; GO:0033365; GO:0050821	Cog3	93,283	Q8CI04	GA
Q9JIF7	COPB1	113.444	122.296	Q9JIF7	Input	7.32749216571386	FALSE	117.87	2.07140328353147	a	Hepatocyte	Coatomer subunit beta (Beta-coat protein) (Beta-COP)	COPB_MOUSE	SUBCELLULAR LOCATION: Cytoplasm {ECO:0000250|UniProtKB:P23514}. Golgi apparatus membrane {ECO:0000269|PubMed:16476741, ECO:0000269|PubMed:19587158, ECO:0000269|PubMed:7593324}; Peripheral membrane protein {ECO:0000250|UniProtKB:P53618}; Cytoplasmic side {ECO:0000305}. Cytoplasmic vesicle, COPI-coated vesicle membrane {ECO:0000269|PubMed:7593324}; Peripheral membrane protein {ECO:0000305}; Cytopla…	COPI vesicle coat [GO:0030126]; COPI-coated vesicle [GO:0030137]; cytosol [GO:0005829]; endoplasmic reticulum-Golgi intermediate compartment [GO:0005793]; Golgi apparatus [GO:0005794]; Golgi membrane [GO:0000139]; Golgi-associated vesicle [GO:0005798]; intracellular membrane-bounded organelle [GO:0043231]; plasma membrane [GO:0005886]; structural molecule activity [GO:0005198]; ER to Golgi vesicl…	GO:0000139; GO:0005198; GO:0005793; GO:0005794; GO:0005798; GO:0005829; GO:0005886; GO:0006886; GO:0006888; GO:0006890; GO:0006891; GO:0030126; GO:0030137; GO:0043231	Copb1	107,066	Q9JIF7	GA
O55029	COPB2	91.298	103.992	O55029	Input	7.30226272653888	FALSE	97.645	1.98965000975388	a	Hepatocyte	Coatomer subunit beta' (Beta'-coat protein) (Beta'-COP) (p102)	COPB2_MOUSE	SUBCELLULAR LOCATION: Cytoplasm, cytosol {ECO:0000269|PubMed:17360540}. Golgi apparatus membrane {ECO:0000250}; Peripheral membrane protein {ECO:0000250}; Cytoplasmic side {ECO:0000250}. Cytoplasmic vesicle, COPI-coated vesicle membrane {ECO:0000250}; Peripheral membrane protein {ECO:0000250}; Cytoplasmic side {ECO:0000250}. Note=The coatomer is cytoplasmic or polymerized on the cytoplasmic side …	COPI vesicle coat [GO:0030126]; cytosol [GO:0005829]; Golgi apparatus [GO:0005794]; Golgi membrane [GO:0000139]; protein kinase C binding [GO:0005080]; structural molecule activity [GO:0005198]; ER to Golgi vesicle-mediated transport [GO:0006888]; intra-Golgi vesicle-mediated transport [GO:0006891]; intracellular protein transport [GO:0006886]; retrograde vesicle-mediated transport, Golgi to ER […	GO:0000139; GO:0005080; GO:0005198; GO:0005794; GO:0005829; GO:0006886; GO:0006888; GO:0006890; GO:0006891; GO:0030126; GO:1901998	Copb2	102,449	O55029	GA
Q9QZE5	COPG1	106.153	123.305	Q9QZE5	Input	7.35687582119423	FALSE	114.729	2.05967320820713	a	Hepatocyte	Coatomer subunit gamma-1 (Gamma-1-coat protein) (Gamma-1-COP)	COPG1_MOUSE	SUBCELLULAR LOCATION: Cytoplasm, cytosol {ECO:0000269|PubMed:17360540}. Golgi apparatus membrane {ECO:0000269|PubMed:17360540}; Peripheral membrane protein {ECO:0000269|PubMed:17360540}; Cytoplasmic side {ECO:0000269|PubMed:17360540}. Cytoplasmic vesicle, COPI-coated vesicle membrane {ECO:0000250}; Peripheral membrane protein {ECO:0000250}; Cytoplasmic side {ECO:0000250}. Note=The coatomer is cyt…	COPI vesicle coat [GO:0030126]; cytosol [GO:0005829]; Golgi apparatus [GO:0005794]; Golgi membrane [GO:0000139]; structural molecule activity [GO:0005198]; establishment of Golgi localization [GO:0051683]; intracellular protein transport [GO:0006886]; organelle transport along microtubule [GO:0072384]; vesicle-mediated transport [GO:0016192]	GO:0000139; GO:0005198; GO:0005794; GO:0005829; GO:0006886; GO:0016192; GO:0030126; GO:0051683; GO:0072384	Copg1	97,513	Q9QZE5	GA
Q8R1S0	COQ6	85.19	79.948	Q8R1S0	Input	6.90065934601908	FALSE	82.569	1.91681702485131	a	Hepatocyte	Ubiquinone biosynthesis monooxygenase COQ6, mitochondrial (EC 1.14.13.-) (Coenzyme Q10 monooxygenase 6)	COQ6_MOUSE	SUBCELLULAR LOCATION: Mitochondrion inner membrane {ECO:0000255|HAMAP-Rule:MF_03193}; Peripheral membrane protein {ECO:0000255|HAMAP-Rule:MF_03193}; Matrix side {ECO:0000255|HAMAP-Rule:MF_03193}. Golgi apparatus {ECO:0000255|HAMAP-Rule:MF_03193, ECO:0000269|PubMed:21540551}. Cell projection {ECO:0000255|HAMAP-Rule:MF_03193}. Note=Localizes to cell processes and Golgi apparatus in podocytes. {ECO:…	cell projection [GO:0042995]; Golgi apparatus [GO:0005794]; mitochondrial inner membrane [GO:0005743]; mitochondrion [GO:0005739]; FAD binding [GO:0071949]; oxidoreductase activity, acting on paired donors, with incorporation or reduction of molecular oxygen, NAD(P)H as one donor, and incorporation of one atom of oxygen [GO:0016709]; ubiquinone biosynthetic process [GO:0006744]	GO:0005739; GO:0005743; GO:0005794; GO:0006744; GO:0016709; GO:0042995; GO:0071949	Coq6	51,393	Q8R1S0	GA
Q9CYA01	CRELD2	95.318	95.347	Q9CYA0	Input	6.37939291185455	FALSE	95.3325	1.97924098211235	a	Hepatocyte	Cysteine-rich with EGF-like domain protein 2	CREL2_MOUSE	SUBCELLULAR LOCATION: Secreted. Endoplasmic reticulum {ECO:0000250}.	endoplasmic reticulum [GO:0005783]; extracellular space [GO:0005615]; Golgi apparatus [GO:0005794]; calcium ion binding [GO:0005509]	GO:0005509; GO:0005615; GO:0005783; GO:0005794	Creld2	38,220	Q9CYA0	GA
Q91W50	CSDE1	30.566	37.071	Q91W50	Input	7.16093199139212	FALSE	33.8185	1.52915434080845	a	Hepatocyte	Cold shock domain-containing protein E1	CSDE1_MOUSE	SUBCELLULAR LOCATION: Cytoplasm {ECO:0000250}.	CRD-mediated mRNA stability complex [GO:0070937]; cytosol [GO:0005829]; Golgi apparatus [GO:0005794]; mitochondrial inner membrane [GO:0005743]; plasma membrane [GO:0005886]; DNA binding [GO:0003677]; RNA binding [GO:0003723]; nuclear-transcribed mRNA catabolic process, no-go decay [GO:0070966]; regulation of transcription, DNA-templated [GO:0006355]	GO:0003677; GO:0003723; GO:0005743; GO:0005794; GO:0005829; GO:0005886; GO:0006355; GO:0070937; GO:0070966	Csde1	88,791	Q91W50	GA
P26231	CTNNA1	23.375	22.393	P26231	Input	7.08835938273484	FALSE	22.884	1.35953193909363	a	Hepatocyte	Catenin alpha-1 (102 kDa cadherin-associated protein) (Alpha E-catenin) (CAP102)	CTNA1_MOUSE	SUBCELLULAR LOCATION: Cytoplasm, cytoskeleton. Cell junction, adherens junction. Cell membrane; Peripheral membrane protein; Cytoplasmic side. Cell junction. Note=Found at cell-cell boundaries and probably at cell-matrix boundaries.	acrosomal vesicle [GO:0001669]; actin cytoskeleton [GO:0015629]; adherens junction [GO:0005912]; catenin complex [GO:0016342]; cell junction [GO:0030054]; cell-cell adherens junction [GO:0005913]; cell-cell junction [GO:0005911]; cytoplasm [GO:0005737]; cytosol [GO:0005829]; flotillin complex [GO:0016600]; Golgi apparatus [GO:0005794]; intercalated disc [GO:0014704]; intracellular membrane-bounde…	GO:0001541; GO:0001669; GO:0005198; GO:0005737; GO:0005794; GO:0005829; GO:0005886; GO:0005911; GO:0005912; GO:0005913; GO:0005915; GO:0007015; GO:0007163; GO:0007406; GO:0007568; GO:0008013; GO:0008584; GO:0014704; GO:0015629; GO:0016264; GO:0016342; GO:0016600; GO:0017166; GO:0030027; GO:0030054; GO:0031103; GO:0034613; GO:0042127; GO:0042475; GO:0042802; GO:0043066; GO:0043231; GO:0043297; GO:…	Ctnna1	100,106	P26231	GA
Q60598	CTTN	45.742	40.922	Q60598	Input	7.19928004494144	TRUE	43.332	1.63680873447445	b	Hepatocyte	Src substrate cortactin	SRC8_MOUSE	SUBCELLULAR LOCATION: Cytoplasm, cytoskeleton. Cell projection, lamellipodium. Cell projection, ruffle. Cytoplasm, cell cortex. Cell projection {ECO:0000250|UniProtKB:Q66HL2}. Cell projection, podosome {ECO:0000250|UniProtKB:Q01406}. Cell projection, dendritic spine {ECO:0000250}. Cell projection, dendrite {ECO:0000250}. Cell membrane {ECO:0000250|UniProtKB:Q66HL2}; Peripheral membrane protein {E…	actin filament [GO:0005884]; cell cortex [GO:0005938]; cell junction [GO:0030054]; clathrin-coated pit [GO:0005905]; cortical cytoskeleton [GO:0030863]; cytoplasm [GO:0005737]; cytosol [GO:0005829]; dendritic spine [GO:0043197]; focal adhesion [GO:0005925]; Golgi apparatus [GO:0005794]; intracellular membrane-bounded organelle [GO:0043231]; lamellipodium [GO:0030027]; mitotic spindle midzone [GO:…	GO:0001726; GO:0002102; GO:0005522; GO:0005737; GO:0005794; GO:0005829; GO:0005884; GO:0005886; GO:0005905; GO:0005925; GO:0005938; GO:0006886; GO:0006898; GO:0006930; GO:0008076; GO:0030027; GO:0030041; GO:0030054; GO:0030516; GO:0030838; GO:0030863; GO:0031532; GO:0043197; GO:0043231; GO:0045296; GO:0045987; GO:0048041; GO:0048812; GO:0048870; GO:0070064; GO:0071933; GO:0097062; GO:0097581; GO:…	Cttn	61,250	Q60598	GA
Q9JLV5	CUL3	59.013	61.094	Q9JLV5	Input	7.10431363201721	TRUE	60.0535	1.7785383237521	b	Hepatocyte	Cullin-3 (CUL-3)	CUL3_MOUSE	SUBCELLULAR LOCATION: Nucleus {ECO:0000269|PubMed:10500095}. Golgi apparatus {ECO:0000269|PubMed:10500095}. Cell projection, cilium, flagellum {ECO:0000250|UniProtKB:Q13618}. Cytoplasm {ECO:0000250|UniProtKB:Q13618}. Note=Detected along the length of the sperm flagellum and in the cytoplasm of the germ cells. {ECO:0000250|UniProtKB:Q13618}.	Cul3-RING ubiquitin ligase complex [GO:0031463]; cullin-RING ubiquitin ligase complex [GO:0031461]; cytoplasm [GO:0005737]; Golgi apparatus [GO:0005794]; Golgi membrane [GO:0000139]; nucleus [GO:0005634]; polar microtubule [GO:0005827]; sperm flagellum [GO:0036126]; cyclin binding [GO:0030332]; Notch binding [GO:0005112]; POZ domain binding [GO:0031208]; protein heterodimerization activity [GO:00…	GO:0000122; GO:0000139; GO:0000209; GO:0000278; GO:0000902; GO:0001701; GO:0001831; GO:0004842; GO:0005112; GO:0005634; GO:0005737; GO:0005794; GO:0005827; GO:0006357; GO:0006511; GO:0006513; GO:0006888; GO:0007080; GO:0007229; GO:0007369; GO:0016055; GO:0016477; GO:0016567; GO:0017145; GO:0030030; GO:0030332; GO:0031145; GO:0031208; GO:0031398; GO:0031461; GO:0031463; GO:0031625; GO:0031648; GO:…	Cul3	88,948	Q9JLV5	GA
Q8K4L0	DDX54	38.675	31.111	Q8K4L0	Input	5.734223106858	FALSE	34.893	1.54273831044653	a	Hepatocyte	ATP-dependent RNA helicase DDX54 (EC 3.6.4.13) (DEAD box protein 54)	DDX54_MOUSE	SUBCELLULAR LOCATION: Nucleus, nucleolus {ECO:0000250}.	cytoplasm [GO:0005737]; Golgi apparatus [GO:0005794]; nucleolus [GO:0005730]; nucleus [GO:0005634]; ATP binding [GO:0005524]; ATP-dependent RNA helicase activity [GO:0004004]; estrogen receptor binding [GO:0030331]; RNA binding [GO:0003723]; signaling receptor binding [GO:0005102]; transcription corepressor activity [GO:0003714]; regulation of transcription, DNA-templated [GO:0006355]; RNA metabo…	GO:0003714; GO:0003723; GO:0004004; GO:0005102; GO:0005524; GO:0005634; GO:0005730; GO:0005737; GO:0005794; GO:0006351; GO:0006355; GO:0006396; GO:0010501; GO:0016070; GO:0030331	Ddx54	97,748	Q8K4L0	GA
A6H8H2	DENND4C	54.368	52.879	A6H8H2	Input	5.40429287144139	FALSE	53.6235	1.72935515692548	a	Hepatocyte	DENN domain-containing protein 4C	DEN4C_MOUSE	SUBCELLULAR LOCATION: Cytoplasmic vesicle membrane {ECO:0000269|PubMed:21454697}. Cell membrane {ECO:0000269|PubMed:21454697}. Cytoplasm, cytosol {ECO:0000269|PubMed:21454697}. Note=Associates with SLC2A4/GLUT4 storage vesicles.	cytoplasmic vesicle membrane [GO:0030659]; cytosol [GO:0005829]; Golgi apparatus [GO:0005794]; insulin-responsive compartment [GO:0032593]; intracellular membrane-bounded organelle [GO:0043231]; plasma membrane [GO:0005886]; retromer complex [GO:0030904]; Rab guanyl-nucleotide exchange factor activity [GO:0017112]; cellular response to insulin stimulus [GO:0032869]; protein localization to plasma…	GO:0005794; GO:0005829; GO:0005886; GO:0015031; GO:0017112; GO:0030659; GO:0030904; GO:0032593; GO:0032869; GO:0043231; GO:0072659	Dennd4c	211,458	A6H8H2	GA
Q811D01	DLG1	66.731	62.561	Q811D0	Input	6.14911961394098	FALSE	64.646	1.81054165788353	a	Hepatocyte	Disks large homolog 1 (Embryo-dlg/synapse-associated protein 97) (E-dlg/SAP97) (Synapse-associated protein 97) (SAP-97) (SAP97)	DLG1_MOUSE	SUBCELLULAR LOCATION: Membrane {ECO:0000250|UniProtKB:Q62696}; Peripheral membrane protein {ECO:0000250|UniProtKB:Q12959}. Basolateral cell membrane {ECO:0000250|UniProtKB:Q62696}. Endoplasmic reticulum membrane {ECO:0000250|UniProtKB:Q62696}. Cell junction, synapse, postsynaptic cell membrane, postsynaptic density {ECO:0000250|UniProtKB:Q62696}. Cell junction, synapse {ECO:0000250|UniProtKB:Q626…	apical plasma membrane [GO:0016324]; basal lamina [GO:0005605]; basal plasma membrane [GO:0009925]; basolateral plasma membrane [GO:0016323]; bicellular tight junction [GO:0005923]; cell junction [GO:0030054]; cell projection membrane [GO:0031253]; cell-cell adherens junction [GO:0005913]; cell-cell junction [GO:0005911]; cytoplasm [GO:0005737]; cytoplasmic side of plasma membrane [GO:0009898]; c…	GO:0000122; GO:0001657; GO:0001658; GO:0001771; GO:0001772; GO:0001935; GO:0002088; GO:0002369; GO:0004385; GO:0005605; GO:0005634; GO:0005737; GO:0005783; GO:0005789; GO:0005794; GO:0005829; GO:0005874; GO:0005886; GO:0005902; GO:0005911; GO:0005913; GO:0005923; GO:0007015; GO:0007268; GO:0008022; GO:0008104; GO:0008284; GO:0008360; GO:0009898; GO:0009925; GO:0014069; GO:0015459; GO:0016323; GO:…	Dlg1	100,120	Q811D0	GA
Q8K1M61	DNM1L	156.046	147.777	Q8K1M6	Input	7.22447556722319	FALSE	151.9115	2.18159065205564	a	Hepatocyte	Dynamin-1-like protein (EC 3.6.5.5) (Dynamin family member proline-rich carboxyl-terminal domain less) (Dymple) (Dynamin-related protein 1)	DNM1L_MOUSE	SUBCELLULAR LOCATION: Cytoplasm, cytosol. Golgi apparatus {ECO:0000250}. Endomembrane system; Peripheral membrane protein. Mitochondrion outer membrane; Peripheral membrane protein. Peroxisome {ECO:0000250}. Membrane, clathrin-coated pit {ECO:0000250}. Cytoplasmic vesicle, secretory vesicle, synaptic vesicle membrane {ECO:0000250}. Note=Mainly cytosolic. Translocated to the mitochondrial membrane…	brush border [GO:0005903]; cell junction [GO:0030054]; clathrin-coated pit [GO:0005905]; cytoplasm [GO:0005737]; cytosol [GO:0005829]; endoplasmic reticulum [GO:0005783]; Golgi apparatus [GO:0005794]; Golgi membrane [GO:0000139]; intracellular membrane-bounded organelle [GO:0043231]; microtubule [GO:0005874]; microtubule cytoskeleton [GO:0015630]; mitochondrial outer membrane [GO:0005741]; mitoch…	GO:0000139; GO:0000266; GO:0001836; GO:0003374; GO:0003924; GO:0005525; GO:0005737; GO:0005739; GO:0005741; GO:0005777; GO:0005783; GO:0005794; GO:0005829; GO:0005874; GO:0005903; GO:0005905; GO:0006897; GO:0007005; GO:0008017; GO:0008289; GO:0010637; GO:0010821; GO:0015630; GO:0016559; GO:0017137; GO:0030054; GO:0030276; GO:0030672; GO:0030742; GO:0031625; GO:0032459; GO:0032991; GO:0036466; GO:…	Dnm1l	82,658	Q8K1M6	GA
P39054	DNM2	75.991	94.117	P39054	Input	7.22499533881673	FALSE	85.054	1.92969474284075	a	Hepatocyte	Dynamin-2 (EC 3.6.5.5) (Dynamin UDNM)	DYN2_MOUSE	SUBCELLULAR LOCATION: Cytoplasm {ECO:0000250|UniProtKB:P50570}. Cytoplasm, cytoskeleton {ECO:0000250|UniProtKB:P50570}. Cell junction {ECO:0000250|UniProtKB:P39052}. Membrane, clathrin-coated pit {ECO:0000250|UniProtKB:P39052}. Cell junction, synapse, postsynaptic cell membrane, postsynaptic density {ECO:0000250|UniProtKB:P50570}. Cell junction, synapse {ECO:0000250|UniProtKB:P50570}. Midbody {EC…	cell junction [GO:0030054]; centrosome [GO:0005813]; clathrin-coated endocytic vesicle [GO:0045334]; clathrin-coated pit [GO:0005905]; cytoplasm [GO:0005737]; cytosol [GO:0005829]; endosome [GO:0005768]; Golgi apparatus [GO:0005794]; Golgi membrane [GO:0000139]; growth cone [GO:0030426]; lamellipodium [GO:0030027]; microtubule [GO:0005874]; midbody [GO:0030496]; mitochondrial membrane [GO:0031966…	GO:0000139; GO:0000266; GO:0001891; GO:0001917; GO:0002031; GO:0003281; GO:0003374; GO:0003924; GO:0005525; GO:0005634; GO:0005737; GO:0005768; GO:0005794; GO:0005802; GO:0005813; GO:0005829; GO:0005874; GO:0005886; GO:0005905; GO:0006893; GO:0006898; GO:0006909; GO:0007283; GO:0008017; GO:0009416; GO:0010592; GO:0014069; GO:0017124; GO:0019901; GO:0030027; GO:0030054; GO:0030426; GO:0030496; GO:…	Dnm2	98,145	P39054	GA
Q4PZA2	ECE1	25.436	35.178	Q4PZA2	Input	6.83906995827954	FALSE	30.307	1.4815429489731	a	Hepatocyte	Endothelin-converting enzyme 1 (ECE-1) (EC 3.4.24.71)	ECE1_MOUSE	SUBCELLULAR LOCATION: Cell membrane {ECO:0000250}; Single-pass type II membrane protein {ECO:0000250}.	cell surface [GO:0009986]; cytoplasmic vesicle [GO:0031410]; early endosome [GO:0005769]; endosome [GO:0005768]; external side of plasma membrane [GO:0009897]; Golgi apparatus [GO:0005794]; integral component of membrane [GO:0016021]; membrane [GO:0016020]; perinuclear region of cytoplasm [GO:0048471]; plasma membrane [GO:0005886]; secretory granule [GO:0030141]; vesicle [GO:0031982]; Weibel-Pala…	GO:0001666; GO:0001921; GO:0004175; GO:0004222; GO:0005768; GO:0005769; GO:0005794; GO:0005886; GO:0006508; GO:0006915; GO:0007507; GO:0008217; GO:0008270; GO:0009897; GO:0009986; GO:0010613; GO:0010814; GO:0010815; GO:0010816; GO:0016020; GO:0016021; GO:0016485; GO:0016486; GO:0030141; GO:0031410; GO:0031982; GO:0033093; GO:0034959; GO:0042447; GO:0042733; GO:0042803; GO:0043583; GO:0043950; GO:…	Ece1	87,073	Q4PZA2	GA
Q9CQE7	ERGIC3	84.726	80.315	Q9CQE7	Input	5.82935321524754	FALSE	82.5205	1.91656185074298	a	Hepatocyte	Endoplasmic reticulum-Golgi intermediate compartment protein 3 (Serologically defined breast cancer antigen NY-BR-84 homolog)	ERGI3_MOUSE	SUBCELLULAR LOCATION: Endoplasmic reticulum-Golgi intermediate compartment membrane {ECO:0000269|PubMed:12663859}; Multi-pass membrane protein {ECO:0000269|PubMed:12663859}. Golgi apparatus, cis-Golgi network membrane {ECO:0000269|PubMed:12663859}; Multi-pass membrane protein {ECO:0000269|PubMed:12663859}. Endoplasmic reticulum membrane {ECO:0000269|PubMed:12663859}; Multi-pass membrane protein {…	endoplasmic reticulum membrane [GO:0005789]; endoplasmic reticulum-Golgi intermediate compartment [GO:0005793]; endoplasmic reticulum-Golgi intermediate compartment membrane [GO:0033116]; Golgi apparatus [GO:0005794]; integral component of membrane [GO:0016021]; ER to Golgi vesicle-mediated transport [GO:0006888]	GO:0005789; GO:0005793; GO:0005794; GO:0006888; GO:0016021; GO:0033116	Ergic3	43,208	Q9CQE7	GA
Q9D281	FAM114A1	117.2	100.687	Q9D281	Input	6.53328323386033	FALSE	108.9435	2.03720132362914	a	Hepatocyte	Protein Noxp20 (Nervous system overexpressed protein 20) (Protein FAM114A1)	NXP20_MOUSE	SUBCELLULAR LOCATION: Cytoplasm.	cytosol [GO:0005829]; Golgi apparatus [GO:0005794]; nucleoplasm [GO:0005654]; nucleus [GO:0005634]	GO:0005634; GO:0005654; GO:0005794; GO:0005829	Fam114a1	61,013	Q9D281	GA
Q91VU0	FAM3C	73.232	68.295	Q91VU0	Input	6.01062392379214	FALSE	70.7635	1.84980930520285	a	Hepatocyte	Protein FAM3C (Interleukin-like EMT inducer)	FAM3C_MOUSE	SUBCELLULAR LOCATION: Secreted {ECO:0000269|PubMed:20059962}. Cytoplasmic vesicle {ECO:0000250}.	cytoplasmic vesicle [GO:0031410]; extracellular space [GO:0005615]; Golgi apparatus [GO:0005794]; multicellular organism development [GO:0007275]	GO:0005615; GO:0005794; GO:0007275; GO:0031410	Fam3c	24,753	Q91VU0	GA
P19096	FASN	105.666	147.668	P19096	Input	7.2744455895201	FALSE	126.667	2.10266348477586	a	Hepatocyte	Fatty acid synthase (EC 2.3.1.85) [Includes: [Acyl-carrier-protein] S-acetyltransferase (EC 2.3.1.38); [Acyl-carrier-protein] S-malonyltransferase (EC 2.3.1.39); 3-oxoacyl-[acyl-carrier-protein] synthase (EC 2.3.1.41); 3-oxoacyl-[acyl-carrier-protein] reductase (EC 1.1.1.100); 3-hydroxyacyl-[acyl-carrier-protein] dehydratase (EC 4.2.1.59); Enoyl-[acyl-carrier-protein] reductase (EC 1.3.1.39); Ole…	FAS_MOUSE	SUBCELLULAR LOCATION: Cytoplasm {ECO:0000250}. Melanosome {ECO:0000250}.	cytoplasm [GO:0005737]; cytosol [GO:0005829]; glycogen granule [GO:0042587]; Golgi apparatus [GO:0005794]; melanosome [GO:0042470]; mitochondrion [GO:0005739]; plasma membrane [GO:0005886]; 3-hydroxyoctanoyl-[acyl-carrier-protein] dehydratase activity [GO:0047451]; 3-oxo-glutaryl-[acp] methyl ester reductase activity [GO:0102131]; 3-oxo-pimeloyl-[acp] methyl ester reductase activity [GO:0102132];…	GO:0004312; GO:0004313; GO:0004314; GO:0004315; GO:0004316; GO:0004320; GO:0005737; GO:0005739; GO:0005794; GO:0005829; GO:0005886; GO:0006084; GO:0006633; GO:0008144; GO:0016295; GO:0016296; GO:0030879; GO:0031177; GO:0042470; GO:0042587; GO:0042802; GO:0042803; GO:0045296; GO:0047117; GO:0047451; GO:0070402; GO:0071353; GO:0102131; GO:0102132	Fasn	272,428	P19096	GA
Q8BX90	FNDC3A	26.14	25.891	Q8BX90	Input	6.0818286540921	FALSE	26.0155	1.41523217715323	a	Hepatocyte	Fibronectin type-III domain-containing protein 3A	FND3A_MOUSE	SUBCELLULAR LOCATION: Golgi apparatus membrane {ECO:0000305}; Single-pass membrane protein {ECO:0000305}.	acrosomal vesicle [GO:0001669]; cytoplasmic vesicle [GO:0031410]; cytosol [GO:0005829]; Golgi apparatus [GO:0005794]; Golgi membrane [GO:0000139]; integral component of membrane [GO:0016021]; vesicle membrane [GO:0012506]; cell-cell adhesion [GO:0098609]; fertilization [GO:0009566]; Sertoli cell development [GO:0060009]; spermatid development [GO:0007286]	GO:0000139; GO:0001669; GO:0005794; GO:0005829; GO:0007286; GO:0009566; GO:0012506; GO:0016021; GO:0031410; GO:0060009; GO:0098609	Fndc3a	131,958	Q8BX90	GA
Q8VDC1	FYCO1	33.701	42.63	Q8VDC1	Input	5.90136077127902	FALSE	38.1655	1.58167095637617	a	Hepatocyte	FYVE and coiled-coil domain-containing protein 1	FYCO1_MOUSE	SUBCELLULAR LOCATION: Cytoplasmic vesicle, autophagosome {ECO:0000250}. Endosome {ECO:0000250}. Lysosome {ECO:0000250}. Note=Localizes to the external but not to the internal membrane of autophagosomes, and upon autophagosome/late endosome/lysosome fusion, it stays on the external surface of autolysosomes. {ECO:0000250}.	autophagosome [GO:0005776]; Golgi apparatus [GO:0005794]; intracellular membrane-bounded organelle [GO:0043231]; late endosome [GO:0005770]; lysosome [GO:0005764]; metal ion binding [GO:0046872]; protein binding involved in protein folding [GO:0044183]; unfolded protein binding [GO:0051082]; 'de novo' protein folding [GO:0006458]; chaperone-mediated protein folding [GO:0061077]; plus-end-directed…	GO:0005764; GO:0005770; GO:0005776; GO:0005794; GO:0006458; GO:0043231; GO:0044183; GO:0046872; GO:0051082; GO:0061077; GO:0072383; GO:1901098	Fyco1	162,336	Q8VDC1	GA
Q99KY4	GAK	34.643	39.685	Q99KY4	Input	5.81078162718065	FALSE	37.164	1.57012245140441	a	Hepatocyte	Cyclin-G-associated kinase (EC 2.7.11.1)	GAK_MOUSE	SUBCELLULAR LOCATION: Cytoplasm, perinuclear region {ECO:0000250}. Golgi apparatus, trans-Golgi network {ECO:0000250}. Cell junction, focal adhesion {ECO:0000250}. Note=Localizes to the perinuclear area and to the trans-Golgi network. Also seen on the plasma membrane, probably at focal adhesions (By similarity). {ECO:0000250}.	cytosol [GO:0005829]; focal adhesion [GO:0005925]; Golgi apparatus [GO:0005794]; intracellular membrane-bounded organelle [GO:0043231]; perinuclear region of cytoplasm [GO:0048471]; vesicle [GO:0031982]; ATP binding [GO:0005524]; cyclin binding [GO:0030332]; protein serine/threonine kinase activity [GO:0004674]; cell cycle [GO:0007049]; cell development [GO:0048468]; clathrin coat disassembly [GO…	GO:0004674; GO:0005524; GO:0005794; GO:0005829; GO:0005925; GO:0006898; GO:0007029; GO:0007030; GO:0007049; GO:0009913; GO:0010977; GO:0030332; GO:0031982; GO:0034067; GO:0035622; GO:0043231; GO:0048468; GO:0048471; GO:0048853; GO:0061436; GO:0072318; GO:0072583; GO:0072659; GO:0090160; GO:1905224; GO:2000179	Gak	143,641	Q99KY4	GA
Q6PB93	GALNT2	78.811	78.216	Q6PB93	Input	6.167481862781	FALSE	78.5135	1.89494433790987	a	Hepatocyte	Polypeptide N-acetylgalactosaminyltransferase 2 (EC 2.4.1.41) (Polypeptide GalNAc transferase 2) (GalNAc-T2) (pp-GaNTase 2) (Protein-UDP acetylgalactosaminyltransferase 2) (UDP-GalNAc:polypeptide N-acetylgalactosaminyltransferase 2) [Cleaved into: Polypeptide N-acetylgalactosaminyltransferase 2 soluble form]	GALT2_MOUSE	SUBCELLULAR LOCATION: Golgi apparatus, Golgi stack membrane; Single-pass type II membrane protein. Secreted. Note=Resides preferentially in the trans and medial parts of the Golgi stack. A secreted form also exists.	extracellular space [GO:0005615]; Golgi apparatus [GO:0005794]; Golgi cisterna membrane [GO:0032580]; Golgi lumen [GO:0005796]; Golgi stack [GO:0005795]; integral component of membrane [GO:0016021]; perinuclear region of cytoplasm [GO:0048471]; carbohydrate binding [GO:0030246]; manganese ion binding [GO:0030145]; polypeptide N-acetylgalactosaminyltransferase activity [GO:0004653]; immunoglobulin…	GO:0002378; GO:0004653; GO:0005615; GO:0005794; GO:0005795; GO:0005796; GO:0006493; GO:0016021; GO:0016266; GO:0018242; GO:0018243; GO:0030145; GO:0030246; GO:0032580; GO:0048471	Galnt2	64,514	Q6PB93	GA
Q8BHN31	GANAB	167.275	156.108	Q8BHN3	Input	7.24573148722732	TRUE	161.6915	2.20868718997366	b	Hepatocyte	Neutral alpha-glucosidase AB (EC 3.2.1.84) (Alpha-glucosidase 2) (Glucosidase II subunit alpha)	GANAB_MOUSE	SUBCELLULAR LOCATION: Endoplasmic reticulum {ECO:0000250|UniProtKB:Q14697}. Golgi apparatus {ECO:0000250|UniProtKB:P79403}. Melanosome {ECO:0000250|UniProtKB:Q14697}.	endoplasmic reticulum [GO:0005783]; glucosidase II complex [GO:0017177]; Golgi apparatus [GO:0005794]; melanosome [GO:0042470]; carbohydrate binding [GO:0030246]; glucan 1,3-alpha-glucosidase activity [GO:0033919]; glucosidase activity [GO:0015926]; carbohydrate metabolic process [GO:0005975]; N-glycan processing [GO:0006491]	GO:0005783; GO:0005794; GO:0005975; GO:0006491; GO:0015926; GO:0017177; GO:0030246; GO:0033919; GO:0042470	Ganab	106,911	Q8BHN3	GA
Q8CHG3	GCC2	28.802	27.737	Q8CHG3	Input	4.74691826536172	FALSE	28.2695	1.4513181272316	a	Hepatocyte	GRIP and coiled-coil domain-containing protein 2 (185 kDa Golgi coiled-coil protein) (GCC185)	GCC2_MOUSE	SUBCELLULAR LOCATION: Cytoplasm {ECO:0000250}. Golgi apparatus, trans-Golgi network membrane {ECO:0000250}; Peripheral membrane protein {ECO:0000250}.	cytosol [GO:0005829]; Golgi apparatus [GO:0005794]; membrane [GO:0016020]; nucleoplasm [GO:0005654]; trans-Golgi network [GO:0005802]; identical protein binding [GO:0042802]; Golgi ribbon formation [GO:0090161]; late endosome to Golgi transport [GO:0034499]; microtubule anchoring [GO:0034453]; microtubule organizing center organization [GO:0031023]; protein localization to Golgi apparatus [GO:003…	GO:0005654; GO:0005794; GO:0005802; GO:0005829; GO:0006622; GO:0016020; GO:0031023; GO:0034067; GO:0034453; GO:0034499; GO:0042147; GO:0042802; GO:0070861; GO:0071955; GO:0090161	Gcc2	194,445	Q8CHG3	GA
Q6Y7W81	GIGYF2	46.247	31.425	Q6Y7W8	Input	6.18797874450807	FALSE	38.836	1.5892344924155	a	Hepatocyte	GRB10-interacting GYF protein 2 (PERQ amino acid-rich with GYF domain-containing protein 2) (Trinucleotide repeat-containing gene 15 protein)	GGYF2_MOUSE		cytoplasm [GO:0005737]; cytoplasmic stress granule [GO:0010494]; cytosol [GO:0005829]; endoplasmic reticulum [GO:0005783]; endosome [GO:0005768]; Golgi apparatus [GO:0005794]; integral component of membrane [GO:0016021]; perikaryon [GO:0043204]; protein-containing complex [GO:0032991]; proximal dendrite [GO:1990635]; vesicle [GO:0031982]; cadherin binding [GO:0045296]; proline-rich region binding…	GO:0005737; GO:0005768; GO:0005783; GO:0005794; GO:0005829; GO:0007631; GO:0008344; GO:0009791; GO:0010494; GO:0016021; GO:0016441; GO:0017148; GO:0021522; GO:0031571; GO:0031982; GO:0032991; GO:0035264; GO:0043204; GO:0044267; GO:0045296; GO:0048009; GO:0048873; GO:0050881; GO:0050885; GO:0061157; GO:0070064; GO:1990635	Gigyf2	149,193	Q6Y7W8	GA
P51569	GLA	65.682	75.099	P51569	Input	6.19911093484748	FALSE	70.3905	1.84751405010834	a	Hepatocyte	Alpha-galactosidase A (EC 3.2.1.22) (Alpha-D-galactosidase A) (Alpha-D-galactoside galactohydrolase) (Melibiase)	AGAL_MOUSE	SUBCELLULAR LOCATION: Lysosome.	cytoplasm [GO:0005737]; extracellular region [GO:0005576]; extracellular space [GO:0005615]; Golgi apparatus [GO:0005794]; lysosome [GO:0005764]; alpha-galactosidase activity [GO:0004557]; catalytic activity [GO:0003824]; galactoside binding [GO:0016936]; hydrolase activity [GO:0016787]; protein homodimerization activity [GO:0042803]; raffinose alpha-galactosidase activity [GO:0052692]; signaling…	GO:0003824; GO:0004557; GO:0005102; GO:0005576; GO:0005615; GO:0005737; GO:0005764; GO:0005794; GO:0009311; GO:0016139; GO:0016787; GO:0016936; GO:0042803; GO:0045019; GO:0046477; GO:0051001; GO:0052692	Gla	47,643	P51569	GA
P23780	GLB1	81.217	75.799	P23780	Input	6.80783210022063	FALSE	78.508	1.89491391380041	a	Hepatocyte	Beta-galactosidase (EC 3.2.1.23) (Acid beta-galactosidase) (Lactase)	BGAL_MOUSE	SUBCELLULAR LOCATION: Lysosome {ECO:0000250|UniProtKB:P16278}.	cytoplasm [GO:0005737]; extracellular space [GO:0005615]; Golgi apparatus [GO:0005794]; intracellular membrane-bounded organelle [GO:0043231]; lysosome [GO:0005764]; vacuole [GO:0005773]; beta-galactosidase activity [GO:0004565]; galactoside binding [GO:0016936]; hydrolase activity [GO:0016787]; protein homodimerization activity [GO:0042803]; cellular carbohydrate metabolic process [GO:0044262]; …	GO:0004565; GO:0005615; GO:0005737; GO:0005764; GO:0005773; GO:0005794; GO:0016787; GO:0016936; GO:0019388; GO:0042803; GO:0043231; GO:0044262; GO:0051413; GO:1904016	Glb1	73,121	P23780	GA
Q9EPS3	GLCE	41.976	57.262	Q9EPS3	Input	5.89710144190709	FALSE	49.619	1.69564800744006	a	Hepatocyte	D-glucuronyl C5-epimerase (EC 5.1.3.17) (Heparan sulfate C5-epimerase) (Hsepi) (Heparin sulfate C5-epimerase) (Heparin/heparan sulfate:glucuronic acid C5-epimerase) (Heparosan-N-sulfate-glucuronate 5-epimerase)	GLCE_MOUSE	SUBCELLULAR LOCATION: Golgi apparatus membrane {ECO:0000269|PubMed:11279150}; Single-pass type II membrane protein {ECO:0000269|PubMed:11279150}.	Golgi apparatus [GO:0005794]; Golgi membrane [GO:0000139]; integral component of membrane [GO:0016021]; heparosan-N-sulfate-glucuronate 5-epimerase activity [GO:0047464]; racemase and epimerase activity, acting on carbohydrates and derivatives [GO:0016857]; UDP-glucuronate 5'-epimerase activity [GO:0050379]; heparan sulfate proteoglycan biosynthetic process [GO:0015012]; heparin biosynthetic proc…	GO:0000139; GO:0005794; GO:0015012; GO:0016021; GO:0016857; GO:0030210; GO:0047464; GO:0050379	Glce	70,089	Q9EPS3	GA
Q61543	GLG1	31.456	30.087	Q61543	Input	6.5836453120181	FALSE	30.7715	1.48814866705815	a	Hepatocyte	Golgi apparatus protein 1 (E-selectin ligand 1) (ESL-1) (Selel) (Golgi sialoglycoprotein MG-160)	GSLG1_MOUSE	SUBCELLULAR LOCATION: Cell membrane {ECO:0000269|PubMed:9099943}; Single-pass type I membrane protein {ECO:0000269|PubMed:9099943}. Golgi apparatus membrane {ECO:0000269|PubMed:9099943}; Single-pass type I membrane protein {ECO:0000269|PubMed:9099943}. Note=Golgi and microvilli on the cell surface.	Golgi apparatus [GO:0005794]; Golgi medial cisterna [GO:0005797]; Golgi membrane [GO:0000139]; integral component of membrane [GO:0016021]; intracellular membrane-bounded organelle [GO:0043231]; plasma membrane [GO:0005886]; fibroblast growth factor binding [GO:0017134]; bone morphogenesis [GO:0060349]; negative regulation of protein processing [GO:0010955]; negative regulation of transforming gr…	GO:0000139; GO:0005794; GO:0005797; GO:0005886; GO:0010955; GO:0016021; GO:0017134; GO:0030512; GO:0032330; GO:0043231; GO:0060349	Glg1	133,734	Q61543	GA
Q922P9	GLYR1	25.095	27.452	Q922P9	Input	6.94988438168969	FALSE	26.2735	1.4195179307776	a	Hepatocyte	Putative oxidoreductase GLYR1 (EC 1.-.-.-) (Glyoxylate reductase 1 homolog) (Nuclear protein NP60)	GLYR1_MOUSE	SUBCELLULAR LOCATION: Nucleus {ECO:0000250|UniProtKB:Q49A26}.	cytosol [GO:0005829]; Golgi apparatus [GO:0005794]; nuclear speck [GO:0016607]; nucleoplasm [GO:0005654]; nucleosome [GO:0000786]; DNA binding [GO:0003677]; histone binding [GO:0042393]; methylated histone binding [GO:0035064]; NAD binding [GO:0051287]; phosphogluconate dehydrogenase (decarboxylating) activity [GO:0004616]	GO:0000786; GO:0003677; GO:0004616; GO:0005654; GO:0005794; GO:0005829; GO:0016607; GO:0035064; GO:0042393; GO:0051287	Glyr1	59,716	Q922P9	GA
Q9DC51	GNAI3	56.232	55.597	Q9DC51	Input	6.64431960996647	FALSE	55.9145	1.7475244456932	a	Hepatocyte	Guanine nucleotide-binding protein G(k) subunit alpha (G(i) alpha-3)	GNAI3_MOUSE	SUBCELLULAR LOCATION: Cytoplasm {ECO:0000250|UniProtKB:P08754}. Cell membrane {ECO:0000250|UniProtKB:P08754}. Cytoplasm, cytoskeleton, microtubule organizing center, centrosome {ECO:0000250|UniProtKB:P08754}. Membrane {ECO:0000250|UniProtKB:P08754}; Lipid-anchor {ECO:0000250|UniProtKB:P08754}. Note=Localizes in the centrosomes of interphase and mitotic cells. Detected at the cleavage furrow and/o…	centrosome [GO:0005813]; cytoplasm [GO:0005737]; endoplasmic reticulum membrane [GO:0005789]; Golgi apparatus [GO:0005794]; Golgi membrane [GO:0000139]; heterotrimeric G-protein complex [GO:0005834]; membrane [GO:0016020]; membrane raft [GO:0045121]; midbody [GO:0030496]; nucleolus [GO:0005730]; nucleus [GO:0005634]; plasma membrane [GO:0005886]; zymogen granule [GO:0042588]; G-protein beta/gamma…	GO:0000139; GO:0001664; GO:0003924; GO:0005525; GO:0005634; GO:0005730; GO:0005737; GO:0005789; GO:0005794; GO:0005813; GO:0005834; GO:0005886; GO:0006906; GO:0007049; GO:0007186; GO:0007188; GO:0007193; GO:0007212; GO:0007420; GO:0016020; GO:0016239; GO:0019003; GO:0019904; GO:0030496; GO:0031683; GO:0031821; GO:0032794; GO:0032930; GO:0033864; GO:0042588; GO:0045121; GO:0046039; GO:0046872; GO:…	Gnai3	40,538	Q9DC51	GA
Q921M4	GOLGA2	42.706	40.898	Q921M4	Input	6.22605598785252	FALSE	41.802	1.62119706091821	a	Hepatocyte	Golgin subfamily A member 2 (130 kDa cis-Golgi matrix protein) (GM130)	GOGA2_MOUSE	SUBCELLULAR LOCATION: Golgi apparatus, cis-Golgi network membrane {ECO:0000250|UniProtKB:Q62839}; Peripheral membrane protein {ECO:0000250|UniProtKB:Q62839}. Cytoplasm, cytoskeleton, spindle pole {ECO:0000269|PubMed:21552007}. Note=Peripheral membrane protein associated with cis-Golgi stacks (By similarity). Associates with the mitotic spindle during mitosis (By similarity). {ECO:0000250|UniProtK…	cis-Golgi network [GO:0005801]; COPII-coated ER to Golgi transport vesicle [GO:0030134]; cytoplasm [GO:0005737]; Golgi apparatus [GO:0005794]; Golgi cis cisterna [GO:0000137]; Golgi cisterna membrane [GO:0032580]; Golgi membrane [GO:0000139]; microtubule [GO:0005874]; mitotic spindle [GO:0072686]; neuronal cell body [GO:0043025]; protein-containing complex [GO:0032991]; spindle pole [GO:0000922];…	GO:0000137; GO:0000139; GO:0000922; GO:0005737; GO:0005794; GO:0005801; GO:0005874; GO:0006486; GO:0006888; GO:0007020; GO:0007098; GO:0008017; GO:0008356; GO:0010507; GO:0019901; GO:0019905; GO:0030134; GO:0032091; GO:0032580; GO:0032991; GO:0043025; GO:0044877; GO:0045296; GO:0050772; GO:0051225; GO:0051289; GO:0051645; GO:0060050; GO:0061676; GO:0072686; GO:0090161; GO:0090166; GO:0090306; GO:…	Golga2	113,278	Q921M4	GA
P55937	GOLGA3	51.859	51.675	P55937	Input	5.79875834264581	FALSE	51.767	1.71405299748722	a	Hepatocyte	Golgin subfamily A member 3 (Golgin-160) (Male-enhanced antigen 2) (MEA-2)	GOGA3_MOUSE	SUBCELLULAR LOCATION: Cytoplasm {ECO:0000250}. Golgi apparatus, Golgi stack membrane {ECO:0000250}; Peripheral membrane protein {ECO:0000250}.	cytosol [GO:0005829]; endoplasmic reticulum-Golgi intermediate compartment [GO:0005793]; extrinsic component of Golgi membrane [GO:0090498]; Golgi apparatus [GO:0005794]; Golgi cisterna membrane [GO:0032580]; Golgi membrane [GO:0000139]; Golgi transport complex [GO:0017119]; nucleolus [GO:0005730]; nucleoplasm [GO:0005654]; nucleus [GO:0005634]; cadherin binding [GO:0045296]; cell differentiation…	GO:0000139; GO:0005634; GO:0005654; GO:0005730; GO:0005793; GO:0005794; GO:0005829; GO:0007275; GO:0007283; GO:0017119; GO:0030154; GO:0032580; GO:0045296; GO:0090498	Golga3	167,220	P55937	GA
Q91VW5	GOLGA4	33.71	32.971	Q91VW5	Input	6.11393867526415	FALSE	33.3405	1.52297210855775	a	Hepatocyte	Golgin subfamily A member 4 (tGolgin-1)	GOGA4_MOUSE	SUBCELLULAR LOCATION: Cytoplasm {ECO:0000269|PubMed:12162805}. Golgi apparatus membrane {ECO:0000269|PubMed:12162805}; Peripheral membrane protein {ECO:0000269|PubMed:12162805}. Golgi apparatus, trans-Golgi network membrane {ECO:0000250|UniProtKB:Q13439}.	cytoplasm [GO:0005737]; cytosol [GO:0005829]; Golgi apparatus [GO:0005794]; Golgi membrane [GO:0000139]; intracellular membrane-bounded organelle [GO:0043231]; GTPase binding [GO:0051020]; Golgi to plasma membrane protein transport [GO:0043001]; positive regulation of axon extension [GO:0045773]	GO:0000139; GO:0005737; GO:0005794; GO:0005829; GO:0043001; GO:0043231; GO:0045773; GO:0051020	Golga4	257,564	Q91VW5	GA
Q9QYE6	GOLGA5	46.096	44.087	Q9QYE6	Input	6.00134581068473	FALSE	45.0915	1.65409468265382	a	Hepatocyte	Golgin subfamily A member 5 (Golgin-84) (Protein Ret-II) (Protein Sumiko)	GOGA5_MOUSE	SUBCELLULAR LOCATION: Golgi apparatus membrane {ECO:0000250}; Single-pass type IV membrane protein {ECO:0000250}. Note=Found throughout the Golgi. {ECO:0000250}.	cis-Golgi network [GO:0005801]; COPI-coated vesicle membrane [GO:0030663]; Golgi apparatus [GO:0005794]; Golgi cis cisterna [GO:0000137]; Golgi cisterna [GO:0031985]; Golgi medial cisterna [GO:0005797]; Golgi membrane [GO:0000139]; Golgi trans cisterna [GO:0000138]; integral component of membrane [GO:0016021]; protein binding, bridging [GO:0030674]; protein homodimerization activity [GO:0042803];…	GO:0000137; GO:0000138; GO:0000139; GO:0000301; GO:0005794; GO:0005797; GO:0005801; GO:0007030; GO:0016021; GO:0017137; GO:0030663; GO:0030674; GO:0031985; GO:0042803; GO:0048193	Golga5	82,368	Q9QYE6	GA
Q8BXA1	GOLIM4	66.931	62.635	Q8BXA1	Input	5.59630299519576	FALSE	64.783	1.81146105564202	a	Hepatocyte	Golgi integral membrane protein 4 (Decapacitation factor 10) (Golgi phosphoprotein 4)	GOLI4_MOUSE	SUBCELLULAR LOCATION: Golgi apparatus, Golgi stack membrane {ECO:0000250}; Single-pass type II membrane protein {ECO:0000250}. Endosome membrane {ECO:0000250}; Single-pass type II membrane protein {ECO:0000250}. Membrane {ECO:0000250|UniProtKB:O00461}; Lipid-anchor {ECO:0000250|UniProtKB:O00461}. Note=Localizes to cis and medial Golgi cisternae. Probably cycles between early Golgi and distal comp…	endosome membrane [GO:0010008]; Golgi apparatus [GO:0005794]; Golgi cisterna membrane [GO:0032580]; integral component of membrane [GO:0016021]	GO:0005794; GO:0010008; GO:0016021; GO:0032580	Golim4	76,785	Q8BXA1	GA
Q91XA2	GOLM1	22.71	19.29	Q91XA2	Input	5.5460384906417	FALSE	21	1.32221929473392	a	Hepatocyte	Golgi membrane protein 1 (Golgi membrane protein GP73) (Golgi phosphoprotein 2)	GOLM1_MOUSE	SUBCELLULAR LOCATION: Golgi apparatus, cis-Golgi network membrane {ECO:0000250}; Single-pass type II membrane protein {ECO:0000250}. Note=Early Golgi. Cycles via the cell surface and endosomes upon lumenal pH disruption (By similarity). {ECO:0000250}.	Golgi apparatus [GO:0005794]; integral component of membrane [GO:0016021]; nucleus organization [GO:0006997]; regulation of lipid metabolic process [GO:0019216]	GO:0005794; GO:0006997; GO:0016021; GO:0019216	Golm1	44,326	Q91XA2	GA
Q9CRA5	GOLPH3	50.932	54.272	Q9CRA5	Input	6.31467360545605	FALSE	52.602	1.72100225693798	a	Hepatocyte	Golgi phosphoprotein 3 (Coat protein GPP34)	GOLP3_MOUSE	SUBCELLULAR LOCATION: Isoform 2: Golgi apparatus.; SUBCELLULAR LOCATION: Golgi apparatus, Golgi stack membrane {ECO:0000269|PubMed:17629635}; Peripheral membrane protein {ECO:0000269|PubMed:17629635}; Cytoplasmic side {ECO:0000269|PubMed:17629635}. Golgi apparatus, trans-Golgi network membrane {ECO:0000269|PubMed:17629635}; Peripheral membrane protein {ECO:0000269|PubMed:17629635}; Cytoplasmic si…	cytosol [GO:0005829]; endosome [GO:0005768]; Golgi apparatus [GO:0005794]; Golgi cisterna [GO:0031985]; Golgi cisterna membrane [GO:0032580]; intracellular membrane-bounded organelle [GO:0043231]; mitochondrial intermembrane space [GO:0005758]; mitochondrion [GO:0005739]; plasma membrane [GO:0005886]; trans-Golgi network [GO:0005802]; enzyme binding [GO:0019899]; phosphatidylinositol-4-phosphate …	GO:0005739; GO:0005758; GO:0005768; GO:0005794; GO:0005802; GO:0005829; GO:0005886; GO:0006890; GO:0007030; GO:0008283; GO:0009101; GO:0009306; GO:0010467; GO:0010821; GO:0016477; GO:0019899; GO:0030032; GO:0031985; GO:0032008; GO:0032580; GO:0043001; GO:0043066; GO:0043231; GO:0045053; GO:0048194; GO:0050714; GO:0050901; GO:0060352; GO:0070273; GO:0090161; GO:0090164	Golph3	33,752	Q9CRA5	GA
Q99JX3	GORASP2	110.458	87.412	Q99JX3	Input	7.17124832039399	FALSE	98.935	1.9953499581074	a	Hepatocyte	Golgi reassembly-stacking protein 2 (GRS2) (Golgi reassembly-stacking protein of 55 kDa) (GRASP55)	GORS2_MOUSE	SUBCELLULAR LOCATION: Golgi apparatus membrane {ECO:0000269|PubMed:10487747}; Lipid-anchor {ECO:0000269|PubMed:10487747}. Membrane {ECO:0000250}; Peripheral membrane protein {ECO:0000250}. Membrane {ECO:0000250|UniProtKB:Q9H8Y8}; Lipid-anchor {ECO:0000250|UniProtKB:Q9H8Y8}.	Golgi apparatus [GO:0005794]; Golgi medial cisterna [GO:0005797]; Golgi membrane [GO:0000139]; Golgi organization [GO:0007030]; organelle organization [GO:0006996]	GO:0000139; GO:0005794; GO:0005797; GO:0006996; GO:0007030	Gorasp2	47,038	Q99JX3	GA
Q60631	GRB2	46.187	54.308	Q60631	Input	6.23155827531863	TRUE	50.2475	1.70111445886439	b	Hepatocyte	Growth factor receptor-bound protein 2 (Adapter protein GRB2) (SH2/SH3 adapter GRB2)	GRB2_MOUSE	SUBCELLULAR LOCATION: Nucleus {ECO:0000250}. Cytoplasm {ECO:0000250}. Endosome {ECO:0000250}. Golgi apparatus {ECO:0000269|PubMed:11571277}.	cell-cell junction [GO:0005911]; COP9 signalosome [GO:0008180]; cytoplasm [GO:0005737]; cytosol [GO:0005829]; endosome [GO:0005768]; extrinsic component of cytoplasmic side of plasma membrane [GO:0031234]; Golgi apparatus [GO:0005794]; Grb2-EGFR complex [GO:0070436]; membrane [GO:0016020]; nucleolus [GO:0005730]; nucleoplasm [GO:0005654]; nucleus [GO:0005634]; plasma membrane [GO:0005886]; protei…	GO:0001784; GO:0004715; GO:0005070; GO:0005154; GO:0005168; GO:0005634; GO:0005654; GO:0005730; GO:0005737; GO:0005768; GO:0005794; GO:0005829; GO:0005886; GO:0005911; GO:0007265; GO:0007568; GO:0008180; GO:0008286; GO:0012506; GO:0016020; GO:0016477; GO:0017124; GO:0019899; GO:0019901; GO:0019903; GO:0019904; GO:0030154; GO:0030838; GO:0031234; GO:0031623; GO:0032991; GO:0038083; GO:0042127; GO:…	Grb2	25,238	Q60631	GA
Q99ME9	GTPBP4	41.491	42.705	Q99ME9	Input	7.04104115921364	FALSE	42.098	1.62426146377876	a	Hepatocyte	Nucleolar GTP-binding protein 1 (Chronic renal failure gene protein) (GTP-binding protein NGB)	NOG1_MOUSE	SUBCELLULAR LOCATION: Nucleus, nucleolus {ECO:0000250}.	cytoplasm [GO:0005737]; cytosol [GO:0005829]; Golgi apparatus [GO:0005794]; nuclear membrane [GO:0031965]; nucleolus [GO:0005730]; nucleus [GO:0005634]; perinuclear region of cytoplasm [GO:0048471]; GTP binding [GO:0005525]; GTPase activity [GO:0003924]; maturation of LSU-rRNA from tricistronic rRNA transcript (SSU-rRNA, 5.8S rRNA, LSU-rRNA) [GO:0000463]; negative regulation of cell migration [GO…	GO:0000079; GO:0000463; GO:0003924; GO:0005525; GO:0005634; GO:0005730; GO:0005737; GO:0005794; GO:0005829; GO:0008156; GO:0008285; GO:0022408; GO:0030336; GO:0031397; GO:0031965; GO:0033342; GO:0048471; GO:0050821	Gtpbp4	74,113	Q99ME9	GA
P10922	H1F0	78.088	81.456	P10922	Input	7.37974412402279	FALSE	79.772	1.9018504805817	a	Hepatocyte	Histone H1.0 (Histone H1') (Histone H1(0)) (MyD196) [Cleaved into: Histone H1.0, N-terminally processed]	H10_MOUSE	SUBCELLULAR LOCATION: Nucleus. Chromosome.	actin cytoskeleton [GO:0015629]; Golgi apparatus [GO:0005794]; nuclear body [GO:0016604]; nuclear chromatin [GO:0000790]; nuclear euchromatin [GO:0005719]; nucleosome [GO:0000786]; nucleus [GO:0005634]; AT DNA binding [GO:0003680]; chromatin DNA binding [GO:0031490]; double-stranded DNA binding [GO:0003690]; nucleosome assembly [GO:0006334]	GO:0000786; GO:0000790; GO:0003680; GO:0003690; GO:0005634; GO:0005719; GO:0005794; GO:0006334; GO:0015629; GO:0016604; GO:0031490	H1f0	20,861	P10922	GA
P63038	HSPD1	228.077	216.909	P63038	Input	7.67023898597033	TRUE	222.493	2.34731635190484	b	Hepatocyte	60 kDa heat shock protein, mitochondrial (EC 3.6.4.9) (60 kDa chaperonin) (Chaperonin 60) (CPN60) (HSP-65) (Heat shock protein 60) (HSP-60) (Hsp60) (Mitochondrial matrix protein P1)	CH60_MOUSE	SUBCELLULAR LOCATION: Mitochondrion matrix {ECO:0000250|UniProtKB:P10809}.	cell surface [GO:0009986]; clathrin-coated pit [GO:0005905]; coated vesicle [GO:0030135]; cytoplasm [GO:0005737]; cytosol [GO:0005829]; early endosome [GO:0005769]; extracellular exosome [GO:0070062]; extracellular space [GO:0005615]; Golgi apparatus [GO:0005794]; intracellular membrane-bounded organelle [GO:0043231]; lipopolysaccharide receptor complex [GO:0046696]; membrane [GO:0016020]; membra…	GO:0001530; GO:0001666; GO:0002020; GO:0002039; GO:0002368; GO:0002755; GO:0002842; GO:0002931; GO:0003725; GO:0005524; GO:0005615; GO:0005737; GO:0005739; GO:0005743; GO:0005759; GO:0005769; GO:0005782; GO:0005791; GO:0005794; GO:0005829; GO:0005886; GO:0005905; GO:0006458; GO:0006919; GO:0006986; GO:0008035; GO:0008637; GO:0009409; GO:0009986; GO:0014823; GO:0016020; GO:0016787; GO:0019899; GO:…	Hspd1	60,955	P63038	GA
Q9CR201	IER3IP1	174.681	140.04	Q9CR20	Input	6.22244983132073	FALSE	157.3605	2.19689572684834	a	Hepatocyte	Immediate early response 3-interacting protein 1	IR3IP_MOUSE	SUBCELLULAR LOCATION: Endoplasmic reticulum membrane {ECO:0000250}; Multi-pass membrane protein {ECO:0000250}.	COPII-coated ER to Golgi transport vesicle [GO:0030134]; endoplasmic reticulum [GO:0005783]; endoplasmic reticulum membrane [GO:0005789]; Golgi apparatus [GO:0005794]; integral component of Golgi membrane [GO:0030173]; ER to Golgi vesicle-mediated transport [GO:0006888]; regulation of fibroblast apoptotic process [GO:2000269]	GO:0005783; GO:0005789; GO:0005794; GO:0006888; GO:0030134; GO:0030173; GO:2000269	Ier3ip1	9,017	Q9CR20	GA
Q07113	IGF2R	26.286	25.996	Q07113	Input	6.83836032893001	FALSE	26.141	1.41732219709973	a	Hepatocyte	Cation-independent mannose-6-phosphate receptor (CI Man-6-P receptor) (CI-MPR) (M6PR) (300 kDa mannose 6-phosphate receptor) (MPR 300) (Insulin-like growth factor 2 receptor) (Insulin-like growth factor II receptor) (IGF-II receptor) (M6P/IGF2 receptor) (M6P/IGF2R) (CD antigen CD222)	MPRI_MOUSE	SUBCELLULAR LOCATION: Lysosome membrane; Single-pass type I membrane protein.	cell surface [GO:0009986]; clathrin coat [GO:0030118]; early endosome [GO:0005769]; endocytic vesicle [GO:0030139]; endosome [GO:0005768]; extracellular space [GO:0005615]; Golgi apparatus [GO:0005794]; integral component of membrane [GO:0016021]; late endosome [GO:0005770]; lysosomal membrane [GO:0005765]; membrane [GO:0016020]; nuclear envelope lumen [GO:0005641]; nucleus [GO:0005634]; perinucl…	GO:0001889; GO:0001965; GO:0001972; GO:0004930; GO:0005520; GO:0005537; GO:0005615; GO:0005634; GO:0005641; GO:0005765; GO:0005768; GO:0005769; GO:0005770; GO:0005794; GO:0005802; GO:0005886; GO:0007041; GO:0007186; GO:0007283; GO:0009791; GO:0009986; GO:0016020; GO:0016021; GO:0019899; GO:0030118; GO:0030139; GO:0030140; GO:0031100; GO:0031995; GO:0032526; GO:0042802; GO:0042981; GO:0043065; GO:…	Igf2r	273,815	Q07113	GA
Q80V26	IMPAD1	54.276	54.511	Q80V26	Input	6.32110503864102	FALSE	54.3935	1.73554700479388	a	Hepatocyte	Inositol monophosphatase 3 (IMP 3) (IMPase 3) (EC 3.1.3.25) (EC 3.1.3.7) (Golgi 3-prime phosphoadenosine 5-prime phosphate 3-prime phosphatase) (Golgi-resident PAP phosphatase) (gPAPP) (Inositol monophosphatase domain-containing protein 1) (Inositol-1(or 4)-monophosphatase 3) (Myo-inositol monophosphatase A3)	IMPA3_MOUSE	SUBCELLULAR LOCATION: Golgi apparatus {ECO:0000269|PubMed:18695242}. Golgi apparatus, trans-Golgi network membrane {ECO:0000250}; Single-pass type II membrane protein {ECO:0000250}.	cytosol [GO:0005829]; Golgi apparatus [GO:0005794]; integral component of membrane [GO:0016021]; nuclear body [GO:0016604]; nucleus [GO:0005634]; 3'(2'),5'-bisphosphate nucleotidase activity [GO:0008441]; 3'-nucleotidase activity [GO:0008254]; inositol monophosphate 1-phosphatase activity [GO:0008934]; inositol monophosphate 3-phosphatase activity [GO:0052832]; inositol monophosphate 4-phosphatas…	GO:0001501; GO:0001958; GO:0002063; GO:0005634; GO:0005794; GO:0005829; GO:0006021; GO:0008254; GO:0008441; GO:0008934; GO:0009791; GO:0016021; GO:0016604; GO:0030204; GO:0042733; GO:0046854; GO:0046872; GO:0052832; GO:0052833	Impad1	38,616	Q80V26	GA
P116881	ITGA5	43.292	39.937	P11688	Input	6.84836877301884	FALSE	41.6145	1.61924468093351	a	Hepatocyte	Integrin alpha-5 (CD49 antigen-like family member E) (Fibronectin receptor subunit alpha) (Integrin alpha-F) (VLA-5) (CD antigen CD49e) [Cleaved into: Integrin alpha-5 heavy chain; Integrin alpha-5 light chain]	ITA5_MOUSE	SUBCELLULAR LOCATION: Membrane; Single-pass type I membrane protein. Cell junction, focal adhesion {ECO:0000250|UniProtKB:P08648}. Cell surface {ECO:0000250|UniProtKB:P08648}.	cell surface [GO:0009986]; cell-cell junction [GO:0005911]; cytoplasm [GO:0005737]; cytoplasmic vesicle [GO:0031410]; endoplasmic reticulum [GO:0005783]; external side of plasma membrane [GO:0009897]; focal adhesion [GO:0005925]; Golgi apparatus [GO:0005794]; integrin complex [GO:0008305]; plasma membrane [GO:0005886]; ruffle membrane [GO:0032587]; synapse [GO:0045202]; cell adhesion molecule bin…	GO:0005154; GO:0005178; GO:0005737; GO:0005783; GO:0005794; GO:0005886; GO:0005911; GO:0005925; GO:0007044; GO:0007155; GO:0007157; GO:0007159; GO:0007229; GO:0007613; GO:0008305; GO:0009897; GO:0009986; GO:0010811; GO:0030335; GO:0031410; GO:0031589; GO:0032587; GO:0033627; GO:0033631; GO:0034113; GO:0035313; GO:0035987; GO:0045202; GO:0045765; GO:0046872; GO:0050731; GO:0050839; GO:1903672; GO:…	Itga5	115,043	P11688	GA
P35951	LDLR	14.35	13.89	P35951	Input	6.22327393456799	FALSE	14.12	1.14983469671578	a	Hepatocyte	Low-density lipoprotein receptor (LDL receptor)	LDLR_MOUSE	SUBCELLULAR LOCATION: Cell membrane {ECO:0000250|UniProtKB:P01130}; Single-pass type I membrane protein {ECO:0000250|UniProtKB:P01131}. Membrane, clathrin-coated pit {ECO:0000269|PubMed:11247302}. Golgi apparatus {ECO:0000250|UniProtKB:P01130}. Early endosome {ECO:0000250|UniProtKB:P01130}. Late endosome {ECO:0000250|UniProtKB:P01130}. Lysosome {ECO:0000250|UniProtKB:P01130}. Note=Rapidly endocyt…	apical part of cell [GO:0045177]; basolateral plasma membrane [GO:0016323]; caveola [GO:0005901]; cell surface [GO:0009986]; clathrin-coated pit [GO:0005905]; early endosome [GO:0005769]; endosome [GO:0005768]; external side of plasma membrane [GO:0009897]; extracellular space [GO:0005615]; Golgi apparatus [GO:0005794]; integral component of membrane [GO:0016021]; intracellular [GO:0005622]; late…	GO:0001540; GO:0002020; GO:0005041; GO:0005509; GO:0005615; GO:0005622; GO:0005764; GO:0005768; GO:0005769; GO:0005770; GO:0005794; GO:0005886; GO:0005901; GO:0005905; GO:0006629; GO:0006897; GO:0006898; GO:0007616; GO:0008203; GO:0009897; GO:0009986; GO:0010628; GO:0010629; GO:0010867; GO:0010898; GO:0010899; GO:0010986; GO:0015914; GO:0016021; GO:0016323; GO:0030169; GO:0030229; GO:0030299; GO:…	Ldlr	94,947	P35951	GA
Q9D0F31	LMAN1	247.415	336.104	Q9D0F3	Input	7.28400164203724	FALSE	291.7595	2.46502500603843	a	Hepatocyte	Protein ERGIC-53 (ER-Golgi intermediate compartment 53 kDa protein) (Lectin mannose-binding 1) (p58)	LMAN1_MOUSE	SUBCELLULAR LOCATION: Endoplasmic reticulum-Golgi intermediate compartment membrane {ECO:0000250}; Single-pass type I membrane protein {ECO:0000250}. Golgi apparatus membrane {ECO:0000250}; Single-pass membrane protein {ECO:0000250}. Endoplasmic reticulum membrane {ECO:0000250}; Single-pass membrane protein {ECO:0000250}.	COPII-coated ER to Golgi transport vesicle [GO:0030134]; endoplasmic reticulum [GO:0005783]; endoplasmic reticulum membrane [GO:0005789]; endoplasmic reticulum-Golgi intermediate compartment [GO:0005793]; endoplasmic reticulum-Golgi intermediate compartment membrane [GO:0033116]; Golgi apparatus [GO:0005794]; Golgi membrane [GO:0000139]; host cell perinuclear region of cytoplasm [GO:0044220]; int…	GO:0000139; GO:0005537; GO:0005783; GO:0005789; GO:0005793; GO:0005794; GO:0006888; GO:0007029; GO:0007030; GO:0010638; GO:0015031; GO:0016021; GO:0030017; GO:0030134; GO:0033116; GO:0042802; GO:0043231; GO:0044220; GO:0046872	Lman1	57,789	Q9D0F3	GA
Q9DBH5	LMAN2	116.183	123.261	Q9DBH5	Input	6.9849613009038	FALSE	119.722	2.07817396327765	a	Hepatocyte	Vesicular integral-membrane protein VIP36 (Lectin mannose-binding 2) (Vesicular integral-membrane protein 36) (VIP36)	LMAN2_MOUSE	SUBCELLULAR LOCATION: Golgi apparatus membrane {ECO:0000250}; Single-pass type I membrane protein {ECO:0000250}.	cell surface [GO:0009986]; endoplasmic reticulum-Golgi intermediate compartment [GO:0005793]; extracellular space [GO:0005615]; Golgi apparatus [GO:0005794]; Golgi membrane [GO:0000139]; integral component of plasma membrane [GO:0005887]; carbohydrate binding [GO:0030246]; heat shock protein binding [GO:0031072]; mannose binding [GO:0005537]; metal ion binding [GO:0046872]; positive regulation of…	GO:0000139; GO:0005537; GO:0005615; GO:0005793; GO:0005794; GO:0005887; GO:0006890; GO:0009986; GO:0015031; GO:0030246; GO:0031072; GO:0046872; GO:0050766	Lman2	40,430	Q9DBH5	GA
Q3TFD21	LPCAT1	41.877	32.347	Q3TFD2	Input	6.08974937305819	FALSE	37.112	1.5695143595107	a	Hepatocyte	Lysophosphatidylcholine acyltransferase 1 (LPC acyltransferase 1) (LPCAT-1) (LysoPC acyltransferase 1) (mLPCAT1) (EC 2.3.1.23) (1-acylglycerophosphocholine O-acyltransferase) (1-alkylglycerophosphocholine O-acetyltransferase) (EC 2.3.1.67) (Acetyl-CoA:lyso-platelet-activating factor acetyltransferase) (Acetyl-CoA:lyso-PAF acetyltransferase) (Lyso-PAF acetyltransferase) (LysoPAFAT) (Acyltransferas…	PCAT1_MOUSE	SUBCELLULAR LOCATION: Endoplasmic reticulum membrane {ECO:0000269|PubMed:16704971}; Single-pass type II membrane protein {ECO:0000269|PubMed:18156367}. Golgi apparatus membrane {ECO:0000269|PubMed:16704971}; Single-pass type II membrane protein {ECO:0000269|PubMed:18156367}. Lipid droplet {ECO:0000250|UniProtKB:Q8NF37}. Note=May adopt a monotopic topology when embedded in the lipid monolayer of t…	endoplasmic reticulum [GO:0005783]; endoplasmic reticulum membrane [GO:0005789]; Golgi apparatus [GO:0005794]; Golgi membrane [GO:0000139]; integral component of membrane [GO:0016021]; lipid droplet [GO:0005811]; 1-acylglycerophosphocholine O-acyltransferase activity [GO:0047184]; 1-alkenylglycerophosphocholine O-acyltransferase activity [GO:0047159]; 1-alkylglycerophosphocholine O-acetyltransfer…	GO:0000139; GO:0005509; GO:0005783; GO:0005789; GO:0005794; GO:0005811; GO:0008654; GO:0016021; GO:0036151; GO:0043129; GO:0045732; GO:0047159; GO:0047184; GO:0047191; GO:0047192; GO:0060041; GO:2001246	Lpcat1	59,744	Q3TFD2	GA
P553021	LRPAP1	38.425	37.618	P55302	Input	6.84230212977864	FALSE	38.0215	1.58002924637668	a	Hepatocyte	Alpha-2-macroglobulin receptor-associated protein (Alpha-2-MRAP) (Heparin-binding protein 44) (HBP-44) (Low density lipoprotein receptor-related protein-associated protein 1) (RAP)	AMRP_MOUSE	SUBCELLULAR LOCATION: Rough endoplasmic reticulum lumen {ECO:0000250|UniProtKB:P30533}. Endoplasmic reticulum-Golgi intermediate compartment lumen {ECO:0000250|UniProtKB:P30533}. Golgi apparatus, cis-Golgi network {ECO:0000250|UniProtKB:P30533}. Golgi apparatus lumen {ECO:0000250|UniProtKB:P30533}. Endosome lumen {ECO:0000250|UniProtKB:P30533}. Cell surface {ECO:0000250|UniProtKB:P30533}. Note=Ma…	cell surface [GO:0009986]; cis-Golgi network [GO:0005801]; cytoplasm [GO:0005737]; endoplasmic reticulum [GO:0005783]; endoplasmic reticulum-Golgi intermediate compartment [GO:0005793]; endosome [GO:0005768]; endosome lumen [GO:0031904]; extracellular region [GO:0005576]; Golgi apparatus [GO:0005794]; Golgi lumen [GO:0005796]; plasma membrane [GO:0005886]; rough endoplasmic reticulum [GO:0005791]…	GO:0002091; GO:0005576; GO:0005737; GO:0005768; GO:0005783; GO:0005791; GO:0005793; GO:0005794; GO:0005796; GO:0005801; GO:0005886; GO:0008201; GO:0009986; GO:0010916; GO:0031904; GO:0031982; GO:0032091; GO:0035473; GO:0045056; GO:0048019; GO:0048237; GO:0048259; GO:0050750; GO:0060548; GO:0070326; GO:1900222	Lrpap1	42,215	P55302	GA
Q9QXZ0	MACF1	41.008	38.52	Q9QXZ0	Input	6.04847132524881	FALSE	39.764	1.59949006512543	a	Hepatocyte	Microtubule-actin cross-linking factor 1 (Actin cross-linking family 7)	MACF1_MOUSE	SUBCELLULAR LOCATION: Isoform 2: Cytoplasm {ECO:0000269|PubMed:18854161, ECO:0000269|PubMed:21295697}. Cytoplasm, cytoskeleton {ECO:0000269|PubMed:18854161, ECO:0000269|PubMed:21295697}. Golgi apparatus {ECO:0000250|UniProtKB:Q9UPN3}. Cell membrane {ECO:0000250|UniProtKB:Q9UPN3}. Cell projection, ruffle membrane {ECO:0000250|UniProtKB:Q9UPN3}. Note=APC controls its localization to the cell membra…	actin cytoskeleton [GO:0015629]; cell cortex [GO:0005938]; cytoplasm [GO:0005737]; Golgi apparatus [GO:0005794]; membrane [GO:0016020]; microtubule [GO:0005874]; microtubule cytoskeleton [GO:0015630]; postsynaptic density [GO:0014069]; ruffle membrane [GO:0032587]; actin binding [GO:0003779]; actin filament binding [GO:0051015]; ATPase activity [GO:0016887]; calcium ion binding [GO:0005509]; micr…	GO:0001707; GO:0003779; GO:0005509; GO:0005737; GO:0005794; GO:0005874; GO:0005938; GO:0006620; GO:0007163; GO:0008017; GO:0008104; GO:0010632; GO:0014069; GO:0015629; GO:0015630; GO:0016020; GO:0016055; GO:0016887; GO:0030177; GO:0030334; GO:0032587; GO:0032886; GO:0042060; GO:0043001; GO:0051011; GO:0051015; GO:0051893	Macf1	831,878	Q9QXZ0	GA
P27046	MAN2A1	42.771	40.934	P27046	Input	6.94673490658891	FALSE	41.8525	1.62172140507185	a	Hepatocyte	Alpha-mannosidase 2 (EC 3.2.1.114) (Golgi alpha-mannosidase II) (AMan II) (Man II) (Mannosidase alpha class 2A member 1) (Mannosyl-oligosaccharide 1,3-1,6-alpha-mannosidase)	MA2A1_MOUSE	SUBCELLULAR LOCATION: Golgi apparatus membrane; Single-pass type II membrane protein.	cis-Golgi network [GO:0005801]; extracellular space [GO:0005615]; Golgi apparatus [GO:0005794]; Golgi medial cisterna [GO:0005797]; Golgi membrane [GO:0000139]; integral component of membrane [GO:0016021]; alpha-mannosidase activity [GO:0004559]; carbohydrate binding [GO:0030246]; hydrolase activity [GO:0016787]; hydrolase activity, hydrolyzing N-glycosyl compounds [GO:0016799]; mannosidase activ…	GO:0000139; GO:0001701; GO:0001889; GO:0004559; GO:0004572; GO:0005615; GO:0005794; GO:0005797; GO:0005801; GO:0006013; GO:0006486; GO:0006491; GO:0006517; GO:0007005; GO:0007033; GO:0007585; GO:0015923; GO:0016021; GO:0016787; GO:0016799; GO:0030246; GO:0046872; GO:0048286; GO:0050769; GO:0060042	Man2a1	131,631	P27046	GA
Q8K5B21	MCFD2	164.149	131.474	Q8K5B2	Input	6.72275547507569	FALSE	147.8115	2.16970822426348	a	Hepatocyte	Multiple coagulation factor deficiency protein 2 homolog (Neural stem cell-derived neuronal survival protein)	MCFD2_MOUSE	SUBCELLULAR LOCATION: Endoplasmic reticulum-Golgi intermediate compartment {ECO:0000250}. Endoplasmic reticulum {ECO:0000250}. Golgi apparatus {ECO:0000250}.	endoplasmic reticulum [GO:0005783]; endoplasmic reticulum-Golgi intermediate compartment [GO:0005793]; extracellular region [GO:0005576]; Golgi apparatus [GO:0005794]; calcium ion binding [GO:0005509]; carboxylic acid metabolic process [GO:0019752]; negative regulation of cell death [GO:0060548]; protein transport [GO:0015031]; vesicle-mediated transport [GO:0016192]	GO:0005509; GO:0005576; GO:0005783; GO:0005793; GO:0005794; GO:0015031; GO:0016192; GO:0019752; GO:0060548	Mcfd2	16,168	Q8K5B2	GA
Q921V5	MGAT2	55.977	123.317	Q921V5	Input	5.77967295498311	FALSE	89.647	1.95253576065508	a	Hepatocyte	Alpha-1,6-mannosyl-glycoprotein 2-beta-N-acetylglucosaminyltransferase (EC 2.4.1.143) (Beta-1,2-N-acetylglucosaminyltransferase II) (GlcNAc-T II) (GNT-II) (Mannoside acetylglucosaminyltransferase 2) (N-glycosyl-oligosaccharide-glycoprotein N-acetylglucosaminyltransferase II)	MGAT2_MOUSE	SUBCELLULAR LOCATION: Golgi apparatus membrane {ECO:0000250}; Single-pass type II membrane protein {ECO:0000250}.	Golgi apparatus [GO:0005794]; Golgi membrane [GO:0000139]; Golgi stack [GO:0005795]; integral component of membrane [GO:0016021]; alpha-1,6-mannosylglycoprotein 2-beta-N-acetylglucosaminyltransferase activity [GO:0008455]; carbohydrate binding [GO:0030246]; oligosaccharide biosynthetic process [GO:0009312]; protein N-linked glycosylation [GO:0006487]; protein N-linked glycosylation via asparagine…	GO:0000139; GO:0005794; GO:0005795; GO:0006487; GO:0008455; GO:0009312; GO:0016021; GO:0018279; GO:0030246	Mgat2	51,030	Q921V5	GA
Q64331	MYO6	43.196	42.763	Q64331	Input	5.90935924177561	FALSE	42.9795	1.6332613588403	a	Hepatocyte	Unconventional myosin-VI (Unconventional myosin-6)	MYO6_MOUSE	SUBCELLULAR LOCATION: Golgi apparatus, trans-Golgi network membrane; Peripheral membrane protein. Golgi apparatus {ECO:0000250}. Nucleus. Cytoplasm, perinuclear region. Membrane, clathrin-coated pit. Cell projection, ruffle. Cytoplasmic vesicle. Note=Also present in endocyctic vesicles, and membrane ruffles. Translocates from membrane ruffles, endocytic vesicles and cytoplasm to Golgi apparatus, …	apical part of cell [GO:0045177]; axon [GO:0030424]; brush border [GO:0005903]; clathrin-coated pit [GO:0005905]; cytoplasm [GO:0005737]; cytoplasmic vesicle [GO:0031410]; DNA-directed RNA polymerase II, holoenzyme [GO:0016591]; endocytic vesicle [GO:0030139]; filamentous actin [GO:0031941]; Golgi apparatus [GO:0005794]; intracellular membrane-bounded organelle [GO:0043231]; membrane [GO:0016020]…	GO:0001726; GO:0003777; GO:0005516; GO:0005524; GO:0005634; GO:0005654; GO:0005737; GO:0005794; GO:0005886; GO:0005902; GO:0005903; GO:0005905; GO:0006605; GO:0006897; GO:0007018; GO:0007268; GO:0007416; GO:0007605; GO:0007626; GO:0008017; GO:0012506; GO:0014047; GO:0016020; GO:0016358; GO:0016459; GO:0016591; GO:0030139; GO:0030330; GO:0030424; GO:0031410; GO:0031941; GO:0031965; GO:0032587; GO:…	Myo6	146,409	Q64331	GA
P577161	NCSTN	40.712	38.438	P57716	Input	6.68323603234312	FALSE	39.575	1.59742092353439	a	Hepatocyte	Nicastrin	NICA_MOUSE	SUBCELLULAR LOCATION: Membrane {ECO:0000250|UniProtKB:Q92542}; Single-pass type I membrane protein {ECO:0000250|UniProtKB:Q92542}. Cytoplasmic vesicle membrane {ECO:0000250|UniProtKB:Q92542}; Single-pass type I membrane protein {ECO:0000250|UniProtKB:Q92542}. Melanosome {ECO:0000250|UniProtKB:Q92542}. Note=Identified by mass spectrometry in melanosome fractions from stage I to stage IV. {ECO:0000…	cytoplasmic vesicle membrane [GO:0030659]; endoplasmic reticulum [GO:0005783]; gamma-secretase complex [GO:0070765]; Golgi apparatus [GO:0005794]; integral component of membrane [GO:0016021]; integral component of plasma membrane [GO:0005887]; lysosomal membrane [GO:0005765]; melanosome [GO:0042470]; membrane [GO:0016020]; plasma membrane [GO:0005886]; endopeptidase activity [GO:0004175]; peptida…	GO:0002262; GO:0004175; GO:0005765; GO:0005783; GO:0005794; GO:0005886; GO:0005887; GO:0006509; GO:0007219; GO:0007220; GO:0008233; GO:0016020; GO:0016021; GO:0016485; GO:0030659; GO:0034205; GO:0042098; GO:0042470; GO:0042982; GO:0043085; GO:0050435; GO:0050673; GO:0070765	Ncstn	78,492	P57716	GA
P08556	NRAS	64.878	59.92	P08556	Input	6.530342389819	FALSE	62.399	1.79517762977919	a	Hepatocyte	GTPase NRas (Transforming protein N-Ras)	RASN_MOUSE	SUBCELLULAR LOCATION: Cell membrane {ECO:0000250|UniProtKB:P01111}; Lipid-anchor {ECO:0000250|UniProtKB:P01111}; Cytoplasmic side {ECO:0000250|UniProtKB:P01111}. Golgi apparatus membrane {ECO:0000250|UniProtKB:P01111}; Lipid-anchor {ECO:0000250|UniProtKB:P01111}. Note=Shuttles between the plasma membrane and the Golgi apparatus. {ECO:0000250|UniProtKB:P01111}.	Golgi apparatus [GO:0005794]; Golgi membrane [GO:0000139]; membrane [GO:0016020]; plasma membrane [GO:0005886]; GTP binding [GO:0005525]; GTPase activity [GO:0003924]; protein-containing complex binding [GO:0044877]; defense response to protozoan [GO:0042832]; negative regulation of skeletal muscle tissue development [GO:0048642]; positive regulation of angiogenesis [GO:0045766]; positive regulat…	GO:0000139; GO:0001932; GO:0001938; GO:0003924; GO:0005525; GO:0005794; GO:0005886; GO:0007265; GO:0010468; GO:0016020; GO:0032729; GO:0042088; GO:0042832; GO:0044877; GO:0045766; GO:0048146; GO:0048642; GO:0050852; GO:0051726	Nras	21,199	P08556	GA
Q02819	NUCB1	27.776	26.293	Q02819	Input	7.0814852086167	FALSE	27.0345	1.43191834175892	a	Hepatocyte	Nucleobindin-1 (CALNUC)	NUCB1_MOUSE	SUBCELLULAR LOCATION: Golgi apparatus, cis-Golgi network membrane {ECO:0000250|UniProtKB:Q63083}; Peripheral membrane protein {ECO:0000250|UniProtKB:Q63083}; Lumenal side {ECO:0000250|UniProtKB:Q63083}. Cytoplasm {ECO:0000250|UniProtKB:Q63083}. Secreted {ECO:0000250|UniProtKB:Q63083}. Note=A small fraction of the protein may be cytoplasmic. In bone at least part of it is found in the extracellula…	cis-Golgi network [GO:0005801]; cytoplasm [GO:0005737]; early endosome [GO:0005769]; endoplasmic reticulum-Golgi intermediate compartment [GO:0005793]; extracellular region [GO:0005576]; extracellular space [GO:0005615]; extrinsic component of Golgi membrane [GO:0090498]; Golgi apparatus [GO:0005794]; Golgi cisterna membrane [GO:0032580]; Golgi-associated vesicle [GO:0005798]; lumenal side of Gol…	GO:0001965; GO:0003677; GO:0005509; GO:0005576; GO:0005615; GO:0005634; GO:0005737; GO:0005769; GO:0005791; GO:0005793; GO:0005794; GO:0005798; GO:0005801; GO:0005802; GO:0032580; GO:0072718; GO:0090498; GO:0098547; GO:1903533	Nucb1	53,409	Q02819	GA
O35685	NUDC	71.422	71.754	O35685	Input	7.39379939926916	FALSE	71.588	1.85484022942305	a	Hepatocyte	Nuclear migration protein nudC (Nuclear distribution protein C homolog) (Silica-induced gene 92 protein) (SIG-92)	NUDC_MOUSE	SUBCELLULAR LOCATION: Cytoplasm, cytoskeleton {ECO:0000250}. Nucleus {ECO:0000250}. Note=A small proportion is nuclear, in a punctate pattern (By similarity). In a filamentous pattern adjacent to the nucleus of migrating cerebellar granule cells. Colocalizes with tubulin and dynein and with the microtubule organizing center. Distributed throughout the cytoplasm of non-migrating cells (By similari…	cytoplasm [GO:0005737]; cytosol [GO:0005829]; Golgi apparatus [GO:0005794]; microtubule [GO:0005874]; nucleus [GO:0005634]; cadherin binding [GO:0045296]; unfolded protein binding [GO:0051082]; cell cycle [GO:0007049]; cell division [GO:0051301]; developmental process [GO:0032502]; nuclear migration [GO:0007097]; protein folding [GO:0006457]	GO:0005634; GO:0005737; GO:0005794; GO:0005829; GO:0005874; GO:0006457; GO:0007049; GO:0007097; GO:0032502; GO:0045296; GO:0051082; GO:0051301	Nudc	38,358	O35685	GA
Q8VE70	PDCD10	37.413	136.028	Q8VE70	Input	6.7949709394199	TRUE	86.7205	1.93812177319126	b	Hepatocyte	Programmed cell death protein 10 (TF-1 cell apoptosis-related protein 15)	PDC10_MOUSE	SUBCELLULAR LOCATION: Cytoplasm {ECO:0000250}. Golgi apparatus membrane {ECO:0000250}; Peripheral membrane protein {ECO:0000250}; Cytoplasmic side {ECO:0000250}. Cell membrane {ECO:0000269|PubMed:20371769}; Peripheral membrane protein {ECO:0000269|PubMed:20371769}; Cytoplasmic side {ECO:0000269|PubMed:20371769}. Note=Partially colocalizes with endogenous PXN at the leading edges of migrating cell…	cytoplasm [GO:0005737]; cytosol [GO:0005829]; Golgi apparatus [GO:0005794]; Golgi membrane [GO:0000139]; plasma membrane [GO:0005886]; protein homodimerization activity [GO:0042803]; protein kinase binding [GO:0019901]; protein N-terminus binding [GO:0047485]; angiogenesis [GO:0001525]; cellular response to leukemia inhibitory factor [GO:1990830]; establishment of Golgi localization [GO:0051683];…	GO:0000139; GO:0001525; GO:0005737; GO:0005794; GO:0005829; GO:0005886; GO:0008284; GO:0010628; GO:0010629; GO:0019901; GO:0030335; GO:0032874; GO:0033138; GO:0036481; GO:0042542; GO:0042803; GO:0043066; GO:0043406; GO:0044319; GO:0045747; GO:0047485; GO:0050821; GO:0051683; GO:0071902; GO:0090051; GO:0090168; GO:0090316; GO:1903588; GO:1990830	Pdcd10	24,716	Q8VE70	GA
Q99K01	PDXDC1	51.689	51.445	Q99K01	Input	6.99411839656976	FALSE	51.567	1.71237186630406	a	Hepatocyte	Pyridoxal-dependent decarboxylase domain-containing protein 1 (EC 4.1.1.-)	PDXD1_MOUSE		Golgi apparatus [GO:0005794]; intracellular membrane-bounded organelle [GO:0043231]; cadherin binding [GO:0045296]; carboxy-lyase activity [GO:0016831]; pyridoxal phosphate binding [GO:0030170]; carboxylic acid metabolic process [GO:0019752]	GO:0005794; GO:0016831; GO:0019752; GO:0030170; GO:0043231; GO:0045296	Pdxdc1	87,335	Q99K01	GA
Q7M6Y3	PICALM	27.34	27.128	Q7M6Y3	Input	7.14395891058378	FALSE	27.234	1.43511143312649	a	Hepatocyte	Phosphatidylinositol-binding clathrin assembly protein (Clathrin assembly lymphoid myeloid leukemia) (CALM)	PICAL_MOUSE	SUBCELLULAR LOCATION: Membrane, clathrin-coated pit {ECO:0000250|UniProtKB:Q13492}. Golgi apparatus {ECO:0000250|UniProtKB:Q13492}. Cytoplasmic vesicle, clathrin-coated vesicle {ECO:0000250|UniProtKB:Q13492}. Nucleus {ECO:0000250|UniProtKB:Q13492}. Note=Colocalized with clathrin in the Golgi area. Interaction with PIMREG may target PICALM to the nucleus in some cells. {ECO:0000250|UniProtKB:Q1349…	AP-2 adaptor complex [GO:0030122]; cell surface [GO:0009986]; clathrin-coated pit [GO:0005905]; clathrin-coated vesicle [GO:0030136]; early endosome [GO:0005769]; endosome [GO:0005768]; endosome to plasma membrane transport vesicle [GO:0070381]; Golgi apparatus [GO:0005794]; intracellular [GO:0005622]; intracellular membrane-bounded organelle [GO:0043231]; intrinsic component of membrane [GO:0031…	GO:0000149; GO:0005545; GO:0005546; GO:0005622; GO:0005634; GO:0005768; GO:0005769; GO:0005794; GO:0005886; GO:0005905; GO:0006898; GO:0007409; GO:0007611; GO:0008021; GO:0008283; GO:0009986; GO:0010629; GO:0014069; GO:0016050; GO:0016188; GO:0016192; GO:0016197; GO:0017124; GO:0017137; GO:0030097; GO:0030100; GO:0030122; GO:0030136; GO:0030276; GO:0031224; GO:0031623; GO:0031982; GO:0032050; GO:…	Picalm	71,543	Q7M6Y3	GA
Q9R0E11	PLOD3	43.697	47.596	Q9R0E1	Input	7.29258676259719	FALSE	45.6465	1.65940748309791	a	Hepatocyte	Procollagen-lysine,2-oxoglutarate 5-dioxygenase 3 (EC 1.14.11.4) (Lysyl hydroxylase 3) (LH3)	PLOD3_MOUSE	SUBCELLULAR LOCATION: Rough endoplasmic reticulum membrane; Peripheral membrane protein; Lumenal side.	endoplasmic reticulum [GO:0005783]; extracellular matrix [GO:0031012]; Golgi apparatus [GO:0005794]; rough endoplasmic reticulum membrane [GO:0030867]; trans-Golgi network [GO:0005802]; iron ion binding [GO:0005506]; L-ascorbic acid binding [GO:0031418]; procollagen glucosyltransferase activity [GO:0033823]; procollagen-lysine 5-dioxygenase activity [GO:0008475]; basement membrane assembly [GO:00…	GO:0001701; GO:0001886; GO:0005506; GO:0005783; GO:0005794; GO:0005802; GO:0006493; GO:0008104; GO:0008475; GO:0017185; GO:0021915; GO:0030199; GO:0030867; GO:0031012; GO:0031418; GO:0032870; GO:0032963; GO:0033823; GO:0042311; GO:0046947; GO:0048730; GO:0060425; GO:0070831	Plod3	84,922	Q9R0E1	GA
Q8VHI31	POFUT2	121.796	147.916	Q8VHI3	Input	5.78096387896733	FALSE	134.856	2.12987027380651	a	Hepatocyte	GDP-fucose protein O-fucosyltransferase 2 (EC 2.4.1.221) (Peptide-O-fucosyltransferase 2) (O-FucT-2)	OFUT2_MOUSE	SUBCELLULAR LOCATION: Endoplasmic reticulum {ECO:0000250}. Golgi apparatus {ECO:0000250}. Note=Mainly located in the endoplasmic reticulum. {ECO:0000250}.	endoplasmic reticulum [GO:0005783]; Golgi apparatus [GO:0005794]; fucosyltransferase activity [GO:0008417]; peptide-O-fucosyltransferase activity [GO:0046922]; fucose metabolic process [GO:0006004]; fucosylation [GO:0036065]; mesoderm formation [GO:0001707]; protein O-linked fucosylation [GO:0036066]; regulation of epithelial to mesenchymal transition [GO:0010717]; regulation of gene expression […	GO:0001707; GO:0005783; GO:0005794; GO:0006004; GO:0008417; GO:0010468; GO:0010717; GO:0036065; GO:0036066; GO:0046922; GO:0051046	Pofut2	49,429	Q8VHI3	GA
O88531	PPT1	90.539	76.802	O88531	Input	5.94398141443327	FALSE	83.6705	1.92257236425991	a	Hepatocyte	Palmitoyl-protein thioesterase 1 (PPT-1) (EC 3.1.2.22) (Palmitoyl-protein hydrolase 1)	PPT1_MOUSE	SUBCELLULAR LOCATION: Lysosome {ECO:0000269|PubMed:19941651, ECO:0000269|PubMed:9685319}. Secreted {ECO:0000269|PubMed:9685319}.	axon [GO:0030424]; cytosol [GO:0005829]; dendrite [GO:0030425]; extracellular region [GO:0005576]; extracellular space [GO:0005615]; Golgi apparatus [GO:0005794]; lysosome [GO:0005764]; membrane raft [GO:0045121]; neuron projection [GO:0043005]; neuronal cell body [GO:0043025]; nucleus [GO:0005634]; synapse [GO:0045202]; synaptic vesicle [GO:0008021]; palmitoyl-(protein) hydrolase activity [GO:00…	GO:0002084; GO:0005576; GO:0005615; GO:0005634; GO:0005764; GO:0005794; GO:0005829; GO:0006898; GO:0006907; GO:0007040; GO:0007042; GO:0007269; GO:0007399; GO:0007420; GO:0007601; GO:0007625; GO:0008021; GO:0008306; GO:0008344; GO:0008474; GO:0015031; GO:0016042; GO:0016290; GO:0030308; GO:0030424; GO:0030425; GO:0031579; GO:0032429; GO:0043005; GO:0043025; GO:0043066; GO:0043524; GO:0044257; GO:…	Ppt1	34,490	O88531	GA
P05132	PRKACA	55.493	56.479	P05132	Input	7.02157668237227	FALSE	55.986	1.74807943981176	a	Hepatocyte	cAMP-dependent protein kinase catalytic subunit alpha (PKA C-alpha) (EC 2.7.11.11)	KAPCA_MOUSE	SUBCELLULAR LOCATION: Cytoplasm {ECO:0000269|PubMed:18367160}. Cell membrane {ECO:0000250}. Nucleus {ECO:0000250}. Mitochondrion {ECO:0000269|PubMed:18367160}. Membrane {ECO:0000250|UniProtKB:P17612}; Lipid-anchor {ECO:0000250|UniProtKB:P17612}. Note=Translocates into the nucleus (monomeric catalytic subunit) (By similarity). The inactive holoenzyme is found in the cytoplasm. Distributed througho…	acrosomal vesicle [GO:0001669]; axoneme [GO:0005930]; cAMP-dependent protein kinase complex [GO:0005952]; centrosome [GO:0005813]; ciliary base [GO:0097546]; cytoplasm [GO:0005737]; cytosol [GO:0005829]; dendritic spine [GO:0043197]; Golgi apparatus [GO:0005794]; intercellular bridge [GO:0045171]; membrane [GO:0016020]; mitochondrion [GO:0005739]; neuromuscular junction [GO:0031594]; neuron proje…	GO:0000287; GO:0001669; GO:0001707; GO:0001843; GO:0004672; GO:0004674; GO:0004691; GO:0004712; GO:0005524; GO:0005634; GO:0005654; GO:0005737; GO:0005739; GO:0005794; GO:0005813; GO:0005829; GO:0005886; GO:0005930; GO:0005952; GO:0006397; GO:0006468; GO:0008284; GO:0016020; GO:0016607; GO:0017137; GO:0018105; GO:0018107; GO:0019901; GO:0019904; GO:0030145; GO:0031588; GO:0031594; GO:0031625; GO:…	Prkaca	40,571	P05132	GA
Q8CIG8	PRMT5	304.053	352.705	Q8CIG8	Input	7.19845143556698	FALSE	328.379	2.5163753759878	a	Hepatocyte	Protein arginine N-methyltransferase 5 (EC 2.1.1.320) (Histone-arginine N-methyltransferase PRMT5) (Jak-binding protein 1) (Shk1 kinase-binding protein 1 homolog) (SKB1 homolog)	ANM5_MOUSE	SUBCELLULAR LOCATION: Cytoplasm {ECO:0000250|UniProtKB:O14744}. Nucleus {ECO:0000269|PubMed:22872859}. Golgi apparatus {ECO:0000250|UniProtKB:O14744}.	cytoplasm [GO:0005737]; cytosol [GO:0005829]; Golgi apparatus [GO:0005794]; histone methyltransferase complex [GO:0035097]; methylosome [GO:0034709]; nucleus [GO:0005634]; protein-containing complex [GO:0032991]; chromatin binding [GO:0003682]; core promoter sequence-specific DNA binding [GO:0001046]; histone methyltransferase activity (H4-R3 specific) [GO:0044020]; histone-arginine N-methyltrans…	GO:0000122; GO:0000387; GO:0001046; GO:0003682; GO:0003714; GO:0005634; GO:0005737; GO:0005794; GO:0005829; GO:0006353; GO:0006479; GO:0008168; GO:0008327; GO:0008469; GO:0016274; GO:0018216; GO:0019918; GO:0032922; GO:0032991; GO:0034709; GO:0035097; GO:0035243; GO:0035246; GO:0042118; GO:0042802; GO:0043021; GO:0043985; GO:0044020; GO:0044030; GO:0044877; GO:0045596; GO:0046982; GO:0048714; GO:…	Prmt5	72,680	Q8CIG8	GA
Q3UPH1	PRRC1	84.203	124.394	Q3UPH1	Input	6.5257373755535	FALSE	104.2985	2.01827806253576	a	Hepatocyte	Protein PRRC1 (Proline-rich and coiled-coil-containing protein 1)	PRRC1_MOUSE	SUBCELLULAR LOCATION: Golgi apparatus {ECO:0000250}.	Golgi apparatus [GO:0005794]	GO:0005794	Prrc1	46,298	Q3UPH1	GA
Q9WV91	PTGFRN	59.211	80.234	Q9WV91	Input	5.81036050171939	FALSE	69.7225	1.8433729509672	a	Hepatocyte	Prostaglandin F2 receptor negative regulator (Prostaglandin F2-alpha receptor regulatory protein) (Prostaglandin F2-alpha receptor-associated protein) (CD antigen CD315)	FPRP_MOUSE	SUBCELLULAR LOCATION: Endoplasmic reticulum membrane {ECO:0000250}; Single-pass type I membrane protein {ECO:0000250}. Golgi apparatus, trans-Golgi network membrane {ECO:0000250}; Single-pass type I membrane protein {ECO:0000250}.	endoplasmic reticulum membrane [GO:0005789]; Golgi apparatus [GO:0005794]; integral component of membrane [GO:0016021]; plasma membrane [GO:0005886]; lipid particle organization [GO:0034389]	GO:0005789; GO:0005794; GO:0005886; GO:0016021; GO:0034389	Ptgfrn	98,722	Q9WV91	GA
Q3TMX7	QSOX2	85.08	91.622	Q3TMX7	Input	5.94325182687603	FALSE	88.351	1.94621146942879	a	Hepatocyte	Sulfhydryl oxidase 2 (EC 1.8.3.2) (Quiescin Q6-like protein 1)	QSOX2_MOUSE	SUBCELLULAR LOCATION: Membrane {ECO:0000250}; Single-pass membrane protein {ECO:0000250}.	extracellular space [GO:0005615]; Golgi apparatus [GO:0005794]; integral component of Golgi membrane [GO:0030173]; nucleoplasm [GO:0005654]; flavin-linked sulfhydryl oxidase activity [GO:0016971]; protein disulfide isomerase activity [GO:0003756]; cell redox homeostasis [GO:0045454]	GO:0003756; GO:0005615; GO:0005654; GO:0005794; GO:0016971; GO:0030173; GO:0045454	Qsox2	77,775	Q3TMX7	GA
P61027	RAB10	77.119	90.254	P61027	Input	7.26902677606244	FALSE	83.6865	1.92265540484658	a	Hepatocyte	Ras-related protein Rab-10	RAB10_MOUSE	SUBCELLULAR LOCATION: Cytoplasmic vesicle membrane {ECO:0000305}; Lipid-anchor {ECO:0000305|PubMed:20576682}; Cytoplasmic side {ECO:0000305|PubMed:20576682}. Golgi apparatus, trans-Golgi network membrane {ECO:0000250|UniProtKB:P24409}. Endosome membrane {ECO:0000250|UniProtKB:P61026}. Recycling endosome membrane {ECO:0000250|UniProtKB:P24409}. Cytoplasmic vesicle, phagosome membrane {ECO:0000250|…	cell-cell adherens junction [GO:0005913]; cilium [GO:0005929]; cytoplasmic vesicle membrane [GO:0030659]; endoplasmic reticulum membrane [GO:0005789]; endoplasmic reticulum tubular network [GO:0071782]; endosome [GO:0005768]; exocytic vesicle [GO:0070382]; Golgi apparatus [GO:0005794]; insulin-responsive compartment [GO:0032593]; membrane [GO:0016020]; perinuclear region of cytoplasm [GO:0048471]…	GO:0003924; GO:0005525; GO:0005768; GO:0005789; GO:0005794; GO:0005802; GO:0005886; GO:0005913; GO:0005929; GO:0006886; GO:0006893; GO:0006904; GO:0007409; GO:0009306; GO:0016020; GO:0016192; GO:0016197; GO:0017157; GO:0019003; GO:0019882; GO:0030659; GO:0030670; GO:0030859; GO:0031489; GO:0032593; GO:0032869; GO:0043001; GO:0045200; GO:0048471; GO:0051021; GO:0055037; GO:0055038; GO:0070382; GO:…	Rab10	22,541	P61027	GA
P35283	RAB12	64.838	65.138	P35283	Input	6.21131200528555	FALSE	64.988	1.81283317179814	a	Hepatocyte	Ras-related protein Rab-12 (Rab-13)	RAB12_MOUSE	SUBCELLULAR LOCATION: Recycling endosome membrane {ECO:0000269|PubMed:21718402}; Lipid-anchor {ECO:0000305}; Cytoplasmic side {ECO:0000305}. Lysosome membrane {ECO:0000269|PubMed:21718402}; Lipid-anchor {ECO:0000305}; Cytoplasmic side {ECO:0000305}. Golgi apparatus membrane {ECO:0000250|UniProtKB:P51152}. Cytoplasmic vesicle, autophagosome {ECO:0000269|PubMed:23357852}.	autophagosome [GO:0005776]; Golgi apparatus [GO:0005794]; Golgi membrane [GO:0000139]; lysosomal membrane [GO:0005765]; lysosome [GO:0005764]; phagocytic vesicle [GO:0045335]; recycling endosome membrane [GO:0055038]; secretory granule [GO:0030141]; GDP binding [GO:0019003]; GTP binding [GO:0005525]; GTPase activity [GO:0003924]; autophagy [GO:0006914]; cellular protein catabolic process [GO:0044…	GO:0000139; GO:0003924; GO:0005525; GO:0005764; GO:0005765; GO:0005776; GO:0005794; GO:0006914; GO:0008333; GO:0015031; GO:0016239; GO:0019003; GO:0030141; GO:0044257; GO:0045335; GO:0055038; GO:0071346	Rab12	27,329	P35283	GA
P35293	RAB18	62.466	62.08	P35293	Input	7.06041526820935	FALSE	62.273	1.79429978834966	a	Hepatocyte	Ras-related protein Rab-18	RAB18_MOUSE	SUBCELLULAR LOCATION: Apical cell membrane {ECO:0000305}; Lipid-anchor {ECO:0000305}. Basal cell membrane {ECO:0000305}; Lipid-anchor {ECO:0000305}. Note=Highly enriched on apical endocytic structures in polarized epithelial cells of kidney proximal tubules. Detected on both the apical and basolateral domains in epithelial cells of the intestine.	apical plasma membrane [GO:0016324]; basal plasma membrane [GO:0009925]; endoplasmic reticulum tubular network [GO:0071782]; Golgi apparatus [GO:0005794]; intracellular [GO:0005622]; GDP binding [GO:0019003]; GTP binding [GO:0005525]; GTPase activity [GO:0003924]; brain development [GO:0007420]; endoplasmic reticulum tubular network organization [GO:0071786]; eye development [GO:0001654]; import …	GO:0001654; GO:0003924; GO:0005525; GO:0005622; GO:0005794; GO:0007420; GO:0009925; GO:0015031; GO:0016324; GO:0019003; GO:0034389; GO:0051170; GO:0071782; GO:0071786	Rab18	23,035	P35293	GA
P62821	RAB1A	56.169	55.861	P62821	Input	7.6212943979664	FALSE	56.015	1.7483043403083	a	Hepatocyte	Ras-related protein Rab-1A (YPT1-related protein)	RAB1A_MOUSE	SUBCELLULAR LOCATION: Golgi apparatus {ECO:0000250|UniProtKB:P62820}. Endoplasmic reticulum {ECO:0000250|UniProtKB:P62820}. Early endosome {ECO:0000250|UniProtKB:P62820}. Cytoplasm, cytosol {ECO:0000250|UniProtKB:P62820}. Membrane {ECO:0000250|UniProtKB:P62820}. Melanosome {ECO:0000269|PubMed:22854043}. Note=Alternates between membrane-associated and cytosolic forms. {ECO:0000250|UniProtKB:P62820…	cytosol [GO:0005829]; early endosome [GO:0005769]; endoplasmic reticulum membrane [GO:0005789]; Golgi apparatus [GO:0005794]; Golgi membrane [GO:0000139]; melanosome [GO:0042470]; neuronal cell body [GO:0043025]; presynapse [GO:0098793]; cadherin binding [GO:0045296]; GTP binding [GO:0005525]; GTPase activity [GO:0003924]; autophagosome assembly [GO:0000045]; autophagy [GO:0006914]; cargo loading…	GO:0000045; GO:0000139; GO:0003924; GO:0005525; GO:0005769; GO:0005789; GO:0005794; GO:0005829; GO:0006886; GO:0006888; GO:0006897; GO:0006914; GO:0007030; GO:0016477; GO:0019068; GO:0030252; GO:0032402; GO:0034446; GO:0042470; GO:0042742; GO:0043025; GO:0045296; GO:0047496; GO:0072606; GO:0090110; GO:0098793; GO:1903020	Rab1A	22,678	P62821	GA
Q9D1G1	RAB1B	67.5	61.755	Q9D1G1	Input	7.21135204984707	FALSE	64.6275	1.81041735633727	a	Hepatocyte	Ras-related protein Rab-1B	RAB1B_MOUSE	SUBCELLULAR LOCATION: Cytoplasm {ECO:0000250|UniProtKB:Q9H0U4}. Membrane {ECO:0000250|UniProtKB:Q9H0U4}; Lipid-anchor {ECO:0000250|UniProtKB:Q9H0U4}; Cytoplasmic side {ECO:0000250|UniProtKB:Q9H0U4}. Preautophagosomal structure membrane {ECO:0000250|UniProtKB:Q9H0U4}; Lipid-anchor {ECO:0000305}; Cytoplasmic side {ECO:0000305}. Note=Targeted by REP1 to membranes of specific subcellular compartments…	endoplasmic reticulum membrane [GO:0005789]; endoplasmic reticulum-Golgi intermediate compartment [GO:0005793]; Golgi apparatus [GO:0005794]; Golgi membrane [GO:0000139]; mitochondrion [GO:0005739]; phagophore assembly site membrane [GO:0034045]; GTP binding [GO:0005525]; GTPase activity [GO:0003924]; autophagy [GO:0006914]; ER to Golgi vesicle-mediated transport [GO:0006888]; positive regulation…	GO:0000139; GO:0003924; GO:0005525; GO:0005739; GO:0005789; GO:0005793; GO:0005794; GO:0006888; GO:0006914; GO:0015031; GO:0019068; GO:0034045; GO:1903020; GO:2000785	Rab1b	22,187	Q9D1G1	GA
P53994	RAB2A	69.108	67.65	P53994	Input	7.36628321333802	FALSE	68.379	1.83492274522253	a	Hepatocyte	Ras-related protein Rab-2A	RAB2A_MOUSE	SUBCELLULAR LOCATION: Endoplasmic reticulum-Golgi intermediate compartment membrane; Lipid-anchor. Melanosome {ECO:0000250}. Endoplasmic reticulum membrane {ECO:0000305}; Lipid-anchor {ECO:0000305}. Golgi apparatus membrane {ECO:0000305}; Lipid-anchor {ECO:0000305}.	endoplasmic reticulum membrane [GO:0005789]; endoplasmic reticulum-Golgi intermediate compartment membrane [GO:0033116]; Golgi apparatus [GO:0005794]; Golgi membrane [GO:0000139]; melanosome [GO:0042470]; membrane [GO:0016020]; neuronal cell body [GO:0043025]; perinuclear region of cytoplasm [GO:0048471]; GDP binding [GO:0019003]; GTP binding [GO:0005525]; GTPase activity [GO:0003924]; Golgi orga…	GO:0000139; GO:0003924; GO:0005525; GO:0005789; GO:0005794; GO:0006886; GO:0007030; GO:0016020; GO:0016192; GO:0019003; GO:0033116; GO:0042470; GO:0043025; GO:0048471	Rab2a	23,548	P53994	GA
Q80UJ7	RAB3GAP1	77.874	73.41	Q80UJ7	Input	6.32655008734237	TRUE	75.642	1.87876300321743	b	Hepatocyte	Rab3 GTPase-activating protein catalytic subunit (RAB3 GTPase-activating protein 130 kDa subunit) (Rab3-GAP p130) (Rab3-GAP)	RB3GP_MOUSE	SUBCELLULAR LOCATION: Cytoplasm {ECO:0000250}. Note=In neurons, it is enriched in the synaptic soluble fraction. {ECO:0000250}.	cytoplasm [GO:0005737]; endoplasmic reticulum tubular network [GO:0071782]; Golgi apparatus [GO:0005794]; lipid droplet [GO:0005811]; postsynapse [GO:0098794]; protein-containing complex [GO:0032991]; GTPase activator activity [GO:0005096]; Rab GTPase binding [GO:0017137]; Rab guanyl-nucleotide exchange factor activity [GO:0017112]; brain development [GO:0007420]; camera-type eye development [GO:…	GO:0005096; GO:0005737; GO:0005794; GO:0005811; GO:0007420; GO:0010628; GO:0010807; GO:0017112; GO:0017137; GO:0021854; GO:0032483; GO:0032991; GO:0034389; GO:0043010; GO:0043087; GO:0043547; GO:0048172; GO:0048489; GO:0050821; GO:0060079; GO:0060325; GO:0061646; GO:0071782; GO:0097051; GO:0098794; GO:1903061; GO:1903233; GO:1903373; GO:2000786	Rab3gap1	110,198	Q80UJ7	GA
P35279	RAB6A	91.017	83.712	P35279	Input	7.27747420680456	FALSE	87.3645	1.94133499572279	a	Hepatocyte	Ras-related protein Rab-6A (Rab-6)	RAB6A_MOUSE	SUBCELLULAR LOCATION: Golgi apparatus membrane {ECO:0000250|UniProtKB:P20340}; Lipid-anchor {ECO:0000250|UniProtKB:P20340}. Note=BICD2 facilitates its targeting to Golgi apparatus membrane. {ECO:0000250|UniProtKB:P20340}.	cytoplasmic vesicle [GO:0031410]; cytosol [GO:0005829]; endosome to plasma membrane transport vesicle [GO:0070381]; Golgi apparatus [GO:0005794]; Golgi membrane [GO:0000139]; membrane [GO:0016020]; trans-Golgi network [GO:0005802]; ATPase activator activity [GO:0001671]; ATPase binding [GO:0051117]; GTP binding [GO:0005525]; GTPase activity [GO:0003924]; myosin V binding [GO:0031489]; protein dom…	GO:0000139; GO:0001671; GO:0003924; GO:0005525; GO:0005794; GO:0005802; GO:0005829; GO:0006886; GO:0006890; GO:0006891; GO:0016020; GO:0018125; GO:0019882; GO:0019904; GO:0031410; GO:0031489; GO:0034067; GO:0034498; GO:0042147; GO:0051117; GO:0070381	Rab6a	23,590	P35279	GA
P51150	RAB7A	46.302	45.648	P51150	Input	7.73592689168015	FALSE	45.975	1.66252173791012	a	Hepatocyte	Ras-related protein Rab-7a	RAB7A_MOUSE	SUBCELLULAR LOCATION: Cytoplasmic vesicle, phagosome membrane {ECO:0000250|UniProtKB:P51149}; Peripheral membrane protein {ECO:0000305}; Cytoplasmic side {ECO:0000305}. Late endosome membrane {ECO:0000250|UniProtKB:P51149}; Peripheral membrane protein {ECO:0000305}; Cytoplasmic side {ECO:0000305}. Lysosome membrane {ECO:0000250|UniProtKB:P51149}; Peripheral membrane protein {ECO:0000305}; Cytopla…	alveolar lamellar body [GO:0097208]; autophagosome membrane [GO:0000421]; cytoplasm [GO:0005737]; cytoplasmic vesicle [GO:0031410]; cytosol [GO:0005829]; endosome [GO:0005768]; endosome membrane [GO:0010008]; extrinsic component of lysosome membrane [GO:0032419]; Golgi apparatus [GO:0005794]; late endosome [GO:0005770]; late endosome membrane [GO:0031902]; lipid droplet [GO:0005811]; lysosome [GO…	GO:0000045; GO:0000421; GO:0003924; GO:0005525; GO:0005737; GO:0005764; GO:0005768; GO:0005770; GO:0005794; GO:0005811; GO:0005829; GO:0006622; GO:0006886; GO:0007174; GO:0008333; GO:0010008; GO:0016042; GO:0019003; GO:0019076; GO:0022615; GO:0030670; GO:0030904; GO:0031410; GO:0031902; GO:0032419; GO:0033162; GO:0034045; GO:0042147; GO:0043195; GO:0045022; GO:0045335; GO:0045453; GO:0045732; GO:…	Rab7a	23,490	P51150	GA
P55258	RAB8A	58.703	54.046	P55258	Input	7.27511524416762	FALSE	56.3745	1.75108270303318	a	Hepatocyte	Ras-related protein Rab-8A (Oncogene c-mel)	RAB8A_MOUSE	SUBCELLULAR LOCATION: Cell membrane {ECO:0000269|PubMed:18094055}; Lipid-anchor {ECO:0000269|PubMed:18094055}; Cytoplasmic side {ECO:0000269|PubMed:18094055}. Golgi apparatus {ECO:0000250|UniProtKB:P61006}. Recycling endosome membrane {ECO:0000269|PubMed:18094055}. Cell projection, cilium {ECO:0000250|UniProtKB:P61006}. Cytoplasmic vesicle, phagosome membrane {ECO:0000250|UniProtKB:P61006}; Lipid…	centriole [GO:0005814]; centrosome [GO:0005813]; ciliary basal body [GO:0036064]; ciliary base [GO:0097546]; cilium [GO:0005929]; cytoplasmic vesicle [GO:0031410]; cytoplasmic vesicle membrane [GO:0030659]; dendrite [GO:0030425]; dendritic spine [GO:0043197]; Golgi apparatus [GO:0005794]; midbody [GO:0030496]; neuronal cell body [GO:0043025]; non-motile cilium [GO:0097730]; phagocytic vesicle [GO…	GO:0003924; GO:0005525; GO:0005794; GO:0005813; GO:0005814; GO:0005886; GO:0005929; GO:0006904; GO:0006914; GO:0007409; GO:0008021; GO:0009306; GO:0010506; GO:0014069; GO:0017137; GO:0017157; GO:0019003; GO:0019901; GO:0030140; GO:0030425; GO:0030496; GO:0030659; GO:0030667; GO:0030670; GO:0031410; GO:0031489; GO:0032869; GO:0032880; GO:0036064; GO:0043025; GO:0043197; GO:0045335; GO:0048169; GO:…	Rab8a	23,668	P55258	GA
Q9CQU3	RER1	79.808	94.355	Q9CQU3	Input	6.78630526060898	TRUE	87.0815	1.93992590126148	b	Hepatocyte	Protein RER1	RER1_MOUSE	SUBCELLULAR LOCATION: Golgi apparatus membrane {ECO:0000250}; Multi-pass membrane protein {ECO:0000250}.	cell surface [GO:0009986]; endoplasmic reticulum-Golgi intermediate compartment [GO:0005793]; Golgi apparatus [GO:0005794]; integral component of Golgi membrane [GO:0030173]; plasma membrane [GO:0005886]; acetylcholine receptor binding [GO:0033130]; neuromuscular junction development [GO:0007528]; positive regulation of protein localization to plasma membrane [GO:1903078]; retrograde vesicle-medi…	GO:0005793; GO:0005794; GO:0005886; GO:0006890; GO:0007528; GO:0009986; GO:0030173; GO:0033130; GO:0071340; GO:1903078	Rer1	22,988	Q9CQU3	GA
Q9EPK2	RP2	56.057	49.364	Q9EPK2	Input	5.7237136270863	FALSE	52.7105	1.7218971358547	a	Hepatocyte	Protein XRP2	XRP2_MOUSE	SUBCELLULAR LOCATION: Cell membrane {ECO:0000250|UniProtKB:O75695}; Lipid-anchor {ECO:0000250|UniProtKB:O75695}; Cytoplasmic side {ECO:0000250|UniProtKB:O75695}. Cell projection, cilium {ECO:0000250|UniProtKB:O75695}. Note=Detected predominantly at the plasma membrane of rod and cone photoreceptors. Not detected in the nucleus. {ECO:0000250|UniProtKB:O75695}.	centriole [GO:0005814]; ciliary basal body [GO:0036064]; cytoplasm [GO:0005737]; cytoplasmic vesicle [GO:0031410]; Golgi apparatus [GO:0005794]; nuclear body [GO:0016604]; nucleoplasm [GO:0005654]; periciliary membrane compartment [GO:1990075]; plasma membrane [GO:0005886]; GTP binding [GO:0005525]; GTPase activator activity [GO:0005096]; cell morphogenesis [GO:0000902]; post-Golgi vesicle-mediat…	GO:0000902; GO:0005096; GO:0005525; GO:0005654; GO:0005737; GO:0005794; GO:0005814; GO:0005886; GO:0006892; GO:0015031; GO:0016604; GO:0031410; GO:0036064; GO:1990075	Rp2	39,377	Q9EPK2	GA
P63323	RPS12	134.809	124.628	P63323	Input	7.63991111325992	FALSE	129.7185	2.11300191806531	a	Hepatocyte	40S ribosomal protein S12	RS12_MOUSE	SUBCELLULAR LOCATION: Cytoplasm.	cytosol [GO:0005829]; cytosolic large ribosomal subunit [GO:0022625]; cytosolic small ribosomal subunit [GO:0022627]; Golgi apparatus [GO:0005794]; intracellular membrane-bounded organelle [GO:0043231]; structural constituent of ribosome [GO:0003735]; translation [GO:0006412]	GO:0003735; GO:0005794; GO:0005829; GO:0006412; GO:0022625; GO:0022627; GO:0043231	Rps12	14,525	P63323	GA
Q9EP69	SACM1L	129.677	129.511	Q9EP69	Input	7.33085555482729	FALSE	129.594	2.11258489484312	a	Hepatocyte	Phosphatidylinositide phosphatase SAC1 (EC 3.1.3.-) (Suppressor of actin mutations 1-like protein)	SAC1_MOUSE	SUBCELLULAR LOCATION: Endoplasmic reticulum membrane {ECO:0000250|UniProtKB:Q9ES21}; Multi-pass membrane protein {ECO:0000250|UniProtKB:Q9ES21}.	AMPA glutamate receptor complex [GO:0032281]; endoplasmic reticulum membrane [GO:0005789]; Golgi apparatus [GO:0005794]; integral component of endoplasmic reticulum membrane [GO:0030176]; phosphatase activity [GO:0016791]; phosphatidylinositol bisphosphate phosphatase activity [GO:0034593]; phosphatidylinositol-3-phosphatase activity [GO:0004438]; phosphatidylinositol-4-phosphate phosphatase acti…	GO:0004438; GO:0005789; GO:0005794; GO:0016791; GO:0030176; GO:0032281; GO:0034593; GO:0043812; GO:0046856	Sacm1l	66,944	Q9EP69	GA
P365361	SAR1A	106.323	211.339	P36536	Input	6.43509995129641	FALSE	158.831	2.20093527022592	a	Hepatocyte	GTP-binding protein SAR1a	SAR1A_MOUSE	SUBCELLULAR LOCATION: Endoplasmic reticulum {ECO:0000250}. Golgi apparatus {ECO:0000250}.	COPII vesicle coat [GO:0030127]; endoplasmic reticulum [GO:0005783]; Golgi apparatus [GO:0005794]; Golgi membrane [GO:0000139]; sarcoplasmic reticulum [GO:0016529]; GTP binding [GO:0005525]; cargo loading into COPII-coated vesicle [GO:0090110]; intracellular protein transport [GO:0006886]; negative regulation of cargo loading into COPII-coated vesicle [GO:1901303]; regulation of cargo loading int…	GO:0000139; GO:0005525; GO:0005783; GO:0005794; GO:0006886; GO:0016192; GO:0016529; GO:0030127; GO:0090110; GO:1901301; GO:1901303	Sar1a	22,371	P36536	GA
Q9Z315	SART1	32.683	32.097	Q9Z315	Input	6.90280103076801	FALSE	32.39	1.51041094801018	a	Hepatocyte	U4/U6.U5 tri-snRNP-associated protein 1 (Hypoxia-associated factor) (Squamous cell carcinoma antigen recognized by T-cells 1) (SART-1) (mSART-1)	SNUT1_MOUSE	SUBCELLULAR LOCATION: Nucleus {ECO:0000250}.	Cajal body [GO:0015030]; catalytic step 2 spliceosome [GO:0071013]; Golgi apparatus [GO:0005794]; nuclear speck [GO:0016607]; nucleoplasm [GO:0005654]; nucleus [GO:0005634]; U2-type precatalytic spliceosome [GO:0071005]; U4/U6 x U5 tri-snRNP complex [GO:0046540]; maturation of 5S rRNA [GO:0000481]; mRNA cis splicing, via spliceosome [GO:0045292]; mRNA splicing, via spliceosome [GO:0000398]; posit…	GO:0000387; GO:0000398; GO:0000481; GO:0005634; GO:0005654; GO:0005794; GO:0015030; GO:0016607; GO:0045292; GO:0045585; GO:0046540; GO:0071005; GO:0071013	Sart1	90,885	Q9Z315	GA
Q9EQC5	SCYL1	103.5	113.874	Q9EQC5	Input	6.8419041870532	FALSE	108.687	2.03617760143773	a	Hepatocyte	N-terminal kinase-like protein (105 kDa kinase-like protein) (Mitosis-associated kinase-like protein NTKL) (SCY1-like protein 1)	SCYL1_MOUSE	SUBCELLULAR LOCATION: Cytoplasm, cytoskeleton, microtubule organizing center, centrosome {ECO:0000250}. Cytoplasm {ECO:0000269|PubMed:11118629, ECO:0000269|PubMed:12783284}. Endoplasmic reticulum-Golgi intermediate compartment {ECO:0000250}. Golgi apparatus, cis-Golgi network {ECO:0000250}. Note=Localized to the Endoplasmic reticulum-Golgi intermediate and cis-Golgi in an ARF1-independent manner.…	cis-Golgi network [GO:0005801]; COPI vesicle coat [GO:0030126]; cytoplasm [GO:0005737]; cytosol [GO:0005829]; endoplasmic reticulum-Golgi intermediate compartment [GO:0005793]; Golgi apparatus [GO:0005794]; microtubule organizing center [GO:0005815]; ATP binding [GO:0005524]; cadherin binding [GO:0045296]; protein kinase activity [GO:0004672]; retrograde vesicle-mediated transport, Golgi to ER [G…	GO:0004672; GO:0005524; GO:0005737; GO:0005793; GO:0005794; GO:0005801; GO:0005815; GO:0005829; GO:0006890; GO:0030126; GO:0045296	Scyl1	89,160	Q9EQC5	GA
Q8CFE4	SCYL2	49.416	41.68	Q8CFE4	Input	6.05824376475709	FALSE	45.548	1.65846931197788	a	Hepatocyte	SCY1-like protein 2 (Coated vesicle-associated kinase of 104 kDa)	SCYL2_MOUSE	SUBCELLULAR LOCATION: Cytoplasm, perinuclear region {ECO:0000250}. Cytoplasmic vesicle, clathrin-coated vesicle {ECO:0000250}. Golgi apparatus, trans-Golgi network membrane {ECO:0000250}. Endosome membrane {ECO:0000250}. Note=Plasma membrane-associated in clathrin-coated vesicles. Colocalizes to the trans-Golgi network (TGN) and to endosomal membranes with clathrin, transferrin and plasma membran…	clathrin-coated vesicle [GO:0030136]; endosome membrane [GO:0010008]; Golgi apparatus [GO:0005794]; perinuclear region of cytoplasm [GO:0048471]; ATP binding [GO:0005524]; protein kinase activity [GO:0004672]; signaling receptor binding [GO:0005102]; endosome to lysosome transport [GO:0008333]; negative regulation of canonical Wnt signaling pathway [GO:0090090]; positive regulation of clathrin-de…	GO:0002092; GO:0004672; GO:0005102; GO:0005524; GO:0005794; GO:0008333; GO:0010008; GO:0030136; GO:0048471; GO:0090090; GO:2000286; GO:2000370	Scyl2	103,317	Q8CFE4	GA
Q61112	SDF4	21.039	20.515	Q61112	Input	6.17917305455748	FALSE	20.777	1.3175828397802	a	Hepatocyte	45 kDa calcium-binding protein (Cab45) (Stromal cell-derived factor 4) (SDF-4)	CAB45_MOUSE	SUBCELLULAR LOCATION: Golgi apparatus lumen {ECO:0000269|PubMed:16608874}.	cytoplasm [GO:0005737]; Golgi apparatus [GO:0005794]; Golgi lumen [GO:0005796]; late endosome [GO:0005770]; calcium ion binding [GO:0005509]; identical protein binding [GO:0042802]; calcium ion regulated exocytosis [GO:0017156]; cerebellum development [GO:0021549]; fat cell differentiation [GO:0045444]; response to ethanol [GO:0045471]; UV protection [GO:0009650]; zymogen granule exocytosis [GO:0…	GO:0005509; GO:0005737; GO:0005770; GO:0005794; GO:0005796; GO:0009650; GO:0017156; GO:0021549; GO:0042802; GO:0045444; GO:0045471; GO:0070625	Sdf4	42,064	Q61112	GA
Q6NZC7	SEC23IP	144.959	129.513	Q6NZC7	Input	6.90723567247497	FALSE	137.236	2.13746805124333	a	Hepatocyte	SEC23-interacting protein	S23IP_MOUSE	SUBCELLULAR LOCATION: Cytoplasmic vesicle, COPII-coated vesicle membrane {ECO:0000250}; Peripheral membrane protein {ECO:0000250}; Cytoplasmic side {ECO:0000250}. Endoplasmic reticulum {ECO:0000305}.	cis-Golgi network [GO:0005801]; COPII-coated ER to Golgi transport vesicle [GO:0030134]; endoplasmic reticulum exit site [GO:0070971]; ER to Golgi transport vesicle membrane [GO:0012507]; Golgi apparatus [GO:0005794]; intracellular membrane-bounded organelle [GO:0043231]; perinuclear endoplasmic reticulum [GO:0097038]; perinuclear region of cytoplasm [GO:0048471]; metal ion binding [GO:0046872]; …	GO:0001675; GO:0004620; GO:0005794; GO:0005801; GO:0006888; GO:0007030; GO:0007286; GO:0007338; GO:0012507; GO:0030134; GO:0043231; GO:0046872; GO:0048471; GO:0070971; GO:0097038	Sec23ip	110,780	Q6NZC7	GA
Q91ZN5	SLC35B2	60.511	58.407	Q91ZN5	Input	6.23180690417554	FALSE	59.459	1.77421760083034	a	Hepatocyte	Adenosine 3'-phospho 5'-phosphosulfate transporter 1 (PAPS transporter 1) (Solute carrier family 35 member B2)	S35B2_MOUSE	SUBCELLULAR LOCATION: Golgi apparatus membrane {ECO:0000250}; Multi-pass membrane protein {ECO:0000250}.	Golgi apparatus [GO:0005794]; integral component of endoplasmic reticulum membrane [GO:0030176]; integral component of Golgi membrane [GO:0030173]; membrane [GO:0016020]; 3'-phosphoadenosine 5'-phosphosulfate transmembrane transporter activity [GO:0046964]; 3'-phosphoadenosine 5'-phosphosulfate transport [GO:0046963]	GO:0005794; GO:0016020; GO:0030173; GO:0030176; GO:0046963; GO:0046964	Slc35b2	47,370	Q91ZN5	GA
Q6ZPR51	SMPD4	70.775	65.85	Q6ZPR5	Input	6.47864642150885	FALSE	68.3125	1.83450017929378	a	Hepatocyte	Sphingomyelin phosphodiesterase 4 (EC 3.1.4.12) (Neutral sphingomyelinase 3) (nSMase-3) (nSMase3) (Neutral sphingomyelinase III)	NSMA3_MOUSE	SUBCELLULAR LOCATION: Endoplasmic reticulum membrane; Single-pass membrane protein. Golgi apparatus membrane {ECO:0000250}; Single-pass membrane protein {ECO:0000250|UniProtKB:Q9NXE4}.	endoplasmic reticulum [GO:0005783]; endoplasmic reticulum membrane [GO:0005789]; Golgi apparatus [GO:0005794]; Golgi membrane [GO:0000139]; integral component of membrane [GO:0016021]; trans-Golgi network [GO:0005802]; metal ion binding [GO:0046872]; sphingomyelin phosphodiesterase activity [GO:0004767]; sphingomyelin phosphodiesterase D activity [GO:0050290]; cellular response to tumor necrosis …	GO:0000139; GO:0004767; GO:0005783; GO:0005789; GO:0005794; GO:0005802; GO:0006685; GO:0016021; GO:0046475; GO:0046513; GO:0046872; GO:0050290; GO:0071356	Smpd4	93,276	Q6ZPR5	GA
Q9WV80	SNX1	86.666	104.138	Q9WV80	Input	7.1751333078163	FALSE	95.402	1.97955747931478	a	Hepatocyte	Sorting nexin-1	SNX1_MOUSE	SUBCELLULAR LOCATION: Endosome membrane {ECO:0000250|UniProtKB:Q13596}; Peripheral membrane protein; Cytoplasmic side. Golgi apparatus, trans-Golgi network membrane {ECO:0000305}; Peripheral membrane protein {ECO:0000305}; Cytoplasmic side {ECO:0000305}. Early endosome membrane; Peripheral membrane protein; Cytoplasmic side. Cell projection, lamellipodium {ECO:0000250|UniProtKB:Q13596}. Note=Enri…	cytoplasm [GO:0005737]; cytosol [GO:0005829]; dendritic spine [GO:0043197]; early endosome membrane [GO:0031901]; endosome [GO:0005768]; endosome membrane [GO:0010008]; extrinsic component of membrane [GO:0019898]; Golgi apparatus [GO:0005794]; intracellular membrane-bounded organelle [GO:0043231]; lamellipodium [GO:0030027]; lysosome [GO:0005764]; membrane [GO:0016020]; postsynaptic density [GO:…	GO:0005154; GO:0005158; GO:0005737; GO:0005764; GO:0005768; GO:0005794; GO:0005829; GO:0006886; GO:0006897; GO:0010008; GO:0014069; GO:0016020; GO:0016050; GO:0019898; GO:0030027; GO:0030512; GO:0030904; GO:0030905; GO:0031175; GO:0031623; GO:0031901; GO:0031982; GO:0032991; GO:0034498; GO:0035091; GO:0042147; GO:0042802; GO:0042803; GO:0043197; GO:0043231; GO:0045296; GO:0045732; GO:0046982; GO:…	Snx1	58,952	Q9WV80	GA
Q8K1E01	STX5	47.104	48.738	Q8K1E0	Input	6.10136879130588	FALSE	47.921	1.68052587219324	a	Hepatocyte	Syntaxin-5	STX5_MOUSE	SUBCELLULAR LOCATION: Endoplasmic reticulum-Golgi intermediate compartment membrane {ECO:0000250|UniProtKB:Q08851}; Single-pass type IV membrane protein {ECO:0000255}. Golgi apparatus membrane {ECO:0000250|UniProtKB:Q08851}. Note=Localizes throughout the Golgi apparatus, but most abundant in the cis-most cisternae. {ECO:0000250|UniProtKB:Q08851}.	cytosol [GO:0005829]; endoplasmic reticulum [GO:0005783]; endoplasmic reticulum-Golgi intermediate compartment membrane [GO:0033116]; Golgi apparatus [GO:0005794]; Golgi membrane [GO:0000139]; integral component of membrane [GO:0016021]; SNARE complex [GO:0031201]; vesicle [GO:0031982]; cadherin binding [GO:0045296]; protein N-terminus binding [GO:0047485]; SNAP receptor activity [GO:0005484]; SN…	GO:0000139; GO:0000149; GO:0005484; GO:0005783; GO:0005794; GO:0005829; GO:0006886; GO:0006888; GO:0006906; GO:0016021; GO:0016192; GO:0031201; GO:0031982; GO:0033116; GO:0034498; GO:0042147; GO:0045296; GO:0045732; GO:0047485; GO:0048278; GO:0048280; GO:0090166; GO:1903358	Stx5	39,713	Q8K1E0	GA
Q9D5V6	SYAP1	34.728	35.84	Q9D5V6	Input	6.79083503943528	FALSE	35.284	1.5475778134058	a	Hepatocyte	Synapse-associated protein 1 (BSD domain-containing signal transducer and Akt interactor protein) (BSTA)	SYAP1_MOUSE	SUBCELLULAR LOCATION: Cytoplasm, perinuclear region {ECO:0000269|PubMed:27344443}. Golgi apparatus {ECO:0000269|PubMed:27344443}. Perikaryon {ECO:0000269|PubMed:27344443}. Cell projection, axon {ECO:0000269|PubMed:27344443}. Cell projection, dendrite {ECO:0000269|PubMed:27344443}. Cell projection, growth cone {ECO:0000269|PubMed:27344443}. Cell junction, synapse, presynaptic cell membrane {ECO:00…	axon [GO:0030424]; cell junction [GO:0030054]; cytosol [GO:0005829]; dendrite [GO:0030425]; extrinsic component of cytoplasmic side of plasma membrane [GO:0031234]; Golgi apparatus [GO:0005794]; growth cone [GO:0030426]; nucleoplasm [GO:0005654]; nucleus [GO:0005634]; perikaryon [GO:0043204]; perinuclear region of cytoplasm [GO:0048471]; postsynaptic membrane [GO:0045211]; presynaptic membrane [G…	GO:0005634; GO:0005654; GO:0005794; GO:0005829; GO:0030054; GO:0030154; GO:0030424; GO:0030425; GO:0030426; GO:0031234; GO:0032869; GO:0036120; GO:0038203; GO:0042734; GO:0043204; GO:0045211; GO:0045600; GO:0048471; GO:0071364; GO:0071902; GO:0090073; GO:1990314	Syap1	41,350	Q9D5V6	GA
Q6ZWR6	SYNE1	32.703	29.393	Q6ZWR6	Input	5.78451747900813	FALSE	31.048	1.49203362973196	a	Hepatocyte	Nesprin-1 (Enaptin) (KASH domain-containing protein 1) (KASH1) (Myocyte nuclear envelope protein 1) (Myne-1) (Nuclear envelope spectrin repeat protein 1) (Synaptic nuclear envelope protein 1) (Syne-1)	SYNE1_MOUSE	SUBCELLULAR LOCATION: Nucleus outer membrane {ECO:0000305}; Single-pass type IV membrane protein {ECO:0000305}; Cytoplasmic side {ECO:0000305}. Nucleus. Nucleus envelope. Cytoplasm, cytoskeleton. Cytoplasm, myofibril, sarcomere {ECO:0000250}. Note=The largest part of the protein is cytoplasmic, while its C-terminal part is associated with the nuclear envelope, most probably the outer nuclear memb…	cytoplasm [GO:0005737]; dendritic spine [GO:0043197]; dendritic spine head [GO:0044327]; Golgi apparatus [GO:0005794]; integral component of membrane [GO:0016021]; meiotic nuclear membrane microtubule tethering complex [GO:0034993]; midbody [GO:0030496]; nuclear envelope [GO:0005635]; nuclear membrane [GO:0031965]; nuclear outer membrane [GO:0005640]; nucleolus [GO:0005730]; nucleoplasm [GO:00056…	GO:0000932; GO:0002053; GO:0003779; GO:0005102; GO:0005521; GO:0005635; GO:0005640; GO:0005654; GO:0005730; GO:0005737; GO:0005794; GO:0005819; GO:0007030; GO:0007097; GO:0007283; GO:0016021; GO:0019899; GO:0030017; GO:0030496; GO:0031965; GO:0034993; GO:0042692; GO:0042802; GO:0042803; GO:0043197; GO:0044327; GO:0045211; GO:0048260; GO:0048471; GO:0048814; GO:0051015; GO:0051642; GO:0061886; GO:…	Syne1	1,009,926	Q6ZWR6	GA
P11983	TCP1	164.709	166.303	P11983	Input	7.68485074542693	TRUE	165.506	2.21881374264139	b	Hepatocyte	T-complex protein 1 subunit alpha (TCP-1-alpha) (CCT-alpha) (Tailless complex polypeptide 1A) (TCP-1-A) (Tailless complex polypeptide 1B) (TCP-1-B)	TCPA_MOUSE	SUBCELLULAR LOCATION: Cytoplasm. Cytoplasm, cytoskeleton, microtubule organizing center, centrosome {ECO:0000250}.	acrosomal vesicle [GO:0001669]; cell body [GO:0044297]; centrosome [GO:0005813]; chaperonin-containing T-complex [GO:0005832]; Golgi apparatus [GO:0005794]; heterochromatin [GO:0000792]; microtubule [GO:0005874]; microtubule organizing center [GO:0005815]; myelin sheath [GO:0043209]; nuclear heterochromatin [GO:0005720]; pericentriolar material [GO:0000242]; zona pellucida receptor complex [GO:00…	GO:0000242; GO:0000792; GO:0001669; GO:0002199; GO:0005524; GO:0005720; GO:0005794; GO:0005813; GO:0005815; GO:0005832; GO:0005874; GO:0006458; GO:0007339; GO:0031625; GO:0032212; GO:0043209; GO:0044053; GO:0044183; GO:0044297; GO:0050821; GO:0051082; GO:0051973; GO:0061077; GO:0090666; GO:1901998; GO:1904851; GO:1904874; GO:2000109	Tcp1	60,449	P11983	GA
Q8BH24	TM9SF4	66.536	67.27	Q8BH24	Input	6.67168050375228	FALSE	66.903	1.82544559242005	a	Hepatocyte	Transmembrane 9 superfamily member 4	TM9S4_MOUSE	SUBCELLULAR LOCATION: Membrane {ECO:0000255}; Multi-pass membrane protein {ECO:0000255}. Golgi apparatus {ECO:0000250|UniProtKB:Q92544}. Early endosome {ECO:0000250|UniProtKB:Q92544}.	early endosome [GO:0005769]; Golgi apparatus [GO:0005794]; integral component of membrane [GO:0016021]; cell adhesion [GO:0007155]; phagocytosis [GO:0006909]; positive regulation of protein exit from endoplasmic reticulum [GO:0070863]; positive regulation of protein localization to cell surface [GO:2000010]; regulation of intracellular pH [GO:0051453]; response to hypoxia [GO:0001666]; vacuolar p…	GO:0001666; GO:0005769; GO:0005794; GO:0006909; GO:0007155; GO:0016021; GO:0051453; GO:0070072; GO:0070863; GO:2000010	Tm9sf4	74,693	Q8BH24	GA
Q3V0091	TMED1	295.99	230.234	Q3V009	Input	6.68445467986006	FALSE	263.112	2.42014065582017	a	Hepatocyte	Transmembrane emp24 domain-containing protein 1 (Interleukin-1 receptor-like 1 ligand) (Putative T1/ST2 receptor-binding protein) (p24 family protein gamma-1) (p24gamma1)	TMED1_MOUSE	SUBCELLULAR LOCATION: Cell membrane {ECO:0000250|UniProtKB:Q13445}; Single-pass type I membrane protein {ECO:0000255}. Endoplasmic reticulum membrane {ECO:0000250|UniProtKB:Q13445}; Single-pass type I membrane protein {ECO:0000255}. Golgi apparatus, cis-Golgi network membrane {ECO:0000250|UniProtKB:Q13445}; Single-pass type I membrane protein {ECO:0000255}. Endoplasmic reticulum-Golgi intermediat…	endoplasmic reticulum [GO:0005783]; endoplasmic reticulum membrane [GO:0005789]; endoplasmic reticulum-Golgi intermediate compartment [GO:0005793]; endoplasmic reticulum-Golgi intermediate compartment membrane [GO:0033116]; Golgi apparatus [GO:0005794]; integral component of membrane [GO:0016021]; plasma membrane [GO:0005886]; protein transport [GO:0015031]	GO:0005783; GO:0005789; GO:0005793; GO:0005794; GO:0005886; GO:0015031; GO:0016021; GO:0033116	Tmed1	25,263	Q3V009	GA
Q9D1D41	TMED10	160.334	159.379	Q9D1D4	Input	7.45883478523841	FALSE	159.8565	2.20373030001803	a	Hepatocyte	Transmembrane emp24 domain-containing protein 10 (21 kDa transmembrane-trafficking protein) (Transmembrane protein Tmp21) (p24 family protein delta-1) (p24delta1)	TMEDA_MOUSE	SUBCELLULAR LOCATION: Golgi apparatus, cis-Golgi network membrane {ECO:0000250}; Single-pass type I membrane protein {ECO:0000250}. Melanosome {ECO:0000250}. Endoplasmic reticulum membrane {ECO:0000250}; Single-pass type I membrane protein {ECO:0000250}. Endoplasmic reticulum-Golgi intermediate compartment membrane {ECO:0000269|PubMed:17101722}; Single-pass type I membrane protein {ECO:0000269|Pu…	cis-Golgi network [GO:0005801]; COPI-coated vesicle [GO:0030137]; endoplasmic reticulum [GO:0005783]; endoplasmic reticulum membrane [GO:0005789]; endoplasmic reticulum-Golgi intermediate compartment [GO:0005793]; endoplasmic reticulum-Golgi intermediate compartment membrane [GO:0033116]; gamma-secretase complex [GO:0070765]; Golgi apparatus [GO:0005794]; Golgi membrane [GO:0000139]; integral com…	GO:0000139; GO:0001822; GO:0005783; GO:0005789; GO:0005793; GO:0005794; GO:0005801; GO:0005886; GO:0006886; GO:0006890; GO:0007030; GO:0016021; GO:0019905; GO:0030137; GO:0030140; GO:0030658; GO:0030667; GO:0033116; GO:0035964; GO:0042470; GO:0042589; GO:0043231; GO:0043279; GO:0044877; GO:0045055; GO:0048199; GO:0051259; GO:0070765; GO:1902003	Tmed10	24,911	Q9D1D4	GA
Q78IS11	TMED3	45.29	42.441	Q78IS1	Input	5.91472142628523	FALSE	43.8655	1.64212308401952	a	Hepatocyte	Transmembrane emp24 domain-containing protein 3 (p24 family protein gamma-4) (p24gamma4)	TMED3_MOUSE	SUBCELLULAR LOCATION: Endoplasmic reticulum-Golgi intermediate compartment membrane {ECO:0000250|UniProtKB:Q9Y3Q3}; Single-pass type I membrane protein {ECO:0000255}. Golgi apparatus, cis-Golgi network membrane {ECO:0000250|UniProtKB:Q9Y3Q3}; Single-pass type I membrane protein {ECO:0000255}. Golgi apparatus, Golgi stack membrane {ECO:0000250|UniProtKB:Q6AY25}; Single-pass type I membrane protein…	COPI vesicle coat [GO:0030126]; endoplasmic reticulum [GO:0005783]; endoplasmic reticulum membrane [GO:0005789]; endoplasmic reticulum-Golgi intermediate compartment [GO:0005793]; endoplasmic reticulum-Golgi intermediate compartment membrane [GO:0033116]; Golgi apparatus [GO:0005794]; Golgi cisterna membrane [GO:0032580]; integral component of membrane [GO:0016021]; protein transport [GO:0015031]	GO:0005783; GO:0005789; GO:0005793; GO:0005794; GO:0015031; GO:0016021; GO:0030126; GO:0032580; GO:0033116	Tmed3	25,465	Q78IS1	GA
Q99KF11	TMED9	177.462	145.207	Q99KF1	Input	7.31726458477558	FALSE	161.3345	2.20772724747266	a	Hepatocyte	Transmembrane emp24 domain-containing protein 9 (Glycoprotein 25L2) (p24 family protein alpha-2) (p24alpha2)	TMED9_MOUSE	SUBCELLULAR LOCATION: Endoplasmic reticulum membrane {ECO:0000250}; Single-pass type I membrane protein {ECO:0000250}. Golgi apparatus, cis-Golgi network membrane {ECO:0000250}; Single-pass type I membrane protein {ECO:0000250}. Endoplasmic reticulum-Golgi intermediate compartment membrane {ECO:0000250}; Single-pass type I membrane protein {ECO:0000250}. Golgi apparatus, trans-Golgi network membr…	endoplasmic reticulum [GO:0005783]; endoplasmic reticulum membrane [GO:0005789]; endoplasmic reticulum-Golgi intermediate compartment [GO:0005793]; endoplasmic reticulum-Golgi intermediate compartment membrane [GO:0033116]; Golgi apparatus [GO:0005794]; Golgi membrane [GO:0000139]; integral component of membrane [GO:0016021]; syntaxin binding [GO:0019905]; COPI coating of Golgi vesicle [GO:004820…	GO:0000139; GO:0005783; GO:0005789; GO:0005793; GO:0005794; GO:0007030; GO:0010638; GO:0015031; GO:0016021; GO:0019905; GO:0033116; GO:0048205	Tmed9	27,127	Q99KF1	GA
P52875	TMEM165	36.762	36.592	P52875	Input	6.58265028689347	FALSE	36.677	1.56439380527691	a	Hepatocyte	Transmembrane protein 165 (TPA-regulated locus protein) (Transmembrane protein PFT27) (Transmembrane protein TPARL)	TM165_MOUSE	SUBCELLULAR LOCATION: Golgi apparatus membrane {ECO:0000250}; Multi-pass membrane protein {ECO:0000250}. Golgi apparatus, trans-Golgi network membrane {ECO:0000250}. Lysosome membrane {ECO:0000250}. Early endosome membrane {ECO:0000250}. Late endosome membrane {ECO:0000250}.	early endosome membrane [GO:0031901]; endosome membrane [GO:0010008]; Golgi apparatus [GO:0005794]; integral component of membrane [GO:0016021]; intracellular membrane-bounded organelle [GO:0043231]; late endosome membrane [GO:0031902]; lysosomal membrane [GO:0005765]; trans-Golgi network membrane [GO:0032588]; cellular calcium ion homeostasis [GO:0006874]; Golgi calcium ion transport [GO:0032472…	GO:0005765; GO:0005794; GO:0006487; GO:0006874; GO:0010008; GO:0016021; GO:0031901; GO:0031902; GO:0032472; GO:0032588; GO:0035751; GO:0043231	Tmem165	34,791	P52875	GA
Q8BM551	TMEM214	29.298	29.972	Q8BM55	Input	6.52743732525692	FALSE	29.635	1.47180493157504	a	Hepatocyte	Transmembrane protein 214	TM214_MOUSE	SUBCELLULAR LOCATION: Endoplasmic reticulum membrane {ECO:0000250}; Multi-pass membrane protein {ECO:0000250}.	cytoplasmic microtubule [GO:0005881]; cytosol [GO:0005829]; endoplasmic reticulum [GO:0005783]; endoplasmic reticulum membrane [GO:0005789]; Golgi apparatus [GO:0005794]; integral component of membrane [GO:0016021]; apoptotic process [GO:0006915]	GO:0005783; GO:0005789; GO:0005794; GO:0005829; GO:0005881; GO:0006915; GO:0016021	Tmem214	76,430	Q8BM55	GA
Q8VEK01	TMEM30A	92.703	61.794	Q8VEK0	Input	5.94393887151086	FALSE	77.2485	1.88789005511244	a	Hepatocyte	Cell cycle control protein 50A (P4-ATPase flippase complex beta subunit TMEM30A) (Transmembrane protein 30A)	CC50A_MOUSE	SUBCELLULAR LOCATION: Membrane {ECO:0000269|PubMed:22253360}; Multi-pass membrane protein {ECO:0000269|PubMed:22253360}. Cell membrane {ECO:0000250}. Golgi apparatus {ECO:0000269|PubMed:22253360}. Cytoplasmic vesicle, secretory vesicle membrane {ECO:0000269|PubMed:22253360}. Apical cell membrane {ECO:0000269|PubMed:22253360}.	apical plasma membrane [GO:0016324]; endoplasmic reticulum [GO:0005783]; Golgi apparatus [GO:0005794]; integral component of membrane [GO:0016021]; plasma membrane [GO:0005886]; transport vesicle membrane [GO:0030658]; aminophospholipid transmembrane transporter activity [GO:0015247]; aminophospholipid transport [GO:0015917]; drug transmembrane transport [GO:0006855]; phospholipid translocation […	GO:0005783; GO:0005794; GO:0005886; GO:0006855; GO:0010976; GO:0015247; GO:0015917; GO:0016021; GO:0016324; GO:0030658; GO:0036010; GO:0045332; GO:0070863	Tmem30a	41,061	Q8VEK0	GA
Q9DBS1	TMEM43	113.785	97.23	Q9DBS1	Input	7.18580129438888	FALSE	105.5075	2.02328333255165	a	Hepatocyte	Transmembrane protein 43 (Protein LUMA)	TMM43_MOUSE	SUBCELLULAR LOCATION: Endoplasmic reticulum. Nucleus inner membrane; Multi-pass membrane protein. Note=Retained in the inner nuclear membrane through interaction with EMD and A- and B-lamins. The N- and C-termini are oriented towards the nucleoplasm. The majority of the hydrophilic domain resides in the endoplasmic reticulum lumen.	endoplasmic reticulum lumen [GO:0005788]; Golgi apparatus [GO:0005794]; integral component of nuclear inner membrane [GO:0005639]; nuclear inner membrane [GO:0005637]; protein self-association [GO:0043621]; nuclear membrane organization [GO:0071763]	GO:0005637; GO:0005639; GO:0005788; GO:0005794; GO:0043621; GO:0071763	Tmem43	44,783	Q9DBS1	GA
B9EKI31	TMF1	21.859	19.784	B9EKI3	Input	5.28085870481999	FALSE	20.8215	1.31851201327524	a	Hepatocyte	TATA element modulatory factor (TMF) (Androgen receptor coactivator 160 kDa protein) (Androgen receptor-associated protein of 160 kDa)	TMF1_MOUSE	SUBCELLULAR LOCATION: Cytoplasm {ECO:0000250}. Nucleus {ECO:0000250}. Golgi apparatus membrane {ECO:0000250}. Note=Concentrated at the budding structures localized at the tips of cisternae. {ECO:0000250}.	endoplasmic reticulum [GO:0005783]; Golgi apparatus [GO:0005794]; Golgi membrane [GO:0000139]; nucleus [GO:0005634]; DNA binding [GO:0003677]; acrosome assembly [GO:0001675]; cellular response to organic cyclic compound [GO:0071407]; defense response to bacterium [GO:0042742]; flagellated sperm motility [GO:0030317]; Leydig cell differentiation [GO:0033327]; luteinizing hormone secretion [GO:0032…	GO:0000139; GO:0001675; GO:0001819; GO:0003677; GO:0005634; GO:0005783; GO:0005794; GO:0006351; GO:0006355; GO:0007286; GO:0007289; GO:0008584; GO:0010629; GO:0030317; GO:0032275; GO:0033327; GO:0042742; GO:0043066; GO:0061136; GO:0071407; GO:2000845	Tmf1	121,803	B9EKI3	GA
O888561	TPST2	56.413	58.295	O88856	Input	5.45631971603797	FALSE	57.354	1.75856371199054	a	Hepatocyte	Protein-tyrosine sulfotransferase 2 (EC 2.8.2.20) (Tyrosylprotein sulfotransferase 2) (TPST-2)	TPST2_MOUSE	SUBCELLULAR LOCATION: Golgi apparatus membrane {ECO:0000250|UniProtKB:O60704}; Single-pass type II membrane protein {ECO:0000250|UniProtKB:O60704}.	endoplasmic reticulum [GO:0005783]; Golgi apparatus [GO:0005794]; Golgi membrane [GO:0000139]; integral component of membrane [GO:0016021]; protein homodimerization activity [GO:0042803]; protein-tyrosine sulfotransferase activity [GO:0008476]; fusion of sperm to egg plasma membrane involved in single fertilization [GO:0007342]; peptidyl-tyrosine sulfation [GO:0006478]; prevention of polyspermy […	GO:0000139; GO:0005783; GO:0005794; GO:0006478; GO:0007342; GO:0008476; GO:0016021; GO:0042803; GO:0060468	Tpst2	42,067	O88856	GA
[truncated: 1,907 more rows]
