# Supplementary material for: Mapping protein carboxymethylation sites provides insights into their role in proteostasis and cell proliferation
Source: Nat Commun. 2021 Nov 18;12:6743. doi: 10.1038/s41467-021-26982-6 (PMC8602705; doi:10.1038/s41467-021-26982-6)
Supplement: Supplementary file 11 — Source Data [file 41467_2021_26982_MOESM11_ESM.zip › Figure 1/1J/210610_Scatterplot_turnover_PG.Label.Free.Quant.csv]

	Gene.names	Hepatocytes.replicate.1.half_life	Hepatocytes.replicate.2.half_life	PG.ProteinAccessions	Group	PG.Label.Free.Quant.median.log10	is.CM	mean.turnover	Log10Turnover
8	AATF	37.516	37.344	Q9JKX4	Input	6.17878535528669	FALSE	37.43	1.57321982711442
10	ABCB10	284.659	220.182	Q9JI39	Input	5.77465606366624	FALSE	252.4205	2.40212462266142
11	ABCB7	167.928	160.946	Q61102	Input	5.98285320468974	FALSE	164.437	2.21599954488203
12	ABCC1	92.561	42.652	O35379	Input	6.39412706450789	FALSE	67.6065	1.82998845301891
13	ABCD3	109.943	114.464	P55096	Input	6.58388267423585	FALSE	112.2035	2.05000640421942
14	ABCE1	168.459	157.738	P61222	Input	7.24122387723324	TRUE	163.0985	2.21244996689731
15	ABCF1	58.909	59.94	Q6P542	Input	7.16548203951183	FALSE	59.4245	1.77396553624533
16	ABCF2	33.395	36.656	Q99LE6	Input	7.29214149999671	FALSE	35.0255	1.54438434369203
17	ABCF3	140.62	229.56	Q8K268	Input	6.37435345331901	FALSE	185.09	2.26738295542423
18	ABHD10	267.109	263.584	Q6PE15	Input	6.13741361703341	FALSE	265.3465	2.42381336352858
19	ABHD12	64.97	94.427	Q99LR1	Input	5.97989148655233	FALSE	79.6985	1.90145014764639
23	ABHD5	42.243	105.239	Q9DBL9	Input	6.23718821511829	FALSE	73.741	1.86770902276748
24	ABI1	121.728	129.797	Q8CBW3	Input	6.86215935699866	FALSE	125.7625	2.0995511620081
29	ACAA2	214.518	236.376	Q8BWT1	Input	7.03027377763516	FALSE	225.447	2.35304446056912
30	ACACA	41.907	47.59	Q5SWU9	Input	6.71513095591837	FALSE	44.7485	1.65077848205101
31	ACAD11	130.304	137.804	Q80XL6	Input	5.75403045040943	FALSE	134.054	2.12727977730442
32	ACAD9	86.818	83.937	Q8JZN5	Input	6.99725271122993	FALSE	85.3775	1.93134343376494
33	ACADL	16.36	16.89	P51174	Input	7.21237566914148	FALSE	16.625	1.22076165397514
34	ACADM	227.889	268.583	P45952	Input	6.98083560052292	FALSE	248.236	2.39486476454226
35	ACADS	167.051	225.256	Q07417	Input	7.02802804501459	FALSE	196.1535	2.29259606172442
36	ACADSB	336.48	458.183	Q9DBL1	Input	6.16614878227905	FALSE	397.3315	2.59915299680439
37	ACADVL	59.918	62.643	P50544	Input	7.15416825147595	FALSE	61.2805	1.78732230013556
39	ACAT1	319.763	344.868	Q8QZT1	Input	7.42824481216447	FALSE	332.3155	2.52155059829791
41	ACBD3	56.664	53.453	Q8BMP6	Input	6.77236960852309	FALSE	55.0585	1.74082437540826
44	ACIN1	31.295	31.189	Q9JIX8	Input	7.01463854665933	FALSE	31.242	1.49473882805934
45	ACLY	86.123	99.227	Q91V92	Input	7.40689904889379	FALSE	92.675	1.9669625947016
47	ACO2	66.78	70.303	Q99KI0	Input	7.54825880300995	FALSE	68.5415	1.83595360453789
48	ACOT13	403.716	388.931	Q9CQR4	Input	6.80421421726915	FALSE	396.3235	2.59804982458687
49	ACOT2	197.049	158.847	Q9QYR9	Input	6.85324305900709	FALSE	177.948	2.25029311122806
51	ACOT8	93.161	98.575	P58137	Input	6.11647723681904	FALSE	95.868	1.98167366720623
52	ACOT9	73.841	72.153	Q9R0X4	Input	7.39729503697344	TRUE	72.997	1.86330501203528
53	ACOX1	53.573	56.111	Q9R0H0	Input	6.08345854315367	FALSE	54.842	1.73911328443122
55	ACP2	121.73	115.718	P24638	Input	6.12335730894886	FALSE	118.724	2.07453852025186
56	ACSF2	68.967	73.828	Q8VCW8	Input	6.38163952889886	FALSE	71.3975	1.85368300512053
57	ACSF3	203.607	155.929	Q3URE1	Input	5.69991140231395	FALSE	179.768	2.25471238672831
58	ACSL1	82.613	93.85	P41216	Input	6.61897095926959	FALSE	88.2315	1.94562366261317
59	ACSL3	52.968	51.395	Q9CZW4	Input	6.65341253269918	FALSE	52.1815	1.71751655909459
60	ACSL4	14.295	14.391	Q9QUJ7	Input	6.55213944189369	TRUE	14.343	1.15663999841545
61	ACSL5	74.144	78.578	Q8JZR0	Input	6.13358169704212	FALSE	76.361	1.88287160714486
66	ACTN1	86.684	88.594	Q7TPR4	Input	7.66907223040925	FALSE	87.639	1.94269741342359
67	ACTN4	82.505	81.218	P57780	Input	7.50328461904567	FALSE	81.8615	1.91307969823442
69	ACTR1A	104.935	116.565	P61164	Input	6.81664258829326	FALSE	110.75	2.04434373489511
71	ACTR2	102.761	135.024	P61161	Input	7.44993497826872	TRUE	118.8925	2.07515445923309
72	ACTR3	87.398	98.835	Q99JY9	Input	7.57076586718917	FALSE	93.1165	1.96902664364545
73	ACY1	206.442	217.713	Q99JW2	Input	7.00282586077098	FALSE	212.0775	2.32649459522954
77	ADAM10	23.315	22.936	O35598	Input	5.91294306694707	FALSE	23.1255	1.36409113146052
78	ADAM9	27.551	24.518	Q61072	Input	6.26801086619878	FALSE	26.0345	1.41554924134238
79	ADD1	32.165	44.162	Q9QYC0	Input	6.42662754562854	FALSE	38.1635	1.58164819729472
83	ADI1	484.925	736.915	Q99JT9	Input	6.70297805710296	FALSE	610.92	2.78598434308496
84	ADK	1135.961	1690.814	P55264	Input	7.34202966394504	FALSE	1413.3875	3.150261246095
85	ADNP	19.344	19.833	Q9Z103	Input	6.48364576946511	FALSE	19.5885	1.29200118093274
90	ADRM1	72.339	102.278	Q9JKV1	Input	6.94640893165975	FALSE	87.3085	1.94105652690598
95	AFG3L2	147.709	162.021	Q8JZQ2	Input	6.44979840951774	FALSE	154.865	2.18995327686575
98	AGFG1	46.204	47.013	Q8K2K6	Input	6.44588399179531	FALSE	46.6085	1.66846512627081
99	AGK	138.431	134.274	Q9ESW4	Input	6.20389870754341	FALSE	136.3525	2.13466310506644
104	AGPS	70.346	67.626	Q8C0I1	Input	6.80877768488855	FALSE	68.986	1.8387609640756
106	AHCTF1	21.668	21.875	Q8CJF7	Input	5.97893549163353	TRUE	21.7715	1.33788835183765
108	AHCYL1	38.719	43.278	Q80SW1	Input	6.91683464474499	TRUE	40.9985	1.61276796760657
113	AIFM1	179.945	188.913	Q9Z0X1	Input	7.22246570422432	FALSE	184.429	2.26582921145583
114	AIMP1	146.512	164.053	P31230	Input	7.17650653550113	TRUE	155.2825	2.1911225144428
115	AIMP2	170.944	170.138	Q8R010	Input	7.18443929653107	FALSE	170.541	2.23182880522409
118	AK2	194.375	184.09	Q9WTP6	Input	7.02971687959996	FALSE	189.2325	2.276995726984
119	AK3	199.838	199.455	Q9WTP7	Input	6.57372761871026	FALSE	199.6465	2.3002617009866
120	AKAP1	43.353	42.693	O08715	Input	6.18567443446124	FALSE	43.023	1.63370069052424
123	AKAP2	24.608	24.598	O54931	Input	6.63012162505994	FALSE	24.603	1.3909880666159
124	AKAP8	29.804	39.359	Q9DBR0	Input	6.88832279307166	FALSE	34.5815	1.5388438272142
125	AKAP8L	27.698	26.355	Q9R0L7	Input	5.87241385830564	FALSE	27.0265	1.43178980710804
126	AKAP9	30.422	32.267	Q70FJ1	Input	4.85215561557927	FALSE	31.3445	1.49616134646807
129	AKR7A2	312.203	474.181	Q8CG76	Input	6.74527369351787	FALSE	393.192	2.59460467296681
134	ALCAM	38.809	38.088	Q61490	Input	7.27939953341216	FALSE	38.4485	1.5848794012394
136	ALDH18A1	42.99	42.129	Q9Z110	Input	7.3277938285437	TRUE	42.5595	1.6289965171132
138	ALDH2	302.406	417.707	P47738	Input	7.44490768423664	FALSE	360.0565	2.55637065552536
139	ALDH3A2	124.447	119.666	P47740	Input	6.06247129083185	FALSE	122.0565	2.0865609122986
140	ALDH6A1	300.199	370.461	Q9EQ20	Input	5.87698341796369	FALSE	335.33	2.52547240893623
141	ALDH7A1	361.173	433.815	Q9DBF1	Input	6.90552453690408	FALSE	397.494	2.59933057755461
142	ALDH9A1	209.3	251.272	Q9JLJ2	Input	6.67005046941149	FALSE	230.286	2.36226753628138
143	ALDOA	54.421	52.345	P05064	Input	7.6163824483165	FALSE	53.383	1.72740297647351
144	ALG11	85.94	94.584	Q3TZM9	Input	6.05817995578738	FALSE	90.262	1.95550495226568
145	ALG2	326.72	373.742	Q9DBE8	Input	6.02635783622668	FALSE	350.231	2.54435458416059
146	ALG5	153.166	232.221	Q9DB25	Input	6.23554738375407	FALSE	192.6935	2.2848670651394
147	ALG9	141.876	140.598	Q8VDI9	Input	4.60565977263025	FALSE	141.237	2.14994848418642
149	ALYREF	127.363	93.935	O08583	Input	7.39200786549376	FALSE	110.649	2.04394749330671
154	ANAPC1	75.579	81.345	P53995	Input	6.62183045141294	TRUE	78.462	1.89465937412099
155	ANAPC2	29.884	30.637	Q8BZQ7	Input	6.13029049774106	FALSE	30.2605	1.48087609967682
156	ANAPC4	56.286	56.206	Q91W96	Input	6.24568067766558	FALSE	56.246	1.75009164252212
161	ANKFY1	64.377	72.04	Q810B6	Input	6.24984295900557	FALSE	68.2085	1.83383849889509
168	ANO10	92.592	90.077	Q8BH79	Input	6.35785693367727	FALSE	91.3345	1.96063485562254
169	ANO6	70.315	66.867	Q6P9J9	Input	6.49418187576359	FALSE	68.591	1.83626713455868
170	ANP32A	124.632	115.278	O35381	Input	7.42542269813794	FALSE	119.955	2.07901835507294
171	ANP32B	136.109	135.256	Q9EST5	Input	7.22915279162826	TRUE	135.6825	2.13252383702203
173	ANPEP	32.182	30.984	P97449	Input	5.3653507486172	FALSE	31.583	1.49945338031334
174	ANXA1	101.564	86.425	P10107	Input	7.99751713366571	TRUE	93.9945	1.97310244200892
175	ANXA11	57.029	50.904	P97384	Input	7.02551476801934	FALSE	53.9665	1.73212425278864
176	ANXA2	52.599	51.402	P07356	Input	7.75860187407203	TRUE	52.0005	1.7160075195232
178	ANXA4	207.848	172.037	P97429	Input	7.49109234774958	TRUE	189.9425	2.27862214983641
179	ANXA5	399.528	386.714	P48036	Input	8.07582642572008	TRUE	393.121	2.59452624387229
180	ANXA6	326.132	283.462	P14824	Input	7.45151057860992	FALSE	304.797	2.48401068809454
181	ANXA7	252.744	274.59	Q07076	Input	7.2734994404895	FALSE	263.667	2.42105577782252
182	AP1B1	67.13	60.314	O35643	Input	7.27596817440362	FALSE	63.722	1.80428939825484
183	AP1G1	79.567	81.832	P22892	Input	6.89494970339536	FALSE	80.6995	1.90687084391769
184	AP1M1	80.221	81.565	P35585	Input	6.99201254405693	FALSE	80.893	1.90791094197193
185	AP1S1	175.022	237.404	P61967	Input	6.61263829071301	FALSE	206.213	2.31431604043489
186	AP2A1	58.267	53.136	P17426	Input	7.07483142866412	FALSE	55.7015	1.74586689055885
187	AP2A2	90.189	92.44	P17427	Input	7.17723397557225	FALSE	91.3145	1.96053974544211
188	AP2B1	87.551	82.84	Q9DBG3	Input	7.13690787569152	FALSE	85.1955	1.93041665607209
189	AP2M1	81.814	77.273	P84091	Input	7.24074987593625	FALSE	79.5435	1.90060469649714
190	AP2S1	203.211	162.704	P62743	Input	6.53554753226196	FALSE	182.9575	2.26235021727631
191	AP3B1	76.335	78.544	Q9Z1T1	Input	6.95985900482282	FALSE	77.4395	1.88896254022051
192	AP3D1	45.731	38.524	O54774	Input	6.87361125509606	FALSE	42.1275	1.62456568726784
196	APBB1IP	64.779	64.175	Q8R5A3	Input	6.53650756148753	FALSE	64.477	1.80940482231819
197	APEH	137.815	235.716	Q8R146	Input	7.00612660369843	FALSE	186.7655	2.27129665485225
198	APEX1	122.543	125.425	P28352	Input	7.30775867455417	FALSE	123.984	2.0933656435489
199	API5	35.39	35.189	O35841	Input	7.33223924476224	FALSE	35.2895	1.54764550509334
202	APMAP	140.699	126.962	Q9D7N9	Input	6.95758832516712	FALSE	133.8305	2.12655510051852
203	APOA1BP	143.248	130.012	Q8K4Z3	Input	7.14351317174239	FALSE	136.63	2.13554606833508
204	APOO	157.059	155.246	Q9DCZ4	Input	6.54743821214159	FALSE	156.1525	2.19354894167229
205	APOOL	208.689	201.15	Q78IK4	Input	6.1397031300255	FALSE	204.9195	2.31158328753465
208	AQR	43.701	37.213	Q8CFQ3	Input	6.04219854034008	FALSE	40.457	1.60699367547505
210	ARCN1	93.86	101.285	Q5XJY5	Input	7.34327838442114	FALSE	97.5725	1.98932743261417
211	ARF4	139.131	151.366	P61750	Input	7.26224813423739	FALSE	145.2485	2.16211165607038
212	ARF5	162.685	348.396	P84084	Input	7.51273281148428	FALSE	255.5405	2.40745974021488
213	ARF6	341.05	364.162	P62331	Input	7.08345746805689	FALSE	352.606	2.54728969805043
216	ARFGAP3	41.979	41.176	Q9D8S3	Input	5.98626250538545	FALSE	41.5775	1.61885837222859
233	ARHGEF40	51.33	34.157	Q3UPH7	Input	6.11546672142404	FALSE	42.7435	1.6308700809645
235	ARID1A	29.929	27.557	A2BH40	Input	6.08232534888913	FALSE	28.743	1.45853209488555
239	ARL1	81.182	86.991	P61211	Input	7.03223874811798	FALSE	84.0865	1.92472627586774
245	ARL6IP5	59.07	58.782	Q8R5J9	Input	6.98199047950238	FALSE	58.926	1.77030696142626
246	ARL8A	86.129	79.839	Q8VEH3	Input	5.48265202263048	FALSE	82.984	1.9189943648875
247	ARL8B	90.115	80.867	Q9CQW2	Input	7.0442064643829	TRUE	85.491	1.93192039711332
249	ARMC10	130.962	134.986	Q9D0L7	Input	6.31395839155767	FALSE	132.974	2.12376673299439
254	ARMCX3	40.247	37.818	Q8BHS6	Input	6.48819862607997	FALSE	39.0325	1.59142636838178
255	ARPC1B	52.339	50.217	Q9WV32	Input	7.42404816750182	TRUE	51.278	1.70993107801812
256	ARPC2	111.079	104.04	Q9CVB6	Input	7.38185050106102	FALSE	107.5595	2.03164877469904
257	ARPC3	166.354	96.958	Q9JM76	Input	7.22748228843455	TRUE	131.656	2.11944065613114
258	ARPC4	242.741	248.085	P59999	Input	7.57199388225911	FALSE	245.413	2.38989756441677
259	ARPC5	49.733	49.614	Q9CPW4	Input	7.17319093195214	FALSE	49.6735	1.6961247615079
265	ARSB	163.775	134.63	P50429	Input	6.0579164546071	FALSE	149.2025	2.17377610012799
266	ASAH1	153.052	151.273	Q9WV54	Input	7.12196703000211	FALSE	152.1625	2.18230763502503
270	ASNA1	79.382	74.753	O54984	Input	7.14132652289414	FALSE	77.0675	1.88687127109429
272	ASPH	144.052	135.423	Q8BSY0	Input	7.04080045660863	FALSE	139.7375	2.1453129691608
275	ASUN	41.887	44.686	Q8QZV7	Input	5.80191365507301	TRUE	43.2865	1.63635247164967
276	ATAD1	62.003	61.418	Q9D5T0	Input	6.67036684476675	FALSE	61.7105	1.79035906523405
288	ATL2	96.915	36.997	Q6PA06	Input	6.76569458929965	FALSE	66.956	1.82578950069284
289	ATL3	87.063	78.472	Q91YH5	Input	7.24631586293942	FALSE	82.7675	1.91785983749193
290	ATM	38.536	36.527	Q62388	Input	5.30034631258612	FALSE	37.5315	1.57439592195917
293	ATP11A	33.528	31.422	P98197	Input	5.46083772863341	FALSE	32.475	1.51154915974507
294	ATP13A1	55.708	54.253	Q9EPE9	Input	6.69890685332716	FALSE	54.9805	1.74020868505735
295	ATP1A1	66.656	63.129	Q8VDN2	Input	7.33202477420444	FALSE	64.8925	1.81219450578597
296	ATP1B1	76.579	70.418	P14094	Input	6.54268242222553	FALSE	73.4985	1.86627847584106
297	ATP1B3	52.569	63.756	P97370	Input	7.25825477237846	FALSE	58.1625	1.76464306554132
298	ATP2A2	84.786	82.012	O55143	Input	7.25334115588849	FALSE	83.399	1.92116084323863
299	ATP2B1	95.221	98.023	G5E829	Input	6.86587287762319	FALSE	96.622	1.98507602280041
300	ATP5A1	187.632	195.992	Q03265	Input	7.63040265063173	TRUE	191.812	2.28287577369366
301	ATP5B	232.738	224.319	P56480	Input	7.95080647084789	FALSE	228.5285	2.35894036904878
302	ATP5C1	228.184	228.97	Q91VR2	Input	7.44166089335156	TRUE	228.577	2.35903252844065
303	ATP5D	201.181	171.132	Q9D3D9	Input	6.82197063980397	FALSE	186.1565	2.26987820501774
305	ATP5F1	215.747	211.879	Q9CQQ7	Input	7.47216690036683	TRUE	213.813	2.33003410712452
306	ATP5H	216.841	211.857	Q9DCX2	Input	7.51582034804795	FALSE	214.349	2.33112146174217
307	ATP5I	192.746	200.135	Q06185	Input	7.29644206351519	FALSE	196.4405	2.29323103087071
308	ATP5J	116.854	106.39	P97450	Input	7.4554192725287	TRUE	111.622	2.0477497997716
310	ATP5L	249.217	210.336	Q9CPQ8	Input	7.16091400216252	FALSE	229.7765	2.36130560989533
311	ATP5O	176.482	180.789	Q9DB20	Input	7.6714706351253	FALSE	178.6355	2.25196776990561
314	ATP6V0A1	48	49.603	Q9Z1G4	Input	5.76218548344741	FALSE	48.8015	1.68843317101319
317	ATP6V0D1	50.368	46.464	P51863	Input	7.06141440125244	FALSE	48.416	1.68498890634309
318	ATP6V1A	79.176	77.525	P50516	Input	7.2969774190807	FALSE	78.3505	1.89404177229852
319	ATP6V1B2	67.727	65.112	P62814	Input	7.22410192081288	FALSE	66.4195	1.82229560194502
320	ATP6V1C1	53.157	54.811	Q9Z1G3	Input	6.88810841662502	FALSE	53.984	1.73226506090903
322	ATP6V1E1	46.266	39.923	P50518	Input	7.21235675979823	FALSE	43.0945	1.6344218462148
323	ATP6V1F	44.098	32.73	Q9D1K2	Input	6.77458148468743	FALSE	38.414	1.58448953204097
324	ATP6V1G1	44.997	31.702	Q9CR51	Input	6.67827585301102	FALSE	38.3495	1.5837597059993
325	ATP6V1H	45.286	45.56	Q8BVE3	Input	6.80528494858605	FALSE	45.423	1.65727581417301
326	ATPAF1	62.492	69.711	Q811I0	Input	5.52331546930138	FALSE	66.1015	1.82021131477053
327	ATR	23.971	21.572	Q9JKK8	Input	7.2417187696868	FALSE	22.7715	1.3573916393225
329	ATRX	17.965	16.73	Q61687	Input	6.79193018160354	TRUE	17.3475	1.23923689616232
330	ATXN10	74.931	43.802	P28658	Input	7.22864233601667	TRUE	59.3665	1.77354144549852
331	ATXN2	44.907	45.134	O70305	Input	6.69152422905585	FALSE	45.0205	1.65341031398825
332	ATXN2L	50.454	45.103	Q7TQH0	Input	6.98748755083199	FALSE	47.7785	1.67923251100723
335	B2M	15.172	14.855	P01887	Input	6.72166340811425	FALSE	15.0135	1.17648194830559
338	BAD	51.739	43.195	Q61337	Input	5.86215607612668	FALSE	47.467	1.67639178439127
340	BAG2	84.943	69.549	Q91YN9	Input	7.21958897915053	TRUE	77.246	1.88787599977448
341	BAG3	29.533	38.335	Q9JLV1	Input	7.04123078158561	FALSE	33.934	1.53063505550536
343	BAG6	45.682	59.283	Q9Z1R2	Input	6.98186778517944	FALSE	52.4825	1.72001451444582
344	BAIAP2	33.493	27.54	Q8BKX1	Input	6.32013402595024	FALSE	30.5165	1.4845347220138
346	BANF1	52.892	61.676	O54962	Input	7.78603786950292	FALSE	57.284	1.75803333606786
349	BAX	130.312	196.605	Q07813	Input	7.14117782306214	FALSE	163.4585	2.21340750923645
351	BAZ1B	16.606	18.459	Q9Z277	Input	7.08023602354825	TRUE	17.5325	1.24384384757082
352	BCAP29	84.099	80.13	Q61334	Input	5.69730276545925	FALSE	82.1145	1.91441985278278
353	BCAP31	83.672	80.806	Q61335	Input	7.53279067481515	FALSE	82.239	1.91507782080098
354	BCAS2	38.901	38.771	Q9D287	Input	6.90726546062341	FALSE	38.836	1.5892344924155
356	BCAT2	37.401	39.903	O35855	Input	6.47167968840058	FALSE	38.652	1.58717197086732
357	BCCIP	59.126	61.571	Q9CWI3	Input	6.51537835953671	FALSE	60.3485	1.78066647990447
358	BCKDHA	124.84	145.99	P50136	Input	5.47827479993292	FALSE	135.415	2.13166677407152
359	BCKDK	148.599	151.388	O55028	Input	6.12358249092621	FALSE	149.9935	2.17607243922037
361	BCL2L13	95.296	93.001	P59017	Input	6.21434955689311	FALSE	94.1485	1.97381340510773
364	BCLAF1	54.421	52.741	Q8K019	Input	7.26701230133165	FALSE	53.581	1.72901081472999
365	BCS1L	192.055	197.367	Q9CZP5	Input	5.58395286148678	FALSE	194.711	2.28939048723835
367	BET1	74.545	75.946	O35623	Input	6.1934486949286	FALSE	75.2455	1.87648053239072
371	BIN1	105.587	98.441	O08539	Input	7.18808352878322	FALSE	102.014	2.00865977671801
388	BRD4	23.243	25.453	Q9ESU6	Input	6.08045439430165	FALSE	24.348	1.38646329308097
392	BRI3BP	123.99	117.438	Q8BXV2	Input	6.48004540939063	TRUE	120.714	2.08175764101829
393	BRIX1	93.253	93.54	Q9DCA5	Input	6.87509004168586	FALSE	93.3965	1.97033060150667
396	BSG	57.394	58.515	P18572	Input	7.10102184290894	FALSE	57.9545	1.76308716332451
397	BST2	18.996	18.309	Q8R2Q8	Input	7.03338342052457	FALSE	18.6525	1.27073704866164
398	BTF3	32.609	19.979	Q64152	Input	6.94665659081402	FALSE	26.294	1.41985665859727
400	BUB3	54.322	58.032	Q9WVA3	Input	7.31892167935276	FALSE	56.177	1.74955854301377
402	BYSL	40.748	48.671	O54825	Input	6.62548911730472	FALSE	44.7095	1.65039981304729
403	BZW1	104.824	109.233	Q9CQC6	Input	7.55439296251137	FALSE	107.0285	2.02949943885003
405	C1QBP	173.095	154.045	O35658	Input	7.46216910932841	FALSE	163.57	2.21370365368018
406	CAB39	63.231	73.719	Q06138	Input	6.92772858521108	FALSE	68.475	1.835532040926
412	CALM1	97.438	95.265	P62204	Input	7.82354288922148	FALSE	96.3515	1.98385848013991
413	CALR	164.473	159.191	P14211	Input	8.15632619261874	FALSE	161.832	2.20906440138825
414	CALU	77.83	72.693	O35887	Input	7.64350844026558	FALSE	75.2615	1.87657286978017
415	CAMK1	234.315	382.553	Q91YS8	Input	6.43685799528855	TRUE	308.434	2.48916224615744
417	CAMK2B	59.205	56.894	P28652	Input	7.09039209552786	FALSE	58.0495	1.76379848336527
418	CAMK2D	92.429	119.73	Q6PHZ2	Input	7.10082046166406	FALSE	106.0795	2.02563146404191
420	CAND1	241.711	274.116	Q6ZQ38	Input	7.47320498857645	FALSE	257.9135	2.41147407506566
422	CANX	172.136	159.702	P35564	Input	7.52724827578105	TRUE	165.919	2.21989612154382
423	CAP1	99.181	95.249	P40124	Input	7.64991307851072	FALSE	97.215	1.98773328050883
425	CAPN1	85.052	86.797	O35350	Input	6.73482790186077	FALSE	85.9245	1.93411701363006
426	CAPN2	102.546	119.131	O08529	Input	7.36944222544237	FALSE	110.8385	2.04469063975427
427	CAPNS1	121.97	112.577	O88456	Input	7.53796547170204	TRUE	117.2735	2.0691998867619
428	CAPRIN1	28.961	29.037	Q60865	Input	7.52534313615918	FALSE	28.999	1.46238302196896
429	CAPZA1	75.643	74.218	P47753	Input	7.44747061085406	TRUE	74.9305	1.87465863058978
430	CAPZA2	74.364	76.958	P47754	Input	7.12943400836066	FALSE	75.661	1.87887207699918
431	CAPZB	71.455	73	P47757	Input	7.40913071207536	FALSE	72.2275	1.85870258294842
432	CARHSP1	1272.867	1721.558	Q9CR86	Input	7.01722371899142	FALSE	1497.2125	3.17528344431626
433	CARKD	231.751	249.774	Q9CZ42	Input	6.44307287354757	FALSE	240.7625	2.38158884424973
435	CARS	126.904	99.951	Q9ER72	Input	7.21572769067314	FALSE	113.4275	2.05471836011561
436	CASK	99.938	97.235	O70589	Input	6.55916625801777	FALSE	98.5865	1.99381744864393
440	CAST	46.617	45.295	P51125	Input	7.07138743980248	FALSE	45.956	1.66234222076631
441	CAT	227.428	236.374	P24270	Input	7.12817333805377	FALSE	231.901	2.36530262140015
442	CAV1	90.922	76.131	P49817	Input	7.34489839353629	FALSE	83.5265	1.92182428360228
447	CBR3	1759.48	2242.748	Q8K354	Input	6.66759143805885	FALSE	2001.114	3.30127183034569
450	CBX3	35.72	36.062	P23198	Input	7.63777632932393	FALSE	35.891	1.55498555887466
451	CBX5	30.348	25.774	Q61686	Input	7.24315243919504	FALSE	28.061	1.44810314376801
453	CC2D1A	32.462	56.24	Q8K1A6	Input	5.38091043555867	FALSE	44.351	1.64690341649211
455	CCAR1	47.046	45.552	Q8CH18	Input	6.95394636441993	FALSE	46.299	1.66557161090625
456	CCAR2	51.603	48.615	Q8VDP4	Input	6.82795995114503	FALSE	50.109	1.69991573583337
460	CCDC124	55.144	41.095	Q9D8X2	Input	6.75499646453766	FALSE	48.1195	1.68232110602506
461	CCDC134	90.984	89.353	Q8C7V8	Input	6.0457071985193	FALSE	90.1685	1.95505484502003
465	CCDC47	101.286	91.266	Q9D024	Input	7.11537383157924	FALSE	96.276	1.98351803825012
467	CCDC51	211.408	189.684	Q3URS9	Input	5.76230167415296	FALSE	200.546	2.30221400416233
469	CCDC58	153.301	147.506	Q8R3Q6	Input	6.45720117059189	FALSE	150.4035	2.17725794272504
470	CCDC6	87.96	77.443	D3YZP9	Input	6.53504486732308	TRUE	82.7015	1.91751338664825
471	CCDC86	26.842	30.179	Q9JJ89	Input	6.09517458386387	FALSE	28.5105	1.45500483377164
476	CCNK	42.723	41.598	O88874	Input	6.20829862855105	FALSE	42.1605	1.6249057527252
480	CCT2	188.021	224.933	P80314	Input	7.80496190357024	FALSE	206.477	2.3148716815159
481	CCT3	144.234	167.54	P80318	Input	7.71703506988158	TRUE	155.887	2.19280989925766
482	CCT4	186.743	207.579	P80315	Input	7.43960960644652	FALSE	197.161	2.29482101222858
483	CCT5	172.802	187.743	P80316	Input	7.76970307246176	FALSE	180.2725	2.25592948152469
484	CCT6A	163.288	196.762	P80317	Input	7.8884268533316	TRUE	180.025	2.25533281959294
485	CCT7	156.491	175.657	P80313	Input	7.56393152124481	TRUE	166.074	2.22030164605539
486	CCT8	158.079	189.27	P42932	Input	7.63170234076957	TRUE	173.6745	2.2397360572366
488	CD2AP	53.415	49.369	Q9JLQ0	Input	6.34371475702627	FALSE	51.392	1.71089551926257
490	CD3EAP	48.45	53.539	Q76KJ5	Input	5.95969439503296	FALSE	50.9945	1.70752333789288
492	CD47	76.616	71.522	Q61735	Input	6.20896200947758	FALSE	74.069	1.86963648131403
493	CD63	27.068	26.242	P41731	Input	7.45027559639487	FALSE	26.655	1.42577868686098
494	CD81	16.699	16.446	P35762	Input	6.0348120806565	FALSE	16.5725	1.21938802768957
495	CD9	47.871	44.672	P40240	Input	7.07022189455011	FALSE	46.2715	1.66531357840985
499	CDC16	91.502	45.232	Q8R349	Input	6.58684769077507	FALSE	68.367	1.83484652312029
502	CDC27	26.202	26.653	A2A6Q5	Input	5.60367841046865	FALSE	26.4275	1.42205608149881
505	CDC40	16.736	15.806	Q9DC48	Input	6.26140800598131	FALSE	16.271	1.21141424507798
506	CDC42	39.857	40.563	P60766	Input	7.38105837494257	FALSE	40.21	1.60433407310291
507	CDC42BPB	56.078	49.411	Q7TT50	Input	6.20769152464339	FALSE	52.7445	1.72217717971979
508	CDC42EP1	26.12	31.191	Q91W92	Input	5.71732276183873	FALSE	28.6555	1.45720799071547
510	CDC5L	25.072	24.805	Q6A068	Input	7.02746785026806	FALSE	24.9385	1.39687032799922
511	CDC73	21.726	27.241	Q8JZM7	Input	6.10134661004012	FALSE	24.4835	1.38887350179193
514	CDH2	36.368	33.459	P15116	Input	6.25816993734846	FALSE	34.9135	1.54299338804346
515	CDIPT	10.11	183.643	Q8VDP6	Input	5.94492340539484	FALSE	96.8765	1.98621844002203
518	CDK12	30.112	26.667	Q14AX6	Input	5.79505170586672	FALSE	28.3895	1.45315774373568
521	CDK5RAP3	85.88	84.272	Q99LM2	Input	5.72277652537505	FALSE	85.076	1.92980706258042
524	CDK9	26.777	31.234	Q99J95	Input	5.86504282546527	FALSE	29.0055	1.4624803562842
526	CDKN2AIP	51.371	46.963	Q8BI72	Input	5.98787313105644	FALSE	49.167	1.69167370995391
531	CEBPZ	46.284	39.614	P53569	Input	6.11384612627518	FALSE	42.949	1.63295305642016
532	CELF1	37.092	36.881	P28659	Input	7.07125735198748	FALSE	36.9865	1.56804323635449
535	CENPV	198.261	227.241	Q9CXS4	Input	5.21977412849041	FALSE	212.751	2.32787161008899
539	CERS2	54.196	55.985	Q924Z4	Input	6.82182155206343	FALSE	55.0905	1.74107671403706
540	CERS6	46.01	47.664	Q8C172	Input	6.4339166534269	FALSE	46.837	1.67058906989369
544	CFL1	101.069	112.306	P18760	Input	8.3080897382143	FALSE	106.6875	2.02811353845881
545	CFL2	162.639	165.683	P45591	Input	7.3409465348479	FALSE	164.161	2.21526998897972
547	CHAMP1	25.376	24.719	Q8K327	Input	5.96840740743349	FALSE	25.0475	1.39876438527764
548	CHCHD2	14.476	14.134	Q9D1L0	Input	6.40799866127422	FALSE	14.305	1.15548786214128
549	CHCHD3	229.416	221.973	Q9CRB9	Input	6.89619226657879	FALSE	225.6945	2.35352097578687
553	CHD4	22.706	23.489	Q6PDQ2	Input	7.15356945673485	FALSE	23.0975	1.36356497578128
555	CHERP	50.799	44.372	Q8CGZ0	Input	6.75869363106609	FALSE	47.5855	1.67747463697836
558	CHMP1A	51.115	48.39	Q921W0	Input	6.61399010125714	FALSE	49.7525	1.69681490837674
559	CHMP2A	108.471	102.515	Q9DB34	Input	6.04900258632467	FALSE	105.493	2.02322364293008
562	CHMP4B	48.193	48.532	Q9D8B3	Input	7.17136980558576	FALSE	48.3625	1.6845087427293
563	CHMP5	76.839	67.502	Q9D7S9	Input	6.21445784298277	FALSE	72.1705	1.85835971411707
564	CHMP6	63.359	79.358	P0C0A3	Input	5.96179255359455	FALSE	71.3585	1.85344571232421
567	CHP1	56.264	55.069	P61022	Input	6.63127686842479	FALSE	55.6665	1.74559391614309
568	CHRAC1	100.644	71.043	Q9JKP8	Input	6.1697693337827	FALSE	85.8435	1.93370741631692
570	CHTOP	42.092	50.074	Q9CY57	Input	6.63637905834876	FALSE	46.083	1.66354074387514
574	CIRBP	29.234	26.876	P60824	Input	6.01219513289056	FALSE	28.055	1.44801027303948
575	CIRH1A	35.449	33.433	Q8R2N2	Input	6.33054262198872	FALSE	34.441	1.53707575277514
576	CISD1	128.743	120.873	Q91WS0	Input	7.11145541588335	TRUE	124.808	2.09624242384402
577	CISD2	142.385	142.598	Q9CQB5	Input	6.97140249949299	TRUE	142.4915	2.153788958287
580	CKAP4	124.253	116.542	Q8BMK4	Input	7.50646281855321	FALSE	120.3975	2.08061746908562
581	CKAP5	50.971	51.247	A2AGT5	Input	7.0819507953158	TRUE	51.109	1.70849738362144
583	CLASP1	32.087	36.207	Q80TV8	Input	6.36235710690513	TRUE	34.147	1.53335255455703
584	CLASP2	53.691	50.084	Q8BRT1	Input	5.83934654496977	TRUE	51.8875	1.71506274638658
585	CLCC1	71.009	42.798	Q99LI2	Input	5.77036149724046	FALSE	56.9035	1.75513897964532
586	CLIC1	177.008	180.82	Q9Z1Q5	Input	7.6126933869345	FALSE	178.914	2.25264432539049
587	CLIC4	91.047	96.294	Q9QYB1	Input	7.47641132713374	FALSE	93.6705	1.97160283843932
588	CLINT1	38.175	45.826	Q99KN9	Input	6.60313202591826	FALSE	42.0005	1.62325446053953
589	CLIP1	41.024	38.95	Q922J3	Input	6.72019371471015	FALSE	39.987	1.6019188226802
594	CLPP	110.201	109.209	O88696	Input	7.11344061612889	FALSE	109.705	2.04022642176728
595	CLPTM1	49.613	58.271	Q8VBZ3	Input	6.30287551193274	FALSE	53.942	1.73192704469124
596	CLPTM1L	57.331	67.056	Q8BXA5	Input	5.58340589324539	FALSE	62.1935	1.7937449978477
597	CLPX	31.473	32.516	Q9JHS4	Input	6.45863059813551	FALSE	31.9945	1.50507532754034
598	CLTA	40.986	38.275	O08585	Input	7.16677072526279	FALSE	39.6305	1.59802955166478
599	CLTB	47.637	40.54	Q6IRU5	Input	6.72796558472155	FALSE	44.0885	1.64432532330342
600	CLTC	71.504	72.123	Q68FD5	Input	7.52535855246896	FALSE	71.8135	1.85620609360706
603	CMC1	69.422	68.295	Q9CPZ8	Input	6.43063023288311	FALSE	68.8585	1.83795755788625
607	CNBP	42.495	45.587	P53996	Input	6.77272053159603	FALSE	44.041	1.64385717155201
608	CNDP2	217.781	231.081	Q9D1A2	Input	6.81158981720452	FALSE	224.431	2.35108284455865
610	CNN2	65.387	62.232	Q08093	Input	7.65183409763802	TRUE	63.8095	1.80488534158068
611	CNN3	25.597	26.288	Q9DAW9	Input	7.54839691225875	TRUE	25.9425	1.41401182540606
612	CNOT1	63.234	64.151	Q6ZQ08	Input	6.8690699442536	FALSE	63.6925	1.80408829575167
614	CNOT11	55.038	56.631	Q9CWN7	Input	5.68755731873752	FALSE	55.8345	1.74690263136846
619	CNPY2	206.005	139.334	Q9QXT0	Input	7.11654897080412	FALSE	172.6695	2.23721563142096
620	CNPY3	138.756	117.915	Q9DAU1	Input	6.41899775863473	FALSE	128.3355	2.10834680697144
622	COA6	96.932	84.918	Q8BGD8	Input	6.14419640949182	FALSE	90.925	1.95868330972675
624	COBLL1	71.488	77.842	Q3UMF0	Input	6.50340427501761	FALSE	74.665	1.87311706943305
626	COG2	76.627	69.503	Q921L5	Input	6.20390060854594	FALSE	73.065	1.86370938862745
627	COG3	85.763	60.266	Q8CI04	Input	5.71058366379285	FALSE	73.0145	1.86340911552671
628	COG4	79.525	70.696	Q8R1U1	Input	5.74618355981274	FALSE	75.1105	1.87570065302692
630	COIL	41.828	30.002	Q5SU73	Input	4.99856428396795	FALSE	35.915	1.55527587076932
636	COLGALT1	87.572	78.123	Q8K297	Input	7.13825910860538	FALSE	82.8475	1.91827940771509
645	COMT	102.817	135.058	O88587	Input	7.02572930074941	FALSE	118.9375	2.0753188056311
647	COPA	73.985	73.877	Q8CIE6	Input	7.34022790532905	FALSE	73.931	1.868826580559
648	COPB1	113.444	122.296	Q9JIF7	Input	7.32749216571386	FALSE	117.87	2.07140328353147
649	COPB2	91.298	103.992	O55029	Input	7.30226272653888	FALSE	97.645	1.98965000975388
651	COPG1	106.153	123.305	Q9QZE5	Input	7.35687582119423	FALSE	114.729	2.05967320820713
656	COPS5	139.794	156.832	O35864	Input	7.27631517631273	FALSE	148.313	2.17117921967857
657	COPS6	197.187	208.335	O88545	Input	6.93581036005762	FALSE	202.761	2.30698442446008
661	COPZ1	97.824	130.91	P61924	Input	7.31785595159999	FALSE	114.367	2.0583007291303
662	COQ6	85.19	79.948	Q8R1S0	Input	6.90065934601908	FALSE	82.569	1.91681702485131
664	COQ9	111.187	116.442	Q8K1Z0	Input	5.97132753412963	FALSE	113.8145	2.0561975948256
665	CORO1B	102.707	184.84	Q9WUM3	Input	7.20668180663931	TRUE	143.7735	2.15767884526562
666	CORO1C	79.519	80.649	Q9WUM4	Input	7.38946041853495	TRUE	80.084	1.90354575696056
669	COX17	42.932	42.513	P56394	Input	6.37168873657265	TRUE	42.7225	1.63065665845021
670	COX20	316.948	256.913	Q9D7J4	Input	6.03128644066096	FALSE	286.9305	2.45777671512528
671	COX4I1	136.527	155.559	P19783	Input	7.56062996609648	FALSE	146.043	2.16448074560105
672	COX5A	173.009	163.246	P12787	Input	7.21199892508463	FALSE	168.1275	2.22563875520898
673	COX5B	193.034	177.136	P19536	Input	7.36745712035182	FALSE	185.085	2.26737122328452
674	COX6B1	153.935	84.693	P56391	Input	7.09906051766867	FALSE	119.314	2.07669140566548
677	COX7C	179.585	266.937	P17665	Input	6.45577728670357	FALSE	223.261	2.34881286564171
680	CPNE3	75.419	72.993	Q8BT60	Input	7.09754362053061	FALSE	74.206	1.87043902201141
681	CPOX	143.051	142.673	P36552	Input	6.06420066840811	FALSE	142.862	2.15491672574711
682	CPPED1	272.376	305.586	Q8BFS6	Input	6.40199401556745	FALSE	288.981	2.46086928958556
683	CPSF1	65.568	74.533	Q9EPU4	Input	6.40026247470215	TRUE	70.0505	1.84541123949997
684	CPSF2	23.195	22.66	O35218	Input	6.86601036589244	FALSE	22.9275	1.36035670211779
685	CPSF3	68.887	73.013	Q9QXK7	Input	6.62824758251723	FALSE	70.95	1.85095239979349
686	CPSF3L	69.667	67.468	Q9CWS4	Input	5.55451344831867	FALSE	68.5675	1.83611831519386
688	CPSF6	53.658	51.472	Q6NVF9	Input	7.16131887925346	FALSE	52.565	1.7206966687498
689	CPSF7	69.305	65.327	Q8BTV2	Input	6.94472358940131	FALSE	67.316	1.82811830175508
690	CPT1A	292.29	360.727	P97742	Input	5.91790934164398	FALSE	326.5085	2.51389449175212
691	CPT2	109.022	109.963	P52825	Input	6.19944538521234	FALSE	109.4925	2.03938437195999
694	CRAT	105.306	104.851	P47934	Input	5.65147713307931	FALSE	105.0785	2.02151386458632
698	CRELD2	95.318	95.347	Q9CYA0	Input	6.37939291185455	FALSE	95.3325	1.97924098211235
704	CRNKL1	29.199	25.135	P63154	Input	6.44881279400444	FALSE	27.167	1.43404168275427
705	CROT	48.534	58.859	Q9DC50	Input	5.44421028057406	FALSE	53.6965	1.72994597880525
706	CRTAP	58.814	59.19	Q9CYD3	Input	6.75372450709181	FALSE	59.002	1.77086673323947
708	CRYZ	202.555	215.316	P47199	Input	6.20669516339632	FALSE	208.9355	2.32001223674552
710	CS	95.165	95.078	Q9CZU6	Input	7.73201994488601	FALSE	95.1215	1.97827869018703
711	CSDE1	30.566	37.071	Q91W50	Input	7.16093199139212	FALSE	33.8185	1.52915434080845
712	CSE1L	277.105	239.66	Q9ERK4	Input	7.52123186548836	FALSE	258.3825	2.41226309596855
714	CSNK1A1	25.321	33.093	Q8BK63	Input	6.18513203033572	FALSE	29.207	1.46548695066214
723	CSTF2	74.82	67.624	Q8BIQ5	Input	7.06574921706745	TRUE	71.222	1.85261416502439
724	CSTF3	73.024	74.81	Q99LI7	Input	6.95041353936938	FALSE	73.917	1.86874433226664
725	CTAGE5	54.767	49.991	Q8R311	Input	5.58484664309545	FALSE	52.379	1.71915720278285
726	CTBP1	92.798	103.314	O88712	Input	7.00439661630819	FALSE	98.056	1.99147417308965
729	CTCF	27.946	30.187	Q61164	Input	6.50319744567737	FALSE	29.0665	1.46339273998511
730	CTDP1	86.27	73.569	Q7TSG2	Input	6.19678669830917	FALSE	79.9195	1.90265275815186
734	CTNNA1	23.375	22.393	P26231	Input	7.08835938273484	FALSE	22.884	1.35953193909363
735	CTNNA2	22.065	20.834	Q61301	Input	6.2486913438775	FALSE	21.4495	1.33141717298826
736	CTNNB1	38.566	38.07	Q02248	Input	6.87014090776356	FALSE	38.318	1.58340283308836
737	CTNNBL1	32.264	33.332	Q9CWL8	Input	6.72805860501437	FALSE	32.798	1.51584736153344
738	CTNND1	47.675	45.459	P30999	Input	7.12283001151007	FALSE	46.567	1.66807826014847
741	CTR9	18.37	19.903	Q62018	Input	5.57671707699216	FALSE	19.1365	1.28186250973746
742	CTSA	43.017	46.411	P16675	Input	7.09118069764239	FALSE	44.714	1.65044352247871
743	CTSB	51.89	52.853	P10605	Input	7.5405885974356	FALSE	52.3715	1.71909501293898
744	CTSD	60.474	59.11	P18242	Input	7.37323429180155	FALSE	59.792	1.77664308050556
745	CTSL	38.886	36.547	P06797	Input	6.77076013760065	FALSE	37.7165	1.57653138445734
746	CTSZ	63.309	63.657	Q9WUU7	Input	6.84005036060614	FALSE	63.483	1.80265744191174
747	CTTN	45.742	40.922	Q60598	Input	7.19928004494144	TRUE	43.332	1.63680873447445
751	CUL2	78.996	65.99	Q9D4H8	Input	6.89084967996843	FALSE	72.493	1.86029607266555
752	CUL3	59.013	61.094	Q9JLV5	Input	7.10431363201721	TRUE	60.0535	1.7785383237521
753	CUL4A	64.859	61.027	Q3TCH7	Input	6.29162178218382	FALSE	62.943	1.79894743848817
755	CUL5	157.009	159.66	Q9D5V5	Input	6.83220556705528	FALSE	158.3345	2.19957555495802
760	CWC22	63.76	65.664	Q8C5N3	Input	6.51875451185896	FALSE	64.712	1.81098482240823
764	CYB5A	180.123	160.078	P56395	Input	6.99018846872073	FALSE	170.1005	2.23070559019647
766	CYB5R1	136.746	148.636	Q9DB73	Input	6.53829517325999	FALSE	142.691	2.15439658156874
767	CYB5R3	94.465	95.45	Q9DCN2	Input	7.6347421996597	FALSE	94.9575	1.97752927217972
769	CYCS	95.139	90.253	P62897	Input	7.58024370495327	TRUE	92.696	1.96706099395671
770	CYFIP1	54.862	79.739	Q7TMB8	Input	7.07274054595157	FALSE	67.3005	1.82801829076832
771	CYP20A1	235.013	212.895	Q8BKE6	Input	6.69594321927746	FALSE	223.954	2.35015882370151
773	CYP51A1	19.221	19.821	Q8K0C4	Input	7.00301868853095	FALSE	19.521	1.29050206145352
777	DAD1	185.685	184.896	P61804	Input	7.02020585366356	FALSE	185.2905	2.26785315324581
778	DAG1	21.755	21.615	Q62165a	Input	6.43265756071353	FALSE	21.685	1.33615942648478
779	DAG1	21.755	21.615	Q62165b	Input	6.25259189054964	FALSE	21.685	1.33615942648478
780	DAP3	47.358	42.68	Q9ER88	Input	6.4733130714792	FALSE	45.019	1.6533958438563
782	DARS	176.392	200.772	Q922B2	Input	7.25333800532611	FALSE	188.582	2.27550023732103
783	DAZAP1	64.885	75.111	Q9JII5	Input	7.06550315564304	FALSE	69.998	1.84508563142322
792	DCAF8	33.876	34.438	Q8N7N5	Input	5.94844519431964	FALSE	34.157	1.53347971972598
798	DCTN1	128.752	101.197	O08788	Input	6.9196786254313	FALSE	114.9745	2.06060152959452
799	DCTN2	76.681	70.915	Q99KJ8	Input	7.21295001418604	FALSE	73.798	1.86804459216541
801	DCTN4	100.9	71.895	Q8CBY8	Input	6.34938924434038	FALSE	86.3975	1.93650117590583
808	DDB1	54.114	55.665	Q3U1J4	Input	7.02393362343072	FALSE	54.8895	1.73948927471986
811	DDOST	290.479	357.485	O54734	Input	7.56854104543101	FALSE	323.982	2.51052088206516
814	DDX1	67.401	67.53	Q91VR5	Input	7.27130618866782	FALSE	67.4655	1.82908174335013
815	DDX10	31.224	28.437	Q80Y44	Input	6.13690931743207	FALSE	29.8305	1.47466053279287
816	DDX17	40.472	45.982	Q501J6	Input	7.38879189816864	FALSE	43.227	1.63575509607829
817	DDX18	42.599	42.927	Q8K363	Input	6.87847905330611	FALSE	42.763	1.63106816514627
820	DDX21	30.3	28.689	Q9JIK5	Input	7.5100444789791	TRUE	29.4945	1.46974103827152
821	DDX24	14.016	14.786	Q9ESV0	Input	5.93799122058624	FALSE	14.401	1.15839265038712
822	DDX27	30.65	29.682	Q921N6	Input	6.70153664219594	FALSE	30.166	1.47951772671138
824	DDX39A	47.227	45.286	Q8VDW0	Input	7.23981957002101	FALSE	46.2565	1.66517276876768
825	DDX39B	83.3	85.729	Q9Z1N5	Input	7.73864985421945	TRUE	84.5145	1.92693122646154
826	DDX3X	27.276	28.642	Q62167	Input	7.6283159624479	TRUE	27.959	1.44652163408908
827	DDX41	18.548	19.216	Q91VN6	Input	6.08331875825185	FALSE	18.882	1.27604799329686
828	DDX42	28.956	28.969	Q810A7	Input	6.86308000376769	FALSE	28.9625	1.46183604679803
829	DDX46	79.87	68.655	Q569Z5	Input	6.94040675194867	TRUE	74.2625	1.87076956538474
830	DDX47	21.654	27.774	Q9CWX9	Input	6.25995420811718	FALSE	24.714	1.39294304234006
831	DDX49	12.224	15.621	Q4FZF3	Input	5.47001836102446	FALSE	13.9225	1.1437172265618
832	DDX5	18.498	17.48	Q61656	Input	7.63303556139962	FALSE	17.989	1.25500702179176
833	DDX50	26.423	54.789	Q99MJ9	Input	6.14355951370495	FALSE	40.606	1.60859021028572
834	DDX51	23.353	23.571	Q6P9R1	Input	5.4616781200849	FALSE	23.462	1.37036503045392
835	DDX52	18.099	18.377	Q8K301	Input	5.78588573200073	FALSE	18.238	1.26097721137248
836	DDX54	38.675	31.111	Q8K4L0	Input	5.734223106858	FALSE	34.893	1.54273831044653
837	DDX56	16.073	15.794	Q9D0R4	Input	6.32456084966752	FALSE	15.9335	1.20231118469801
839	DDX6	36.252	38.393	P54823	Input	7.27712262366574	FALSE	37.3225	1.57197072671006
840	DECR1	212.985	236.999	Q9CQ62	Input	6.60890849353595	FALSE	224.992	2.35216707625526
841	DEK	77.73	95.806	Q7TNV0	Input	7.51832623146063	TRUE	86.768	1.93835958709138
842	DENND4C	54.368	52.879	A6H8H2	Input	5.40429287144139	FALSE	53.6235	1.72935515692548
848	DGCR8	45.629	47.651	Q9EQM6	Input	5.636916362666	FALSE	46.64	1.66875854175096
849	DHCR7	65.666	79.432	O88455	Input	6.01024184890105	FALSE	72.549	1.86063143059216
853	DHRS1	277.215	263.197	Q99L04	Input	6.39079579275026	FALSE	270.206	2.43169498842384
855	DHRS4	210.965	251.538	Q99LB2	Input	6.31131863887001	FALSE	231.2515	2.36408455844722
856	DHRS7B	80.417	77.208	Q99J47	Input	6.32922697577837	FALSE	78.8125	1.89659510391716
857	DHX15	56.512	58.336	O35286	Input	7.49694181921299	FALSE	57.424	1.75909344098916
858	DHX29	50.093	47.516	Q6PGC1	Input	6.19721575379677	FALSE	48.8045	1.68845986780326
859	DHX30	33.493	31.139	Q99PU8	Input	6.71439397692256	FALSE	32.316	1.50941759945914
861	DHX9	63.321	59.105	O70133	Input	7.28962729717981	FALSE	61.213	1.78684366444476
862	DIAPH1	69.416	77.672	O08808	Input	6.61851604536243	FALSE	73.544	1.86654724710865
864	DIDO1	29.738	29.396	Q8C9B9	Input	6.19828750456311	FALSE	29.567	1.47080726130185
865	DIEXF	40.009	42.705	Q8BTT6	Input	6.20215961105012	FALSE	41.357	1.61654902789296
866	DIMT1	22.141	20.475	Q9D0D4	Input	6.33276897361623	FALSE	21.308	1.32854268811279
870	DKC1	188.925	164.522	Q9ESX5	Input	7.18239496321081	FALSE	176.7235	2.24729430412885
871	DLAT	82.603	83.741	Q8BMF4	Input	7.27335042025374	FALSE	83.172	1.91997714489472
872	DLD	140.724	137.991	O08749	Input	7.35088735634371	FALSE	139.3575	2.14413034671968
873	DLG1	66.731	62.561	Q811D0	Input	6.14911961394098	FALSE	64.646	1.81054165788353
875	DLST	181.889	184.102	Q9D2G2	Input	7.44718470861246	FALSE	182.9955	2.26244041022662
876	DMAP1	21.845	21.605	Q9JI44	Input	5.98043331487412	FALSE	21.725	1.3369597851207
879	DNAJA1	46.551	47.102	P63037	Input	7.19109566430896	TRUE	46.8265	1.67049169808761
880	DNAJA2	64.082	66.259	Q9QYJ0	Input	7.3312656967637	FALSE	65.1705	1.81405105299511
881	DNAJA3	117.981	113.446	Q99M87	Input	6.23196973496857	FALSE	115.7135	2.06338402994123
882	DNAJB1	138.8	173.682	Q9QYJ3	Input	6.67017977589567	FALSE	156.241	2.19379500993348
883	DNAJB11	196.261	174.785	Q99KV1	Input	7.23645639054387	FALSE	185.523	2.2683977584464
884	DNAJB12	37.077	41.315	Q9QYI4	Input	5.73151313979536	FALSE	39.196	1.59324174899584
885	DNAJB4	40.641	42.036	Q9D832	Input	6.66801287836552	FALSE	41.3385	1.61635471386017
886	DNAJB6	22.564	16.675	O54946	Input	6.50082739393971	FALSE	19.6195	1.29268793525556
887	DNAJC10	99.192	71.892	Q9DC23	Input	6.729170866532	FALSE	85.542	1.93217939998684
888	DNAJC11	157.648	161.001	Q5U458	Input	6.34173891865731	FALSE	159.3245	2.20228256422969
889	DNAJC16	36.674	49.589	Q80TN4	Input	5.56861879856751	FALSE	43.1315	1.63479456202713
891	DNAJC19	128.167	95.88	Q9CQV7	Input	5.59706126771121	FALSE	112.0235	2.04930913740022
893	DNAJC3	66.085	60.343	Q91YW3	Input	6.92408665442521	FALSE	63.214	1.80081327210224
894	DNAJC5	82.96	94.117	P60904	Input	5.86458440655918	FALSE	88.5385	1.94713215998255
895	DNAJC7	59.788	34.54	Q9QYI3	Input	6.81372793002699	FALSE	47.164	1.67361063069489
896	DNAJC8	41.732	37.849	Q6NZB0	Input	7.16458481416811	FALSE	39.7905	1.59977939644412
899	DNM1L	156.046	147.777	Q8K1M6	Input	7.22447556722319	FALSE	151.9115	2.18159065205564
900	DNM2	75.991	94.117	P39054	Input	7.22499533881673	FALSE	85.054	1.92969474284075
905	DNTTIP2	14.614	15.373	Q8R2M2	Input	6.69112155858435	FALSE	14.9935	1.17590302399298
908	DOCK7	82.207	71.931	Q8R1A4	Input	6.77366096400496	FALSE	77.069	1.88687972388416
911	DPF2	44.249	30.923	Q61103	Input	6.39694250559786	FALSE	37.586	1.57502610942326
915	DPM1	85.676	84.253	O70152	Input	6.48837879774563	FALSE	84.9645	1.92923750601392
924	DRG1	65.204	59.786	P32233	Input	6.77608263663246	FALSE	62.495	1.79584527239571
925	DRG2	157.331	209.969	Q9QXB9	Input	7.13283196610239	FALSE	183.65	2.26399093268131
926	DROSHA	38.66	40.133	Q5HZJ0	Input	5.0903227865611	TRUE	39.3965	1.59545764065287
934	DTX3L	20.801	21.702	Q3UIR3	Input	5.5398947124524	FALSE	21.2515	1.32738958938548
940	DYNC1H1	86.67	89.435	Q9JHU4	Input	7.35029280264346	TRUE	88.0525	1.94474169103347
943	DYNC1LI2	48.673	55.906	Q6PDL0	Input	6.69540505528164	FALSE	52.2895	1.71841448906088
944	DYNLL1	41.083	39.438	P63168	Input	6.41978199594417	TRUE	40.2605	1.60487916414162
945	DYNLL2	91.185	85.876	Q9D0M5	Input	7.12790329534041	TRUE	88.5305	1.94709291702238
946	DYNLRB1	50.58	45.722	P62627	Input	7.39256699712877	FALSE	48.151	1.6826053109823
950	EBNA1BP2	41.591	39.506	Q9D903	Input	6.75966021614565	FALSE	40.5485	1.60797479310274
951	EBP	119.443	120.24	P70245	Input	6.74898159512387	FALSE	119.8415	2.0786072362503
953	ECE1	25.436	35.178	Q4PZA2	Input	6.83906995827954	FALSE	30.307	1.4815429489731
954	ECH1	250.323	249.525	O35459	Input	5.87828154582964	FALSE	249.924	2.39780796307759
956	ECHS1	247.953	287.648	Q8BH95	Input	6.6332939957595	FALSE	267.8005	2.42781138353125
957	ECI1	188.746	171.829	P42125	Input	7.20343488589498	FALSE	180.2875	2.25596561652154
958	ECI2	145.513	161.128	Q9WUR2	Input	6.4551912431196	FALSE	153.3205	2.18560022688082
960	ECSIT	71.75	85.586	Q9QZH6	Input	5.67857650869823	FALSE	78.668	1.89579810911149
963	EDF1	16.804	15.56	Q9JMG1	Input	6.87976115403014	FALSE	16.182	1.20903219683653
964	EEA1	58.001	58.338	Q8BL66	Input	6.58498206506898	FALSE	58.1695	1.76469533080586
969	EEF1E1	168.743	160.334	Q9D1M4	Input	6.83637570885237	FALSE	164.5385	2.21626753378279
970	EEF1G	133.073	144.71	Q9D8N0	Input	7.61508375393574	TRUE	138.8915	2.14267566822824
971	EEF2	164.494	171.029	P58252	Input	7.81537582750341	TRUE	167.7615	2.22469230061663
972	EEFSEC	98.946	112.094	Q9JHW4	Input	5.92199676813809	FALSE	105.52	2.02333478253831
975	EFTUD2	75.67	74.71	O08810	Input	7.57359095952554	FALSE	75.19	1.87616008482563
976	EGFR	35.212	34.775	Q01279	Input	5.70134901263356	FALSE	34.9935	1.54398738217049
979	EHD1	145.728	144.2	Q9WVK4	Input	7.46006166007818	FALSE	144.964	2.16126016401072
980	EHD2	29.678	31.392	Q8BH64	Input	7.14623628559635	FALSE	30.535	1.48479792433188
982	EHD4	59.445	66.322	Q9EQP2	Input	6.83357195143922	FALSE	62.8835	1.79853670587462
988	EIF1AX	83.115	88.725	Q8BMJ3	Input	6.77722797295479	FALSE	85.92	1.93409426835548
989	EIF2A	71.216	66.312	Q8BJW6	Input	7.12981198008808	FALSE	68.764	1.83736113164795
990	EIF2AK2	55.198	54.895	Q03963	Input	6.43333580251435	FALSE	55.0465	1.74072971061005
991	EIF2B1	154.356	156.391	Q99LC8	Input	6.63100204554984	FALSE	155.3735	2.19137694892328
992	EIF2B2	140.576	167.38	Q99LD9	Input	6.76464179616381	FALSE	153.978	2.18745867433562
993	EIF2B4	112.469	140.552	Q61749	Input	6.2182195158862	FALSE	126.5105	2.10212657217443
994	EIF2B5	311.122	186.468	Q8CHW4	Input	6.72494326866376	FALSE	248.795	2.39584164814808
996	EIF2S1	123.957	109.321	Q6ZWX6	Input	7.46145785666709	FALSE	116.639	2.06684378758275
997	EIF2S2	87.728	82.611	Q99L45	Input	7.65186149589596	FALSE	85.1695	1.93028409766376
999	EIF3A	56.022	48.946	P23116	Input	7.34593804463205	TRUE	52.484	1.72002692681973
1000	EIF3B	84.025	75.528	Q8JZQ9	Input	7.25608315491389	TRUE	79.7765	1.90187497877715
1002	EIF3D	88.21	92.53	O70194	Input	7.31970241403784	FALSE	90.37	1.95602428228068
1003	EIF3E	81.864	82.71	P60229	Input	7.46785662551303	FALSE	82.287	1.91533122920722
1004	EIF3F	93.867	95.711	Q9DCH4	Input	7.40816327842218	FALSE	94.789	1.97675794159458
1005	EIF3G	52.294	56.985	Q9Z1D1	Input	7.43156365446221	TRUE	54.6395	1.73750671651106
1007	EIF3I	61.221	64.608	Q9QZD9	Input	7.41309279608895	FALSE	62.9145	1.79875074948758
1009	EIF3L	106.328	100.529	Q8QZY1	Input	7.45426144702371	FALSE	103.4285	2.01464022625566
1010	EIF3M	122.138	97.923	Q99JX4	Input	7.26328233549249	FALSE	110.0305	2.04151308648243
1011	EIF4A1	140.018	235.446	P60843	Input	7.86143631015986	TRUE	187.732	2.27353830692559
1013	EIF4A3	79.109	87.794	Q91VC3	Input	7.45007073374631	FALSE	83.4515	1.92143414731686
1014	EIF4B	132.446	92.871	Q8BGD9	Input	7.47799966733409	TRUE	112.6585	2.05176396449156
1015	EIF4E	105.813	129.545	P63073	Input	7.20516076985776	FALSE	117.679	2.07069896923403
1017	EIF4G1	33.752	34.071	Q6NZJ6	Input	7.37688869777878	TRUE	33.9115	1.53034700025627
1018	EIF4G2	45.43	48.302	Q62448	Input	7.24980838775597	FALSE	46.866	1.67085788818931
1019	EIF4G3	52.248	41.928	Q80XI3	Input	5.68082886905623	FALSE	47.088	1.67291024475554
1020	EIF4H	85.708	83.457	Q9WUK2	Input	7.38459012345583	FALSE	84.5825	1.92728051741716
1021	EIF5	95.65	105.425	P59325	Input	7.48998237199153	FALSE	100.5375	2.0023280817106
1022	EIF5A	168.268	182.497	P63242	Input	7.68502424694617	TRUE	175.3825	2.24398625646104
1023	EIF5B	61.598	57.465	Q05D44	Input	7.12093503508659	FALSE	59.5315	1.77474682549675
1024	EIF6	103.918	130.826	O55135	Input	7.49894994342482	FALSE	117.372	2.06956450495386
1025	ELAC2	24.517	23.693	Q80Y81	Input	6.33712387645069	FALSE	24.105	1.38210713581903
1026	ELAVL1	44.156	46.396	P70372	Input	7.5281788010559	TRUE	45.276	1.65586805124862
1030	ELOVL1	33.498	32.18	Q9JLJ5	Input	6.69279740864608	FALSE	32.839	1.51638992368814
1031	ELOVL5	37.082	36.565	Q8BHI7	Input	6.55305051890191	FALSE	36.8235	1.56612506495144
1038	EMC1	84.802	75.862	Q8C7X2	Input	7.01140464424417	FALSE	80.332	1.90488857958822
1039	EMC2	154.429	208.827	Q9CRD2	Input	6.86646356188977	FALSE	181.628	2.25918280072761
1040	EMC3	68.959	67	Q99KI3	Input	6.6938471984387	FALSE	67.9795	1.83237796595402
1042	EMC7	30.285	25.8	Q9EP72	Input	6.47579245429975	FALSE	28.0425	1.44781672854592
1043	EMC8	162.689	152.13	O70378	Input	6.62731730303334	FALSE	157.4095	2.19703093941488
1044	EMD	84.412	96.075	O08579	Input	7.20123730732595	TRUE	90.2435	1.95541593062431
1048	EML4	135.414	183.758	Q3UMY5	Input	6.57186028451826	FALSE	159.586	2.20299478933655
1050	ENO1	219.933	235.595	P17182	Input	8.16464754060071	TRUE	227.764	2.35748508130202
1054	ENY2	62.57	61.105	Q9JIX0	Input	6.91975464592196	FALSE	61.8375	1.79125192337224
1055	EOGT	154.497	135.59	Q8BYW9	Input	5.34414636589022	FALSE	145.0435	2.1614982710402
1058	EPB41	48.062	45.498	P48193	Input	6.12720866010978	FALSE	46.78	1.67006021747313
1060	EPB41L2	75.936	65.587	O70318	Input	6.99841336355776	FALSE	70.7615	1.84979703049572
1062	EPHA2	44.18	39.895	Q03145	Input	6.11733162856076	FALSE	42.0375	1.62363688032269
1064	EPHX1	628.937	686.341	Q9D379	Input	5.82119886208393	FALSE	657.639	2.81798756028407
1066	EPN1	42.723	51.163	Q80VP1	Input	6.03003760875622	FALSE	46.943	1.67157084073366
1069	EPRS	135.015	123.792	Q8CGC7	Input	7.22277107959515	TRUE	129.4035	2.11194602293338
1070	EPS15	57.763	64.414	P42567	Input	6.19569905609003	FALSE	61.0885	1.78595946136182
1072	EPS8	26.332	29.495	Q08509	Input	6.75570056956905	FALSE	27.9135	1.44581429494031
1073	EPT1	128.356	177.819	Q80TA1	Input	5.98542173589088	FALSE	153.0875	2.18493973085077
1074	ERAP1	129.234	120.979	Q9EQH2	Input	6.02360968969161	FALSE	125.1065	2.09727987436806
1075	ERBB2IP	26.488	23.905	Q80TH2	Input	5.71870919551101	FALSE	25.1965	1.40134021791432
1076	ERC1	64.841	61.866	Q99MI1	Input	6.10534210583178	FALSE	63.3535	1.80177061272693
1077	ERGIC1	104.825	107.685	Q9DC16	Input	7.2249573089046	FALSE	106.255	2.02634937562887
1078	ERGIC3	84.726	80.315	Q9CQE7	Input	5.82935321524754	FALSE	82.5205	1.91656185074298
1079	ERH	48.874	47.882	P84089	Input	7.38772751916565	TRUE	48.378	1.684647910183
1082	ERLEC1	97.778	90.625	Q8VEH8	Input	5.68940787408243	FALSE	94.2015	1.97405781825505
1083	ERLIN1	272.373	248.052	Q91X78	Input	6.50162758307003	FALSE	260.2125	2.415328155218
1084	ERLIN2	323.89	288.17	Q8BFZ9	Input	7.07389972661704	FALSE	306.03	2.48576400228495
1085	ERMP1	67.338	68.29	Q3UVK0	Input	6.67177469656021	FALSE	67.814	1.83131936193626
1086	ERP29	143.401	134.317	P57759	Input	7.21074163704065	TRUE	138.859	2.14257403333847
1087	ERP44	128.925	124.111	Q9D1Q6	Input	7.01997198367664	FALSE	126.518	2.10215231795891
1089	ESF1	28.844	23.68	Q3V1V3	Input	6.46144287829949	FALSE	26.262	1.41932779699676
1090	ESYT1	48.168	49.294	Q3U7R1	Input	7.19480451458831	FALSE	48.731	1.68780532355092
1091	ESYT2	65.108	63.709	Q3TZZ7	Input	6.89332525152433	FALSE	64.4085	1.80894318505393
1092	ETF1	164.137	124.138	Q8BWY3	Input	7.51976697833146	FALSE	144.1375	2.15877698514662
1093	ETFA	120.236	122.891	Q99LC5	Input	7.15489301342727	FALSE	121.5635	2.08480319559353
1094	ETFB	135.891	161.435	Q9DCW4	Input	7.36649113143863	FALSE	148.663	2.17220289256151
1095	ETFDH	483.947	480.115	Q921G7	Input	6.47945452007087	FALSE	482.031	2.68307496914344
1096	ETHE1	175.652	170.632	Q9DCM0	Input	6.09935358884133	FALSE	173.142	2.23840242983801
1102	EXOC4	80.067	78.185	O35382	Input	6.15225225362373	FALSE	79.126	1.89831921170456
1107	EXOSC1	58.078	89.824	Q9DAA6	Input	5.59819789779916	FALSE	73.951	1.86894405110567
1108	EXOSC10	21.702	21.571	P56960	Input	6.49351290944959	FALSE	21.6365	1.33518700903976
1111	EXOSC5	96.602	117.251	Q9CRA8	Input	6.14284761156801	FALSE	106.9265	2.02908535139697
1115	EXOSC9	87.173	73.578	Q9JHI7	Input	6.72243515442804	FALSE	80.3755	1.90512368760028
1117	EZR	71.781	63.081	P26040	Input	7.24511841602706	FALSE	67.431	1.82885960030042
1119	FADS1	9.977	10.604	Q920L1	Input	6.13407186929186	FALSE	10.2905	1.01243647699425
1121	FADS3	16.215	10.846	Q9JJE7	Input	6.15214365740396	FALSE	13.5305	1.13131384561675
1123	FAF2	91.155	102.822	Q3TDN2	Input	6.71774238027855	FALSE	96.9885	1.9867202426928
1126	FAM114A1	117.2	100.687	Q9D281	Input	6.53328323386033	FALSE	108.9435	2.03720132362914
1127	FAM114A2	82.371	128.051	Q8VE88	Input	5.94318243395101	FALSE	105.211	2.02206114846371
1128	FAM120A	58.682	58.276	Q6A0A9	Input	6.87115846526096	FALSE	58.479	1.76699993751008
1133	FAM136A	99.097	92.902	Q9CR98	Input	6.01565462759119	FALSE	95.9995	1.98226897108325
1135	FAM162A	126.706	122.394	Q9D6U8	Input	7.03058272222202	FALSE	124.55	2.09534373187253
1137	FAM177A1	22.218	22.78	Q8BR63	Input	5.21418634777667	FALSE	22.499	1.35216321570544
1140	FAM208A	18.165	18	Q69ZR9	Input	5.37841461823824	FALSE	18.0825	1.25725847376915
1144	FAM3C	73.232	68.295	Q91VU0	Input	6.01062392379214	FALSE	70.7635	1.84980930520285
1148	FAM63A	32.567	33.512	Q76LS9	Input	5.81175173714335	FALSE	33.0395	1.51903346634556
1152	FAM91A1	53.365	76.918	Q3UVG3	Input	6.22309845624863	FALSE	65.1415	1.81385775475422
1154	FAM98A	50.508	65.096	Q3TJZ6	Input	6.63649973146898	FALSE	57.802	1.76194286565127
1157	FARP1	68.161	64.427	F8VPU2	Input	6.84917652182976	FALSE	66.294	1.82147422395822
1159	FARSA	280.732	230.273	Q8C0C7	Input	7.30807350082198	FALSE	255.5025	2.40739515390671
1160	FARSB	149.032	143.415	Q9WUA2	Input	7.25366917398222	FALSE	146.2235	2.16501717494858
1161	FASN	105.666	147.668	P19096	Input	7.2744455895201	FALSE	126.667	2.10266348477586
1162	FAU	54.891	78.159	P62862	Input	7.02702243839834	FALSE	66.525	1.82298488322343
1163	FBL	193.278	177.316	P35550	Input	7.48655741881837	TRUE	185.297	2.26786838805072
1171	FCGRT	31.941	31.167	Q61559	Input	6.45272192269579	FALSE	31.554	1.4990544211971
1173	FDPS	115.338	117.098	Q920E5	Input	7.50482264124169	FALSE	116.218	2.06527339737674
1174	FDX1	69.35	63.948	P46656	Input	6.03160031942991	FALSE	66.649	1.82379363765475
1175	FECH	106.311	113.845	P22315	Input	6.22012352353348	FALSE	110.078	2.04170053029501
1177	FERMT2	156.033	159.92	Q8CIB5	Input	7.31290881838159	FALSE	157.9765	2.19859248771781
1178	FH	214.608	226.292	P97807	Input	7.50105775519958	FALSE	220.45	2.34331010316234
1182	FILIP1L	20.493	16.248	Q6P6L0	Input	6.66564439525978	TRUE	18.3705	1.26412097689839
1183	FIP1L1	46.331	40.497	Q9D824	Input	6.90804970204979	FALSE	43.414	1.63762980191556
1184	FIS1	84.927	101.135	Q9CQ92	Input	7.1715187615194	FALSE	93.031	1.96862768925913
1186	FKBP11	163.587	138.446	Q9D1M7	Input	6.46392708946466	FALSE	151.0165	2.17902440072011
1189	FKBP2	192.934	185.422	P45878	Input	7.14398572142536	FALSE	189.178	2.27687062977118
1190	FKBP3	74.81	71.943	Q62446	Input	7.434813604731	FALSE	73.3765	1.86555699241668
1192	FKBP5	54.032	61.513	Q64378	Input	6.66925363822123	FALSE	57.7725	1.7617211612529
1193	FKBP8	29.55	30.2	O35465	Input	6.95281839342176	FALSE	29.875	1.47530791395619
1194	FKBP9	29.739	28.203	Q9Z247	Input	7.19266193973866	FALSE	28.971	1.46196348612494
1196	FLII	62.018	59.001	Q9JJ28	Input	6.95137288272327	TRUE	60.5095	1.78182356430017
1197	FLNA	61.28	70.581	Q8BTM8	Input	7.6504346838152	TRUE	65.9305	1.81908636933414
1198	FLNB	80.823	74.337	Q80X90	Input	7.51419685506109	TRUE	77.58	1.88974977526404
1200	FLOT1	76.883	73.713	O08917	Input	6.87424576176373	FALSE	75.298	1.87678344100151
1201	FLOT2	79.116	76.105	Q60634	Input	6.93282217664626	FALSE	77.6105	1.88992048135582
1205	FN1	34.231	32.44	P11276	Input	7.18971287820154	FALSE	33.3355	1.52290697350425
1208	FNBP1L	68.577	56.101	Q8K012	Input	5.4149715105672	FALSE	62.339	1.79475983133888
1210	FNDC3A	26.14	25.891	Q8BX90	Input	6.0818286540921	FALSE	26.0155	1.41523217715323
1211	FNDC3B	14.893	14.537	Q6NWW9	Input	5.62496353738054	FALSE	14.715	1.16776026643563
1219	FTH1	45.351	43.746	P09528	Input	6.23303344287458	FALSE	44.5485	1.64883308541689
1222	FTSJ3	52.909	45.057	Q9DBE9	Input	6.39751871246496	FALSE	48.983	1.69004538028945
1223	FUBP1	72.462	60.567	Q91WJ8	Input	7.14315631345503	FALSE	66.5145	1.82291633076992
1224	FUNDC2	74.432	72.057	Q9D6K8	Input	6.44579064525158	FALSE	73.2445	1.86477501865987
1229	FXR1	46.86	59.193	Q61584	Input	7.12586431687341	FALSE	53.0265	1.72449296257302
1231	FYCO1	33.701	42.63	Q8VDC1	Input	5.90136077127902	FALSE	38.1655	1.58167095637617
1232	G3BP1	46.419	45.4	P97855	Input	7.42418817132799	FALSE	45.9095	1.66190256289402
1233	G3BP2	35.685	34.986	P97379	Input	7.37842297664199	FALSE	35.3355	1.54821124099402
1235	GAA	112.178	116.185	P70699	Input	7.04173366983664	FALSE	114.1815	2.05759574402575
1238	GADD45GIP1	65.269	56.989	Q9CR59	Input	6.20156029552082	FALSE	61.129	1.78624729129061
1239	GAK	34.643	39.685	Q99KY4	Input	5.81078162718065	FALSE	37.164	1.57012245140441
1244	GALNT2	78.811	78.216	Q6PB93	Input	6.167481862781	FALSE	78.5135	1.89494433790987
1247	GANAB	167.275	156.108	Q8BHN3	Input	7.24573148722732	TRUE	161.6915	2.20868718997366
1249	GAPDH	494.52	589.252	P16858	Input	8.1485665649157	TRUE	541.886	2.73390793085869
1251	GAR1	124.78	91.967	Q9CY66	Input	7.15584656477221	FALSE	108.3735	2.03492309944638
1252	GARS	163.001	158.449	Q9CZD3	Input	7.52007734629029	FALSE	160.725	2.20608343443353
1255	GATAD2A	17.371	17.651	Q8CHY6	Input	5.85545997371245	FALSE	17.511	1.24331094802982
1256	GATAD2B	15.338	16.554	Q8VHR5	Input	6.94178886513253	FALSE	15.946	1.20265175975734
1257	GBA	42.131	39.778	P17439	Input	6.74174887489593	FALSE	40.9545	1.61230162814274
1259	GBE1	148.189	188.871	Q9D6Y9	Input	5.65366948885049	FALSE	168.53	2.22667722078456
1262	GCAT	158.805	160.445	O88986	Input	7.24045813672264	TRUE	159.625	2.20310091027147
1263	GCC2	28.802	27.737	Q8CHG3	Input	4.74691826536172	FALSE	28.2695	1.4513181272316
1264	GCDH	265.518	332.267	Q60759	Input	5.79920958647633	FALSE	298.8925	2.47551501758368
1265	GCLC	459.519	718.563	P97494	Input	6.67019156287068	FALSE	589.041	2.77014552476002
1267	GCSH	309.869	300.23	Q91WK5	Input	6.36618117937463	FALSE	305.0495	2.48437031748635
1271	GEMIN5	162.244	67.05	Q8BX17	Input	5.87218297083674	FALSE	114.647	2.0593626949099
1274	GFM1	44.117	45.251	Q8K0D5	Input	7.09281324688133	FALSE	44.684	1.65015204314033
1279	GGCX	38.781	49.282	Q9QYC7	Input	6.17002337492578	FALSE	44.0315	1.64376348061343
1281	GHITM	35.843	35.104	Q91VC9	Input	6.7664720380114	FALSE	35.4735	1.54990404033823
1282	GID8	51.345	53.753	Q9D7M1	Input	6.47927219152935	FALSE	52.549	1.72056445588064
1284	GIGYF2	46.247	31.425	Q6Y7W8	Input	6.18797874450807	FALSE	38.836	1.5892344924155
1291	GLA	65.682	75.099	P51569	Input	6.19911093484748	FALSE	70.3905	1.84751405010834
1292	GLB1	81.217	75.799	P23780	Input	6.80783210022063	FALSE	78.508	1.89491391380041
1294	GLCE	41.976	57.262	Q9EPS3	Input	5.89710144190709	FALSE	49.619	1.69564800744006
1296	GLG1	31.456	30.087	Q61543	Input	6.5836453120181	FALSE	30.7715	1.48814866705815
1301	GLRX	340.083	283.323	Q9QUH0	Input	6.7225717350081	FALSE	311.703	2.49374098218437
1302	GLRX3	150.212	104.641	Q9CQM9	Input	7.25525561554504	TRUE	127.4265	2.10525975458477
1303	GLRX5	125.736	129.029	Q80Y14	Input	6.67436936592908	TRUE	127.3825	2.10510976806629
1304	GLS	74.415	67.748	D3Z7P3	Input	7.00619254316937	FALSE	71.0815	1.85175658394544
1306	GLUD1	389.893	407.752	P26443	Input	7.52464714835466	TRUE	398.8225	2.60077965152076
1308	GLYR1	25.095	27.452	Q922P9	Input	6.94988438168969	FALSE	26.2735	1.4195179307776
1309	GM2A	35.121	32.159	Q60648	Input	6.23791592079335	FALSE	33.64	1.52685598712587
1316	GNA11	70.514	97.217	P21278	Input	6.49820686222136	FALSE	83.8655	1.92358334055413
1317	GNA13	70.978	68.093	P27601	Input	6.04451142057694	FALSE	69.5355	1.84220658182604
1318	GNAI2	41.814	49.1	P08752	Input	7.55586327940128	FALSE	45.457	1.65760077044664
1319	GNAI3	56.232	55.597	Q9DC51	Input	6.64431960996647	FALSE	55.9145	1.7475244456932
1322	GNAS	46.462	43.48	P63094;Q6R0H7	Input	7.05633036470898	FALSE	44.971	1.65293254488734
1324	GNB1	49.265	46.615	P62874	Input	7.55315685694781	FALSE	47.94	1.68069802969764
1325	GNB2	55.593	82.061	P62880	Input	7.12901247044631	TRUE	68.827	1.83775884013575
1326	GNB2L1	91.804	83.136	P68040	Input	7.57020646483963	FALSE	87.47	1.94185912652537
1327	GNG12	110.708	90.463	Q9DAS9	Input	6.78452871319836	FALSE	100.5855	2.00253537909108
1328	GNG5	40.921	39.137	Q80SZ7	Input	6.72097662057117	FALSE	40.029	1.60237474074446
1330	GNL2	17.487	20.025	Q99LH1	Input	6.21559711903471	FALSE	18.756	1.27314022406681
1331	GNL3	34.461	33.502	Q8CI11	Input	6.92879216994144	FALSE	33.9815	1.53124254543782
1334	GNS	41.768	41.269	Q8BFR4	Input	6.87149593484627	FALSE	41.5185	1.61824165472743
1335	GOLGA2	42.706	40.898	Q921M4	Input	6.22605598785252	FALSE	41.802	1.62119706091821
1336	GOLGA3	51.859	51.675	P55937	Input	5.79875834264581	FALSE	51.767	1.71405299748722
1337	GOLGA4	33.71	32.971	Q91VW5	Input	6.11393867526415	FALSE	33.3405	1.52297210855775
1338	GOLGA5	46.096	44.087	Q9QYE6	Input	6.00134581068473	FALSE	45.0915	1.65409468265382
1339	GOLIM4	66.931	62.635	Q8BXA1	Input	5.59630299519576	FALSE	64.783	1.81146105564202
1340	GOLM1	22.71	19.29	Q91XA2	Input	5.5460384906417	FALSE	21	1.32221929473392
1341	GOLPH3	50.932	54.272	Q9CRA5	Input	6.31467360545605	FALSE	52.602	1.72100225693798
1344	GORASP2	110.458	87.412	Q99JX3	Input	7.17124832039399	FALSE	98.935	1.9953499581074
1345	GOT1	194.712	182.319	P05201	Input	7.29574869603747	FALSE	188.5155	2.275347064291
1346	GOT2	253.093	261.525	P05202	Input	7.49207615068642	FALSE	257.309	2.41045497696814
1353	GPC6	21.704	26.161	Q9R087	Input	6.07860662018563	FALSE	23.9325	1.37898806758521
1357	GPI	218.025	240.856	P06745	Input	7.62669853825437	FALSE	229.4405	2.36067008040945
1363	GPT2	22.884	25.426	Q8BGT5	Input	6.09090777361517	FALSE	24.155	1.38300704182254
1365	GPX4	429.688	506.807	O70325	Input	6.57163721971011	FALSE	468.2475	2.67047546733056
1367	GRB2	46.187	54.308	Q60631	Input	6.23155827531863	TRUE	50.2475	1.70111445886439
1369	GRHPR	296.125	390.548	Q91Z53	Input	6.88796378196383	FALSE	343.3365	2.53571997559575
1370	GRIPAP1	54.409	75.022	Q8VD04	Input	5.65629689661101	FALSE	64.7155	1.81100831093558
1374	GRPEL1	110.321	119.677	Q99LP6	Input	7.1962146091409	TRUE	114.999	2.06069406386344
1375	GRSF1	20.299	20.298	Q8C5Q4	Input	6.02573415107548	FALSE	20.2985	1.30746394600227
1379	GSN	309.443	237.623	P13020	Input	7.50101240520655	TRUE	273.533	2.43700972867074
1382	GSR	131.045	118.703	P47791	Input	7.18975552571325	FALSE	124.874	2.09647202338642
1390	GTF2B	19.644	21.822	P62915	Input	6.2859914988862	FALSE	20.733	1.31666214768863
1392	GTF2E2	23.074	25.52	Q9D902	Input	6.11089663791552	FALSE	24.297	1.38555265368567
1395	GTF2H1	51.792	45.848	Q9DBA9	Input	5.68006914303915	FALSE	48.82	1.68859777508117
1396	GTF2I	16.621	17.451	Q9ESZ8	Input	7.041749449682	FALSE	17.036	1.23136763140171
1397	GTF3C1	16.732	17.061	Q8K284	Input	5.75576329623626	FALSE	16.8965	1.22779675265462
1398	GTF3C2	39.505	32.716	Q8BL74	Input	5.27254879111059	FALSE	36.1105	1.55763350187844
1399	GTF3C4	65.077	52.134	Q8BMQ2	Input	6.01780398719892	TRUE	58.6055	1.76793837553283
1402	GTPBP4	41.491	42.705	Q99ME9	Input	7.04104115921364	FALSE	42.098	1.62426146377876
1403	GUSB	390.317	486.361	P12265	Input	5.7454641931654	FALSE	438.339	2.6418101125232
1406	H1F0	78.088	81.456	P10922	Input	7.37974412402279	FALSE	79.772	1.9018504805817
1407	H2AFY	63.123	58.248	Q9QZQ8	Input	7.38039360709995	FALSE	60.6855	1.78308493453074
1408	H2AFY2	128.428	115.684	Q8CCK0	Input	6.41762777865539	FALSE	122.056	2.08655913322345
1409	H6PD	111.091	195.023	Q8CFX1	Input	6.72060709892826	FALSE	153.057	2.18485319667007
1411	HACL1	169.927	173.453	Q9QXE0	Input	5.25007902051217	FALSE	171.69	2.23474500062805
1412	HADH	241.379	280.853	Q61425	Input	7.34794910225089	FALSE	261.116	2.41683348422744
1413	HADHA	134.557	142.786	Q8BMS1	Input	7.20966109521417	FALSE	138.6715	2.14198721331151
1414	HADHB	296.697	318.272	Q99JY0	Input	7.33792864461299	TRUE	307.4845	2.48782322829312
1415	HAGH	312.463	315.779	Q99KB8	Input	6.05389322991926	FALSE	314.121	2.49709697135316
1416	HARS	66.61	69.666	Q61035	Input	7.39268271098037	FALSE	68.138	1.83338938192174
1421	HAX1	80.022	77.266	O35387	Input	5.58133878307808	FALSE	78.644	1.89566559452078
1422	HBS1L	76.537	145.77	Q69ZS7	Input	6.57705510291088	FALSE	111.1535	2.04592314230946
1423	HCCS	45.527	35.313	P53702	Input	6.4984343445405	FALSE	40.42	1.60659630917929
1424	HCFC1	49.876	55.544	Q61191	Input	6.97932069738202	FALSE	52.71	1.72189301621496
1425	HDAC1	34.968	34.754	O09106	Input	7.21836742646375	FALSE	34.861	1.54233984084204
1431	HDGFRP2	47.394	46.026	Q3UMU9	Input	6.97327133188175	TRUE	46.71	1.66940986728778
1434	HDLBP	32.009	30.841	Q8VDJ3	Input	7.32656831014281	FALSE	31.425	1.497275286358
1439	HECTD1	62.674	15.212	Q69ZR2	Input	5.36771448529616	FALSE	38.943	1.59042940463805
1442	HERPUD1	17.346	16.125	Q9JJK5	Input	5.60519845310016	FALSE	16.7355	1.22363869213432
1443	HEXA	44.266	46.921	P29416	Input	6.53461467132879	FALSE	45.5935	1.65890293224018
1444	HEXB	53.354	51.191	P20060	Input	6.0701010657167	FALSE	52.2725	1.71827327129042
1445	HEXIM1	15.997	13.901	Q8R409	Input	6.60116409554839	FALSE	14.949	1.17461214189072
1447	HGS	59.696	68.081	Q99LI8	Input	6.7682402473744	FALSE	63.8885	1.80542269171063
1448	HGSNAT	60.5	68.694	Q3UDW8	Input	5.9809023623175	FALSE	64.597	1.81021234905237
1449	HIBADH	267.575	303.228	Q99L13	Input	6.32455755853713	FALSE	285.4015	2.45545625132947
1450	HIBCH	248.772	278.416	Q8QZS1	Input	6.18134672237368	FALSE	263.594	2.4209355205026
1451	HIGD1A	47.789	45.263	Q9JLR9	Input	5.88612593385059	FALSE	46.526	1.66769571635014
1455	HIST1H1A	25.759	22.73	P43275	Input	7.36396923283056	FALSE	24.2445	1.38461323198711
1456	HIST1H1B	211.186	150.296	P43276	Input	7.94607076336226	FALSE	180.741	2.25705668080667
1457	HIST1H1C	18.406	17.465	P15864	Input	6.55060865293079	FALSE	17.9355	1.2537134883002
1459	HIST1H1E	92.776	90.149	P43274	Input	7.17883052798383	FALSE	91.4625	1.96124306804145
1460	HIST1H4A	690.281	590.43	P62806	Input	8.02213750684468	TRUE	640.3555	2.80642114402187
1464	HM13	58.559	61.496	Q9D8V0	Input	7.06191894425937	FALSE	60.0275	1.77835025641912
1468	HMGB1	178.566	170.104	P63158	Input	7.83010483770994	TRUE	174.335	2.24138458608266
1470	HMGB3	45.101	42.199	O54879	Input	7.11887092587922	FALSE	43.65	1.63998424804159
1471	HMGCL	206.802	232.116	P38060	Input	6.27048388382567	FALSE	219.459	2.34135339593601
1473	HMGN1	84.719	81.221	P18608	Input	6.56524020765362	FALSE	82.97	1.91892109009134
1474	HMGN5	51.39	43.48	Q9JL35	Input	6.6364530912208	FALSE	47.435	1.6760989049167
1475	HMOX1	54.279	57.943	P14901	Input	7.13522427307474	TRUE	56.111	1.74904800868941
1476	HMOX2	44.12	44.278	O70252	Input	7.04184648312713	FALSE	44.199	1.64541244357093
1479	HNRNPA0	35.655	33.535	Q9CX86	Input	7.3336717195305	TRUE	34.595	1.53901333493951
1480	HNRNPA1	97.355	106.573	P49312	Input	7.39428423503229	TRUE	101.964	2.00844686430069
1481	HNRNPA2B1	69.27	66.16	O88569	Input	7.56872256500318	FALSE	67.715	1.83068488280109
1482	HNRNPA3	135.023	128.701	Q8BG05	Input	7.66768918218807	TRUE	131.862	2.12011965856358
1483	HNRNPAB	53.881	50.707	Q99020	Input	7.73518860102693	TRUE	52.294	1.71845186255039
1484	HNRNPC	53.116	52.085	Q9Z204	Input	7.94362058150651	FALSE	52.6005	1.72098987240866
1485	HNRNPD	192.317	169.639	Q60668	Input	7.58070195779196	FALSE	180.978	2.25762578448627
1486	HNRNPDL	155.121	154.835	Q9Z130	Input	7.59731171889988	FALSE	154.978	2.19027005199787
1487	HNRNPF	55.129	60.771	Q9Z2X1	Input	7.39490045333603	TRUE	57.95	1.76305344029961
1488	HNRNPH1	66.706	60.747	O35737	Input	7.33399629472912	TRUE	63.7265	1.80432006672359
1489	HNRNPH2	67.314	68.49	P70333	Input	7.2743472342812	TRUE	67.902	1.83188256627125
1490	HNRNPK	51.025	54.321	P61979	Input	7.79080150550803	TRUE	52.673	1.72158805438068
1491	HNRNPL	49.244	49.419	Q8R081	Input	7.52770644336089	TRUE	49.3315	1.69312432105344
1493	HNRNPM	79.228	78.223	Q9D0E1	Input	7.48767433465609	TRUE	78.7255	1.89611542760076
1494	HNRNPU	59.221	58.118	Q8VEK3	Input	7.69481580261877	TRUE	58.6695	1.76841238703743
1495	HNRNPUL1	68.443	65.923	Q8VDM6	Input	6.82582394140405	FALSE	67.183	1.82725939299114
1496	HNRNPUL2	63.608	64.139	Q00PI9	Input	7.30874449638828	FALSE	63.8735	1.80532071432677
1499	HP1BP3	49.904	45.233	Q3TEA8	Input	7.24883315184265	FALSE	47.5685	1.6773194568226
1500	HPCAL1	57.863	48.899	P62748	Input	6.96345678769778	FALSE	53.381	1.7273867052779
1502	HRSP12	309.276	315.472	P52760	Input	6.24579856647576	FALSE	312.374	2.49467487883382
1506	HSD17B10	178.749	196.179	O08756	Input	7.22438490588642	FALSE	187.464	2.27291787951727
1507	HSD17B11	63.645	64.293	Q9EQ06	Input	6.09014443707744	FALSE	63.969	1.80596956163086
1508	HSD17B12	98.068	98.53	O70503	Input	7.36903003613383	FALSE	98.299	1.99254909975797
1509	HSD17B4	150.334	153.516	P51660	Input	7.08981824385597	FALSE	151.925	2.18162924501935
1510	HSD17B7	66.89	63.414	O88736	Input	6.21437858604575	FALSE	65.152	1.81392775198463
1511	HSDL2	138.568	157.064	Q2TPA8	Input	5.63057756385704	FALSE	147.816	2.16972144580186
1512	HSP90AA1	170.379	175.184	P07901	Input	7.76578698256011	TRUE	172.7815	2.23749724000612
1513	HSP90AB1	174.667	191.482	P11499	Input	7.88274549948998	TRUE	183.0745	2.26262785669643
1514	HSP90B1	392.452	367.763	P08113	Input	7.95827760363471	FALSE	380.1075	2.57990643886509
1515	HSPA13	70.568	75.459	Q8BM72	Input	6.78275453739764	FALSE	73.0135	1.86340316742796
1518	HSPA4	72.018	70.524	Q61316	Input	7.3416616041831	TRUE	71.271	1.85291285240485
1520	HSPA5	221.953	213.961	P20029	Input	7.89390434032597	FALSE	217.957	2.33837082156455
1521	HSPA8	78.808	77.194	P63017	Input	7.98944759279172	TRUE	78.001	1.89210017053276
1522	HSPA9	95.23	95.741	P38647	Input	7.75194274382173	TRUE	95.4855	1.97993742657745
1523	HSPB1	277.401	231.859	P14602	Input	6.98916120073837	FALSE	254.63	2.40590957004392
1526	HSPD1	228.077	216.909	P63038	Input	7.67023898597033	TRUE	222.493	2.34731635190484
1527	HSPE1	176.69	172.768	Q64433	Input	8.01253479987468	FALSE	174.729	2.24236499138677
1529	HSPH1	85.555	73.164	Q61699	Input	7.12358347114402	TRUE	79.3595	1.89959892290715
1530	HTATSF1	40.499	38.712	Q8BGC0	Input	6.57177880230683	FALSE	39.6055	1.59775550041515
1533	HUWE1	65.824	64.9	Q7TMY8	Input	6.59972580281043	TRUE	65.362	1.81532533262587
1534	HYOU1	173.539	158.206	Q9JKR6	Input	7.30483011838146	FALSE	165.8725	2.21977439031477
1536	IARS	120.937	121.78	Q8BU30	Input	7.10887608903688	FALSE	121.3585	2.08407019990006
1537	IARS2	118.31	123.31	Q8BIJ6	Input	6.76226312255709	TRUE	120.81	2.08210288432709
1538	ICT1	54.641	37.547	Q8R035	Input	5.68749525080693	FALSE	46.094	1.66364439748338
1541	IDH2	92.974	102.01	P54071	Input	7.19293998396632	TRUE	97.492	1.9889689798175
1542	IDH3A	110.708	118.189	Q9D6R2	Input	7.46084043394776	FALSE	114.4485	2.05861010504034
1544	IDI1	109.804	121.965	P58044	Input	7.21068389058966	TRUE	115.8845	2.06402535128167
1545	IER3IP1	174.681	140.04	Q9CR20	Input	6.22244983132073	FALSE	157.3605	2.19689572684834
1546	IFI30	60.607	59.184	Q9ESY9	Input	6.46121360579261	FALSE	59.8955	1.77739419470013
1555	IGF2R	26.286	25.996	Q07113	Input	6.83836032893001	FALSE	26.141	1.41732219709973
1556	IK	17.736	17.831	Q9Z1M8	Input	6.8055478192323	FALSE	17.7835	1.25001723926057
1557	IKBIP	64.743	68.908	Q9DBZ1	Input	7.11890527610132	FALSE	66.8255	1.82494221690749
1561	ILF2	105.257	99.756	Q9CXY6	Input	7.26957131320959	FALSE	102.5065	2.01075140514425
1562	ILF3	71.789	67.632	Q9Z1X4	Input	7.00869638713542	TRUE	69.7105	1.84329819773381
1565	ILVBL	390.989	230.868	Q8BU33	Input	5.69570126365025	FALSE	310.9285	2.49266053171014
1568	IMP4	26.79	30.852	Q8VHZ7	Input	6.2844738227438	FALSE	28.821	1.45970904542132
1571	IMPAD1	54.276	54.511	Q80V26	Input	6.32110503864102	FALSE	54.3935	1.73554700479388
1573	IMPDH2	272.108	258.881	P24547	Input	7.56650301445212	TRUE	265.4945	2.42405552864012
1575	INF2	40.23	36.447	Q0GNC1	Input	6.87036082487572	FALSE	38.3385	1.58363511703274
1580	INTS1	75.899	73.162	Q6P4S8	Input	6.11882996629398	FALSE	74.5305	1.8723340347753
1582	INTS12	21.728	17.874	Q9D168	Input	6.08332019217154	FALSE	19.801	1.2966871237724
1583	INTS2	56.576	54.073	Q80UK8	Input	6.0992889781134	FALSE	55.3245	1.74291749764273
1584	INTS3	41.347	39.016	Q7TPD0	Input	6.3740740249679	FALSE	40.1815	1.6040261451938
1585	INTS4	97.09	109.459	Q8CIM8	Input	6.10351825806809	FALSE	103.2745	2.01399310103166
1586	INTS5	77.793	72.816	Q8CHT3	Input	6.10551325036726	FALSE	75.3045	1.87682092927872
1587	INTS6	26.134	24.807	Q6PCM2	Input	5.59085854666434	FALSE	25.4705	1.40603747048814
1589	INTS8	68.621	69.868	Q80V86	Input	5.67682981958422	FALSE	69.2445	1.84038528366413
1593	IPO5	93.993	91.469	Q8BKC5	Input	7.45474107408476	FALSE	92.731	1.96722494318791
1598	IQGAP1	62.502	58.757	Q9JKF1	Input	7.43547869150363	TRUE	60.6295	1.78268398670542
1600	IRF2BP2	12.362	11.616	E9Q1P8	Input	6.21107326308616	FALSE	11.989	1.07878296019696
1606	ISCU	37.431	34.873	Q9D7P6	Input	5.79680844917368	FALSE	36.152	1.55813232832315
1607	ISG15	151.818	165.276	Q64339	Input	6.84268205271044	FALSE	158.547	2.2001580287928
1608	ISOC1	270.488	307.905	Q91V64	Input	6.46024260093617	FALSE	289.1965	2.46119303260629
1610	IST1	66.593	69.317	Q9CX00	Input	6.81281853646637	FALSE	67.955	1.83222141680834
1612	ITCH	45.885	56.503	Q8C863	Input	5.70901724173501	FALSE	51.194	1.70921906410894
1613	ITFG3	51.807	42.971	Q8C0Z1	Input	6.02548732966469	FALSE	47.389	1.67567754433848
1615	ITGA5	43.292	39.937	P11688	Input	6.84836877301884	FALSE	41.6145	1.61924468093351
1616	ITGA6	40.992	36.777	Q61739	Input	5.65232980650971	FALSE	38.8845	1.58977651891061
1617	ITGAV	45.633	41.481	P43406	Input	7.1339886173112	FALSE	43.557	1.63905795996544
1618	ITGB1	46.574	43.67	P09055	Input	7.45374844554476	FALSE	45.122	1.65438834119057
1619	ITGB5	37.768	37.651	O70309	Input	6.22579330195495	FALSE	37.7095	1.57645077402109
1626	IVD	209.557	229.617	Q9JHI5	Input	6.10817080041411	FALSE	219.587	2.34160662541656
1627	IWS1	31.537	30.969	Q8C1D8	Input	5.95967876457959	FALSE	31.253	1.49489171194926
1631	JTB	52.103	49.887	O88824	Input	5.74240078150525	FALSE	50.995	1.70752759612027
1633	KANK2	21.511	21.381	Q8BX02	Input	6.81576112265712	FALSE	21.446	1.33134630165257
1634	KARS	92.962	94.069	Q99MN1	Input	7.48468241949601	FALSE	93.5155	1.97088360024757
1640	KDM1A	33.732	32.812	Q6ZQ88	Input	6.4502992340981	FALSE	33.272	1.52207890735688
1646	KHDRBS1	72.75	63.782	Q60749	Input	7.55274472792364	TRUE	68.266	1.83420445640637
1647	KHSRP	57.559	57.345	Q3U0V1	Input	7.46242809795614	TRUE	57.452	1.75930515180316
1648	KIAA0020	43.636	39.94	Q8BKS9	Input	6.42763490574023	TRUE	41.788	1.62105158603357
1650	KIAA1033	86.724	111.881	Q3UMB9	Input	6.5169707721056	FALSE	99.3025	1.99696018225709
1651	KIAA1429	18.261	21.415	A2AIV2	Input	6.03133169844276	FALSE	19.838	1.2974978859257
1672	KPNA3	41.721	40.639	O35344	Input	7.3386875246197	FALSE	41.18	1.61468634228201
1673	KPNA4	44.306	57.853	O35343	Input	7.02666479946884	FALSE	51.0795	1.70824663744996
1675	KPNB1	82.496	83.672	P70168	Input	7.61271955519132	TRUE	83.084	1.91951739706034
1676	KRI1	52.132	46.683	Q8VDQ9	Input	5.64521175254775	FALSE	49.4075	1.69379287931599
1677	KRR1	43.724	41.988	Q8BGA5	Input	6.13074293844665	FALSE	42.856	1.6320116333648
1678	KRTCAP2	150.037	158.081	Q5RL79	Input	6.34227440316887	FALSE	154.059	2.18768707452031
1680	KTN1	56.589	55.561	Q61595	Input	6.8896221216225	TRUE	56.075	1.74876928225501
1682	LACTB2	133.167	140.893	Q99KR3	Input	6.21811334651526	FALSE	137.03	2.13681565772685
1686	LAMC1	545.265	710.545	P02468	Input	6.94926916813455	FALSE	627.905	2.79789394135388
1687	LAMP1	37.674	33.977	P11438	Input	7.39480562665355	FALSE	35.8255	1.5541922603597
1688	LAMP2	50.284	69.918	P17047	Input	7.53385730794501	FALSE	60.101	1.77888169814032
1689	LAMTOR1	62.353	54.745	Q9CQ22	Input	6.90038231504076	FALSE	58.549	1.76751948184748
1690	LAMTOR2	63.01	70.839	Q9JHS3	Input	6.18706221360544	FALSE	66.9245	1.8255851352112
1692	LAMTOR5	41.386	38.113	Q9D1L9	Input	6.63790006397011	FALSE	39.7495	1.59933167013446
1695	LAP3	191.262	206.015	Q9CPY7	Input	7.35603924932749	FALSE	198.6385	2.29806342702485
1696	LARP1	39.005	38.426	Q6ZQ58	Input	6.99970527464133	FALSE	38.7155	1.58788487242917
1697	LARP4	22.509	22.484	Q8BWW4	Input	6.56186287860683	FALSE	22.4965	1.35211495593698
1698	LARP4B	22.442	37.6	Q6A0A2	Input	5.91152708143099	FALSE	30.021	1.47742515450447
1699	LARP7	70.604	74.667	Q05CL8	Input	6.97721760899751	TRUE	72.6355	1.86114893042347
1702	LASP1	105.264	96.19	Q61792	Input	7.46343980287522	FALSE	100.727	2.00314589934501
1704	LBR	111.559	94.379	Q3U9G9	Input	7.4187901775029	FALSE	102.969	2.01270649504158
1708	LDHA	114.812	106.572	P06151	Input	7.74218534412942	TRUE	110.692	2.04411623441619
1710	LDLR	14.35	13.89	P35951	Input	6.22327393456799	FALSE	14.12	1.14983469671578
1711	LEMD2	161.778	129.552	Q6DVA0	Input	5.54315879731802	FALSE	145.665	2.16335521317792
1712	LEMD3	38.1	32.918	Q9WU40	Input	5.04790890273385	FALSE	35.509	1.55033844192715
1713	LEO1	29.01	25.86	Q5XJE5	Input	6.05026140165724	FALSE	27.435	1.4383049645321
1714	LETM1	108.35	106.365	Q9Z2I0	Input	6.79116264986963	FALSE	107.3575	2.03083238966502
1715	LGALS1	50.173	51.06	P16045	Input	7.93732637908929	TRUE	50.6165	1.7042921115208
1717	LGALS3BP	85.651	81.9	Q07797	Input	6.48374230316297	FALSE	83.7755	1.92311702852871
1720	LGMN	27.564	25.029	O89017	Input	6.90595866982283	FALSE	26.2965	1.41989794880009
1722	LIG3	68.426	59.272	P97386	Input	5.70906744092607	FALSE	63.849	1.80515409975319
1723	LIMA1	56.336	61.469	Q9ERG0	Input	7.31736205162074	TRUE	58.9025	1.77013372794777
1727	LIN7C	65.723	52.373	O88952	Input	6.4656478835471	FALSE	59.048	1.77120519231916
1728	LIPA	28.109	28.54	Q9Z0M5	Input	6.04631836698734	FALSE	28.3245	1.45216225219271
1730	LMAN1	247.415	336.104	Q9D0F3	Input	7.28400164203724	FALSE	291.7595	2.46502500603843
1731	LMAN2	116.183	123.261	Q9DBH5	Input	6.9849613009038	FALSE	119.722	2.07817396327765
1732	LMBRD1	29.812	27.862	Q8K0B2	Input	5.5704932033111	FALSE	28.837	1.45995007743384
1733	LMF2	94.526	167.194	Q8C3X8	Input	7.07315835429318	FALSE	130.86	2.11680691596234
1734	LMNA	82.272	82.898	P48678	Input	7.80868910897511	TRUE	82.585	1.9169011731218
1737	LNP	162.051	241.348	Q7TQ95	Input	6.5748837323385	FALSE	201.6995	2.3047048216262
1738	LNPEP	41.059	40.265	Q8C129	Input	6.84104145549453	FALSE	40.662	1.60918873602367
1739	LONP1	113.202	115.607	Q8CGK3	Input	7.16790485962134	FALSE	114.4045	2.05844310738299
1741	LPCAT1	41.877	32.347	Q3TFD2	Input	6.08974937305819	FALSE	37.112	1.5695143595107
1743	LPCAT3	101.2	109.632	Q91V01	Input	5.69840044467401	FALSE	105.416	2.02290653292916
1744	LPP	125.938	80.93	Q8BFW7	Input	7.18540218352441	TRUE	103.434	2.01466332004647
1746	LRCH3	14.931	17.604	Q8BVU0	Input	5.94192520655056	FALSE	16.2675	1.21132081540589
1748	LRP1	27.614	28.145	Q91ZX7	Input	7.04810604729123	FALSE	27.8795	1.44528498071765
1749	LRPAP1	38.425	37.618	P55302	Input	6.84230212977864	FALSE	38.0215	1.58002924637668
1750	LRPPRC	52.174	52.638	Q6PB66	Input	7.24345477139401	TRUE	52.406	1.71938101251269
1754	LRRC59	78.54	73.163	Q922Q8	Input	7.75531433041547	TRUE	75.8515	1.87996417359053
1755	LRRC8A	21.562	20.974	Q80WG5	Input	5.52913880180689	FALSE	21.268	1.32772665164214
1757	LRRFIP1	57.449	53.436	Q3UZ39	Input	6.90424486772575	TRUE	55.4425	1.74384280514858
1758	LRRFIP2	54.595	55.328	Q91WK0	Input	6.27274930818764	FALSE	54.9615	1.74005857690508
1760	LSG1	41.391	36.085	Q3UM18	Input	6.08651874625707	FALSE	38.738	1.58813719481919
1765	LSM3	376.529	329.707	P62311	Input	7.24772930592412	FALSE	353.118	2.54791985605483
1766	LSM4	75.413	81.317	Q9QXA5	Input	7.03114659664427	FALSE	78.365	1.89412213792931
1770	LSS	76.028	84.295	Q8BLN5	Input	6.5887201154812	FALSE	80.1615	1.90396583521513
1774	LUC7L	62.485	58.078	Q9CYI4	Input	6.93744010321037	FALSE	60.2815	1.78018405043785
1775	LUC7L2	63.537	57.481	Q7TNC4	Input	6.89860606328355	FALSE	60.509	1.78181997563825
1777	LUZP1	52.428	46.837	Q8R4U7	Input	5.77395570641607	FALSE	49.6325	1.69576615125737
1780	LYAR	113.819	111.103	Q08288	Input	6.92811270034907	FALSE	112.461	2.05100194092468
1781	LYPLA1	201.453	231.733	P97823	Input	6.35800474754802	FALSE	216.593	2.33564441669143
1787	M6PR	161.17	139.362	P24668	Input	6.5095780313936	FALSE	150.266	2.17686072587781
1788	MACF1	41.008	38.52	Q9QXZ0	Input	6.04847132524881	FALSE	39.764	1.59949006512543
1789	MAD1L1	39.17	40.387	Q9WTX8	Input	6.10812374042299	FALSE	39.7785	1.59964840236797
1794	MAGT1	154.466	152.598	Q9CQY5	Input	7.05726128365889	FALSE	153.532	2.18619890733784
1795	MAK16	83.899	74.07	Q8BGS0	Input	6.05745133744919	FALSE	78.9845	1.89754187325334
1796	MAN1B1	53.64	42.892	A2AJ15	Input	6.06029394755769	FALSE	48.266	1.68364130855747
1797	MAN2A1	42.771	40.934	P27046	Input	6.94673490658891	FALSE	41.8525	1.62172140507185
1798	MAN2B1	48.811	44.78	O09159	Input	5.8003745927836	FALSE	46.7955	1.67020409198155
1799	MANF	169.317	158.643	Q9CXI5	Input	7.20096780739273	FALSE	163.98	2.2147908820763
1800	MAOA	197.905	192.018	Q64133	Input	7.12081009685905	FALSE	194.9615	2.28994885757602
1804	MAP1S	75.449	86.196	Q8C052	Input	7.17753217139186	FALSE	80.8225	1.90753227990288
1812	MAP4	47.55	45.727	P27546	Input	7.47775110382771	TRUE	46.6385	1.66874457407946
1826	MARC2	366.058	367.492	Q922Q1	Input	6.7388891185354	TRUE	366.775	2.56439972576552
1827	MARCH5	65.332	54.037	Q3KNM2	Input	6.11405759013684	FALSE	59.6845	1.77586155996549
1828	MARCKS	39.787	36.33	P26645	Input	6.93539882981461	FALSE	38.0585	1.58045166743602
1830	MARK2	38.085	24.581	Q05512	Input	5.81253502162576	FALSE	31.333	1.4960019787014
1835	MATR3	58.234	58.626	Q8K310	Input	7.29009006388678	TRUE	58.43	1.76663588631027
1836	MAVS	55.176	51.62	Q8VCF0	Input	6.50270263202916	FALSE	53.398	1.72752499101301
1840	MBD2	45.609	39.765	Q9Z2E1	Input	5.97081541964165	FALSE	42.687	1.6302956340912
1843	MCAT	66.609	72.616	Q8R3F5	Input	5.89424664757276	FALSE	69.6125	1.84268723089782
1844	MCCC1	135.682	143.344	Q99MR8	Input	5.84721644096942	FALSE	139.513	2.14461467761115
1845	MCCC2	237.77	240.522	Q3ULD5	Input	6.19081256009917	FALSE	239.146	2.37866312117932
1847	MCFD2	164.149	131.474	Q8K5B2	Input	6.72275547507569	FALSE	147.8115	2.16970822426348
1857	MCU	100.567	65.635	Q3UMR5	Input	6.47461874720006	FALSE	83.101	1.91960624991972
1859	MDH1	227.446	224.645	P14152	Input	7.5827667593265	FALSE	226.0455	2.35419586574049
1860	MDH2	106.421	103.49	P08249	Input	7.57308753453628	FALSE	104.9555	2.02100520191855
1862	ME2	76.72	73.261	Q99KE1	Input	6.99295872915924	FALSE	74.9905	1.87500624927302
1863	MECP2	120.085	135.695	Q9Z2D6	Input	6.06906784540528	FALSE	127.89	2.10683658736679
1865	MED1	29.986	37.959	Q925J9	Input	5.58477095103695	FALSE	33.9725	1.5311275073132
1866	MED12	22.923	23.727	A2AGH6	Input	5.54096118269766	FALSE	23.325	1.36782165241854
1870	MED23	45.463	45.197	Q80YQ2	Input	5.71439372543778	FALSE	45.33	1.65638571905869
1876	MEPCE	41.996	117.482	Q8K3A9	Input	6.35994849798793	FALSE	79.739	1.90167078491046
1877	MESDC2	162.676	235.952	Q9ERE7	Input	6.73937065525025	FALSE	199.314	2.29953780501863
1883	METTL16	104.744	165.171	Q9CQG2	Input	6.17623527617733	FALSE	134.9575	2.13019702463248
1886	MFAP1	21.627	19.289	Q9CQU1	Input	6.35299032618035	FALSE	20.458	1.31086317427254
1889	MFN1	30.551	27.054	Q811U4	Input	5.67149201056063	FALSE	28.8025	1.45943018529685
1890	MFSD1	51.347	52.99	Q9DC37	Input	5.65559612441713	FALSE	52.1685	1.71740834963999
1893	MGAT1	55.042	55.191	P27808	Input	6.04235653817736	FALSE	55.1165	1.74128163126989
1894	MGAT2	55.977	123.317	Q921V5	Input	5.77967295498311	FALSE	89.647	1.95253576065508
1897	MIA3	64.489	62.558	Q8BI84	Input	6.45860642762735	TRUE	63.5235	1.80293441871392
1900	MICAL1	30.936	36.662	Q8VDP3	Input	5.29720180450957	FALSE	33.799	1.52890385113841
1903	MICU1	25.65	26.792	Q8VCX5	Input	5.84093065898323	FALSE	26.221	1.4186492505196
1909	MINPP1	42.525	37.299	Q9Z2L6	Input	5.70326076142848	FALSE	39.912	1.60110349093113
1910	MIPEP	42.971	46.914	A6H611	Input	5.53821267700667	FALSE	44.9425	1.65265722709527
1912	MLEC	344.564	364.536	Q6ZQI3	Input	7.05686484868667	FALSE	354.55	2.54967748971056
1917	MME	29.909	32.15	Q61391	Input	6.01326793238018	FALSE	31.0295	1.49177477755031
1924	MOGS	263.699	313.143	Q80UM7	Input	6.53503270499378	FALSE	288.421	2.46002687828071
1926	MON2	117.93	111.23	Q80TL7	Input	6.16407359795769	FALSE	114.58	2.05910881791359
1930	MOSPD2	65.204	64.76	Q9CWP6	Input	6.3008617825535	FALSE	64.982	1.81279307382332
1931	MOV10	49.634	44.808	P23249	Input	6.81906186442287	FALSE	47.221	1.67413517990246
1934	MPC2	420.641	397.022	Q9D023	Input	6.54233859505132	FALSE	408.8315	2.61154435030949
1935	MPDU1	179.058	176.019	Q9R0Q9	Input	6.27206891297553	FALSE	177.5385	2.24929254626144
1936	MPDZ	60.341	70.636	Q8VBX6	Input	5.82821222658585	FALSE	65.4885	1.81616504312107
1937	MPHOSPH10	38.105	35.877	Q810V0	Input	6.37557189956894	FALSE	36.991	1.5680960720186
1939	MPHOSPH8	21.11	22.875	Q3TYA6	Input	5.32049493239126	FALSE	21.9925	1.34227460064282
1941	MPP1	24.999	26.39	P70290	Input	6.8756003224518	TRUE	25.6945	1.40984017098583
1942	MPP6	123.048	93.909	Q9JLB0	Input	5.70339103941629	FALSE	108.4785	2.03534367130335
1943	MPRIP	52.435	51.963	P97434	Input	5.33596501692104	FALSE	52.199	1.71766218310491
1944	MPST	316.509	356.78	Q99J99	Input	6.56333095493469	FALSE	336.6445	2.5271715234849
1945	MRE11A	85.434	128.125	Q61216	Input	6.16399456381345	FALSE	106.7795	2.02848788292244
1948	MRPL1	56.455	58.398	Q99N96	Input	5.94945687796683	FALSE	57.4265	1.75911234793698
1950	MRPL11	73.458	72.988	Q9CQF0	Input	6.00990284525094	FALSE	73.223	1.86464751827339
1951	MRPL12	57.284	61.564	Q9DB15	Input	7.1839681401277	FALSE	59.424	1.77396188205969
1952	MRPL13	68.654	68.101	Q9D1P0	Input	6.0116529178871	FALSE	68.3775	1.83491321819131
1953	MRPL14	47.058	53.492	Q9D1I6	Input	5.87707265132081	FALSE	50.275	1.70135207926878
1954	MRPL15	76.335	71.381	Q9CPR5	Input	6.31688873528145	FALSE	73.858	1.86839754321851
1955	MRPL16	55.932	56.91	Q99N93	Input	5.87431731708323	FALSE	56.421	1.75144077927828
1956	MRPL17	108.582	133.553	Q9D8P4	Input	5.81004417083671	FALSE	121.0675	2.08302757448089
1958	MRPL19	40.548	43.588	Q9D338	Input	6.09721391279287	FALSE	42.068	1.62395186524707
1960	MRPL21	74.239	67.242	Q9D1N9	Input	6.43866874251988	FALSE	70.7405	1.84966812512071
1961	MRPL22	41.52	39.498	Q8BU88	Input	6.08038817278913	FALSE	40.509	1.6075515223778
1964	MRPL27	78.339	74.699	Q99N92	Input	6.25113575408635	FALSE	76.519	1.88376928574993
1965	MRPL28	51.814	55.788	Q9D1B9	Input	5.57263093173948	FALSE	53.801	1.73079034797951
1966	MRPL3	67.315	58.333	Q99N95	Input	6.17511009367639	FALSE	62.824	1.79812558444427
1968	MRPL38	66.23	58.085	Q8K2M0	Input	5.79762224293359	FALSE	62.1575	1.79349353864294
1969	MRPL39	56.042	56.901	Q9JKF7	Input	5.97477453865241	FALSE	56.4715	1.75182932365101
1970	MRPL4	76.958	93.461	Q9DCU6	Input	5.99690975345516	FALSE	85.2095	1.93048801692136
1971	MRPL40	52.63	51.209	Q9Z2Q5	Input	6.17001647519336	FALSE	51.9195	1.71533050142932
1972	MRPL41	48.759	47.747	Q9CQN7	Input	5.97726005720898	FALSE	48.253	1.6835243196061
1973	MRPL44	43.132	44.136	Q9CY73	Input	5.83952493104948	FALSE	43.634	1.63982502729579
1974	MRPL45	60	59.165	Q9D0Q7	Input	5.5620008966475	FALSE	59.5825	1.77511872166228
1975	MRPL46	79.931	78.737	Q9EQI8	Input	6.34311689814293	FALSE	79.334	1.89945935185498
1976	MRPL47	76.36	72.825	Q8K2Y7	Input	5.78534948461165	FALSE	74.5925	1.87269516296384
1980	MRPL51	76.812	63.657	Q9CPY1	Input	6.29797618265676	FALSE	70.2345	1.84655049502257
1983	MRPL55	80.776	61.827	Q9CZ83	Input	6.07536444637329	FALSE	71.3015	1.85309866638581
1984	MRPL57	59.563	54.148	Q9CQF8	Input	6.17975022299986	FALSE	56.8555	1.75477248316823
1985	MRPL9	68.369	65.31	Q99N94	Input	6.09717780326647	FALSE	66.8395	1.82503319244737
1987	MRPS11	54.887	52.287	Q9DCA2	Input	5.98411091115519	FALSE	53.587	1.72905944430028
1989	MRPS15	71.146	68.013	Q9DC71	Input	5.80826534075864	FALSE	69.5795	1.84248130357194
1991	MRPS17	85.461	76.89	Q9CQE3	Input	6.34078467439148	FALSE	81.1755	1.90942497234051
1993	MRPS2	89.653	93.155	Q924T2	Input	5.9518695193213	FALSE	91.404	1.96096520164101
1994	MRPS21	65.365	69.111	P58059	Input	6.51528303987308	FALSE	67.238	1.82761478683344
1995	MRPS22	90.366	84.693	Q9CXW2	Input	6.82045965981331	FALSE	87.5295	1.94215444762822
1997	MRPS25	86.066	83.804	Q9D125	Input	6.41060280592893	FALSE	84.935	1.92908669112224
1999	MRPS27	58.25	66.119	Q8BK72	Input	6.40126937093497	FALSE	62.1845	1.79368214669486
2001	MRPS30	60.926	63.269	Q9D0G0	Input	6.38470278832057	FALSE	62.0975	1.79307411614985
2002	MRPS31	64.483	65.02	Q61733	Input	5.31452301562825	FALSE	64.7515	1.81124983351278
2003	MRPS34	168.538	160.485	Q9JIK9	Input	6.761791442526	FALSE	164.5115	2.2161962622372
2004	MRPS35	49.94	47.955	Q8BJZ4	Input	6.63393310402203	FALSE	48.9475	1.68973051505782
2005	MRPS36	67.973	66.171	Q9CQX8	Input	6.61586928430102	FALSE	67.072	1.8265412566316
2006	MRPS5	65.952	59.193	Q99N87	Input	6.11425259348266	FALSE	62.5725	1.79638350697552
2007	MRPS6	96.809	94.498	P58064	Input	6.30658520441765	FALSE	95.6535	1.98070086566365
2008	MRPS7	51.548	50.901	Q80X85	Input	6.43393360324525	FALSE	51.2245	1.70947772796536
2009	MRPS9	71.117	76.521	Q9D7N3	Input	6.31481036438196	FALSE	73.819	1.86816815766506
2010	MRRF	86.632	80.108	Q9D6S7	Input	6.11985049189111	FALSE	83.37	1.92100980149703
2011	MRTO4	101.28	87.691	Q9D0I8	Input	7.38364520406685	FALSE	94.4855	1.97536516561867
2016	MSN	78.003	78.359	P26041	Input	7.6788334696356	TRUE	78.181	1.89310122111931
2017	MSRA	207.345	209.66	Q9D6Y7	Input	6.1129754347642	FALSE	208.5025	2.31911126664645
2021	MTA2	33.525	33.203	Q9R190	Input	7.1150407297482	FALSE	33.364	1.52327811252291
2024	MTCH1	184.301	245.998	Q791T5	Input	6.40665154991431	FALSE	215.1495	2.33274034113439
2025	MTCH2	212.133	194.139	Q791V5	Input	7.25318020561928	FALSE	203.136	2.30778689640272
2026	MTDH	102.893	102.998	Q80WJ7	Input	6.94213018427311	TRUE	102.9455	2.01260736729322
2028	MTHFD1L	97.514	77.423	Q3V3R1	Input	7.24463208258597	TRUE	87.4685	1.94185167885979
2034	MTOR	47.499	55.638	Q9JLN9	Input	5.7048390056218	FALSE	51.5685	1.71238449903911
2037	MTX1	144.441	98.009	P47802	Input	6.7017165522465	FALSE	121.225	2.08359219278756
2040	MUT	160.105	178.363	P16332	Input	5.90966699548839	FALSE	169.234	2.2284876195127
2042	MVK	414.863	487.627	Q9R008	Input	6.62453120212823	FALSE	451.245	2.65441240275983
2043	MVP	29.781	29.109	Q9EQK5	Input	7.02384894744801	FALSE	29.445	1.46901155865569
2045	MYADM	158.677	112.216	O35682	Input	6.96641307027205	FALSE	135.4465	2.13176778714456
2046	MYBBP1A	64.983	64.697	Q7TPV4	Input	7.4316163857205	TRUE	64.84	1.81184300617648
2054	MYH14	73.634	73.225	Q6URW6	Input	6.55525059715444	FALSE	73.4295	1.86587057099713
2055	MYH9	94.696	92.744	Q8VDD5	Input	7.79486055752932	TRUE	93.72	1.97183227992493
2058	MYO1B	46.698	44.932	P46735	Input	6.49179360200507	FALSE	45.815	1.66100769090103
2059	MYO1C	44.178	41.133	Q9WTI7	Input	7.20406324923374	FALSE	42.6555	1.6299750370428
2060	MYO1E	57.26	62.736	E9Q634	Input	6.70572391193533	FALSE	59.998	1.77813677365963
2062	MYO6	43.196	42.763	Q64331	Input	5.90935924177561	FALSE	42.9795	1.6332613588403
2064	MYOF	55.128	48.725	Q69ZN7	Input	7.10801233350212	FALSE	51.9265	1.7153890508463
2065	NAA10	73.37	151.672	Q9QY36	Input	7.17557530037271	FALSE	112.521	2.05123358318524
2075	NACA	48.436	48.462	P70670;Q60817	Input	7.64490227864669	FALSE	48.449	1.68528481752788
2076	NADK2	443.835	526.253	Q8C5H8	Input	5.86294337085956	FALSE	485.044	2.68578113672692
2078	NAGA	103.338	111.705	Q9QWR8	Input	6.09157745206077	FALSE	107.5215	2.03149531446327
2079	NAMPT	74.728	87.786	Q99KQ4	Input	7.05424255903303	FALSE	81.257	1.90986078417921
2081	NAP1L4	85.707	75.378	Q78ZA7	Input	7.36750724535443	FALSE	80.5425	1.90602510576998
2082	NAPA	47.139	51.75	Q9DB05	Input	7.10241175027105	TRUE	49.4445	1.69411798951266
2083	NAPG	46.877	46.568	Q9CWZ7	Input	6.04523298051549	FALSE	46.7225	1.66952607269931
2087	NASP	165.683	193.983	Q99MD9	Input	7.23198029967396	TRUE	179.833	2.25486938930412
2088	NAT10	63.988	61.152	Q8K224	Input	6.64096028814631	FALSE	62.57	1.79636615497752
2090	NBN	26.285	22.672	Q9R207	Input	6.24810745979773	FALSE	24.4785	1.38878480147671
2094	NCBP1	53.246	53.293	Q3UYV9	Input	7.05103360599014	FALSE	53.2695	1.72647862041426
2098	NCEH1	86.566	69.26	Q8BLF1	Input	6.0928595405766	FALSE	77.913	1.89160992695661
2100	NCKAP1	55.988	54.898	P28660	Input	7.0996191865088	FALSE	55.443	1.74384672175158
2102	NCL	71.839	67.801	P09405	Input	8.05100194092468	TRUE	69.82	1.84397984447816
2103	NCLN	198.49	168.828	Q8VCM8	Input	6.64222742373959	FALSE	183.659	2.26401221530895
2105	NCOA5	50.171	65.032	Q91W39	Input	6.64029147855545	FALSE	57.6015	1.76043379302809
2106	NCOR1	18.102	16.84	Q60974	Input	5.36395692837135	FALSE	17.471	1.2423177637152
2107	NCOR2	15.517	13.726	Q9WU42	Input	5.55469117805844	FALSE	14.6215	1.16499192859356
2109	NCSTN	40.712	38.438	P57716	Input	6.68323603234312	FALSE	39.575	1.59742092353439
2112	NDRG1	59.339	69.45	Q62433	Input	7.19964686430332	FALSE	64.3945	1.80884877540865
2114	NDUFA10	86.054	92.381	Q99LC3	Input	6.87994172870334	FALSE	89.2175	1.95045004953307
2115	NDUFA11	50.387	267.831	Q9D8B4	Input	6.05915771024617	FALSE	159.109	2.20169474620716
2116	NDUFA12	144.197	150.28	Q7TMF3	Input	6.63702266191147	FALSE	147.2385	2.16802138439918
2118	NDUFA2	105.531	102.956	Q9CQ75	Input	6.74740194097663	FALSE	104.2435	2.01804898448857
2119	NDUFA4	43.031	44.308	Q62425	Input	7.16581094366349	FALSE	43.6695	1.64017821943487
2120	NDUFA5	168.839	174.417	Q9CPP6	Input	6.50034990640457	FALSE	171.628	2.23458814163335
2121	NDUFA6	77.161	76.606	Q9CQZ5	Input	6.62220697469317	FALSE	76.8835	1.8858331456814
2122	NDUFA7	112.363	105.862	Q9Z1P6	Input	6.43048737498851	FALSE	109.1125	2.03787450650086
2123	NDUFA8	322.913	346.592	Q9DCJ5	Input	6.93752145261571	FALSE	334.7525	2.524723829096
2124	NDUFA9	121.034	117.96	Q9DC69	Input	6.99773817769666	FALSE	119.497	2.07735700235696
2125	NDUFAB1	195.157	167.975	Q9CR21	Input	7.18847624480284	FALSE	181.566	2.25903452593155
2126	NDUFAF1	41.501	39.862	Q9CWX2	Input	6.06404034162073	FALSE	40.6815	1.6093969577638
2127	NDUFAF2	119.122	119.029	Q59J78	Input	6.58790910174078	FALSE	119.0755	2.07582241379719
2128	NDUFAF5	137.699	111.462	A2APY7	Input	5.93217081981658	FALSE	124.5805	2.09545006956915
2130	NDUFB10	169.512	153.442	Q9DCS9	Input	7.01980853166387	FALSE	161.477	2.20811067227439
2131	NDUFB11	155.081	133.435	O09111	Input	6.43443332551537	FALSE	144.258	2.15913990681575
2135	NDUFB6	117.025	138.161	Q3UIU2	Input	5.82784812238314	FALSE	127.593	2.10582684879922
2138	NDUFB9	389.153	251.492	Q9CQJ8	Input	6.19963411176092	FALSE	320.3225	2.5055874453221
2140	NDUFS1	90.105	87.219	Q91VD9	Input	7.1604211072941	FALSE	88.662	1.94773752370556
2141	NDUFS2	78.249	80.135	Q91WD5	Input	7.0070582470264	FALSE	79.192	1.8986813112443
2142	NDUFS3	135.021	134.495	Q9DCT2	Input	7.00352170817402	FALSE	134.758	2.12955455681035
2143	NDUFS4	103.044	83.932	Q9CXZ1	Input	6.97001033038551	FALSE	93.488	1.97075586896619
2144	NDUFS5	412.201	299.114	Q99LY9	Input	6.7275862293907	FALSE	355.6575	2.55103197140381
2145	NDUFS6	71.882	71.578	P52503	Input	6.61334489923474	FALSE	71.73	1.85570083083544
2147	NDUFS8	129.087	125.844	Q8K3J1	Input	6.76750798437771	FALSE	127.4655	2.10539265389056
2148	NDUFV1	109.271	114.417	Q91YT0	Input	7.07699305099459	FALSE	111.844	2.04861269083064
2149	NDUFV2	92.711	84.34	Q9D6J6	Input	6.85935587057349	FALSE	88.5255	1.94706838837144
2150	NDUFV3	49.146	42.856	Q8BK30	Input	6.12228404896163	FALSE	46.001	1.66276727276334
2161	NELFB	51.351	89.3	Q8C4Y3	Input	6.35218502736112	FALSE	70.3255	1.84711282859364
2165	NENF	68.457	88.668	Q9CQ45	Input	6.29870421228799	FALSE	78.5625	1.89521529503003
2169	NF2	44.832	39.157	P46662	Input	5.37329129289836	FALSE	41.9945	1.62319241477738
2172	NFIC	28.318	31.51	P70255	Input	6.63129184084395	FALSE	29.914	1.47587448931944
2177	NFS1	51.298	50.696	Q9Z1J3	Input	5.96311717452121	FALSE	50.997	1.7075446286123
2178	NFU1	64.563	59.225	Q9QZ23	Input	6.6942612243514	FALSE	61.894	1.79164855058411
2181	NGDN	66.858	53.028	Q9DB96	Input	6.06205916263389	FALSE	59.943	1.77773847452624
2184	NHP2	94.915	92.478	Q9CRB2	Input	6.58503050854706	FALSE	93.6965	1.97172336827223
2187	NIFK	33.418	31.431	Q91VE6	Input	6.3623618206368	FALSE	32.4245	1.51087328779651
2189	NIP7	99.873	78.139	Q9CXK8	Input	6.44061646414465	FALSE	89.006	1.94941928393773
2190	NIPBL	17.675	23.569	Q6KCD5	Input	6.06249596284136	FALSE	20.622	1.31433078252087
2193	NIT2	376.567	415.113	Q9JHW2	Input	6.32574085931225	FALSE	395.84	2.59751967794903
2194	NKAP	43.02	43.04	Q9D0F4	Input	5.63783002699109	FALSE	43.03	1.63377134608256
2195	NKRF	61.715	58.778	Q8BY02	Input	5.41788685627042	FALSE	60.2465	1.779931821789
2198	NLN	92.759	88.043	Q91YP2	Input	7.02632076369045	TRUE	90.401	1.95617323459129
2200	NME1	129.114	80.83	P15532	Input	7.17473239944864	FALSE	104.972	2.02107347176377
2203	NMT1	47.212	60.042	O70310	Input	7.15629770866877	FALSE	53.627	1.72938350235393
2207	NOC2L	67.999	61.963	Q9WV70	Input	6.15485836983257	FALSE	64.981	1.81278639046757
2208	NOC3L	83.225	70.996	Q8VI84	Input	6.12343625032014	FALSE	77.1105	1.88711351918683
2209	NOC4L	47.439	42.859	Q8BHY2	Input	6.0576421447968	FALSE	45.149	1.6546481356176
2210	NOL10	35.953	35.621	Q5RJG1	Input	6.85437406581888	FALSE	35.787	1.55372529330327
2211	NOL11	33.669	34.408	Q8BJW5	Input	6.54211660038735	FALSE	34.0385	1.53197041345496
2212	NOL6	54.824	46.826	Q8R5K4	Input	6.33864889523139	FALSE	50.825	1.70607738731008
2213	NOL7	12.065	11.195	Q9D7Z3	Input	6.62707404379263	FALSE	11.63	1.06557971472845
2214	NOL8	38.345	32.145	Q3UHX0	Input	5.41687023992952	FALSE	35.245	1.54709751490389
2215	NOL9	61.544	55.912	Q3TZX8	Input	5.7101162222301	FALSE	58.728	1.7688452110634
2217	NOMO1	49.083	51.076	Q6GQT9	Input	6.96341445687611	FALSE	50.0795	1.69965998417352
2218	NONO	49.566	51.781	Q99K48	Input	7.42744878023789	TRUE	50.6735	1.70478090188671
2219	NOP10	312.845	298.86	Q9CQS2	Input	6.62559285085186	FALSE	305.8525	2.48551203471699
2220	NOP14	24.965	21.496	Q8R3N1	Input	6.38990260788263	FALSE	23.2305	1.36605855740695
2221	NOP16	43.419	39.921	Q9CPT5	Input	6.45345258357705	FALSE	41.67	1.61982350045728
2222	NOP2	62.351	59.306	Q922K7	Input	7.09924371032653	FALSE	60.8285	1.78410710711302
2223	NOP56	114.551	115.169	Q9D6Z1	Input	7.29443095208085	FALSE	114.86	2.06016881194515
2224	NOP58	219.965	224.214	Q6DFW4	Input	7.24703520845628	TRUE	222.0895	2.34652802635642
2226	NOSIP	27.209	29.175	Q9D6T0	Input	5.7361523920602	FALSE	28.192	1.45012588673195
2228	NPC2	42.076	40.876	Q9Z0J0	Input	7.2246643410944	FALSE	41.476	1.61779686580541
2229	NPEPPS	137.794	177.376	Q11011	Input	7.25160269686972	FALSE	157.585	2.19751487605162
2230	NPLOC4	68.233	80.007	P60670	Input	6.82523872699068	FALSE	74.12	1.86993541064686
2231	NPM1	90.337	85.785	Q61937	Input	7.70385190111642	TRUE	88.061	1.94478361289748
2233	NPTN	52.738	61.014	P97300	Input	6.00590173477504	FALSE	56.876	1.75492904554498
2236	NRAS	64.878	59.92	P08556	Input	6.530342389819	FALSE	62.399	1.79517762977919
2239	NSDHL	47.51	46.761	Q9R1J0	Input	6.93696654987975	FALSE	47.1355	1.67334811831442
2240	NSF	73.213	76.476	P46460	Input	6.97822362457616	FALSE	74.8445	1.87415989142038
2242	NSMCE2	25.122	28.638	Q91VT1	Input	6.30836375944444	FALSE	26.88	1.42942926438179
2244	NSUN2	57.393	69.984	Q1HFZ0	Input	7.12797349025531	FALSE	63.6885	1.80406102044487
2255	NUCB1	27.776	26.293	Q02819	Input	7.0814852086167	FALSE	27.0345	1.43191834175892
2256	NUCB2	72.158	69.472	P81117	Input	6.44262712197457	FALSE	70.815	1.85012525948694
2258	NUDC	71.422	71.754	O35685	Input	7.39379939926916	FALSE	71.588	1.85484022942305
2262	NUDT16L1	30.06	33.612	Q8VHN8	Input	6.2313523354826	FALSE	31.836	1.50291849602995
2264	NUDT21	75.839	79.13	Q9CQF3	Input	7.36074162392195	FALSE	77.4845	1.88921483492288
2267	NUDT9	36.849	35.86	Q8BVU5	Input	6.27257012218261	FALSE	36.3545	1.5605581759711
2268	NUFIP2	29.417	27.313	Q5F2E7	Input	6.40594964956871	FALSE	28.365	1.45278278790072
2269	NUMBL	38.107	33.7	O08919	Input	5.35904335826028	FALSE	35.9035	1.55513678720214
2270	NUP107	179.635	253.133	Q8BH74	Input	6.9692328363549	FALSE	216.384	2.33522514474966
2271	NUP133	164.064	151.894	Q8R0G9	Input	6.99714566437614	FALSE	157.979	2.19859936043378
2272	NUP155	205.378	220.504	Q99P88	Input	7.15714536680701	FALSE	212.941	2.32825928924219
2274	NUP188	157.923	159.878	Q6ZQH8	Input	6.1359003396283	FALSE	158.9005	2.20112526377062
2275	NUP214	118.894	98.783	Q80U93	Input	6.65488335603314	FALSE	108.8385	2.03678254775112
2276	NUP35	92.515	99.868	Q8R4R6	Input	6.86237953633195	FALSE	96.1915	1.98313669712937
2279	NUP50	20.518	27.789	Q9JIH2	Input	6.85551000934181	FALSE	24.1535	1.38298007175627
2280	NUP54	109.436	118.835	Q8BTS4	Input	6.68299324366132	TRUE	114.1355	2.05742074569941
2281	NUP62	140.539	126.658	Q63850	Input	7.12970406775223	FALSE	133.5985	2.12580158205135
2285	NUP98	67.061	36.93	Q6PFD9	Input	6.86073420187774	FALSE	51.9955	1.71596575883219
2286	NUPL1	79.426	80.596	Q8R332	Input	6.39642585369363	FALSE	80.011	1.90314969837814
2289	NVL	30.628	31.037	Q9DBY8	Input	6.07630394443815	FALSE	30.8325	1.48900874017205
2290	NXF1	46.365	53.835	Q99JX7	Input	6.8139305516392	FALSE	50.1	1.69983772586725
2294	OAT	139.898	152.503	P29758	Input	7.26588195590312	FALSE	146.2005	2.16494885789455
2296	OCIAD1	70.346	71.68	Q9CRD0	Input	6.33642570944575	FALSE	71.013	1.85133786014804
2297	ODR4	120.737	128.572	Q4PJX1	Input	5.66888688362232	FALSE	124.6545	2.09570796105795
2298	OGDH	73.339	74.469	Q60597	Input	7.16968324914827	FALSE	73.904	1.86866794490247
2300	OGT	34.97	33.747	Q8CGY8	Input	6.39067533545136	FALSE	34.3585	1.53603419544027
2301	OLA1	281.333	325.217	Q9CZ30	Input	7.36316485890602	FALSE	303.275	2.48183661140021
2302	OPA1	88.014	70.403	P58281	Input	6.51214813307138	FALSE	79.2085	1.89877178897609
2306	ORMDL2	21.748	21.89	Q9CQZ0	Input	6.44792404026705	FALSE	21.819	1.3388348422911
2308	OS9	35.002	36.263	Q8K2C7	Input	5.86799456756169	FALSE	35.6325	1.55184629381091
2313	OSBPL8	48.705	47.946	B9EJ86	Input	6.02742867071853	FALSE	48.3255	1.68417635615362
2316	OSTC	205.836	246.987	Q78XF5	Input	7.00357641467907	FALSE	226.4115	2.35489848196721
2321	OXA1L	38.044	38.225	Q8BGA9	Input	6.10743994910301	FALSE	38.1345	1.58131805651562
2325	P4HA1	67.063	71.589	Q60715	Input	7.31485990256677	FALSE	69.326	1.8408961428204
2326	P4HA2	33.144	33.178	Q60716	Input	7.20596101220286	FALSE	33.161	1.5206276186193
2327	P4HB	118.21	114.986	P09103	Input	7.72956049795212	TRUE	116.598	2.0666911010541
2328	PA2G4	124.702	113.581	P50580	Input	7.57861124921218	FALSE	119.1415	2.07606306359581
2329	PABPC1	91.209	92.156	P29341	Input	7.48091857910703	FALSE	91.6825	1.96228644713424
2330	PABPN1	46.717	53.406	Q8CCS6	Input	7.24078779512728	FALSE	50.0615	1.69950385829584
2332	PACSIN2	109.39	97.567	Q9WVE8	Input	7.20761471195523	FALSE	103.4785	2.01485012465946
2333	PACSIN3	194.542	160.83	Q99JB8	Input	6.58037206677842	FALSE	177.686	2.2496532107976
2334	PAF1	21.466	21.568	Q8K2T8	Input	6.25122447045537	FALSE	21.517	1.33278171986292
2335	PAFAH1B1	126.875	127.45	P63005	Input	7.41162997404471	FALSE	127.1625	2.10435905750581
2342	PAK1IP1	61.708	57.157	Q9DCE5	Input	6.4343427565663	FALSE	59.4325	1.7740239990344
2343	PAK2	107.526	109.222	Q8CIN4	Input	7.31205945445946	TRUE	108.374	2.03492510313492
2346	PALM2	29.855	29.036	Q8BR92	Input	6.17046780964405	FALSE	29.4455	1.46901893326589
2347	PAM16	67.992	65.003	Q9CQV1	Input	6.33988343386701	FALSE	66.4975	1.82280531813598
2352	PARK7	248.234	205.416	Q99LX0	Input	7.59555199311948	FALSE	226.825	2.35569091954932
2353	PARN	22.873	26.97	Q8VDG3	Input	6.12975367854405	FALSE	24.9215	1.39657417852155
2354	PARP1	44.588	43.15	P11103	Input	7.17667687207181	FALSE	43.869	1.64215773471423
2357	PAWR	39.914	63.376	Q925B0	Input	6.09929036026167	FALSE	51.645	1.71302828176035
2358	PAXBP1	137.735	92.913	P58501	Input	5.18570671929732	FALSE	115.324	2.06191969743279
2361	PBRM1	24.249	23.935	Q8BSQ9	Input	5.97487272550199	FALSE	24.092	1.38187285449854
2363	PC	143.357	153.909	Q05920	Input	6.82004709654343	FALSE	148.633	2.17211524365603
2364	PCBP1	69.065	81.441	P60335	Input	7.39283548341099	TRUE	75.253	1.87652381798648
2365	PCBP2	59.675	72.182	Q61990	Input	7.26504765502424	TRUE	65.9285	1.81907319482252
2367	PCCA	221.694	215.116	Q91ZA3	Input	5.88641068352818	FALSE	218.405	2.33926257655813
2368	PCCB	223.217	243.651	Q99MN9	Input	6.13994312438049	FALSE	233.434	2.36816411193637
2371	PCK2	169.529	227.284	Q8BH04	Input	7.24870996034392	FALSE	198.4065	2.29755589598293
2372	PCM1	31.533	28.771	Q9R0L6	Input	5.88772254211371	FALSE	30.152	1.47931612444155
2373	PCMT1	207.582	247.278	P23506	Input	7.20299342864338	FALSE	227.43	2.35684775135924
2374	PCNA	108.176	169.697	P17918	Input	7.95472339313664	TRUE	138.9365	2.14281635420559
2375	PCNP	87.162	62.431	Q6P8I4	Input	7.0406193476706	FALSE	74.7965	1.87388127612315
2376	PCNT	31.803	64.212	P48725	Input	5.46185186630027	FALSE	48.0075	1.68130909058749
2382	PDCD10	37.413	136.028	Q8VE70	Input	6.7949709394199	TRUE	86.7205	1.93812177319126
2383	PDCD11	53.504	48.545	Q6NS46	Input	6.94457346968606	FALSE	51.0245	1.70777875766435
2386	PDCD5	58.056	46.428	P56812	Input	7.28320825258931	FALSE	52.242	1.71801979484315
2387	PDCD6	155.887	147.631	P12815	Input	6.92422861541648	FALSE	151.759	2.18115445615213
2388	PDCD6IP	106.726	115.57	Q9WU78	Input	7.27649466224816	FALSE	111.148	2.04590165239913
2390	PDDC1	48.027	51.954	Q8BFQ8	Input	5.99560470517734	FALSE	49.9905	1.69888748054445
2391	PDE12	66.518	70.505	Q3TIU4	Input	6.39783437540851	FALSE	68.5115	1.8357634761253
2396	PDHA1	70.816	76.95	P35486	Input	7.35742482306222	FALSE	73.883	1.86854452154072
2397	PDHB	67.992	69.194	Q9D051	Input	7.38970958718537	FALSE	68.593	1.83627979768213
2398	PDHX	153.899	160.807	Q8BKZ9	Input	5.98780068775213	FALSE	157.353	2.19687502733202
2399	PDIA3	222.76	208.628	P27773	Input	7.66372541853091	FALSE	215.694	2.33383806442042
2400	PDIA4	352.768	334.218	P08003	Input	7.40472427430048	FALSE	343.493	2.53591789105394
2401	PDIA5	247.765	225.138	Q921X9	Input	6.95487761068169	FALSE	236.4515	2.37374207343563
2402	PDIA6	166.852	148.125	Q922R8	Input	7.81970433166854	FALSE	157.4885	2.19724884657714
2404	PDLIM1	65.893	63.372	O70400	Input	7.29654585255471	FALSE	64.6325	1.81045095485825
2406	PDLIM5	70.156	70.109	Q8CI51	Input	7.08280762285203	FALSE	70.1325	1.8459193203882
2407	PDLIM7	53.943	44.717	Q3TJD7	Input	7.04433785276297	FALSE	49.33	1.69311111546214
2410	PDS5A	24.208	22.878	Q6A026	Input	6.82653847235163	FALSE	23.543	1.3718618026209
2411	PDS5B	46.162	49.493	Q4VA53	Input	7.02321088063613	FALSE	47.8275	1.67967768037896
2412	PDXDC1	51.689	51.445	Q99K01	Input	6.99411839656976	FALSE	51.567	1.71237186630406
2417	PECR	221.314	277.964	Q99MZ7	Input	6.06330407968512	FALSE	249.639	2.39731243422229
2418	PEF1	100.241	129.081	Q8BFY6	Input	6.21364789302957	FALSE	114.661	2.05941572509423
2420	PELP1	210.255	146.286	Q9DBD5	Input	6.81280456895464	FALSE	178.2705	2.25107948256296
2421	PEPD	68.22	53.897	Q11136	Input	6.10648871365925	FALSE	61.0585	1.78574613095307
2422	PES1	39.004	40.8	Q9EQ61	Input	6.78206881495423	TRUE	39.902	1.60099466428814
2423	PEX11B	227.454	181.585	Q9Z210	Input	5.50377475409598	FALSE	204.5195	2.31073472231234
2424	PEX14	144.103	173.014	Q9R0A0	Input	6.40998719554251	FALSE	158.5585	2.20018952863461
2425	PEX16	73.613	85.219	Q91XC9	Input	5.51523510699138	FALSE	79.416	1.89990800887146
2426	PEX19	38.027	38.435	Q8VCI5	Input	5.86136747110495	FALSE	38.231	1.58241565791445
2427	PEX3	44.321	47.241	Q9QXY9	Input	5.55860094334448	FALSE	45.781	1.66068527478978
2429	PFDN1	141.442	102.814	Q9CWM4	Input	7.1663199720338	FALSE	122.128	2.08681524503752
2430	PFDN2	143.734	160.65	O70591	Input	7.41687872157287	FALSE	152.192	2.18239182426656
2431	PFDN5	122.451	113.391	Q9WU28	Input	7.02747355771185	TRUE	117.921	2.07159115345799
2432	PFDN6	95.246	83.664	Q03958	Input	7.21212845106583	FALSE	89.455	1.95160462004841
2436	PFN1	263.481	348.628	P62962	Input	7.60772977499241	TRUE	306.0545	2.48579876942841
2438	PGAM1	338.482	351.199	Q9DBJ1	Input	7.78451972586943	TRUE	344.8405	2.53761826612485
2439	PGAM5	277.9	220.927	Q8BX10	Input	6.79905775237285	FALSE	249.4135	2.39691995682829
2448	PGRMC1	264.881	284.664	O55022	Input	7.42671664871991	FALSE	274.7725	2.4389732651565
2449	PGRMC2	236.841	134.476	Q80UU9	Input	7.1923795343288	TRUE	185.6585	2.26871483731435
2450	PHAX	20.883	21.699	Q9JJT9	Input	6.3970454837429	FALSE	21.291	1.32819605994855
2451	PHB	284.406	268.894	P67778	Input	7.59593987937031	FALSE	276.65	2.44193067455017
2452	PHB2	306.006	283.291	O35129	Input	7.4837370278726	FALSE	294.6485	2.46930423452541
2454	PHF14	36.828	26.419	Q9D4H9	Input	5.75759369408851	FALSE	31.6235	1.50000993474759
2457	PHF5A	84.597	74.399	P83870	Input	6.35165651035264	FALSE	79.498	1.90035620287169
2458	PHF6	35.336	35.76	Q9D4J7	Input	5.9715903199623	FALSE	35.548	1.55081517149623
2465	PICALM	27.34	27.128	Q7M6Y3	Input	7.14395891058378	FALSE	27.234	1.43511143312649
2466	PIEZO1	39.617	34.977	E2JF22	Input	5.72966191808455	FALSE	37.297	1.57167390055284
2469	PIGT	92.493	83.324	Q8BXQ2	Input	6.13958914527763	FALSE	87.9085	1.9440308696656
2472	PIK3AP1	261.569	306.469	Q9EQ32	Input	6.36750743168194	FALSE	284.019	2.4533473939877
2475	PIK3R4	38.182	35.453	Q8VD65	Input	5.42472078727472	FALSE	36.8175	1.56605429549157
2484	PITRM1	51.761	51.001	Q8K411	Input	7.15950222465684	FALSE	51.381	1.71080255244601
2492	PLBD2	27.854	28.781	Q3TCN2	Input	6.98174428618767	FALSE	28.3175	1.45205490918262
2496	PLEC	62.445	62.28	Q9QXS1	Input	7.42201565337837	TRUE	62.3625	1.79492351694724
2499	PLIN2	23.173	25.388	P43883	Input	6.13977369426119	FALSE	24.2805	1.38525762577246
2500	PLIN3	65.278	62.462	Q9DBG5	Input	7.12877007024715	TRUE	63.87	1.80529691615799
2501	PLOD1	21.593	19.393	Q9R0E2	Input	6.96115322027229	FALSE	20.493	1.31160554005447
2502	PLOD2	19.97	19.93	Q9R0B9	Input	7.18312486480381	FALSE	19.95	1.29994290002277
2503	PLOD3	43.697	47.596	Q9R0E1	Input	7.29258676259719	FALSE	45.6465	1.65940748309791
2504	PLRG1	15.563	16.57	Q922V4	Input	6.74223605876677	TRUE	16.0665	1.20592127836634
2505	PLS3	70.95	74.946	Q99K51	Input	7.24160151098633	FALSE	72.948	1.86301338943207
2507	PLXNA1	102.864	34.771	P70206	Input	5.21560346350345	FALSE	68.8175	1.83769889153504
2509	PLXNB2	24.159	23.272	B2RXS4	Input	6.53378158785481	FALSE	23.7155	1.37503228542693
2511	PML	87.105	74.087	Q60953	Input	5.51457497821937	FALSE	80.596	1.90631348819423
2514	PMPCA	62.796	61.8	Q9DC61	Input	6.82599882693129	FALSE	62.298	1.79447410439743
2515	PMPCB	39.33	40.712	Q9CXT8	Input	6.68810056944081	FALSE	40.021	1.60228793610069
2518	PNN	51.051	50.119	O35691	Input	7.09356805976132	FALSE	50.585	1.70402175433001
2519	PNO1	24.372	28.564	Q9CPS7	Input	6.52209352630474	FALSE	26.468	1.42272112597156
2521	PNPT1	133.781	130.68	Q8K1R3	Input	6.34569712519912	FALSE	132.2305	2.12133164012644
2523	POFUT2	121.796	147.916	Q8VHI3	Input	5.78096387896733	FALSE	134.856	2.12987027380651
2524	POGLUT1	84.049	171.842	Q8BYB9	Input	6.28283592251867	FALSE	127.9455	2.10702501582277
2525	POGZ	23.335	25.106	Q8BZH4	Input	5.55125037182706	FALSE	24.2205	1.38418310433138
2527	POLB	40.328	40.97	Q8K409	Input	5.71914916006442	FALSE	40.649	1.60904986604758
2528	POLD1	71.084	83.063	P52431	Input	6.01206249906646	FALSE	77.0735	1.8869050812667
2531	POLDIP2	49.714	34.229	Q91VA6	Input	6.18922128784911	FALSE	41.9715	1.6229544905382
2532	POLDIP3	20.527	20.25	Q8BG81	Input	6.99982694260309	FALSE	20.3885	1.30938527552381
2535	POLR1A	37.441	37.058	O35134	Input	6.26669597414291	FALSE	37.2495	1.57112044758905
2536	POLR1B	32.189	39.611	P70700	Input	5.82133620442359	FALSE	35.9	1.55509444857832
2539	POLR2A	15.146	15.328	P08775	Input	6.53902375436706	FALSE	15.237	1.18289946754826
2540	POLR2B	51.815	49.126	Q8CFI7	Input	6.63445530297013	FALSE	50.4705	1.70303760721368
2543	POLR2E	30.249	31.341	Q80UW8	Input	6.70159941198869	FALSE	30.795	1.48848020842627
2544	POLR2F	30.545	46.522	P61219	Input	5.7779264448158	FALSE	38.5335	1.58583845779713
2549	POLR2L	25.079	28.274	P62876	Input	6.40163244725515	FALSE	26.6765	1.4261288488428
2551	POLR3E	31.187	37.042	Q9CZT4	Input	4.99854872803647	FALSE	34.1145	1.53293901041492
2554	PON2	71.818	88.339	Q62086	Input	6.47477567715774	FALSE	80.0785	1.90351592950842
2557	POR	73.75	79.141	P37040	Input	7.11670999701124	FALSE	76.4455	1.88335192555359
2558	PPA1	214.65	394.015	Q9D819	Input	7.36654734376628	TRUE	304.3325	2.48334833361673
2559	PPA2	127.455	129.999	Q91VM9	Input	6.96560503583034	FALSE	128.727	2.10966964807912
2560	PPAN	47.597	69.293	Q91YU8	Input	6.4259005426856	FALSE	58.445	1.76674736296934
2562	PPFIBP1	39.626	37.371	Q8C8U0	Input	6.36505515956313	TRUE	38.4985	1.58544380861464
2563	PPIA	200.576	220.092	P17742	Input	7.87397834740659	TRUE	210.334	2.32290948104997
2564	PPIB	159.624	149.793	P24369	Input	7.66829476120075	FALSE	154.7085	2.189514175378
2565	PPIC	36.396	37.516	P30412	Input	7.29464740159621	FALSE	36.956	1.56768495843721
2568	PPIF	123.995	122.884	Q99KR7	Input	6.30247379369696	FALSE	123.4395	2.09145415391964
2569	PPIG	48.806	63.155	A2AR02	Input	5.4102407381956	FALSE	55.9805	1.74803677312749
2571	PPIL1	185.664	223.897	Q9D0W5	Input	6.9912992791639	FALSE	204.7805	2.3112885990538
2580	PPOX	97.123	129.197	P51175	Input	5.64087877870162	FALSE	113.16	2.05369293878495
2584	PPP1R10	21.147	22.93	Q80W00	Input	5.65899779446052	FALSE	22.0385	1.34318203192694
2585	PPP1R12A	63.567	60.572	Q9DBR7	Input	6.94299325470021	FALSE	62.0695	1.79287824694629
2587	PPP1R12C	72.215	59.409	Q3UMT1	Input	5.45706838417918	FALSE	65.812	1.81830508903378
2595	PPP2CA	83.052	95.849	P63330	Input	7.43860214915484	FALSE	89.4505	1.95158277247895
2596	PPP2CB	156.087	153.905	P62715	Input	6.35594157292727	FALSE	154.996	2.19032049042614
2597	PPP2R1A	90.024	103.584	Q76MZ3	Input	7.63174665479987	TRUE	96.804	1.98589330299059
2604	PPP3CA	134.703	144.399	P63328	Input	6.52343376625897	FALSE	139.551	2.14473295292014
2609	PPP4R2	24.121	23.104	Q0VGB7	Input	6.73409334678016	TRUE	23.6125	1.37314197092989
2614	PPT1	90.539	76.802	O88531	Input	5.94398141443327	FALSE	83.6705	1.92257236425991
2618	PRCP	42.15	46.832	Q7TMR0	Input	6.46185823892272	FALSE	44.491	1.64827216725852
2620	PRDX2	262.902	257.271	Q61171	Input	7.79149998065998	FALSE	260.0865	2.41511781037479
2621	PRDX3	184.629	194.824	P20108	Input	7.54289436107056	FALSE	189.7265	2.27812799509524
2622	PRDX4	114.908	107.32	O08807	Input	7.42026971410164	FALSE	111.114	2.04576878207042
2623	PRDX5	171.274	181.306	P99029	Input	7.40361187134001	FALSE	176.29	2.24622767776731
2624	PRDX6	392.856	465.779	O08709	Input	7.57294185003795	FALSE	429.3175	2.63277859171385
2625	PREB	139.769	145.71	Q9WUQ2	Input	6.09603568042219	FALSE	142.7395	2.15454417114011
2630	PRKAA1	430.626	641.129	Q5EG47	Input	6.6374732180029	FALSE	535.8775	2.72906552261372
2632	PRKACA	55.493	56.479	P05132	Input	7.02157668237227	FALSE	55.986	1.74807943981176
2635	PRKAR1A	35.643	42.421	Q9DBC7	Input	7.20895650673858	FALSE	39.032	1.59142080510421
2636	PRKAR2A	127.022	132.932	P12367	Input	6.62860076299344	FALSE	129.977	2.11386650879291
2638	PRKCA	88.512	92.249	P20444	Input	6.34666205472403	FALSE	90.3805	1.95607473959134
2642	PRKCSH	165.68	157.484	O08795	Input	7.47695633627237	FALSE	161.582	2.20839297935889
2643	PRKRA	59.555	55.668	Q9WTX2	Input	6.17873327137756	FALSE	57.6115	1.76050918286829
2647	PRMT5	304.053	352.705	Q8CIG8	Input	7.19845143556698	FALSE	328.379	2.5163753759878
2652	PRPF19	84.07	85.961	Q99KP6	Input	7.36094369906671	FALSE	85.0155	1.92949811337057
2653	PRPF3	52.188	53.717	Q922U1	Input	6.63683930198933	FALSE	52.9525	1.7238864688925
2654	PRPF31	36.184	36.566	Q8CCF0	Input	6.72644021912561	FALSE	36.375	1.56080300199396
2658	PRPF4	50.695	51.141	Q9DAW6	Input	6.76958282873069	FALSE	50.918	1.70687133673295
2659	PRPF40A	51.386	44.911	Q9R1C7	Input	7.0608994572456	FALSE	48.1485	1.6825827618267
2660	PRPF4B	50.608	51.809	Q61136	Input	6.25178344759544	FALSE	51.2085	1.7093420546615
2661	PRPF6	26.798	30.776	Q91YR7	Input	6.89209053812054	FALSE	28.787	1.45919640779811
2662	PRPF8	52.765	52.359	Q99PV0	Input	7.02483854249956	FALSE	52.562	1.72067188190253
2667	PRRC1	84.203	124.394	Q3UPH1	Input	6.5257373755535	FALSE	104.2985	2.01827806253576
2670	PRRC2C	77.629	38.998	Q3TLH4	Input	6.91606343441278	FALSE	58.3135	1.76576910873487
2672	PSAP	25.745	23.848	Q61207	Input	7.63043407918759	FALSE	24.7965	1.39439038494085
2675	PSMA1	137.843	138.744	Q9R1P4	Input	7.43578736905365	TRUE	138.2935	2.14080176810301
2676	PSMA2	133.308	135.334	P49722	Input	7.43900740391535	FALSE	134.321	2.12814391640028
2677	PSMA3	182.79	166.913	O70435	Input	7.60884447073781	FALSE	174.8515	2.24266936234689
2678	PSMA4	145.099	130.07	Q9R1P0	Input	7.74999913101807	FALSE	137.5845	2.1385695098905
2679	PSMA5	169.954	176.473	Q9Z2U1	Input	7.63900590970832	FALSE	173.2135	2.23858173725999
2680	PSMA6	143.656	145.524	Q9QUM9	Input	7.51277668732585	FALSE	144.59	2.1601382577234
2681	PSMA7	156.851	189.131	Q9Z2U0	Input	7.61274360317061	FALSE	172.991	2.23802350918654
2682	PSMB1	106.103	113.97	O09061	Input	7.52152472142209	FALSE	110.0365	2.04153676806024
2683	PSMB2	127.926	138.599	Q9R1P3	Input	7.51380456653868	FALSE	133.2625	2.12470795635836
2684	PSMB3	113.927	109.719	Q9R1P1	Input	7.38279968885788	FALSE	111.823	2.04853113938007
2685	PSMB4	115.218	103.724	P99026	Input	7.49108617970187	FALSE	109.471	2.03929908531276
2686	PSMB5	111.435	107.867	O55234	Input	7.44835596107735	FALSE	109.651	2.04001259672947
2687	PSMB6	265.677	155.486	Q60692	Input	7.22941611715702	FALSE	210.5815	2.32342021489873
2688	PSMB7	134.441	131.236	P70195	Input	7.25673554062492	FALSE	132.8385	2.1233239629411
2689	PSMC1	187.902	213.33	P62192	Input	7.36734026377534	FALSE	200.616	2.30236556694266
2690	PSMC2	193.181	244.232	P46471	Input	7.41280028984089	FALSE	218.7065	2.33986169054648
2692	PSMC4	221.814	242.999	P54775	Input	7.22350398818547	TRUE	232.4065	2.36624827033902
2693	PSMC5	224.972	249.977	P62196	Input	7.25931477054074	FALSE	237.4745	2.37561698194464
2694	PSMC6	209.734	233.042	P62334	Input	7.41089291739147	FALSE	221.388	2.34515407690846
2695	PSMD1	219.553	198.414	Q3TXS7	Input	7.37344405571544	FALSE	208.9835	2.32011199835111
2696	PSMD10	554.414	842.604	Q9Z2X2	Input	6.63931144128815	FALSE	698.509	2.8441720061913
2697	PSMD11	205.178	219.902	Q8BG32	Input	7.24894039550757	FALSE	212.54	2.32744067624276
2699	PSMD13	260.974	276.802	Q9WVJ2	Input	7.38121222179147	FALSE	268.888	2.4295714208545
2700	PSMD14	337.52	354.352	O35593	Input	7.43734905113415	FALSE	345.936	2.53899575943503
2701	PSMD2	244.248	247.217	Q8VDM4	Input	7.16249868986894	FALSE	245.7325	2.39046259904109
2703	PSMD4	54.097	58.88	O35226	Input	7.40773191694194	FALSE	56.4885	1.75196004260016
2705	PSMD6	895.884	552.208	Q99JI4	Input	7.38108690934329	FALSE	724.046	2.85976615861641
2706	PSMD7	327.858	338.424	P26516	Input	7.36966921715568	FALSE	333.141	2.52262808504184
2707	PSMD8	252.524	214.833	Q9CX56	Input	7.20885959342068	FALSE	233.6785	2.36861875620525
2709	PSME1	142.404	161.067	P97371	Input	7.35777043161116	FALSE	151.7355	2.18108720010403
2711	PSME3	36.294	33.257	P61290	Input	6.81537037965443	FALSE	34.7755	1.54127338296832
2712	PSME4	81.932	82.815	Q5SSW2	Input	6.17509906652524	FALSE	82.3735	1.91578751928457
2717	PSPC1	119.005	108.297	Q8R326	Input	7.19785455033172	FALSE	113.651	2.05557326137706
2719	PTBP1	67.236	69.584	P17225	Input	7.48965971138228	TRUE	68.41	1.83511959042455
2721	PTBP3	60.228	55.358	Q8BHD7	Input	6.62022186391883	FALSE	57.793	1.76187523901785
2722	PTCD3	92.114	63.885	Q14C51	Input	6.45095864607191	FALSE	77.9995	1.89209181874257
2724	PTGES2	125.971	132.774	Q8BWM0	Input	6.15794760307147	FALSE	129.3725	2.11184197055601
2726	PTGFRN	59.211	80.234	Q9WV91	Input	5.81036050171939	FALSE	69.7225	1.8433729509672
2727	PTGR1	219.9	232.286	Q91YR9	Input	6.60961681696193	FALSE	226.093	2.35428711648762
2735	PTPN1	48.563	48.445	P35821	Input	6.71216834441178	FALSE	48.504	1.68577755522691
2741	PTPRA	42.789	35.344	P18052	Input	6.21815684230442	FALSE	39.0665	1.5918045041663
2742	PTRF	62.903	60.097	O54724	Input	7.57454216066731	FALSE	61.5	1.78887511577542
2743	PTRH2	94.727	85.669	Q8R2Y8	Input	6.71234331496913	FALSE	90.198	1.95519690784578
2745	PTTG1IP	40.878	42.642	Q8R143	Input	6.69813796818481	FALSE	41.76	1.62076048999421
2746	PUF60	27.19	27.538	Q3UEB3	Input	7.09221097935524	FALSE	27.364	1.43717958175251
2749	PURA	181.609	176.735	P42669	Input	6.87234487299129	FALSE	179.172	2.25327014151131
2750	PURB	203.236	166.703	O35295	Input	6.80541181526382	FALSE	184.9695	2.26710012259914
2751	PUS1	83.53	75.266	Q9WU56	Input	6.2241159189148	FALSE	79.398	1.89980956288171
2753	PWP2	73.198	65.658	Q8BU03	Input	6.38111815055605	FALSE	69.428	1.84153465479315
2757	PYCR2	22.407	22.455	Q922Q4	Input	7.05345876499264	FALSE	22.431	1.35084863536634
2759	PYGB	118.667	137.785	Q8CI94	Input	7.11303137925869	FALSE	128.226	2.10797609469656
2761	QKI	27.762	25.848	Q9QYS9	Input	6.99993571965982	FALSE	26.805	1.42821581156133
2763	QSOX2	85.08	91.622	Q3TMX7	Input	5.94325182687603	FALSE	88.351	1.94621146942879
2767	RAB10	77.119	90.254	P61027	Input	7.26902677606244	FALSE	83.6865	1.92265540484658
2768	RAB11B	62.957	55.002	P46638	Input	7.55448891771952	FALSE	58.9795	1.77070108649043
2771	RAB12	64.838	65.138	P35283	Input	6.21131200528555	FALSE	64.988	1.81283317179814
2772	RAB14	89.403	89.008	Q91V41	Input	7.44950632273059	FALSE	89.2055	1.9503916317978
2773	RAB18	62.466	62.08	P35293	Input	7.06041526820935	FALSE	62.273	1.79429978834966
2774	RAB1A	56.169	55.861	P62821	Input	7.6212943979664	FALSE	56.015	1.7483043403083
2775	RAB1B	67.5	61.755	Q9D1G1	Input	7.21135204984707	FALSE	64.6275	1.81041735633727
2776	RAB21	63.792	66.3	P35282	Input	7.1391124153272	FALSE	65.046	1.81322059480475
2777	RAB22A	43.057	47.418	P35285	Input	6.32993686325035	FALSE	45.2375	1.65549859611626
2779	RAB2A	69.108	67.65	P53994	Input	7.36628321333802	FALSE	68.379	1.83492274522253
2782	RAB35	71.224	69.396	Q6PHN9	Input	6.43391713314784	FALSE	70.31	1.84701709793535
2785	RAB3GAP1	77.874	73.41	Q80UJ7	Input	6.32655008734237	TRUE	75.642	1.87876300321743
2786	RAB3GAP2	60.281	65.204	Q8BMG7	Input	6.05211578018216	FALSE	62.7425	1.79756181934377
2787	RAB4B	47.989	49.515	Q91ZR1	Input	5.60878257662374	FALSE	48.752	1.6879924368786
2788	RAB5A	64.134	66.262	Q9CQD1	Input	7.29537882823456	FALSE	65.198	1.81423427361097
2789	RAB5B	54.442	55.505	P61021	Input	6.72109009439678	FALSE	54.9735	1.74015338808994
2790	RAB5C	47.285	46.086	P35278	Input	7.27367338700575	FALSE	46.6855	1.66918201444582
2791	RAB6A	91.017	83.712	P35279	Input	7.27747420680456	FALSE	87.3645	1.94133499572279
2792	RAB7A	46.302	45.648	P51150	Input	7.73592689168015	FALSE	45.975	1.66252173791012
2793	RAB8A	58.703	54.046	P55258	Input	7.27511524416762	FALSE	56.3745	1.75108270303318
2794	RAB8B	58.537	52.309	P61028	Input	5.78597709198712	FALSE	55.423	1.74369003007456
2795	RAB9A	45.516	44.61	Q9R0M6	Input	6.8152480508072	TRUE	45.063	1.65382010083823
2805	RABL3	78.208	70.931	Q9D4V7	Input	6.89212450116601	FALSE	74.5695	1.87256123108892
2807	RAC1	70.928	72.163	P63001	Input	7.42255225189221	FALSE	71.5455	1.85458232311847
2808	RAD21	23.526	28.151	Q61550	Input	7.1345035029189	TRUE	25.8385	1.4122672979983
2810	RAD23B	64.613	72.303	P54728	Input	7.2492098568674	FALSE	68.458	1.83542420707689
2811	RAD50	77.186	79.906	P70388	Input	6.46279257730495	FALSE	78.546	1.8951240732441
2815	RAI14	50.202	51.173	Q9EP71	Input	6.47010384787917	TRUE	50.6875	1.70490087155523
2816	RALA	67.761	71.031	P63321	Input	6.93595790216983	FALSE	69.396	1.84133443835122
2817	RALB	77.549	75.633	Q9JIW9	Input	6.30726535131096	FALSE	76.591	1.88417773986791
2819	RALGAPB	107.452	70.293	Q8BQZ4	Input	4.19948530442432	FALSE	88.8725	1.94876739712488
2820	RALY	49.031	48.05	Q64012	Input	7.31364748767958	FALSE	48.5405	1.68610424554603
2821	RAN	175.004	191.85	P62827	Input	7.66232880124128	TRUE	183.427	2.26346326311128
2823	RANBP10	34.561	48.282	Q6VN19	Input	5.13274217368718	FALSE	41.4215	1.61722582198204
2824	RANBP2	30.114	29.408	Q9ERU9	Input	7.02590813348834	FALSE	29.761	1.47364751985722
2827	RANGAP1	49.261	48.581	P46061	Input	7.36435397045035	FALSE	48.921	1.68949532592032
2830	RAP2B	48.545	38.075	P61226	Input	5.77232126655937	FALSE	43.31	1.63658818372984
2832	RARS	125.526	138.356	Q9D0I9	Input	7.35465672597531	FALSE	131.941	2.12037977133786
2833	RARS2	34.304	31.573	Q3U186	Input	5.62253086977436	FALSE	32.9385	1.51770381776768
2839	RBBP5	34.936	33.044	Q8BX09	Input	5.94911345845814	FALSE	33.99	1.53135116458306
2841	RBBP7	32.358	37.697	Q60973	Input	7.62042944310629	TRUE	35.0275	1.54440914174391
2844	RBM10	42.084	43.01	Q99KG3	Input	6.25703889931294	FALSE	42.547	1.62886894328364
2846	RBM14	109.044	103.546	Q8C2Q3	Input	7.14829687542894	FALSE	106.295	2.02651283626854
2847	RBM17	46.376	43.448	Q8JZX4	Input	6.81562137479882	FALSE	44.912	1.65236239529036
2850	RBM25	60.302	61.508	B2RY56	Input	6.88345167420253	TRUE	60.905	1.78465294753063
2852	RBM27	39.695	40.843	Q5SFM8	Input	5.66750497171565	TRUE	40.269	1.6049708449073
2853	RBM28	49.167	45.556	Q8CGC6	Input	6.34846102518144	FALSE	47.3615	1.67542544860099
2856	RBM39	39.593	41.579	Q8VH51	Input	7.28715585247948	FALSE	40.586	1.60837625103324
2858	RBM42	19.669	17.322	Q91V81	Input	6.05725976106606	FALSE	18.4955	1.26706607635462
2859	RBM45	21.997	31.093	Q8BHN5	Input	5.91095800056456	FALSE	26.545	1.42398272967718
2860	RBM5	22.43	19.199	Q91YE7	Input	5.81219289957773	FALSE	20.8145	1.31836598284955
2861	RBM7	31.775	41.267	Q9CQT2	Input	5.6772759051329	FALSE	36.521	1.56254266066226
2862	RBM8A	46.775	46.765	Q9CWZ3	Input	7.1936348728735	FALSE	46.77	1.6699673699085
2863	RBMX	106.787	103.688	Q9WV02	Input	6.9980428785137	FALSE	105.2375	2.02217052252749
2865	RBMXL1	94.143	104.127	Q91VM5	Input	6.79612454314428	FALSE	99.135	1.99622701092611
2871	RCC1	155.177	135.368	Q8VE37	Input	7.14256652704961	FALSE	145.2725	2.1621834103848
2874	RCL1	33.974	31.168	Q9JJT0	Input	5.71644518047514	FALSE	32.571	1.51283109254752
2875	RCN1	162.513	150.402	Q05186	Input	7.21488436265527	FALSE	156.4575	2.19439638646939
2876	RCN2	108.515	65.612	Q8BP92	Input	7.30840432466765	FALSE	87.0635	1.93983612204643
2878	RDH11	84.651	92.454	Q9QYF1	Input	6.72730887985443	FALSE	88.5525	1.94720082663144
2879	RDH13	103.172	104.445	Q8CEE7	Input	5.8953121350114	FALSE	103.8085	2.01623291567004
2880	RDX	50.431	51.824	P26043	Input	7.59970407967817	TRUE	51.1275	1.70865455739016
2882	REEP5	86.136	80.855	Q60870	Input	6.69390137895051	FALSE	83.4955	1.92166306976106
2886	RER1	79.808	94.355	Q9CQU3	Input	6.78630526060898	TRUE	87.0815	1.93992590126148
2887	REXO2	161.18	145.538	Q9D8S4	Input	6.29747336613787	FALSE	153.359	2.18570926799795
2888	RFC1	19.545	17.054	P35601	Input	6.66696673798384	FALSE	18.2995	1.26243922359887
2893	RFX1	35.367	32.537	P48377	Input	5.90997380992588	FALSE	33.952	1.53086536222125
2895	RHOA	52.426	57.034	Q9QUI0	Input	7.70459599801577	FALSE	54.73	1.73822544814251
2897	RHOG	62.986	65.019	P84096	Input	6.6973633603564	FALSE	64.0025	1.80619693828075
2898	RHOT1	92.819	95.945	Q8BG51	Input	5.6346769392573	FALSE	94.382	1.97488917601351
2904	RINT1	86.779	92.956	Q8BZ36	Input	5.52868548614496	FALSE	89.8675	1.95360266033639
2908	RMDN3	97.61	100.7	Q3UJU9	Input	5.88861750026001	FALSE	99.155	1.99631461887071
2915	RNF13	39.076	31.118	O54965	Input	5.96137163388947	FALSE	35.097	1.54526999569296
2917	RNF20	32.967	35.874	Q5DTM8	Input	5.76152453878141	FALSE	34.4205	1.53681717469764
2918	RNF213	25.235	28.777	E9Q555	Input	6.78275417930124	FALSE	27.006	1.43146026332212
2925	RNMT	47.158	45.523	Q9D0L8	Input	6.66740316961547	FALSE	46.3405	1.66596071538554
2927	RNPS1	79.367	78.816	Q99M28	Input	7.24791781053155	FALSE	79.0915	1.89812981217716
2928	ROCK1	61.719	60.482	P70335	Input	6.25348726840114	FALSE	61.1005	1.78604476419268
2929	ROCK2	115.702	84.892	P70336	Input	6.65715752708541	FALSE	100.297	2.00128794296129
2930	ROMO1	102.066	85.301	P60603	Input	5.90530817176166	FALSE	93.6835	1.97166310753711
2932	RP2	56.057	49.364	Q9EPK2	Input	5.7237136270863	FALSE	52.7105	1.7218971358547
2933	RPA1	62.942	82.204	Q8VEE4	Input	7.29600798735259	FALSE	72.573	1.86077507618222
2939	RPF2	42.877	46.578	Q9JJ80	Input	6.98491274175725	FALSE	44.7275	1.65057462438443
2941	RPL10	125.603	117.867	Q6ZWV3	Input	7.82299526308024	TRUE	121.735	2.0854154600833
2942	RPL10A	92.1	92.314	P53026	Input	7.73369886240962	FALSE	92.207	1.96476389226811
2943	RPL11	99.032	91.163	Q9CXW4	Input	7.68956536347416	TRUE	95.0975	1.97816910000286
2944	RPL12	98.785	93.187	P35979	Input	7.89158244579766	FALSE	95.986	1.98220789380903
2945	RPL13	136.233	115.679	P47963	Input	7.9034664656544	FALSE	125.956	2.10021886024085
2946	RPL13A	107.263	106.807	P19253	Input	8.03479564586099	TRUE	107.035	2.02952581339901
2947	RPL14	93.618	95.098	Q9CR57	Input	7.98538955523729	FALSE	94.358	1.97477872706128
2949	RPL17	95.816	89.68	Q9CPR4	Input	7.69244423944923	TRUE	92.748	1.96730455334553
2950	RPL18	126.264	135.925	P35980	Input	8.1251883841686	FALSE	131.0945	2.11758447147837
2951	RPL18A	114.336	106.268	P62717	Input	7.46119738759566	TRUE	110.302	2.04258338715541
2952	RPL19	76.649	70.391	P84099	Input	7.65629938810312	FALSE	73.52	1.86640549837805
2953	RPL21	98.31	97.113	O09167	Input	7.82709432674928	FALSE	97.7115	1.98994568032703
2954	RPL22	121.997	112.197	P67984	Input	7.36548087138854	FALSE	117.097	2.0685457686835
2956	RPL23	109.576	103.629	P62830	Input	7.82751013740453	FALSE	106.6025	2.02776738971376
2957	RPL23A	91.499	84.046	P62751	Input	7.89034119518239	FALSE	87.7725	1.94335846842315
2958	RPL24	76.974	71.105	Q8BP67	Input	7.75936834260135	FALSE	74.0395	1.86946347723411
2959	RPL26	107.751	111.653	P61255	Input	7.64125036147174	FALSE	109.702	2.04021454536
2960	RPL27	145.273	167.379	P61358	Input	7.76266528716469	TRUE	156.326	2.19403121549499
2961	RPL27A	144.973	109.341	P14115	Input	7.5677054058506	TRUE	127.157	2.10434027310547
2962	RPL28	98.853	110.407	P41105	Input	7.58000765761841	FALSE	104.63	2.01965622531935
2963	RPL29	79.634	73.844	P47915	Input	7.19515241069042	FALSE	76.739	1.88501613552803
2964	RPL3	114.039	114.597	P27659	Input	7.83523682966479	FALSE	114.318	2.05811461784238
2965	RPL30	93.702	103.356	P62889	Input	7.71420699970931	FALSE	98.529	1.99356407502878
2966	RPL31	78.906	89.324	P62900	Input	8.04612665764048	FALSE	84.115	1.92487344926218
2967	RPL32	114.503	106.841	P62911	Input	7.62776575597073	FALSE	110.672	2.04403775833461
2968	RPL34	81.242	82.512	Q9D1R9	Input	7.61288786308953	FALSE	81.877	1.91316192159044
2969	RPL35	87.619	83.819	Q6ZWV7	Input	7.56680056849645	TRUE	85.719	1.93307709590905
2970	RPL35A	106.5	110.103	O55142	Input	7.6148784524196	FALSE	108.3015	2.03463447174269
2971	RPL36	135.987	139.108	P47964	Input	7.09853920572407	TRUE	137.5475	2.13845270126099
2972	RPL36A	81.763	91.021	P83882	Input	6.47766335005945	FALSE	86.392	1.93647352816506
2973	RPL37A	98.391	91.481	P61514	Input	6.89914068812244	FALSE	94.936	1.97743092935702
2974	RPL38	116.36	118.954	Q9JJI8	Input	7.51379166154097	FALSE	117.657	2.07061777061903
2975	RPL4	77.133	74.081	Q9D8E6	Input	7.56938678607995	TRUE	75.607	1.87856200609166
2976	RPL5	135.873	125.937	P47962	Input	7.95794707213365	TRUE	130.905	2.1169562350224
2977	RPL6	84.451	75.023	P47911	Input	8.07061260292062	FALSE	79.737	1.90165989187372
2978	RPL7	99.361	95.261	P14148	Input	7.92292445106292	FALSE	97.311	1.98816193553333
2979	RPL7A	95.38	73.136	P12970	Input	7.71641747975467	FALSE	84.258	1.92561114623075
2980	RPL7L1	17.351	14.74	Q9D8M4	Input	6.27223716847743	FALSE	16.0455	1.20535325485986
2981	RPL8	171.371	101.444	P62918	Input	7.67519476740861	FALSE	136.4075	2.13483824949251
2982	RPL9	109.331	104.964	P51410	Input	7.69073887468335	FALSE	107.1475	2.02998204239725
2983	RPLP0	107.883	101.271	P14869	Input	7.92134129527913	FALSE	104.577	2.01943617906819
2984	RPLP1	109.828	102.683	P47955	Input	7.35153522672693	FALSE	106.2555	2.02635141926663
2985	RPLP2	79.076	72.14	P99027	Input	7.52237862791334	FALSE	75.608	1.87856775015782
2986	RPN1	203.261	192.813	Q91YQ5	Input	7.2249156532747	FALSE	198.037	2.29674633871926
2987	RPN2	252.877	242.832	Q9DBG6	Input	7.42203981209798	FALSE	247.8545	2.39419680828223
2989	RPP25L	101.569	95.799	Q99JH1	Input	6.00294450095807	FALSE	98.684	1.99424674461503
2991	RPP38	59.511	67.324	Q80UU2	Input	5.65214196237069	FALSE	63.4175	1.80220911757746
2993	RPRD1B	50.809	54.755	Q9CSU0	Input	6.78763599886852	FALSE	52.782	1.72248584235443
2994	RPRD2	31.616	29.945	Q6NXI6	Input	6.06566223404264	FALSE	30.7805	1.48827567025431
2995	RPS10	157.711	43.108	P63325	Input	7.50499333262549	FALSE	100.4095	2.00177480446633
2996	RPS11	102.817	100.135	P62281	Input	7.80618770978545	FALSE	101.476	2.00636333978575
2997	RPS12	134.809	124.628	P63323	Input	7.63991111325992	FALSE	129.7185	2.11300191806531
2998	RPS13	154.448	141.505	P62301	Input	7.89595387247892	FALSE	147.9765	2.17019275099849
2999	RPS14	199.752	190.932	P62264	Input	7.79977035717246	FALSE	195.342	2.29079562990942
3000	RPS15	129.581	106.292	P62843	Input	7.58800903336514	FALSE	117.9365	2.07164823508125
3001	RPS15A	160.601	154.277	P62245	Input	8.0725046629043	FALSE	157.439	2.19711232260238
3002	RPS16	117.921	120.477	P14131	Input	7.73874394306303	FALSE	119.199	2.07627261197885
3004	RPS18	183.103	160.115	P62270	Input	7.97954004381809	FALSE	171.609	2.23454006059801
3005	RPS19	101.926	93.77	Q9CZX8	Input	8.02457432368553	FALSE	97.848	1.99055195316376
3007	RPS2	148.058	145.43	P25444	Input	7.90173798890435	TRUE	146.744	2.16656035305313
3008	RPS20	148.195	176.757	P60867	Input	7.65627734748452	FALSE	162.476	2.21078921862354
3010	RPS23	105.888	99.308	P62267	Input	7.74903995910115	FALSE	102.598	2.01113889491391
3011	RPS24	136.39	137.552	P62849	Input	7.57640908103948	FALSE	136.971	2.13662862647639
3012	RPS25	125.701	120.651	P62852	Input	7.58195079556607	FALSE	123.176	2.09052609676565
3013	RPS26	201.417	203.3	P62855	Input	7.39084559084506	FALSE	202.3585	2.3061214515028
3014	RPS27	100.995	124.812	Q6ZWU9	Input	6.90028572495513	FALSE	112.9035	2.05270740522989
3015	RPS27A	108.857	127.56	P62983	Input	8.07230615735268	TRUE	118.2085	2.07264870641301
3016	RPS27L	73.044	63.809	Q6ZWY3	Input	7.25853743618728	FALSE	68.4265	1.83522432649988
3017	RPS28	56.697	163.284	P62858	Input	7.41106065506034	FALSE	109.9905	2.04135517628779
3019	RPS3	162.35	148.413	P62908	Input	7.74699922644197	FALSE	155.3815	2.19139930966313
3020	RPS3A	147.735	137.326	P97351	Input	7.81907629086867	FALSE	142.5305	2.15390780865574
3021	RPS4X	114.183	114.181	P62702	Input	7.74564166004896	FALSE	114.182	2.05759764579412
3022	RPS5	111.998	113.366	P97461	Input	7.76745279228541	FALSE	112.682	2.05185454670258
3023	RPS6	125.303	127.742	P62754	Input	7.82534470426585	TRUE	126.5225	2.10216776469704
3027	RPS7	117.942	119.083	P62082	Input	7.99276257389433	TRUE	118.5125	2.07376415958428
3028	RPS8	100.594	103.437	P62242	Input	7.67973161481083	FALSE	102.0155	2.00866616247814
3029	RPS9	164.56	142.063	Q6ZWN5	Input	7.87204374966916	FALSE	153.3115	2.18557473280102
3030	RPSA	182.398	188.877	P14206	Input	7.70661273692118	FALSE	185.6375	2.26866571109629
3031	RPTOR	200.958	114.826	Q8K4Q0	Input	5.40963864959469	FALSE	157.892	2.19836012593057
3034	RRAGC	78.052	61.701	Q99K70	Input	6.79994820535572	FALSE	69.8765	1.84433114375288
3035	RRAS	42.043	37.722	P10833	Input	6.78891254116693	FALSE	39.8825	1.60078237386667
3037	RRBP1	42.657	40.278	Q99PL5	Input	7.20146076155361	TRUE	41.4675	1.61770785333044
3039	RRP1	76.771	67.559	P56183	Input	5.22957127125077	FALSE	72.165	1.85832661595825
3040	RRP12	55.653	51.054	Q6P5B0	Input	6.53353896597844	FALSE	53.3535	1.72716291449767
3041	RRP15	35.309	33.681	Q9CYX7	Input	5.94815974915398	TRUE	34.495	1.53775614928261
3042	RRP1B	40.55	41.585	Q91YK2	Input	5.68459601940469	FALSE	41.0675	1.6134982658132
3044	RRP8	34.788	35.646	Q9DB85	Input	5.64583121752243	FALSE	35.217	1.54675235734001
3045	RRP9	129.723	115.168	Q91WM3	Input	6.80995975458321	FALSE	122.4455	2.08794282897825
3046	RRS1	70.141	61.763	Q9CYH6	Input	7.01364476716366	FALSE	65.952	1.81922797009912
3047	RSL1D1	52.66	49.024	Q8BVY0	Input	7.44086266042773	FALSE	50.842	1.70622262630132
3053	RTCB	74.568	80.54	Q99LF4	Input	7.47505489553078	TRUE	77.554	1.8896042023189
3056	RTN3	121.259	108.633	Q9ES97	Input	6.84586067359189	FALSE	114.946	2.06049386287669
3057	RTN4	134.684	128.82	Q99P72	Input	7.41958404475948	FALSE	131.752	2.11975721654015
3058	RUFY1	54.472	52.859	Q8BIJ7	Input	5.63888428522255	FALSE	53.6655	1.72969518002517
3060	RUVBL1	199.622	205.363	P60122	Input	7.49078678390421	FALSE	202.4925	2.306408942272
3061	RUVBL2	186.111	235.272	Q9WTM5	Input	7.53137032984781	FALSE	210.6915	2.32364701506914
3065	S100A10	68.275	63.592	P08207	Input	7.01348649427707	TRUE	65.9335	1.81910613035225
3066	S100A11	48.67	43.175	P50543	Input	7.85783345560619	TRUE	45.9225	1.66202552282743
3069	S100A6	62.846	60.316	P14069	Input	7.75849025568849	TRUE	61.581	1.78944673703479
3071	SACM1L	129.677	129.511	Q9EP69	Input	7.33085555482729	FALSE	129.594	2.11258489484312
3074	SAFB	53.306	51.806	D3YXK2	Input	7.13433013593702	TRUE	52.556	1.72062230396357
3075	SAFB2	53.831	48.033	Q80YR5	Input	5.78003100115615	FALSE	50.932	1.7069907304057
3077	SAMM50	338.143	231.741	Q8BGH2	Input	6.76751584719639	FALSE	284.942	2.45475646827729
3079	SAP18	28.455	27.628	O55128	Input	7.12192734535765	FALSE	28.0415	1.44780124125964
3081	SAR1A	106.323	211.339	P36536	Input	6.43509995129641	FALSE	158.831	2.20093527022592
3082	SAR1B	130.048	154.975	Q9CQC9	Input	7.29726686336616	TRUE	142.5115	2.15384991125698
3083	SARNP	33.179	31.288	Q9D1J3	Input	7.37857812301596	FALSE	32.2335	1.50830746493397
3084	SARS	472.564	492.545	P26638	Input	7.19825284008357	FALSE	482.5545	2.68354636993394
3085	SARS2	181.917	170.431	Q9JJL8	Input	5.5845263868319	FALSE	176.174	2.24594181503115
3086	SART1	32.683	32.097	Q9Z315	Input	6.90280103076801	FALSE	32.39	1.51041094801018
3087	SART3	110.715	88.306	Q9JLI8	Input	6.93600958794209	FALSE	99.5105	1.99786890839868
3088	SBDS	103.922	133.18	P70122	Input	7.01956780503671	FALSE	118.551	2.07390522168536
3093	SCAMP1	57.709	53.273	Q8K021	Input	6.17271236663488	FALSE	55.491	1.74422255127963
3095	SCAMP3	42.56	39.827	O35609	Input	6.8012673626866	FALSE	41.1935	1.61482869329437
3096	SCARB1	31.27	32.621	Q61009	Input	6.15231036439009	FALSE	31.9455	1.5044096899495
3097	SCARB2	62.112	63.632	O35114	Input	6.53636126094517	FALSE	62.872	1.79845727576531
3098	SCCPDH	220.045	210.007	Q8R127	Input	5.60076299039198	FALSE	215.026	2.33249097607297
3099	SCFD1	80.33	77.354	Q8BRF7	Input	7.03498721289492	FALSE	78.842	1.89675763257781
3100	SCP2	73.729	85.645	P32020	Input	7.24813321430665	FALSE	79.687	1.90138747712052
3101	SCPEP1	65.857	49.086	Q920A5	Input	7.52798415095964	FALSE	57.4715	1.75945253232113
3102	SCRIB	65.734	82.605	Q80U72	Input	6.21616273416879	FALSE	74.1695	1.87022535130554
3105	SCYL1	103.5	113.874	Q9EQC5	Input	6.8419041870532	FALSE	108.687	2.03617760143773
3106	SCYL2	49.416	41.68	Q8CFE4	Input	6.05824376475709	FALSE	45.548	1.65846931197788
3107	SDAD1	24.543	30.293	Q80UZ2	Input	5.33203923054434	FALSE	27.418	1.43803577209308
3108	SDCBP	25.958	25.116	O08992	Input	6.21755263627191	FALSE	25.537	1.40716987648371
3110	SDF2	84.46	43.458	Q9DCT5	Input	6.07469432385105	FALSE	63.959	1.80590166492603
3111	SDF2L1	167.151	160.846	Q9ESP1	Input	6.60579903101089	FALSE	163.9985	2.2148398758239
3112	SDF4	21.039	20.515	Q61112	Input	6.17917305455748	FALSE	20.777	1.3175828397802
3113	SDHA	156.07	163.253	Q8K2B3	Input	7.35403810080552	TRUE	159.6615	2.20320020509702
3114	SDHB	206.305	207.316	Q9CQA3	Input	7.35848802952714	FALSE	206.8105	2.31557258459743
3116	SDHD	272.894	220.726	Q9CXV1	Input	6.22637264659681	FALSE	246.81	2.39236275202586
3117	SEC11A	642.565	257.319	Q9R0P6	Input	6.84060505809198	FALSE	449.942	2.65315653443449
3118	SEC13	152.822	246.699	Q9D1M0	Input	7.06047345985883	FALSE	199.7605	2.30050961638258
3119	SEC22B	93.704	77.282	O08547	Input	7.17360753371111	FALSE	85.493	1.9319305569992
3120	SEC23A	116.429	128.658	Q01405	Input	7.3414786442821	FALSE	122.5435	2.08829028018216
3121	SEC23B	73.45	69.648	Q9D662	Input	7.08268593780123	FALSE	71.549	1.8546035682493
3122	SEC23IP	144.959	129.513	Q6NZC7	Input	6.90723567247497	FALSE	137.236	2.13746805124333
3124	SEC31A	91.416	107.368	Q3UPL0	Input	7.1974465234118	FALSE	99.392	1.99735142971245
3125	SEC61A1	102.023	123.815	P61620	Input	7.3521201682503	FALSE	112.919	2.05276702342099
3127	SEC61B	40.401	31.683	Q9CQS8	Input	7.19215219422664	FALSE	36.042	1.556808882331
3129	SEC62	46.494	52.97	Q8BU14	Input	6.45196594772797	FALSE	49.732	1.69663592497721
3130	SEC63	73.221	72.162	Q8VHE0	Input	6.8910792834843	TRUE	72.6915	1.86148363068137
3132	SEL1L	59.127	57.727	Q9Z2G6	Input	6.24181782985992	FALSE	58.427	1.76661358754432
3137	SEP15	276.385	281.792	Q9ERR7	Input	7.12426679779664	FALSE	279.0885	2.44574194150677
3140	SEPT10	85.122	79.492	Q8C650	Input	6.30205328984529	FALSE	82.307	1.91543677241877
3141	SEPT11	113.032	99.114	Q8C1B7	Input	7.41014548702937	FALSE	106.073	2.02560485191966
3142	SEPT2	85.987	86.178	P42208	Input	7.57979639668659	TRUE	86.0825	1.93491487124563
3145	SEPT7	97.91	98.786	O55131	Input	7.49651548779497	FALSE	98.348	1.99276553255433
3147	SEPT9	69.172	86.823	Q80UG5	Input	7.19586479680372	FALSE	77.9975	1.89208068277247
3148	SERBP1	50.265	49.657	Q9CY58	Input	7.60205163107872	TRUE	49.961	1.69863112245901
3150	SERINC1	10.174	19.665	Q9QZI8	Input	5.6831770818551	FALSE	14.9195	1.17375426878815
3151	SERPINB6	221.458	198.695	Q60854	Input	7.32425178602628	FALSE	210.0765	2.32237747320014
3152	SERPINH1	180.432	164.165	P19324	Input	7.54327255735559	FALSE	172.2985	2.23628149657421
3153	SET	81.548	74.274	Q9EQU5	Input	7.53801064592602	TRUE	77.911	1.89159877862306
3155	SETD3	45.54	47.236	Q91WC0	Input	6.2124497006198	FALSE	46.388	1.66640564849013
3157	SF1	31.754	34.186	Q64213	Input	7.35429902569697	FALSE	32.97	1.51811894714315
3158	SF3A1	41.123	39.899	Q8K4Z5	Input	7.14558544919703	FALSE	40.511	1.60757296372473
3159	SF3A2	78.911	83.144	Q62203	Input	7.04757351254142	TRUE	81.0275	1.90863243951239
3160	SF3A3	63.058	63.475	Q9D554	Input	7.23332767302988	FALSE	63.2665	1.80117380928559
3161	SF3B1	31.286	29.624	Q99NB9	Input	7.16402909650825	FALSE	30.455	1.48365860383744
3162	SF3B3	64.379	62.072	Q921M3	Input	7.34435080739079	FALSE	63.2255	1.80089227251834
3163	SF3B4	64.723	57.948	Q8QZY9	Input	6.47741083257561	FALSE	61.3355	1.78771190994353
3164	SF3B5	55.187	53.174	Q923D4	Input	6.88298528311233	FALSE	54.1805	1.73384300856424
3165	SF3B6	25.488	24.894	P59708	Input	6.56766298227017	FALSE	25.191	1.40124540790549
3166	SFPQ	86.146	85.106	Q8VIJ6	Input	7.61578029662128	TRUE	85.626	1.93260565652321
3169	SFXN3	74.148	70.806	Q91V61	Input	6.94438514234798	FALSE	72.477	1.86020020853175
3171	SGPL1	100.726	100.383	Q8R0X7	Input	6.93056344278581	FALSE	100.5545	2.0024015108496
3178	SH3BP4	23.329	22.909	Q921I6	Input	5.36216700661347	FALSE	23.119	1.36396904497884
3179	SH3GL1	101.762	100.753	Q62419	Input	7.11970842851894	FALSE	101.2575	2.00542720065691
3191	SIL1	16.714	16.088	Q9EPK6	Input	5.8920299548158	FALSE	16.401	1.21487032861122
3192	SIN3A	30.57	31.541	Q60520	Input	6.30199782743775	FALSE	31.0555	1.49213852586922
3195	SIRT2	64.47	53.869	Q8VDQ8	Input	6.07424687834762	FALSE	59.1695	1.77209789937405
3197	SKIV2L2	32.635	33.386	Q9CZU3	Input	6.90252394971741	FALSE	33.0105	1.51865210250651
3198	SKP1	42.85	41.009	Q9WTX5	Input	7.32017662332625	FALSE	41.9295	1.62251968356895
3199	SLAIN2	25.511	38.085	Q8CI08	Input	5.64316298443269	FALSE	31.798	1.5023998050071
3202	SLC12A4	28.608	28.797	Q9JIS8	Input	6.11356367983235	FALSE	28.7025	1.4579197256162
3203	SLC12A7	29.281	28.54	Q9WVL3	Input	5.63680021527547	FALSE	28.9105	1.46105560275205
3204	SLC16A1	121.414	125.581	P53986	Input	6.65894817534147	FALSE	123.4975	2.09165816612043
3206	SLC1A4	169.729	147.487	O35874	Input	6.38116852904933	FALSE	158.608	2.20032508883425
3209	SLC25A1	145.532	139.967	Q8JZU2	Input	6.54992154716986	FALSE	142.7495	2.15457459574366
3210	SLC25A10	214.992	229.711	Q9QZD8	Input	6.40875402847713	FALSE	222.3515	2.34704006357819
3211	SLC25A11	320.783	307.78	Q9CR62	Input	7.022239022063	FALSE	314.2815	2.49731881727472
3212	SLC25A12	545.139	539.427	Q8BH59	Input	7.0194224743874	FALSE	542.283	2.73422598997498
3213	SLC25A13	573.61	553.115	Q9QXX4	Input	6.48251242619382	FALSE	563.3625	2.75078793497298
3214	SLC25A17	131.595	145.615	O70579	Input	6.08988004168476	FALSE	138.605	2.1417788971823
3215	SLC25A20	489.811	527.275	Q9Z2Z6	Input	5.96721890158609	FALSE	508.543	2.70632768070651
3216	SLC25A22	121.859	166.971	Q9D6M3	Input	5.58543049704815	FALSE	144.415	2.15961230458334
3217	SLC25A24	58.946	50.927	Q8BMD8	Input	7.37548620271972	FALSE	54.9365	1.73986098709936
3218	SLC25A3	158.775	134.858	Q8VEM8	Input	7.69710688584779	FALSE	146.8165	2.16677486659005
3219	SLC25A4	172.21	170.002	P48962	Input	7.78238260264735	FALSE	171.106	2.23326523877081
3220	SLC25A5	152.71	135.257	P51881	Input	7.91870234363538	TRUE	143.9835	2.15831272633465
3221	SLC27A4	55.11	55.325	Q91VE0	Input	6.32704582295437	FALSE	55.2175	1.74207673984792
3222	SLC29A1	48.029	49.453	Q9JIM1	Input	6.45817218684146	FALSE	48.741	1.68789443518984
3225	SLC33A1	110.619	101.166	Q99J27	Input	5.96382728970337	FALSE	105.8925	2.02486520161872
3226	SLC35B2	60.511	58.407	Q91ZN5	Input	6.23180690417554	FALSE	59.459	1.77421760083034
3227	SLC35F6	128.944	151.9	Q8VE96	Input	5.82960243254851	FALSE	140.422	2.14743515430454
3228	SLC39A14	42.049	27.022	Q75N73	Input	5.48758389994256	FALSE	34.5355	1.5382657480407
3231	SLC3A2	59.661	52.032	P10852	Input	7.34959589336812	FALSE	55.8465	1.74699596029286
3232	SLC43A1	83.029	74.6	Q8BSM7	Input	6.88046601764687	FALSE	78.8145	1.89660612473166
3234	SLC4A2	26.207	22.349	P13808	Input	6.08680279864957	FALSE	24.278	1.38521290708445
3240	SLC7A6	76.981	73.485	Q8BGK6	Input	6.07876158726766	FALSE	75.233	1.87640838014257
3242	SLC9A3R1	43.1	50.455	P70441	Input	5.46003365417402	FALSE	46.7775	1.67003700744283
3244	SLIRP	65.54	59.736	Q9D8T7	Input	6.62361952369327	FALSE	62.638	1.79683788246575
3247	SLMAP	76.333	55.076	Q3URD3	Input	6.17559385190169	FALSE	65.7045	1.81759511473851
3248	SLTM	66.246	64.111	Q8CH25	Input	6.62864462866509	FALSE	65.1785	1.81410436151086
3252	SMARCA4	25.294	22.718	Q3TKT4	Input	6.86413274786842	FALSE	24.006	1.38031980176264
3253	SMARCA5	20.409	20.306	Q91ZW3	Input	7.18408782476921	FALSE	20.3575	1.30872444346487
3256	SMARCB1	34.62	34.509	Q9Z0H3	Input	6.86850113871434	FALSE	34.5645	1.53863027888628
3257	SMARCC1	28.184	23.554	P97496	Input	7.0217787121887	FALSE	25.869	1.4127796408203
3258	SMARCC2	43.962	44.206	Q6PDG5	Input	6.6263485809046	FALSE	44.084	1.64428099371834
3259	SMARCD2	40.479	45.885	Q99JR8	Input	6.23194211277747	FALSE	43.182	1.63530275307114
3260	SMARCE1	63.63	71.375	O54941	Input	6.92855555926629	TRUE	67.5025	1.82931985751397
3261	SMC1A	50.958	49.225	Q9CU62	Input	7.1869247081877	FALSE	50.0915	1.69976403691948
3263	SMC3	67.903	67.844	Q9CW03	Input	7.06545721371282	FALSE	67.8735	1.83170024482274
3265	SMC5	26.849	38.138	Q8CG46	Input	5.58238532633118	FALSE	32.4935	1.51179649339545
3266	SMC6	20.236	19.448	Q924W5	Input	5.71394895636727	FALSE	19.842	1.29758544529735
3267	SMCHD1	28.11	25.006	Q6P5D8	Input	6.79299151208972	FALSE	26.558	1.4241953665669
3271	SMNDC1	21.317	18.698	Q8BGT7	Input	6.44584992263194	FALSE	20.0075	1.301192825566
3272	SMPD4	70.775	65.85	Q6ZPR5	Input	6.47864642150885	FALSE	68.3125	1.83450017929378
3274	SMU1	32.329	30.587	Q3UKJ7	Input	7.00182194694718	FALSE	31.458	1.49773110809737
3277	SNAP23	37.609	35.156	O09044	Input	6.92037245216212	FALSE	36.3825	1.56089253801776
3278	SNAP29	37.411	41.431	Q9ERB0	Input	5.99146201518967	FALSE	39.421	1.59572763691383
3279	SND1	73.58	73.043	Q78PY7	Input	7.17619866127601	FALSE	73.3115	1.8651721055388
3280	SNRNP200	41.321	42.284	Q6P4T2	Input	7.01535179047599	FALSE	41.8025	1.62120225554867
3282	SNRNP40	74.268	72.316	Q6PE01	Input	7.1514106113311	FALSE	73.292	1.86505657292946
3283	SNRNP70	67.338	74.237	Q62376	Input	7.30838852603119	FALSE	70.7875	1.84995657463459
3284	SNRPA	120.589	94.946	Q62189	Input	7.39623318237586	FALSE	107.7675	2.03248780817215
3285	SNRPA1	58.639	49.042	P57784	Input	7.20819726595773	FALSE	53.8405	1.7311090843926
3286	SNRPB2	52.067	49.163	Q9CQI7	Input	7.21187895916666	FALSE	50.615	1.70427924118454
3288	SNRPD1	216.038	213.388	P62315	Input	7.28523067776741	FALSE	214.713	2.33185833999911
3289	SNRPD2	154.993	155.124	P62317	Input	7.62820965716692	TRUE	155.0585	2.19049557838962
3290	SNRPD3	91.584	82.891	P62320	Input	7.10719979075166	FALSE	87.2375	1.94070321133397
3291	SNRPE	142.469	113.498	P62305	Input	6.93995806763061	FALSE	127.9835	2.1071539827662
3294	SNTB2	60.483	58.322	Q61235	Input	6.1045065721857	FALSE	59.4025	1.77380472298384
3296	SNW1	28.36	23.671	Q9CSN1	Input	7.04527524289591	FALSE	26.0155	1.41523217715323
3297	SNX1	86.666	104.138	Q9WV80	Input	7.1751333078163	FALSE	95.402	1.97955747931478
3298	SNX12	161.513	124.642	O70493	Input	7.23741805604624	FALSE	143.0775	2.15557134309498
3305	SNX3	65.702	77.231	O70492	Input	7.24470452345108	TRUE	71.4665	1.85410251348627
3308	SNX6	124.397	133.463	Q6P8X1	Input	6.93659415993712	FALSE	128.93	2.110353982664
3311	SNX9	126.465	205.021	Q91VH2	Input	7.30918585282374	FALSE	165.743	2.21943519544442
3312	SOAT1	35.261	28.302	Q61263	Input	6.58053861234197	FALSE	31.7815	1.50217439086851
3313	SOD1	491.016	475.948	P08228	Input	7.75864154696655	FALSE	483.482	2.68438030996775
3314	SOD2	72.494	70.33	P09671	Input	7.17348754676891	FALSE	71.412	1.85377119631242
3316	SON	28.484	25.064	Q9QX47	Input	6.96534923257292	FALSE	26.774	1.42771325905227
3317	SORBS1	53.093	52.265	Q62417	Input	5.205487213051	FALSE	52.679	1.72163752220083
3323	SP3	26.747	23.7	O70494	Input	5.81046304968952	FALSE	25.2235	1.40180534889933
3329	SPCS1	49.839	52.23	Q9D958	Input	6.72520990867311	FALSE	51.0345	1.70786386421709
3330	SPCS2	163.084	163.638	Q9CYN2	Input	6.62245173153781	FALSE	163.361	2.21314838324646
3331	SPECC1	21.201	20.388	Q5SXY1	Input	5.47181159944993	FALSE	20.7945	1.31794848229405
3332	SPECC1L	45.936	46.301	Q2KN98	Input	6.11498007772461	FALSE	46.1185	1.66387517346401
3333	SPEN	21.781	21.88	Q62504	Input	6.38825825840647	FALSE	21.8305	1.33906368278904
3337	SPR	290.101	249.216	Q64105	Input	7.24979959180455	FALSE	269.6585	2.43081411438838
3338	SPRYD4	252.21	280.112	Q91WK1	Input	5.94572413802484	FALSE	266.161	2.42514441956225
3339	SPTAN1	85.983	80.167	P16546	Input	7.20684044218635	TRUE	83.075	1.91947034995075
3340	SPTBN1	49.065	47.395	Q62261	Input	7.20609775530958	FALSE	48.23	1.68331726192188
3342	SPTLC2	54.335	34.739	P97363	Input	5.98046184451962	FALSE	44.537	1.64872095972708
3343	SQSTM1	27.086	25.772	Q64337	Input	7.04704188283818	FALSE	26.429	1.42208073094488
3345	SRC	63.631	59.975	P05480	Input	6.4324935500559	FALSE	61.803	1.79100955683353
3347	SRFBP1	19.499	19.077	Q9CZ91	Input	5.76273496584206	FALSE	19.288	1.2852871973694
3351	SRP14	19.524	18.989	P16254	Input	7.01498272815294	FALSE	19.2565	1.28457735398186
3353	SRP54	46.588	45.98	P14576	Input	7.25122343543407	FALSE	46.284	1.66543088491367
3354	SRP68	99.797	112.754	Q8BMA6	Input	7.09554906224973	FALSE	106.2755	2.02643315689233
3355	SRP9	29.477	29.176	P49962	Input	6.56149791387465	FALSE	29.3265	1.46726023477094
3358	SRPR	41.293	40.321	Q9DBG7	Input	6.63910541798105	TRUE	40.807	1.61073466800688
3359	SRPRB	82.635	83.444	P47758	Input	7.20216888146097	FALSE	83.0395	1.91928472552492
3360	SRRM1	53.43	47.729	Q52KI8	Input	7.04041758723073	FALSE	50.5795	1.70397453184282
3361	SRRM2	34.813	33.541	Q8BTI8	Input	7.05680083678199	TRUE	34.177	1.5337339384132
3362	SRRT	84.997	75.349	Q99MR6	Input	7.28112953804693	FALSE	80.173	1.90402813480194
3363	SRSF1	62.665	64.936	Q6PDM2	Input	7.63883296233695	TRUE	63.8005	1.8048240822696
3364	SRSF10	65.955	67.924	Q9R0U0	Input	7.14805759412122	FALSE	66.9395	1.82568246410105
3366	SRSF3	118.132	82.296	P84104	Input	7.55305926998713	TRUE	100.214	2.00092839716024
3367	SRSF4	50.75	49.489	Q8VE97	Input	7.32881103293436	FALSE	50.1195	1.70000672975379
3368	SRSF5	25.792	27.437	O35326	Input	7.35159920685247	FALSE	26.6145	1.42511831160287
3369	SRSF6	57.243	52.216	Q3TWW8	Input	7.19189123407174	FALSE	54.7295	1.73822148051537
3370	SRSF7	89.267	139.762	Q8BL97	Input	7.58642615827641	FALSE	114.5145	2.05886048118495
3371	SRSF9	19.376	21.295	Q9D0B0	Input	6.77209378904591	FALSE	20.3355	1.30825485510655
3372	SSB	91.793	88.886	P32067	Input	7.64843154168654	FALSE	90.3395	1.95587768255212
3374	SSR1	109.568	110.037	Q9CY50	Input	7.38044732515677	FALSE	109.8025	2.04061222830938
3376	SSR4	87.619	77.164	Q62186	Input	7.30261401545593	FALSE	82.3915	1.91588240959143
3377	SSRP1	73.973	66.452	Q08943	Input	7.28546368933002	FALSE	70.2125	1.8464144368842
3379	ST13	85.259	110.381	Q99L47	Input	7.66952941895456	FALSE	97.82	1.99042765848526
3380	STAG1	41.873	42.028	Q9D3E6	Input	6.68629012554682	FALSE	41.9505	1.62273714146858
3381	STAG2	31.876	27.459	O35638	Input	6.72480014797734	FALSE	29.6675	1.47228095103711
3386	STAT3	71.804	91.07	P42227	Input	6.57092336461556	FALSE	81.437	1.91082176662034
3389	STAU1	21.557	21.105	Q9Z108	Input	6.56076013755045	FALSE	21.331	1.32901121570737
3390	STAU2	21.621	21.199	Q8CJ67	Input	4.99791202562235	FALSE	21.41	1.33061666729444
3391	STEAP3	47.914	49.146	Q8CI59	Input	6.67612490595828	FALSE	48.53	1.68601029131529
3392	STIM1	66.013	61.834	P70302	Input	6.17088805609919	FALSE	63.9235	1.80566054585964
3394	STIP1	114.857	121.722	Q60864	Input	7.7177118505277	FALSE	118.2895	2.07294619606966
3400	STOM	52.241	50.16	P54116	Input	6.03440778458864	FALSE	51.2005	1.70927420211217
3401	STOML2	218.619	208.92	Q99JB2	Input	7.12296516795862	TRUE	213.7695	2.32994574144057
3402	STRAP	75.735	83.023	Q9Z1Z2	Input	7.32752955305163	FALSE	79.379	1.89970562345477
3403	STRIP1	120.109	66.143	Q8C079	Input	6.0221386830715	FALSE	93.126	1.96907094929622
3407	STT3A	261.05	289.025	P46978	Input	7.22221895811605	FALSE	275.0375	2.43939191176757
3408	STT3B	183.692	153.092	Q3TDQ1	Input	6.99647086757027	TRUE	168.392	2.22632145510672
3409	STUB1	46.096	46.276	Q9WUD1	Input	7.00271452523016	FALSE	46.186	1.66451035122358
3410	STX12	33.585	32.127	Q9ER00	Input	6.85860390056058	FALSE	32.856	1.5166146898456
3413	STX4	74.076	71.233	P70452	Input	5.63769972115976	FALSE	72.6545	1.86126251835386
3414	STX5	47.104	48.738	Q8K1E0	Input	6.10136879130588	FALSE	47.921	1.68052587219324
3415	STX7	43.99	42.9	O70439	Input	6.14631381193441	FALSE	43.445	1.63793980155891
3416	STX8	31.945	32.269	O88983	Input	6.03762208562635	FALSE	32.107	1.50659972804196
3418	STXBP3	57.921	58.829	Q60770	Input	5.85659480618119	FALSE	58.375	1.76622689357417
3419	SUB1	89.224	83.931	P11031	Input	7.16503796496256	FALSE	86.5775	1.93740504103038
3420	SUCLA2	95.352	102.092	Q9Z2I9	Input	7.14570159737167	FALSE	98.722	1.99441394511062
3421	SUCLG1	109.112	116.943	Q9WUM5	Input	6.95867953635165	FALSE	113.0275	2.05318412175984
3422	SUCLG2	109.061	119.616	Q9Z2I8	Input	6.25028884021024	FALSE	114.3385	2.05819249043208
3426	SUMF2	85.433	66.351	Q8BPG6	Input	5.99248980485339	FALSE	75.892	1.88019599804344
3427	SUMO1	22.351	26.192	P63166	Input	6.52126776403325	FALSE	24.2715	1.38509661694144
3428	SUN1	37.238	34.838	Q9D666	Input	6.00334670877491	FALSE	36.038	1.55676068094561
3429	SUN2	35.91	34.751	Q8BJS4	Input	7.03743526342886	FALSE	35.3305	1.54814978364782
3430	SUPT16H	42.775	43.659	Q920B9	Input	7.41438866145394	TRUE	43.217	1.63565461611812
3431	SUPT5H	30.402	32.763	O55201	Input	6.79389419798864	FALSE	31.5825	1.49944650481197
3432	SUPT6H	18.871	16.739	Q62383	Input	6.23929622503501	FALSE	17.805	1.25054197801027
3434	SUPV3L1	88.256	90.881	Q80YD1	Input	5.81302245107625	FALSE	89.5685	1.95215530116347
3435	SURF1	107.73	89.976	P09925	Input	6.26066443913081	FALSE	98.853	1.99498985385885
3436	SURF4	287.849	256.097	Q64310	Input	7.27061735525522	FALSE	271.973	2.43452579178039
3440	SVIL	77.105	76.363	Q8K4L3	Input	5.45802267914512	FALSE	76.734	1.88498783775044
3443	SYAP1	34.728	35.84	Q9D5V6	Input	6.79083503943528	FALSE	35.284	1.5475778134058
3445	SYMPK	31.02	30.541	Q80X82	Input	6.22084941830718	FALSE	30.7805	1.48827567025431
3446	SYNCRIP	61.868	60.353	Q7TMK9	Input	7.61194400943232	FALSE	61.1105	1.78611583708838
3447	SYNE1	32.703	29.393	Q6ZWR6	Input	5.78451747900813	FALSE	31.048	1.49203362973196
3448	SYNE2	36.869	45.66	Q6ZWQ0	Input	6.20621135986661	FALSE	41.2645	1.6155765871515
3451	SYNJ2BP	126.929	134.356	Q9D6K5	Input	6.18973448305653	FALSE	130.6425	2.11608448255084
3452	SYPL1	65.761	68.321	O09117	Input	6.42449451756101	FALSE	67.041	1.82634048371355
3455	TAB2	68.709	74.43	Q99K90	Input	5.91142337957096	FALSE	71.5695	1.8547279831494
3458	TACO1	80.465	82.065	Q8K0Z7	Input	6.17850327933502	FALSE	81.265	1.90990353969364
3462	TAGLN2	97.832	104.393	Q9WVA4	Input	7.9039571667383	FALSE	101.1125	2.00480484842434
3463	TALDO1	200.755	235.639	Q93092	Input	7.48715973601597	FALSE	218.197	2.33884877515974
3468	TAPT1	99.7	127.661	Q4VBD2	Input	6.56671660021667	FALSE	113.6805	2.05568597507743
3470	TARDBP	57.327	56.58	Q921F2	Input	7.53741180027527	TRUE	56.9535	1.75552041821284
3473	TAX1BP3	47.599	40.079	Q9DBG9	Input	6.43417418733893	FALSE	43.839	1.64186063901109
3480	TBC1D8B	35.475	33.551	A3KGB4	Input	6.10695644411742	FALSE	34.513	1.53798271144502
3482	TBCA	93.04	100.36	P48428	Input	7.43175606045766	FALSE	96.7	1.985426474083
3485	TBCD	69.321	87.892	Q8BYA0	Input	6.42711316335049	FALSE	78.6065	1.89545845949253
3488	TBK1	59.052	66.393	Q9WUN2	Input	6.29758325652819	FALSE	62.7225	1.79742336017649
3490	TBL1XR1	28.128	29.237	Q8BHJ5	Input	6.01438445390211	FALSE	28.6825	1.45761700225679
3491	TBL2	80.647	84.059	Q9R099	Input	6.54500250860721	FALSE	82.353	1.9156794245102
3492	TBL3	55.534	55.483	Q8C4J7	Input	6.82930808358449	FALSE	55.5085	1.74435949159912
3494	TBRG4	47.024	42.613	Q91YM4	Input	6.09343769072038	FALSE	44.8185	1.65145731733461
3497	TCEB1	112.559	101.644	P83940	Input	7.35682445392797	FALSE	107.1015	2.02979555334503
3498	TCEB2	85.168	88.522	P62869	Input	7.51321626787423	FALSE	86.845	1.93874481950254
3499	TCEB3	25.774	24.902	Q8CB77	Input	5.63019642695901	FALSE	25.338	1.40377233180855
3500	TCERG1	60.75	58.303	Q8CGF7	Input	6.92222731631519	FALSE	59.5265	1.77471034794109
3503	TCF25	19.253	20.11	Q8R3L2	Input	6.18783617476513	FALSE	19.6815	1.29405819454745
3505	TCOF1	80.334	84.048	O08784	Input	6.79712192040702	FALSE	82.191	1.91482426444601
3506	TCP1	164.709	166.303	P11983	Input	7.68485074542693	TRUE	165.506	2.21881374264139
3509	TECR	125.326	130.067	Q9CY27	Input	7.29523096892167	FALSE	127.6965	2.10617899396257
3513	TFAM	229.271	232.878	P40630	Input	6.26484921381314	FALSE	231.0745	2.36375202198138
3514	TFB1M	24.686	25.16	Q8JZM0	Input	5.59311719113214	FALSE	24.923	1.39660031748264
3516	TFIP11	28.55	27.643	Q9ERA6	Input	5.64661449906013	FALSE	28.0965	1.44865222291724
3517	TFRC	22.5	21.027	Q62351	Input	7.37678055329348	FALSE	21.7635	1.33772873976027
3520	THOC1	86.166	65.001	Q8R3N6	Input	6.45554693497634	FALSE	75.5835	1.87842699866187
3521	THOC2	37.714	36.322	B1AZI6	Input	6.61404708581284	FALSE	37.018	1.56841295108822
3523	THOC5	77.08	66.807	Q8BKT7	Input	6.07221889648605	TRUE	71.9435	1.85699156211346
3527	THRAP3	38.643	36.946	Q569Z6	Input	7.20647533178271	FALSE	37.7945	1.57742860424351
3531	THYN1	120.447	145.408	Q91YJ3	Input	6.27168272323863	FALSE	132.9275	2.12361483694555
3533	TIAL1	42.562	50.546	P70318	Input	7.08436175855141	FALSE	46.554	1.66795700225173
3536	TIMM13	82.543	78.096	P62075	Input	7.39653601281293	FALSE	80.3195	1.90482099626612
3537	TIMM17B	95.293	104.21	Q9Z0V7	Input	6.46046363183309	FALSE	99.7515	1.99891943505377
3538	TIMM22	115.368	119.456	Q9CQ85	Input	5.99955696744986	FALSE	117.412	2.06971248590183
3539	TIMM23	46.437	57.997	Q9WTQ8	Input	6.64333382146114	FALSE	52.217	1.71781191687659
3540	TIMM44	118.705	111.475	O35857	Input	7.06163528160214	FALSE	115.09	2.06103759006342
3541	TIMM50	91.979	98.848	Q9D880	Input	7.08286468462764	FALSE	95.4135	1.97960982712246
3543	TIMM8B	42.597	40.482	P62077	Input	6.33279282080228	FALSE	41.5395	1.61846126474246
3544	TIMM9	237.137	168.905	Q9WV98	Input	6.57996344871699	FALSE	203.021	2.30754096260493
3547	TJP1	37.437	34.903	P39447	Input	6.31864902860432	FALSE	36.17	1.55834850876162
3548	TJP2	43.716	43.516	Q9Z0U1	Input	6.14474913545722	FALSE	43.616	1.63964583415458
3549	TKT	158.518	142.882	P40142	Input	7.56223134496324	TRUE	150.7	2.17811325231463
3550	TLN1	70.092	69.947	P26039	Input	7.35367181142959	TRUE	70.0195	1.84521900520056
3553	TM9SF2	38.237	40.154	P58021	Input	6.57190648977957	FALSE	39.1955	1.59323620892476
3554	TM9SF3	80.953	81.404	Q9ET30	Input	6.81047453946724	FALSE	81.1785	1.9094410222493
3555	TM9SF4	66.536	67.27	Q8BH24	Input	6.67168050375228	FALSE	66.903	1.82544559242005
3558	TMBIM6	30.901	30.915	Q9D2C7	Input	6.29064175361767	FALSE	30.908	1.49007090357299
3559	TMCO1	149.116	125.564	Q921L3	Input	6.5974464921094	FALSE	137.34	2.13779704305819
3560	TMED1	295.99	230.234	Q3V009	Input	6.68445467986006	FALSE	263.112	2.42014065582017
3561	TMED10	160.334	159.379	Q9D1D4	Input	7.45883478523841	FALSE	159.8565	2.20373030001803
3563	TMED3	45.29	42.441	Q78IS1	Input	5.91472142628523	FALSE	43.8655	1.64212308401952
3564	TMED4	177.629	165.886	Q8R1V4	Input	6.44841055895442	FALSE	171.7575	2.23491571014206
3565	TMED5	145.072	149.9	Q9CXE7	Input	6.92857322123114	FALSE	147.486	2.16875079718664
3566	TMED9	177.462	145.207	Q99KF1	Input	7.31726458477558	FALSE	161.3345	2.20772724747266
3568	TMEM109	130.089	150.262	Q3UBX0	Input	6.45446007230812	FALSE	140.1755	2.1466721138831
3571	TMEM126A	378.773	211.687	Q9D8Y1	Input	6.02697217852165	FALSE	295.23	2.47016048652657
3572	TMEM14C	195.214	154.447	Q9CQN6	Input	6.07074251496412	FALSE	174.8305	2.24261719961543
3573	TMEM165	36.762	36.592	P52875	Input	6.58265028689347	FALSE	36.677	1.56439380527691
3578	TMEM214	29.298	29.972	Q8BM55	Input	6.52743732525692	FALSE	29.635	1.47180493157504
3580	TMEM263	52.959	52.42	Q9DAM7	Input	6.76913455556991	FALSE	52.6895	1.72172407733021
3581	TMEM30A	92.703	61.794	Q8VEK0	Input	5.94393887151086	FALSE	77.2485	1.88789005511244
3582	TMEM33	81.732	76.134	Q9CR67	Input	7.01023887968372	FALSE	78.933	1.89725860931349
3584	TMEM43	113.785	97.23	Q9DBS1	Input	7.18580129438888	FALSE	105.5075	2.02328333255165
3585	TMEM55B	63.585	68.555	Q3TWL2	Input	6.43061709320841	FALSE	66.07	1.82000430680832
3586	TMEM63B	47.626	38.77	Q3TWI9	Input	5.14697811015471	FALSE	43.198	1.63546364012346
3589	TMF1	21.859	19.784	B9EKI3	Input	5.28085870481999	FALSE	20.8215	1.31851201327524
3591	TMOD3	59.195	54.575	Q9JHJ0	Input	7.41776090510076	FALSE	56.885	1.75499776242238
3592	TMPO	170.076	54.049	Q61033	Input	7.67457182079119	FALSE	112.0625	2.04946030690626
3593	TMPO	170.076	54.049	Q61029	Input	7.54423552563827	FALSE	112.0625	2.04946030690626
3596	TMX1	96.172	86.651	Q8VBT0	Input	7.13280861610264	FALSE	91.4115	1.9610008354753
3597	TMX2	49.991	41.393	Q9D710	Input	6.49881073833202	FALSE	45.692	1.65984016812254
3599	TMX4	55.367	74.732	Q8C0L0	Input	6.36500025300441	FALSE	65.0495	1.81324396272581
3601	TNKS1BP1	38.789	37.976	P58871	Input	6.70233487772182	FALSE	38.3825	1.58413325859239
3602	TNPO1	94.037	92.507	Q8BFY9	Input	7.22725201693515	FALSE	93.272	1.96975128929262
3609	TOLLIP	106.26	62.643	Q9QZ06	Input	6.25943690251386	FALSE	84.4515	1.92660736777248
3610	TOM1	70.316	61.25	O88746	Input	6.51477626158648	FALSE	65.783	1.81811367537553
3612	TOMM22	119.408	110.591	Q9CPQ3	Input	6.92974171644762	FALSE	114.9995	2.06069595211263
3614	TOMM40	186.032	164.486	Q9QYA2	Input	6.95375829078103	FALSE	175.259	2.24368032934897
3615	TOMM5	72.887	69.792	B1AXP6	Input	6.25597609510828	FALSE	71.3395	1.85333006115594
3617	TOMM70A	97.602	92.895	Q9CZW5	Input	7.163158392175	FALSE	95.2485	1.97885814501062
3618	TOP1	31.939	30.802	Q04750	Input	7.19433698032029	FALSE	31.3705	1.49652144077331
3620	TOP2B	38.721	39.361	Q64511	Input	7.04846355657537	FALSE	39.041	1.59152093319854
3622	TOR1A	87.276	84.719	Q9ER39	Input	6.05976650814959	FALSE	85.9975	1.93448582622047
3624	TOR1AIP2	34.742	34.28	Q9ER81	Input	6.18861607292951	FALSE	34.511	1.5379575437073
3625	TOR1AIP2	34.742	34.28	Q8BYU6	Input	6.50572354670134	FALSE	34.511	1.5379575437073
3626	TOR1B	57.588	56.826	Q9ER41	Input	6.61391430390866	FALSE	57.207	1.75744917346734
3630	TP53BP1	42.199	43.735	P70399	Input	5.96917777728105	FALSE	42.967	1.63313503185637
3634	TPD52L2	60.157	51.685	Q9CYZ2	Input	7.42216255707448	FALSE	55.921	1.74757492902158
3635	TPI1	290.295	298.255	P17751	Input	7.72349105451097	FALSE	294.275	2.46875336837475
3636	TPM1	60.148	51.363	P58771	Input	7.28959095903197	TRUE	55.7555	1.74628771480242
3637	TPM2	109.955	93.958	P58774	Input	8.04086015064621	TRUE	101.9565	2.0084149184334
3639	TPM4	89.151	68.558	Q6IRU2	Input	7.69631715190613	TRUE	78.8545	1.89682648231177
3640	TPP1	93.744	100.421	O89023	Input	6.84665269612213	FALSE	97.0825	1.98714095144878
3642	TPR	55.485	55.067	F6ZDS4	Input	7.14737576885094	TRUE	55.276	1.7425366081581
3644	TPST2	56.413	58.295	O88856	Input	5.45631971603797	FALSE	57.354	1.75856371199054
3645	TPT1	267.609	270.937	P63028	Input	7.69177580798932	TRUE	269.273	2.43019280889286
3648	TRA2B	86.361	73.928	P62996	Input	7.41436156426667	TRUE	80.1445	1.90387372380046
3651	TRAM1	49.013	53.149	Q91V04	Input	6.04570389531471	FALSE	51.081	1.70825939074938
3652	TRAP1	95.791	100	Q9CQN1	Input	7.32656749115695	FALSE	97.8955	1.99076272888092
3660	TRIM25	85.005	94.48	Q61510	Input	6.33206783852585	FALSE	89.7425	1.95299816371591
3661	TRIM28	52.522	49.996	Q62318	Input	7.22902568249739	TRUE	51.259	1.70977012938006
3663	TRIM33	32.354	30.532	Q99PP7	Input	6.16712171046007	FALSE	31.443	1.49752397570354
3667	TRIOBP	77.146	126.697	Q99KW3	Input	6.4007971073119	FALSE	101.9215	2.00826580664089
3669	TRIP12	18.321	17.527	G5E870	Input	6.24225362528557	FALSE	17.924	1.25343493524101
3673	TRMT10C	63.063	63.905	Q3UFY8	Input	6.10983155855262	FALSE	63.484	1.80266428297251
3675	TRMT1L	38.822	33.183	A2RSY6	Input	6.18715338928972	FALSE	36.0025	1.55633265905916
3677	TRMT5	47.203	58.51	Q9D0C4	Input	5.583216803052	FALSE	52.8565	1.7230984020607
3682	TRRAP	42.702	32.601	Q80YV3	Input	5.51412294574187	FALSE	37.6515	1.57578228276106
3687	TSFM	74.641	74.09	Q9CZR8	Input	6.30350006516317	FALSE	74.3655	1.87137150228488
3688	TSG101	69.291	71.671	Q61187	Input	6.18125145823315	FALSE	70.481	1.84807205731377
3692	TSPAN6	48.574	36.008	O70401	Input	6.07377269789201	FALSE	42.291	1.62624795446228
3704	TUBA4A	236.908	235.36	P68368	Input	6.96019689063757	FALSE	236.134	2.37315852392449
3706	TUBB2A	100.022	117.254	Q7TMM9	Input	7.808417331967	FALSE	108.638	2.03598176175087
3712	TUBG1	204.486	103.761	P83887	Input	6.75036126521138	FALSE	154.1235	2.18786886287293
3715	TUFM	77.872	76.096	Q8BFR5	Input	7.44860584870663	FALSE	76.984	1.88640047278606
3718	TWF1	81.613	76.566	Q91YR1	Input	6.91662073824105	FALSE	79.0895	1.89811882996104
3719	TWF2	85.241	85.446	Q9Z0P5	Input	7.21049375426876	TRUE	85.3435	1.93117044962615
3721	TXLNA	23.999	24.812	Q6PAM1	Input	6.26368671360185	FALSE	24.4055	1.38748770955519
3722	TXN	231.262	229.237	P10639	Input	7.81029221257653	TRUE	230.2495	2.36219869577453
3723	TXN2	112.617	101.765	P97493	Input	6.69291227876157	FALSE	107.191	2.03015832253565
3724	TXNDC12	66.043	64.043	Q9CQU0	Input	7.12876006147185	FALSE	65.043	1.81320056415733
3725	TXNDC15	39.695	33.568	Q6P6J9	Input	4.61435675247	FALSE	36.6315	1.56385470267724
3726	TXNDC17	145.959	141.221	Q9CQM5	Input	7.10063276601892	FALSE	143.59	2.15712419550487
3727	TXNDC5	134.644	129.218	Q91W90	Input	7.45427594272469	FALSE	131.931	2.12034685428094
3730	TXNL1	85.048	99.084	Q8CDN6	Input	7.42661339801813	FALSE	92.066	1.96409927472893
3733	TXNRD2	257.696	279.022	Q9JLT4	Input	6.3333884241111	TRUE	268.359	2.42871616487289
3734	U2AF1	82.099	93.133	Q9D883	Input	7.55313656358256	TRUE	87.616	1.94258342211788
3735	U2AF2	66.154	66.662	P26369	Input	7.3696662507089	TRUE	66.408	1.82222040085256
3736	U2SURP	48.799	45.953	Q6NV83	Input	6.99524446092238	FALSE	47.376	1.67555839004522
3737	UACA	27.682	26.031	Q8CGB3	Input	5.92484897546027	TRUE	26.8565	1.42904941377837
3740	UBA1	194.045	218.967	Q02053	Input	7.41806833429149	FALSE	206.506	2.31493267453497
3746	UBAP2	21.166	23.299	Q91VX2	Input	7.00412267085738	FALSE	22.2325	1.3469883009877
3747	UBAP2L	36.555	33.598	Q80X50	Input	6.91220313215003	FALSE	35.0765	1.54501625212502
3752	UBE2J1	20.753	23.792	Q9JJZ4	Input	5.94041078710682	FALSE	22.2725	1.34776896760735
3764	UBE4A	52.35	50.22	E9Q735	Input	5.4588166660045	FALSE	51.285	1.70999035985228
3772	UBQLN1	45.801	47.007	Q8R317	Input	6.87924146135767	FALSE	46.404	1.66655541812069
3773	UBQLN2	57.407	62.071	Q9QZM0	Input	7.44028015872327	FALSE	59.739	1.77625794846368
3775	UBR2	35.12	40.893	Q6WKZ8	Input	5.96735720510536	TRUE	38.0065	1.57985787747803
3776	UBR4	85.164	84.939	A2AN08	Input	6.45431729096057	TRUE	85.0515	1.92968197739572
3777	UBR5	23.939	22.26	Q80TP3	Input	6.13155600146302	FALSE	23.0995	1.36360257947695
3779	UBTF	24.612	23.509	P25976	Input	6.92329304242408	FALSE	24.0605	1.38130464814866
3781	UBXN4	45.494	48.232	Q8VCH8	Input	6.86033830608433	FALSE	46.863	1.67083008711502
3785	UCHL5	103.22	103.174	Q9WUP7	Input	7.10737110371969	FALSE	103.197	2.0136670722681
3788	UFD1L	56.323	82.399	P70362	Input	7.09288899763177	TRUE	69.361	1.84111534587748
3789	UFL1	79.084	83.042	Q8CCJ3	Input	5.55758178347329	FALSE	81.063	1.90882267218308
3790	UFM1	149.282	153.444	P61961	Input	7.11208863488084	FALSE	151.363	2.18001972681759
3791	UFSP2	109.792	100.372	Q99K23	Input	6.37487119548975	FALSE	105.082	2.02152833001333
3792	UGDH	343.56	429.327	O70475	Input	7.49251594232129	TRUE	386.4435	2.58708600683933
3793	UGGT1	156.992	143.191	Q6P5E4	Input	7.07868586791904	FALSE	150.0915	2.176356097922
3794	UGP2	192.667	208.317	Q91ZJ5	Input	7.03829819585389	FALSE	200.492	2.30209704815236
3801	UNC45A	68.76	52.376	Q99KD5	Input	5.94797825818057	FALSE	60.568	1.78224323317619
3802	UPF1	48.775	53.615	Q9EPU0	Input	6.93497682060674	FALSE	51.195	1.70922754733432
3803	UQCC2	66.186	72.076	Q9CQY6	Input	6.19965358323418	FALSE	69.131	1.83967283912373
3804	UQCR10	180.023	180.576	Q8R1I1	Input	6.84924129811099	FALSE	180.2995	2.25599452235445
3805	UQCRB	371.694	416.605	Q9D855	Input	7.02693305627282	FALSE	394.1495	2.59566097997317
3806	UQCRC1	224.995	218.812	Q9CZ13	Input	7.13814253241585	FALSE	221.9035	2.34616415224868
3807	UQCRC2	214.456	205.073	Q9DB77	Input	7.3147040117402	FALSE	209.7645	2.32173199120435
3808	UQCRFS1	288.077	200.609	Q9CR68	Input	7.07192874665469	FALSE	244.343	2.38799990176436
3811	URB1	34.762	35.758	Q571H0	Input	5.80745127286407	TRUE	35.26	1.5472823079633
3814	USE1	43.921	40.866	Q9CQ56	Input	5.74568651269505	FALSE	42.3935	1.62729927332543
3816	USMG5	101.638	101.97	Q78IK2	Input	6.60628057344607	FALSE	101.804	2.00776484228168
3817	USO1	96.691	99.488	Q9Z1Z0	Input	7.06356639656761	FALSE	98.0895	1.99162252077323
3818	USP10	60.852	44.714	P52479	Input	6.43490934046871	FALSE	52.783	1.72249407035579
3823	USP19	54.856	57.02	Q3UJD6	Input	5.97700519120687	FALSE	55.938	1.74770693460449
3826	USP39	47.495	46.212	Q3TIX9	Input	6.68443069965553	FALSE	46.8535	1.67074203863706
3830	USP7	61.781	60.083	Q6A4J8	Input	6.99321770556373	FALSE	60.932	1.78484543341265
3833	UTP11L	20.991	19.578	Q9CZJ1	Input	5.71635656532975	FALSE	20.2845	1.30716430709003
3834	UTP14A	28.105	25.496	Q640M1	Input	6.19122961877004	FALSE	26.8005	1.4281428964622
3835	UTP15	55.507	55.265	Q8C7V3	Input	6.5107582179004	TRUE	55.386	1.74340000135076
3836	UTP18	27.84	27.277	Q5SSI6	Input	6.47682670319668	FALSE	27.5585	1.44025557537451
3837	UTP20	44.663	40.7	Q5XG71	Input	6.14833483956884	FALSE	42.6815	1.63023967387979
3838	UTP3	39.416	40.268	Q9JI13	Input	6.06249528588419	FALSE	39.842	1.60034113113626
3839	UTP6	25.494	23.858	Q8VCY6	Input	5.99248198368415	FALSE	24.676	1.39227476157194
3844	VAMP7	37.852	36.033	P70280	Input	5.86540088788936	FALSE	36.9425	1.56752628199395
3845	VAMP8	21.156	19.497	O70404	Input	6.46678401432495	FALSE	20.3265	1.30806260433674
3846	VAPA	78.387	72.656	Q9WV55	Input	7.41805025624438	FALSE	75.5215	1.87807060728648
3847	VAPB	90.243	76.688	Q9QY76	Input	6.81638210792302	FALSE	83.4655	1.92150699936621
3848	VARS	103.66	104.582	Q9Z1Q9	Input	7.2085348701817	FALSE	104.121	2.01753833051285
3849	VASP	62.335	65.398	P70460	Input	6.75388412663048	FALSE	63.8665	1.80527311668505
3850	VAT1	86.549	83.388	Q62465	Input	7.59188287053811	FALSE	84.9685	1.92925795145922
3854	VCL	99.778	91.592	Q64727	Input	7.68066052329808	FALSE	95.685	1.98084386120614
3855	VCP	74.175	75.11	Q01853	Input	7.72441088961125	TRUE	74.6425	1.87298617679984
3857	VDAC1	151.793	148.742	Q60932	Input	7.66590410594811	FALSE	150.2675	2.17686506111313
3858	VDAC2	130.48	120.739	Q60930	Input	7.77303023156964	FALSE	125.6095	2.09902248686578
3859	VDAC3	165.179	165.18	Q60931	Input	7.65608017793847	TRUE	165.1795	2.21795614716522
3860	VEZT	42.328	35.342	Q3ZK22	Input	4.99673624764691	FALSE	38.835	1.58922330949055
3861	VIM	137.957	135.814	P20152	Input	8.26532687645007	TRUE	136.8855	2.13635744664747
3862	VKORC1L1	289.379	346.639	Q6TEK5	Input	6.3689543668328	FALSE	318.009	2.50243941116376
3865	VPRBP	25.766	26.291	Q80TR8	Input	6.11236852145518	FALSE	26.0285	1.41544914081406
3873	VPS28	51.25	55.716	Q9D1C8	Input	6.09648976011808	FALSE	53.483	1.72821575997559
3874	VPS29	158.717	192.732	Q9QZ88	Input	7.15897309086519	FALSE	175.7245	2.24483231626495
3875	VPS35	146.426	174.466	Q9EQH3	Input	7.38255228240773	TRUE	160.446	2.2053288943852
3879	VPS45	34.431	36.599	P97390	Input	6.21584499986016	FALSE	35.515	1.55041181900807
3885	VRK2	32.577	28.944	Q8BN21	Input	5.65624878884549	FALSE	30.7605	1.48799339047517
3887	VTI1B	44.85	49.799	O88384	Input	6.35347575336586	FALSE	47.3245	1.67508603418601
3889	VWA8	61.429	61.686	Q8CC88	Input	5.68419999095115	FALSE	61.5575	1.78928097376094
3891	WAC	23.924	21.608	Q924H7	Input	5.7375872656816	FALSE	22.766	1.35728673151412
3897	WBP11	48.225	41.504	Q923D5	Input	6.67397383346108	FALSE	44.8645	1.65190283204574
3901	WDR1	162.633	178.004	O88342	Input	7.50948156435272	FALSE	170.3185	2.23126182360293
3902	WDR11	62.822	68.927	Q8K1X1	Input	5.91810780003909	FALSE	65.8745	1.81871733185529
3906	WDR3	38.111	41.732	Q8BHB4	Input	6.62358036541606	FALSE	39.9215	1.60120685098919
3907	WDR33	39.549	35.612	Q8K4P0	Input	5.87628858093912	FALSE	37.5805	1.57496255399219
3909	WDR43	40.807	39.209	Q6ZQL4	Input	6.73716726834815	FALSE	40.008	1.60214684153961
3911	WDR46	15.711	17.611	Q9Z0H1	Input	6.31957623831867	FALSE	16.661	1.2217010643846
3913	WDR48	65.312	78.893	Q8BH57	Input	6.45445946223129	TRUE	72.1025	1.85795032321293
3917	WDR61	77.478	96.221	Q9ERF3	Input	7.0454982262417	FALSE	86.8495	1.93876732251984
3921	WDR82	46.862	42.405	Q8BFQ4	Input	6.72508347955598	FALSE	44.6335	1.64966094400135
3923	WFS1	55.268	57.574	P56695	Input	5.86583425480798	FALSE	56.421	1.75144077927828
3926	WIBG	58.46	53.274	Q8CHP5	Input	6.27025756417916	FALSE	55.867	1.74715535082272
3929	WIZ	19.427	26.94	O88286	Input	6.05966753007884	FALSE	23.1835	1.36517900177174
3931	WRNIP1	39.366	45.035	Q91XU0	Input	6.1698924081075	FALSE	42.2005	1.62531759660041
3932	WTAP	21.989	22.607	Q9ER69	Input	6.01848163232126	FALSE	22.298	1.34826591112366
3935	XAB2	26.737	24.025	Q9DCD2	Input	6.13691262866421	FALSE	25.381	1.4045087291033
3940	XPO5	72.409	80.699	Q924C1	Input	6.95160107596183	FALSE	76.554	1.88396788781733
[truncated: 38 more rows]
