# Supplementary material for: Mapping protein carboxymethylation sites provides insights into their role in proteostasis and cell proliferation
Source: Nat Commun. 2021 Nov 18;12:6743. doi: 10.1038/s41467-021-26982-6 (PMC8602705; doi:10.1038/s41467-021-26982-6)
Supplement: Supplementary file 11 — Source Data [file 41467_2021_26982_MOESM11_ESM.zip › Figure 1/1K/210614_Boxplot_1K_left.csv]

gene_name	CM	Log10turnover	Compartment
ABCB6	FALSE	1.757392232	ER
ABI1	FALSE	2.099551162	ER
ACSL3	FALSE	1.717516559	ER
AIMP1	TRUE	2.191122514	ER
ALG1	FALSE	1.757168192	ER
ANP32A	FALSE	2.079018355	ER
APEX1	FALSE	2.093365644	ER
APMAP	FALSE	2.126555101	ER
APOC1	FALSE	1.686238431	ER
ARMC10	FALSE	2.123766733	ER
ASPH	FALSE	2.145312969	ER
ATL3	FALSE	1.917859837	ER
ATP11A	FALSE	1.51154916	ER
ATP1A1	FALSE	1.812194506	ER
ATP2A2	FALSE	1.921160843	ER
BAX	FALSE	2.213407509	ER
BCAP31	FALSE	1.915077821	ER
CALR	FALSE	2.209064401	ER
CALU	FALSE	1.87657287	ER
CANX	FALSE	2.219896122	ER
CAPN2	FALSE	2.04469064	ER
CAST	FALSE	1.662342221	ER
CAT	FALSE	2.365302621	ER
CAV1	FALSE	1.921824284	ER
CCDC134	FALSE	1.955054845	ER
CCDC47	FALSE	1.983518038	ER
CERS2	FALSE	1.741076714	ER
CHP1	FALSE	1.745593916	ER
CISD2	FALSE	2.153788958	ER
CKAP4	FALSE	2.080617469	ER
CLCC1	FALSE	1.75513898	ER
CLN5	FALSE	1.409527367	ER
CLU	FALSE	1.761544468	ER
CNBP	FALSE	1.643857172	ER
CNPY2	FALSE	2.237215631	ER
CPQ	FALSE	2.454517111	ER
CRAT	FALSE	2.021513865	ER
CRELD2	FALSE	1.979240982	ER
CRTAP	FALSE	1.770866733	ER
CTSA	FALSE	1.650443522	ER
CTSZ	FALSE	1.802657442	ER
CYB5R3	FALSE	1.977529272	ER
DDOST	FALSE	2.510520882	ER
DDX41	FALSE	1.276047993	ER
DHCR7	FALSE	1.860631431	ER
DHRS1	FALSE	2.431694988	ER
DNAJB11	FALSE	2.268397758	ER
DNAJB12	FALSE	1.593241749	ER
DNAJC1	FALSE	1.373619915	ER
DNAJC10	FALSE	1.9321794	ER
DNAJC3	FALSE	1.800813272	ER
DNM1L	FALSE	2.181590652	ER
DPM1	FALSE	1.929237506	ER
EBP	FALSE	2.078607236	ER
EDEM3	FALSE	1.637559771	ER
EHD4	TRUE	1.798536706	ER
ELOVL1	FALSE	1.516389924	ER
ELOVL5	FALSE	1.566125065	ER
EMC2	FALSE	2.259182801	ER
EMD	FALSE	1.955415931	ER
ERAP1	FALSE	2.097279874	ER
ERLIN1	FALSE	2.415328155	ER
ERLIN2	FALSE	2.485764002	ER
ERP29	FALSE	2.142574033	ER
ESYT1	FALSE	1.687805324	ER
FAF2	FALSE	1.986720243	ER
FIS1	FALSE	1.968627689	ER
FKBP2	FALSE	2.27687063	ER
FKBP8	FALSE	1.475307914	ER
FKBP9	FALSE	1.461963486	ER
GIGYF2	FALSE	1.589234492	ER
HADHB	TRUE	2.487823228	ER
HAX1	FALSE	1.895665595	ER
HM13	FALSE	1.778350256	ER
HMOX1	TRUE	1.749048009	ER
HNRNPR	FALSE	1.90200017	ER
HSP90B1	FALSE	2.579906439	ER
HSPA13	FALSE	1.863403167	ER
HSPA5	FALSE	2.338370822	ER
HYOU1	FALSE	2.21977439	ER
ICMT	FALSE	1.646927896	ER
IER3IP1	FALSE	2.196895727	ER
IKBIP	FALSE	1.824942217	ER
ITGA5	FALSE	1.619244681	ER
ITPR2	FALSE	2.021986841	ER
KIF1C	FALSE	1.472924578	ER
KTN1	FALSE	1.748769282	ER
LPCAT1	FALSE	1.56951436	ER
LRPAP1	FALSE	1.580029246	ER
LRRC59	FALSE	1.879964174	ER
LSG1	FALSE	1.588137195	ER
MAGT1	FALSE	2.186198907	ER
MAN1B1	FALSE	1.683641309	ER
MANF	FALSE	2.214790882	ER
Mar-05	FALSE	1.77586156	ER
MESDC2	FALSE	2.299537805	ER
METTL7A	FALSE	2.013033245	ER
MGST1	FALSE	2.092703104	ER
MLEC	FALSE	2.54967749	ER
MOGS	FALSE	2.460026878	ER
MTDH	FALSE	2.012607367	ER
NBAS	FALSE	1.79658474	ER
NCSTN	FALSE	1.597420924	ER
NPC1	FALSE	1.702357286	ER
NPC2	FALSE	1.617796866	ER
NPLOC4	FALSE	1.869935411	ER
NSDHL	FALSE	1.673348118	ER
NUCB2	FALSE	1.850125259	ER
OSBPL8	FALSE	1.684176356	ER
P4HA1	FALSE	1.840896143	ER
P4HA2	FALSE	1.520627619	ER
P4HB	TRUE	2.066691101	ER
PARK7	FALSE	2.35569092	ER
PDCD6	FALSE	2.181154456	ER
PDIA3	FALSE	2.333838064	ER
PDIA4	FALSE	2.535917891	ER
PDIA6	FALSE	2.197248847	ER
PEF1	TRUE	2.059415725	ER
PEX16	FALSE	1.899908009	ER
PGRMC1	FALSE	2.438973265	ER
PIEZO1	FALSE	1.571673901	ER
PIGG	FALSE	1.652976	ER
PLIN2	FALSE	1.385257626	ER
PLOD2	FALSE	1.2999429	ER
PLOD3	FALSE	1.659407483	ER
PNPLA6	FALSE	1.821795106	ER
PPIB	FALSE	2.189514175	ER
PRKCA	FALSE	1.95607474	ER
PRKCSH	FALSE	2.208392979	ER
PTP4A1	FALSE	1.386926807	ER
PTPN1	FALSE	1.685777555	ER
PTRF	FALSE	1.788875116	ER
RAB32	FALSE	1.662512291	ER
RCN1	FALSE	2.194396386	ER
RCN2	FALSE	1.939836122	ER
RDH14	FALSE	2.335886968	ER
RPL10	FALSE	2.08541546	ER
RPL13	FALSE	2.10021886	ER
RPL18	TRUE	2.117584471	ER
RPL21	FALSE	1.98994568	ER
RPL24	FALSE	1.869463477	ER
RPL27A	FALSE	2.104340273	ER
RPL34	FALSE	1.913161922	ER
RPL5	FALSE	2.116956235	ER
RPLP0	FALSE	2.019436179	ER
RPN1	FALSE	2.296746339	ER
RPS23	FALSE	2.011138895	ER
RPS3	FALSE	2.19139931	ER
RPS3A	FALSE	2.153907809	ER
RPS6	TRUE	2.102167765	ER
RPS8	FALSE	2.008666162	ER
RRBP1	FALSE	1.617707853	ER
RRS1	FALSE	1.81922797	ER
RTN3	FALSE	2.060493863	ER
RTN4	FALSE	2.119757217	ER
S100A10	TRUE	1.81910613	ER
SAR1A	FALSE	2.20093527	ER
SEC16A	FALSE	1.71547686	ER
SEC23B	FALSE	1.854603568	ER
SEC23IP	FALSE	2.137468051	ER
SEC31A	FALSE	1.99735143	ER
SEC61B	FALSE	1.556808882	ER
SEC62	FALSE	1.696635925	ER
SEC63	FALSE	1.861483631	ER
SEL1L	FALSE	1.766613588	ER
SERPINH1	FALSE	2.236281497	ER
SET	TRUE	1.891598779	ER
SIL1	FALSE	1.214870329	ER
SLC30A1	FALSE	1.39966507	ER
SMPD4	FALSE	1.834500179	ER
SOAT1	FALSE	1.502174391	ER
SPCS3	FALSE	2.371496401	ER
SQSTM1	FALSE	1.422080731	ER
SRP68	FALSE	2.026433157	ER
SRP72	FALSE	2.044388829	ER
SRPR	FALSE	1.610734668	ER
SSR1	FALSE	2.040612228	ER
STAU1	FALSE	1.329011216	ER
STAU2	FALSE	1.330616667	ER
STIM1	FALSE	1.805660546	ER
STOM	FALSE	1.709274202	ER
STT3B	FALSE	2.226321455	ER
STUB1	FALSE	1.664510351	ER
STX18	FALSE	1.593712397	ER
STX8	FALSE	1.506599728	ER
SUMF2	FALSE	1.880195998	ER
SYNCRIP	FALSE	1.786115837	ER
TAPBP	FALSE	1.330616667	ER
TBL2	FALSE	1.915679425	ER
TECR	FALSE	2.106178994	ER
TGM2	FALSE	2.03894586	ER
TMBIM6	FALSE	1.490070904	ER
TMCO1	FALSE	2.137797043	ER
TMED1	FALSE	2.420140656	ER
TMED10	FALSE	2.2037303	ER
TMED3	FALSE	1.642123084	ER
TMED7	FALSE	2.262932581	ER
TMED9	FALSE	2.207727247	ER
TMEM214	FALSE	1.471804932	ER
TMEM230	FALSE	1.722066007	ER
TMEM30A	FALSE	1.887890055	ER
TMEM33	FALSE	1.897258609	ER
TMX4	FALSE	1.813243963	ER
TOR1A	FALSE	1.934485826	ER
TOR1AIP2	FALSE	1.537957544	ER
TOR1B	FALSE	1.757449173	ER
TRAM1	FALSE	1.708259391	ER
TRAPPC5	FALSE	2.000475292	ER
TXNDC5	FALSE	2.120346854	ER
UBQLN1	FALSE	1.666555418	ER
UBXN4	FALSE	1.670830087	ER
UFD1L	FALSE	1.841115346	ER
UFL1	FALSE	1.908822672	ER
UFM1	FALSE	2.180019727	ER
UFSP2	FALSE	2.02152833	ER
UGGT1	FALSE	2.176356098	ER
USO1	FALSE	1.991622521	ER
UTP15	FALSE	1.743400001	ER
VAPA	FALSE	1.878070607	ER
VAPB	FALSE	1.921506999	ER
VCP	TRUE	1.872986177	ER
VIMP	FALSE	1.347915187	ER
VKORC1L1	FALSE	2.502439411	ER
VRK2	FALSE	1.48799339	ER
WFS1	FALSE	1.751440779	ER
YTHDC2	FALSE	1.572627679	ER
ZW10	FALSE	1.916388141	ER
AATF	FALSE	1.573219827	GA
ABCB6	FALSE	1.757392232	GA
ACBD3	FALSE	1.740824375	GA
ACSL3	FALSE	1.717516559	GA
ADAM10	FALSE	1.364091131	GA
AIMP1	TRUE	2.191122514	GA
AKAP8	FALSE	1.538843827	GA
AKAP9	FALSE	1.496161346	GA
AKR7A2	FALSE	2.594604673	GA
AP1B1	TRUE	1.804289398	GA
AP1G1	FALSE	1.906870844	GA
AP1S1	FALSE	2.31431604	GA
AP3B1	FALSE	1.88896254	GA
AP3D1	FALSE	1.624565687	GA
ARF4	FALSE	2.162111656	GA
ARF5	FALSE	2.40745974	GA
ARF6	FALSE	2.547289698	GA
ARFGAP3	FALSE	1.618858372	GA
ARHGAP21	FALSE	1.562096495	GA
ARL1	FALSE	1.924726276	GA
ARSB	FALSE	2.1737761	GA
ATP1A1	FALSE	1.812194506	GA
ATP6V0A1	FALSE	1.688433171	GA
ATXN2	FALSE	1.653410314	GA
BAIAP2	FALSE	1.484534722	GA
BST2	FALSE	1.270737049	GA
CALR	FALSE	2.209064401	GA
CALU	FALSE	1.87657287	GA
CAND1	FALSE	2.411474075	GA
CAPN2	FALSE	2.04469064	GA
CAT	FALSE	2.365302621	GA
CDIPT	FALSE	1.98621844	GA
CLASP1	FALSE	1.533352555	GA
CLASP2	FALSE	1.715062746	GA
CLCC1	FALSE	1.75513898	GA
CLINT1	FALSE	1.623254461	GA
CLN5	FALSE	1.409527367	GA
CLU	FALSE	1.761544468	GA
COG3	FALSE	1.863409116	GA
COG5	FALSE	1.963157171	GA
COPB1	FALSE	2.071403284	GA
COPG1	FALSE	2.059673208	GA
COQ6	FALSE	1.916817025	GA
CPQ	FALSE	2.454517111	GA
CRELD2	FALSE	1.979240982	GA
CSDE1	FALSE	1.529154341	GA
CTNNA1	FALSE	1.359531939	GA
CTTN	TRUE	1.636808734	GA
DDX54	FALSE	1.54273831	GA
DNM1L	FALSE	2.181590652	GA
DNM2	FALSE	1.929694743	GA
ERGIC2	FALSE	1.918850421	GA
ERGIC3	FALSE	1.916561851	GA
FAM114A1	FALSE	2.037201324	GA
FAM3C	FALSE	1.849809305	GA
FASN	FALSE	2.102663485	GA
FNDC3A	FALSE	1.415232177	GA
FYCO1	FALSE	1.581670956	GA
GAK	FALSE	1.570122451	GA
GALNT2	FALSE	1.894944338	GA
GANAB	FALSE	2.20868719	GA
GBF1	FALSE	1.558774549	GA
GCC2	FALSE	1.451318127	GA
GIGYF2	FALSE	1.589234492	GA
GLB1	FALSE	1.894913914	GA
GLCE	FALSE	1.695648007	GA
GLG1	FALSE	1.488148667	GA
GLT8D1	FALSE	1.54848155	GA
GLYR1	FALSE	1.419517931	GA
GNAI3	FALSE	1.747524446	GA
GOLGA1	FALSE	1.529128656	GA
GOLGA2	FALSE	1.621197061	GA
GOLGA3	FALSE	1.714052997	GA
GOLGA4	FALSE	1.522972109	GA
GOLGA5	FALSE	1.654094683	GA
GOLGB1	FALSE	1.547454711	GA
GOLIM4	FALSE	1.811461056	GA
GOLM1	FALSE	1.322219295	GA
GOLPH3	FALSE	1.721002257	GA
GORASP2	FALSE	1.995349958	GA
GOSR1	FALSE	1.894537585	GA
GOSR2	FALSE	1.844104231	GA
GPR107	FALSE	1.727854259	GA
GRB2	FALSE	1.701114459	GA
GTPBP4	FALSE	1.624261464	GA
H1F0	FALSE	1.901850481	GA
IER3IP1	FALSE	2.196895727	GA
IGF2R	FALSE	1.417322197	GA
IMPAD1	FALSE	1.735547005	GA
ITGA5	FALSE	1.619244681	GA
KIF1C	FALSE	1.472924578	GA
LMAN2	FALSE	2.078173963	GA
LPCAT1	FALSE	1.56951436	GA
LRPAP1	FALSE	1.580029246	GA
MACF1	FALSE	1.599490065	GA
MAN1B1	FALSE	1.683641309	GA
MGAT2	FALSE	1.952535761	GA
MYO6	TRUE	1.633261359	GA
NCSTN	FALSE	1.597420924	GA
NPC1	FALSE	1.702357286	GA
NRAS	FALSE	1.79517763	GA
NUCB2	FALSE	1.850125259	GA
OPTN	FALSE	1.460401652	GA
PDCD10	FALSE	1.938121773	GA
PDXDC1	FALSE	1.712371866	GA
PICALM	FALSE	1.435111433	GA
PIK3C2A	FALSE	1.426104428	GA
PLD1	FALSE	1.555626406	GA
PLIN3	FALSE	1.805296916	GA
PLOD3	FALSE	1.659407483	GA
POFUT2	FALSE	2.129870274	GA
PPT1	FALSE	1.922572364	GA
PRMT5	FALSE	2.516375376	GA
PRRC1	FALSE	2.018278063	GA
PTGFRN	FALSE	1.843372951	GA
RAB10	FALSE	1.922655405	GA
RAB12	FALSE	1.812833172	GA
RAB18	FALSE	1.794299788	GA
RAB1A	FALSE	1.74830434	GA
RAB1B	FALSE	1.810417356	GA
RAB2A	FALSE	1.834922745	GA
RAB33B	FALSE	1.591982337	GA
RAB3GAP1	FALSE	1.878763003	GA
RAB6A	FALSE	1.941334996	GA
RAB7A	FALSE	1.662521738	GA
RER1	FALSE	1.939925901	GA
RP2	FALSE	1.721897136	GA
RPS12	FALSE	2.113001918	GA
SACM1L	FALSE	2.112584895	GA
SART1	FALSE	1.510410948	GA
SCYL1	FALSE	2.036177601	GA
SCYL2	FALSE	1.658469312	GA
SDF4	FALSE	1.31758284	GA
SEC16A	FALSE	1.71547686	GA
SEC23IP	FALSE	2.137468051	GA
SLC30A1	FALSE	1.39966507	GA
SLC35B2	FALSE	1.774217601	GA
SLC35E1	FALSE	1.702202127	GA
SMPD4	FALSE	1.834500179	GA
SNX1	FALSE	1.979557479	GA
STIP1	FALSE	2.072946196	GA
SYAP1	FALSE	1.547577813	GA
SYNE1	FALSE	1.49203363	GA
TCP1	FALSE	2.218813743	GA
TGOLN2	FALSE	1.194833355	GA
TM9SF4	FALSE	1.825445592	GA
TMED1	FALSE	2.420140656	GA
TMED10	FALSE	2.2037303	GA
TMED3	FALSE	1.642123084	GA
TMED7	FALSE	2.262932581	GA
TMED9	FALSE	2.207727247	GA
TMEM165	FALSE	1.564393805	GA
TMEM214	FALSE	1.471804932	GA
TMEM30A	FALSE	1.887890055	GA
TMEM43	FALSE	2.023283333	GA
TRIP11	FALSE	1.488205118	GA
UNC45A	FALSE	1.782243233	GA
USO1	FALSE	1.991622521	GA
VAMP5	FALSE	1.396042345	GA
VAPB	FALSE	1.921506999	GA
VPS45	FALSE	1.550411819	GA
VPS52	FALSE	1.849041468	GA
VTI1B	FALSE	1.675086034	GA
YES1	FALSE	1.740615296	GA
YIPF3	FALSE	1.506376484	GA
ZFPL1	FALSE	1.786783354	GA
ZNF148	FALSE	1.225800171	GA
ZNF622	FALSE	1.674948358	GA
AATF	FALSE	1.573219827	Cytoplasm
ABCE1	FALSE	2.212449967	Cytoplasm
ABCF1	FALSE	1.773965536	Cytoplasm
ACOT13	FALSE	2.598049825	Cytoplasm
ACSL4	FALSE	1.156639998	Cytoplasm
ACTN1	TRUE	1.942697413	Cytoplasm
ACTN4	FALSE	1.913079698	Cytoplasm
ACTR1A	FALSE	2.044343735	Cytoplasm
ACTR2	TRUE	2.075154459	Cytoplasm
ADAM10	FALSE	1.364091131	Cytoplasm
ADAR	FALSE	1.541672832	Cytoplasm
ADD1	FALSE	1.581648197	Cytoplasm
ADI1	FALSE	2.785984343	Cytoplasm
ADNP	FALSE	1.292001181	Cytoplasm
AGL	FALSE	2.51775985	Cytoplasm
AHCYL1	FALSE	1.612767968	Cytoplasm
AHNAK	TRUE	1.496341431	Cytoplasm
AKAP8L	FALSE	1.431789807	Cytoplasm
AKR1C3	FALSE	2.387325745	Cytoplasm
ALDH1A1	FALSE	2.40562891	Cytoplasm
ALDH9A1	FALSE	2.362267536	Cytoplasm
ALG2	FALSE	2.544354584	Cytoplasm
ANP32A	FALSE	2.079018355	Cytoplasm
ANP32B	FALSE	2.132523837	Cytoplasm
ANXA1	TRUE	1.973102442	Cytoplasm
ANXA11	FALSE	1.732124253	Cytoplasm
ANXA2	TRUE	1.71600752	Cytoplasm
ANXA4	FALSE	2.27862215	Cytoplasm
ANXA5	TRUE	2.594526244	Cytoplasm
AP1G1	FALSE	1.906870844	Cytoplasm
APEX1	FALSE	2.093365644	Cytoplasm
API5	FALSE	1.547645505	Cytoplasm
ARL1	FALSE	1.924726276	Cytoplasm
ARL8A	FALSE	1.918994365	Cytoplasm
ARL8B	FALSE	1.931920397	Cytoplasm
ARMC1	FALSE	1.891582056	Cytoplasm
ARPC5	FALSE	1.696124762	Cytoplasm
ASNA1	FALSE	1.886871271	Cytoplasm
ATRN	FALSE	1.303163646	Cytoplasm
ATXN10	FALSE	1.773541445	Cytoplasm
ATXN2	FALSE	1.653410314	Cytoplasm
BAG3	FALSE	1.530635056	Cytoplasm
BAG6	FALSE	1.720014514	Cytoplasm
BAIAP2	FALSE	1.484534722	Cytoplasm
BANF1	FALSE	1.758033336	Cytoplasm
BAX	FALSE	2.213407509	Cytoplasm
BCLAF1	FALSE	1.729010815	Cytoplasm
BIN1	FALSE	2.008659777	Cytoplasm
BYSL	FALSE	1.650399813	Cytoplasm
BZW1	FALSE	2.029499439	Cytoplasm
C14orf166	FALSE	1.850725859	Cytoplasm
C1QBP	FALSE	2.213703654	Cytoplasm
CALR	FALSE	2.209064401	Cytoplasm
CAMK1	FALSE	2.489162246	Cytoplasm
CAMK2D	FALSE	2.025631464	Cytoplasm
CAND1	FALSE	2.411474075	Cytoplasm
CAPN2	FALSE	2.04469064	Cytoplasm
CARHSP1	FALSE	3.175283444	Cytoplasm
CARS	FALSE	2.05471836	Cytoplasm
CBS	FALSE	2.625594856	Cytoplasm
CCAR2	FALSE	1.699915736	Cytoplasm
CCT6A	FALSE	2.25533282	Cytoplasm
CCT7	FALSE	2.220301646	Cytoplasm
CCT8	FALSE	2.239736057	Cytoplasm
CD2AP	FALSE	1.710895519	Cytoplasm
CDC16	FALSE	1.834846523	Cytoplasm
CDC42	FALSE	1.604334073	Cytoplasm
CDC42BPB	FALSE	1.72217718	Cytoplasm
CDC42EP1	FALSE	1.457207991	Cytoplasm
CDC5L	FALSE	1.396870328	Cytoplasm
CDH2	FALSE	1.542993388	Cytoplasm
CDK5RAP3	FALSE	1.929807063	Cytoplasm
CELF1	FALSE	1.568043236	Cytoplasm
CFL1	FALSE	2.028113538	Cytoplasm
CHAMP1	FALSE	1.398764385	Cytoplasm
CHCHD3	FALSE	2.353520976	Cytoplasm
CHD4	FALSE	1.363564976	Cytoplasm
CHERP	FALSE	1.677474637	Cytoplasm
CHMP4A	FALSE	1.879715039	Cytoplasm
CHMP4B	FALSE	1.684508743	Cytoplasm
CHP1	FALSE	1.745593916	Cytoplasm
CIRBP	FALSE	1.448010273	Cytoplasm
CLASP2	FALSE	1.715062746	Cytoplasm
CLIC1	FALSE	2.252644325	Cytoplasm
CLIC4	FALSE	1.971602838	Cytoplasm
CLU	FALSE	1.761544468	Cytoplasm
CNP	FALSE	1.861447782	Cytoplasm
COPA	FALSE	1.868826581	Cytoplasm
COPS5	FALSE	2.17117922	Cytoplasm
CORO1B	FALSE	2.157678845	Cytoplasm
CORO1C	TRUE	1.903545757	Cytoplasm
COX17	FALSE	1.630656658	Cytoplasm
CPNE3	FALSE	1.870439022	Cytoplasm
CPQ	FALSE	2.454517111	Cytoplasm
CPSF6	FALSE	1.720696669	Cytoplasm
CPSF7	FALSE	1.828118302	Cytoplasm
CSE1L	TRUE	2.412263096	Cytoplasm
CTDP1	FALSE	1.902652758	Cytoplasm
CTNNA2	FALSE	1.331417173	Cytoplasm
CTNNB1	FALSE	1.583402833	Cytoplasm
CTNNBL1	FALSE	1.515847362	Cytoplasm
CTNND1	FALSE	1.66807826	Cytoplasm
CTTN	TRUE	1.636808734	Cytoplasm
CUL3	FALSE	1.778538324	Cytoplasm
CYB5R3	FALSE	1.977529272	Cytoplasm
DARS	FALSE	2.275500237	Cytoplasm
DCAF8	FALSE	1.53347972	Cytoplasm
DCTN1	FALSE	2.06060153	Cytoplasm
DCTN2	FALSE	1.868044592	Cytoplasm
DCTN4	FALSE	1.936501176	Cytoplasm
DDB1	FALSE	1.739489275	Cytoplasm
DDX1	FALSE	1.829081743	Cytoplasm
DDX10	FALSE	1.474660533	Cytoplasm
DDX17	FALSE	1.635755096	Cytoplasm
DDX18	FALSE	1.631068165	Cytoplasm
DDX21	FALSE	1.469741038	Cytoplasm
DDX23	FALSE	1.65382492	Cytoplasm
DDX24	FALSE	1.15839265	Cytoplasm
DDX27	FALSE	1.479517727	Cytoplasm
DDX39A	FALSE	1.665172769	Cytoplasm
DDX39B	TRUE	1.926931226	Cytoplasm
DDX3X	FALSE	1.446521634	Cytoplasm
DDX41	FALSE	1.276047993	Cytoplasm
DDX42	FALSE	1.461836047	Cytoplasm
DDX46	FALSE	1.870769565	Cytoplasm
DDX47	FALSE	1.392943042	Cytoplasm
DDX5	FALSE	1.255007022	Cytoplasm
DDX50	FALSE	1.60859021	Cytoplasm
DDX51	FALSE	1.37036503	Cytoplasm
DDX54	FALSE	1.54273831	Cytoplasm
DDX56	FALSE	1.202311185	Cytoplasm
DDX6	FALSE	1.571970727	Cytoplasm
DHX15	FALSE	1.759093441	Cytoplasm
DHX16	FALSE	1.553227451	Cytoplasm
DHX37	FALSE	1.58273929	Cytoplasm
DHX38	FALSE	1.45088776	Cytoplasm
DHX9	TRUE	1.786843664	Cytoplasm
DIDO1	FALSE	1.470807261	Cytoplasm
DKC1	FALSE	2.247294304	Cytoplasm
DNAJA3	FALSE	2.06338403	Cytoplasm
DNAJB1	FALSE	2.19379501	Cytoplasm
DNAJC3	FALSE	1.800813272	Cytoplasm
DNAJC7	FALSE	1.673610631	Cytoplasm
DNM1L	FALSE	2.181590652	Cytoplasm
DYNLL1	FALSE	1.604879164	Cytoplasm
DYNLRB1	FALSE	1.682605311	Cytoplasm
ECSIT	FALSE	1.895798109	Cytoplasm
EDF1	FALSE	1.209032197	Cytoplasm
EEA1	FALSE	1.764695331	Cytoplasm
EEF1B2	FALSE	2.019010301	Cytoplasm
EEF1E1	TRUE	2.216267534	Cytoplasm
EEF1G	TRUE	2.142675668	Cytoplasm
EEF2	FALSE	2.224692301	Cytoplasm
EEFSEC	FALSE	2.023334783	Cytoplasm
EIF2A	FALSE	1.837361132	Cytoplasm
EIF2AK2	FALSE	1.740729711	Cytoplasm
EIF2B1	FALSE	2.191376949	Cytoplasm
EIF2B2	FALSE	2.187458674	Cytoplasm
EIF2B4	FALSE	2.102126572	Cytoplasm
EIF2B5	FALSE	2.395841648	Cytoplasm
EIF2S2	FALSE	1.930284098	Cytoplasm
EIF2S3	FALSE	1.995679061	Cytoplasm
EIF3A	FALSE	1.720026927	Cytoplasm
EIF3E	FALSE	1.915331229	Cytoplasm
EIF3G	FALSE	1.737506717	Cytoplasm
EIF4A1	TRUE	2.273538307	Cytoplasm
EIF4A3	FALSE	1.921434147	Cytoplasm
EIF4E	FALSE	2.070698969	Cytoplasm
EIF4G1	FALSE	1.530347	Cytoplasm
EIF5	FALSE	2.002328082	Cytoplasm
EIF5A	FALSE	2.243986256	Cytoplasm
EIF5B	FALSE	1.774746825	Cytoplasm
EIF6	FALSE	2.069564505	Cytoplasm
ELAVL1	FALSE	1.655868051	Cytoplasm
EMC2	FALSE	2.259182801	Cytoplasm
EMC8	FALSE	2.197030939	Cytoplasm
EMD	FALSE	1.955415931	Cytoplasm
EML4	FALSE	2.202994789	Cytoplasm
ENO1	TRUE	2.357485081	Cytoplasm
EPRS	FALSE	2.111946023	Cytoplasm
ERBB2IP	FALSE	1.401340218	Cytoplasm
ERC1	FALSE	1.801770613	Cytoplasm
ERGIC2	FALSE	1.918850421	Cytoplasm
ETF1	FALSE	2.158776985	Cytoplasm
ETHE1	FALSE	2.23840243	Cytoplasm
EXD2	FALSE	1.526500815	Cytoplasm
EXOC4	FALSE	1.898319212	Cytoplasm
EXOSC1	FALSE	1.868944051	Cytoplasm
EXOSC10	FALSE	1.335187009	Cytoplasm
EXOSC5	FALSE	2.029085351	Cytoplasm
EZR	FALSE	1.8288596	Cytoplasm
FAM136A	FALSE	1.982268971	Cytoplasm
FAM213A	FALSE	2.323699575	Cytoplasm
FARSA	TRUE	2.407395154	Cytoplasm
FARSB	FALSE	2.165017175	Cytoplasm
FDPS	FALSE	2.065273397	Cytoplasm
FERMT2	FALSE	2.198592488	Cytoplasm
FH	FALSE	2.343310103	Cytoplasm
FILIP1L	FALSE	1.264120977	Cytoplasm
FKBP11	FALSE	2.179024401	Cytoplasm
FKBP3	FALSE	1.865556992	Cytoplasm
FKBP5	FALSE	1.761721161	Cytoplasm
FKBP8	FALSE	1.475307914	Cytoplasm
FKBP9	FALSE	1.461963486	Cytoplasm
FLNA	TRUE	1.819086369	Cytoplasm
FLNB	FALSE	1.889749775	Cytoplasm
FNBP1L	FALSE	1.794759831	Cytoplasm
FUBP3	FALSE	1.742709424	Cytoplasm
FUCA1	FALSE	1.888311504	Cytoplasm
FXR1	FALSE	1.724492963	Cytoplasm
G3BP2	FALSE	1.548211241	Cytoplasm
GAPDH	TRUE	2.733907931	Cytoplasm
GARS	FALSE	2.206083434	Cytoplasm
GCN1L1	FALSE	1.85470371	Cytoplasm
GEMIN5	FALSE	2.059362695	Cytoplasm
GLB1	FALSE	1.894913914	Cytoplasm
GLUD1	FALSE	2.600779652	Cytoplasm
GNA11	FALSE	1.923583341	Cytoplasm
GNAI2	TRUE	1.65760077	Cytoplasm
GNAI3	FALSE	1.747524446	Cytoplasm
GNAS	FALSE	1.652932545	Cytoplasm
GNB2L1	FALSE	1.941859127	Cytoplasm
GOLGA4	FALSE	1.522972109	Cytoplasm
GOT1	FALSE	2.275347064	Cytoplasm
GRB2	FALSE	1.701114459	Cytoplasm
GRHPR	FALSE	2.535719976	Cytoplasm
GRSF1	FALSE	1.307463946	Cytoplasm
GSN	FALSE	2.437009729	Cytoplasm
GTF2I	FALSE	1.231367631	Cytoplasm
GTPBP4	FALSE	1.624261464	Cytoplasm
HADH	FALSE	2.416833484	Cytoplasm
HAGH	FALSE	2.497096971	Cytoplasm
HARS	FALSE	1.833389382	Cytoplasm
HCFC1	FALSE	1.721893016	Cytoplasm
HDAC1	FALSE	1.542339841	Cytoplasm
HDAC7	FALSE	2.061405353	Cytoplasm
HECTD1	FALSE	1.590429405	Cytoplasm
HERC2	FALSE	1.547017413	Cytoplasm
HEXIM1	FALSE	1.174612142	Cytoplasm
HMGB3	FALSE	1.639984248	Cytoplasm
HMGN1	FALSE	1.91892109	Cytoplasm
HNRNPA1	TRUE	2.008446864	Cytoplasm
HNRNPA2B1	FALSE	1.830684883	Cytoplasm
HNRNPA3	TRUE	2.120119659	Cytoplasm
HNRNPAB	FALSE	1.718451863	Cytoplasm
HNRNPK	TRUE	1.721588054	Cytoplasm
HSD17B10	FALSE	2.27291788	Cytoplasm
HSD17B11	FALSE	1.805969562	Cytoplasm
HSP90AA1	FALSE	2.23749724	Cytoplasm
HSP90AB1	FALSE	2.262627857	Cytoplasm
HSPA9	TRUE	1.979937427	Cytoplasm
HSPB1	TRUE	2.40590957	Cytoplasm
HSPD1	TRUE	2.347316352	Cytoplasm
HSPH1	TRUE	1.899598923	Cytoplasm
HTATIP2	FALSE	1.828872481	Cytoplasm
HUWE1	TRUE	1.815325333	Cytoplasm
IARS	FALSE	2.0840702	Cytoplasm
IK	FALSE	1.250017239	Cytoplasm
ILF3	FALSE	1.843298198	Cytoplasm
IMPDH2	TRUE	2.424055529	Cytoplasm
INTS3	FALSE	1.604026145	Cytoplasm
IPO5	FALSE	1.967224943	Cytoplasm
IQGAP1	FALSE	1.782683987	Cytoplasm
IQGAP2	FALSE	2.33748422	Cytoplasm
IRF2BP2	FALSE	1.07878296	Cytoplasm
ISCU	FALSE	1.558132328	Cytoplasm
ISG20	FALSE	1.570215928	Cytoplasm
ISOC1	FALSE	2.461193033	Cytoplasm
ISOC2	FALSE	2.618493674	Cytoplasm
ITCH	FALSE	1.709219064	Cytoplasm
ITGB1	FALSE	1.654388341	Cytoplasm
ITSN2	FALSE	1.731161512	Cytoplasm
JUP	FALSE	1.543900498	Cytoplasm
KHDRBS1	FALSE	1.834204456	Cytoplasm
KIF13B	FALSE	1.787694208	Cytoplasm
KPNB1	TRUE	1.919517397	Cytoplasm
KRR1	FALSE	1.632011633	Cytoplasm
KRT18	FALSE	1.842855644	Cytoplasm
LAMP1	FALSE	1.55419226	Cytoplasm
LARP1	FALSE	1.587884872	Cytoplasm
LASP1	FALSE	2.003145899	Cytoplasm
LGALS1	FALSE	1.704292112	Cytoplasm
LGALS8	FALSE	1.309172214	Cytoplasm
LGMN	FALSE	1.419897949	Cytoplasm
LMO7	FALSE	1.603977505	Cytoplasm
LRRC8A	FALSE	1.327726652	Cytoplasm
LRRFIP1	FALSE	1.743842805	Cytoplasm
LYAR	FALSE	2.051001941	Cytoplasm
LYPLA1	FALSE	2.335644417	Cytoplasm
LYPLAL1	FALSE	2.226240207	Cytoplasm
MACF1	FALSE	1.599490065	Cytoplasm
MICAL1	FALSE	1.528903851	Cytoplasm
MLX	FALSE	1.627002085	Cytoplasm
MLYCD	FALSE	2.410869985	Cytoplasm
MPP5	FALSE	1.519178034	Cytoplasm
MRE11A	FALSE	2.028487883	Cytoplasm
MRPS27	FALSE	1.793682147	Cytoplasm
MRTO4	FALSE	1.975365166	Cytoplasm
MSN	FALSE	1.893101221	Cytoplasm
MTDH	FALSE	2.012607367	Cytoplasm
MTOR	FALSE	1.712384499	Cytoplasm
MVP	FALSE	1.469011559	Cytoplasm
MYBBP1A	FALSE	1.811843006	Cytoplasm
MYH9	TRUE	1.97183228	Cytoplasm
MYO1B	FALSE	1.661007691	Cytoplasm
MYO1C	FALSE	1.629975037	Cytoplasm
MYO1E	FALSE	1.778136774	Cytoplasm
MYO6	TRUE	1.633261359	Cytoplasm
NAA10	FALSE	2.051233583	Cytoplasm
NACA	FALSE	1.685284818	Cytoplasm
NAGA	FALSE	2.031495314	Cytoplasm
NAP1L4	FALSE	1.906025106	Cytoplasm
NASP	FALSE	2.254869389	Cytoplasm
NDRG1	FALSE	1.808848775	Cytoplasm
NELFB	FALSE	1.847112829	Cytoplasm
NF2	FALSE	1.623192415	Cytoplasm
NIFK	FALSE	1.510873288	Cytoplasm
NME1	FALSE	2.021073472	Cytoplasm
NMT1	FALSE	1.729383502	Cytoplasm
NOLC1	FALSE	1.558006173	Cytoplasm
NOP56	FALSE	2.060168812	Cytoplasm
NOSIP	FALSE	1.450125887	Cytoplasm
NPEPPS	FALSE	2.197514876	Cytoplasm
NPM1	TRUE	1.944783613	Cytoplasm
NSUN2	FALSE	1.80406102	Cytoplasm
NUDC	FALSE	1.854840229	Cytoplasm
NUDT21	FALSE	1.889214835	Cytoplasm
NUFIP2	FALSE	1.452782788	Cytoplasm
NUP62	FALSE	2.125801582	Cytoplasm
NXF1	FALSE	1.699837726	Cytoplasm
OCRL	FALSE	1.733108952	Cytoplasm
OLA1	FALSE	2.481836611	Cytoplasm
OPTN	FALSE	1.460401652	Cytoplasm
PA2G4	FALSE	2.076063064	Cytoplasm
PABPC1	FALSE	1.962286447	Cytoplasm
PABPC4	FALSE	2.087962336	Cytoplasm
PABPN1	FALSE	1.699503858	Cytoplasm
PACSIN2	FALSE	2.014850125	Cytoplasm
PACSIN3	FALSE	2.249653211	Cytoplasm
PAF1	FALSE	1.33278172	Cytoplasm
PAK2	FALSE	2.034925103	Cytoplasm
PALMD	FALSE	1.515277604	Cytoplasm
PARK7	FALSE	2.35569092	Cytoplasm
PARP14	FALSE	1.130783915	Cytoplasm
PARP4	FALSE	1.288238044	Cytoplasm
PAWR	FALSE	1.713028282	Cytoplasm
PCBP1	FALSE	1.876523818	Cytoplasm
PCBP2	TRUE	1.819073195	Cytoplasm
PCM1	FALSE	1.479316124	Cytoplasm
PCMT1	FALSE	2.356847751	Cytoplasm
PDCD10	FALSE	1.938121773	Cytoplasm
PDCD5	FALSE	1.718019795	Cytoplasm
PDCD6	FALSE	2.181154456	Cytoplasm
PEF1	TRUE	2.059415725	Cytoplasm
PELP1	FALSE	2.251079483	Cytoplasm
PEX19	FALSE	1.582415658	Cytoplasm
PFDN1	FALSE	2.086815245	Cytoplasm
PFDN2	FALSE	2.182391824	Cytoplasm
PFDN5	FALSE	2.071591153	Cytoplasm
PFDN6	FALSE	1.95160462	Cytoplasm
PFN1	TRUE	2.485798769	Cytoplasm
PGAM1	FALSE	2.537618266	Cytoplasm
PHB	FALSE	2.441930675	Cytoplasm
PHB2	FALSE	2.469304235	Cytoplasm
PI4KA	TRUE	1.871175818	Cytoplasm
PIK3C2A	FALSE	1.426104428	Cytoplasm
PLIN3	FALSE	1.805296916	Cytoplasm
PLS3	FALSE	1.863013389	Cytoplasm
PML	TRUE	1.906313488	Cytoplasm
PNPT1	FALSE	2.12133164	Cytoplasm
POGZ	FALSE	1.384183104	Cytoplasm
POLDIP3	FALSE	1.309385276	Cytoplasm
POLR2A	FALSE	1.182899468	Cytoplasm
PPA1	FALSE	2.483348334	Cytoplasm
PPFIA1	FALSE	1.684661376	Cytoplasm
PPIC	FALSE	1.567684958	Cytoplasm
PPP1R12C	FALSE	1.818305089	Cytoplasm
PPP3CA	FALSE	2.144732953	Cytoplasm
PPP4R2	FALSE	1.373141971	Cytoplasm
PRDX2	FALSE	2.41511781	Cytoplasm
PRDX3	FALSE	2.278127995	Cytoplasm
PRDX5	FALSE	2.246227678	Cytoplasm
PRDX6	FALSE	2.632778592	Cytoplasm
PRKAA1	FALSE	2.729065523	Cytoplasm
PRKACA	FALSE	1.74807944	Cytoplasm
PRKAR1A	FALSE	1.591420805	Cytoplasm
PRKAR2A	FALSE	2.113866509	Cytoplasm
PRKCA	FALSE	1.95607474	Cytoplasm
PRKRA	FALSE	1.760509183	Cytoplasm
PRMT5	FALSE	2.516375376	Cytoplasm
PRPF19	FALSE	1.929498113	Cytoplasm
PSMA3	FALSE	2.242669362	Cytoplasm
PSMC2	FALSE	2.339861691	Cytoplasm
PSMC5	FALSE	2.375616982	Cytoplasm
PSMD10	FALSE	2.844172006	Cytoplasm
PSME1	FALSE	2.1810872	Cytoplasm
PSME3	FALSE	1.541273383	Cytoplasm
PSPC1	FALSE	2.055573261	Cytoplasm
PTGR1	FALSE	2.354287116	Cytoplasm
PTP4A1	FALSE	1.386926807	Cytoplasm
PTRF	FALSE	1.788875116	Cytoplasm
PURA	FALSE	2.253270142	Cytoplasm
PVR	FALSE	1.512991068	Cytoplasm
PYGB	FALSE	2.107976095	Cytoplasm
PYGL	FALSE	2.560825686	Cytoplasm
QARS	FALSE	1.911328096	Cytoplasm
QKI	FALSE	1.428215812	Cytoplasm
RAB5A	FALSE	1.814234274	Cytoplasm
RAC1	FALSE	1.854582323	Cytoplasm
RAN	TRUE	2.263463263	Cytoplasm
RANBP2	FALSE	1.47364752	Cytoplasm
RANBP6	FALSE	1.584274672	Cytoplasm
RANGAP1	FALSE	1.689495326	Cytoplasm
RARS	FALSE	2.120379771	Cytoplasm
RBM14	FALSE	2.026512836	Cytoplasm
RBM25	FALSE	1.784652948	Cytoplasm
RBM27	FALSE	1.604970845	Cytoplasm
RBM42	FALSE	1.267066076	Cytoplasm
RBM8A	FALSE	1.66996737	Cytoplasm
RCC1	FALSE	2.16218341	Cytoplasm
RFC1	FALSE	1.262439224	Cytoplasm
RFTN1	FALSE	1.62647895	Cytoplasm
RMDN1	FALSE	1.789771027	Cytoplasm
RNF213	FALSE	1.431460263	Cytoplasm
RNPS1	FALSE	1.898129812	Cytoplasm
RP2	FALSE	1.721897136	Cytoplasm
RPL11	FALSE	1.9781691	Cytoplasm
RPL13A	FALSE	2.029525813	Cytoplasm
RPL22	FALSE	2.068545769	Cytoplasm
RPL23	FALSE	2.02776739	Cytoplasm
RPL23A	FALSE	1.943358468	Cytoplasm
RPL24	FALSE	1.869463477	Cytoplasm
RPL26	FALSE	2.040214545	Cytoplasm
RPL3	FALSE	2.058114618	Cytoplasm
RPL36	FALSE	2.138452701	Cytoplasm
RPL4	FALSE	1.878562006	Cytoplasm
RPL5	FALSE	2.116956235	Cytoplasm
RPL7	FALSE	1.988161936	Cytoplasm
RPL7A	FALSE	1.925611146	Cytoplasm
RPLP0	FALSE	2.019436179	Cytoplasm
RPS11	FALSE	2.00636334	Cytoplasm
RPS15A	FALSE	2.197112323	Cytoplasm
RPS19	FALSE	1.990551953	Cytoplasm
RPS27A	TRUE	2.072648706	Cytoplasm
RPS3	FALSE	2.19139931	Cytoplasm
RPS3A	FALSE	2.153907809	Cytoplasm
RPS9	FALSE	2.185574733	Cytoplasm
RPSA	FALSE	2.268665711	Cytoplasm
RPTOR	FALSE	2.198360126	Cytoplasm
RRAGC	FALSE	1.844331144	Cytoplasm
RTCB	TRUE	1.889604202	Cytoplasm
S100A11	TRUE	1.662025523	Cytoplasm
S100A6	FALSE	1.789446737	Cytoplasm
SAFB2	FALSE	1.70699073	Cytoplasm
SARS	TRUE	2.68354637	Cytoplasm
SARS2	FALSE	2.245941815	Cytoplasm
SART1	FALSE	1.510410948	Cytoplasm
SART3	FALSE	1.997868908	Cytoplasm
SBDS	FALSE	2.073905222	Cytoplasm
SCYL1	FALSE	2.036177601	Cytoplasm
SDCBP	FALSE	1.407169876	Cytoplasm
SDF4	FALSE	1.31758284	Cytoplasm
SEC23IP	FALSE	2.137468051	Cytoplasm
SEC31A	FALSE	1.99735143	Cytoplasm
Sep-10	FALSE	1.915436772	Cytoplasm
Sep-11	FALSE	2.025604852	Cytoplasm
Sep-02	FALSE	1.934914871	Cytoplasm
Sep-09	FALSE	1.892080683	Cytoplasm
SERBP1	FALSE	1.698631122	Cytoplasm
SERPINB6	FALSE	2.322377473	Cytoplasm
SET	TRUE	1.891598779	Cytoplasm
SFPQ	FALSE	1.932605657	Cytoplasm
SH3BP4	FALSE	1.363969045	Cytoplasm
SH3GL1	FALSE	2.005427201	Cytoplasm
SHMT2	FALSE	2.154445276	Cytoplasm
SIRT2	FALSE	1.772097899	Cytoplasm
SKP1	FALSE	1.622519684	Cytoplasm
SLC30A1	FALSE	1.39966507	Cytoplasm
SLC4A1AP	FALSE	1.679159787	Cytoplasm
SLC9A3R1	FALSE	1.670037007	Cytoplasm
SMARCC1	FALSE	1.412779641	Cytoplasm
SMNDC1	FALSE	1.301192826	Cytoplasm
SMU1	FALSE	1.497731108	Cytoplasm
SNAP23	FALSE	1.560892538	Cytoplasm
SNAP29	FALSE	1.595727637	Cytoplasm
SND1	FALSE	1.865172106	Cytoplasm
SNRNP70	FALSE	1.849956575	Cytoplasm
SNTB2	FALSE	1.773804723	Cytoplasm
SNX1	FALSE	1.979557479	Cytoplasm
SNX3	FALSE	1.854102513	Cytoplasm
SNX6	FALSE	2.110353983	Cytoplasm
SNX9	FALSE	2.219435195	Cytoplasm
SOD1	FALSE	2.68438031	Cytoplasm
SP100	FALSE	1.511248159	Cytoplasm
SPTBN1	FALSE	1.683317262	Cytoplasm
SQSTM1	FALSE	1.422080731	Cytoplasm
SRC	FALSE	1.791009557	Cytoplasm
SRP14	FALSE	1.284577354	Cytoplasm
SRP54	FALSE	1.665430885	Cytoplasm
SRPRB	FALSE	1.919284726	Cytoplasm
SRRT	FALSE	1.904028135	Cytoplasm
SRSF1	FALSE	1.804824082	Cytoplasm
SRSF10	FALSE	1.825682464	Cytoplasm
SRSF3	TRUE	2.000928397	Cytoplasm
SRSF7	FALSE	2.058860481	Cytoplasm
SSB	FALSE	1.955877683	Cytoplasm
ST13	FALSE	1.990427658	Cytoplasm
STAT3	FALSE	1.910821767	Cytoplasm
STAU1	FALSE	1.329011216	Cytoplasm
STRAP	FALSE	1.899705623	Cytoplasm
STUB1	FALSE	1.664510351	Cytoplasm
SUMO1	FALSE	1.385096617	Cytoplasm
SVIL	FALSE	1.884987838	Cytoplasm
SYMPK	FALSE	1.48827567	Cytoplasm
SYNE1	FALSE	1.49203363	Cytoplasm
TALDO1	FALSE	2.338848775	Cytoplasm
TARDBP	FALSE	1.755520418	Cytoplasm
TAX1BP3	FALSE	1.641860639	Cytoplasm
TBCA	FALSE	1.985426474	Cytoplasm
TBCD	FALSE	1.895458459	Cytoplasm
TBK1	FALSE	1.79742336	Cytoplasm
TFG	FALSE	2.040159118	Cytoplasm
THOC1	FALSE	1.878426999	Cytoplasm
THOC5	TRUE	1.856991562	Cytoplasm
TIAL1	FALSE	1.667957002	Cytoplasm
TJP1	FALSE	1.558348509	Cytoplasm
TMBIM6	FALSE	1.490070904	Cytoplasm
TMPO	FALSE	2.049460307	Cytoplasm
TNKS1BP1	FALSE	1.584133259	Cytoplasm
TNPO1	FALSE	1.969751289	Cytoplasm
TNS1	FALSE	1.462510301	Cytoplasm
TOLLIP	FALSE	1.926607368	Cytoplasm
TOM1	FALSE	1.818113675	Cytoplasm
TP53BP1	FALSE	1.633135032	Cytoplasm
TPD52L2	FALSE	1.747574929	Cytoplasm
TPR	FALSE	1.742536608	Cytoplasm
TPT1	FALSE	2.430192809	Cytoplasm
TRIP12	FALSE	1.253434935	Cytoplasm
TSG101	FALSE	1.848072057	Cytoplasm
TTC37	FALSE	1.752674457	Cytoplasm
TUBB	TRUE	2.378560504	Cytoplasm
TUBB2A	FALSE	2.035981762	Cytoplasm
TUBG1	FALSE	2.187868863	Cytoplasm
TWF2	FALSE	1.93117045	Cytoplasm
TXLNA	FALSE	1.38748771	Cytoplasm
TXN	TRUE	2.362198696	Cytoplasm
TXNL1	FALSE	1.964099275	Cytoplasm
UBA1	FALSE	2.314932675	Cytoplasm
UBAP2	FALSE	1.346988301	Cytoplasm
UBAP2L	FALSE	1.545016252	Cytoplasm
UBE4A	FALSE	1.70999036	Cytoplasm
UBQLN1	FALSE	1.666555418	Cytoplasm
UBQLN2	FALSE	1.776257948	Cytoplasm
UFL1	FALSE	1.908822672	Cytoplasm
UFM1	FALSE	2.180019727	Cytoplasm
UFSP2	FALSE	2.02152833	Cytoplasm
UGP2	FALSE	2.302097048	Cytoplasm
UPF1	FALSE	1.709227547	Cytoplasm
UPF2	FALSE	1.735666753	Cytoplasm
USP10	FALSE	1.72249407	Cytoplasm
UTP11L	FALSE	1.307164307	Cytoplasm
UTP15	FALSE	1.743400001	Cytoplasm
UTRN	FALSE	1.695538586	Cytoplasm
VAMP7	FALSE	1.567526282	Cytoplasm
VAMP8	FALSE	1.308062604	Cytoplasm
VAPB	FALSE	1.921506999	Cytoplasm
VCP	TRUE	1.872986177	Cytoplasm
VIM	TRUE	2.136357447	Cytoplasm
VPS13C	TRUE	1.772648039	Cytoplasm
VPS28	FALSE	1.72821576	Cytoplasm
VRK2	FALSE	1.48799339	Cytoplasm
WDR11	FALSE	1.818717332	Cytoplasm
WDR61	FALSE	1.938767323	Cytoplasm
XPC	FALSE	1.547787008	Cytoplasm
XPO5	FALSE	1.883967888	Cytoplasm
YWHAB	TRUE	1.943536558	Cytoplasm
YWHAE	TRUE	2.205681988	Cytoplasm
YWHAH	FALSE	1.967058651	Cytoplasm
YWHAQ	FALSE	2.312625811	Cytoplasm
YWHAZ	FALSE	2.011834661	Cytoplasm
ZC3H14	FALSE	1.30839365	Cytoplasm
ZC3HAV1	FALSE	1.672882575	Cytoplasm
ZFR	FALSE	1.441349447	Cytoplasm
ZNF207	FALSE	1.546758523	Cytoplasm
ZNF638	FALSE	1.392204356	Cytoplasm
AARS2	FALSE	2.081597513	Mitochondrion
AASS	FALSE	2.265693789	Mitochondrion
ABCB6	FALSE	1.757392232	Mitochondrion
ABCD3	FALSE	2.050006404	Mitochondrion
ABCE1	FALSE	2.212449967	Mitochondrion
ABHD10	FALSE	2.423813364	Mitochondrion
ACAA2	FALSE	2.353044461	Mitochondrion
ACAD9	FALSE	1.931343434	Mitochondrion
ACADM	FALSE	2.394864765	Mitochondrion
ACADSB	FALSE	2.599152997	Mitochondrion
ACADVL	FALSE	1.7873223	Mitochondrion
ACAT1	FALSE	2.521550598	Mitochondrion
ACBD3	FALSE	1.740824375	Mitochondrion
ACO2	FALSE	1.835953605	Mitochondrion
ACOT13	FALSE	2.598049825	Mitochondrion
ACOT9	FALSE	1.863305012	Mitochondrion
ACSL1	FALSE	1.945623663	Mitochondrion
AFG3L2	FALSE	2.189953277	Mitochondrion
AGK	FALSE	2.134663105	Mitochondrion
AGPS	FALSE	1.838760964	Mitochondrion
AIFM1	FALSE	2.265829211	Mitochondrion
AK3	FALSE	2.300261701	Mitochondrion
AKAP8	FALSE	1.538843827	Mitochondrion
ALDH18A1	FALSE	1.628996517	Mitochondrion
ALDH1B1	FALSE	2.164053804	Mitochondrion
ALDH6A1	FALSE	2.525472409	Mitochondrion
ALDH7A1	FALSE	2.599330578	Mitochondrion
ANXA6	FALSE	2.484010688	Mitochondrion
APEX1	FALSE	2.093365644	Mitochondrion
APOA1BP	FALSE	2.135546068	Mitochondrion
APOOL	FALSE	2.311583288	Mitochondrion
ARMC10	FALSE	2.123766733	Mitochondrion
ARSB	FALSE	2.1737761	Mitochondrion
ATP5A1	FALSE	2.282875774	Mitochondrion
ATP5B	FALSE	2.358940369	Mitochondrion
ATP5C1	FALSE	2.359032528	Mitochondrion
ATP5D	FALSE	2.269878205	Mitochondrion
ATP5F1	FALSE	2.330034107	Mitochondrion
ATP5H	FALSE	2.331121462	Mitochondrion
ATP5I	FALSE	2.293231031	Mitochondrion
ATP5J	FALSE	2.0477498	Mitochondrion
ATP5L	FALSE	2.36130561	Mitochondrion
ATP5O	FALSE	2.25196777	Mitochondrion
ATPAF1	FALSE	1.820211315	Mitochondrion
ATPIF1	FALSE	1.937304704	Mitochondrion
BAX	FALSE	2.213407509	Mitochondrion
BCAP31	FALSE	1.915077821	Mitochondrion
BCAT2	FALSE	1.587171971	Mitochondrion
BCKDHA	FALSE	2.131666774	Mitochondrion
BCL2L13	FALSE	1.973813405	Mitochondrion
BCS1L	FALSE	2.289390487	Mitochondrion
BPHL	FALSE	2.389955959	Mitochondrion
BRI3BP	FALSE	2.081757641	Mitochondrion
BSG	FALSE	1.763087163	Mitochondrion
C1QBP	FALSE	2.213703654	Mitochondrion
C21orf33	FALSE	2.362058152	Mitochondrion
CAPN1	FALSE	1.934117014	Mitochondrion
CAT	FALSE	2.365302621	Mitochondrion
CCDC58	FALSE	2.177257943	Mitochondrion
CD3EAP	FALSE	1.707523338	Mitochondrion
CECR5	FALSE	2.178385502	Mitochondrion
CHCHD1	FALSE	1.382026053	Mitochondrion
CHCHD3	FALSE	2.353520976	Mitochondrion
CISD1	FALSE	2.096242424	Mitochondrion
CLIC1	FALSE	2.252644325	Mitochondrion
CLIC4	FALSE	1.971602838	Mitochondrion
CLPP	FALSE	2.040226422	Mitochondrion
CLPX	FALSE	1.505075328	Mitochondrion
CLU	FALSE	1.761544468	Mitochondrion
CMC1	FALSE	1.837957558	Mitochondrion
COA3	FALSE	1.970500294	Mitochondrion
COA6	FALSE	1.95868331	Mitochondrion
COQ6	FALSE	1.916817025	Mitochondrion
COQ9	FALSE	2.056197595	Mitochondrion
COX19	FALSE	1.706905453	Mitochondrion
COX20	FALSE	2.457776715	Mitochondrion
COX4I1	FALSE	2.164480746	Mitochondrion
COX5B	FALSE	2.267371223	Mitochondrion
COX7A2L	FALSE	2.062493612	Mitochondrion
COX7C	FALSE	2.348812866	Mitochondrion
CPNE3	FALSE	1.870439022	Mitochondrion
CPOX	FALSE	2.154916726	Mitochondrion
CPT1A	FALSE	2.513894492	Mitochondrion
CPT2	FALSE	2.039384372	Mitochondrion
CRAT	FALSE	2.021513865	Mitochondrion
CS	FALSE	1.97827869	Mitochondrion
CYB5R1	FALSE	2.154396582	Mitochondrion
CYB5R3	FALSE	1.977529272	Mitochondrion
CYCS	FALSE	1.967060994	Mitochondrion
CYP27A1	FALSE	1.702602841	Mitochondrion
DAP3	FALSE	1.653395844	Mitochondrion
DARS2	FALSE	1.933983052	Mitochondrion
DCAF8	FALSE	1.53347972	Mitochondrion
DDX6	FALSE	1.571970727	Mitochondrion
DECR1	FALSE	2.352167076	Mitochondrion
DHRS4	FALSE	2.364084558	Mitochondrion
DHX29	FALSE	1.688459868	Mitochondrion
DHX30	FALSE	1.509417599	Mitochondrion
DIABLO	FALSE	2.094904159	Mitochondrion
DLAT	FALSE	1.919977145	Mitochondrion
DLD	FALSE	2.144130347	Mitochondrion
DLST	FALSE	2.26244041	Mitochondrion
DNAJA1	FALSE	1.670491698	Mitochondrion
DNAJA3	FALSE	2.06338403	Mitochondrion
DNAJC11	FALSE	2.202282564	Mitochondrion
DNAJC5	FALSE	1.94713216	Mitochondrion
DNM1L	FALSE	2.181590652	Mitochondrion
DUT	FALSE	2.30100828	Mitochondrion
DYNLL1	FALSE	1.604879164	Mitochondrion
EARS2	FALSE	2.017356852	Mitochondrion
ECH1	FALSE	2.397807963	Mitochondrion
ECHDC1	FALSE	2.15530111	Mitochondrion
ECHS1	FALSE	2.427811384	Mitochondrion
ECI1	FALSE	2.255965617	Mitochondrion
ECI2	FALSE	2.185600227	Mitochondrion
ECSIT	FALSE	1.895798109	Mitochondrion
ELAC2	FALSE	1.382107136	Mitochondrion
EMC8	FALSE	2.197030939	Mitochondrion
ENY2	FALSE	1.791251923	Mitochondrion
ERAL1	FALSE	1.144932081	Mitochondrion
ETFA	FALSE	2.084803196	Mitochondrion
ETFB	FALSE	2.172202893	Mitochondrion
ETHE1	FALSE	2.23840243	Mitochondrion
FAHD1	FALSE	2.269754541	Mitochondrion
FAM162A	FALSE	2.095343732	Mitochondrion
FDX1	FALSE	1.823793638	Mitochondrion
FDXR	FALSE	2.19455874	Mitochondrion
FECH	FALSE	2.04170053	Mitochondrion
FH	FALSE	2.343310103	Mitochondrion
FIS1	FALSE	1.968627689	Mitochondrion
FKBP8	FALSE	1.475307914	Mitochondrion
FOXRED1	FALSE	1.734399743	Mitochondrion
FUNDC2	FALSE	1.864775019	Mitochondrion
GADD45GIP1	FALSE	1.786247291	Mitochondrion
GARS	FALSE	2.206083434	Mitochondrion
GBF1	FALSE	1.558774549	Mitochondrion
GCAT	FALSE	2.20310091	Mitochondrion
GCDH	FALSE	2.475515018	Mitochondrion
GCSH	FALSE	2.484370317	Mitochondrion
GFM1	FALSE	1.650152043	Mitochondrion
GHITM	FALSE	1.54990404	Mitochondrion
GLRX5	FALSE	2.105109768	Mitochondrion
GLS	FALSE	1.851756584	Mitochondrion
GLUD1	FALSE	2.600779652	Mitochondrion
GNB2L1	FALSE	1.941859127	Mitochondrion
GNPAT	FALSE	1.697347057	Mitochondrion
GOLPH3	FALSE	1.721002257	Mitochondrion
GOT2	FALSE	2.410454977	Mitochondrion
GPX4	FALSE	2.670475467	Mitochondrion
GRPEL1	FALSE	2.060694064	Mitochondrion
GRSF1	FALSE	1.307463946	Mitochondrion
GTF3C4	FALSE	1.767938376	Mitochondrion
HADH	FALSE	2.416833484	Mitochondrion
HADHA	TRUE	2.141987213	Mitochondrion
HADHB	TRUE	2.487823228	Mitochondrion
HARS	FALSE	1.833389382	Mitochondrion
HAX1	FALSE	1.895665595	Mitochondrion
HCCS	FALSE	1.606596309	Mitochondrion
HEATR1	FALSE	1.635197139	Mitochondrion
HIGD1A	FALSE	1.667695716	Mitochondrion
HINT2	FALSE	2.497248336	Mitochondrion
HIP1R	FALSE	1.612195572	Mitochondrion
HMGCL	FALSE	2.341353396	Mitochondrion
HSD17B10	FALSE	2.27291788	Mitochondrion
HSDL2	FALSE	2.169721446	Mitochondrion
HSP90AB1	FALSE	2.262627857	Mitochondrion
HSPA5	FALSE	2.338370822	Mitochondrion
HSPA9	TRUE	1.979937427	Mitochondrion
HSPD1	TRUE	2.347316352	Mitochondrion
HSPE1	FALSE	2.242364991	Mitochondrion
IARS2	FALSE	2.082102884	Mitochondrion
ICT1	FALSE	1.663644397	Mitochondrion
IDH2	FALSE	1.98896898	Mitochondrion
IDH3A	FALSE	2.058610105	Mitochondrion
IDH3B	FALSE	1.683474815	Mitochondrion
ILF3	FALSE	1.843298198	Mitochondrion
ISCU	FALSE	1.558132328	Mitochondrion
KARS	FALSE	1.9708836	Mitochondrion
KIAA0391	FALSE	1.345824457	Mitochondrion
LACTB	TRUE	2.246118037	Mitochondrion
LETM1	FALSE	2.03083239	Mitochondrion
LIG3	FALSE	1.8051541	Mitochondrion
LONP1	FALSE	2.058443107	Mitochondrion
LRPPRC	FALSE	1.719381013	Mitochondrion
Mar-02	FALSE	2.564399726	Mitochondrion
Mar-05	FALSE	1.77586156	Mitochondrion
MARK2	FALSE	1.496001979	Mitochondrion
MAVS	FALSE	1.727524991	Mitochondrion
MCAT	FALSE	1.842687231	Mitochondrion
MCCC1	FALSE	2.144614678	Mitochondrion
MCCC2	FALSE	2.378663121	Mitochondrion
MCU	FALSE	1.91960625	Mitochondrion
MDH1	FALSE	2.354195866	Mitochondrion
MDH2	FALSE	2.021005202	Mitochondrion
ME2	FALSE	1.875006249	Mitochondrion
MECP2	FALSE	2.106836587	Mitochondrion
MFN1	FALSE	1.459430185	Mitochondrion
MFN2	FALSE	1.673145369	Mitochondrion
MGST1	FALSE	2.092703104	Mitochondrion
MICU1	FALSE	1.418649251	Mitochondrion
MIPEP	FALSE	1.652657227	Mitochondrion
MLYCD	FALSE	2.410869985	Mitochondrion
MRPL1	FALSE	1.759112348	Mitochondrion
MRPL11	FALSE	1.864647518	Mitochondrion
MRPL12	FALSE	1.773961882	Mitochondrion
MRPL14	FALSE	1.701352079	Mitochondrion
MRPL15	FALSE	1.868397543	Mitochondrion
MRPL19	FALSE	1.623951865	Mitochondrion
MRPL20	FALSE	1.745367607	Mitochondrion
MRPL22	FALSE	1.607551522	Mitochondrion
MRPL28	FALSE	1.730790348	Mitochondrion
MRPL41	FALSE	1.68352432	Mitochondrion
MRPL44	FALSE	1.639825027	Mitochondrion
MRPL47	FALSE	1.872695163	Mitochondrion
MRPL9	FALSE	1.825033192	Mitochondrion
MRPS15	FALSE	1.842481304	Mitochondrion
MRPS2	FALSE	1.960965202	Mitochondrion
MRPS22	FALSE	1.942154448	Mitochondrion
MRPS25	FALSE	1.929086691	Mitochondrion
MRPS27	FALSE	1.793682147	Mitochondrion
MRPS31	FALSE	1.811249834	Mitochondrion
MRPS33	FALSE	1.941471678	Mitochondrion
MRPS34	FALSE	2.216196262	Mitochondrion
MRPS36	FALSE	1.826541257	Mitochondrion
MRPS5	FALSE	1.796383507	Mitochondrion
MRPS9	FALSE	1.868168158	Mitochondrion
MRRF	FALSE	1.921009801	Mitochondrion
MSRA	FALSE	2.319111267	Mitochondrion
MTCH1	FALSE	2.332740341	Mitochondrion
MTCH2	FALSE	2.307786896	Mitochondrion
MTHFD1L	FALSE	1.941851679	Mitochondrion
MTIF2	FALSE	1.810474472	Mitochondrion
MUT	FALSE	2.22848762	Mitochondrion
NAPG	FALSE	1.669526073	Mitochondrion
NCBP1	FALSE	1.72647862	Mitochondrion
NDUFA10	FALSE	1.95045005	Mitochondrion
NDUFA11	FALSE	2.201694746	Mitochondrion
NDUFA12	FALSE	2.168021384	Mitochondrion
NDUFA4	FALSE	1.640178219	Mitochondrion
NDUFA7	FALSE	2.037874507	Mitochondrion
NDUFA8	FALSE	2.524723829	Mitochondrion
NDUFA9	FALSE	2.077357002	Mitochondrion
NDUFAB1	FALSE	2.259034526	Mitochondrion
NDUFAF2	FALSE	2.075822414	Mitochondrion
NDUFAF4	FALSE	1.853631299	Mitochondrion
NDUFB11	FALSE	2.159139907	Mitochondrion
NDUFB6	FALSE	2.105826849	Mitochondrion
NDUFB9	FALSE	2.505587445	Mitochondrion
NDUFS1	FALSE	1.947737524	Mitochondrion
NDUFS2	FALSE	1.898681311	Mitochondrion
NDUFS3	FALSE	2.129554557	Mitochondrion
NDUFS4	FALSE	1.970755869	Mitochondrion
NDUFS5	FALSE	2.551031971	Mitochondrion
NDUFS8	FALSE	2.105392654	Mitochondrion
NDUFV1	FALSE	2.048612691	Mitochondrion
NDUFV2	FALSE	1.947068388	Mitochondrion
NFS1	FALSE	1.707544629	Mitochondrion
NFU1	FALSE	1.791648551	Mitochondrion
NGDN	FALSE	1.777738475	Mitochondrion
NIPSNAP1	FALSE	2.561393599	Mitochondrion
NIPSNAP3A	FALSE	2.162217788	Mitochondrion
NMT1	FALSE	1.729383502	Mitochondrion
NNT	FALSE	2.415028466	Mitochondrion
NOC3L	FALSE	1.887113519	Mitochondrion
NOL6	FALSE	1.706077387	Mitochondrion
NOL7	FALSE	1.065579715	Mitochondrion
NUDT9	FALSE	1.560558176	Mitochondrion
OAT	FALSE	2.164948858	Mitochondrion
OGDH	FALSE	1.868667945	Mitochondrion
OGT	FALSE	1.536034195	Mitochondrion
OPA1	FALSE	1.898771789	Mitochondrion
OXA1L	FALSE	1.581318057	Mitochondrion
P4HA1	FALSE	1.840896143	Mitochondrion
PARK7	FALSE	2.35569092	Mitochondrion
PARP1	FALSE	1.642157735	Mitochondrion
PCK2	FALSE	2.297555896	Mitochondrion
PDHA1	FALSE	1.868544522	Mitochondrion
PDHB	FALSE	1.836279798	Mitochondrion
PFDN2	FALSE	2.182391824	Mitochondrion
PGAM5	FALSE	2.396919957	Mitochondrion
PHB	FALSE	2.441930675	Mitochondrion
PHB2	FALSE	2.469304235	Mitochondrion
PITRM1	FALSE	1.710802552	Mitochondrion
PMPCA	FALSE	1.794474104	Mitochondrion
PMPCB	FALSE	1.602287936	Mitochondrion
PNPT1	FALSE	2.12133164	Mitochondrion
POLDIP2	FALSE	1.622954491	Mitochondrion
PON2	FALSE	1.90351593	Mitochondrion
POR	FALSE	1.883351926	Mitochondrion
PPIF	FALSE	2.091454154	Mitochondrion
PPP2R1A	FALSE	1.985893303	Mitochondrion
PPP3CA	FALSE	2.144732953	Mitochondrion
PRDX3	FALSE	2.278127995	Mitochondrion
PRDX5	FALSE	2.246227678	Mitochondrion
PRKACA	FALSE	1.74807944	Mitochondrion
PRKCA	FALSE	1.95607474	Mitochondrion
PRODH2	FALSE	1.913723806	Mitochondrion
PTCD3	FALSE	1.892091819	Mitochondrion
PTGES2	FALSE	2.111841971	Mitochondrion
PTRF	FALSE	1.788875116	Mitochondrion
PTRH2	FALSE	1.955196908	Mitochondrion
PUS1	FALSE	1.899809563	Mitochondrion
PYCR2	FALSE	1.350848635	Mitochondrion
RAB32	FALSE	1.662512291	Mitochondrion
REXO2	FALSE	2.185709268	Mitochondrion
RHOT1	FALSE	1.974889176	Mitochondrion
RMDN3	FALSE	1.996314619	Mitochondrion
SAMM50	FALSE	2.454756468	Mitochondrion
SARS2	FALSE	2.245941815	Mitochondrion
SCCPDH	FALSE	2.332490976	Mitochondrion
SCO2	FALSE	2.049239349	Mitochondrion
SCP2	FALSE	1.901387477	Mitochondrion
SDHA	FALSE	2.203200205	Mitochondrion
SDHB	FALSE	2.315572585	Mitochondrion
SDHD	FALSE	2.392362752	Mitochondrion
SFXN3	FALSE	1.860200209	Mitochondrion
SHMT2	FALSE	2.154445276	Mitochondrion
SIRT2	FALSE	1.772097899	Mitochondrion
SLC25A10	FALSE	2.347040064	Mitochondrion
SLC25A11	FALSE	2.497318817	Mitochondrion
SLC25A12	FALSE	2.73422599	Mitochondrion
SLC25A13	FALSE	2.750787935	Mitochondrion
SLC25A24	FALSE	1.739860987	Mitochondrion
SLC25A3	FALSE	2.166774867	Mitochondrion
SLC25A4	FALSE	2.233265239	Mitochondrion
SLC25A5	FALSE	2.158312726	Mitochondrion
SLC25A6	FALSE	2.029152363	Mitochondrion
SLC35F6	FALSE	2.147435154	Mitochondrion
SLC44A1	FALSE	1.470079572	Mitochondrion
SLIRP	FALSE	1.796837882	Mitochondrion
SOD1	FALSE	2.68438031	Mitochondrion
SOD2	FALSE	1.853771196	Mitochondrion
SRC	FALSE	1.791009557	Mitochondrion
SSBP1	FALSE	2.127755752	Mitochondrion
STOM	FALSE	1.709274202	Mitochondrion
SUCLA2	FALSE	1.994413945	Mitochondrion
SUCLG1	FALSE	2.053184122	Mitochondrion
SUCLG2	FALSE	2.05819249	Mitochondrion
SUPV3L1	FALSE	1.952155301	Mitochondrion
SYNJ2BP	FALSE	2.116084483	Mitochondrion
TACO1	FALSE	1.90990354	Mitochondrion
TARS2	FALSE	2.035811829	Mitochondrion
TFAM	FALSE	2.363752022	Mitochondrion
TGM2	FALSE	2.03894586	Mitochondrion
TIMM13	FALSE	1.904820996	Mitochondrion
TIMM44	FALSE	2.06103759	Mitochondrion
TIMM50	FALSE	1.979609827	Mitochondrion
TIMM8A	FALSE	2.1591098	Mitochondrion
TIMM9	FALSE	2.307540963	Mitochondrion
TIMMDC1	FALSE	1.596805947	Mitochondrion
TMEM126A	FALSE	2.470160487	Mitochondrion
TOMM22	FALSE	2.060695952	Mitochondrion
TOMM40	FALSE	2.243680329	Mitochondrion
TOMM5	FALSE	1.853330061	Mitochondrion
TOMM70A	FALSE	1.978858145	Mitochondrion
TRAP1	FALSE	1.990762729	Mitochondrion
TRMT10C	FALSE	1.802664283	Mitochondrion
TSFM	FALSE	1.871371502	Mitochondrion
TST	FALSE	2.379264716	Mitochondrion
TUFM	FALSE	1.886400473	Mitochondrion
TXN2	FALSE	2.030158323	Mitochondrion
TXNRD2	TRUE	2.428716165	Mitochondrion
UBA1	FALSE	2.314932675	Mitochondrion
UCHL5	FALSE	2.013667072	Mitochondrion
UQCC2	FALSE	1.839672839	Mitochondrion
UQCRC1	FALSE	2.346164152	Mitochondrion
UQCRC2	FALSE	2.321731991	Mitochondrion
UQCRFS1	FALSE	2.387999902	Mitochondrion
USMG5	FALSE	2.007764842	Mitochondrion
VDAC1	FALSE	2.176865061	Mitochondrion
VDAC2	FALSE	2.099022487	Mitochondrion
VDAC3	FALSE	2.217956147	Mitochondrion
XPC	FALSE	1.547787008	Mitochondrion
YARS2	FALSE	2.036299457	Mitochondrion
YME1L1	FALSE	1.648686829	Mitochondrion
YWHAB	TRUE	1.943536558	Mitochondrion
YWHAE	TRUE	2.205681988	Mitochondrion
YWHAH	FALSE	1.967058651	Mitochondrion
YWHAQ	FALSE	2.312625811	Mitochondrion
YWHAZ	FALSE	2.011834661	Mitochondrion
AATF	FALSE	1.573219827	Nucleus
ABI1	FALSE	2.099551162	Nucleus
ACAD9	FALSE	1.931343434	Nucleus
ACADM	FALSE	2.394864765	Nucleus
ACADVL	FALSE	1.7873223	Nucleus
ACBD5	FALSE	1.698057027	Nucleus
ACIN1	FALSE	1.494738828	Nucleus
ACOT13	FALSE	2.598049825	Nucleus
ACOX1	FALSE	1.739113284	Nucleus
ACTN4	FALSE	1.913079698	Nucleus
ADAM10	FALSE	1.364091131	Nucleus
ADAR	FALSE	1.541672832	Nucleus
ADD1	FALSE	1.581648197	Nucleus
ADI1	FALSE	2.785984343	Nucleus
ADK	FALSE	3.150261246	Nucleus
ADNP	FALSE	1.292001181	Nucleus
AGL	FALSE	2.51775985	Nucleus
AHCTF1	FALSE	1.337888352	Nucleus
AHNAK	TRUE	1.496341431	Nucleus
AIFM1	FALSE	2.265829211	Nucleus
AIMP1	TRUE	2.191122514	Nucleus
AIMP2	FALSE	2.231828805	Nucleus
AKAP13	FALSE	1.510993817	Nucleus
AKAP8	FALSE	1.538843827	Nucleus
AKAP8L	FALSE	1.431789807	Nucleus
AKR1C3	FALSE	2.387325745	Nucleus
ALDH7A1	FALSE	2.599330578	Nucleus
ALDOA	FALSE	1.727402976	Nucleus
ALG2	FALSE	2.544354584	Nucleus
ANP32A	FALSE	2.079018355	Nucleus
ANP32B	FALSE	2.132523837	Nucleus
ANXA1	TRUE	1.973102442	Nucleus
ANXA2	TRUE	1.71600752	Nucleus
ANXA4	FALSE	2.27862215	Nucleus
ANXA7	FALSE	2.421055778	Nucleus
APEX1	FALSE	2.093365644	Nucleus
API5	FALSE	1.547645505	Nucleus
APOA1	FALSE	1.586052546	Nucleus
AQR	FALSE	1.606993675	Nucleus
ARMC1	FALSE	1.891582056	Nucleus
ARMCX3	FALSE	1.591426368	Nucleus
ASCC3	FALSE	1.67050561	Nucleus
ASNA1	FALSE	1.886871271	Nucleus
ATAD1	FALSE	1.790359065	Nucleus
ATM	FALSE	1.574395922	Nucleus
ATP2B1	FALSE	1.985076023	Nucleus
ATP5B	FALSE	2.358940369	Nucleus
ATP5F1	FALSE	2.330034107	Nucleus
ATP5O	FALSE	2.25196777	Nucleus
ATRX	FALSE	1.239236896	Nucleus
BAG3	FALSE	1.530635056	Nucleus
BAG6	FALSE	1.720014514	Nucleus
BANF1	FALSE	1.758033336	Nucleus
BAX	FALSE	2.213407509	Nucleus
BCCIP	FALSE	1.78066648	Nucleus
BCL2L13	FALSE	1.973813405	Nucleus
BCLAF1	FALSE	1.729010815	Nucleus
BIN1	FALSE	2.008659777	Nucleus
BMS1	FALSE	1.536267974	Nucleus
BRD4	FALSE	1.386463293	Nucleus
BRIX1	FALSE	1.970330602	Nucleus
BTF3	FALSE	1.419856659	Nucleus
BYSL	FALSE	1.650399813	Nucleus
C14orf166	FALSE	1.850725859	Nucleus
C1QBP	FALSE	2.213703654	Nucleus
CALR	FALSE	2.209064401	Nucleus
CAMK1	FALSE	2.489162246	Nucleus
CAMK2D	FALSE	2.025631464	Nucleus
CAND1	FALSE	2.411474075	Nucleus
CAPN2	FALSE	2.04469064	Nucleus
CBS	FALSE	2.625594856	Nucleus
CBX3	FALSE	1.554985559	Nucleus
CBX5	FALSE	1.448103144	Nucleus
CC2D1A	FALSE	1.646903416	Nucleus
CCAR2	FALSE	1.699915736	Nucleus
CCDC134	FALSE	1.955054845	Nucleus
CCDC86	FALSE	1.455004834	Nucleus
CD3EAP	FALSE	1.707523338	Nucleus
CDC40	FALSE	1.211414245	Nucleus
CDC5L	FALSE	1.396870328	Nucleus
CDC73	FALSE	1.388873502	Nucleus
CDK5RAP3	FALSE	1.929807063	Nucleus
CEBPZ	FALSE	1.632953056	Nucleus
CELF1	FALSE	1.568043236	Nucleus
CFL1	FALSE	2.028113538	Nucleus
CHAMP1	FALSE	1.398764385	Nucleus
CHCHD3	FALSE	2.353520976	Nucleus
CHD4	FALSE	1.363564976	Nucleus
CHID1	FALSE	2.026294194	Nucleus
CHMP4A	FALSE	1.879715039	Nucleus
CHMP4B	FALSE	1.684508743	Nucleus
CHMP5	FALSE	1.858359714	Nucleus
CHP1	FALSE	1.745593916	Nucleus
CIRBP	FALSE	1.448010273	Nucleus
CLCC1	FALSE	1.75513898	Nucleus
CLIC1	FALSE	2.252644325	Nucleus
CLU	FALSE	1.761544468	Nucleus
CMAS	FALSE	2.048865015	Nucleus
CNBP	FALSE	1.643857172	Nucleus
CNOT1	FALSE	1.804088296	Nucleus
CNOT11	FALSE	1.746902631	Nucleus
CNP	FALSE	1.861447782	Nucleus
COPS5	FALSE	2.17117922	Nucleus
COX4I1	FALSE	2.164480746	Nucleus
CPNE3	FALSE	1.870439022	Nucleus
CPSF6	FALSE	1.720696669	Nucleus
CPSF7	FALSE	1.828118302	Nucleus
CRNKL1	FALSE	1.434041683	Nucleus
CS	FALSE	1.97827869	Nucleus
CSE1L	TRUE	2.412263096	Nucleus
CSTF3	FALSE	1.868744332	Nucleus
CTBP1	FALSE	1.991474173	Nucleus
CTCF	FALSE	1.46339274	Nucleus
CTDP1	FALSE	1.902652758	Nucleus
CTNNA2	FALSE	1.331417173	Nucleus
CTNNB1	FALSE	1.583402833	Nucleus
CTNNBL1	FALSE	1.515847362	Nucleus
CTNND1	FALSE	1.66807826	Nucleus
CTSL	FALSE	1.576531384	Nucleus
CYCS	FALSE	1.967060994	Nucleus
DARS2	FALSE	1.933983052	Nucleus
DCAF8	FALSE	1.53347972	Nucleus
DCTN4	FALSE	1.936501176	Nucleus
DDB1	FALSE	1.739489275	Nucleus
DDX1	FALSE	1.829081743	Nucleus
DDX17	FALSE	1.635755096	Nucleus
DDX21	FALSE	1.469741038	Nucleus
DDX23	FALSE	1.65382492	Nucleus
DDX39A	FALSE	1.665172769	Nucleus
DDX39B	TRUE	1.926931226	Nucleus
DDX3X	FALSE	1.446521634	Nucleus
DDX41	FALSE	1.276047993	Nucleus
DDX42	FALSE	1.461836047	Nucleus
DDX46	FALSE	1.870769565	Nucleus
DDX5	FALSE	1.255007022	Nucleus
DDX54	FALSE	1.54273831	Nucleus
DDX6	FALSE	1.571970727	Nucleus
DECR1	FALSE	2.352167076	Nucleus
DEK	TRUE	1.938359587	Nucleus
DHRS4	FALSE	2.364084558	Nucleus
DHX15	FALSE	1.759093441	Nucleus
DHX16	FALSE	1.553227451	Nucleus
DHX38	FALSE	1.45088776	Nucleus
DHX9	TRUE	1.786843664	Nucleus
DIDO1	FALSE	1.470807261	Nucleus
DIMT1	FALSE	1.328542688	Nucleus
DKC1	FALSE	2.247294304	Nucleus
DLD	FALSE	2.144130347	Nucleus
DLST	FALSE	2.26244041	Nucleus
DNAJA1	FALSE	1.670491698	Nucleus
DNAJA3	FALSE	2.06338403	Nucleus
DNAJB1	FALSE	2.19379501	Nucleus
DNAJC8	FALSE	1.599779396	Nucleus
DNM2	FALSE	1.929694743	Nucleus
DNTTIP2	FALSE	1.175903024	Nucleus
DPM1	FALSE	1.929237506	Nucleus
DUT	FALSE	2.30100828	Nucleus
DYNLL1	FALSE	1.604879164	Nucleus
EBNA1BP2	FALSE	1.607974793	Nucleus
ECSIT	FALSE	1.895798109	Nucleus
EDF1	FALSE	1.209032197	Nucleus
EEF1E1	TRUE	2.216267534	Nucleus
EEF1G	TRUE	2.142675668	Nucleus
EEF2	FALSE	2.224692301	Nucleus
EEFSEC	FALSE	2.023334783	Nucleus
EHD2	FALSE	1.484797924	Nucleus
EHD4	TRUE	1.798536706	Nucleus
EIF2AK2	FALSE	1.740729711	Nucleus
EIF2B5	FALSE	2.395841648	Nucleus
EIF2S1	FALSE	2.066843788	Nucleus
EIF3A	FALSE	1.720026927	Nucleus
EIF3E	FALSE	1.915331229	Nucleus
EIF4G1	FALSE	1.530347	Nucleus
EIF5A	FALSE	2.243986256	Nucleus
EIF6	FALSE	2.069564505	Nucleus
ELAC2	FALSE	1.382107136	Nucleus
ELAVL1	FALSE	1.655868051	Nucleus
EMC2	FALSE	2.259182801	Nucleus
EMC8	FALSE	2.197030939	Nucleus
ENO1	TRUE	2.357485081	Nucleus
EPB41	FALSE	1.670060217	Nucleus
EPB41L2	FALSE	1.84979703	Nucleus
EPN1	FALSE	1.671570841	Nucleus
ERBB2IP	FALSE	1.401340218	Nucleus
ERCC3	FALSE	1.875258099	Nucleus
ERGIC2	FALSE	1.918850421	Nucleus
ETV6	FALSE	1.345305101	Nucleus
EXD2	FALSE	1.526500815	Nucleus
EXOSC10	FALSE	1.335187009	Nucleus
EXOSC5	FALSE	2.029085351	Nucleus
FAM114A1	FALSE	2.037201324	Nucleus
FAM120A	FALSE	1.766999938	Nucleus
FBL	TRUE	2.267868388	Nucleus
FERMT2	FALSE	2.198592488	Nucleus
FGF2	FALSE	1.825273536	Nucleus
FILIP1L	FALSE	1.264120977	Nucleus
FKBP3	FALSE	1.865556992	Nucleus
FLNA	TRUE	1.819086369	Nucleus
FTH1	FALSE	1.648833085	Nucleus
FTSJ3	FALSE	1.69004538	Nucleus
FUBP1	FALSE	1.822916331	Nucleus
FUBP3	FALSE	1.742709424	Nucleus
FUNDC2	FALSE	1.864775019	Nucleus
G3BP1	FALSE	1.661902563	Nucleus
GADD45GIP1	FALSE	1.786247291	Nucleus
GAPDH	TRUE	2.733907931	Nucleus
GAR1	FALSE	2.034923099	Nucleus
GATAD2A	FALSE	1.243310948	Nucleus
GGH	FALSE	2.058981824	Nucleus
GLRX	FALSE	2.493740982	Nucleus
GLRX3	TRUE	2.105259755	Nucleus
GLRX5	FALSE	2.105109768	Nucleus
GNA13	FALSE	1.842206582	Nucleus
GNAI3	FALSE	1.747524446	Nucleus
GNB2L1	FALSE	1.941859127	Nucleus
GNL2	FALSE	1.273140224	Nucleus
GNL3	FALSE	1.531242545	Nucleus
GOLGA3	FALSE	1.714052997	Nucleus
GOT1	FALSE	2.275347064	Nucleus
GPX4	FALSE	2.670475467	Nucleus
GRB2	FALSE	1.701114459	Nucleus
GRPEL1	FALSE	2.060694064	Nucleus
GTF2E2	FALSE	1.385552654	Nucleus
GTF2I	FALSE	1.231367631	Nucleus
GTF3C1	FALSE	1.227796753	Nucleus
GTF3C4	FALSE	1.767938376	Nucleus
GTPBP4	FALSE	1.624261464	Nucleus
H1F0	FALSE	1.901850481	Nucleus
H1FX	FALSE	1.188689486	Nucleus
H2AFY	FALSE	1.783084935	Nucleus
HCFC1	FALSE	1.721893016	Nucleus
HDAC1	FALSE	1.542339841	Nucleus
HDAC7	FALSE	2.061405353	Nucleus
HDGFRP2	FALSE	1.669409867	Nucleus
HDLBP	TRUE	1.497275286	Nucleus
HERC2	FALSE	1.547017413	Nucleus
HEXIM1	FALSE	1.174612142	Nucleus
HIST1H1B	FALSE	2.257056681	Nucleus
HIST1H1C	FALSE	1.253713488	Nucleus
HIST1H1E	FALSE	1.961243068	Nucleus
HIST1H4A	TRUE	2.806421144	Nucleus
HMGB1	FALSE	2.241384586	Nucleus
HMGB3	FALSE	1.639984248	Nucleus
HMGN1	FALSE	1.91892109	Nucleus
HMGN5	FALSE	1.676098905	Nucleus
HMOX1	TRUE	1.749048009	Nucleus
HNRNPA0	FALSE	1.539013335	Nucleus
HNRNPA1	TRUE	2.008446864	Nucleus
HNRNPA2B1	FALSE	1.830684883	Nucleus
HNRNPA3	TRUE	2.120119659	Nucleus
HNRNPAB	FALSE	1.718451863	Nucleus
HNRNPC	FALSE	1.720989872	Nucleus
HNRNPD	FALSE	2.257625784	Nucleus
HNRNPDL	FALSE	2.190270052	Nucleus
HNRNPF	FALSE	1.76305344	Nucleus
HNRNPH1	TRUE	1.804320067	Nucleus
HNRNPH2	FALSE	1.831882566	Nucleus
HNRNPH3	TRUE	2.058146908	Nucleus
HNRNPK	TRUE	1.721588054	Nucleus
HNRNPL	TRUE	1.693124321	Nucleus
HNRNPU	TRUE	1.768412387	Nucleus
HNRNPUL1	FALSE	1.827259393	Nucleus
HNRNPUL2	FALSE	1.805320714	Nucleus
HP1BP3	FALSE	1.677319457	Nucleus
HSP90AA1	FALSE	2.23749724	Nucleus
HSP90AB1	FALSE	2.262627857	Nucleus
HSP90B1	FALSE	2.579906439	Nucleus
HSPA5	FALSE	2.338370822	Nucleus
HSPA8	TRUE	1.892100171	Nucleus
HSPB1	TRUE	2.40590957	Nucleus
HTATIP2	FALSE	1.828872481	Nucleus
HTATSF1	TRUE	1.5977555	Nucleus
HUWE1	TRUE	1.815325333	Nucleus
IDH3A	FALSE	2.058610105	Nucleus
IDH3B	FALSE	1.683474815	Nucleus
IFI35	FALSE	1.74435558	Nucleus
IK	FALSE	1.250017239	Nucleus
ILF2	FALSE	2.010751405	Nucleus
ILF3	FALSE	1.843298198	Nucleus
IMPAD1	FALSE	1.735547005	Nucleus
IMPDH2	TRUE	2.424055529	Nucleus
INTS12	FALSE	1.296687124	Nucleus
INTS3	FALSE	1.604026145	Nucleus
IPO5	FALSE	1.967224943	Nucleus
IQGAP1	FALSE	1.782683987	Nucleus
IRF2BP2	FALSE	1.07878296	Nucleus
ISCU	FALSE	1.558132328	Nucleus
ISG20	FALSE	1.570215928	Nucleus
ISOC2	FALSE	2.618493674	Nucleus
ITGA2	FALSE	1.700552293	Nucleus
ITPR2	FALSE	2.021986841	Nucleus
IWS1	FALSE	1.494891712	Nucleus
JUP	FALSE	1.543900498	Nucleus
KARS	FALSE	1.9708836	Nucleus
KHDRBS1	FALSE	1.834204456	Nucleus
KHDRBS3	FALSE	1.84568704	Nucleus
KIAA0391	FALSE	1.345824457	Nucleus
KPNA4	FALSE	1.708246637	Nucleus
KRR1	FALSE	1.632011633	Nucleus
LAMA5	FALSE	1.498537982	Nucleus
LAP3	FALSE	2.298063427	Nucleus
LDHA	FALSE	2.044116234	Nucleus
LGALS1	FALSE	1.704292112	Nucleus
LIG3	FALSE	1.8051541	Nucleus
LMNA	TRUE	1.916901173	Nucleus
LMO7	FALSE	1.603977505	Nucleus
LONP1	FALSE	2.058443107	Nucleus
LPP	FALSE	2.01466332	Nucleus
LRPPRC	FALSE	1.719381013	Nucleus
LRRFIP1	FALSE	1.743842805	Nucleus
LSG1	FALSE	1.588137195	Nucleus
LSM3	FALSE	2.547919856	Nucleus
LUZP1	FALSE	1.695766151	Nucleus
LYAR	FALSE	2.051001941	Nucleus
MAGED2	FALSE	1.548475409	Nucleus
MANF	FALSE	2.214790882	Nucleus
MAP1S	FALSE	1.90753228	Nucleus
MCAM	FALSE	1.676803312	Nucleus
MDH2	FALSE	2.021005202	Nucleus
MDN1	FALSE	1.523947964	Nucleus
MECP2	FALSE	2.106836587	Nucleus
MED1	FALSE	1.531127507	Nucleus
MED12	FALSE	1.367821652	Nucleus
MFAP1	FALSE	1.310863174	Nucleus
MGST1	FALSE	2.092703104	Nucleus
MLX	FALSE	1.627002085	Nucleus
MORC2	FALSE	1.205041879	Nucleus
MRE11A	FALSE	2.028487883	Nucleus
MRPL19	FALSE	1.623951865	Nucleus
MRPL44	FALSE	1.639825027	Nucleus
MRPS15	FALSE	1.842481304	Nucleus
MSN	FALSE	1.893101221	Nucleus
MTCH2	FALSE	2.307786896	Nucleus
MTDH	FALSE	2.012607367	Nucleus
MTOR	FALSE	1.712384499	Nucleus
MVP	FALSE	1.469011559	Nucleus
MYBBP1A	FALSE	1.811843006	Nucleus
MYH9	TRUE	1.97183228	Nucleus
MYO6	TRUE	1.633261359	Nucleus
NAA10	FALSE	2.051233583	Nucleus
NACA	FALSE	1.685284818	Nucleus
NAP1L4	FALSE	1.906025106	Nucleus
NASP	FALSE	2.254869389	Nucleus
NAT10	FALSE	1.796366155	Nucleus
NCBP1	FALSE	1.72647862	Nucleus
NCL	FALSE	1.843979844	Nucleus
NCOA5	FALSE	1.760433793	Nucleus
NCOR1	FALSE	1.242317764	Nucleus
NCOR2	FALSE	1.164991929	Nucleus
NDRG1	FALSE	1.808848775	Nucleus
NDUFA9	FALSE	2.077357002	Nucleus
NEK9	FALSE	1.895985769	Nucleus
NF2	FALSE	1.623192415	Nucleus
NFIC	FALSE	1.475874489	Nucleus
NFS1	FALSE	1.707544629	Nucleus
NFU1	FALSE	1.791648551	Nucleus
NGDN	FALSE	1.777738475	Nucleus
NIP7	FALSE	1.949419284	Nucleus
NIPSNAP3A	FALSE	2.162217788	Nucleus
NKRF	FALSE	1.779931822	Nucleus
NME1	FALSE	2.021073472	Nucleus
NOC2L	FALSE	1.81278639	Nucleus
NOC3L	FALSE	1.887113519	Nucleus
NOC4L	FALSE	1.654648136	Nucleus
NOL6	FALSE	1.706077387	Nucleus
NOL7	FALSE	1.065579715	Nucleus
NONO	TRUE	1.704780902	Nucleus
NOP14	FALSE	1.366058557	Nucleus
NOP16	TRUE	1.6198235	Nucleus
NOP58	FALSE	2.346528026	Nucleus
NOSIP	FALSE	1.450125887	Nucleus
NPEPPS	FALSE	2.197514876	Nucleus
NPLOC4	FALSE	1.869935411	Nucleus
NPM1	TRUE	1.944783613	Nucleus
NUCB1	FALSE	1.431918342	Nucleus
NUDT21	FALSE	1.889214835	Nucleus
NUFIP2	FALSE	1.452782788	Nucleus
NUMA1	FALSE	1.348285388	Nucleus
NUMB	FALSE	1.692820491	Nucleus
NUP214	FALSE	2.036782548	Nucleus
NUP62	FALSE	2.125801582	Nucleus
NXF1	FALSE	1.699837726	Nucleus
OCRL	FALSE	1.733108952	Nucleus
OGDH	FALSE	1.868667945	Nucleus
OGT	FALSE	1.536034195	Nucleus
OPTN	FALSE	1.460401652	Nucleus
PA2G4	FALSE	2.076063064	Nucleus
PABPC1	FALSE	1.962286447	Nucleus
PABPC4	FALSE	2.087962336	Nucleus
PABPN1	FALSE	1.699503858	Nucleus
PAK2	FALSE	2.034925103	Nucleus
PARK7	FALSE	2.35569092	Nucleus
PARP1	FALSE	1.642157735	Nucleus
PARP14	FALSE	1.130783915	Nucleus
PARP4	FALSE	1.288238044	Nucleus
PAWR	FALSE	1.713028282	Nucleus
PAXBP1	FALSE	2.061919697	Nucleus
PBXIP1	FALSE	1.697046168	Nucleus
PCBP2	TRUE	1.819073195	Nucleus
PCNA	FALSE	2.142816354	Nucleus
PCNP	FALSE	1.873881276	Nucleus
PDCD11	FALSE	1.707778758	Nucleus
PDCD5	FALSE	1.718019795	Nucleus
PDCD6	FALSE	2.181154456	Nucleus
PDHA1	FALSE	1.868544522	Nucleus
PDHB	FALSE	1.836279798	Nucleus
PDIA3	FALSE	2.333838064	Nucleus
PDLIM7	FALSE	1.693111115	Nucleus
PDS5A	FALSE	1.371861803	Nucleus
PDS5B	FALSE	1.67967768	Nucleus
PELP1	FALSE	2.251079483	Nucleus
PEPD	FALSE	1.785746131	Nucleus
PES1	FALSE	1.600994664	Nucleus
PEX14	FALSE	2.200189529	Nucleus
PEX19	FALSE	1.582415658	Nucleus
PFDN2	FALSE	2.182391824	Nucleus
PFDN5	FALSE	2.071591153	Nucleus
PFN1	TRUE	2.485798769	Nucleus
PGAM1	FALSE	2.537618266	Nucleus
PHAX	FALSE	1.32819606	Nucleus
PHB	FALSE	2.441930675	Nucleus
PHB2	FALSE	2.469304235	Nucleus
PHF6	FALSE	1.550815171	Nucleus
PICALM	FALSE	1.435111433	Nucleus
PIK3C2A	FALSE	1.426104428	Nucleus
PLIN2	FALSE	1.385257626	Nucleus
PLRG1	FALSE	1.205921278	Nucleus
PML	TRUE	1.906313488	Nucleus
PNO1	FALSE	1.422721126	Nucleus
PNPT1	FALSE	2.12133164	Nucleus
POGZ	FALSE	1.384183104	Nucleus
POLD1	FALSE	1.886905081	Nucleus
POLDIP2	FALSE	1.622954491	Nucleus
POLR1E	FALSE	1.463004089	Nucleus
POLR2A	FALSE	1.182899468	Nucleus
POLR2B	FALSE	1.703037607	Nucleus
POLR2E	FALSE	1.488480208	Nucleus
POLR2L	FALSE	1.426128849	Nucleus
PON2	FALSE	1.90351593	Nucleus
PPAN	FALSE	1.766747363	Nucleus
PPIA	TRUE	2.322909481	Nucleus
PPIB	FALSE	2.189514175	Nucleus
PPIG	FALSE	1.748036773	Nucleus
PPIL1	FALSE	2.311288599	Nucleus
PPP1R10	FALSE	1.343182032	Nucleus
PPP2R1A	FALSE	1.985893303	Nucleus
PPP4R2	FALSE	1.373141971	Nucleus
PPT1	FALSE	1.922572364	Nucleus
PRDX4	FALSE	2.045768782	Nucleus
PRDX5	FALSE	2.246227678	Nucleus
PRDX6	FALSE	2.632778592	Nucleus
PRKAA1	FALSE	2.729065523	Nucleus
PRKACA	FALSE	1.74807944	Nucleus
PRKDC	FALSE	1.930363128	Nucleus
PRMT5	FALSE	2.516375376	Nucleus
PRPF19	FALSE	1.929498113	Nucleus
PRPF3	FALSE	1.723886469	Nucleus
PRPF31	FALSE	1.560803002	Nucleus
PRPF4	FALSE	1.706871337	Nucleus
PRPF6	FALSE	1.459196408	Nucleus
PRPF8	FALSE	1.720671882	Nucleus
PSMA1	FALSE	2.140801768	Nucleus
PSMA2	FALSE	2.128143916	Nucleus
PSMA3	FALSE	2.242669362	Nucleus
PSMA4	FALSE	2.13856951	Nucleus
PSMA5	FALSE	2.238581737	Nucleus
PSMA6	FALSE	2.160138258	Nucleus
PSMA7	FALSE	2.238023509	Nucleus
PSMB1	FALSE	2.041536768	Nucleus
PSMB2	FALSE	2.124707956	Nucleus
PSMB3	FALSE	2.048531139	Nucleus
PSMB4	FALSE	2.039299085	Nucleus
PSMB5	FALSE	2.040012597	Nucleus
PSMB6	FALSE	2.323420215	Nucleus
PSMB7	FALSE	2.123323963	Nucleus
PSMC1	FALSE	2.302365567	Nucleus
PSMC2	FALSE	2.339861691	Nucleus
PSMC4	FALSE	2.36624827	Nucleus
PSMC5	FALSE	2.375616982	Nucleus
PSMC6	FALSE	2.345154077	Nucleus
PSMD1	FALSE	2.320111998	Nucleus
PSMD10	FALSE	2.844172006	Nucleus
PSMD11	FALSE	2.327440676	Nucleus
PSMD13	FALSE	2.429571421	Nucleus
PSMD14	FALSE	2.538995759	Nucleus
PSMD2	FALSE	2.390462599	Nucleus
PSMD4	FALSE	1.751960043	Nucleus
PSMD7	FALSE	2.522628085	Nucleus
PSMD8	FALSE	2.368618756	Nucleus
PSME3	FALSE	1.541273383	Nucleus
PSME4	FALSE	1.915787519	Nucleus
PSPC1	FALSE	2.055573261	Nucleus
PTBP3	FALSE	1.761875239	Nucleus
PTGES2	FALSE	2.111841971	Nucleus
PTP4A1	FALSE	1.386926807	Nucleus
PTRF	FALSE	1.788875116	Nucleus
PURA	FALSE	2.253270142	Nucleus
PURB	FALSE	2.267100123	Nucleus
PUS1	FALSE	1.899809563	Nucleus
QKI	FALSE	1.428215812	Nucleus
RAB2A	FALSE	1.834922745	Nucleus
RAD23B	FALSE	1.835424207	Nucleus
RAI14	FALSE	1.704900872	Nucleus
RALY	FALSE	1.686104246	Nucleus
RAN	TRUE	2.263463263	Nucleus
RANBP10	FALSE	1.617225822	Nucleus
RARS	FALSE	2.120379771	Nucleus
RBBP5	FALSE	1.531351165	Nucleus
RBBP7	FALSE	1.544409142	Nucleus
RBM10	FALSE	1.628868943	Nucleus
RBM14	FALSE	2.026512836	Nucleus
RBM34	FALSE	1.399059045	Nucleus
RBM42	FALSE	1.267066076	Nucleus
RBM5	FALSE	1.318365983	Nucleus
RBM7	FALSE	1.562542661	Nucleus
RBM8A	FALSE	1.66996737	Nucleus
RBMX	FALSE	2.022170523	Nucleus
RCC1	FALSE	2.16218341	Nucleus
RDH14	FALSE	2.335886968	Nucleus
REXO2	FALSE	2.185709268	Nucleus
REXO4	FALSE	1.539765903	Nucleus
RFC1	FALSE	1.262439224	Nucleus
RHOC	FALSE	1.497192358	Nucleus
RMDN3	FALSE	1.996314619	Nucleus
RNF20	FALSE	1.536817175	Nucleus
RNMT	FALSE	1.665960715	Nucleus
RNPS1	FALSE	1.898129812	Nucleus
ROCK2	FALSE	2.001287943	Nucleus
RPA1	FALSE	1.860775076	Nucleus
RPF2	FALSE	1.650574624	Nucleus
RPL10	FALSE	2.08541546	Nucleus
RPL10A	FALSE	1.964763892	Nucleus
RPL13	FALSE	2.10021886	Nucleus
RPL13A	FALSE	2.029525813	Nucleus
RPL17	TRUE	1.967304553	Nucleus
RPL18	TRUE	2.117584471	Nucleus
RPL22	FALSE	2.068545769	Nucleus
RPL23A	FALSE	1.943358468	Nucleus
RPL27	FALSE	2.194031215	Nucleus
RPL3	FALSE	2.058114618	Nucleus
RPL30	FALSE	1.993564075	Nucleus
RPL37A	FALSE	1.977430929	Nucleus
RPL4	FALSE	1.878562006	Nucleus
RPL5	FALSE	2.116956235	Nucleus
RPL6	FALSE	1.901659892	Nucleus
RPL7	FALSE	1.988161936	Nucleus
RPL7A	FALSE	1.925611146	Nucleus
RPL9	FALSE	2.029982042	Nucleus
RPLP0	FALSE	2.019436179	Nucleus
RPRD1B	FALSE	1.722485842	Nucleus
RPS13	FALSE	2.170192751	Nucleus
RPS15	FALSE	2.071648235	Nucleus
RPS18	TRUE	2.234540061	Nucleus
RPS2	FALSE	2.166560353	Nucleus
RPS24	FALSE	2.136628626	Nucleus
RPS25	FALSE	2.090526097	Nucleus
RPS27	FALSE	2.052707405	Nucleus
RPS27A	TRUE	2.072648706	Nucleus
RPS27L	FALSE	1.835224326	Nucleus
RPS3	FALSE	2.19139931	Nucleus
RPS3A	FALSE	2.153907809	Nucleus
RPS6	TRUE	2.102167765	Nucleus
RPS7	TRUE	2.07376416	Nucleus
RPS8	FALSE	2.008666162	Nucleus
RPS9	FALSE	2.185574733	Nucleus
RPSA	FALSE	2.268665711	Nucleus
RRAGC	FALSE	1.844331144	Nucleus
RRP1	FALSE	1.858326616	Nucleus
RRP1B	FALSE	1.613498266	Nucleus
RRP8	FALSE	1.546752357	Nucleus
RRS1	FALSE	1.81922797	Nucleus
RTCB	TRUE	1.889604202	Nucleus
RUFY1	FALSE	1.72969518	Nucleus
RUVBL1	FALSE	2.306408942	Nucleus
RUVBL2	FALSE	2.323647015	Nucleus
S100A11	TRUE	1.662025523	Nucleus
S100A6	FALSE	1.789446737	Nucleus
SAFB	FALSE	1.720622304	Nucleus
SAFB2	FALSE	1.70699073	Nucleus
SARNP	FALSE	1.508307465	Nucleus
SARS	TRUE	2.68354637	Nucleus
SART1	FALSE	1.510410948	Nucleus
SART3	FALSE	1.997868908	Nucleus
SBDS	FALSE	2.073905222	Nucleus
SCAF11	FALSE	1.218679896	Nucleus
SCCPDH	FALSE	2.332490976	Nucleus
SCYL1	FALSE	2.036177601	Nucleus
SDAD1	FALSE	1.438035772	Nucleus
SDCBP	FALSE	1.407169876	Nucleus
Sep-02	FALSE	1.934914871	Nucleus
Sep-07	FALSE	1.992765533	Nucleus
SERBP1	FALSE	1.698631122	Nucleus
SET	TRUE	1.891598779	Nucleus
SF1	FALSE	1.518118947	Nucleus
SF3B1	FALSE	1.483658604	Nucleus
SF3B3	FALSE	1.800892273	Nucleus
SF3B5	FALSE	1.733843009	Nucleus
SFPQ	FALSE	1.932605657	Nucleus
SH3BP4	FALSE	1.363969045	Nucleus
SHMT2	FALSE	2.154445276	Nucleus
SIRT2	FALSE	1.772097899	Nucleus
SKIV2L2	FALSE	1.518652103	Nucleus
SKP1	FALSE	1.622519684	Nucleus
SLC25A1	FALSE	2.154574596	Nucleus
SLC25A10	FALSE	2.347040064	Nucleus
SLC25A11	FALSE	2.497318817	Nucleus
SLC25A5	FALSE	2.158312726	Nucleus
SLC25A6	FALSE	2.029152363	Nucleus
SLC3A2	FALSE	1.74699596	Nucleus
SLC9A3R2	FALSE	1.380735697	Nucleus
SLIRP	FALSE	1.796837882	Nucleus
SLTM	FALSE	1.814104362	Nucleus
SMARCA1	FALSE	1.252525367	Nucleus
SMARCA2	FALSE	1.422524182	Nucleus
SMARCA4	FALSE	1.380319802	Nucleus
SMARCA5	FALSE	1.308724443	Nucleus
SMARCB1	FALSE	1.538630279	Nucleus
SMARCC1	FALSE	1.412779641	Nucleus
SMARCE1	FALSE	1.829319858	Nucleus
SMC1A	FALSE	1.699764037	Nucleus
SMC3	FALSE	1.831700245	Nucleus
SMC6	FALSE	1.297585445	Nucleus
SMNDC1	FALSE	1.301192826	Nucleus
SMU1	FALSE	1.497731108	Nucleus
SND1	FALSE	1.865172106	Nucleus
SNRNP200	FALSE	1.621202256	Nucleus
SNRNP70	FALSE	1.849956575	Nucleus
SNRPA1	FALSE	1.731109084	Nucleus
SNRPB2	FALSE	1.704279241	Nucleus
SNRPD1	FALSE	2.33185834	Nucleus
SNRPE	FALSE	2.107153983	Nucleus
SNW1	FALSE	1.415232177	Nucleus
SNX6	FALSE	2.110353983	Nucleus
SOD1	FALSE	2.68438031	Nucleus
SORBS2	FALSE	1.776737495	Nucleus
SP100	FALSE	1.511248159	Nucleus
SP3	FALSE	1.401805349	Nucleus
SPATS2L	FALSE	1.364222571	Nucleus
SPRYD4	FALSE	2.42514442	Nucleus
[truncated: 129 more rows]
