# Supplementary material for: Mapping protein carboxymethylation sites provides insights into their role in proteostasis and cell proliferation
Source: Nat Commun. 2021 Nov 18;12:6743. doi: 10.1038/s41467-021-26982-6 (PMC8602705; doi:10.1038/s41467-021-26982-6)
Supplement: Supplementary file 11 — Source Data [file 41467_2021_26982_MOESM11_ESM.zip › Figure 1/1K/210614_Boxplot_1K_right.csv]

Gene.names	PG.Label.Free.Quant.median.log10	is.CM	Log10Turnover
A2M	6.857343625	FALSE	1.380672435
AARS2	5.803051106	FALSE	2.081597513
AASS	5.694049385	FALSE	2.265693789
AATF	5.854434367	FALSE	1.573219827
ABCA8	6.15252439	FALSE	1.902424464
ABCB6	5.9382063	FALSE	1.757392232
ABCC1	6.808973493	FALSE	1.829988453
ABCD3	6.525119668	FALSE	2.050006404
ABCE1	7.361169125	FALSE	2.212449967
ABCF1	7.095124524	FALSE	1.773965536
ABCF2	7.056972562	FALSE	1.544384344
ABCF3	6.29164497	FALSE	2.267382955
ABHD10	7.024511281	FALSE	2.423813364
ABHD12	6.057814013	FALSE	1.901450148
ABI1	6.584285417	FALSE	2.099551162
ACAA1	6.635124904	FALSE	2.287155404
ACAA2	7.060311524	FALSE	2.353044461
ACACA	6.1329455	FALSE	1.650778482
ACAD9	7.159057561	FALSE	1.931343434
ACADM	7.025942091	FALSE	2.394864765
ACADSB	6.290049978	FALSE	2.599152997
ACADVL	7.298962946	FALSE	1.7873223
ACAT1	7.242665512	FALSE	2.521550598
ACBD3	6.996874564	FALSE	1.740824375
ACBD5	5.921689804	FALSE	1.698057027
ACIN1	6.897115505	FALSE	1.494738828
ACLY	7.35721185	FALSE	1.966962595
ACO2	7.270356896	FALSE	1.835953605
ACOT13	6.696562739	FALSE	2.598049825
ACOT9	7.223768944	FALSE	1.863305012
ACOX1	6.703757586	FALSE	1.739113284
ACOX3	6.088731639	FALSE	1.733409945
ACP2	6.985033275	FALSE	2.07453852
ACSL1	6.045178973	FALSE	1.945623663
ACSL3	6.937793752	FALSE	1.717516559
ACSL4	6.579540095	FALSE	1.156639998
ACTN1	7.887223557	TRUE	1.942697413
ACTN4	7.97075926	FALSE	1.913079698
ACTR1A	7.56150602	FALSE	2.044343735
ACTR2	7.524164112	TRUE	2.075154459
ACTR3	7.694762043	FALSE	1.969026644
ADAM10	6.412916192	FALSE	1.364091131
ADAM9	6.059023736	FALSE	1.415549241
ADAR	6.883445313	FALSE	1.541672832
ADD1	6.473699978	FALSE	1.581648197
ADI1	6.159924647	FALSE	2.785984343
ADK	6.932808261	FALSE	3.150261246
ADNP	5.649194031	FALSE	1.292001181
ADRM1	6.570970194	FALSE	1.941056527
AFG3L2	6.215822529	FALSE	2.189953277
AGFG1	6.633798293	FALSE	1.668465126
AGK	6.810459354	FALSE	2.134663105
AGL	6.0238146	FALSE	2.51775985
AGPS	7.052421894	FALSE	1.838760964
AHCTF1	5.693624913	FALSE	1.337888352
AHCYL1	6.300637759	FALSE	1.612767968
AHNAK	7.67761968	TRUE	1.496341431
AIFM1	6.828601965	FALSE	2.265829211
AIMP1	7.304125554	TRUE	2.191122514
AIMP2	6.966696571	FALSE	2.231828805
AK2	7.081287165	FALSE	2.276995727
AK3	7.221729346	FALSE	2.300261701
AKAP13	5.488256693	FALSE	1.510993817
AKAP2	7.274276917	FALSE	1.390988067
AKAP8	6.013341093	FALSE	1.538843827
AKAP8L	5.710890618	FALSE	1.431789807
AKAP9	5.181971572	FALSE	1.496161346
AKR1C3	6.701208875	FALSE	2.387325745
AKR7A2	7.040116394	FALSE	2.594604673
ALCAM	6.54897302	FALSE	1.584879401
ALDH18A1	7.237462426	FALSE	1.628996517
ALDH1A1	7.703811145	FALSE	2.40562891
ALDH1B1	6.812028968	FALSE	2.164053804
ALDH2	7.429221842	FALSE	2.556370656
ALDH3A2	6.545564276	FALSE	2.086560912
ALDH4A1	6.207791041	FALSE	2.329656142
ALDH6A1	6.190140987	FALSE	2.525472409
ALDH7A1	7.129997945	FALSE	2.599330578
ALDH9A1	7.289172294	FALSE	2.362267536
ALDOA	7.77519022	FALSE	1.727402976
ALG1	5.977700953	FALSE	1.757168192
ALG11	5.411957668	FALSE	1.955504952
ALG2	6.621664433	FALSE	2.544354584
ALG5	6.521212051	FALSE	2.284867065
ALYREF	7.216969857	FALSE	2.043947493
ANAPC1	5.973834393	FALSE	1.894659374
ANKFY1	6.184339737	FALSE	1.833838499
ANO10	6.503422125	FALSE	1.960634856
ANO6	6.463473267	FALSE	1.836267135
ANP32A	7.60760716	FALSE	2.079018355
ANP32B	6.894802848	FALSE	2.132523837
ANPEP	7.565819553	TRUE	1.49945338
ANXA1	7.861244825	TRUE	1.973102442
ANXA11	7.369102536	FALSE	1.732124253
ANXA2	7.998478305	TRUE	1.71600752
ANXA4	7.289844037	FALSE	2.27862215
ANXA5	7.838478051	TRUE	2.594526244
ANXA6	7.480335488	FALSE	2.484010688
ANXA7	7.109332141	FALSE	2.421055778
AP1B1	7.327290873	TRUE	1.804289398
AP1G1	6.89968248	FALSE	1.906870844
AP1M1	7.140878701	FALSE	1.907910942
AP1S1	6.554394114	FALSE	2.31431604
AP2A1	7.192059829	FALSE	1.745866891
AP2A2	6.826824351	FALSE	1.960539745
AP2B1	7.477000866	FALSE	1.930416656
AP2M1	7.309709994	FALSE	1.900604696
AP2S1	6.903405659	FALSE	2.262350217
AP3B1	7.125989759	FALSE	1.88896254
AP3D1	6.954811159	FALSE	1.624565687
APEH	7.045886218	TRUE	2.271296655
APEX1	7.187154377	FALSE	2.093365644
API5	7.285595786	FALSE	1.547645505
APMAP	7.516623282	FALSE	2.126555101
APOA1	6.424751819	FALSE	1.586052546
APOA1BP	6.996379875	FALSE	2.135546068
APOC1	6.8399874	FALSE	1.686238431
APOL2	6.771370096	FALSE	1.678195042
APOOL	5.663482593	FALSE	2.311583288
AQR	5.072070222	FALSE	1.606993675
ARCN1	7.187121635	TRUE	1.989327433
ARF4	7.539519267	FALSE	2.162111656
ARF5	6.846546228	FALSE	2.40745974
ARF6	6.743980022	FALSE	2.547289698
ARFGAP3	6.389378925	FALSE	1.618858372
ARFIP1	6.634085826	FALSE	1.834906867
ARHGAP21	4.910689357	FALSE	1.562096495
ARL1	7.19090221	FALSE	1.924726276
ARL6IP5	7.341714104	FALSE	1.770306961
ARL8A	7.465295463	FALSE	1.918994365
ARL8B	6.525061206	FALSE	1.931920397
ARMC1	5.320093918	FALSE	1.891582056
ARMC10	6.457450566	FALSE	2.123766733
ARMCX3	6.760176049	FALSE	1.591426368
ARPC1A	7.04328111	FALSE	2.430989627
ARPC1B	7.471731285	FALSE	1.709931078
ARPC2	7.604816109	FALSE	2.031648775
ARPC3	7.290048197	FALSE	2.119440656
ARPC4	7.728847582	FALSE	2.389897564
ARPC5	7.393763971	FALSE	1.696124762
ARSA	6.329480459	FALSE	1.741336785
ARSB	6.251625082	FALSE	2.1737761
ASAH1	6.748626172	FALSE	2.182307635
ASCC3	6.184609674	FALSE	1.67050561
ASNA1	7.511600175	FALSE	1.886871271
ASPH	6.773951577	FALSE	2.145312969
ATAD1	6.341893309	FALSE	1.790359065
ATG9A	3.94430966	FALSE	1.278627866
ATL3	7.459120064	FALSE	1.917859837
ATM	4.726257216	FALSE	1.574395922
ATP11A	5.094749854	FALSE	1.51154916
ATP13A1	6.35811567	FALSE	1.740208685
ATP13A3	4.550156413	FALSE	1.367430472
ATP1A1	7.397799535	FALSE	1.812194506
ATP1B1	6.745220131	FALSE	1.866278476
ATP1B3	7.286755814	FALSE	1.764643066
ATP2A2	7.208320135	FALSE	1.921160843
ATP2B1	5.992915912	FALSE	1.985076023
ATP2B4	6.823065402	FALSE	1.884132375
ATP5A1	7.816225287	FALSE	2.282875774
ATP5B	7.921827429	FALSE	2.358940369
ATP5C1	7.433761196	FALSE	2.359032528
ATP5D	6.114686512	FALSE	2.269878205
ATP5F1	7.313325701	FALSE	2.330034107
ATP5H	7.267310446	FALSE	2.331121462
ATP5I	6.929218414	FALSE	2.293231031
ATP5J	7.139666608	FALSE	2.0477498
ATP5L	7.025677561	FALSE	2.36130561
ATP5O	7.584983251	FALSE	2.25196777
ATP6V0A1	6.620271217	FALSE	1.688433171
ATP6V0A2	5.968660973	FALSE	1.70759998
ATP6V0D1	7.035718558	FALSE	1.684988906
ATP6V1A	7.286572887	FALSE	1.894041772
ATP6V1B2	7.412435178	FALSE	1.822295602
ATP6V1C1	7.008476039	FALSE	1.732265061
ATP6V1E1	7.129326163	FALSE	1.634421846
ATP6V1F	6.183013748	FALSE	1.584489532
ATP6V1G1	7.045573506	FALSE	1.583759706
ATP6V1H	6.734747319	FALSE	1.657275814
ATPAF1	5.411167838	FALSE	1.820211315
ATPIF1	7.02840165	FALSE	1.937304704
ATRN	5.920766358	FALSE	1.303163646
ATRX	5.493769265	FALSE	1.239236896
ATXN10	6.652048832	FALSE	1.773541445
ATXN2	6.405893452	FALSE	1.653410314
ATXN2L	6.801522147	FALSE	1.679232511
AUP1	5.82342483	FALSE	1.595727637
BAG3	6.550064085	FALSE	1.530635056
BAG6	6.799976016	FALSE	1.720014514
BAIAP2	7.733840243	FALSE	1.484534722
BANF1	7.903182021	FALSE	1.758033336
BAX	7.351395346	FALSE	2.213407509
BAZ1B	6.269084276	FALSE	1.243843848
BCAM	5.939526216	FALSE	1.302168525
BCAP29	5.892812988	TRUE	1.914419853
BCAP31	7.525328561	FALSE	1.915077821
BCAS2	6.215094157	FALSE	1.589234492
BCAT2	6.519396043	FALSE	1.587171971
BCCIP	6.654975688	FALSE	1.78066648
BCKDHA	5.879993459	FALSE	2.131666774
BCL2L13	6.684612225	FALSE	1.973813405
BCLAF1	7.113716625	FALSE	1.729010815
BCS1L	6.478445858	FALSE	2.289390487
BET1	6.165797143	FALSE	1.876480532
BIN1	6.458933975	FALSE	2.008659777
BMS1	6.02379468	FALSE	1.536267974
BPHL	5.467154412	FALSE	2.389955959
BRD4	5.682869004	FALSE	1.386463293
BRI3BP	5.513232321	FALSE	2.081757641
BRIX1	6.532856382	FALSE	1.970330602
BSG	7.438716902	FALSE	1.763087163
BST2	6.700289556	FALSE	1.270737049
BTF3	7.211812297	FALSE	1.419856659
BUB3	7.101743294	FALSE	1.749558543
BYSL	6.551004984	FALSE	1.650399813
BZW1	7.422398912	FALSE	2.029499439
C14orf166	7.411040176	FALSE	1.850725859
C17orf62	5.981931174	FALSE	2.392137461
C1QBP	7.466892743	FALSE	2.213703654
C21orf33	6.768170002	FALSE	2.362058152
C2orf47	6.631498154	FALSE	1.909133296
C3	6.215964681	FALSE	1.201711123
C4BPA	6.537056081	FALSE	1.517327882
C5	6.894708966	FALSE	1.33598916
CAB39	6.919927615	FALSE	1.835532041
CALM1	7.992781893	FALSE	1.98385848
CALR	7.882042505	FALSE	2.209064401
CALU	7.462105574	FALSE	1.87657287
CAMK1	6.154270102	FALSE	2.489162246
CAMK2D	7.134138045	FALSE	2.025631464
CAND1	7.290492161	FALSE	2.411474075
CANX	7.627834672	FALSE	2.219896122
CAP1	7.391655509	FALSE	1.987733281
CAPN1	7.349841356	FALSE	1.934117014
CAPN2	7.22277472	FALSE	2.04469064
CAPNS1	7.543867044	FALSE	2.069199887
CAPRIN1	7.361455845	FALSE	1.462383022
CAPZA1	7.269583453	TRUE	1.874658631
CAPZA2	7.298554096	FALSE	1.878872077
CAPZB	7.700986176	FALSE	1.858702583
CARHSP1	6.488196439	FALSE	3.175283444
CARS	7.115212309	FALSE	2.05471836
CAST	7.034345251	FALSE	1.662342221
CAT	6.96534768	FALSE	2.365302621
CAV1	7.714338647	FALSE	1.921824284
CBR3	6.528020011	FALSE	3.30127183
CBS	5.121526688	FALSE	2.625594856
CBX3	7.351535033	FALSE	1.554985559
CBX5	6.518989758	FALSE	1.448103144
CC2D1A	5.981660575	FALSE	1.646903416
CCAR1	6.785859174	FALSE	1.665571611
CCAR2	7.052272522	FALSE	1.699915736
CCBL2	6.43009756	FALSE	1.884656617
CCDC124	7.100029007	FALSE	1.682321106
CCDC134	5.957109598	FALSE	1.955054845
CCDC47	7.191984193	FALSE	1.983518038
CCDC51	5.843212309	FALSE	2.302214004
CCDC58	6.646163474	FALSE	2.177257943
CCDC6	6.631299352	FALSE	1.917513387
CCDC86	6.56515836	FALSE	1.455004834
CCPG1	5.543648872	FALSE	1.260142969
CCT2	7.583692206	FALSE	2.314871682
CCT3	7.828864141	TRUE	2.192809899
CCT4	7.645956948	FALSE	2.294821012
CCT5	7.654925175	TRUE	2.255929482
CCT6A	7.761311989	FALSE	2.25533282
CCT7	7.684799642	FALSE	2.220301646
CCT8	7.666499682	FALSE	2.239736057
CD151	6.478626369	FALSE	1.204919976
CD276	6.766879054	FALSE	1.64897442
CD2AP	6.663756221	FALSE	1.710895519
CD3EAP	6.159405205	FALSE	1.707523338
CD46	5.941478064	FALSE	1.413492555
CD47	6.712407574	FALSE	1.869636481
CD55	5.833002706	FALSE	1.24089854
CD59	7.02527657	FALSE	1.514341846
CD63	7.693790462	FALSE	1.425778687
CD81	6.393680035	FALSE	1.219388028
CD9	7.285900221	FALSE	1.665313578
CDC16	5.870275061	FALSE	1.834846523
CDC40	5.596374724	FALSE	1.211414245
CDC42	7.596244019	FALSE	1.604334073
CDC42BPB	6.767451754	FALSE	1.72217718
CDC42EP1	6.366424825	FALSE	1.457207991
CDC5L	6.813266194	FALSE	1.396870328
CDC73	6.352831255	FALSE	1.388873502
CDH2	5.647018215	FALSE	1.542993388
CDIPT	5.804585293	FALSE	1.98621844
CDK5RAP3	6.793792724	FALSE	1.929807063
CDK9	5.895646432	FALSE	1.462480356
CDKN2AIP	5.840043676	FALSE	1.69167371
CEBPZ	6.459939686	FALSE	1.632953056
CECR5	6.220066226	FALSE	2.178385502
CELF1	6.582527083	FALSE	1.568043236
CERS2	6.770986843	FALSE	1.741076714
CETN2	5.601370436	FALSE	1.651544519
CFL1	8.04913484	FALSE	2.028113538
CFL2	7.228297163	FALSE	2.215269989
CGNL1	5.745244102	FALSE	1.16826171
CHAMP1	5.506055352	FALSE	1.398764385
CHCHD1	6.106629052	FALSE	1.382026053
CHCHD3	6.997961727	FALSE	2.353520976
CHD4	6.655869538	FALSE	1.363564976
CHERP	6.037611412	FALSE	1.677474637
CHID1	6.15739904	FALSE	2.026294194
CHMP1A	6.76164756	FALSE	1.696814908
CHMP2A	6.361883776	FALSE	2.023223643
CHMP4A	6.312239364	FALSE	1.879715039
CHMP4B	7.441196786	FALSE	1.684508743
CHMP5	6.056382241	FALSE	1.858359714
CHMP6	6.26659479	FALSE	1.853445712
CHP1	6.736099527	FALSE	1.745593916
CHTOP	7.041066052	FALSE	1.663540744
CIRBP	7.249500912	FALSE	1.448010273
CIRH1A	5.842631079	FALSE	1.537075753
CISD1	6.832890924	FALSE	2.096242424
CISD2	6.251360767	FALSE	2.153788958
CKAP4	7.366853489	FALSE	2.080617469
CKAP5	6.868631451	FALSE	1.708497384
CLASP1	5.947670926	FALSE	1.533352555
CLASP2	5.552312971	FALSE	1.715062746
CLCC1	5.611033039	FALSE	1.75513898
CLCN7	6.577620575	FALSE	1.868788396
CLIC1	7.683960528	FALSE	2.252644325
CLIC4	7.418492703	FALSE	1.971602838
CLINT1	6.630759572	FALSE	1.623254461
CLIP1	6.580457715	FALSE	1.601918823
CLN5	6.137652033	FALSE	1.409527367
CLPP	6.900614551	FALSE	2.040226422
CLPTM1	6.976104994	FALSE	1.731927045
CLPTM1L	6.066162615	FALSE	1.793744998
CLPX	6.254123	FALSE	1.505075328
CLTA	7.258797181	FALSE	1.598029552
CLTB	7.10131325	FALSE	1.644325323
CLTC	8.008836287	FALSE	1.856206094
CLU	7.012816184	FALSE	1.761544468
CMAS	6.393041966	FALSE	2.048865015
CMC1	6.393124005	FALSE	1.837957558
CNBP	5.849441374	FALSE	1.643857172
CNDP2	7.366092301	FALSE	2.351082845
CNN2	7.579247598	TRUE	1.804885342
CNN3	7.286161862	FALSE	1.414011825
CNOT1	6.509364579	FALSE	1.804088296
CNOT11	5.787078226	FALSE	1.746902631
CNP	7.110008579	FALSE	1.861447782
CNPY2	7.20097724	FALSE	2.237215631
CNPY3	6.344544447	FALSE	2.108346807
COA3	6.205085485	FALSE	1.970500294
COA6	6.300827133	FALSE	1.95868331
COG2	5.158982276	FALSE	1.863709389
COG3	5.340710856	FALSE	1.863409116
COG4	6.148301197	FALSE	1.875700653
COG5	5.289800363	FALSE	1.963157171
COL18A1	6.826607265	FALSE	1.615518698
COLGALT1	7.192807253	FALSE	1.918279408
COMT	7.383314921	FALSE	2.075318806
COPA	7.243273	FALSE	1.868826581
COPB1	7.336982074	FALSE	2.071403284
COPB2	7.229603268	FALSE	1.98965001
COPG1	7.289426731	FALSE	2.059673208
COPS5	7.197133976	FALSE	2.17117922
COPS6	7.100177827	FALSE	2.306984424
COPZ1	7.39397869	FALSE	2.058300729
COQ6	4.340110929	FALSE	1.916817025
COQ9	6.024437659	FALSE	2.056197595
CORO1B	7.167937313	FALSE	2.157678845
CORO1C	7.569573101	TRUE	1.903545757
COX17	6.153007393	FALSE	1.630656658
COX19	6.411611121	FALSE	1.706905453
COX20	6.137987381	FALSE	2.457776715
COX4I1	7.467744809	FALSE	2.164480746
COX5A	7.578249029	FALSE	2.225638755
COX5B	7.739854347	FALSE	2.267371223
COX6B1	6.658578949	FALSE	2.076691406
COX7A2L	5.991212382	FALSE	2.062493612
COX7C	6.261164814	FALSE	2.348812866
CPD	6.060922086	FALSE	1.202256668
CPNE3	6.988353332	FALSE	1.870439022
CPOX	7.036240731	FALSE	2.154916726
CPPED1	6.604192669	FALSE	2.46086929
CPQ	6.232924865	FALSE	2.454517111
CPSF1	6.185363499	FALSE	1.845411239
CPSF2	5.447144537	FALSE	1.360356702
CPSF3	6.342807946	FALSE	1.8509524
CPSF6	7.114664184	FALSE	1.720696669
CPSF7	6.601566298	FALSE	1.828118302
CPT1A	7.195982631	FALSE	2.513894492
CPT2	5.696685349	FALSE	2.039384372
CRAT	5.000723735	FALSE	2.021513865
CRELD2	6.219905544	FALSE	1.979240982
CRNKL1	5.967779102	FALSE	1.434041683
CRTAP	6.714893306	FALSE	1.770866733
CRYZ	6.630748291	FALSE	2.320012237
CS	7.472131903	FALSE	1.97827869
CSDE1	7.216126959	FALSE	1.529154341
CSE1L	7.402093824	TRUE	2.412263096
CSNK1A1	6.387865688	FALSE	1.465486951
CSTF2	6.2576535	FALSE	1.852614165
CSTF2T	6.50349093	FALSE	1.703948772
CSTF3	6.352148159	FALSE	1.868744332
CTAGE5	6.150074999	FALSE	1.719157203
CTBP1	6.963606897	FALSE	1.991474173
CTBS	5.807311397	FALSE	1.616134036
CTCF	5.733239729	FALSE	1.46339274
CTDP1	5.868900238	FALSE	1.902652758
CTNNA1	7.666440428	FALSE	1.359531939
CTNNA2	5.978093649	FALSE	1.331417173
CTNNB1	7.21756461	FALSE	1.583402833
CTNNBL1	6.285285959	FALSE	1.515847362
CTNND1	7.25765638	FALSE	1.66807826
CTR9	5.945205516	FALSE	1.28186251
CTSA	7.126576518	FALSE	1.650443522
CTSB	7.43809192	FALSE	1.719095013
CTSC	7.371675173	FALSE	1.692767629
CTSD	7.585972444	FALSE	1.776643081
CTSL	6.665179153	FALSE	1.576531384
CTSS	6.032430176	FALSE	1.508839338
CTSZ	7.295073483	FALSE	1.802657442
CTTN	7.536297156	TRUE	1.636808734
CUL2	7.002278402	FALSE	1.860296073
CUL3	6.559864689	FALSE	1.778538324
CUL4A	6.790473658	FALSE	1.798947438
CUL5	6.529464555	FALSE	2.199575555
CWC22	5.394552362	FALSE	1.810984822
CYB5A	6.392486085	FALSE	2.23070559
CYB5R1	6.795738692	FALSE	2.154396582
CYB5R3	7.531873116	FALSE	1.977529272
CYCS	7.628726884	FALSE	1.967060994
CYFIP1	7.000515093	FALSE	1.828018291
CYP20A1	6.122659779	FALSE	2.350158824
CYP27A1	5.748027153	FALSE	1.702602841
DAAM1	5.823394569	FALSE	1.377397327
DAD1	7.283610553	FALSE	2.267853153
DAP3	6.757360836	FALSE	1.653395844
DARS	7.256220644	FALSE	2.275500237
DARS2	6.438045355	FALSE	1.933983052
DAZAP1	7.071337326	FALSE	1.845085631
DCAF8	5.806749815	FALSE	1.53347972
DCTN1	7.126863276	FALSE	2.06060153
DCTN2	7.403883299	FALSE	1.868044592
DCTN4	6.744118839	FALSE	1.936501176
DCUN1D3	4.675942225	FALSE	1.627739558
DDA1	6.389568639	FALSE	1.259653596
DDB1	7.038108482	FALSE	1.739489275
DDB2	6.119976365	FALSE	1.541491877
DDOST	7.609942026	FALSE	2.510520882
DDX1	7.412131047	FALSE	1.829081743
DDX10	5.829764588	FALSE	1.474660533
DDX17	7.552559446	FALSE	1.635755096
DDX18	6.842083181	FALSE	1.631068165
DDX21	7.318379441	FALSE	1.469741038
DDX23	6.574670137	FALSE	1.65382492
DDX24	6.283428558	FALSE	1.15839265
DDX27	6.491568285	FALSE	1.479517727
DDX39A	7.157552864	FALSE	1.665172769
DDX39B	7.510386879	TRUE	1.926931226
DDX3X	7.220234041	FALSE	1.446521634
DDX41	6.16011552	FALSE	1.276047993
DDX42	6.814788561	FALSE	1.461836047
DDX46	6.980599991	FALSE	1.870769565
DDX47	6.25196546	FALSE	1.392943042
DDX5	7.373886324	FALSE	1.255007022
DDX50	6.056710137	FALSE	1.60859021
DDX51	5.311376815	FALSE	1.37036503
DDX54	6.061524479	FALSE	1.54273831
DDX56	5.994503635	FALSE	1.202311185
DDX6	7.251991838	FALSE	1.571970727
DECR1	7.38364673	FALSE	2.352167076
DEK	7.337619771	TRUE	1.938359587
DGAT1	5.423925709	FALSE	2.384236894
DHCR7	6.444482151	FALSE	1.860631431
DHRS1	5.945411414	FALSE	2.431694988
DHRS4	6.506359499	FALSE	2.364084558
DHRS7	6.992850199	FALSE	1.842431367
DHRS7B	6.039268219	FALSE	1.896595104
DHX15	7.379895449	FALSE	1.759093441
DHX16	6.68957455	FALSE	1.553227451
DHX29	5.621416584	FALSE	1.688459868
DHX30	6.419667004	FALSE	1.509417599
DHX37	5.598889388	FALSE	1.58273929
DHX38	6.026274163	FALSE	1.45088776
DHX9	7.399106692	TRUE	1.786843664
DIABLO	6.42502431	FALSE	2.094904159
DIAPH1	6.892265113	FALSE	1.866547247
DIDO1	5.560856248	FALSE	1.470807261
DIEXF	5.810008859	FALSE	1.616549028
DIMT1	6.315389639	FALSE	1.328542688
DKC1	7.260090955	FALSE	2.247294304
DLAT	7.268096729	FALSE	1.919977145
DLD	7.22834209	FALSE	2.144130347
DLST	7.335099786	FALSE	2.26244041
DNAJA1	7.311552344	FALSE	1.670491698
DNAJA2	7.227299368	FALSE	1.814051053
DNAJA3	6.420544372	FALSE	2.06338403
DNAJB1	6.799885316	FALSE	2.19379501
DNAJB11	7.19644301	FALSE	2.268397758
DNAJB12	5.09224048	FALSE	1.593241749
DNAJB4	6.993373705	FALSE	1.616354714
DNAJC1	5.963179271	FALSE	1.373619915
DNAJC10	7.024150582	FALSE	1.9321794
DNAJC11	6.731113924	FALSE	2.202282564
DNAJC13	6.873362692	FALSE	1.881219125
DNAJC16	5.899680784	FALSE	1.634794562
DNAJC3	6.999984365	FALSE	1.800813272
DNAJC5	6.52588801	FALSE	1.94713216
DNAJC7	6.904046579	FALSE	1.673610631
DNAJC8	7.200471693	FALSE	1.599779396
DNASE2	6.192299491	FALSE	1.777984739
DNM1L	7.223708364	FALSE	2.181590652
DNM2	7.191009509	FALSE	1.929694743
DNTTIP2	6.013717234	FALSE	1.175903024
DPF2	6.050225425	FALSE	1.575026109
DPM1	6.730085999	FALSE	1.929237506
DRG1	7.083662584	FALSE	1.795845272
DRG2	6.2881809	FALSE	2.263990933
DUT	7.144738088	FALSE	2.30100828
DYNC1H1	7.36562471	TRUE	1.944741691
DYNC1LI2	7.064100673	FALSE	1.718414489
DYNLL1	6.775007551	FALSE	1.604879164
DYNLRB1	7.343982252	FALSE	1.682605311
DYSF	6.105508482	FALSE	1.761924082
EARS2	5.740511785	FALSE	2.017356852
EBNA1BP2	6.789176757	FALSE	1.607974793
EBP	6.858345452	FALSE	2.078607236
ECE1	7.314610682	FALSE	1.481542949
ECH1	6.646794269	FALSE	2.397807963
ECHDC1	5.973942892	FALSE	2.15530111
ECHS1	7.516396602	FALSE	2.427811384
ECI1	7.013528173	FALSE	2.255965617
ECI2	7.088573885	FALSE	2.185600227
ECSIT	5.905945619	FALSE	1.895798109
EDEM3	5.774689627	FALSE	1.637559771
EDF1	6.931949301	FALSE	1.209032197
EEA1	7.234041729	FALSE	1.764695331
EEF1B2	7.625732443	FALSE	2.019010301
EEF1E1	7.300660688	TRUE	2.216267534
EEF1G	7.652920811	TRUE	2.142675668
EEF2	8.140318666	FALSE	2.224692301
EEFSEC	6.214755656	FALSE	2.023334783
EFTUD2	7.262059336	FALSE	1.876160085
EHD1	7.426869285	FALSE	2.161260164
EHD2	7.511730529	FALSE	1.484797924
EHD4	7.502772233	TRUE	1.798536706
EIF2A	7.04887006	FALSE	1.837361132
EIF2AK2	6.718529091	FALSE	1.740729711
EIF2B1	7.036789351	FALSE	2.191376949
EIF2B2	6.920267867	FALSE	2.187458674
EIF2B4	6.226818415	FALSE	2.102126572
EIF2B5	6.564708012	FALSE	2.395841648
EIF2S1	7.592467893	FALSE	2.066843788
EIF2S2	6.746025059	FALSE	1.930284098
EIF2S3	7.412968383	FALSE	1.995679061
EIF3A	7.181585363	FALSE	1.720026927
EIF3B	7.200710314	TRUE	1.901874979
EIF3D	7.201418156	FALSE	1.956024282
EIF3E	7.441431259	FALSE	1.915331229
EIF3F	7.559939645	FALSE	1.976757942
EIF3G	7.242597823	FALSE	1.737506717
EIF3I	7.292174301	FALSE	1.798750749
EIF3J	7.451554571	FALSE	1.996491971
EIF3L	7.400206919	FALSE	2.014640226
EIF3M	7.442857065	FALSE	2.041513086
EIF4A1	7.599160211	TRUE	2.273538307
EIF4A3	7.423413741	FALSE	1.921434147
EIF4B	6.881869158	TRUE	2.051763964
EIF4E	7.33216396	FALSE	2.070698969
EIF4G1	7.283096248	FALSE	1.530347
EIF4G2	7.090857924	FALSE	1.670857888
EIF4G3	6.043734511	FALSE	1.672910245
EIF4H	7.44712127	FALSE	1.927280517
EIF5	7.496659167	FALSE	2.002328082
EIF5A	7.445889748	FALSE	2.243986256
EIF5B	7.134271322	FALSE	1.774746825
EIF6	7.344060137	FALSE	2.069564505
ELAC2	6.138844675	FALSE	1.382107136
ELAVL1	7.393894358	FALSE	1.655868051
ELOVL1	6.25962553	FALSE	1.516389924
ELOVL5	6.689733887	FALSE	1.566125065
EMC1	6.930382195	FALSE	1.90488858
EMC2	6.832527625	FALSE	2.259182801
EMC3	6.434606983	FALSE	1.832377966
EMC7	6.673241226	FALSE	1.447816729
EMC8	6.055606888	FALSE	2.197030939
EMD	7.090826744	FALSE	1.955415931
EML4	6.344236017	FALSE	2.202994789
ENO1	8.117434043	TRUE	2.357485081
ENY2	6.583766501	FALSE	1.791251923
EOGT	6.881960642	FALSE	2.161498271
EPB41	5.82694123	FALSE	1.670060217
EPB41L2	5.913703676	FALSE	1.84979703
EPHA2	7.146542434	FALSE	1.62363688
EPHX1	7.084569129	FALSE	2.81798756
EPN1	6.419504211	FALSE	1.671570841
EPRS	7.350567708	FALSE	2.111946023
EPS15	6.382565241	FALSE	1.785959461
ERAL1	4.584162789	FALSE	1.144932081
ERAP1	7.052257697	FALSE	2.097279874
ERAP2	6.845679171	FALSE	1.764911791
ERBB2IP	5.66357335	FALSE	1.401340218
ERC1	6.164644627	FALSE	1.801770613
ERCC3	5.70890804	FALSE	1.875258099
ERGIC1	7.026722385	FALSE	2.026349376
ERGIC2	5.919028329	FALSE	1.918850421
ERGIC3	6.190948239	FALSE	1.916561851
ERH	7.501229864	TRUE	1.68464791
ERLEC1	5.803087638	FALSE	1.974057818
ERLIN1	7.21812859	FALSE	2.415328155
ERLIN2	7.01120594	FALSE	2.485764002
ERP29	7.710400199	FALSE	2.142574033
ERP44	7.2600832	FALSE	2.102152318
ESYT1	7.301753037	FALSE	1.687805324
ESYT2	6.776923286	FALSE	1.808943185
ETF1	7.451830553	FALSE	2.158776985
ETFA	7.326500022	FALSE	2.084803196
ETFB	7.253690847	FALSE	2.172202893
ETFDH	6.144326013	FALSE	2.683074969
ETHE1	6.928134403	FALSE	2.23840243
ETV6	5.228536247	FALSE	1.345305101
EXD2	5.165741269	FALSE	1.526500815
EXOC4	6.587757815	FALSE	1.898319212
EXOSC1	5.567338381	FALSE	1.868944051
EXOSC10	6.344212623	FALSE	1.335187009
EXOSC5	5.908665616	FALSE	2.029085351
EZR	7.258728011	FALSE	1.8288596
F11R	7.00241274	FALSE	1.322136564
FAF2	6.482235745	FALSE	1.986720243
FAHD1	6.785522128	FALSE	2.269754541
FAHD2A	6.851991198	FALSE	2.429337969
FAM114A1	7.099307118	FALSE	2.037201324
FAM114A2	6.078343082	FALSE	2.022061148
FAM120A	6.810268215	FALSE	1.766999938
FAM136A	4.159267836	FALSE	1.982268971
FAM162A	6.938559775	FALSE	2.095343732
FAM210B	5.705388122	FALSE	1.991553889
FAM213A	7.597294924	FALSE	2.323699575
FAM3C	6.76423959	FALSE	1.849809305
FAM91A1	5.851823726	FALSE	1.813857755
FAM98A	7.006127738	FALSE	1.761942866
FARP1	4.563984385	FALSE	1.821474224
FARSA	7.01341639	TRUE	2.407395154
FARSB	7.140713986	FALSE	2.165017175
FASN	7.154927213	FALSE	2.102663485
FAU	7.156616077	FALSE	1.822984883
FBL	7.3043452	TRUE	2.267868388
FCGRT	6.374303012	FALSE	1.499054421
FDPS	7.444988594	FALSE	2.065273397
FDX1	6.102659988	FALSE	1.823793638
FDXR	6.854674186	FALSE	2.19455874
FECH	5.748899222	FALSE	2.04170053
FERMT2	7.230461311	FALSE	2.198592488
FGF2	6.087723224	FALSE	1.825273536
FH	7.36614735	FALSE	2.343310103
FILIP1L	5.884673099	FALSE	1.264120977
FIP1L1	6.506385957	FALSE	1.637629802
FIS1	7.196113704	FALSE	1.968627689
FKBP11	7.073358488	FALSE	2.179024401
FKBP15	6.264511348	FALSE	1.896038189
FKBP2	7.051509077	FALSE	2.27687063
FKBP3	7.311368969	FALSE	1.865556992
FKBP5	6.407737437	FALSE	1.761721161
FKBP8	6.677066303	FALSE	1.475307914
FKBP9	6.769531075	FALSE	1.461963486
FLII	6.689109473	FALSE	1.781823564
FLNA	7.943572415	TRUE	1.819086369
FLNB	8.107434354	FALSE	1.889749775
FLOT1	7.243432829	FALSE	1.876783441
FLOT2	7.194362104	FALSE	1.889920481
FN1	7.094516355	FALSE	1.522906974
FNBP1L	5.979130359	FALSE	1.794759831
FNDC3A	6.073654942	FALSE	1.415232177
FNDC3B	6.794047952	FALSE	1.167760266
FOCAD	5.611699841	FALSE	1.725858567
FOXRED1	5.562305715	FALSE	1.734399743
FTH1	7.094269133	FALSE	1.648833085
FTL	6.74973164	FALSE	1.890979597
FTSJ3	6.99251446	FALSE	1.69004538
FUBP1	7.273320911	FALSE	1.822916331
FUBP3	7.072634745	FALSE	1.742709424
FUCA1	6.151308855	FALSE	1.888311504
FUCA2	5.833964932	FALSE	1.642241875
FUNDC2	6.595814331	FALSE	1.864775019
FXR1	6.992073364	FALSE	1.724492963
FYCO1	6.125791505	FALSE	1.581670956
FYTTD1	6.267932251	FALSE	1.065561043
G3BP1	7.521084121	FALSE	1.661902563
G3BP2	7.362338063	FALSE	1.548211241
GAA	7.243683179	FALSE	2.057595744
GADD45GIP1	6.113564014	FALSE	1.786247291
GAK	6.183885393	FALSE	1.570122451
GALNT1	7.268158099	FALSE	1.515794392
GALNT2	7.106267751	FALSE	1.894944338
GANAB	7.602242302	FALSE	2.20868719
GAPDH	8.370997261	TRUE	2.733907931
GAR1	6.37150554	FALSE	2.034923099
GARS	7.522695804	FALSE	2.206083434
GATAD2A	6.008487752	FALSE	1.243310948
GATAD2B	6.425351351	FALSE	1.20265176
GBA	7.297999143	FALSE	1.612301628
GBE1	7.363113007	FALSE	2.226677221
GBF1	6.627415839	FALSE	1.558774549
GCAT	5.518972076	FALSE	2.20310091
GCC2	5.820878916	FALSE	1.451318127
GCDH	6.181322422	FALSE	2.475515018
GCLC	6.058241486	FALSE	2.770145525
GCN1L1	6.949551885	FALSE	1.85470371
GCSH	6.353127479	FALSE	2.484370317
GEMIN5	6.078660323	FALSE	2.059362695
GFM1	6.837329868	FALSE	1.650152043
GGCX	6.156183451	FALSE	1.643763481
GGH	7.374967637	FALSE	2.058981824
GHITM	7.008437217	FALSE	1.54990404
GID8	5.799736921	FALSE	1.720564456
GIGYF2	6.202771034	FALSE	1.589234492
GLB1	7.229205444	FALSE	1.894913914
GLCE	6.300759346	FALSE	1.695648007
GLG1	7.078676447	FALSE	1.488148667
GLRX	6.629032741	FALSE	2.493740982
GLRX3	7.29199464	TRUE	2.105259755
GLRX5	6.470094873	FALSE	2.105109768
GLS	7.186844641	FALSE	1.851756584
GLT8D1	4.837266417	FALSE	1.54848155
GLTSCR2	5.987604244	FALSE	1.17734889
GLUD1	7.537093784	FALSE	2.600779652
GLYR1	6.402064744	FALSE	1.419517931
GM2A	7.101095487	FALSE	1.526855987
GNA11	7.286285997	FALSE	1.923583341
GNA13	6.455624823	FALSE	1.842206582
GNAI2	7.614884672	TRUE	1.65760077
GNAI3	6.788853506	FALSE	1.747524446
GNAS	6.336346843	FALSE	1.652932545
GNB1	6.956134992	TRUE	1.68069803
GNB2	7.717448848	FALSE	1.83775884
GNB2L1	7.564390312	FALSE	1.941859127
GNG12	6.707259544	FALSE	2.002535379
GNG5	6.40410652	FALSE	1.602374741
GNL2	5.176083731	FALSE	1.273140224
GNL3	6.901925441	FALSE	1.531242545
GNPAT	5.638806725	FALSE	1.697347057
GNS	7.365675795	FALSE	1.618241655
GOLGA1	4.581887563	FALSE	1.529128656
GOLGA2	6.417373364	FALSE	1.621197061
GOLGA3	6.506553127	FALSE	1.714052997
GOLGA4	5.789794493	FALSE	1.522972109
GOLGA5	6.055057079	FALSE	1.654094683
GOLGA7	6.034334416	FALSE	1.738455509
GOLGB1	6.253532207	FALSE	1.547454711
GOLIM4	6.256521115	FALSE	1.811461056
GOLM1	6.40224315	FALSE	1.322219295
GOLPH3	5.974267558	FALSE	1.721002257
GORASP2	7.155954694	FALSE	1.995349958
GOSR1	6.310137612	FALSE	1.894537585
GOSR2	6.538081481	FALSE	1.844104231
GOT1	7.340636134	FALSE	2.275347064
GOT2	7.540284228	FALSE	2.410454977
GPI	7.664901347	FALSE	2.36067008
GPR107	6.015639085	FALSE	1.727854259
GPR126	6.015373589	FALSE	1.160078181
GPX4	7.129499605	FALSE	2.670475467
GRB2	6.911324687	FALSE	1.701114459
GRHPR	7.105032198	FALSE	2.535719976
GRIPAP1	6.267271605	FALSE	1.811008311
GRPEL1	7.227703826	FALSE	2.060694064
GRSF1	6.869505943	FALSE	1.307463946
GSN	7.313988743	FALSE	2.437009729
GSR	7.361427408	FALSE	2.096472023
GSTK1	7.352326873	FALSE	2.019294959
GTF2E2	5.527432555	FALSE	1.385552654
GTF2H1	4.151632738	FALSE	1.688597775
GTF2I	6.975688219	FALSE	1.231367631
GTF3C1	5.531519534	FALSE	1.227796753
GTF3C4	6.633734657	FALSE	1.767938376
GTPBP4	7.075426328	FALSE	1.624261464
GUK1	7.170188789	FALSE	2.070652836
H1F0	7.14761589	FALSE	1.901850481
H1FX	6.966675071	FALSE	1.188689486
H2AFY	7.370129142	FALSE	1.783084935
H6PD	5.98860098	FALSE	2.184853197
HACL1	5.577692299	FALSE	2.234745001
HADH	6.736647524	FALSE	2.416833484
HADHA	7.542177609	TRUE	2.141987213
HADHB	7.604342876	TRUE	2.487823228
HAGH	6.375881529	FALSE	2.497096971
HARS	7.383694572	FALSE	1.833389382
HAX1	5.555790335	FALSE	1.895665595
HBS1L	6.118820882	FALSE	2.045923142
HCCS	6.360718156	FALSE	1.606596309
HCFC1	6.915392263	FALSE	1.721893016
HDAC1	6.551651057	FALSE	1.542339841
HDAC7	5.352745192	FALSE	2.061405353
HDGFRP2	7.299007671	FALSE	1.669409867
HDLBP	7.182985822	TRUE	1.497275286
HEATR1	6.496928058	FALSE	1.635197139
HECTD1	5.748046858	FALSE	1.590429405
HERC2	6.145955214	FALSE	1.547017413
HEXA	7.196342987	FALSE	1.658902932
HEXB	7.483210888	FALSE	1.718273271
HEXIM1	5.710728165	FALSE	1.174612142
HGS	6.964211978	FALSE	1.805422692
HIBADH	7.038406002	FALSE	2.455456251
HIBCH	6.878467649	FALSE	2.420935521
HIGD1A	5.733008334	FALSE	1.667695716
HINT2	6.793862819	FALSE	2.497248336
HIP1R	6.838860357	FALSE	1.612195572
HIST1H1A	6.532626046	FALSE	1.384613232
HIST1H1B	7.757400508	FALSE	2.257056681
HIST1H1C	6.165107901	FALSE	1.253713488
HIST1H1E	7.441018035	FALSE	1.961243068
HIST1H4A	7.88803359	TRUE	2.806421144
HM13	7.173580015	FALSE	1.778350256
HMGB1	7.55005203	FALSE	2.241384586
HMGB3	7.193739969	FALSE	1.639984248
HMGCL	6.760940425	FALSE	2.341353396
HMGN1	6.259392093	FALSE	1.91892109
HMGN5	5.955382194	FALSE	1.676098905
HMOX1	7.74108507	TRUE	1.749048009
HMOX2	7.127535476	FALSE	1.645412444
HNRNPA0	7.250240392	FALSE	1.539013335
HNRNPA1	7.601227085	TRUE	2.008446864
HNRNPA2B1	7.834187406	FALSE	1.830684883
HNRNPA3	7.32629878	TRUE	2.120119659
HNRNPAB	7.40988141	FALSE	1.718451863
HNRNPC	7.755738908	FALSE	1.720989872
HNRNPD	7.773965244	FALSE	2.257625784
HNRNPDL	7.479609425	FALSE	2.190270052
HNRNPF	7.277277351	FALSE	1.76305344
HNRNPH1	7.547286619	TRUE	1.804320067
HNRNPH2	7.160686824	FALSE	1.831882566
HNRNPH3	7.339352944	TRUE	2.058146908
HNRNPK	7.534842878	TRUE	1.721588054
HNRNPL	7.635586829	TRUE	1.693124321
HNRNPM	7.470593271	TRUE	1.896115428
HNRNPR	7.437737724	FALSE	1.90200017
HNRNPU	7.723836682	TRUE	1.768412387
HNRNPUL1	7.189415351	FALSE	1.827259393
HNRNPUL2	7.232985824	FALSE	1.805320714
HP1BP3	7.317079003	FALSE	1.677319457
HPCAL1	7.047354708	FALSE	1.727386705
HSD17B10	7.357511966	FALSE	2.27291788
HSD17B11	5.880700204	FALSE	1.805969562
HSD17B12	7.350257421	FALSE	1.9925491
HSD17B4	7.262631652	FALSE	2.181629245
HSDL2	6.404056678	FALSE	2.169721446
HSP90AA1	7.890348491	FALSE	2.23749724
HSP90AB1	7.936786373	FALSE	2.262627857
HSP90B1	8.106633638	FALSE	2.579906439
HSPA13	6.752419784	FALSE	1.863403167
HSPA4	7.155854755	FALSE	1.852912852
HSPA5	7.927179432	FALSE	2.338370822
HSPA8	7.719709804	TRUE	1.892100171
HSPA9	7.650565788	TRUE	1.979937427
HSPB1	7.5268108	TRUE	2.40590957
HSPD1	7.905160726	TRUE	2.347316352
HSPE1	7.971740726	FALSE	2.242364991
HSPH1	7.29648299	TRUE	1.899598923
HTATIP2	6.581112901	FALSE	1.828872481
HTATSF1	5.648417783	TRUE	1.5977555
HUWE1	6.730353824	TRUE	1.815325333
HYOU1	7.587956659	FALSE	2.21977439
IARS	7.363718378	FALSE	2.0840702
IARS2	7.048118099	FALSE	2.082102884
ICAM1	7.289623285	FALSE	1.565405038
ICMT	6.31305754	FALSE	1.646927896
ICT1	6.643310718	FALSE	1.663644397
IDH2	7.526935119	FALSE	1.98896898
IDH3A	7.345362358	FALSE	2.058610105
IDH3B	6.697109328	FALSE	1.683474815
IDI1	5.994155901	FALSE	2.064025351
IER3IP1	6.239560728	FALSE	2.196895727
IFI35	6.378201061	FALSE	1.74435558
IGF2R	6.682182139	FALSE	1.417322197
IK	6.137335435	FALSE	1.250017239
IKBIP	7.243907132	FALSE	1.824942217
ILF2	7.580937286	FALSE	2.010751405
ILF3	7.327999685	FALSE	1.843298198
ILVBL	6.448978094	FALSE	2.492660532
IMPAD1	6.478677147	FALSE	1.735547005
IMPDH2	7.558463821	TRUE	2.424055529
INF2	6.5559804	FALSE	1.583635117
INTS12	5.227672845	FALSE	1.296687124
INTS3	5.685900518	FALSE	1.604026145
IPO5	7.523700564	FALSE	1.967224943
IQGAP1	7.43837374	FALSE	1.782683987
IQGAP2	6.521996014	FALSE	2.33748422
IRF2BP2	5.909574695	FALSE	1.07878296
ISCU	4.877108011	FALSE	1.558132328
ISG15	7.17052544	FALSE	2.200158029
ISG20	5.921485717	FALSE	1.570215928
ISOC1	6.710617785	FALSE	2.461193033
ISOC2	6.380238384	FALSE	2.618493674
IST1	6.744901313	FALSE	1.832221417
ITCH	5.29369892	FALSE	1.709219064
ITFG3	5.386072845	FALSE	1.675677544
ITGA2	7.374801484	FALSE	1.700552293
ITGA5	7.575022874	FALSE	1.619244681
ITGA6	6.230359754	FALSE	1.589776519
ITGAV	7.357715454	FALSE	1.63905796
ITGB1	7.592930675	FALSE	1.654388341
ITGB5	5.671278579	FALSE	1.576450774
ITPR2	6.550026573	FALSE	2.021986841
ITSN2	6.227868459	FALSE	1.731161512
IVD	6.318345952	FALSE	2.341606625
IWS1	6.453852393	FALSE	1.494891712
JUP	7.005168196	FALSE	1.543900498
KARS	7.509218858	FALSE	1.9708836
KDELC2	6.678694246	FALSE	2.125728434
KHDRBS1	7.663741715	FALSE	1.834204456
KHDRBS3	6.478893897	FALSE	1.84568704
KHSRP	7.406139934	FALSE	1.759305152
KIAA0391	6.169838659	FALSE	1.345824457
KIAA1033	6.482369424	FALSE	1.996960182
KIAA1429	5.825346198	FALSE	1.297497886
KIF13B	5.741849062	FALSE	1.787694208
KIF1C	6.100069209	FALSE	1.472924578
KPNA3	7.345979262	FALSE	1.614686342
KPNA4	6.940599177	FALSE	1.708246637
KPNB1	7.336299896	TRUE	1.919517397
KRI1	5.579553931	FALSE	1.693792879
KRR1	6.294046499	FALSE	1.632011633
KRT18	7.475781854	FALSE	1.842855644
KRTCAP2	6.338190656	FALSE	2.187687075
KTN1	6.632283033	FALSE	1.748769282
LACTB	6.748353028	TRUE	2.246118037
LACTB2	6.261515995	FALSE	2.136815658
LAMA5	4.221700413	FALSE	1.498537982
LAMC1	5.61607785	FALSE	2.797893941
LAMP1	7.912573337	FALSE	1.55419226
LAMP2	6.899909048	FALSE	1.778881698
LAMTOR1	7.269911682	FALSE	1.767519482
LAMTOR2	6.477704771	FALSE	1.825585135
LAMTOR5	6.80574733	FALSE	1.59933167
LAP3	7.122286671	FALSE	2.298063427
LARP1	7.011448215	FALSE	1.587884872
LARP4	5.941215823	FALSE	1.352114956
LARP4B	6.117449618	FALSE	1.477425155
LARP7	5.698868454	FALSE	1.86114893
LASP1	7.352124801	FALSE	2.003145899
LBR	7.051017001	FALSE	2.012706495
LDHA	7.844144151	FALSE	2.044116234
LEMD2	6.545225694	FALSE	2.163355213
LEMD3	5.949251108	FALSE	1.550338442
LEO1	6.073621219	FALSE	1.438304965
LETM1	7.050512577	FALSE	2.03083239
LGALS1	7.760482383	FALSE	1.704292112
LGALS8	6.05778607	FALSE	1.309172214
LGMN	6.712024954	FALSE	1.419897949
LIG3	5.368152205	FALSE	1.8051541
LIMA1	7.105492472	TRUE	1.770133728
LIMCH1	5.698940298	FALSE	1.307987817
LIN7A	5.986943224	FALSE	1.773603623
LIPA	6.865415808	FALSE	1.452162252
LMAN1	7.504492543	FALSE	2.465025006
LMAN2	7.375158625	FALSE	2.078173963
LMBRD1	6.267903543	FALSE	1.459950077
LMF2	6.353078749	FALSE	2.116806916
LMNA	7.782928466	TRUE	1.916901173
LMO7	4.911622827	FALSE	1.603977505
LNPEP	6.926958178	FALSE	1.609188736
LONP1	7.283412502	FALSE	2.058443107
LPCAT1	6.296069711	FALSE	1.56951436
LPP	6.868703525	FALSE	2.01466332
LRPAP1	6.493697718	FALSE	1.580029246
LRPPRC	7.185190015	FALSE	1.719381013
LRRC59	7.723486704	FALSE	1.879964174
LRRC8A	6.432573438	FALSE	1.327726652
LRRFIP1	6.718064933	FALSE	1.743842805
LRRFIP2	6.751659369	FALSE	1.740058577
LSG1	5.610194857	FALSE	1.588137195
LSM3	7.116945287	FALSE	2.547919856
LSM4	6.766030366	FALSE	1.894122138
LSS	5.95418016	FALSE	1.903965835
LUC7L	5.835061181	FALSE	1.78018405
LUC7L2	7.281572944	FALSE	1.781819976
LUZP1	6.621586849	FALSE	1.695766151
LYAR	6.359158955	FALSE	2.051001941
LYPLA1	6.692772783	FALSE	2.335644417
LYPLAL1	6.385046155	FALSE	2.226240207
LYRM2	5.96801548	FALSE	1.819935282
M6PR	6.991352645	FALSE	2.176860726
MACF1	6.714816517	FALSE	1.599490065
MAD1L1	6.051069304	FALSE	1.599648402
MAGED2	6.766771252	FALSE	1.548475409
MAGT1	6.628950289	FALSE	2.186198907
MAK16	6.386067667	FALSE	1.897541873
MAN1B1	5.851291134	FALSE	1.683641309
MAN2A1	6.201805961	FALSE	1.621721405
MAN2B1	7.174626232	FALSE	1.670204092
MANF	7.277358305	FALSE	2.214790882
MAP1S	6.994881808	FALSE	1.90753228
MAP4	7.609456363	FALSE	1.668744574
Mar-02	5.907882809	FALSE	2.564399726
Mar-05	5.759963744	FALSE	1.77586156
MARCKS	7.464634834	FALSE	1.580451667
MARK2	5.619620949	FALSE	1.496001979
MATR3	7.134829016	TRUE	1.766635886
MAVS	7.138646997	FALSE	1.727524991
MBOAT7	6.698941905	FALSE	1.682560212
MCAM	7.576548196	FALSE	1.676803312
MCAT	5.640148582	FALSE	1.842687231
MCCC1	5.975402349	FALSE	2.144614678
MCCC2	5.835531946	FALSE	2.378663121
MCFD2	6.899336793	FALSE	2.169708224
MCU	5.966996756	FALSE	1.91960625
MDH1	7.34365492	FALSE	2.354195866
MDH2	7.846563975	FALSE	2.021005202
MDN1	5.917329603	FALSE	1.523947964
ME2	7.135168921	FALSE	1.875006249
MECP2	6.268112307	FALSE	2.106836587
MED1	4.549260205	FALSE	1.531127507
MED12	5.557038007	FALSE	1.367821652
MEPCE	4.814314333	FALSE	1.901670785
MESDC2	7.416060478	FALSE	2.299537805
METTL7A	6.084048191	FALSE	2.013033245
MFAP1	6.476522892	FALSE	1.310863174
MFN1	5.746015122	FALSE	1.459430185
MFN2	6.008558145	FALSE	1.673145369
MFSD1	6.16387606	FALSE	1.71740835
MGAT1	5.512783288	FALSE	1.741281631
MGAT2	5.529182464	FALSE	1.952535761
MGST1	6.606570736	FALSE	2.092703104
MIA3	5.966410865	FALSE	1.802934419
MICAL1	5.877749777	FALSE	1.528903851
MICU1	6.065523847	FALSE	1.418649251
MIPEP	5.478667338	FALSE	1.652657227
MLEC	7.093256517	FALSE	2.54967749
MLX	4.895827202	FALSE	1.627002085
MLYCD	5.348115329	FALSE	2.410869985
MMAB	5.18520731	FALSE	2.473567982
MOGS	7.276640426	FALSE	2.460026878
MON2	5.932474475	FALSE	2.059108818
MORC2	5.024362504	FALSE	1.205041879
MOV10	5.959378484	FALSE	1.67413518
MPDU1	6.968181897	FALSE	2.249292546
MPHOSPH10	6.143725961	FALSE	1.568096072
MPP5	5.555852652	FALSE	1.519178034
MPRIP	6.574521975	FALSE	1.717662183
MPST	7.037862605	FALSE	2.527171523
MPZL1	6.036615503	FALSE	1.146887387
MRE11A	6.539574812	FALSE	2.028487883
MRPL1	5.72272398	FALSE	1.759112348
MRPL11	6.647165181	FALSE	1.864647518
MRPL12	7.243032837	FALSE	1.773961882
MRPL13	6.281207505	FALSE	1.834913218
MRPL14	6.029458941	FALSE	1.701352079
MRPL15	6.141440053	FALSE	1.868397543
MRPL16	6.147461117	FALSE	1.751440779
MRPL17	6.048742753	FALSE	2.083027574
MRPL19	6.324450789	FALSE	1.623951865
MRPL20	6.407340418	FALSE	1.745367607
MRPL21	5.783501957	FALSE	1.849668125
MRPL22	6.324368277	FALSE	1.607551522
MRPL28	6.282883925	FALSE	1.730790348
MRPL3	6.172027139	FALSE	1.798125584
MRPL30	5.739888932	FALSE	1.788592556
MRPL38	6.595525045	FALSE	1.793493539
MRPL39	6.297820236	FALSE	1.751829324
MRPL4	6.251156824	FALSE	1.930488017
MRPL41	6.119825115	FALSE	1.68352432
MRPL43	6.481445065	FALSE	1.907951206
MRPL44	6.804949961	FALSE	1.639825027
MRPL45	6.184970652	FALSE	1.775118722
MRPL47	6.126778631	FALSE	1.872695163
MRPL55	6.363368538	FALSE	1.853098666
MRPL57	6.341331033	FALSE	1.754772483
MRPL9	6.342253372	FALSE	1.825033192
MRPS10	6.264163765	TRUE	1.734299663
MRPS15	6.597031722	FALSE	1.842481304
MRPS17	6.487703651	FALSE	1.909424972
MRPS2	6.482382796	FALSE	1.960965202
MRPS21	6.16486003	FALSE	1.827614787
MRPS22	6.664507436	FALSE	1.942154448
MRPS25	5.54156483	FALSE	1.929086691
MRPS27	6.720190117	FALSE	1.793682147
MRPS30	6.416864585	FALSE	1.793074116
MRPS31	6.492897568	FALSE	1.811249834
MRPS33	5.570742879	FALSE	1.941471678
MRPS34	6.749165407	FALSE	2.216196262
MRPS35	6.364139863	FALSE	1.689730515
MRPS36	6.54438515	FALSE	1.826541257
MRPS5	5.898976692	FALSE	1.796383507
MRPS6	5.780036623	FALSE	1.980700866
MRPS7	6.336264658	FALSE	1.709477728
MRPS9	5.95877176	FALSE	1.868168158
MRRF	5.916100579	FALSE	1.921009801
MRTO4	6.386034102	FALSE	1.975365166
MSN	7.809329343	FALSE	1.893101221
MSRA	6.11146516	FALSE	2.319111267
MTA2	6.669964259	FALSE	1.523278113
MTCH1	6.841822773	FALSE	2.332740341
MTCH2	7.08034414	FALSE	2.307786896
MTDH	7.174501005	FALSE	2.012607367
MTHFD1L	7.257772502	FALSE	1.941851679
MTIF2	5.796389059	FALSE	1.810474472
MTOR	5.560999957	FALSE	1.712384499
MTX1	6.25952818	FALSE	2.083592193
MUT	5.814563743	FALSE	2.22848762
MVP	7.326187008	FALSE	1.469011559
MYADM	7.002100286	FALSE	2.131767787
MYBBP1A	7.03357949	FALSE	1.811843006
MYH14	7.252730489	FALSE	1.865870571
MYH9	8.265460057	TRUE	1.97183228
MYO1B	6.324553753	FALSE	1.661007691
MYO1C	7.20861641	FALSE	1.629975037
MYO1D	7.034206107	FALSE	1.526261718
MYO1E	6.036330535	FALSE	1.778136774
MYO6	7.013135078	TRUE	1.633261359
MYOF	7.030562079	FALSE	1.715389051
NAA10	7.033211764	FALSE	2.051233583
NACA	7.431777594	FALSE	1.685284818
NAGA	6.464724069	FALSE	2.031495314
NAGLU	6.411294789	FALSE	1.992986271
NAMPT	7.218791569	FALSE	1.909860784
NAP1L4	7.532710756	FALSE	1.906025106
NAPA	7.37314988	TRUE	1.69411799
NAPG	6.556177744	FALSE	1.669526073
NASP	7.256301889	FALSE	2.254869389
NAT10	6.651397186	FALSE	1.796366155
NBAS	5.905338821	FALSE	1.79658474
NCBP1	6.746731554	FALSE	1.72647862
NCEH1	7.04263142	FALSE	1.891609927
NCKAP1	7.295978111	FALSE	1.743846722
NCL	7.601455848	FALSE	1.843979844
NCLN	7.062027538	FALSE	2.264012215
NCOA5	6.604536754	FALSE	1.760433793
NCOR1	4.809096894	FALSE	1.242317764
NCOR2	4.889440094	FALSE	1.164991929
NCSTN	6.265160167	FALSE	1.597420924
NDRG1	7.107692803	FALSE	1.808848775
NDUFA10	7.060221649	FALSE	1.95045005
NDUFA11	5.743186432	FALSE	2.201694746
NDUFA12	6.788304474	FALSE	2.168021384
NDUFA2	6.124129109	FALSE	2.018048984
NDUFA4	7.071591153	FALSE	1.640178219
NDUFA5	7.059726465	FALSE	2.234588142
NDUFA6	6.661513733	FALSE	1.885833146
NDUFA7	6.362472767	FALSE	2.037874507
NDUFA8	6.879426609	FALSE	2.524723829
NDUFA9	6.978830239	FALSE	2.077357002
NDUFAB1	6.241907413	FALSE	2.259034526
NDUFAF2	6.656696838	FALSE	2.075822414
NDUFAF4	6.337724749	FALSE	1.853631299
NDUFB10	7.258894336	FALSE	2.208110672
NDUFB11	6.557968861	FALSE	2.159139907
NDUFB6	6.138530682	FALSE	2.105826849
NDUFB9	6.440667478	FALSE	2.505587445
NDUFS1	7.13655728	FALSE	1.947737524
NDUFS2	6.740274479	FALSE	1.898681311
NDUFS3	7.116038605	FALSE	2.129554557
NDUFS4	6.739425696	FALSE	1.970755869
NDUFS5	6.645050061	FALSE	2.551031971
NDUFS6	6.687302837	FALSE	1.855700831
NDUFS8	6.284498298	FALSE	2.105392654
NDUFV1	7.017547236	FALSE	2.048612691
NDUFV2	7.050314975	FALSE	1.947068388
NEK9	6.12207098	FALSE	1.895985769
NELFB	5.83439991	FALSE	1.847112829
NEU1	5.39103343	FALSE	1.818463437
NF2	5.109245696	FALSE	1.623192415
NFIC	6.101893418	FALSE	1.475874489
NFS1	5.854122871	FALSE	1.707544629
NFU1	6.538560099	FALSE	1.791648551
NGDN	6.176789622	FALSE	1.777738475
NHP2	6.746176509	FALSE	1.971723368
NIFK	6.540226458	FALSE	1.510873288
NIP7	6.47239285	FALSE	1.949419284
NIPSNAP1	6.752202384	FALSE	2.561393599
NIPSNAP3A	7.062067125	FALSE	2.162217788
NKAP	5.689564742	FALSE	1.633771346
NKRF	5.745144539	FALSE	1.779931822
NLN	6.659873006	TRUE	1.956173235
NME1	7.52355073	FALSE	2.021073472
NME3	6.327943153	FALSE	2.262022517
NMT1	7.019429597	FALSE	1.729383502
NNT	7.200421461	FALSE	2.415028466
NOC2L	6.430608884	FALSE	1.81278639
NOC3L	6.40491672	FALSE	1.887113519
NOC4L	5.445484795	FALSE	1.654648136
NOL10	6.154607148	FALSE	1.553725293
NOL11	6.136712325	FALSE	1.531970413
NOL6	6.332450277	FALSE	1.706077387
NOL7	6.134902876	FALSE	1.065579715
NOL9	6.153772804	FALSE	1.768845211
NOLC1	6.642442409	FALSE	1.558006173
NOMO1	6.862199501	FALSE	1.699659984
NONO	7.855352372	TRUE	1.704780902
NOP10	6.354602696	FALSE	2.485512035
NOP14	5.643611609	FALSE	1.366058557
NOP16	6.583024	TRUE	1.6198235
NOP2	6.990521083	FALSE	1.784107107
NOP56	7.205621265	FALSE	2.060168812
NOP58	6.86714309	FALSE	2.346528026
NOSIP	6.388001857	FALSE	1.450125887
NPC1	6.353749518	FALSE	1.702357286
NPC2	7.528057155	FALSE	1.617796866
NPEPPS	7.277591453	FALSE	2.197514876
NPLOC4	7.13604292	FALSE	1.869935411
NPM1	7.608117433	TRUE	1.944783613
NPTN	6.610278391	FALSE	1.754929046
NRAS	7.233704245	FALSE	1.79517763
NRP1	6.754211374	FALSE	1.471665689
NSA2	5.959363033	FALSE	1.138839312
NSDHL	6.539436815	FALSE	1.673348118
NSF	6.970409621	FALSE	1.874159891
NSUN2	6.815338754	FALSE	1.80406102
NT5E	7.216684106	FALSE	1.934258513
NTPCR	6.505512463	FALSE	2.070206008
NUCB1	7.413152263	FALSE	1.431918342
NUCB2	7.427953827	FALSE	1.850125259
NUDC	7.521857932	FALSE	1.854840229
NUDT21	7.381991633	FALSE	1.889214835
NUDT9	6.33308659	FALSE	1.560558176
NUFIP2	5.767040893	FALSE	1.452782788
NUMA1	6.547128997	FALSE	1.348285388
NUMB	6.115606685	FALSE	1.692820491
NUP107	6.53642523	FALSE	2.335225145
NUP133	6.963181209	FALSE	2.19859936
NUP153	6.651571694	TRUE	1.512223982
NUP155	6.959479951	FALSE	2.328259289
NUP188	5.374723057	FALSE	2.201125264
NUP205	6.840922109	FALSE	2.350122947
NUP214	6.320449667	FALSE	2.036782548
NUP35	6.79830853	FALSE	1.983136697
NUP50	6.536877292	FALSE	1.382980072
NUP54	6.610302681	FALSE	2.057420746
NUP62	6.752099715	FALSE	2.125801582
NUP98	6.765572225	FALSE	1.715965759
NXF1	6.012884615	FALSE	1.699837726
OAT	7.098207482	FALSE	2.164948858
OCIAD1	6.922104315	FALSE	1.85133786
OCIAD2	6.663086025	FALSE	2.047829553
OCRL	5.566087853	FALSE	1.733108952
ODR4	5.455434491	FALSE	2.095707961
OGDH	7.031581945	FALSE	1.868667945
OGT	6.427832222	FALSE	1.536034195
OLA1	7.348516603	FALSE	2.481836611
OPA1	6.825198979	FALSE	1.898771789
OPTN	6.514422958	FALSE	1.460401652
OSBPL8	6.252710224	FALSE	1.684176356
OSTC	6.570082601	FALSE	2.354898482
OXA1L	6.73168496	FALSE	1.581318057
P2RX4	5.795937688	FALSE	1.762843549
P4HA1	7.021007892	FALSE	1.840896143
P4HA2	7.092873042	FALSE	1.520627619
P4HB	7.582213521	TRUE	2.066691101
PA2G4	7.537295297	FALSE	2.076063064
PABPC1	7.450748645	FALSE	1.962286447
PABPC4	7.296574593	FALSE	2.087962336
PABPN1	7.235500798	FALSE	1.699503858
PACSIN2	6.838792503	FALSE	2.014850125
PACSIN3	6.222446448	FALSE	2.249653211
PAF1	6.284940342	FALSE	1.33278172
PAFAH1B1	7.25261556	FALSE	2.104359058
PAK1IP1	6.065445447	FALSE	1.774023999
PAK2	7.253968268	FALSE	2.034925103
PALMD	7.011513626	FALSE	1.515277604
PAM16	5.91378541	FALSE	1.822805318
PAPSS2	7.026566132	FALSE	2.045360147
PARK7	7.782279908	FALSE	2.35569092
PARP1	7.245457514	FALSE	1.642157735
PARP14	6.221073711	FALSE	1.130783915
PARP4	6.402973901	FALSE	1.288238044
PAWR	6.925383393	FALSE	1.713028282
PAXBP1	5.583420854	FALSE	2.061919697
PBXIP1	6.810515625	FALSE	1.697046168
PCBP1	7.394529076	FALSE	1.876523818
PCBP2	7.479768447	TRUE	1.819073195
PCCA	6.340201715	FALSE	2.339262577
PCK2	7.289370413	FALSE	2.297555896
PCM1	5.695793276	FALSE	1.479316124
PCMT1	7.507771163	FALSE	2.356847751
PCNA	7.670515116	FALSE	2.142816354
PCNP	6.995137555	FALSE	1.873881276
PDCD10	6.873506344	FALSE	1.938121773
PDCD11	6.718180209	FALSE	1.707778758
PDCD5	7.370668312	FALSE	1.718019795
PDCD6	6.803017682	FALSE	2.181154456
PDCD6IP	7.258671757	FALSE	2.045901652
PDE12	6.306843893	FALSE	1.835763476
PDHA1	7.216093426	FALSE	1.868544522
PDHB	7.20667641	FALSE	1.836279798
PDHX	6.17001486	FALSE	2.196875027
PDIA3	7.623539602	FALSE	2.333838064
PDIA4	7.551098028	FALSE	2.535917891
PDIA5	7.114313514	FALSE	2.373742073
PDIA6	7.766373208	FALSE	2.197248847
PDLIM1	7.376391065	FALSE	1.810450955
PDLIM5	7.147374377	FALSE	1.84591932
PDLIM7	7.542043553	FALSE	1.693111115
PDS5A	6.57827816	FALSE	1.371861803
PDS5B	6.480356898	FALSE	1.67967768
PDXDC1	6.543612044	FALSE	1.712371866
PEF1	6.988055749	TRUE	2.059415725
PELP1	6.72945039	FALSE	2.251079483
PEPD	7.32304491	FALSE	1.785746131
PES1	6.855786101	FALSE	1.600994664
PEX11B	5.410057817	FALSE	2.310734722
PEX13	5.341215739	FALSE	1.483551639
PEX14	5.445729337	FALSE	2.200189529
PEX16	5.715569083	FALSE	1.899908009
PEX19	6.517259981	FALSE	1.582415658
PFDN1	7.059051012	FALSE	2.086815245
PFDN2	7.355284437	FALSE	2.182391824
PFDN5	6.946708025	FALSE	2.071591153
PFDN6	7.235408116	FALSE	1.95160462
PFN1	8.154278169	TRUE	2.485798769
PGAM1	7.696316846	FALSE	2.537618266
PGAM5	7.065237895	FALSE	2.396919957
PGRMC1	6.845079179	FALSE	2.438973265
PGRMC2	7.324090891	FALSE	2.268714837
PHAX	6.419025065	FALSE	1.32819606
PHB	7.48664828	FALSE	2.441930675
PHB2	7.575109757	FALSE	2.469304235
PHF6	5.630340295	FALSE	1.550815171
PHLDB2	6.242448746	FALSE	1.500332547
PI4KA	5.900729845	TRUE	1.871175818
PICALM	7.106957972	FALSE	1.435111433
PIEZO1	5.754768626	FALSE	1.571673901
PIGG	5.974548696	FALSE	1.652976
PIGT	5.820591624	FALSE	1.94403087
PIK3AP1	6.693926028	FALSE	2.453347394
PIK3C2A	4.762702191	FALSE	1.426104428
PIK3R4	6.00036856	FALSE	1.566054295
PITRM1	7.108532552	FALSE	1.710802552
PLA2G15	5.986002038	FALSE	1.473873648
PLBD2	7.020393398	FALSE	1.452054909
PLD1	5.632073952	FALSE	1.555626406
PLEC	7.402744513	FALSE	1.794923517
PLIN2	6.128037529	FALSE	1.385257626
PLIN3	7.462732052	FALSE	1.805296916
PLOD1	7.368029673	FALSE	1.31160554
PLOD2	7.387120801	FALSE	1.2999429
PLOD3	7.174516261	FALSE	1.659407483
PLRG1	6.611310745	FALSE	1.205921278
PLS3	7.814684601	FALSE	1.863013389
PLXNA1	7.0976352	FALSE	1.837698892
PLXNB2	6.430921202	FALSE	1.375032285
PML	6.752688541	TRUE	1.906313488
PMPCA	6.914518929	FALSE	1.794474104
PMPCB	6.607681816	FALSE	1.602287936
PNN	6.915482438	FALSE	1.704021754
PNO1	6.369338148	FALSE	1.422721126
PNPLA6	5.924898748	FALSE	1.821795106
PNPT1	6.839165444	FALSE	2.12133164
POFUT2	6.155618101	FALSE	2.129870274
POGZ	5.211147637	FALSE	1.384183104
POLD1	5.397845496	FALSE	1.886905081
POLDIP2	6.508729247	FALSE	1.622954491
POLDIP3	6.591503857	FALSE	1.309385276
POLR1A	5.862079953	FALSE	1.571120448
POLR1E	6.076055044	FALSE	1.463004089
POLR2A	5.815762152	FALSE	1.182899468
POLR2B	6.743146656	FALSE	1.703037607
POLR2E	6.522848083	FALSE	1.488480208
POLR2L	6.59982398	FALSE	1.426128849
PON2	7.241414977	FALSE	1.90351593
POP1	6.436037431	FALSE	1.947291548
POR	6.912151936	FALSE	1.883351926
PPA1	7.444104703	FALSE	2.483348334
PPA2	7.121953912	FALSE	2.109669648
PPAN	6.158117529	FALSE	1.766747363
PPCS	6.155922698	FALSE	2.359380088
PPFIA1	5.634283457	FALSE	1.684661376
PPFIBP1	6.873848208	FALSE	1.585443809
PPIA	7.744929443	TRUE	2.322909481
PPIB	7.646784327	FALSE	2.189514175
PPIC	6.673424632	FALSE	1.567684958
PPIF	6.289684585	FALSE	2.091454154
PPIG	5.151751567	FALSE	1.748036773
PPIL1	6.442239273	FALSE	2.311288599
PPOX	5.918975472	FALSE	2.053692939
PPP1R10	5.941794849	FALSE	1.343182032
PPP1R12A	6.949011884	FALSE	1.792878247
PPP1R12C	5.107117961	FALSE	1.818305089
PPP2R1A	7.571158513	FALSE	1.985893303
PPP3CA	6.685832483	FALSE	2.144732953
PPP4R2	6.215377649	FALSE	1.373141971
PPT1	7.387942221	FALSE	1.922572364
PRCP	7.603368935	FALSE	1.648272167
PRDX2	7.627859279	FALSE	2.41511781
PRDX3	7.773102514	FALSE	2.278127995
PRDX4	7.66627526	FALSE	2.045768782
PRDX5	7.57843267	FALSE	2.246227678
PRDX6	7.661106691	FALSE	2.632778592
PRKAA1	6.561794449	FALSE	2.729065523
PRKACA	6.771562128	FALSE	1.74807944
PRKAR1A	7.088347512	FALSE	1.591420805
PRKAR2A	7.144706344	FALSE	2.113866509
PRKCA	5.601107952	FALSE	1.95607474
PRKCSH	7.465105752	FALSE	2.208392979
PRKDC	7.16649657	FALSE	1.930363128
PRKRA	6.504200619	FALSE	1.760509183
PRMT5	7.139650077	FALSE	2.516375376
PRODH2	6.124920713	FALSE	1.913723806
PRPF19	7.354085379	FALSE	1.929498113
PRPF3	6.569126256	FALSE	1.723886469
PRPF31	6.872105787	FALSE	1.560803002
PRPF4	6.890389605	FALSE	1.706871337
PRPF40A	6.904101204	FALSE	1.682582762
PRPF4B	6.58168171	FALSE	1.709342055
PRPF6	6.839597289	FALSE	1.459196408
PRPF8	7.058538949	FALSE	1.720671882
PRRC1	7.199722138	FALSE	2.018278063
PRRC2C	7.034102012	FALSE	1.765769109
PSAP	7.831165185	FALSE	1.394390385
PSMA1	7.455058145	FALSE	2.140801768
PSMA2	7.500540059	FALSE	2.128143916
PSMA3	7.428931997	FALSE	2.242669362
PSMA4	7.394463063	FALSE	2.13856951
PSMA5	7.48790627	FALSE	2.238581737
PSMA6	7.564777641	FALSE	2.160138258
PSMA7	7.695341778	FALSE	2.238023509
PSMB1	7.529828852	FALSE	2.041536768
PSMB2	7.43100476	FALSE	2.124707956
PSMB3	7.311289023	FALSE	2.048531139
PSMB4	7.552381633	FALSE	2.039299085
PSMB5	7.533468976	FALSE	2.040012597
PSMB6	7.153565188	FALSE	2.323420215
PSMB7	7.581414392	FALSE	2.123323963
PSMB8	6.775206618	FALSE	2.039459728
PSMC1	7.200496327	FALSE	2.302365567
PSMC2	7.128622821	FALSE	2.339861691
PSMC4	7.322753872	FALSE	2.36624827
PSMC5	7.309108914	FALSE	2.375616982
PSMC6	7.292047294	FALSE	2.345154077
PSMD1	7.305859648	FALSE	2.320111998
PSMD10	6.856647007	FALSE	2.844172006
PSMD11	7.468541316	FALSE	2.327440676
PSMD13	7.505730052	FALSE	2.429571421
PSMD14	7.372271591	FALSE	2.538995759
PSMD2	7.237259393	FALSE	2.390462599
PSMD4	7.350477126	FALSE	1.751960043
PSMD6	7.357880176	FALSE	2.859766159
PSMD7	7.42980959	FALSE	2.522628085
PSMD8	7.391463883	FALSE	2.368618756
PSME1	7.63443011	FALSE	2.1810872
PSME3	7.155173678	FALSE	1.541273383
PSME4	5.477661326	FALSE	1.915787519
PSPC1	7.127367078	FALSE	2.055573261
PTBP1	7.624244235	FALSE	1.83511959
PTBP3	6.295524438	FALSE	1.761875239
PTCD3	6.314126244	FALSE	1.892091819
PTGES2	6.962101549	FALSE	2.111841971
PTGFRN	6.357323834	FALSE	1.843372951
PTGR1	7.296537296	FALSE	2.354287116
PTP4A1	6.371274426	FALSE	1.386926807
PTPN1	7.017493552	FALSE	1.685777555
PTPRF	6.16390286	FALSE	1.515754661
PTRF	7.812585775	FALSE	1.788875116
PTRH2	6.750874883	FALSE	1.955196908
PUF60	7.173379763	FALSE	1.437179582
PURA	6.253404647	FALSE	2.253270142
PURB	6.555103703	FALSE	2.267100123
PUS1	5.318433789	FALSE	1.899809563
PVR	6.859897439	FALSE	1.512991068
PVRL2	6.697059996	FALSE	1.255778887
PWP2	5.559259846	FALSE	1.841534655
PYCR2	6.915167138	FALSE	1.350848635
PYGB	7.325628019	FALSE	2.107976095
PYGL	6.579618762	FALSE	2.560825686
QARS	7.263880246	FALSE	1.911328096
QKI	7.124638372	FALSE	1.428215812
RAB10	6.930740209	FALSE	1.922655405
RAB11B	7.704955575	FALSE	1.770701086
RAB12	6.098565511	FALSE	1.812833172
RAB13	7.297724847	FALSE	1.572156867
RAB14	7.271891884	FALSE	1.950391632
RAB18	7.072340719	FALSE	1.794299788
RAB1A	6.83566521	FALSE	1.74830434
RAB1B	7.485544337	FALSE	1.810417356
RAB21	6.917992282	FALSE	1.813220595
RAB22A	5.662073042	FALSE	1.655498596
RAB24	6.083325928	FALSE	1.75356774
RAB2A	7.308022755	FALSE	1.834922745
RAB32	7.140072588	FALSE	1.662512291
RAB33B	6.315587494	FALSE	1.591982337
RAB35	6.393124356	FALSE	1.847017098
RAB3GAP1	6.343873463	FALSE	1.878763003
RAB3GAP2	6.310537406	FALSE	1.797561819
RAB4A	5.728034641	FALSE	1.562269067
RAB5A	7.827967631	FALSE	1.814234274
RAB5B	6.773937946	FALSE	1.740153388
RAB5C	7.375564584	FALSE	1.669182014
RAB6A	7.368062333	FALSE	1.941334996
RAB7A	7.734895636	FALSE	1.662521738
RAB8A	6.718236049	FALSE	1.751082703
RAB8B	6.594807584	FALSE	1.74369003
RAB9A	6.676626723	FALSE	1.653820101
RABL3	6.696698883	FALSE	1.872561231
RAC1	7.371539232	FALSE	1.854582323
RAD21	6.392675062	FALSE	1.412267298
RAD23B	7.346527831	FALSE	1.835424207
RAD50	6.401509015	FALSE	1.895124073
RAI14	7.16563718	FALSE	1.704900872
RALA	7.630710634	FALSE	1.841334438
RALB	7.492350479	FALSE	1.88417774
RALY	7.673738099	FALSE	1.686104246
RAN	7.677797736	TRUE	2.263463263
RANBP10	5.593007342	FALSE	1.617225822
RANBP2	6.855994499	FALSE	1.47364752
RANBP6	5.490758446	FALSE	1.584274672
RANGAP1	7.47503024	FALSE	1.689495326
RAP2B	6.488487683	FALSE	1.636588184
RARS	7.495620298	FALSE	2.120379771
RBBP5	5.749995038	FALSE	1.531351165
RBBP7	7.199449364	FALSE	1.544409142
RBM10	6.413630557	FALSE	1.628868943
RBM14	7.262670436	FALSE	2.026512836
RBM15	6.438640192	FALSE	1.736790774
RBM17	6.50058587	FALSE	1.652362395
RBM25	6.937889391	FALSE	1.784652948
RBM27	5.758989816	FALSE	1.604970845
RBM28	6.601779835	FALSE	1.675425449
RBM34	6.069942755	FALSE	1.399059045
RBM39	7.05372863	FALSE	1.608376251
RBM42	6.208397549	FALSE	1.267066076
RBM5	5.572961645	FALSE	1.318365983
RBM7	5.876176575	FALSE	1.562542661
RBM8A	7.362580858	FALSE	1.66996737
RBMX	7.284892645	FALSE	2.022170523
RCC1	7.348803042	FALSE	2.16218341
RCL1	5.8817096	FALSE	1.512831093
RCN1	7.499797291	FALSE	2.194396386
RCN2	7.131900351	FALSE	1.939836122
RDH11	6.819005076	FALSE	1.947200827
RDH13	6.095344081	FALSE	2.016232916
RDH14	5.520614522	FALSE	2.335886968
RDX	7.569796176	TRUE	1.708654557
REEP5	7.064404392	FALSE	1.92166307
RER1	6.905036037	FALSE	1.939925901
RETSAT	6.486183718	FALSE	1.511368584
REXO2	6.904181137	FALSE	2.185709268
REXO4	5.587852228	FALSE	1.539765903
RFC1	5.569609372	FALSE	1.262439224
RFTN1	5.909465711	FALSE	1.62647895
RHOC	7.293023385	FALSE	1.497192358
RHOG	7.114573958	FALSE	1.806196938
RHOT1	5.630393903	FALSE	1.974889176
RHOT2	6.277552145	FALSE	1.794704094
RMDN1	6.314725053	FALSE	1.789771027
RMDN3	6.30940157	FALSE	1.996314619
RNF13	5.778350691	FALSE	1.545269996
RNF20	5.617674548	FALSE	1.536817175
RNF213	5.512924552	FALSE	1.431460263
RNMT	6.096410113	FALSE	1.665960715
RNPS1	7.129423209	FALSE	1.898129812
ROCK1	6.406250895	FALSE	1.786044764
ROCK2	6.675387392	FALSE	2.001287943
RP2	6.729526133	FALSE	1.721897136
RPA1	6.813789447	FALSE	1.860775076
RPF2	6.748797395	FALSE	1.650574624
RPL10	7.433286803	FALSE	2.08541546
RPL10A	7.815385261	FALSE	1.964763892
RPL11	7.659655165	FALSE	1.9781691
RPL12	7.865094495	FALSE	1.982207894
RPL13	7.678906339	FALSE	2.10021886
RPL13A	7.841196767	FALSE	2.029525813
RPL14	7.453530083	FALSE	1.974778727
RPL17	7.369140963	TRUE	1.967304553
RPL18	7.981525167	TRUE	2.117584471
RPL18A	7.54887007	TRUE	2.042583387
RPL19	7.657409362	FALSE	1.866405498
RPL21	7.986737997	FALSE	1.98994568
RPL22	7.714463968	FALSE	2.068545769
RPL23	7.885901151	FALSE	2.02776739
RPL23A	7.797320422	FALSE	1.943358468
RPL24	7.968721348	FALSE	1.869463477
RPL26	7.925696056	FALSE	2.040214545
RPL26L1	6.199337132	FALSE	2.113946693
RPL27	7.651763416	FALSE	2.194031215
RPL27A	7.492929186	FALSE	2.104340273
RPL28	7.59752083	TRUE	2.019656225
RPL29	7.578206992	TRUE	1.885016136
RPL3	7.568544329	FALSE	2.058114618
RPL30	7.579430417	FALSE	1.993564075
RPL31	7.779853637	FALSE	1.924873449
RPL32	7.66795383	FALSE	2.044037758
RPL34	7.077290125	FALSE	1.913161922
RPL35	7.698632426	FALSE	1.933077096
RPL35A	7.638253326	FALSE	2.034634472
RPL36	7.221332458	FALSE	2.138452701
RPL37A	6.78272528	FALSE	1.977430929
RPL38	7.635754142	FALSE	2.070617771
RPL4	7.614322344	FALSE	1.878562006
RPL5	7.722777594	FALSE	2.116956235
RPL6	7.903884751	FALSE	1.901659892
RPL7	7.669559302	FALSE	1.988161936
RPL7A	7.804280061	FALSE	1.925611146
RPL7L1	6.658624512	FALSE	1.205353255
RPL8	7.434398346	FALSE	2.134838249
RPL9	7.812872865	FALSE	2.029982042
RPLP0	7.821722797	FALSE	2.019436179
RPLP1	6.429136243	FALSE	2.026351419
RPLP2	8.107988965	FALSE	1.87856775
RPN1	7.561979405	FALSE	2.296746339
RPN2	7.456961261	FALSE	2.394196808
RPRD1B	6.481783695	FALSE	1.722485842
RPRD2	5.945421485	FALSE	1.48827567
RPS10	7.827439485	FALSE	2.001774804
RPS11	7.867672242	FALSE	2.00636334
RPS12	7.732159218	FALSE	2.113001918
RPS13	7.977077649	FALSE	2.170192751
RPS14	7.755535516	FALSE	2.29079563
RPS15	7.425010518	FALSE	2.071648235
RPS15A	7.784314857	FALSE	2.197112323
RPS16	7.641798471	TRUE	2.076272612
RPS18	7.95830079	TRUE	2.234540061
RPS19	7.707973499	FALSE	1.990551953
RPS2	7.971551302	FALSE	2.166560353
RPS20	7.635924001	FALSE	2.210789219
RPS23	7.292997063	FALSE	2.011138895
RPS24	7.721622064	FALSE	2.136628626
RPS25	7.60620116	FALSE	2.090526097
RPS26	7.455719121	FALSE	2.306121452
RPS27	6.675243941	FALSE	2.052707405
RPS27A	7.431777675	TRUE	2.072648706
RPS27L	7.412880107	FALSE	1.835224326
RPS28	7.634511025	FALSE	2.041355176
RPS3	7.819358762	FALSE	2.19139931
RPS3A	7.833676679	FALSE	2.153907809
RPS4X	7.708101096	TRUE	2.057597646
RPS5	7.66068499	FALSE	2.051854547
RPS6	7.628873128	TRUE	2.102167765
RPS7	8.12257431	TRUE	2.07376416
RPS8	7.633718911	FALSE	2.008666162
RPS9	7.704919935	FALSE	2.185574733
RPSA	7.830750553	FALSE	2.268665711
RPTOR	4.863529428	FALSE	2.198360126
RRAGC	6.90102711	FALSE	1.844331144
RRAS	7.020494286	FALSE	1.600782374
RRBP1	7.453651808	FALSE	1.617707853
RRP1	6.499232898	FALSE	1.858326616
RRP12	6.815511636	FALSE	1.727162914
RRP15	5.957701773	FALSE	1.537756149
RRP1B	6.313700217	FALSE	1.613498266
RRP8	5.680937668	FALSE	1.546752357
RRP9	6.38257154	FALSE	2.087942829
RRS1	6.778645197	FALSE	1.81922797
RSL1D1	7.338082102	FALSE	1.706222626
RSPRY1	5.528789734	FALSE	1.57357357
RTCB	7.357671714	TRUE	1.889604202
RTN3	7.203443585	FALSE	2.060493863
RTN4	7.696562215	FALSE	2.119757217
RUFY1	6.098667897	FALSE	1.72969518
RUVBL1	7.567557963	FALSE	2.306408942
RUVBL2	7.453993724	FALSE	2.323647015
S100A10	7.643885423	TRUE	1.81910613
S100A11	8.139645512	TRUE	1.662025523
S100A16	6.884302639	FALSE	1.553889092
S100A6	7.583950145	FALSE	1.789446737
SACM1L	6.70545851	FALSE	2.112584895
SAFB	6.997695545	FALSE	1.720622304
SAFB2	7.184769625	FALSE	1.70699073
SAMM50	7.004354332	FALSE	2.454756468
SAP18	6.959642927	FALSE	1.447801241
SAR1A	7.354582061	FALSE	2.20093527
SAR1B	6.059370991	FALSE	2.153849911
SARNP	7.491172174	FALSE	1.508307465
SARS	7.272980541	TRUE	2.68354637
SARS2	6.230820085	FALSE	2.245941815
SART1	6.8509277	FALSE	1.510410948
SART3	6.793737491	FALSE	1.997868908
SBDS	7.147980842	FALSE	2.073905222
SCAF11	5.974613738	FALSE	1.218679896
SCAF4	5.353179671	FALSE	1.547183761
SCAMP1	6.005467751	FALSE	1.744222551
SCAMP3	7.006958804	FALSE	1.614828693
SCARB2	7.353657192	FALSE	1.798457276
SCCPDH	6.659521069	FALSE	2.332490976
SCFD1	6.784175678	FALSE	1.896757633
SCO2	5.580714161	FALSE	2.049239349
SCP2	7.474064963	FALSE	1.901387477
SCPEP1	6.829461666	FALSE	1.759452532
SCRIB	6.322560702	FALSE	1.870225351
SCYL1	6.465801922	FALSE	2.036177601
SCYL2	6.015491219	FALSE	1.658469312
SDAD1	6.249969615	FALSE	1.438035772
SDCBP	7.275794569	FALSE	1.407169876
SDF2	6.157754658	FALSE	1.805901665
SDF2L1	6.34124177	FALSE	2.214839876
SDF4	6.245889551	FALSE	1.31758284
SDHA	7.252362535	FALSE	2.203200205
SDHB	7.028250028	FALSE	2.315572585
SDHD	6.331043044	FALSE	2.392362752
SEC11A	7.212367813	FALSE	2.653156534
SEC13	6.962450954	FALSE	2.300509616
SEC16A	6.669462907	FALSE	1.71547686
SEC22B	7.444104234	FALSE	1.931930557
SEC23A	7.52068943	FALSE	2.08829028
SEC23B	6.195403388	FALSE	1.854603568
SEC23IP	6.975840542	FALSE	2.137468051
SEC24B	6.416826249	FALSE	1.883613178
SEC24C	7.112965089	FALSE	1.988935569
SEC24D	7.151009423	FALSE	2.094886706
SEC31A	7.421052566	FALSE	1.99735143
SEC61A1	7.499169744	FALSE	2.052767023
SEC61B	6.892906308	FALSE	1.556808882
SEC62	6.474196954	FALSE	1.696635925
SEC63	6.885371484	FALSE	1.861483631
SEL1L	6.194835435	FALSE	1.766613588
Sep-15	6.797917492	FALSE	2.445741942
Sep-10	6.891861942	FALSE	1.915436772
Sep-11	7.216736974	FALSE	2.025604852
Sep-02	7.332287137	FALSE	1.934914871
Sep-07	7.317059226	FALSE	1.992765533
Sep-09	7.162549322	FALSE	1.892080683
SERBP1	7.274566194	FALSE	1.698631122
SERINC1	6.388663785	FALSE	1.173754269
SERPINB1	6.819118843	FALSE	2.187365588
SERPINB6	7.591608248	FALSE	2.322377473
SERPINB8	7.365453633	FALSE	2.097779468
SERPINH1	7.788208298	FALSE	2.236281497
SET	7.477418572	TRUE	1.891598779
SETD3	6.426189406	FALSE	1.666405648
SF1	7.113021169	FALSE	1.518118947
SF3A1	7.184223816	FALSE	1.607572964
SF3A2	6.739088814	FALSE	1.90863244
SF3A3	7.118007977	FALSE	1.801173809
SF3B1	7.061125316	FALSE	1.483658604
SF3B2	7.092174276	FALSE	1.599735736
SF3B3	7.199798495	FALSE	1.800892273
SF3B4	6.359177854	FALSE	1.78771191
SF3B5	7.004667983	FALSE	1.733843009
SF3B6	6.646647618	FALSE	1.401245408
SFPQ	7.47692824	FALSE	1.932605657
SFXN3	7.183021157	FALSE	1.860200209
SH3BP4	5.902664387	FALSE	1.363969045
SH3GL1	7.158054154	FALSE	2.005427201
SHMT2	7.211767361	FALSE	2.154445276
SIL1	5.982778609	FALSE	1.214870329
SIRT2	6.32572332	FALSE	1.772097899
SKIV2L2	6.666116728	FALSE	1.518652103
SKP1	7.412250826	FALSE	1.622519684
SLAIN2	5.957110797	FALSE	1.502399805
SLC12A4	5.454100131	FALSE	1.457919726
SLC12A7	5.742961691	FALSE	1.461055603
SLC12A9	5.980908897	FALSE	1.707783013
SLC16A1	6.846172519	FALSE	2.091658166
SLC17A5	5.657041121	FALSE	1.517261895
SLC1A4	6.147918998	FALSE	2.200325089
SLC25A1	6.989734952	FALSE	2.154574596
SLC25A10	5.87624403	FALSE	2.347040064
SLC25A11	7.152870123	FALSE	2.497318817
SLC25A12	5.891879239	FALSE	2.73422599
SLC25A13	6.937121932	FALSE	2.750787935
SLC25A22	5.983565355	FALSE	2.159612305
SLC25A24	7.002328751	FALSE	1.739860987
SLC25A3	7.558075623	FALSE	2.166774867
SLC25A4	6.317633839	FALSE	2.233265239
SLC25A5	7.760351905	FALSE	2.158312726
SLC25A6	7.826229565	FALSE	2.029152363
SLC27A4	6.065296192	FALSE	1.74207674
SLC29A1	6.734805668	FALSE	1.687894435
SLC30A1	6.047047728	FALSE	1.39966507
SLC33A1	6.036903436	FALSE	2.024865202
SLC35B2	6.480676491	FALSE	1.774217601
SLC35E1	6.23050627	FALSE	1.702202127
SLC35F6	6.282779423	FALSE	2.147435154
SLC3A2	7.414493187	FALSE	1.74699596
SLC44A1	6.213879386	FALSE	1.470079572
SLC4A1AP	4.950491862	FALSE	1.679159787
SLC4A2	5.979251186	FALSE	1.385212907
SLC9A3R1	6.250361564	FALSE	1.670037007
SLC9A3R2	6.757519694	FALSE	1.380735697
SLIRP	6.712800374	FALSE	1.796837882
SLTM	6.219867721	FALSE	1.814104362
SMARCA1	5.54507605	FALSE	1.252525367
SMARCA2	5.553117059	FALSE	1.422524182
SMARCA4	5.774072736	FALSE	1.380319802
SMARCA5	6.890552126	FALSE	1.308724443
SMARCB1	6.418804251	FALSE	1.538630279
SMARCC1	6.895778538	FALSE	1.412779641
SMARCC2	6.910988627	FALSE	1.644280994
SMARCD2	5.028990299	FALSE	1.635302753
SMARCE1	6.662950153	FALSE	1.829319858
SMC1A	6.879680206	FALSE	1.699764037
SMC3	6.650671906	FALSE	1.831700245
SMC6	4.541293989	FALSE	1.297585445
SMCHD1	5.859170493	FALSE	1.424195367
SMIM12	6.137280668	FALSE	1.672314951
SMIM20	5.716745686	FALSE	1.941556152
SMNDC1	6.556904727	FALSE	1.301192826
SMPD1	6.658347487	FALSE	1.508583582
SMPD4	5.505254875	FALSE	1.834500179
SMU1	6.927175631	FALSE	1.497731108
SNAP23	7.271313281	FALSE	1.560892538
SNAP29	5.181773238	FALSE	1.595727637
SNAPIN	6.602962711	FALSE	1.921566833
SND1	7.462327681	FALSE	1.865172106
SNRNP200	7.033888363	FALSE	1.621202256
SNRNP40	6.966844299	FALSE	1.865056573
SNRNP70	7.24022915	FALSE	1.849956575
SNRPA	7.530959689	FALSE	2.032487808
SNRPA1	7.178813409	FALSE	1.731109084
SNRPB2	6.772714338	FALSE	1.704279241
SNRPD1	7.251001275	FALSE	2.33185834
SNRPD2	7.637069341	FALSE	2.190495578
SNRPD3	7.151534403	FALSE	1.940703211
SNRPE	7.11087376	FALSE	2.107153983
SNTB2	6.777089406	FALSE	1.773804723
SNW1	6.960847732	FALSE	1.415232177
SNX1	7.148260606	FALSE	1.979557479
SNX12	7.115824611	FALSE	2.155571343
SNX3	7.347185649	FALSE	1.854102513
SNX6	7.128034295	FALSE	2.110353983
SNX9	7.139924874	FALSE	2.219435195
SOAT1	5.734361315	FALSE	1.502174391
SOD1	7.5657315	FALSE	2.68438031
SOD2	7.28716908	FALSE	1.853771196
SON	6.815165537	FALSE	1.427713259
SORBS2	5.645202561	FALSE	1.776737495
SP100	6.787921977	FALSE	1.511248159
SP3	5.085976984	FALSE	1.401805349
SPATS2L	5.583999156	FALSE	1.364222571
SPCS1	6.787811346	FALSE	1.707863864
SPCS2	7.324413753	FALSE	2.213148383
SPCS3	7.242334045	FALSE	2.371496401
SPECC1L	6.259268394	FALSE	1.663875173
SPR	6.559360482	FALSE	2.430814114
SPRYD4	6.3235928	FALSE	2.42514442
SPTAN1	7.630804643	FALSE	1.91947035
SPTBN1	7.397006402	FALSE	1.683317262
SPTLC2	6.69632895	FALSE	1.64872096
SQRDL	6.887895312	FALSE	1.985971807
SQSTM1	7.066549352	FALSE	1.422080731
SRC	6.341284326	FALSE	1.791009557
SRP14	7.580139458	FALSE	1.284577354
SRP54	7.191373595	FALSE	1.665430885
SRP68	7.121676855	FALSE	2.026433157
SRP72	7.15914367	FALSE	2.044388829
SRP9	7.343586904	FALSE	1.467260235
SRPR	6.942936029	FALSE	1.610734668
SRPRB	7.131367124	FALSE	1.919284726
SRRM1	6.996182762	FALSE	1.703974532
SRRM2	7.167099838	FALSE	1.533733938
SRRT	7.091969452	FALSE	1.904028135
SRSF1	7.080618551	FALSE	1.804824082
SRSF10	6.843070651	FALSE	1.825682464
SRSF11	6.932973448	TRUE	1.82828601
SRSF3	7.801632426	TRUE	2.000928397
SRSF4	6.914644652	FALSE	1.70000673
SRSF5	6.598012346	FALSE	1.425118312
SRSF6	6.947668329	FALSE	1.738221481
SRSF7	7.212610503	FALSE	2.058860481
SRSF9	7.199312157	FALSE	1.308254855
SSB	7.409107433	FALSE	1.955877683
SSBP1	6.655447519	FALSE	2.127755752
SSFA2	5.476436049	FALSE	1.632978335
SSR1	7.324798773	FALSE	2.040612228
SSR4	7.25145534	FALSE	1.91588241
SSRP1	7.158682666	FALSE	1.846414437
ST13	7.697673483	FALSE	1.990427658
STAG2	6.379982996	FALSE	1.472280951
STAT3	7.10933653	FALSE	1.910821767
STAU1	7.057396202	FALSE	1.329011216
STAU2	6.193960645	FALSE	1.330616667
STIM1	6.261870812	FALSE	1.805660546
STIP1	7.60069928	FALSE	2.072946196
STOM	7.829958388	FALSE	1.709274202
STOML2	7.163080981	TRUE	2.329945741
STRAP	7.244426191	FALSE	1.899705623
STT3A	7.262966597	FALSE	2.439391912
STT3B	7.055283319	FALSE	2.226321455
STUB1	5.916773893	FALSE	1.664510351
STX12	7.223547986	FALSE	1.51661469
STX18	5.547702789	FALSE	1.593712397
STX4	6.316489615	FALSE	1.861262518
STX7	7.200706758	FALSE	1.637939802
STX8	6.190865412	FALSE	1.506599728
STXBP2	6.437951813	FALSE	1.603209349
STXBP3	6.44327629	FALSE	1.766226894
SUB1	7.532723175	FALSE	1.937405041
SUCLA2	6.554628148	FALSE	1.994413945
SUCLG1	6.708142216	FALSE	2.053184122
SUCLG2	7.006590109	FALSE	2.05819249
SUGP2	4.22818457	FALSE	1.447909641
SUMF2	6.932315695	FALSE	1.880195998
SUMO1	6.275468455	FALSE	1.385096617
SUN1	6.182148915	FALSE	1.556760681
SUN2	6.92139004	FALSE	1.548149784
SUPT16H	7.221716965	FALSE	1.635654616
SUPT5H	6.625514937	FALSE	1.499446505
SUPT6H	6.219478166	FALSE	1.250541978
SUPV3L1	5.925124897	FALSE	1.952155301
SURF4	7.539811893	FALSE	2.434525792
SVIL	6.510242105	FALSE	1.884987838
SYAP1	6.275610719	FALSE	1.547577813
SYMPK	6.499550726	FALSE	1.48827567
SYNCRIP	7.569392171	FALSE	1.786115837
SYNE1	5.439122073	FALSE	1.49203363
SYNGR2	6.647602116	FALSE	1.817231423
SYNJ2BP	6.672584596	FALSE	2.116084483
SYNPO	7.15520497	FALSE	1.634250491
SYPL1	7.053179703	FALSE	1.826340484
SYTL4	5.841586133	FALSE	1.737617979
TAB2	5.472406972	FALSE	1.854727983
TACO1	6.385896064	FALSE	1.90990354
TAGLN2	7.873129837	FALSE	2.004804848
TALDO1	7.743107856	FALSE	2.338848775
TAPBP	6.715781379	FALSE	1.330616667
TARDBP	7.353538005	FALSE	1.755520418
TARS2	5.530125772	FALSE	2.035811829
TAX1BP3	6.677979821	FALSE	1.641860639
TBCA	7.375343581	FALSE	1.985426474
TBCD	6.499159287	FALSE	1.895458459
TBK1	6.065318985	FALSE	1.79742336
TBL1XR1	6.492833975	FALSE	1.457617002
TBL2	7.017604437	FALSE	1.915679425
TBL3	6.378443236	FALSE	1.744359492
TCEB1	7.321212219	FALSE	2.029795553
TCEB2	7.357777291	FALSE	1.93874482
TCERG1	6.842943661	FALSE	1.774710348
TCF25	6.004406074	FALSE	1.294058195
TCIRG1	6.864176925	FALSE	1.796882947
TCOF1	6.845101763	FALSE	1.914824264
TCP1	7.664643668	FALSE	2.218813743
TECR	7.078689672	FALSE	2.106178994
TEX264	5.777907072	FALSE	1.581090227
TF	6.371687076	FALSE	1.436194462
TFAM	6.968036143	FALSE	2.363752022
TFG	7.19883915	FALSE	2.040159118
TFRC	7.317061738	FALSE	1.33772874
TGM2	7.565422698	FALSE	2.03894586
TGOLN2	6.436682455	FALSE	1.194833355
THEM6	5.887759379	FALSE	2.439520584
THOC1	6.112620751	FALSE	1.878426999
THOC2	6.320745158	FALSE	1.568412951
THOC5	6.027328402	TRUE	1.856991562
THRAP3	7.174761152	FALSE	1.577428604
THYN1	5.940722079	FALSE	2.123614837
TIAL1	6.875774889	FALSE	1.667957002
TIMM13	7.006831509	FALSE	1.904820996
TIMM44	7.244138149	FALSE	2.06103759
TIMM50	6.938114862	FALSE	1.979609827
TIMM8A	6.325789269	FALSE	2.1591098
TIMM8B	6.212826852	FALSE	1.618461265
TIMM9	6.38805873	FALSE	2.307540963
TIMMDC1	6.260078905	FALSE	1.596805947
TJP1	6.743797762	FALSE	1.558348509
TJP2	7.018280145	FALSE	1.639645834
TKT	7.525378891	FALSE	2.178113252
TLN1	7.56165142	TRUE	1.845219005
TM9SF2	6.818695971	FALSE	1.593236209
TM9SF3	7.06039146	FALSE	1.909441022
TM9SF4	6.941301837	FALSE	1.825445592
TMBIM6	6.520803731	FALSE	1.490070904
TMCO1	6.753804324	FALSE	2.137797043
TMED1	6.590923383	FALSE	2.420140656
TMED10	7.566117045	FALSE	2.2037303
TMED3	6.371939273	FALSE	1.642123084
TMED4	6.568225375	FALSE	2.23491571
TMED5	6.801057921	FALSE	2.168750797
TMED7	6.887767365	FALSE	2.262932581
TMED9	7.673113611	FALSE	2.207727247
TMEM109	7.364838023	FALSE	2.146672114
TMEM120A	5.591353929	FALSE	2.138196875
TMEM126A	6.625687614	FALSE	2.470160487
TMEM14C	6.31235489	FALSE	2.2426172
TMEM165	6.792136151	FALSE	1.564393805
TMEM184C	5.872304024	FALSE	1.627032838
TMEM2	5.561521396	FALSE	1.215068881
TMEM205	6.714793654	FALSE	2.284531118
TMEM214	6.892021797	FALSE	1.471804932
TMEM230	6.231971135	FALSE	1.722066007
TMEM263	6.690113601	FALSE	1.721724077
TMEM30A	5.86855663	FALSE	1.887890055
TMEM33	7.151217192	FALSE	1.897258609
TMEM43	7.352901693	FALSE	2.023283333
TMEM55B	6.204051304	FALSE	1.820004307
TMEM63A	5.499242115	FALSE	1.726820902
TMEM87A	6.05679131	FALSE	1.737780848
TMEM87B	6.390373781	FALSE	1.763581467
TMOD3	7.161955101	FALSE	1.754997762
TMPO	7.197642182	FALSE	2.049460307
TMPO	7.502250908	FALSE	2.049460307
TMX1	7.290470246	FALSE	1.961000835
TMX2	6.394499135	FALSE	1.659840168
TMX4	6.101520488	FALSE	1.813243963
TNKS1BP1	6.716049026	FALSE	1.584133259
TNPO1	7.063581965	FALSE	1.969751289
TNS1	6.151543503	FALSE	1.462510301
TOLLIP	6.208360994	FALSE	1.926607368
TOM1	6.726701012	FALSE	1.818113675
TOMM22	7.033429586	FALSE	2.060695952
TOMM40	7.166720139	FALSE	2.243680329
TOMM5	6.705159936	FALSE	1.853330061
TOMM70A	7.053786381	FALSE	1.978858145
TOP1	7.054206335	FALSE	1.496521441
TOP2B	6.881775916	FALSE	1.591520933
TOR1A	6.618418502	FALSE	1.934485826
TOR1AIP2	6.55284579	FALSE	1.537957544
TOR1B	6.267060676	FALSE	1.757449173
TP53BP1	6.486571655	FALSE	1.633135032
TPD52L2	7.235384752	FALSE	1.747574929
TPI1	7.674349005	FALSE	2.468753368
TPM1	7.198050575	FALSE	1.746287715
TPM4	7.720751195	TRUE	1.896826482
TPP1	7.408940294	FALSE	1.987140951
TPR	6.817735319	FALSE	1.742536608
TPRG1L	6.26546642	FALSE	1.24242961
TPT1	7.635396728	FALSE	2.430192809
[truncated: 160 more rows]
