# Supplementary material for: Mapping protein carboxymethylation sites provides insights into their role in proteostasis and cell proliferation
Source: Nat Commun. 2021 Nov 18;12:6743. doi: 10.1038/s41467-021-26982-6 (PMC8602705; doi:10.1038/s41467-021-26982-6)
Supplement: Supplementary file 11 — Source Data [file 41467_2021_26982_MOESM11_ESM.zip › Figure 2/2B/VD_tissue_sites_together.csv]

	ID	Experiment
1	P09542_K134	Heart
2	Q8VEM8_K242	Heart
3	Q02566_ProtNterm	Heart
4	P61014_ProtNterm	Heart
5	P02088_K60	Heart
6	P51667_K165	Heart
7	Q9CQQ7_K225	Heart
8	P01942_K41	Heart
9	O54724_ProtNterm	Heart
10	P58771_K205	Heart
11	Q6PD31_K121	Heart
12	Q02566_K878	Heart
13	Q02566_K965	Heart
14	Q9JJW5_ProtNterm	Heart
15	Q9JHQ5_K135	Heart
16	A2AAJ9_ProtNterm	Heart
17	P48962_K96	Heart
18	P48962_K43	Heart
19	Q02566_K665	Heart
20	Q02566_K843	Heart
21	Q5FW53_ProtNterm	Heart
22	P68033_K328	Heart
23	Q9DCX2_K48	Heart
24	P02088_K83	Heart
25	P54071_K67	Heart
26	P01942_K140	Heart
27	Q64518_ProtNterm	Heart
28	P04247_K78	Heart
29	Q61171_K119	Heart
30	Q8WTY4_ProtNterm	Heart
31	P48787_K132	Heart
32	Q02566_K1571	Heart
33	Q02566_K1075	Heart
34	Q02566_K1108	Heart
35	Q02566_K1296	Heart
36	Q9D051_K354	Heart
37	Q91VD9_K298	Heart
38	Q9DB60_ProtNterm	Heart
39	Q02566_K1318	Heart
40	Q02566_K1501	Heart
41	Q02566_K1729	Heart
42	P07724_K438	Heart
43	Q9JI91_ProtNterm	Heart
44	P18528_K13	Heart
45	Q9R0Y5_K21	Heart
46	Q3V0K9_ProtNterm	Heart
47	P48962_K63	Heart
48	P48962_K23	Heart
49	Q02566_K503	Heart
50	Q02566_K1453	Heart
51	Q02566_K1793	Heart
52	P07724_K264	Heart
53	Q99KI0_K573	Heart
54	Q921I1_K575	Heart
55	Q8QZT1_K171	Heart
56	Q9JKS4_ProtNterm	Heart
57	P11404_K22	Heart
58	Q99P72_ProtNterm	Heart
59	Q99JY0_K73	Heart
60	Q02566_K435	Heart
61	P07724_K57	Heart
62	P04247_K103	Heart
63	Q9Z2I9_K215	Heart
64	P16858_K261	Heart
65	O70139_ProtNterm	Heart
66	P51881_K295	Heart
67	P21550_K275	Heart
68	Q99KQ4_ProtNterm	Heart
69	Q8CI94_K520	Heart
70	P48787_K59	Heart
71	A2ASS6_K15911	Heart
72	A2ASS6_K22695	Heart
73	A2ASS6_K27026	Heart
74	A2ASS6_K30569	Heart
75	P01942_K17	Heart
76	Q02566_K827	Heart
77	P21550_K80	Heart
78	P11531_ProtNterm	Heart
79	P41216_K387	Heart
80	O08579_ProtNterm	Heart
81	Q03265_K230	Heart
82	P05201_K290	Heart
83	Q9WVL0_K5	Heart
84	P48962_K272	Heart
85	P14152_K298	Heart
86	Q9CZ13_K163	Heart
87	Q3SX09_K150	Heart
88	P48962_K263	Heart
89	Q02566_K279	Heart
90	Q9JK91_K620	Heart
91	Q9JK91_K621	Heart
92	Q5EBG6_ProtNterm	Heart
93	Q60770_K578	Heart
94	Q8BMS1_K540	Heart
95	Q8K2B3_K335	Heart
96	P02768-1_K236	Heart
97	Q02566_K384	Heart
98	Q02566_K560	Heart
99	P54071_K199	Heart
100	P54071_K193	Heart
101	P58771_K112	Heart
102	P43277_K64	Heart
103	P10853_K47	Heart
104	P10853_K35	Heart
105	P07724_K421	Heart
106	Q9DB77_K98	Heart
107	P51881_K63	Heart
108	P04117_K59	Heart
109	Q8VEM8_K204	Heart
110	Q6P8J7_K344	Heart
111	P56382_K21	Heart
112	P07310_K170	Heart
113	P04264_K455	Heart
114	Q9D0M3_K177	Heart
115	Q9DB20_K162	Heart
116	P61014_K3	Heart
117	Q9DCJ5_K14	Heart
118	P62983_K11	Heart
119	A2ASS6_K26571	Heart
120	P11404_K15	Heart
121	Q8BMS1_K309	Heart
122	E9PV24_K203	Heart
123	P56480_K426	Heart
124	O70468_K539	Heart
125	Q9Z2I9_K129	Heart
126	O55143_K169	Heart
127	P08249_K314	Heart
128	P07724_K499	Heart
129	Q03265_K161	Heart
130	P54071_K272	Heart
131	Q01768_K26	Heart
132	Q9CZ13_K99	Heart
133	Q921G7_K415	Heart
134	Q8QZT1_K178	Heart
135	Q91VR2_K55	Heart
136	Q9DCX2_K78	Heart
137	Q8BMS1_K634	Heart
138	Q02566_K599	Heart
139	Q62234_K979	Heart
140	P22599_K147	Heart
141	P05202_K396	Heart
142	Q62425_K74	Heart
143	P35283_ProtNterm	Heart
144	Q99LC5_K158	Heart
145	Q02566_K1772	Heart
146	P56135_K48	Heart
147	P68033_K317	Heart
148	P09542_K79	Heart
149	P56391_K85	Heart
150	P17742_ProtNterm	Heart
151	P22599_K181	Heart
152	Q5DTJ9_ProtNterm	Heart
153	Q03265_K305	Heart
154	Q7TMF3_K8	Heart
155	Q9ERK4_ProtNterm	Heart
156	Q8BMS1_K728	Heart
157	Q9CQJ8_ProtNterm	Heart
158	P12787_K109	Heart
159	P11404_K45	Heart
160	Q8BMS1_K334	Heart
161	Q9CQ62_K97	Heart
162	Q8BMS1_K644	Heart
163	Q8BMS1_K390	Heart
164	Q99KI0_K689	Heart
165	Q9DB20_K51	Heart
166	P48962_K166	Heart
167	P62983_K48	Heart
168	P05064_K42	Heart
169	Q8BMS1_K129	Heart
170	Q9DCX2_K72	Heart
171	Q03265_K434	Heart
172	Q9JI91_K499	Heart
173	P54071_K256	Heart
174	P11404_K38	Heart
175	P08249_K301	Heart
176	Q64459_K380	Heart
177	P11404_K10	Heart
178	P08249_K307	Heart
179	P54071_K243	Heart
180	Q78IK2_K17	Heart
181	O70468_K414	Heart
182	Q02788_K731	Heart
183	Q8VEM8_K308	Heart
184	Q60597_K74	Heart
185	Q8K2B3_K179	Heart_and_Liver
186	P51174_K254	Heart_and_Liver
187	P70362_ProtNterm	Heart_and_Liver
188	Q02257_ProtNterm	Heart_and_Liver
189	Q9CZU6_K76	Heart_and_Liver
190	Q9DB20_K84	Heart_and_Liver
191	Q8BH95_K101	Heart_and_Liver
192	Q8BG05_ProtNterm	Heart_and_Liver
193	P68033_K52	Heart_and_Liver
194	Q9QZH3_K185	Heart_and_Liver
195	P10649_K211	Liver
196	Q8C196_K935	Liver
197	P30115_K78	Liver
198	P30115_K84	Liver
199	P17742_K49	Liver
200	Q8C196_K630	Liver
201	Q8R0Y6_K479	Liver
202	P25688_K118	Liver
203	P12710_K96	Liver
204	P16460_K234	Liver
205	P10649_K31	Liver
206	Q0VG85_K288	Liver
207	Q8C196_K1479	Liver
208	Q8C196_K553	Liver
209	P19157_K82	Liver
210	P32020_K454	Liver
211	P32020_K438	Liver
212	P12710_K57	Liver
213	P09103_K310	Liver
214	Q922Q1_K66	Liver
215	Q61599_K137	Liver
216	Q8C196_K811	Liver
217	O35490_K283	Liver
218	O55142_K15	Liver
219	P14131_K60	Liver
220	P10649_ProtNterm	Liver
221	Q8C196_K1486	Liver
222	Q8C196_K892	Liver
223	P30115_K141	Liver
224	P19157_K116	Liver
225	P28474_K315	Liver
226	P62754_K211	Liver
227	P02301_K123	Liver
228	Q8C196_K875	Liver
229	P47738_K161	Liver
230	Q8BWF0_K289	Liver
231	P19157_K128	Liver
232	P09103_K446	Liver
233	P40936_K210	Liver
234	Q80W21_K144	Liver
235	Q9D1R9_K36	Liver
236	Q9CQV8_K51	Liver
237	Q8BWT1_K13	Liver
238	Q8C196_K793	Liver
239	P30115_K195	Liver
240	P30115_K69	Liver
241	P34914_K514	Liver
242	Q8CHT0_K357	Liver
243	P56395_K24	Liver
244	P37040_K610	Liver
245	P80318_ProtNterm	Liver
246	Q9DB34_ProtNterm	Liver
247	Q99LC8_ProtNterm	Liver
248	Q3V4B5_ProtNterm	Liver
249	P00329_K227	Liver
250	Q8C196_K55	Liver
251	P10107_ProtNterm	Liver
252	P24549_K353	Liver
253	Q924Y0_ProtNterm	Liver
254	P70349_K7	Liver
255	P07724_K305	Liver
256	Q62203_ProtNterm	Liver
257	P14901_ProtNterm	Liver
258	Q8C196_K119	Liver
259	Q8K0G5_ProtNterm	Liver
260	Q99LM2_K475	Liver
261	Q9CRT8_ProtNterm	Liver
262	Q9CQ54_ProtNterm	Liver
263	P26443_K415	Liver
264	Q99KC8_ProtNterm	Liver
265	Q9DCS2_ProtNterm	Liver
266	O35215_ProtNterm	Liver
267	P12710_K31	Liver
268	P24452_ProtNterm	Liver
269	Q91X83_ProtNterm	Liver
270	P26443_K503	Liver
271	Q61164_ProtNterm	Liver
272	Q8R0V5_ProtNterm	Liver
273	Q9DBK0_ProtNterm	Liver
274	Q91YI0_K7	Liver
275	P99028_K83	Liver
276	Q9CQP3_ProtNterm	Liver
277	P30115_K196	Liver
278	Q9QXF8_K196	Liver
279	Q99KU6_ProtNterm	Liver
280	Q64523_K96	Liver
281	Q8BG79_K645	Liver
282	P19157_K121	Liver
283	P12710_K90	Liver
284	Q8CB96_K303	Liver
285	Q7TPW1_K62	Liver
286	Q61026_K751	Liver
287	Q8BWP5_ProtNterm	Liver
288	Q8C196_K575	Liver
289	Q9D892_K18	Liver
290	Q9D0S9_ProtNterm	Liver
291	P09411_K361	Liver
292	P11725_K88	Liver
293	P02088_K121	Heart_and_Kidney
294	Q03265_K506	Heart_and_Kidney
295	Q9CQQ7_K154	Heart_and_Kidney
296	P62897_K87	Heart_and_Kidney
297	P23927_ProtNterm	Heart_and_Kidney
298	Q9CYZ2_ProtNterm	Heart_and_Kidney
299	Q8BGF3_K353	Heart_and_Kidney
300	Q8K1Z0_K170	Heart_and_Kidney
301	Q91VR2_K154	Heart_and_Kidney
302	Q2TPA8_ProtNterm	Heart_and_Kidney
303	P02088_ProtNterm	Heart_and_Kidney
304	Q78IK2_K16	Heart_and_Kidney
305	Q9WVK4_ProtNterm	Heart_and_Kidney
306	Q61598_ProtNterm	Heart_and_Kidney
307	Q9DCW4_K110	Heart_and_Kidney
308	Q9WVA2_ProtNterm	Heart_and_Kidney
309	P62897_K100	Heart_and_Kidney
310	O54931_ProtNterm	Heart_and_Kidney
311	Q8R429_K502	Heart_and_Kidney
312	Q9DCT1_ProtNterm	Heart_and_Kidney
313	P84091_ProtNterm	Heart_and_Kidney
314	Q9CZU6_K43	Heart_and_Kidney
315	Q91YN5_K7	Heart_and_Kidney
316	P61164_ProtNterm	Heart_and_Kidney
317	P56387_ProtNterm	Heart_and_Kidney
318	Q99JY3_ProtNterm	Heart_and_Kidney
319	Q8VCH9_ProtNterm	Heart_and_Kidney
320	Q62426_ProtNterm	Heart_and_Kidney
321	Q91VR2_K115	Heart_and_Kidney
322	P07724_K549	Heart_and_Kidney
323	Q9D0I9_ProtNterm	Heart_and_Kidney
324	P68372_K324	Heart_and_Kidney
325	O55222_ProtNterm	Heart_and_Kidney
326	P05064_K108	Heart_and_Kidney
327	P09671_K122	Heart_and_Kidney
328	Q6PIE5_K770	Heart_and_Kidney
329	Q9EQP2_ProtNterm	Overlap
330	P05202_K363	Overlap
331	Q9WVL0_ProtNterm	Overlap
332	P19096_ProtNterm	Overlap
333	Q9CR68_ProtNterm	Overlap
334	P62869_ProtNterm	Overlap
335	P10518_ProtNterm	Overlap
336	Q4KML4_ProtNterm	Overlap
337	P41216_ProtNterm	Overlap
338	P70168_ProtNterm	Overlap
339	O35737_ProtNterm	Overlap
340	Q9D1G1_ProtNterm	Overlap
341	P05202_K404	Overlap
342	Q7TMF3_ProtNterm	Overlap
343	P54775_ProtNterm	Overlap
344	Q9CQR2_ProtNterm	Overlap
345	P62806_K92	Overlap
346	P45952_K79	Overlap
347	Q99LG2_K491	Overlap
348	Q9CQ92_ProtNterm	Overlap
349	Q9Z2X1_ProtNterm	Overlap
350	P01942_K12	Overlap
351	Q03265_K261	Overlap
352	P61924_ProtNterm	Overlap
353	P16858_K192	Overlap
354	Q9D1L9_ProtNterm	Overlap
355	Q9CPQ8_K66	Overlap
356	Q80XL6_ProtNterm	Overlap
357	P50295_ProtNterm	Overlap
358	Q9D517_ProtNterm	Overlap
359	P62075_ProtNterm	Overlap
360	P70333_ProtNterm	Overlap
361	P17225_ProtNterm	Overlap
362	O88456_ProtNterm	Overlap
363	Q8K1M6_ProtNterm	Overlap
364	P16858_K332	Overlap
365	Q8CAY6_ProtNterm	Overlap
366	Q8R5J9_ProtNterm	Overlap
367	P11983_ProtNterm	Overlap
368	O35166_ProtNterm	Overlap
369	Q8CI32_ProtNterm	Overlap
370	Q9QZB9_ProtNterm	Overlap
371	Q8BGS2_ProtNterm	Overlap
372	Q921I0_ProtNterm	Overlap
373	Q8BGE6_ProtNterm	Overlap
374	O55137_ProtNterm	Overlap
375	P22752_K96	Overlap
376	Q60936_ProtNterm	Overlap
377	P80313_ProtNterm	Overlap
378	Q91Y97_K147	Liver_and_Kidney
379	Q9CXF0_ProtNterm	Liver_and_Kidney
380	P51881_K105	Liver_and_Kidney
381	P40936_K219	Liver_and_Kidney
382	P16460_K228	Liver_and_Kidney
383	Q8CDF7_K43	Liver_and_Kidney
384	Q99KR3_K282	Liver_and_Kidney
385	Q64674_ProtNterm	Liver_and_Kidney
386	Q6P6M7_ProtNterm	Liver_and_Kidney
387	Q9CPZ6_ProtNterm	Liver_and_Kidney
388	P24270_K476	Liver_and_Kidney
389	P60710_ProtNterm	Liver_and_Kidney
390	P82343_ProtNterm	Liver_and_Kidney
391	O09044_ProtNterm	Liver_and_Kidney
392	Q9CXA2_ProtNterm	Liver_and_Kidney
393	Q9JJK5_ProtNterm	Liver_and_Kidney
394	Q925N2_ProtNterm	Liver_and_Kidney
395	Q9JIZ0_ProtNterm	Liver_and_Kidney
396	P02469_K1579	Liver_and_Kidney
397	P60060_ProtNterm	Liver_and_Kidney
398	Q8R0J8_ProtNterm	Liver_and_Kidney
399	Q9D554_ProtNterm	Liver_and_Kidney
400	P70697_ProtNterm	Liver_and_Kidney
401	P63260_ProtNterm	Liver_and_Kidney
402	P63242_K47	Liver_and_Kidney
403	Q9EPL8_ProtNterm	Liver_and_Kidney
404	Q9JJ28_ProtNterm	Liver_and_Kidney
405	Q8K2C9_ProtNterm	Liver_and_Kidney
406	O88909_K291	Liver_and_Kidney
407	Q91XE0_ProtNterm	Liver_and_Kidney
408	Q9QXY6_ProtNterm	Liver_and_Kidney
409	Q91X77_K138	Liver_and_Kidney
410	P35293_ProtNterm	Liver_and_Kidney
411	Q64442_K63	Liver_and_Kidney
412	Q6NS46_K523	Liver_and_Kidney
413	P35576_ProtNterm	Liver_and_Kidney
414	Q9Z0P4_ProtNterm	Kidney
415	Q6PAQ4_K329	Kidney
416	Q8BGQ7_ProtNterm	Kidney
417	Q3UGF1_K2	Kidney
418	P48036_K68	Kidney
419	Q91YD6_ProtNterm	Kidney
420	P62259_ProtNterm	Kidney
421	Q9QYF9_ProtNterm	Kidney
422	Q6NSQ9_ProtNterm	Kidney
423	Q3TXS7_ProtNterm	Kidney
424	Q91X96_ProtNterm	Kidney
425	Q923D5_K105	Kidney
426	Q99LB2_K106	Kidney
427	Q3UD01_ProtNterm	Kidney
428	Q9CZ69_ProtNterm	Kidney
429	P97461_ProtNterm	Kidney
430	Q9WUB6_ProtNterm	Kidney
431	Q99L60_ProtNterm	Kidney
432	Q9R1P3_ProtNterm	Kidney
433	Q9Z1G3_ProtNterm	Kidney
434	Q3UZZ6_ProtNterm	Kidney
435	Q9R0M5_ProtNterm	Kidney
436	P61327_ProtNterm	Kidney
437	P97390_ProtNterm	Kidney
438	P70296_ProtNterm	Kidney
439	Q9JHU9_ProtNterm	Kidney
440	P48774_ProtNterm	Kidney
441	P30999_ProtNterm	Kidney
442	Q923I7_ProtNterm	Kidney
443	Q9NYQ2_ProtNterm	Kidney
444	Q91X52_ProtNterm	Kidney
445	P52760_K134	Kidney
446	P62082_ProtNterm	Kidney
447	Q8CGA4_ProtNterm	Kidney
448	Q8R5C5_ProtNterm	Kidney
449	Q9JLZ3_K179	Kidney
450	P51881_K92	Kidney
451	B2RUR8_K645	Kidney
452	Q8BHI7_ProtNterm	Kidney
453	Q8BWB6_ProtNterm	Kidney
454	P17182_K80	Kidney
455	Q8BKH7_K422	Kidney
456	Q9D0S9_K128	Kidney
457	P56480_K133	Kidney
458	P05202_K122	Kidney
459	P24270_K449	Kidney
460	Q9DBM2_K189	Kidney
461	Q9DBM2_K344	Kidney
462	Q6PIE5_K947	Kidney
463	Q9D2C7_ProtNterm	Kidney
464	Q9CQV8_K122	Kidney
465	Q80W22_ProtNterm	Kidney
466	Q9DBZ5_ProtNterm	Kidney
467	P99029_K70	Kidney
468	Q61425_K185	Kidney
469	Q91ZV4_ProtNterm	Kidney
470	Q9D023_K19	Kidney
471	A2ASS6_K34798	Kidney
472	Q80SW1_ProtNterm	Kidney
473	Q91VA0_K541	Kidney
474	P10648_K195	Kidney
475	P62259_K123	Kidney
476	P34884_ProtNterm	Kidney
477	P63038_K236	Kidney
478	P17182_K202	Kidney
479	P56379_ProtNterm	Kidney
