# Supplementary material for: Mapping protein carboxymethylation sites provides insights into their role in proteostasis and cell proliferation
Source: Nat Commun. 2021 Nov 18;12:6743. doi: 10.1038/s41467-021-26982-6 (PMC8602705; doi:10.1038/s41467-021-26982-6)
Supplement: Supplementary file 11 — Source Data [file 41467_2021_26982_MOESM11_ESM.zip › Figure 2/2B/VD_tissue_together.csv]

	ID	Experiment
1	P09542	Heart
2	Q8VEM8	Heart
3	Q02566	Heart
4	P61014	Heart
5	P51667	Heart
6	O54724	Heart
7	P58771	Heart
8	Q6PD31	Heart
9	Q9JJW5	Heart
10	Q9JHQ5	Heart
11	A2AAJ9	Heart
12	P48962	Heart
13	Q5FW53	Heart
14	Q9DCX2	Heart
15	P54071	Heart
16	Q64518	Heart
17	P04247	Heart
18	Q61171	Heart
19	Q8WTY4	Heart
20	P48787	Heart
21	Q9D051	Heart
22	Q91VD9	Heart
23	Q9DB60	Heart
24	Q9JI91	Heart
25	P18528	Heart
26	Q9R0Y5	Heart
27	Q3V0K9	Heart
28	Q99KI0	Heart
29	Q921I1	Heart
30	Q8QZT1	Heart
31	Q9JKS4	Heart
32	P11404	Heart
33	Q99P72	Heart
34	Q99JY0	Heart
35	Q9Z2I9	Heart
36	O70139	Heart
37	P21550	Heart
38	Q99KQ4	Heart
39	Q8CI94	Heart
40	P11531	Heart
41	O08579	Heart
42	P05201	Heart
43	P14152	Heart
44	Q9CZ13	Heart
45	Q3SX09	Heart
46	Q9JK91	Heart
47	Q5EBG6	Heart
48	Q60770	Heart
49	Q8BMS1	Heart
50	P02768-1	Heart
51	P43277	Heart
52	P10853	Heart
53	Q9DB77	Heart
54	P04117	Heart
55	Q6P8J7	Heart
56	P56382	Heart
57	P07310	Heart
58	P04264	Heart
59	Q9D0M3	Heart
60	Q9DCJ5	Heart
61	P62983	Heart
62	E9PV24	Heart
63	O70468	Heart
64	O55143	Heart
65	P08249	Heart
66	Q01768	Heart
67	Q921G7	Heart
68	Q62234	Heart
69	P22599	Heart
70	Q62425	Heart
71	P35283	Heart
72	Q99LC5	Heart
73	P56135	Heart
74	P56391	Heart
75	Q5DTJ9	Heart
76	Q9ERK4	Heart
77	Q9CQJ8	Heart
78	P12787	Heart
79	Q9CQ62	Heart
80	Q64459	Heart
81	Q02788	Heart
82	Q60597	Heart
83	Q8K2B3	Heart_and_Liver
84	P68033	Heart_and_Liver
85	P51174	Heart_and_Liver
86	P70362	Heart_and_Liver
87	Q02257	Heart_and_Liver
88	Q9DB20	Heart_and_Liver
89	Q8BH95	Heart_and_Liver
90	Q8BG05	Heart_and_Liver
91	P17742	Heart_and_Liver
92	Q9QZH3	Heart_and_Liver
93	P10649	Liver
94	Q8C196	Liver
95	P30115	Liver
96	Q8R0Y6	Liver
97	P25688	Liver
98	P12710	Liver
99	Q0VG85	Liver
100	P19157	Liver
101	P32020	Liver
102	P09103	Liver
103	Q922Q1	Liver
104	Q61599	Liver
105	O35490	Liver
106	O55142	Liver
107	P14131	Liver
108	P28474	Liver
109	P62754	Liver
110	P02301	Liver
111	P47738	Liver
112	Q8BWF0	Liver
113	Q80W21	Liver
114	Q9D1R9	Liver
115	Q8BWT1	Liver
116	P34914	Liver
117	Q8CHT0	Liver
118	P56395	Liver
119	P37040	Liver
120	P80318	Liver
121	Q9DB34	Liver
122	Q99LC8	Liver
123	Q3V4B5	Liver
124	P00329	Liver
125	P10107	Liver
126	P24549	Liver
127	Q924Y0	Liver
128	P70349	Liver
129	Q62203	Liver
130	P14901	Liver
131	Q8K0G5	Liver
132	Q99LM2	Liver
133	Q9CRT8	Liver
134	Q9CQ54	Liver
135	P26443	Liver
136	Q99KC8	Liver
137	Q9DCS2	Liver
138	O35215	Liver
139	P24452	Liver
140	Q91X83	Liver
141	Q61164	Liver
142	Q8R0V5	Liver
143	Q9DBK0	Liver
144	Q91YI0	Liver
145	P99028	Liver
146	Q9CQP3	Liver
147	Q9QXF8	Liver
148	Q99KU6	Liver
149	Q64523	Liver
150	Q8BG79	Liver
151	Q8CB96	Liver
152	Q7TPW1	Liver
153	Q61026	Liver
154	Q8BWP5	Liver
155	Q9D892	Liver
156	P09411	Liver
157	P11725	Liver
158	P02088	Heart_and_Kidney
159	Q9CQQ7	Heart_and_Kidney
160	P62897	Heart_and_Kidney
161	P23927	Heart_and_Kidney
162	Q9CYZ2	Heart_and_Kidney
163	Q8BGF3	Heart_and_Kidney
164	Q8K1Z0	Heart_and_Kidney
165	Q91VR2	Heart_and_Kidney
166	Q2TPA8	Heart_and_Kidney
167	Q78IK2	Heart_and_Kidney
168	Q9WVK4	Heart_and_Kidney
169	Q61598	Heart_and_Kidney
170	Q9DCW4	Heart_and_Kidney
171	Q9WVA2	Heart_and_Kidney
172	A2ASS6	Heart_and_Kidney
173	O54931	Heart_and_Kidney
174	Q8R429	Heart_and_Kidney
175	P56480	Heart_and_Kidney
176	Q9DCT1	Heart_and_Kidney
177	P84091	Heart_and_Kidney
178	Q91YN5	Heart_and_Kidney
179	P61164	Heart_and_Kidney
180	P56387	Heart_and_Kidney
181	Q99JY3	Heart_and_Kidney
182	Q8VCH9	Heart_and_Kidney
183	Q62426	Heart_and_Kidney
184	Q9D0I9	Heart_and_Kidney
185	P68372	Heart_and_Kidney
186	O55222	Heart_and_Kidney
187	P05064	Heart_and_Kidney
188	P09671	Heart_and_Kidney
189	Q6PIE5	Heart_and_Kidney
190	Q9EQP2	Overlap
191	P05202	Overlap
192	Q9WVL0	Overlap
193	P19096	Overlap
194	Q03265	Overlap
195	P01942	Overlap
196	Q9CR68	Overlap
197	P62869	Overlap
198	P10518	Overlap
199	Q4KML4	Overlap
200	P41216	Overlap
201	P70168	Overlap
202	O35737	Overlap
203	Q9D1G1	Overlap
204	Q7TMF3	Overlap
205	P54775	Overlap
206	Q9CQR2	Overlap
207	P62806	Overlap
208	P45952	Overlap
209	Q99LG2	Overlap
210	Q9CQ92	Overlap
211	Q9Z2X1	Overlap
212	P07724	Overlap
213	P61924	Overlap
214	P16858	Overlap
215	Q9D1L9	Overlap
216	P51881	Overlap
217	Q9CPQ8	Overlap
218	Q80XL6	Overlap
219	P50295	Overlap
220	Q9D517	Overlap
221	Q9CZU6	Overlap
222	P62075	Overlap
223	P70333	Overlap
224	P17225	Overlap
225	O88456	Overlap
226	Q8K1M6	Overlap
227	Q8CAY6	Overlap
228	Q8R5J9	Overlap
229	P11983	Overlap
230	O35166	Overlap
231	Q8CI32	Overlap
232	Q9QZB9	Overlap
233	Q8BGS2	Overlap
234	Q921I0	Overlap
235	Q8BGE6	Overlap
236	O55137	Overlap
237	P22752	Overlap
238	Q60936	Overlap
239	P80313	Overlap
240	Q91Y97	Liver_and_Kidney
241	Q9CXF0	Liver_and_Kidney
242	P16460	Liver_and_Kidney
243	P40936	Liver_and_Kidney
244	Q8CDF7	Liver_and_Kidney
245	Q9CQV8	Liver_and_Kidney
246	Q99KR3	Liver_and_Kidney
247	Q64674	Liver_and_Kidney
248	Q6P6M7	Liver_and_Kidney
249	Q9CPZ6	Liver_and_Kidney
250	P24270	Liver_and_Kidney
251	P60710	Liver_and_Kidney
252	P82343	Liver_and_Kidney
253	O09044	Liver_and_Kidney
254	Q9CXA2	Liver_and_Kidney
255	Q9JJK5	Liver_and_Kidney
256	Q925N2	Liver_and_Kidney
257	Q9JIZ0	Liver_and_Kidney
258	P02469	Liver_and_Kidney
259	P60060	Liver_and_Kidney
260	Q8R0J8	Liver_and_Kidney
261	Q9D554	Liver_and_Kidney
262	P70697	Liver_and_Kidney
263	P63260	Liver_and_Kidney
264	P63242	Liver_and_Kidney
265	Q9EPL8	Liver_and_Kidney
266	Q9JJ28	Liver_and_Kidney
267	Q8K2C9	Liver_and_Kidney
268	O88909	Liver_and_Kidney
269	Q91XE0	Liver_and_Kidney
270	Q9QXY6	Liver_and_Kidney
271	Q91X77	Liver_and_Kidney
272	P35293	Liver_and_Kidney
273	Q64442	Liver_and_Kidney
274	Q9D0S9	Liver_and_Kidney
275	Q6NS46	Liver_and_Kidney
276	P35576	Liver_and_Kidney
277	Q9Z0P4	Kidney
278	Q6PAQ4	Kidney
279	Q8BGQ7	Kidney
280	Q3UGF1	Kidney
281	P48036	Kidney
282	Q91YD6	Kidney
283	P62259	Kidney
284	Q9QYF9	Kidney
285	Q6NSQ9	Kidney
286	Q3TXS7	Kidney
287	Q91X96	Kidney
288	Q923D5	Kidney
289	Q99LB2	Kidney
290	Q3UD01	Kidney
291	Q9CZ69	Kidney
292	P97461	Kidney
293	Q9WUB6	Kidney
294	Q99L60	Kidney
295	Q9R1P3	Kidney
296	Q9Z1G3	Kidney
297	Q3UZZ6	Kidney
298	Q9R0M5	Kidney
299	P61327	Kidney
300	P97390	Kidney
301	P70296	Kidney
302	Q9JHU9	Kidney
303	P48774	Kidney
304	P30999	Kidney
305	Q923I7	Kidney
306	Q9NYQ2	Kidney
307	Q91X52	Kidney
308	P52760	Kidney
309	P62082	Kidney
310	Q8CGA4	Kidney
311	Q8R5C5	Kidney
312	Q9JLZ3	Kidney
313	B2RUR8	Kidney
314	Q8BHI7	Kidney
315	Q8BWB6	Kidney
316	P17182	Kidney
317	Q8BKH7	Kidney
318	Q9DBM2	Kidney
319	Q9D2C7	Kidney
320	Q80W22	Kidney
321	Q9DBZ5	Kidney
322	P99029	Kidney
323	Q61425	Kidney
324	Q91ZV4	Kidney
325	Q9D023	Kidney
326	Q80SW1	Kidney
327	Q91VA0	Kidney
328	P10648	Kidney
329	P34884	Kidney
330	P63038	Kidney
331	P56379	Kidney
