# Supplementary material for: Mapping protein carboxymethylation sites provides insights into their role in proteostasis and cell proliferation
Source: Nat Commun. 2021 Nov 18;12:6743. doi: 10.1038/s41467-021-26982-6 (PMC8602705; doi:10.1038/s41467-021-26982-6)
Supplement: Supplementary file 11 — Source Data [file 41467_2021_26982_MOESM11_ESM.zip › Figure 2/2C/CM_modified_Heart_ProteinAccessions.csv]

	CondRepl	PP.NonTerminalModificationPositions	PG.ProteinAccessions	PG.Genes	PG.ProteinDescriptions	IntensitySum	ID
1	Heart_Old	K134	P09542	Myl3	Myosin light chain 3	405602.7	P09542_K134
2	Heart_Old	K242	Q8VEM8	Slc25a3	Phosphate carrier protein, mitochondrial	63316.79	Q8VEM8_K242
3	Heart_Old	ProtNterm	Q02566	Myh6	Myosin-6	177992.8	Q02566_ProtNterm
4	Heart_Old	ProtNterm	Q9EQP2	Ehd4	EH domain-containing protein 4	5011635.14	Q9EQP2_ProtNterm
5	Heart_Old	K363	P05202	Got2	Aspartate aminotransferase, mitochondrial	5664282	P05202_K363
6	Heart_Old	ProtNterm	P61014	Pln	Cardiac phospholamban	2292392.7	P61014_ProtNterm
7	Heart_Old	K121	P02088	Hbb-b1	Hemoglobin subunit beta-1	28603385.6	P02088_K121
8	Heart_Old	ProtNterm	Q9WVL0	Gstz1	Maleylacetoacetate isomerase	1198922.9	Q9WVL0_ProtNterm
9	Heart_Old	ProtNterm	P19096	Fasn	Fatty acid synthase	5213876.5	P19096_ProtNterm
10	Heart_Old	K165	P51667	Myl2	Myosin regulatory light chain 2, ventricular/cardiac muscle isoform	1770353.6	P51667_K165
11	Heart_Old	K506	Q03265	Atp5a1	ATP synthase subunit alpha, mitochondrial	2563298	Q03265_K506
12	Heart_Old	K154	Q9CQQ7	Atp5f1	ATP synthase F(0) complex subunit B1, mitochondrial	1736215.5	Q9CQQ7_K154
13	Heart_Old	K41	P01942	Hba	Hemoglobin subunit alpha	8209590.9	P01942_K41
14	Heart_Old	K87	P62897	Cycs	Cytochrome c, somatic	12797509.6	P62897_K87
15	Heart_Old	ProtNterm	Q9CR68	Uqcrfs1	Cytochrome b-c1 complex subunit Rieske, mitochondrial	5189623.3	Q9CR68_ProtNterm
16	Heart_Old	ProtNterm	O54724	Ptrf	Polymerase I and transcript release factor	53652.51	O54724_ProtNterm
17	Heart_Old	K205	P58771	Tpm1	Tropomyosin alpha-1 chain	0	P58771_K205
18	Heart_Old	K121	Q6PD31	Trak1	Trafficking kinesin-binding protein 1	1829712.4	Q6PD31_K121
19	Heart_Old	ProtNterm	P23927	Cryab	Alpha-crystallin B chain	14663122.85	P23927_ProtNterm
20	Heart_Old	ProtNterm	Q9CYZ2	Tpd52l2	Tumor protein D54	106818.9	Q9CYZ2_ProtNterm
21	Heart_Old	ProtNterm	P62869	Tceb2	Transcription elongation factor B polypeptide 2	702858.5	P62869_ProtNterm
22	Heart_Old	ProtNterm	P10518	Alad	Delta-aminolevulinic acid dehydratase	3818531.12	P10518_ProtNterm
23	Heart_Old	ProtNterm	Q4KML4	Abracl	Costars family protein ABRACL	2400471.1	Q4KML4_ProtNterm
24	Heart_Old	K353	Q8BGF3	Wdr92	WD repeat-containing protein 92	12795239	Q8BGF3_K353
25	Heart_Old	ProtNterm	P41216	Acsl1	Long-chain-fatty-acid--CoA ligase 1	29092468	P41216_ProtNterm
26	Heart_Old	ProtNterm	Q9JJW5	Myoz2	Myozenin-2	8310620.98	Q9JJW5_ProtNterm
27	Heart_Old	K170	Q8K1Z0	Coq9	Ubiquinone biosynthesis protein COQ9, mitochondrial	462756.26	Q8K1Z0_K170
28	Heart_Old	ProtNterm	P70168	Kpnb1	Importin subunit beta-1	13840116.6	P70168_ProtNterm
29	Heart_Old	ProtNterm	O35737	Hnrnph1	Heterogeneous nuclear ribonucleoprotein H	210049.28	O35737_ProtNterm
30	Heart_Old	ProtNterm	Q9D1G1	Rab1b	Ras-related protein Rab-1B	469771.13	Q9D1G1_ProtNterm
31	Heart_Old	K135	Q9JHQ5	Lztfl1	Leucine zipper transcription factor-like protein 1	934178.6	Q9JHQ5_K135
32	Heart_Old	K179	Q8K2B3	Sdha	Succinate dehydrogenase [ubiquinone] flavoprotein subunit, mitochondrial	2084874.8	Q8K2B3_K179
33	Heart_Old	ProtNterm	A2AAJ9	Obscn	Obscurin	495808.5	A2AAJ9_ProtNterm
34	Heart_Old	K96	P48962	Slc25a4	ADP/ATP translocase 1	894741.98	P48962_K96
35	Heart_Old	ProtNterm	Q5FW53	Mybphl	Myosin-binding protein H-like	584006.1	Q5FW53_ProtNterm
36	Heart_Old	K328	P68033	Actc1	Actin, alpha cardiac muscle 1	3059818.6	P68033_K328
37	Heart_Old	K48	Q9DCX2	Atp5h	ATP synthase subunit d, mitochondrial	86873.46	Q9DCX2_K48
38	Heart_Old	K254	P51174	Acadl	Long-chain specific acyl-CoA dehydrogenase, mitochondrial	844664.8	P51174_K254
39	Heart_Old	K67	P54071	Idh2	Isocitrate dehydrogenase [NADP], mitochondrial	1631136	P54071_K67
40	Heart_Old	K154	Q91VR2	Atp5c1	ATP synthase subunit gamma, mitochondrial	2660801.9	Q91VR2_K154
41	Heart_Old	ProtNterm	Q7TMF3	Ndufa12	NADH dehydrogenase [ubiquinone] 1 alpha subcomplex subunit 12	41932021	Q7TMF3_ProtNterm
42	Heart_Old	ProtNterm	Q64518	Atp2a3	Sarcoplasmic/endoplasmic reticulum calcium ATPase 3	764624	Q64518_ProtNterm
43	Heart_Old	K78	P04247	Mb	Myoglobin	3054237	P04247_K78
44	Heart_Old	K119	Q61171	Prdx2	Peroxiredoxin-2	238641.7	Q61171_K119
45	Heart_Old	ProtNterm	P54775	Psmc4	26S protease regulatory subunit 6B	3103652	P54775_ProtNterm
46	Heart_Old	ProtNterm	Q8WTY4	Ciapin1	Anamorsin	1194649	Q8WTY4_ProtNterm
47	Heart_Old	ProtNterm	P70362	Ufd1l	Ubiquitin fusion degradation protein 1 homolog	854035.6	P70362_ProtNterm
48	Heart_Old	ProtNterm	Q9CQR2	Rps21	40S ribosomal protein S21	596948.2	Q9CQR2_ProtNterm
49	Heart_Old	K132	P48787	Tnni3	Troponin I, cardiac muscle	385445.4	P48787_K132
50	Heart_Old	ProtNterm	Q2TPA8	Hsdl2	Hydroxysteroid dehydrogenase-like protein 2	76206.01	Q2TPA8_ProtNterm
51	Heart_Old	K354	Q9D051	Pdhb	Pyruvate dehydrogenase E1 component subunit beta, mitochondrial	864162.7	Q9D051_K354
52	Heart_Old	K92	P62806	Hist1h4a	Histone H4	12674683.8	P62806_K92
53	Heart_Old	K79	P45952	Acadm	Medium-chain specific acyl-CoA dehydrogenase, mitochondrial	1695758.3	P45952_K79
54	Heart_Old	K491	Q99LG2	Tnpo2	Transportin-2	89806.84	Q99LG2_K491
55	Heart_Old	ProtNterm	Q9CQ92	Fis1	Mitochondrial fission 1 protein	1217198	Q9CQ92_ProtNterm
56	Heart_Old	K298	Q91VD9	Ndufs1	NADH-ubiquinone oxidoreductase 75 kDa subunit, mitochondrial	288352.4	Q91VD9_K298
57	Heart_Old	ProtNterm	Q9Z2X1	Hnrnpf	Heterogeneous nuclear ribonucleoprotein F	394211.17	Q9Z2X1_ProtNterm
58	Heart_Old	ProtNterm	Q9DB60	Fam213b	Prostamide/prostaglandin F synthase	915791.5	Q9DB60_ProtNterm
59	Heart_Old	K438	P07724	Alb	Serum albumin	224476.62	P07724_K438
60	Heart_Old	K16	Q78IK2	Usmg5	Up-regulated during skeletal muscle growth protein 5	1142365.84	Q78IK2_K16
61	Heart_Old	ProtNterm	Q9JI91	Actn2	Alpha-actinin-2	61616.97	Q9JI91_ProtNterm
62	Heart_Old	K13	P18528	NaN	Ig heavy chain V region 6.96	156486	P18528_K13
63	Heart_Old	ProtNterm	Q9WVK4	Ehd1	EH domain-containing protein 1	842689.61	Q9WVK4_ProtNterm
64	Heart_Old	K21	Q9R0Y5	Ak1	Adenylate kinase isoenzyme 1	714327.74	Q9R0Y5_K21
65	Heart_Old	ProtNterm	P61924	Copz1	Coatomer subunit zeta-1	494272.9	P61924_ProtNterm
66	Heart_Old	ProtNterm	Q3V0K9	Pls1	Plastin-1	510561.7	Q3V0K9_ProtNterm
67	Heart_Old	K573	Q99KI0	Aco2	Aconitate hydratase, mitochondrial	132199.4	Q99KI0_K573
68	Heart_Old	K575	Q921I1	Tf	Serotransferrin	281993.7	Q921I1_K575
69	Heart_Old	K171	Q8QZT1	Acat1	Acetyl-CoA acetyltransferase, mitochondrial	86836.57	Q8QZT1_K171
70	Heart_Old	K192	P16858	Gapdh	Glyceraldehyde-3-phosphate dehydrogenase	1229416.1	P16858_K192
71	Heart_Old	ProtNterm	Q9JKS4	Ldb3	LIM domain-binding protein 3	1077552.2	Q9JKS4_ProtNterm
72	Heart_Old	K22	P11404	Fabp3	Fatty acid-binding protein, heart	735381.5	P11404_K22
73	Heart_Old	ProtNterm	Q9D1L9	Lamtor5	Ragulator complex protein LAMTOR5	125555.1	Q9D1L9_ProtNterm
74	Heart_Old	ProtNterm	Q99P72	Rtn4	Reticulon-4	0	Q99P72_ProtNterm
75	Heart_Old	K73	Q99JY0	Hadhb	Trifunctional enzyme subunit beta, mitochondrial	985885.2	Q99JY0_K73
76	Heart_Old	ProtNterm	Q61598	Gdi2	Rab GDP dissociation inhibitor beta	557081.5	Q61598_ProtNterm
77	Heart_Young	K215	Q9Z2I9	Sucla2	Succinyl-CoA ligase [ADP-forming] subunit beta, mitochondrial	121018.3	Q9Z2I9_K215
78	Heart_Young	ProtNterm	O70139	Pkig	cAMP-dependent protein kinase inhibitor gamma	44725.53	O70139_ProtNterm
79	Heart_Young	K110	Q9DCW4	Etfb	Electron transfer flavoprotein subunit beta	161843.55	Q9DCW4_K110
80	Heart_Young	ProtNterm	Q02257	Jup	Junction plakoglobin	563582.1	Q02257_ProtNterm
81	Heart_Young	K295	P51881	Slc25a5	ADP/ATP translocase 2	800739.6	P51881_K295
82	Heart_Young	K275	P21550	Eno3	Beta-enolase	349271.3	P21550_K275
83	Heart_Young	ProtNterm	Q99KQ4	Nampt	Nicotinamide phosphoribosyltransferase	1048609	Q99KQ4_ProtNterm
84	Heart_Young	K520	Q8CI94	Pygb	Glycogen phosphorylase, brain form	336032.3	Q8CI94_K520
85	Heart_Young	ProtNterm	Q9WVA2	Timm8a1	Mitochondrial import inner membrane translocase subunit Tim8 A	305005.1	Q9WVA2_ProtNterm
86	Heart_Young	K15911	A2ASS6	Ttn	Titin	0	A2ASS6_K15911
87	Heart_Young	K66	Q9CPQ8	Atp5l	ATP synthase subunit g, mitochondrial	163302.7	Q9CPQ8_K66
88	Heart_Young	ProtNterm	Q80XL6	Acad11	Acyl-CoA dehydrogenase family member 11	0	Q80XL6_ProtNterm
89	Heart_Young	ProtNterm	P11531	Dmd	Dystrophin	0	P11531_ProtNterm
90	Heart_Young	ProtNterm	O08579	Emd	Emerin	556083	O08579_ProtNterm
91	Heart_Young	ProtNterm	P50295	Nat2	Arylamine N-acetyltransferase 2	218418.6	P50295_ProtNterm
92	Heart_Young	ProtNterm	Q9D517	Agpat3	1-acyl-sn-glycerol-3-phosphate acyltransferase gamma	29111.19	Q9D517_ProtNterm
93	Heart_Young	K290	P05201	Got1	Aspartate aminotransferase, cytoplasmic	128956.39	P05201_K290
94	Heart_Young	K76	Q9CZU6	Cs	Citrate synthase, mitochondrial	1488847	Q9CZU6_K76
95	Heart_Young	K298	P14152	Mdh1	Malate dehydrogenase, cytoplasmic	730744.7	P14152_K298
96	Heart_Young	K163	Q9CZ13	Uqcrc1	Cytochrome b-c1 complex subunit 1, mitochondrial	179788.8	Q9CZ13_K163
97	Heart_Young	K150	Q3SX09	TREMBL:Q3SX09	(Bos taurus) similar to HBG protein	359110.8	Q3SX09_K150
98	Heart_Young	K620	Q9JK91	Mlh1	DNA mismatch repair protein Mlh1	1068306	Q9JK91_K620
99	Heart_Young	K84	Q9DB20	Atp5o	ATP synthase subunit O, mitochondrial	400105.3	Q9DB20_K84
100	Heart_Young	ProtNterm	Q5EBG6	Hspb6	Heat shock protein beta-6	1954042.04	Q5EBG6_ProtNterm
101	Heart_Young	K578	Q60770	Stxbp3	Syntaxin-binding protein 3	230989.6	Q60770_K578
102	Heart_Young	ProtNterm	P62075	Timm13	Mitochondrial import inner membrane translocase subunit Tim13	625281.38	P62075_ProtNterm
103	Heart_Young	ProtNterm	O54931	Akap2	A-kinase anchor protein 2	55565.76	O54931_ProtNterm
104	Heart_Old	K540	Q8BMS1	Hadha	Trifunctional enzyme subunit alpha, mitochondrial	1198571.4	Q8BMS1_K540
105	Heart_Old	K236	P02768-1	SWISS-PROT:P02768-1	Tax_Id=9606 Gene_Symbol=ALB Isoform 1 of Serum albumin precursor	560398.4	P02768-1_K236
106	Heart_Old	K64	P43277	Hist1h1d	Histone H1.3	226035.8	P43277_K64
107	Heart_Old	K47	P10853	Hist1h2bf;Hist1h2bm;Hist1h2bb;Hist1h2bh;Hist2h2bb;Hist1h2bc;Hist1h2bk;Hist1h2bp	Histone H2B type 1-F/J/L;Histone H2B type 1-M;Histone H2B type 1-B;Histone H2B type 1-H;Histone H2B type 2-B;Histone H2B type 1-C/E/G;Histone H2B type 1-K;Histone H2B type 1-P	149768.4	P10853_K47
108	Heart_Old	ProtNterm	P70333	Hnrnph2	Heterogeneous nuclear ribonucleoprotein H2	37785.27	P70333_ProtNterm
109	Heart_Old	K98	Q9DB77	Uqcrc2	Cytochrome b-c1 complex subunit 2, mitochondrial	113949.6	Q9DB77_K98
110	Heart_Old	K502	Q8R429	Atp2a1	Sarcoplasmic/endoplasmic reticulum calcium ATPase 1	492022.71	Q8R429_K502
111	Heart_Old	K59	P04117	Fabp4	Fatty acid-binding protein, adipocyte	83856.59	P04117_K59
112	Heart_Old	K344	Q6P8J7	Ckmt2	Creatine kinase S-type, mitochondrial	1232290.8	Q6P8J7_K344
113	Heart_Old	K21	P56382	Atp5e	ATP synthase subunit epsilon, mitochondrial	156519.4	P56382_K21
114	Heart_Old	K170	P07310	Ckm	Creatine kinase M-type	47746.61	P07310_K170
115	Heart_Old	K455	P04264	SWISS-PROT:P04264	Tax_Id=9606 Gene_Symbol=KRT1 Keratin, type II cytoskeletal 1	178558.4	P04264_K455
116	Heart_Old	ProtNterm	P17225	Ptbp1	Polypyrimidine tract-binding protein 1	0	P17225_ProtNterm
117	Heart_Old	K177	Q9D0M3	Cyc1	Cytochrome c1, heme protein, mitochondrial	152789	Q9D0M3_K177
118	Heart_Old	ProtNterm	O88456	Capns1	Calpain small subunit 1	4552962.2	O88456_ProtNterm
119	Heart_Old	K14	Q9DCJ5	Ndufa8	NADH dehydrogenase [ubiquinone] 1 alpha subcomplex subunit 8	52751.19	Q9DCJ5_K14
120	Heart_Old	K11	P62983	Rps27a	Ubiquitin-40S ribosomal protein S27a	219404.5	P62983_K11
121	Heart_Old	K203	E9PV24	Fga	Fibrinogen alpha chain	270849.1	E9PV24_K203
122	Heart_Old	K101	Q8BH95	Echs1	Enoyl-CoA hydratase, mitochondrial	55957.79	Q8BH95_K101
123	Heart_Old	K426	P56480	Atp5b	ATP synthase subunit beta, mitochondrial	610870.3	P56480_K426
124	Heart_Old	K539	O70468	Mybpc3	Myosin-binding protein C, cardiac-type	284621.1	O70468_K539
125	Heart_Old	K169	O55143	Atp2a2	Sarcoplasmic/endoplasmic reticulum calcium ATPase 2	188439.3	O55143_K169
126	Heart_Old	K314	P08249	Mdh2	Malate dehydrogenase, mitochondrial	988147.8	P08249_K314
127	Heart_Old	K26	Q01768	Nme2	Nucleoside diphosphate kinase B	1368894	Q01768_K26
128	Heart_Old	K415	Q921G7	Etfdh	Electron transfer flavoprotein-ubiquinone oxidoreductase, mitochondrial	109280.3	Q921G7_K415
129	Heart_Old	ProtNterm	Q8K1M6	Dnm1l	Dynamin-1-like protein	659302.4	Q8K1M6_ProtNterm
130	Heart_Old	ProtNterm	Q9DCT1	Akr1e2	1,5-anhydro-D-fructose reductase	140680.3	Q9DCT1_ProtNterm
131	Heart_Old	ProtNterm	P84091	Ap2m1	AP-2 complex subunit mu	1027467.3	P84091_ProtNterm
132	Heart_Old	K979	Q62234	Myom1	Myomesin-1	92038.48	Q62234_K979
133	Heart_Old	K147	P22599	Serpina1b	Alpha-1-antitrypsin 1-2	101687.4	P22599_K147
134	Heart_Old	K74	Q62425	Ndufa4	Cytochrome c oxidase subunit NDUFA4	29771.83	Q62425_K74
135	Heart_Old	ProtNterm	P35283	Rab12	Ras-related protein Rab-12	71698.05	P35283_ProtNterm
136	Heart_Old	K158	Q99LC5	Etfa	Electron transfer flavoprotein subunit alpha, mitochondrial	57905.56	Q99LC5_K158
137	Heart_Old	K48	P56135	Atp5j2	ATP synthase subunit f, mitochondrial	107230.8	P56135_K48
138	Heart_Old	ProtNterm	Q8CAY6	Acat2	Acetyl-CoA acetyltransferase, cytosolic	0	Q8CAY6_ProtNterm
139	Heart_Old	K85	P56391	Cox6b1	Cytochrome c oxidase subunit 6B1	180221.6	P56391_K85
140	Heart_Old	ProtNterm	Q8R5J9	Arl6ip5	PRA1 family protein 3	384973.1	Q8R5J9_ProtNterm
141	Heart_Young	ProtNterm	Q8BG05	Hnrnpa3	Heterogeneous nuclear ribonucleoprotein A3	493554.271	Q8BG05_ProtNterm
142	Heart_Young	ProtNterm	P17742	Ppia	Peptidyl-prolyl cis-trans isomerase A	270801.8	P17742_ProtNterm
143	Heart_Young	K7	Q91YN5	Uap1	UDP-N-acetylhexosamine pyrophosphorylase	174563.3	Q91YN5_K7
144	Heart_Young	ProtNterm	P61164	Actr1a	Alpha-centractin	456942.9	P61164_ProtNterm
145	Heart_Young	ProtNterm	P11983	Tcp1	T-complex protein 1 subunit alpha	920787.6	P11983_ProtNterm
146	Heart_Young	ProtNterm	P56387	Dynlt3	Dynein light chain Tctex-type 3	59472.55	P56387_ProtNterm
147	Heart_Young	ProtNterm	O35166	Gosr2	Golgi SNAP receptor complex member 2	190548.9	O35166_ProtNterm
148	Heart_Young	ProtNterm	Q99JY3	Gimap4	GTPase IMAP family member 4	229053.3	Q99JY3_ProtNterm
149	Heart_Young	ProtNterm	Q5DTJ9	Mypn	Myopalladin	107483.4	Q5DTJ9_ProtNterm
150	Heart_Young	ProtNterm	Q8VCH9	Lrrc3b	Leucine-rich repeat-containing protein 3B	134675.6	Q8VCH9_ProtNterm
151	Heart_Young	ProtNterm	Q8CI32	Bag5	BAG family molecular chaperone regulator 5	12574.87	Q8CI32_ProtNterm
152	Heart_Young	ProtNterm	Q9QZB9	Dctn5	Dynactin subunit 5	511675.9	Q9QZB9_ProtNterm
153	Heart_Young	ProtNterm	Q8BGS2	Bola2	BolA-like protein 2	518686.4	Q8BGS2_ProtNterm
154	Heart_Young	ProtNterm	Q9ERK4	Cse1l	Exportin-2	267163.1	Q9ERK4_ProtNterm
155	Heart_Young	ProtNterm	Q62426	Cstb	Cystatin-B	0	Q62426_ProtNterm
156	Heart_Young	ProtNterm	Q9CQJ8	Ndufb9	NADH dehydrogenase [ubiquinone] 1 beta subcomplex subunit 9	415280.9	Q9CQJ8_ProtNterm
157	Heart_Young	K109	P12787	Cox5a	Cytochrome c oxidase subunit 5A, mitochondrial	211491.5	P12787_K109
158	Heart_Young	ProtNterm	Q921I0	Ormdl1;Ormdl2	ORM1-like protein 1;ORM1-like protein 2	28821.65	Q921I0_ProtNterm
159	Heart_Young	K97	Q9CQ62	Decr1	2,4-dienoyl-CoA reductase, mitochondrial	0	Q9CQ62_K97
160	Heart_Young	ProtNterm	Q8BGE6	Atg4b	Cysteine protease ATG4B	115338.6	Q8BGE6_ProtNterm
161	Heart_Young	ProtNterm	O55137	Acot1	Acyl-coenzyme A thioesterase 1	72572.63	O55137_ProtNterm
162	Heart_Young	ProtNterm	Q9D0I9	Rars	Arginine--tRNA ligase, cytoplasmic	23070.35	Q9D0I9_ProtNterm
163	Heart_Young	K324	P68372	Tubb4b	Tubulin beta-4B chain	43319.09	P68372_K324
164	Heart_Young	ProtNterm	O55222	Ilk	Integrin-linked protein kinase	223729.3	O55222_ProtNterm
165	Heart_Old	K108	P05064	Aldoa	Fructose-bisphosphate aldolase A	1529773	P05064_K108
166	Heart_Old	K96	P22752	Hist1h2ab;Hist3h2a;Hist1h2af;Hist1h2ah;Hist1h2ak;H2afj	Histone H2A type 1;Histone H2A type 3;Histone H2A type 1-F;Histone H2A type 1-H;Histone H2A type 1-K;Histone H2A.J	0	P22752_K96
167	Heart_Old	ProtNterm	Q60936	Adck3	Atypical kinase ADCK3, mitochondrial	614335.91	Q60936_ProtNterm
168	Heart_Old	K122	P09671	Sod2	Superoxide dismutase [Mn], mitochondrial	1723802	P09671_K122
169	Heart_Old	K770	Q6PIE5	Atp1a2	Sodium/potassium-transporting ATPase subunit alpha-2	253911.8	Q6PIE5_K770
170	Heart_Old	K185	Q9QZH3	Ppie	Peptidyl-prolyl cis-trans isomerase E	622106.5	Q9QZH3_K185
171	Heart_Old	K380	Q64459	Cyp3a11	Cytochrome P450 3A11	514932	Q64459_K380
172	Heart_Old	ProtNterm	P80313	Cct7	T-complex protein 1 subunit eta	90087.29	P80313_ProtNterm
173	Heart_Old	K731	Q02788	Col6a2	Collagen alpha-2(VI) chain	100127	Q02788_K731
174	Heart_Old	K74	Q60597	Ogdh	2-oxoglutarate dehydrogenase, mitochondrial	295968.8	Q60597_K74
