# Supplementary material for: Mapping protein carboxymethylation sites provides insights into their role in proteostasis and cell proliferation
Source: Nat Commun. 2021 Nov 18;12:6743. doi: 10.1038/s41467-021-26982-6 (PMC8602705; doi:10.1038/s41467-021-26982-6)
Supplement: Supplementary file 11 — Source Data [file 41467_2021_26982_MOESM11_ESM.zip › Figure 2/2C/CM_modified_Kidney_ProteinAccessions.csv]

	CondRepl	PP.NonTerminalModificationPositions	PG.ProteinAccessions	PG.Genes	PG.ProteinDescriptions	IntensitySum	ID
1	Kidney_Old	ProtNterm	Q9Z0P4	Palm	Paralemmin-1	272788.8	Q9Z0P4_ProtNterm
2	Kidney_Old	ProtNterm	P19096	Fasn	Fatty acid synthase	8869157	P19096_ProtNterm
3	Kidney_Old	K506	Q03265	Atp5a1	ATP synthase subunit alpha, mitochondrial	11641226.8	Q03265_K506
4	Kidney_Old	K121	P02088	Hbb-b1	Hemoglobin subunit beta-1	6978590.1	P02088_K121
5	Kidney_Old	K329	Q6PAQ4	Rexo4	RNA exonuclease 4	271699.6	Q6PAQ4_K329
6	Kidney_Old	ProtNterm	O55137	Acot1	Acyl-coenzyme A thioesterase 1	2067228.1	O55137_ProtNterm
7	Kidney_Old	K770	Q6PIE5	Atp1a2	Sodium/potassium-transporting ATPase subunit alpha-2	1298670.8	Q6PIE5_K770
8	Kidney_Old	ProtNterm	Q8BGQ7	Aars	Alanine--tRNA ligase, cytoplasmic	321106.3	Q8BGQ7_ProtNterm
9	Kidney_Old	ProtNterm	P23927	Cryab	Alpha-crystallin B chain	1288093.8	P23927_ProtNterm
10	Kidney_Old	ProtNterm	Q9CYZ2	Tpd52l2	Tumor protein D54	208353	Q9CYZ2_ProtNterm
11	Kidney_Old	ProtNterm	P62869	Tceb2	Transcription elongation factor B polypeptide 2	3953240.1	P62869_ProtNterm
12	Kidney_Old	K2	Q3UGF1	Wdr19	WD repeat-containing protein 19	1211377	Q3UGF1_K2
13	Kidney_Old	ProtNterm	P70333	Hnrnph2	Heterogeneous nuclear ribonucleoprotein H2	1093271.6	P70333_ProtNterm
14	Kidney_Old	ProtNterm	Q8CAY6	Acat2	Acetyl-CoA acetyltransferase, cytosolic	4222489.4	Q8CAY6_ProtNterm
15	Kidney_Old	ProtNterm	Q9D1G1	Rab1b	Ras-related protein Rab-1B	3772672.77	Q9D1G1_ProtNterm
16	Kidney_Old	K353	Q8BGF3	Wdr92	WD repeat-containing protein 92	6301358.1	Q8BGF3_K353
17	Kidney_Old	K68	P48036	Anxa5	Annexin A5	1509817.8	P48036_K68
18	Kidney_Old	ProtNterm	P11983	Tcp1	T-complex protein 1 subunit alpha	1532532.7	P11983_ProtNterm
19	Kidney_Old	ProtNterm	P70168	Kpnb1	Importin subunit beta-1	12250971.3	P70168_ProtNterm
20	Kidney_Old	ProtNterm	P84091	Ap2m1	AP-2 complex subunit mu	1131547.6	P84091_ProtNterm
21	Kidney_Old	ProtNterm	O35737	Hnrnph1	Heterogeneous nuclear ribonucleoprotein H	2700477.92	O35737_ProtNterm
22	Kidney_Old	ProtNterm	Q80XL6	Acad11	Acyl-CoA dehydrogenase family member 11	515975.02	Q80XL6_ProtNterm
23	Kidney_Old	ProtNterm	Q91YD6	Vill	Villin-like protein	256405.15	Q91YD6_ProtNterm
24	Kidney_Old	K47	P63242	Eif5a	Eukaryotic translation initiation factor 5A-1	148825.12	P63242_K47
25	Kidney_Old	ProtNterm	P41216	Acsl1	Long-chain-fatty-acid--CoA ligase 1	10812383.2	P41216_ProtNterm
26	Kidney_Old	ProtNterm	Q8R5J9	Arl6ip5	PRA1 family protein 3	1744045.3	Q8R5J9_ProtNterm
27	Kidney_Old	ProtNterm	P54775	Psmc4	26S protease regulatory subunit 6B	7589008	P54775_ProtNterm
28	Kidney_Old	ProtNterm	Q7TMF3	Ndufa12	NADH dehydrogenase [ubiquinone] 1 alpha subcomplex subunit 12	9351395.3	Q7TMF3_ProtNterm
29	Kidney_Old	ProtNterm	Q9WVK4	Ehd1	EH domain-containing protein 1	6374644	Q9WVK4_ProtNterm
30	Kidney_Old	ProtNterm	P17225	Ptbp1	Polypyrimidine tract-binding protein 1	926143.79	P17225_ProtNterm
31	Kidney_Old	ProtNterm	P82343	Renbp	N-acylglucosamine 2-epimerase	1750289.16	P82343_ProtNterm
32	Kidney_Old	K491	Q99LG2	Tnpo2	Transportin-2	296257.83	Q99LG2_K491
33	Kidney_Old	K523	Q6NS46	Pdcd11	Protein RRP5 homolog	438618.8	Q6NS46_K523
34	Kidney_Old	ProtNterm	P50295	Nat2	Arylamine N-acetyltransferase 2	1011234.7	P50295_ProtNterm
35	Kidney_Old	K87	P62897	Cycs	Cytochrome c, somatic	2851565.36	P62897_K87
36	Kidney_Old	ProtNterm	O09044	Snap23	Synaptosomal-associated protein 23	845274.9	O09044_ProtNterm
37	Kidney_Old	ProtNterm	P61924	Copz1	Coatomer subunit zeta-1	1184709.3	P61924_ProtNterm
38	Kidney_Old	ProtNterm	Q8K1M6	Dnm1l	Dynamin-1-like protein	1911849.4	Q8K1M6_ProtNterm
39	Kidney_Old	ProtNterm	Q925N2	Sfxn2	Sideroflexin-2	912413.14	Q925N2_ProtNterm
40	Kidney_Old	ProtNterm	Q9QZB9	Dctn5	Dynactin subunit 5	980008.3	Q9QZB9_ProtNterm
41	Kidney_Old	ProtNterm	Q8BGS2	Bola2	BolA-like protein 2	1644146.4	Q8BGS2_ProtNterm
42	Kidney_Old	ProtNterm	Q9Z2X1	Hnrnpf	Heterogeneous nuclear ribonucleoprotein F	2520350.39	Q9Z2X1_ProtNterm
43	Kidney_Old	ProtNterm	P62259	Ywhae	14-3-3 protein epsilon	604522.9	P62259_ProtNterm
44	Kidney_Old	ProtNterm	Q9EQP2	Ehd4	EH domain-containing protein 4	7294889.3	Q9EQP2_ProtNterm
45	Kidney_Old	ProtNterm	Q9QYF9	Ndrg3	Protein NDRG3	416470.77	Q9QYF9_ProtNterm
46	Kidney_Old	ProtNterm	Q9CQ92	Fis1	Mitochondrial fission 1 protein	2494899.3	Q9CQ92_ProtNterm
47	Kidney_Old	ProtNterm	Q6NSQ9	G6pc3	Glucose-6-phosphatase 3	60882.5	Q6NSQ9_ProtNterm
48	Kidney_Old	ProtNterm	Q9D554	Sf3a3	Splicing factor 3A subunit 3	563297.9	Q9D554_ProtNterm
49	Kidney_Old	ProtNterm	Q921I0	Ormdl1;Ormdl2	ORM1-like protein 1;ORM1-like protein 2	163449.02	Q921I0_ProtNterm
50	Kidney_Old	K1579	P02469	Lamb1	Laminin subunit beta-1	242783.8	P02469_K1579
51	Kidney_Old	ProtNterm	O54931	Akap2	A-kinase anchor protein 2	311555.9	O54931_ProtNterm
52	Kidney_Old	K12	P01942	Hba	Hemoglobin subunit alpha	1511298	P01942_K12
53	Kidney_Old	ProtNterm	Q9JIZ0	Cml1	Probable N-acetyltransferase CML1	1717080	Q9JIZ0_ProtNterm
54	Kidney_Old	ProtNterm	P60060	Sec61g	Protein transport protein Sec61 subunit gamma	771107.06	P60060_ProtNterm
55	Kidney_Old	ProtNterm	P62075	Timm13	Mitochondrial import inner membrane translocase subunit Tim13	964592.5	P62075_ProtNterm
56	Kidney_Old	ProtNterm	Q8R0J8	Idnk	Probable gluconokinase	723152.3	Q8R0J8_ProtNterm
57	Kidney_Old	ProtNterm	Q9D1L9	Lamtor5	Ragulator complex protein LAMTOR5	374155.9	Q9D1L9_ProtNterm
58	Kidney_Old	ProtNterm	P63260	Actg1	Actin, cytoplasmic 2	200808.63	P63260_ProtNterm
59	Kidney_Old	ProtNterm	Q9CXF0	Kynu	Kynureninase	399597.08	Q9CXF0_ProtNterm
60	Kidney_Old	ProtNterm	Q9CQR2	Rps21	40S ribosomal protein S21	1061342	Q9CQR2_ProtNterm
61	Kidney_Young	ProtNterm	Q3TXS7	Psmd1	26S proteasome non-ATPase regulatory subunit 1	4100627	Q3TXS7_ProtNterm
62	Kidney_Young	ProtNterm	Q91X96	Rabif	Guanine nucleotide exchange factor MSS4	0	Q91X96_ProtNterm
63	Kidney_Young	ProtNterm	Q4KML4	Abracl	Costars family protein ABRACL	3194489	Q4KML4_ProtNterm
64	Kidney_Young	K108	P05064	Aldoa	Fructose-bisphosphate aldolase A	962655.9	P05064_K108
65	Kidney_Young	K404	P05202	Got2	Aspartate aminotransferase, mitochondrial	109049.01	P05202_K404
66	Kidney_Young	K476	P24270	Cat	Catalase	553727.4	P24270_K476
67	Kidney_Young	K105	Q923D5	Wbp11	WW domain-binding protein 11	430255.2	Q923D5_K105
68	Kidney_Young	ProtNterm	Q91XE0	Glyat	Glycine N-acyltransferase	342086.4	Q91XE0_ProtNterm
69	Kidney_Young	K106	Q99LB2	Dhrs4	Dehydrogenase/reductase SDR family member 4	1839840.1	Q99LB2_K106
70	Kidney_Young	ProtNterm	Q9JJ28	Flii	Protein flightless-1 homolog	156876.1	Q9JJ28_ProtNterm
71	Kidney_Young	ProtNterm	Q6P6M7	Sepsecs	O-phosphoseryl-tRNA(Sec) selenium transferase	56291.3	Q6P6M7_ProtNterm
72	Kidney_Young	K7	Q91YN5	Uap1	UDP-N-acetylhexosamine pyrophosphorylase	355298.91	Q91YN5_K7
73	Kidney_Young	ProtNterm	P60710	Actb;SWISS-PROT:P60712	Actin, cytoplasmic 1;(Bos taurus) Actin, cytoplasmic 1	0	P60710_ProtNterm
74	Kidney_Young	ProtNterm	Q3UD01	Atxn7l3b	Putative ataxin-7-like protein 3B	198641.1	Q3UD01_ProtNterm
75	Kidney_Young	ProtNterm	Q99JY3	Gimap4	GTPase IMAP family member 4	540581.15	Q99JY3_ProtNterm
76	Kidney_Young	ProtNterm	P35293	Rab18	Ras-related protein Rab-18	5523625	P35293_ProtNterm
77	Kidney_Young	ProtNterm	Q9CZ69	Cmtm6	CKLF-like MARVEL transmembrane domain-containing protein 6	129710.69	Q9CZ69_ProtNterm
78	Kidney_Young	ProtNterm	O35166	Gosr2	Golgi SNAP receptor complex member 2	456918.9	O35166_ProtNterm
79	Kidney_Young	ProtNterm	Q8VCH9	Lrrc3b	Leucine-rich repeat-containing protein 3B	0	Q8VCH9_ProtNterm
80	Kidney_Young	ProtNterm	P97461	Rps5	40S ribosomal protein S5	59965.38	P97461_ProtNterm
81	Kidney_Young	ProtNterm	Q9WUB6	Clcnkb	Chloride channel protein ClC-Kb	888744.9	Q9WUB6_ProtNterm
82	Kidney_Young	ProtNterm	Q99L60	Atp6v1c2	V-type proton ATPase subunit C 2	116692.5	Q99L60_ProtNterm
83	Kidney_Young	ProtNterm	Q8BGE6	Atg4b	Cysteine protease ATG4B	63326.85	Q8BGE6_ProtNterm
84	Kidney_Young	ProtNterm	Q8CI32	Bag5	BAG family molecular chaperone regulator 5	138314.22	Q8CI32_ProtNterm
85	Kidney_Young	ProtNterm	Q9R1P3	Psmb2	Proteasome subunit beta type-2	48902.2	Q9R1P3_ProtNterm
86	Kidney_Young	K115	Q91VR2	Atp5c1	ATP synthase subunit gamma, mitochondrial	89634.22	Q91VR2_K115
87	Kidney_Young	ProtNterm	Q9Z1G3	Atp6v1c1	V-type proton ATPase subunit C 1	1620823	Q9Z1G3_ProtNterm
88	Kidney_Young	ProtNterm	Q3UZZ6	Sult1d1	Sulfotransferase 1 family member D1	305043.4	Q3UZZ6_ProtNterm
89	Kidney_Young	ProtNterm	Q9R0M5	Tpk1	Thiamin pyrophosphokinase 1	93320.58	Q9R0M5_ProtNterm
90	Kidney_Young	ProtNterm	P61327	Magoh	Protein mago nashi homolog	414995.8	P61327_ProtNterm
91	Kidney_Young	ProtNterm	P80313	Cct7	T-complex protein 1 subunit eta	1794910.4	P80313_ProtNterm
92	Kidney_Young	ProtNterm	P97390	Vps45	Vacuolar protein sorting-associated protein 45	117933.3	P97390_ProtNterm
93	Kidney_Young	ProtNterm	Q61598	Gdi2	Rab GDP dissociation inhibitor beta	365076	Q61598_ProtNterm
94	Kidney_Young	ProtNterm	Q9CR68	Uqcrfs1	Cytochrome b-c1 complex subunit Rieske, mitochondrial	1459854.8	Q9CR68_ProtNterm
95	Kidney_Young	ProtNterm	P10518	Alad	Delta-aminolevulinic acid dehydratase	173774.2	P10518_ProtNterm
96	Kidney_Old	ProtNterm	P70296	Pebp1	Phosphatidylethanolamine-binding protein 1	196934.7	P70296_ProtNterm
97	Kidney_Old	ProtNterm	Q9JHU9	Isyna1	Inositol-3-phosphate synthase 1	212427.3	Q9JHU9_ProtNterm
98	Kidney_Old	ProtNterm	P48774	Gstm5	Glutathione S-transferase Mu 5	462846.2	P48774_ProtNterm
99	Kidney_Old	K92	P62806	Hist1h4a	Histone H4	4064452.83	P62806_K92
100	Kidney_Old	K291	O88909	Slc22a8	Solute carrier family 22 member 8	215640.2	O88909_K291
101	Kidney_Old	ProtNterm	P30999	Ctnnd1	Catenin delta-1	288040.9	P30999_ProtNterm
102	Kidney_Old	ProtNterm	Q923I7	Slc5a2	Sodium/glucose cotransporter 2	36226.12	Q923I7_ProtNterm
103	Kidney_Old	ProtNterm	Q8K2C9	Hacd3	Very-long-chain (3R)-3-hydroxyacyl-CoA dehydratase 3	0	Q8K2C9_ProtNterm
104	Kidney_Old	ProtNterm	Q9NYQ2	Hao2	Hydroxyacid oxidase 2	9228376	Q9NYQ2_ProtNterm
105	Kidney_Old	ProtNterm	Q91X52	Dcxr	L-xylulose reductase	4304266.9	Q91X52_ProtNterm
106	Kidney_Old	K134	P52760	Hrsp12	Ribonuclease UK114	129150.11	P52760_K134
107	Kidney_Old	K282	Q99KR3	Lactb2	Beta-lactamase-like protein 2	456603	Q99KR3_K282
108	Kidney_Old	K228	P16460	Ass1	Argininosuccinate synthase	5879469	P16460_K228
109	Kidney_Old	ProtNterm	Q9DCT1	Akr1e2	1,5-anhydro-D-fructose reductase	262813.6	Q9DCT1_ProtNterm
110	Kidney_Old	ProtNterm	P62082	Rps7	40S ribosomal protein S7	117691.8	P62082_ProtNterm
111	Kidney_Old	ProtNterm	Q8CGA4	Mturn	Maturin	170652.7	Q8CGA4_ProtNterm
112	Kidney_Old	ProtNterm	Q8R5C5	Actr1b	Beta-centractin	35364.02	Q8R5C5_ProtNterm
113	Kidney_Old	ProtNterm	Q62426	Cstb	Cystatin-B	65563.18	Q62426_ProtNterm
114	Kidney_Old	K179	Q9JLZ3	Auh	Methylglutaconyl-CoA hydratase, mitochondrial	25499.32	Q9JLZ3_K179
115	Kidney_Old	ProtNterm	Q60936	Adck3	Atypical kinase ADCK3, mitochondrial	355164.2	Q60936_ProtNterm
116	Kidney_Old	K192	P16858	Gapdh	Glyceraldehyde-3-phosphate dehydrogenase	785554.9	P16858_K192
117	Kidney_Old	K92	P51881	Slc25a5	ADP/ATP translocase 2	0	P51881_K92
118	Kidney_Old	ProtNterm	Q9WVL0	Gstz1	Maleylacetoacetate isomerase	875678.18	Q9WVL0_ProtNterm
119	Kidney_Old	ProtNterm	Q9QXY6	Ehd3	EH domain-containing protein 3	243439.3	Q9QXY6_ProtNterm
120	Kidney_Old	ProtNterm	P70697	Urod	Uroporphyrinogen decarboxylase	69310.09	P70697_ProtNterm
121	Kidney_Old	ProtNterm	O55222	Ilk	Integrin-linked protein kinase	926185.7	O55222_ProtNterm
122	Kidney_Old	K645	B2RUR8	Otud7b	OTU domain-containing protein 7B	286337.8	B2RUR8_K645
123	Kidney_Old	ProtNterm	Q8BHI7	Elovl5	Elongation of very long chain fatty acids protein 5	68866.73	Q8BHI7_ProtNterm
124	Kidney_Old	ProtNterm	Q8BWB6	Steap2	Metalloreductase STEAP2	57810.44	Q8BWB6_ProtNterm
125	Kidney_Old	ProtNterm	P61164	Actr1a	Alpha-centractin	51211.86	P61164_ProtNterm
126	Kidney_Young	K80	P17182	Eno1	Alpha-enolase	158479.4	P17182_K80
127	Kidney_Young	K96	P22752	Hist1h2ab;Hist3h2a;Hist1h2af;Hist1h2ah;Hist1h2ak;H2afj	Histone H2A type 1;Histone H2A type 3;Histone H2A type 1-F;Histone H2A type 1-H;Histone H2A type 1-K;Histone H2A.J	865771.6	P22752_K96
128	Kidney_Young	K43	Q9CZU6	Cs	Citrate synthase, mitochondrial	197168.4	Q9CZU6_K43
129	Kidney_Young	K422	Q8BKH7	Mapkap1	Target of rapamycin complex 2 subunit MAPKAP1	1655843	Q8BKH7_K422
130	Kidney_Young	K324	P68372	Tubb4b	Tubulin beta-4B chain	23787.85	P68372_K324
131	Kidney_Young	K128	Q9D0S9	Hint2	Histidine triad nucleotide-binding protein 2, mitochondrial	63973.59	Q9D0S9_K128
132	Kidney_Young	ProtNterm	Q9EPL8	Ipo7	Importin-7	104425	Q9EPL8_ProtNterm
133	Kidney_Young	ProtNterm	P35576	G6pc	Glucose-6-phosphatase	620840.2	P35576_ProtNterm
134	Kidney_Young	ProtNterm	Q9JJK5	Herpud1	Homocysteine-responsive endoplasmic reticulum-resident ubiquitin-like domain member 1 protein	127743.6	Q9JJK5_ProtNterm
135	Kidney_Young	ProtNterm	Q64674	Srm	Spermidine synthase	185501.1	Q64674_ProtNterm
136	Kidney_Young	K133	P56480	Atp5b	ATP synthase subunit beta, mitochondrial	609721.6	P56480_K133
137	Kidney_Young	K66	Q9CPQ8	Atp5l	ATP synthase subunit g, mitochondrial	388870.8	Q9CPQ8_K66
138	Kidney_Young	K189	Q9DBM2	Ehhadh	Peroxisomal bifunctional enzyme	229591.8	Q9DBM2_K189
139	Kidney_Young	ProtNterm	P56387	Dynlt3	Dynein light chain Tctex-type 3	465853.5	P56387_ProtNterm
140	Kidney_Young	ProtNterm	Q9WVA2	Timm8a1	Mitochondrial import inner membrane translocase subunit Tim8 A	76931.58	Q9WVA2_ProtNterm
141	Kidney_Young	ProtNterm	Q9D2C7	Tmbim6	Bax inhibitor 1	843879.9	Q9D2C7_ProtNterm
142	Kidney_Young	ProtNterm	Q2TPA8	Hsdl2	Hydroxysteroid dehydrogenase-like protein 2	359517.2	Q2TPA8_ProtNterm
143	Kidney_Young	K16	Q78IK2	Usmg5	Up-regulated during skeletal muscle growth protein 5	396591.6	Q78IK2_K16
144	Kidney_Young	K122	Q9CQV8	Ywhab	14-3-3 protein beta/alpha	234042.4	Q9CQV8_K122
145	Kidney_Young	K219	P40936	Inmt	Indolethylamine N-methyltransferase	246867.1	P40936_K219
146	Kidney_Young	ProtNterm	Q9CXA2	L3hypdh	Trans-L-3-hydroxyproline dehydratase	214223.4	Q9CXA2_ProtNterm
147	Kidney_Young	K549	P07724	Alb	Serum albumin	398943.9	P07724_K549
148	Kidney_Young	ProtNterm	Q80W22	Thnsl2	Threonine synthase-like 2	1121084	Q80W22_ProtNterm
149	Kidney_Young	ProtNterm	Q9DBZ5	Eif3k	Eukaryotic translation initiation factor 3 subunit K	270592.9	Q9DBZ5_ProtNterm
150	Kidney_Young	K70	P99029	Prdx5	Peroxiredoxin-5, mitochondrial	274393.3	P99029_K70
151	Kidney_Young	K185	Q61425	Hadh	Hydroxyacyl-coenzyme A dehydrogenase, mitochondrial	47137.79	Q61425_K185
152	Kidney_Young	ProtNterm	Q91ZV4	Mogat1	2-acylglycerol O-acyltransferase 1	0	Q91ZV4_ProtNterm
153	Kidney_Young	ProtNterm	O88456	Capns1	Calpain small subunit 1	722650	O88456_ProtNterm
154	Kidney_Old	ProtNterm	Q9CPZ6	Ormdl3	ORM1-like protein 3	40011.98	Q9CPZ6_ProtNterm
155	Kidney_Old	K502	Q8R429	Atp2a1	Sarcoplasmic/endoplasmic reticulum calcium ATPase 1	50520.35	Q8R429_K502
156	Kidney_Old	ProtNterm	Q9D517	Agpat3	1-acyl-sn-glycerol-3-phosphate acyltransferase gamma	11803579	Q9D517_ProtNterm
157	Kidney_Old	K19	Q9D023	Mpc2	Mitochondrial pyruvate carrier 2	2457371	Q9D023_K19
158	Kidney_Old	K34798	A2ASS6	Ttn	Titin	173645.7	A2ASS6_K34798
159	Kidney_Old	K122	P09671	Sod2	Superoxide dismutase [Mn], mitochondrial	567819.2	P09671_K122
160	Kidney_Old	K154	Q9CQQ7	Atp5f1	ATP synthase F(0) complex subunit B1, mitochondrial	386163.4	Q9CQQ7_K154
161	Kidney_Old	K138	Q91X77	Cyp2c50	Cytochrome P450 2C50	128341.8	Q91X77_K138
162	Kidney_Old	ProtNterm	Q80SW1	Ahcyl1	Putative adenosylhomocysteinase 2	39587.86	Q80SW1_ProtNterm
163	Kidney_Old	K541	Q91VA0	Acsm1	Acyl-coenzyme A synthetase ACSM1, mitochondrial	39716.75	Q91VA0_K541
164	Kidney_Old	K110	Q9DCW4	Etfb	Electron transfer flavoprotein subunit beta	105185.5	Q9DCW4_K110
165	Kidney_Old	K195	P10648	Gsta2	Glutathione S-transferase A2	120005.2	P10648_K195
166	Kidney_Old	K63	Q64442	Sord	Sorbitol dehydrogenase	229132.5	Q64442_K63
167	Kidney_Old	ProtNterm	Q9D0I9	Rars	Arginine--tRNA ligase, cytoplasmic	27333.96	Q9D0I9_ProtNterm
168	Kidney_Old	K43	Q8CDF7	Exd1	Exonuclease 3'-5' domain-containing protein 1	335916.1	Q8CDF7_K43
169	Kidney_Old	K147	Q91Y97	Aldob	Fructose-bisphosphate aldolase B	700511.3	Q91Y97_K147
170	Kidney_Old	K79	P45952	Acadm	Medium-chain specific acyl-CoA dehydrogenase, mitochondrial	1152558	P45952_K79
171	Kidney_Old	ProtNterm	P34884	Mif	Macrophage migration inhibitory factor	236375.6	P34884_ProtNterm
172	Kidney_Old	K236	P63038	Hspd1	60 kDa heat shock protein, mitochondrial	171868.4	P63038_K236
173	Kidney_Old	ProtNterm	P56379	Mp68	6.8 kDa mitochondrial proteolipid	1349184	P56379_ProtNterm
174	Kidney_Old	K170	Q8K1Z0	Coq9	Ubiquinone biosynthesis protein COQ9, mitochondrial	18815.82	Q8K1Z0_K170
