# Supplementary material for: Mapping protein carboxymethylation sites provides insights into their role in proteostasis and cell proliferation
Source: Nat Commun. 2021 Nov 18;12:6743. doi: 10.1038/s41467-021-26982-6 (PMC8602705; doi:10.1038/s41467-021-26982-6)
Supplement: Supplementary file 11 — Source Data [file 41467_2021_26982_MOESM11_ESM.zip › Figure 2/2C/CM_modified_Liver_ProteinAccessions.csv]

	CondRepl	PP.NonTerminalModificationPositions	PG.ProteinAccessions	PG.Genes	PG.ProteinDescriptions	IntensitySum	ID
1	Liver_Old	ProtNterm	P19096	Fasn	Fatty acid synthase	14105568.9	P19096_ProtNterm
2	Liver_Old	K211	P10649	Gstm1	Glutathione S-transferase Mu 1	221533.17	P10649_K211
3	Liver_Old	K935	Q8C196	Cps1	Carbamoyl-phosphate synthase [ammonia], mitochondrial	51613.18	Q8C196_K935
4	Liver_Old	K78	P30115	Gsta3	Glutathione S-transferase A3	545054.9	P30115_K78
5	Liver_Old	ProtNterm	Q80XL6	Acad11	Acyl-CoA dehydrogenase family member 11	2005886.6	Q80XL6_ProtNterm
6	Liver_Old	K147	Q91Y97	Aldob	Fructose-bisphosphate aldolase B	4548529.7	Q91Y97_K147
7	Liver_Old	K49	P17742	Ppia	Peptidyl-prolyl cis-trans isomerase A	577569.3	P17742_K49
8	Liver_Old	ProtNterm	Q9CR68	Uqcrfs1	Cytochrome b-c1 complex subunit Rieske, mitochondrial	265467.3	Q9CR68_ProtNterm
9	Liver_Old	ProtNterm	Q7TMF3	Ndufa12	NADH dehydrogenase [ubiquinone] 1 alpha subcomplex subunit 12	5237521.4	Q7TMF3_ProtNterm
10	Liver_Old	ProtNterm	Q9CXF0	Kynu	Kynureninase	943516.46	Q9CXF0_ProtNterm
11	Liver_Old	ProtNterm	Q9D1G1	Rab1b	Ras-related protein Rab-1B	1014657.98	Q9D1G1_ProtNterm
12	Liver_Old	K179	Q8K2B3	Sdha	Succinate dehydrogenase [ubiquinone] flavoprotein subunit, mitochondrial	362470.8	Q8K2B3_K179
13	Liver_Old	K479	Q8R0Y6	Aldh1l1	Cytosolic 10-formyltetrahydrofolate dehydrogenase	90921.69	Q8R0Y6_K479
14	Liver_Old	K96	P22752	Hist1h2ab;Hist3h2a;Hist1h2af;Hist1h2ah;Hist1h2ak;H2afj	Histone H2A type 1;Histone H2A type 3;Histone H2A type 1-F;Histone H2A type 1-H;Histone H2A type 1-K;Histone H2A.J	150151.3	P22752_K96
15	Liver_Old	K118	P25688	Uox	Uricase	148260.39	P25688_K118
16	Liver_Old	K96	P12710	Fabp1	Fatty acid-binding protein, liver	991445.1	P12710_K96
17	Liver_Old	K234	P16460	Ass1	Argininosuccinate synthase	67649.64	P16460_K234
18	Liver_Old	K92	P62806	Hist1h4a	Histone H4	8001252.9	P62806_K92
19	Liver_Old	ProtNterm	P41216	Acsl1	Long-chain-fatty-acid--CoA ligase 1	3960061.5	P41216_ProtNterm
20	Liver_Old	K66	Q9CPQ8	Atp5l	ATP synthase subunit g, mitochondrial	61350.48	Q9CPQ8_K66
21	Liver_Old	ProtNterm	Q9WVL0	Gstz1	Maleylacetoacetate isomerase	3808442.89	Q9WVL0_ProtNterm
22	Liver_Old	ProtNterm	Q9CQR2	Rps21	40S ribosomal protein S21	5665418.64	Q9CQR2_ProtNterm
23	Liver_Old	K288	Q0VG85	Ccdc162p	Coiled-coil domain-containing protein 162	515001.78	Q0VG85_K288
24	Liver_Old	K82	P19157	Gstp1	Glutathione S-transferase P 1	1071688.3	P19157_K82
25	Liver_Old	K79	P45952	Acadm	Medium-chain specific acyl-CoA dehydrogenase, mitochondrial	94207.41	P45952_K79
26	Liver_Old	K454	P32020	Scp2	Non-specific lipid-transfer protein	916347.8	P32020_K454
27	Liver_Old	K105	P51881	Slc25a5	ADP/ATP translocase 2	355776.7	P51881_K105
28	Liver_Old	K310	P09103	P4hb	Protein disulfide-isomerase	34615.13	P09103_K310
29	Liver_Old	K66	Q922Q1	Marc2	Mitochondrial amidoxime reducing component 2	124604.2	Q922Q1_K66
30	Liver_Old	K137	Q61599	Arhgdib	Rho GDP-dissociation inhibitor 2	0	Q61599_K137
31	Liver_Old	ProtNterm	P50295	Nat2	Arylamine N-acetyltransferase 2	457111.99	P50295_ProtNterm
32	Liver_Old	ProtNterm	P11983	Tcp1	T-complex protein 1 subunit alpha	115836.6	P11983_ProtNterm
33	Liver_Old	K283	O35490	Bhmt	Betaine--homocysteine S-methyltransferase 1	1001858.6	O35490_K283
34	Liver_Old	K15	O55142	Rpl35a	60S ribosomal protein L35a	2975322	O55142_K15
35	Liver_Old	K219	P40936	Inmt	Indolethylamine N-methyltransferase	58772.63	P40936_K219
36	Liver_Old	K60	P14131	Rps16	40S ribosomal protein S16	89179.61	P14131_K60
37	Liver_Old	ProtNterm	P61924	Copz1	Coatomer subunit zeta-1	680695.1	P61924_ProtNterm
38	Liver_Old	K12	P01942	Hba	Hemoglobin subunit alpha	953169.8	P01942_K12
39	Liver_Old	K84	Q9DB20	Atp5o	ATP synthase subunit O, mitochondrial	50555.58	Q9DB20_K84
40	Liver_Old	K192	P16858	Gapdh	Glyceraldehyde-3-phosphate dehydrogenase	729729.87	P16858_K192
41	Liver_Old	K261	Q03265	Atp5a1	ATP synthase subunit alpha, mitochondrial	121281.4	Q03265_K261
42	Liver_Old	K315	P28474	Adh5	Alcohol dehydrogenase class-3	469491.2	P28474_K315
43	Liver_Old	K363	P05202	Got2	Aspartate aminotransferase, mitochondrial	248547.4	P05202_K363
44	Liver_Old	K211	P62754	Rps6	40S ribosomal protein S6	428926.8	P62754_K211
45	Liver_Old	K123	P02301	H3f3c;H3f3a	Histone H3.3C;Histone H3.3	148780.9	P02301_K123
46	Liver_Old	K161	P47738	Aldh2	Aldehyde dehydrogenase, mitochondrial	537355.4	P47738_K161
47	Liver_Old	K289	Q8BWF0	Aldh5a1	Succinate-semialdehyde dehydrogenase, mitochondrial	36547.61	Q8BWF0_K289
48	Liver_Old	K185	Q9QZH3	Ppie	Peptidyl-prolyl cis-trans isomerase E	384800.9	Q9QZH3_K185
49	Liver_Old	K144	Q80W21	Gstm7	Glutathione S-transferase Mu 7	775586.1	Q80W21_K144
50	Liver_Old	K43	Q8CDF7	Exd1	Exonuclease 3'-5' domain-containing protein 1	4812916	Q8CDF7_K43
51	Liver_Old	K36	Q9D1R9	Rpl34	60S ribosomal protein L34	96776.94	Q9D1R9_K36
52	Liver_Old	ProtNterm	P62869	Tceb2	Transcription elongation factor B polypeptide 2	2215596.1	P62869_ProtNterm
53	Liver_Old	K51	Q9CQV8	Ywhab	14-3-3 protein beta/alpha	285520.2	Q9CQV8_K51
54	Liver_Old	K13	Q8BWT1	Acaa2	3-ketoacyl-CoA thiolase, mitochondrial	3654893	Q8BWT1_K13
55	Liver_Old	K514	P34914	Ephx2	Bifunctional epoxide hydrolase 2	950959.7	P34914_K514
56	Liver_Old	K357	Q8CHT0	Aldh4a1	Delta-1-pyrroline-5-carboxylate dehydrogenase, mitochondrial	36238.82	Q8CHT0_K357
57	Liver_Old	K24	P56395	Cyb5a	Cytochrome b5	0	P56395_K24
58	Liver_Old	K610	P37040	Por	NADPH--cytochrome P450 reductase	73392.01	P37040_K610
59	Liver_Old	ProtNterm	P70168	Kpnb1	Importin subunit beta-1	3798409	P70168_ProtNterm
60	Liver_Old	ProtNterm	P10518	Alad	Delta-aminolevulinic acid dehydratase	7274586.9	P10518_ProtNterm
61	Liver_Old	ProtNterm	P80318	Cct3	T-complex protein 1 subunit gamma	57316.41	P80318_ProtNterm
62	Liver_Old	ProtNterm	Q8BG05	Hnrnpa3	Heterogeneous nuclear ribonucleoprotein A3	127987.9	Q8BG05_ProtNterm
63	Liver_Old	K282	Q99KR3	Lactb2	Beta-lactamase-like protein 2	0	Q99KR3_K282
64	Liver_Old	ProtNterm	Q64674	Srm	Spermidine synthase	0	Q64674_ProtNterm
65	Liver_Old	ProtNterm	Q9DB34	Chmp2a	Charged multivesicular body protein 2a	125657.6	Q9DB34_ProtNterm
66	Liver_Old	ProtNterm	Q8K1M6	Dnm1l	Dynamin-1-like protein	308190.2	Q8K1M6_ProtNterm
67	Liver_Old	ProtNterm	Q99LC8	Eif2b1	Translation initiation factor eIF-2B subunit alpha	713259.6	Q99LC8_ProtNterm
68	Liver_Old	ProtNterm	P54775	Psmc4	26S protease regulatory subunit 6B	1216454.8	P54775_ProtNterm
69	Liver_Old	ProtNterm	Q3V4B5	Commd6	COMM domain-containing protein 6	624638.9	Q3V4B5_ProtNterm
70	Liver_Old	ProtNterm	Q9Z2X1	Hnrnpf	Heterogeneous nuclear ribonucleoprotein F	971411.7	Q9Z2X1_ProtNterm
71	Liver_Old	ProtNterm	Q6P6M7	Sepsecs	O-phosphoseryl-tRNA(Sec) selenium transferase	103051.1	Q6P6M7_ProtNterm
72	Liver_Old	ProtNterm	Q9CPZ6	Ormdl3	ORM1-like protein 3	83509.43	Q9CPZ6_ProtNterm
73	Liver_Old	K227	P00329	Adh1	Alcohol dehydrogenase 1	606246.4	P00329_K227
74	Liver_Old	ProtNterm	P10107	Anxa1	Annexin A1	122777.1	P10107_ProtNterm
75	Liver_Old	K476	P24270	Cat	Catalase	1276975	P24270_K476
76	Liver_Old	ProtNterm	P60710	Actb;SWISS-PROT:P60712	Actin, cytoplasmic 1;(Bos taurus) Actin, cytoplasmic 1	86198.94	P60710_ProtNterm
77	Liver_Old	K353	P24549	Aldh1a1	Retinal dehydrogenase 1	596604.3	P24549_K353
78	Liver_Old	ProtNterm	Q924Y0	Bbox1	Gamma-butyrobetaine dioxygenase	1455394	Q924Y0_ProtNterm
79	Liver_Old	ProtNterm	P82343	Renbp	N-acylglucosamine 2-epimerase	1017343.2	P82343_ProtNterm
80	Liver_Old	ProtNterm	O09044	Snap23	Synaptosomal-associated protein 23	134199.7	O09044_ProtNterm
81	Liver_Old	ProtNterm	Q9CXA2	L3hypdh	Trans-L-3-hydroxyproline dehydratase	573520.2	Q9CXA2_ProtNterm
82	Liver_Old	ProtNterm	Q9QZB9	Dctn5	Dynactin subunit 5	405528.5	Q9QZB9_ProtNterm
83	Liver_Old	ProtNterm	Q9JJK5	Herpud1	Homocysteine-responsive endoplasmic reticulum-resident ubiquitin-like domain member 1 protein	113703.8	Q9JJK5_ProtNterm
84	Liver_Old	ProtNterm	Q8CAY6	Acat2	Acetyl-CoA acetyltransferase, cytosolic	3020758.1	Q8CAY6_ProtNterm
85	Liver_Old	ProtNterm	Q60936	Adck3	Atypical kinase ADCK3, mitochondrial	1476263	Q60936_ProtNterm
86	Liver_Old	K7	P70349	Hint1	Histidine triad nucleotide-binding protein 1	0	P70349_K7
87	Liver_Old	K305	P07724	Alb	Serum albumin	108201	P07724_K305
88	Liver_Old	ProtNterm	Q62203	Sf3a2	Splicing factor 3A subunit 2	127847.42	Q62203_ProtNterm
89	Liver_Old	ProtNterm	Q925N2	Sfxn2	Sideroflexin-2	820106.1	Q925N2_ProtNterm
90	Liver_Old	ProtNterm	P14901	Hmox1	Heme oxygenase 1	156457	P14901_ProtNterm
91	Liver_Old	ProtNterm	Q921I0	Ormdl1;Ormdl2	ORM1-like protein 1;ORM1-like protein 2	176735.5	Q921I0_ProtNterm
92	Liver_Old	ProtNterm	Q9JIZ0	Cml1	Probable N-acetyltransferase CML1	326548.9	Q9JIZ0_ProtNterm
93	Liver_Old	K1579	P02469	Lamb1	Laminin subunit beta-1	144258.4	P02469_K1579
94	Liver_Old	ProtNterm	Q8K0G5	Tssc1	Protein TSSC1	23519.52	Q8K0G5_ProtNterm
95	Liver_Old	K475	Q99LM2	Cdk5rap3	CDK5 regulatory subunit-associated protein 3	203646.1	Q99LM2_K475
96	Liver_Old	ProtNterm	Q8BGE6	Atg4b	Cysteine protease ATG4B	184967.3	Q8BGE6_ProtNterm
97	Liver_Old	ProtNterm	Q9CRT8	Xpot	Exportin-T	0	Q9CRT8_ProtNterm
98	Liver_Old	ProtNterm	P60060	Sec61g	Protein transport protein Sec61 subunit gamma	233628.2	P60060_ProtNterm
99	Liver_Old	ProtNterm	P62075	Timm13	Mitochondrial import inner membrane translocase subunit Tim13	662944.69	P62075_ProtNterm
100	Liver_Old	ProtNterm	Q8R0J8	Idnk	Probable gluconokinase	363577.4	Q8R0J8_ProtNterm
101	Liver_Old	ProtNterm	Q9D554	Sf3a3	Splicing factor 3A subunit 3	403788.2	Q9D554_ProtNterm
102	Liver_Old	ProtNterm	P70333	Hnrnph2	Heterogeneous nuclear ribonucleoprotein H2	345562.5	P70333_ProtNterm
103	Liver_Old	ProtNterm	Q9CQ54	Ndufc2	NADH dehydrogenase [ubiquinone] 1 subunit C2	81186.14	Q9CQ54_ProtNterm
104	Liver_Old	K415	P26443	Glud1	Glutamate dehydrogenase 1, mitochondrial	128165.5	P26443_K415
105	Liver_Old	ProtNterm	P80313	Cct7	T-complex protein 1 subunit eta	474794.5	P80313_ProtNterm
106	Liver_Old	ProtNterm	Q99KC8	Vwa5a	von Willebrand factor A domain-containing protein 5A	55359.48	Q99KC8_ProtNterm
107	Liver_Old	K254	P51174	Acadl	Long-chain specific acyl-CoA dehydrogenase, mitochondrial	201679.6	P51174_K254
108	Liver_Old	K76	Q9CZU6	Cs	Citrate synthase, mitochondrial	0	Q9CZU6_K76
109	Liver_Old	ProtNterm	Q8CI32	Bag5	BAG family molecular chaperone regulator 5	46646.28	Q8CI32_ProtNterm
110	Liver_Old	ProtNterm	Q9CQ92	Fis1	Mitochondrial fission 1 protein	711711.8	Q9CQ92_ProtNterm
111	Liver_Old	ProtNterm	O35166	Gosr2	Golgi SNAP receptor complex member 2	454883.7	O35166_ProtNterm
112	Liver_Old	ProtNterm	Q9DCS2	NaN	UPF0585 protein C16orf13 homolog	250777.4	Q9DCS2_ProtNterm
113	Liver_Old	ProtNterm	O35215	Ddt	D-dopachrome decarboxylase	6933183.9	O35215_ProtNterm
114	Liver_Old	ProtNterm	P24452	Capg	Macrophage-capping protein	473415.5	P24452_ProtNterm
115	Liver_Old	ProtNterm	Q91X83	Mat1a	S-adenosylmethionine synthase isoform type-1	2305574	Q91X83_ProtNterm
116	Liver_Old	ProtNterm	P70697	Urod	Uroporphyrinogen decarboxylase	361218.9	P70697_ProtNterm
117	Liver_Old	ProtNterm	O55137	Acot1	Acyl-coenzyme A thioesterase 1	184661.3	O55137_ProtNterm
118	Liver_Old	ProtNterm	P63260	Actg1	Actin, cytoplasmic 2	384948.7	P63260_ProtNterm
119	Liver_Old	ProtNterm	Q61164	Ctcf	Transcriptional repressor CTCF	324137.3	Q61164_ProtNterm
120	Liver_Old	ProtNterm	Q8R0V5	Ido2	Indoleamine 2,3-dioxygenase 2	163094.5	Q8R0V5_ProtNterm
121	Liver_Old	ProtNterm	O88456	Capns1	Calpain small subunit 1	1699248	O88456_ProtNterm
122	Liver_Old	ProtNterm	Q8R5J9	Arl6ip5	PRA1 family protein 3	454019.4	Q8R5J9_ProtNterm
123	Liver_Old	ProtNterm	Q9DBK0	Acot12	Acyl-coenzyme A thioesterase 12	369547.8	Q9DBK0_ProtNterm
124	Liver_Old	ProtNterm	Q9D517	Agpat3	1-acyl-sn-glycerol-3-phosphate acyltransferase gamma	1196878.2	Q9D517_ProtNterm
125	Liver_Old	K47	P63242	Eif5a	Eukaryotic translation initiation factor 5A-1	65081.95	P63242_K47
126	Liver_Old	ProtNterm	Q02257	Jup	Junction plakoglobin	326688.4	Q02257_ProtNterm
127	Liver_Old	ProtNterm	Q9EPL8	Ipo7	Importin-7	356869.9	Q9EPL8_ProtNterm
128	Liver_Old	ProtNterm	Q9JJ28	Flii	Protein flightless-1 homolog	165628	Q9JJ28_ProtNterm
129	Liver_Old	ProtNterm	Q9D1L9	Lamtor5	Ragulator complex protein LAMTOR5	621924.9	Q9D1L9_ProtNterm
130	Liver_Old	ProtNterm	Q8K2C9	Hacd3	Very-long-chain (3R)-3-hydroxyacyl-CoA dehydratase 3	267229.7	Q8K2C9_ProtNterm
131	Liver_Old	ProtNterm	O35737	Hnrnph1	Heterogeneous nuclear ribonucleoprotein H	382592.5	O35737_ProtNterm
132	Liver_Old	K101	Q8BH95	Echs1	Enoyl-CoA hydratase, mitochondrial	0	Q8BH95_K101
133	Liver_Old	K291	O88909	Slc22a8	Solute carrier family 22 member 8	542351.6	O88909_K291
134	Liver_Old	ProtNterm	P17225	Ptbp1	Polypyrimidine tract-binding protein 1	41141.61	P17225_ProtNterm
135	Liver_Old	ProtNterm	P70362	Ufd1l	Ubiquitin fusion degradation protein 1 homolog	36193.33	P70362_ProtNterm
136	Liver_Old	ProtNterm	Q91XE0	Glyat	Glycine N-acyltransferase	0	Q91XE0_ProtNterm
137	Liver_Young	K7	Q91YI0	Asl	Argininosuccinate lyase	404388.8	Q91YI0_K7
138	Liver_Young	K83	P99028	Uqcrh	Cytochrome b-c1 complex subunit 6, mitochondrial	274313.3	P99028_K83
139	Liver_Young	ProtNterm	Q9QXY6	Ehd3	EH domain-containing protein 3	399018.1	Q9QXY6_ProtNterm
140	Liver_Young	K52	P68033	Actc1	Actin, alpha cardiac muscle 1	0	P68033_K52
141	Liver_Young	K138	Q91X77	Cyp2c50	Cytochrome P450 2C50	452316.2	Q91X77_K138
142	Liver_Young	ProtNterm	Q9CQP3	Chchd5	Coiled-coil-helix-coiled-coil-helix domain-containing protein 5	220181.5	Q9CQP3_ProtNterm
143	Liver_Young	K196	Q9QXF8	Gnmt	Glycine N-methyltransferase	138122	Q9QXF8_K196
144	Liver_Young	ProtNterm	P35293	Rab18	Ras-related protein Rab-18	777406.9	P35293_ProtNterm
145	Liver_Young	ProtNterm	Q99KU6	NaN	Bombesin receptor-activated protein C6orf89 homolog	47118.8	Q99KU6_ProtNterm
146	Liver_Young	ProtNterm	Q8BGS2	Bola2	BolA-like protein 2	848192.6	Q8BGS2_ProtNterm
147	Liver_Young	K96	Q64523	Hist2h2ac;Hist2h2aa1	Histone H2A type 2-C;Histone H2A type 2-A	953154.3	Q64523_K96
148	Liver_Young	K645	Q8BG79	Cwf19l2	CWF19-like protein 2	57048.85	Q8BG79_K645
149	Liver_Young	K303	Q8CB96	Rassf4	Ras association domain-containing protein 4	1122018	Q8CB96_K303
150	Liver_Young	ProtNterm	Q9EQP2	Ehd4	EH domain-containing protein 4	564694.9	Q9EQP2_ProtNterm
151	Liver_Young	K62	Q7TPW1	Nexn	Nexilin	688154.9	Q7TPW1_K62
152	Liver_Young	K751	Q61026	Ncoa2	Nuclear receptor coactivator 2	1092723	Q61026_K751
153	Liver_Young	ProtNterm	Q8BWP5	Ttpa	Alpha-tocopherol transfer protein	301567.2	Q8BWP5_ProtNterm
154	Liver_Young	K63	Q64442	Sord	Sorbitol dehydrogenase	433711.3	Q64442_K63
155	Liver_Young	K18	Q9D892	Itpa	Inosine triphosphate pyrophosphatase	586012.9	Q9D892_K18
156	Liver_Young	ProtNterm	Q9D0S9	Hint2	Histidine triad nucleotide-binding protein 2, mitochondrial	499843.7	Q9D0S9_ProtNterm
157	Liver_Young	K361	P09411	Pgk1	Phosphoglycerate kinase 1	0	P09411_K361
158	Liver_Young	K88	P11725	Otc	Ornithine carbamoyltransferase, mitochondrial	119087.5	P11725_K88
159	Liver_Young	K491	Q99LG2	Tnpo2	Transportin-2	333612.5	Q99LG2_K491
160	Liver_Young	K523	Q6NS46	Pdcd11	Protein RRP5 homolog	230488.1	Q6NS46_K523
161	Liver_Young	ProtNterm	P35576	G6pc	Glucose-6-phosphatase	73288.23	P35576_ProtNterm
162	Liver_Young	ProtNterm	Q4KML4	Abracl	Costars family protein ABRACL	158091	Q4KML4_ProtNterm
