# Supplementary material for: Mapping protein carboxymethylation sites provides insights into their role in proteostasis and cell proliferation
Source: Nat Commun. 2021 Nov 18;12:6743. doi: 10.1038/s41467-021-26982-6 (PMC8602705; doi:10.1038/s41467-021-26982-6)
Supplement: Supplementary file 11 — Source Data [file 41467_2021_26982_MOESM11_ESM.zip › Figure 2/2D/structural_mapping_Tissues.txt]

P05202	363	64.566	H
P02088	121	67.373	G
P02088	121	67.373	G
P02088	60	48.093	H
P01942	41	38.771	G
P02088	121	67.373	G
P02088	121	67.373	G
P02088	60	48.093	H
P01942	41	38.771	G
P05202	404	45.339	T
P02088	121	67.373	G
P02088	83	41.737	H
P54071	67	14.195	I
P01942	140	36.017	G
P01942	41	38.771	G
P01942	41	38.771	G
P02088	121	67.373	G
P02088	121	67.373	G
P01942	41	38.771	G
P01942	140	36.017	G
P01942	41	38.771	G
Q91VD9	298	16.208	G
P02088	121	67.373	G
P02088	121	67.373	G
P01942	12	45.127	H
P01942	41	38.771	G
P02088	121	67.373	G
P01942	12	45.127	H
P01942	41	38.771	G
P16858	192	81.568	T
P02088	121	67.373	G
P02088	121	67.373	G
P02088	121	67.373	G
P01942	41	38.771	G
P01942	41	38.771	G
P02088	121	67.373	G
P02088	121	67.373	G
P02088	121	67.373	G
P02088	121	67.373	G
P02088	121	67.373	G
P02088	121	67.373	G
P02088	121	67.373	G
P02088	121	67.373	G
P01942	12	45.127	H
P05202	363	64.566	H
P16858	261	36.547	H
P02088	121	67.373	G
P01942	41	38.771	G
P01942	41	38.771	G
P01942	140	36.017	G
P01942	41	38.771	G
P01942	17	50.424	H
P02088	60	48.093	H
P02088	83	41.737	H
P54071	67	14.195	I
P02088	121	67.373	G
P02088	60	48.093	H
P01942	140	36.017	G
P01942	41	38.771	G
P02088	121	67.373	G
P02088	60	48.093	H
Q9WVL0	5	38.983
P01942	12	45.127	H
P01942	41	38.771	G
P01942	41	38.771	G
P02088	60	48.093	H
P01942	12	45.127	H
P16858	192	81.568	T
Q60770	578	13.559	S
P02088	60	48.093	H
P05202	404	45.339	T
Q91YN5	7	25.636	H
P01942	12	45.127	H
P01942	12	45.127	H
P02088	121	67.373	G
P02088	121	67.373	G
P54071	199	57.627	S
P54071	193	22.458	E
P05202	363	64.566	H
P04117	59	34.143
P01942	12	45.127	H
Q9DCJ5	14	63.771
P05202	363	64.566	H
P54071	272	72.246	I
P01942	12	45.127	H
P05202	396	69.121	H
P16858	332	38.612	H
P16858	332	38.612	H
P05202	404	45.339	T
Q91YN5	7	25.636	H
P01942	12	45.127	H
P05202	363	64.566	H
P01942	12	45.127	H
P16858	192	81.568	T
P05202	363	64.566	H
P01942	12	45.127	H
Q91YN5	7	25.636	H
P05202	363	64.566	H
P04117	59	34.143
P01942	12	45.127	H
Q91VD9	298	16.208	G
P54071	272	72.246	I
Q7TMF3	8	60.064	H
P16858	192	81.568	T
P16858	332	38.612	H
P16858	332	38.612	H
Q91YN5	7	25.636	H
P05202	404	45.339	T
P05202	122	63.083	H
P05202	404	45.339	T
Q91YN5	7	25.636	H
Q9CQV8	122	16.208	H
P01942	12	45.127	H
P05202	363	64.566	H
P01942	12	45.127	H
P05202	363	64.566	H
P01942	12	45.127	H
P16858	332	38.612	H
P17742	49	56.356	T
P19157	82	59.534	S
P19157	82	59.534	S
P01942	12	45.127	H
P19157	116	28.794	H
P16858	192	81.568	T
P28474	315	40.254	E
P05202	363	64.566	H
P19157	128	50.404	H
Q80W21	144	86.653	T
Q9CQV8	51	45.551	H
P34914	514	44.068	E
Q8CHT0	357	35.64	G
P54071	199	57.627	S
P54071	256	30.508	T
P05202	363	64.566	H
P05202	363	64.566	H
P05202	363	64.566	H
P54071	243	52.966	T
P54071	199	57.627	S
P54071	67	14.195	I
P16858	192	81.568	T
P05202	404	45.339	T
P05202	363	64.566	H
P16858	332	38.612	H
P05202	363	64.566	H
P10648	195	51.483	H
Q9CQV8	122	16.208	H
P05202	404	45.339	T
P16858	192	81.568	T
P19157	82	59.534	S
P16858	192	81.568	T
P05202	404	45.339	T
P16858	332	38.612	H
P19157	82	59.534	S
Q9QXF8	196	27.542
P19157	82	59.534	S
P19157	121	65.659	H
P01942	12	45.127	H
P09411	361	53.39	H
