# Supplementary material for: Mapping protein carboxymethylation sites provides insights into their role in proteostasis and cell proliferation
Source: Nat Commun. 2021 Nov 18;12:6743. doi: 10.1038/s41467-021-26982-6 (PMC8602705; doi:10.1038/s41467-021-26982-6)
Supplement: Supplementary file 11 — Source Data [file 41467_2021_26982_MOESM11_ESM.zip › Figure 2/2E/ptm_Cml_sites_Heart_for_piechart.csv]

	Uniprot	Site	Gene.names	Mod.on.Site
1	A2ASS6	K15911	Ttn	NA
2	A2ASS6	K22695	Ttn	NA
3	A2ASS6	K26571	Ttn	NA
4	A2ASS6	K27026	Ttn	NA
5	A2ASS6	K30569	Ttn	NA
6	E9PV24	K203	Fga	ub
7	O55143	K169	Atp2a2	ub
8	O70468	K414	Mybpc3	ub
9	O70468	K539	Mybpc3	ub
10	P01942	K12	Hba	ub
11	P01942	K140	Hba	ub,ac
12	P01942	K17	Hba	ub,sm,ac
13	P01942	K41	Hba	ub,sm,ac
14	P02088	K121	Hbb-b1	ub,ac
15	P02088	K60	Hbb-b1	ub,ac
16	P02088	K83	Hbb-b1	ub,sm,ac
17	P02768-1	K236	SWISS-PROT:P02768-1	NA
18	P04117	K59	Fabp4	ub,ac
19	P04247	K103	Mb	NA
20	P04247	K78	Mb	ac
21	P04264	K455	SWISS-PROT:P04264	NA
22	P05064	K108	Aldoa	ub
23	P05064	K42	Aldoa	ub,ac
24	P05201	K290	Got1	ub,ac
25	P05202	K363	Got2	ub,ac
26	P05202	K396	Got2	ub,ac
27	P05202	K404	Got2	ub,ac
28	P07310	K170	Ckm	ub,ac
29	P07724	K264	Alb	ub,ac
30	P07724	K421	Alb	ac
31	P07724	K438	Alb	ub
32	P07724	K499	Alb	ub,ac
33	P07724	K549	Alb	ub
34	P07724	K57	Alb	NA
35	P08249	K301	Mdh2	ub,ac
36	P08249	K307	Mdh2	ub,ac
37	P08249	K314	Mdh2	ub,ac
38	P09542	K134	Myl3	ub
39	P09542	K79	Myl3	ub
40	P09671	K122	Sod2	ac
41	P10853	K35	Hist1h2bf;Hist1h2bm;Hist1h2bb;Hist1h2bh;Hist2h2bb;Hist1h2bc;Hist1h2bk;Hist1h2bp	ub
42	P10853	K47	Hist1h2bf;Hist1h2bm;Hist1h2bb;Hist1h2bh;Hist2h2bb;Hist1h2bc;Hist1h2bk;Hist1h2bp	ub,ac
43	P11404	K10	Fabp3	ac
44	P11404	K15	Fabp3	ub
45	P11404	K22	Fabp3	ub
46	P11404	K38	Fabp3	ub
47	P11404	K45	Fabp3	ub
48	P12787	K109	Cox5a	ac
49	P14152	K298	Mdh1	ub,ac
50	P16858	K192	Gapdh	ub,ac
51	P16858	K261	Gapdh	ub,ac
52	P16858	K332	Gapdh	ub,ac
53	P18528	K13	NaN	NA
54	P21550	K275	Eno3	ub
55	P21550	K80	Eno3	ub
56	P22599	K147	Serpina1b	ub,ac
57	P22599	K181	Serpina1b	ub,ac
58	P22752	K96	Hist1h2ab;Hist3h2a;Hist1h2af;Hist1h2ah;Hist1h2ak;H2afj	NA
59	P41216	K387	Acsl1	ub,ac
60	P43277	K64	Hist1h1d	ub,ac
61	P45952	K79	Acadm	ub,ac
62	P48787	K132	Tnni3	ub
63	P48787	K59	Tnni3	ub
64	P48962	K166	Slc25a4	ub,ac
65	P48962	K23	Slc25a4	ub,ac
66	P48962	K263	Slc25a4	ub,ac
67	P48962	K272	Slc25a4	ub,ac
68	P48962	K43	Slc25a4	ub
69	P48962	K63	Slc25a4	ub,ac
70	P48962	K96	Slc25a4	ub,ac
71	P51174	K254	Acadl	ac
72	P51667	K165	Myl2	ub,ac
73	P51881	K295	Slc25a5	NA
74	P51881	K63	Slc25a5	ub,ac
75	P54071	K193	Idh2	ac
76	P54071	K199	Idh2	ub,ac
77	P54071	K243	Idh2	NA
78	P54071	K256	Idh2	ub,ac
79	P54071	K272	Idh2	ub,ac
80	P54071	K67	Idh2	ub,ac
81	P56135	K48	Atp5j2	ub,ac
82	P56382	K21	Atp5e	ac
83	P56391	K85	Cox6b1	NA
84	P56480	K426	Atp5b	ub,ac
85	P58771	K112	Tpm1	ub,ac
86	P58771	K205	Tpm1	ub,ac
87	P61014	K3	Pln	ub
88	P62806	K92	Hist1h4a	ub,ac
89	P62897	K100	Cycs	ub,ac
90	P62897	K87	Cycs	ub,ac
91	P62983	K11	Rps27a	ub,sm
92	P62983	K48	Rps27a	ub,sm,ac
93	P68033	K317	Actc1	ub,ac
94	P68033	K328	Actc1	ub,ac
95	P68033	K52	Actc1	ub,ac
96	P68372	K324	Tubb4b	ub
97	Q01768	K26	Nme2	ub,ac
98	Q02566	K1075	Myh6	ub
99	Q02566	K1108	Myh6	ub
100	Q02566	K1296	Myh6	ub
101	Q02566	K1318	Myh6	ub,ac
102	Q02566	K1453	Myh6	ub
103	Q02566	K1501	Myh6	ub,ac
104	Q02566	K1571	Myh6	ub
105	Q02566	K1729	Myh6	ub
106	Q02566	K1772	Myh6	NA
107	Q02566	K1793	Myh6	ub
108	Q02566	K279	Myh6	ub
109	Q02566	K384	Myh6	ub
110	Q02566	K435	Myh6	NA
111	Q02566	K503	Myh6	ub
112	Q02566	K560	Myh6	ub,m1
113	Q02566	K599	Myh6	ub
114	Q02566	K665	Myh6	ub
115	Q02566	K827	Myh6	NA
116	Q02566	K843	Myh6	ub
117	Q02566	K878	Myh6	ub
118	Q02566	K965	Myh6	ub
119	Q02788	K731	Col6a2	NA
120	Q03265	K161	Atp5a1	ub,ac
121	Q03265	K230	Atp5a1	ub,sm,ac
122	Q03265	K261	Atp5a1	ub,ac
123	Q03265	K305	Atp5a1	ub,ac
124	Q03265	K434	Atp5a1	ub,ac
125	Q03265	K506	Atp5a1	ac
126	Q3SX09	K150	TREMBL:Q3SX09	NA
127	Q60597	K74	Ogdh	ac
128	Q60770	K578	Stxbp3	NA
129	Q61171	K119	Prdx2	ub
130	Q62234	K979	Myom1	ub
131	Q62425	K74	Ndufa4	ub
132	Q64459	K380	Cyp3a11	ub,ac
133	Q6P8J7	K344	Ckmt2	ub,ac
134	Q6PD31	K121	Trak1	NA
135	Q6PIE5	K770	Atp1a2	ub
136	Q78IK2	K16	Usmg5	ub,ac
137	Q78IK2	K17	Usmg5	ub,ac
138	Q7TMF3	K8	Ndufa12	ac
139	Q8BGF3	K353	Wdr92	NA
140	Q8BH95	K101	Echs1	ub,ac
141	Q8BMS1	K129	Hadha	ac
142	Q8BMS1	K309	Hadha	ub
143	Q8BMS1	K334	Hadha	NA
144	Q8BMS1	K390	Hadha	ub,ac
145	Q8BMS1	K540	Hadha	ub,ac
146	Q8BMS1	K634	Hadha	ac
147	Q8BMS1	K644	Hadha	ub,ac
148	Q8BMS1	K728	Hadha	ub,ac
149	Q8CI94	K520	Pygb	NA
150	Q8K1Z0	K170	Coq9	ac
151	Q8K2B3	K179	Sdha	ub,ac
152	Q8K2B3	K335	Sdha	ub,ac
153	Q8QZT1	K171	Acat1	ub,ac
154	Q8QZT1	K178	Acat1	ub,ac
155	Q8R429	K502	Atp2a1	ub
156	Q8VEM8	K204	Slc25a3	ub,ac
157	Q8VEM8	K242	Slc25a3	ac
158	Q8VEM8	K308	Slc25a3	NA
159	Q91VD9	K298	Ndufs1	ub,ac
160	Q91VR2	K115	Atp5c1	ac
161	Q91VR2	K154	Atp5c1	ub,ac
162	Q91VR2	K55	Atp5c1	ub,ac
163	Q91YN5	K7	Uap1	NA
164	Q921G7	K415	Etfdh	ac
165	Q921I1	K575	Tf	NA
166	Q99JY0	K73	Hadhb	ub,ac
167	Q99KI0	K573	Aco2	ub,ac
168	Q99KI0	K689	Aco2	ac
169	Q99LC5	K158	Etfa	ac
170	Q99LG2	K491	Tnpo2	NA
171	Q9CPQ8	K66	Atp5l	ac
172	Q9CQ62	K97	Decr1	ac
173	Q9CQQ7	K154	Atp5f1	ac
174	Q9CQQ7	K225	Atp5f1	ub,ac
175	Q9CZ13	K163	Uqcrc1	ac
176	Q9CZ13	K99	Uqcrc1	NA
177	Q9CZU6	K43	Cs	ub,ac
178	Q9CZU6	K76	Cs	ub,ac
179	Q9D051	K354	Pdhb	ac
180	Q9D0M3	K177	Cyc1	ub
181	Q9DB20	K162	Atp5o	ub,ac
182	Q9DB20	K51	Atp5o	ub,ac
183	Q9DB20	K84	Atp5o	ub,ac
184	Q9DB77	K98	Uqcrc2	ac
185	Q9DCJ5	K14	Ndufa8	NA
186	Q9DCW4	K110	Etfb	ac
187	Q9DCX2	K48	Atp5h	ub,ac
188	Q9DCX2	K72	Atp5h	ac
189	Q9DCX2	K78	Atp5h	ac
190	Q9JHQ5	K135	Lztfl1	NA
191	Q9JI91	K499	Actn2	NA
192	Q9JK91	K620	Mlh1	NA
193	Q9JK91	K621	Mlh1	NA
194	Q9QZH3	K185	Ppie	NA
195	Q9R0Y5	K21	Ak1	ub
196	Q9WVL0	K5	Gstz1	NA
197	Q9Z2I9	K129	Sucla2	ac
198	Q9Z2I9	K215	Sucla2	ac
