# Supplementary material for: Mapping protein carboxymethylation sites provides insights into their role in proteostasis and cell proliferation
Source: Nat Commun. 2021 Nov 18;12:6743. doi: 10.1038/s41467-021-26982-6 (PMC8602705; doi:10.1038/s41467-021-26982-6)
Supplement: Supplementary file 11 — Source Data [file 41467_2021_26982_MOESM11_ESM.zip › Figure 2/2E/ptm_Cml_sites_Kidney_for_piechart.csv]

	Uniprot	Site	Gene.names	Mod.on.Site
1	A2ASS6	K34798	Ttn	NA
2	B2RUR8	K645	Otud7b	NA
3	O88909	K291	Slc22a8	NA
4	P01942	K12	Hba	ub
5	P02088	K121	Hbb-b1	ub,ac
6	P02469	K1579	Lamb1	NA
7	P05064	K108	Aldoa	ub
8	P05202	K122	Got2	ub,ac
9	P05202	K363	Got2	ub,ac
10	P05202	K404	Got2	ub,ac
11	P07724	K549	Alb	ub
12	P09671	K122	Sod2	ac
13	P10648	K195	Gsta2	ub,ac
14	P16460	K228	Ass1	ub,ac
15	P16858	K192	Gapdh	ub,ac
16	P16858	K332	Gapdh	ub,ac
17	P17182	K202	Eno1	ub,ac
18	P17182	K80	Eno1	ub,ac
19	P22752	K96	Hist1h2ab;Hist3h2a;Hist1h2af;Hist1h2ah;Hist1h2ak;H2afj	NA
20	P24270	K449	Cat	ub,ac
21	P24270	K476	Cat	ub,ac
22	P40936	K219	Inmt	ub,ac
23	P45952	K79	Acadm	ub,ac
24	P48036	K68	Anxa5	ub,ac
25	P51881	K105	Slc25a5	ac
26	P51881	K92	Slc25a5	ub,ac
27	P52760	K134	Hrsp12	ub,ac
28	P56480	K133	Atp5b	ub,ac
29	P62259	K123	Ywhae	ub
30	P62806	K92	Hist1h4a	ub,ac
31	P62897	K100	Cycs	ub,ac
32	P62897	K87	Cycs	ub,ac
33	P63038	K236	Hspd1	ub,ac
34	P63242	K47	Eif5a	ac
35	P68372	K324	Tubb4b	ub
36	P99029	K70	Prdx5	ub,ac
37	Q03265	K261	Atp5a1	ub,ac
38	Q03265	K506	Atp5a1	ac
39	Q3UGF1	K2	Wdr19	NA
40	Q61425	K185	Hadh	ac
41	Q64442	K63	Sord	ub,ac
42	Q6NS46	K523	Pdcd11	NA
43	Q6PAQ4	K329	Rexo4	NA
44	Q6PIE5	K770	Atp1a2	ub
45	Q6PIE5	K947	Atp1a2	ub
46	Q78IK2	K16	Usmg5	ub,ac
47	Q8BGF3	K353	Wdr92	NA
48	Q8BKH7	K422	Mapkap1	NA
49	Q8CDF7	K43	Exd1	NA
50	Q8K1Z0	K170	Coq9	ac
51	Q8R429	K502	Atp2a1	ub
52	Q91VA0	K541	Acsm1	ac
53	Q91VR2	K115	Atp5c1	ac
54	Q91VR2	K154	Atp5c1	ub,ac
55	Q91X77	K138	Cyp2c50	ac
56	Q91Y97	K147	Aldob	ub,ac
57	Q91YN5	K7	Uap1	NA
58	Q923D5	K105	Wbp11	NA
59	Q99KR3	K282	Lactb2	ub,ac
60	Q99LB2	K106	Dhrs4	ub,ac
61	Q99LG2	K491	Tnpo2	NA
62	Q9CPQ8	K66	Atp5l	ac
63	Q9CQQ7	K154	Atp5f1	ac
64	Q9CQV8	K122	Ywhab	ub,ac
65	Q9CZU6	K43	Cs	ub,ac
66	Q9D023	K19	Mpc2	ac
67	Q9D0S9	K128	Hint2	ac
68	Q9DBM2	K189	Ehhadh	ub,ac
69	Q9DBM2	K344	Ehhadh	ub,ac
70	Q9DCW4	K110	Etfb	ac
71	Q9JLZ3	K179	Auh	ac
