# Supplementary material for: Mapping protein carboxymethylation sites provides insights into their role in proteostasis and cell proliferation
Source: Nat Commun. 2021 Nov 18;12:6743. doi: 10.1038/s41467-021-26982-6 (PMC8602705; doi:10.1038/s41467-021-26982-6)
Supplement: Supplementary file 11 — Source Data [file 41467_2021_26982_MOESM11_ESM.zip › Figure 2/2E/ptm_Cml_sites_Liver_for_piechart.csv]

	Uniprot	Site	Gene.names	Mod.on.Site
1	O35490	K283	Bhmt	ub,ac
2	O55142	K15	Rpl35a	ub,ac
3	O88909	K291	Slc22a8	NA
4	P00329	K227	Adh1	ub,ac
5	P01942	K12	Hba	ub
6	P02301	K123	H3f3c;H3f3a	ac
7	P02469	K1579	Lamb1	NA
8	P05202	K363	Got2	ub,ac
9	P05202	K404	Got2	ub,ac
10	P07724	K305	Alb	ub,ac
11	P09103	K310	P4hb	ub,ac
12	P09103	K446	P4hb	ub
13	P09411	K361	Pgk1	ub,ac
14	P10649	K211	Gstm1	ub
15	P10649	K31	Gstm1	ub,ac
16	P11725	K88	Otc	ac
17	P12710	K31	Fabp1	ub,ac
18	P12710	K57	Fabp1	ub,ac
19	P12710	K90	Fabp1	ub,ac
20	P12710	K96	Fabp1	ub,ac
21	P14131	K60	Rps16	ub,ac
22	P16460	K228	Ass1	ub,ac
23	P16460	K234	Ass1	ub
24	P16858	K192	Gapdh	ub,ac
25	P16858	K332	Gapdh	ub,ac
26	P17742	K49	Ppia	ub,ac
27	P19157	K116	Gstp1	ub,ac
28	P19157	K121	Gstp1	ub,ac
29	P19157	K128	Gstp1	ub,ac
30	P19157	K82	Gstp1	ub,ac
31	P22752	K96	Hist1h2ab;Hist3h2a;Hist1h2af;Hist1h2ah;Hist1h2ak;H2afj	NA
32	P24270	K476	Cat	ub,ac
33	P24549	K353	Aldh1a1	ub,ac
34	P25688	K118	Uox	ub,ac
35	P26443	K415	Glud1	ub,ac
36	P26443	K503	Glud1	ub,ac
37	P28474	K315	Adh5	ub
38	P30115	K141	Gsta3	ub,ac
39	P30115	K195	Gsta3	ub,ac
40	P30115	K196	Gsta3	ub,ac
41	P30115	K69	Gsta3	ub
42	P30115	K78	Gsta3	ub,ac
43	P30115	K84	Gsta3	ub,ac
44	P32020	K438	Scp2	ac
45	P32020	K454	Scp2	ub
46	P34914	K514	Ephx2	ub,ac
47	P37040	K610	Por	ub,ac
48	P40936	K210	Inmt	NA
49	P40936	K219	Inmt	ub,ac
50	P45952	K79	Acadm	ub,ac
51	P47738	K161	Aldh2	ub,ac
52	P51174	K254	Acadl	ac
53	P51881	K105	Slc25a5	ac
54	P56395	K24	Cyb5a	ub
55	P62754	K211	Rps6	ub,ac
56	P62806	K92	Hist1h4a	ub,ac
57	P63242	K47	Eif5a	ac
58	P68033	K52	Actc1	ub,ac
59	P70349	K7	Hint1	ac
60	P99028	K83	Uqcrh	ac
61	Q03265	K261	Atp5a1	ub,ac
62	Q0VG85	K288	Ccdc162p	NA
63	Q61026	K751	Ncoa2	NA
64	Q61599	K137	Arhgdib	ub
65	Q64442	K63	Sord	ub,ac
66	Q64523	K96	Hist2h2ac;Hist2h2aa1	ub,ac
67	Q6NS46	K523	Pdcd11	NA
68	Q7TPW1	K62	Nexn	NA
69	Q80W21	K144	Gstm7	ub,ac
70	Q8BG79	K645	Cwf19l2	NA
71	Q8BH95	K101	Echs1	ub,ac
72	Q8BWF0	K289	Aldh5a1	NA
73	Q8BWT1	K13	Acaa2	ac
74	Q8C196	K119	Cps1	ub,ac
75	Q8C196	K1479	Cps1	ub,ac
76	Q8C196	K1486	Cps1	ub,ac
77	Q8C196	K55	Cps1	ub,ac
78	Q8C196	K553	Cps1	ub,ac
79	Q8C196	K575	Cps1	ac
80	Q8C196	K630	Cps1	ub,ac
81	Q8C196	K793	Cps1	ub,ac
82	Q8C196	K811	Cps1	ub,ac
83	Q8C196	K875	Cps1	ub,ac
84	Q8C196	K892	Cps1	ub,ac
85	Q8C196	K935	Cps1	ub,ac
86	Q8CB96	K303	Rassf4	NA
87	Q8CDF7	K43	Exd1	NA
88	Q8CHT0	K357	Aldh4a1	ac
89	Q8K2B3	K179	Sdha	ub,ac
90	Q8R0Y6	K479	Aldh1l1	ub,ac
91	Q91X77	K138	Cyp2c50	ac
92	Q91Y97	K147	Aldob	ub,ac
93	Q91YI0	K7	Asl	ac
94	Q922Q1	K66	Marc2	ub,ac
95	Q99KR3	K282	Lactb2	ub,ac
96	Q99LG2	K491	Tnpo2	NA
97	Q99LM2	K475	Cdk5rap3	ub
98	Q9CPQ8	K66	Atp5l	ac
99	Q9CQV8	K51	Ywhab	ub,ac
100	Q9CZU6	K76	Cs	ub,ac
101	Q9D1R9	K36	Rpl34	ub,ac
102	Q9D892	K18	Itpa	ac
103	Q9DB20	K84	Atp5o	ub,ac
104	Q9QXF8	K196	Gnmt	ub
105	Q9QZH3	K185	Ppie	NA
