# Supplementary material for: Mapping protein carboxymethylation sites provides insights into their role in proteostasis and cell proliferation
Source: Nat Commun. 2021 Nov 18;12:6743. doi: 10.1038/s41467-021-26982-6 (PMC8602705; doi:10.1038/s41467-021-26982-6)
Supplement: Supplementary file 11 — Source Data [file 41467_2021_26982_MOESM11_ESM.zip › Figure 2/2F/Figure2_F.csv]

	Log2FC.Heart	Log2FC.Kidney	Log2FC.Liver
Gsr	-0.235228530236894	-0.0735595395963458	-0.223815215975701
Sod1	-0.22106154590149	-0.448047475528433	0.27396165097727
Glo1	-0.220207911776097	-0.660872061883541	-0.357343916411406
Grhpr	-0.143946857718632	-0.769905327389667	-0.726726928778305
Hagh	-0.141418415202999	-0.456839709945223	-0.586231429031695
Ndufb10	-0.053676592762784	-0.112461817425798	0.162549246021353
Sdsl	-0.000165869532240848	0.0742651060248232	-0.0331305833774245
Maob	0.316704688670473	0.242460250947175	0.316914488148676
Maoa	0.767075002820324	0.427750817988219	0.129118998754901
