# Supplementary material for: Mapping protein carboxymethylation sites provides insights into their role in proteostasis and cell proliferation
Source: Nat Commun. 2021 Nov 18;12:6743. doi: 10.1038/s41467-021-26982-6 (PMC8602705; doi:10.1038/s41467-021-26982-6)
Supplement: Supplementary file 11 — Source Data [file 41467_2021_26982_MOESM11_ESM.zip › Figure 2/2G/Results_bActin_WB_tissues.xlsx]

## Sheet: Heart
bActin - Heart
Area	Percent	D
1327.58	0.959	5.50991	Heart Y1
1906.51	1.377	7.91152	Heart Y2
1815.48	1.311	7.53232	Heart Y3
865.163	0.625	3.59092	Heart Y4
3472.05	2.508	14.4097	Heart Y5
3070.79	2.218	12.7435	Heart Y6
2599.06	1.877	10.7843	Heart Y7
24099.3	17.405	100	Heart O1
8313.72	6.004	34.4958	Heart O2
23500.5	16.972	97.5122	Heart O3
5661.39	4.089	23.4932	Heart O4
22642.5	16.353	93.9558	Heart O5
21445	15.488	88.9859	Heart O6
17745	12.816	73.634	Heart O7

## Sheet: Kidney
bActin - Kidney
Area	Percent	D
4516.73	4.494	21.4767	Kidney Y1
1756.89	1.748	8.35364	Kidney Y2
2254.72	2.243	10.7192	Kidney Y3
1469.92	1.463	6.99164	Kidney Y4
2776.48	2.763	13.2043	Kidney Y5
6563.58	6.531	31.2115	Kidney Y6
6404.87	6.373	30.4564	Kidney Y7
11891	11.832	56.5448	Kidney O1
3521.28	3.504	16.7455	Kidney O2
14848.5	14.774	70.6045	Kidney O3
9155.43	9.11	43.5364	Kidney O4
2161.2	2.15	10.2748	Kidney O5
21029.9	20.925	100	Kidney O6
12151.5	12.091	57.7826	Kidney O7

## Sheet: Liver
bActin - Liver
Area	Percent	D
2546.86	1.534	8.16783	Liver Y1
850.335	0.512	2.72616	Liver Y2
3751	2.259	12.0281	Liver Y3
3073.1	1.851	9.85571	Liver Y4
5837.44	3.516	18.721	Liver Y5
4561.28	2.747	14.6265	Liver Y6
3552.38	2.14	11.3945	Liver Y7
20664.6	12.446	66.2691	Liver O1
22290.4	13.425	71.4818	Liver O2
31182.6	18.781	100	Liver O3
14012.2	8.439	44.9337	Liver O4
19600.8	11.805	62.8561	Liver O5
17493.1	10.536	56.0992	Liver O6
16619.9	10.01	53.2985	Liver O7
