# Supplementary material for: Mapping protein carboxymethylation sites provides insights into their role in proteostasis and cell proliferation
Source: Nat Commun. 2021 Nov 18;12:6743. doi: 10.1038/s41467-021-26982-6 (PMC8602705; doi:10.1038/s41467-021-26982-6)
Supplement: Supplementary file 11 — Source Data [file 41467_2021_26982_MOESM11_ESM.zip › Figure 2/2H/CML blots (mouse organs)_data.xlsx]

## Sheet: Tabelle1
Densitometric evaluation of CML blots (mouse organs)
CML/Vinculin (normalized intensity)
single values						mean values
mouse#		LIVER	KIDNEY	HEART		organ	LIVER		KIDNEY		HEART
young	25	0.10904	0.108606	0.115409		Probe	mean	SEM	mean	SEM	mean	SEM
	26	0.110095	0.139458	0.207157		young	0.124605	0.0139287	0.104657	0.0187503	0.165684	0.0295962
	27	0.104817		0.224208		old	0.691205	0.0714558	0.316655	0.0430748	0.557144	0.062526
	28	0.108118	0.0633546	0.280139
	135	0.0776362				T-test	1.88363e-06		0.00112101		0.000105792
	137	0.117447	0.0386237	0.0480811
	139	0.195656	0.160189	0.165867			LIVER		KIDNEY		HEART
	140	0.17403	0.11771	0.118928
old	300	0.759201
	301	0.562738	0.222471	0.383674
	303	0.908555	0.498663	0.667171
	304	1.00119		0.73574
	305	0.389748	0.207082	0.308928
	306	0.650466	0.297339	0.582665
	307	0.731747	0.322305	0.505891
	308	0.525995	0.352073	0.715937
	yellow: as discussed values left out due to very high fluctuations of the counterstaining
