# Supplementary material for: Mapping protein carboxymethylation sites provides insights into their role in proteostasis and cell proliferation
Source: Nat Commun. 2021 Nov 18;12:6743. doi: 10.1038/s41467-021-26982-6 (PMC8602705; doi:10.1038/s41467-021-26982-6)
Supplement: Supplementary file 11 — Source Data [file 41467_2021_26982_MOESM11_ESM.zip › Figure 2/2I/200708_SdS_PRM_Kidney_Perf_O_vs_Y_Transition Group Report_20200729_122011_PeakCorrection.xls.xlsx]

## Sheet: 200708_SdS_PRM_Kidney_Perf_O_vs
E.Name	R.Condition	R.Date	R.Fraction	R.Label	R.Replicate	PG.GeneId	PG.PrecursorCount	PG.ProteinDescription	PG.ProteinId	PG.ProteinName	EG.Cscore	EG.IsIdentified	EG.Qvalue	TG.Charge	TG.Q1	TG.Reference	TG.UILabel	TG.Quantity (Settings)	TG.SignalToNoise	TG.Cscore	TG.IsIdentified	TG.Qvalue		MA	RT
200708_SdS_PRM_Kidney_Perf_O_vs_Y	Old	2020-07-10 09:52:00	NA	200708_SdS_PRM_Perf_Kidney_O2.raw	2	Anxa5	1	Annexin A5	P48036	P48036	NaN	FALSE	NaN	2	745.883	FALSE	_DLVDDLK[CML]SELTGK_	392.415	16.0985	NaN	TRUE	8.3e-08		463793000000	24.1		8.46098e-10		4.46726
200708_SdS_PRM_Kidney_Perf_O_vs_Y	Old	2020-07-10 14:22:00	NA	200708_SdS_PRM_Perf_Kidney_O3.raw	3	Anxa5	1	Annexin A5	P48036	P48036	NaN	FALSE	NaN	2	745.883	FALSE	_DLVDDLK[CML]SELTGK_	704.231	5.2643	NaN	TRUE	1.07e-08		508271000000	23.93		1.38554e-09		7.31543
200708_SdS_PRM_Kidney_Perf_O_vs_Y	Old	2020-07-10 07:36:00	NA	200708_SdS_PRM_Perf_Kidney_O5.raw	5	Anxa5	1	Annexin A5	P48036	P48036	NaN	FALSE	NaN	2	745.883	FALSE	_DLVDDLK[CML]SELTGK_	1565.16	1.42467	NaN	TRUE	3.42e-06		515199000000	24.2		3.03797e-09		16.04
200708_SdS_PRM_Kidney_Perf_O_vs_Y	Old	2020-07-10 15:29:00	NA	200708_SdS_PRM_Perf_Kidney_O8.raw	8	Anxa5	1	Annexin A5	P48036	P48036	NaN	FALSE	NaN	2	745.883	FALSE	_DLVDDLK[CML]SELTGK_	753.054	13.4704	NaN	FALSE	0.273791		661559000000	29.85		1.1383e-09		6.01005
200708_SdS_PRM_Kidney_Perf_O_vs_Y	Young	2020-07-10 13:14:00	NA	200708_SdS_PRM_Perf_Kidney_Y5.raw	5	Anxa5	1	Annexin A5	P48036	P48036	NaN	FALSE	NaN	2	745.883	FALSE	_DLVDDLK[CML]SELTGK_	72.6569	2.85808	NaN	FALSE	0.0996264		383616000000	26.31		1.894e-10	1.894e-10	1
200708_SdS_PRM_Kidney_Perf_O_vs_Y	Old	2020-07-10 09:52:00	NA	200708_SdS_PRM_Perf_Kidney_O2.raw	2	Cat	1	Catalase	P24270	P24270	NaN	FALSE	NaN	2	574.819	FALSE	_DAQLFIQK[CML]K_	930.929	0.529245	NaN	TRUE	0.00234034		463793000000	24.1		2.00721e-09		1.34092
200708_SdS_PRM_Kidney_Perf_O_vs_Y	Young	2020-07-10 01:59:00	NA	200708_SdS_PRM_Perf_Kidney_Y1.raw	1	Cat	1	Catalase	P24270	P24270	NaN	FALSE	NaN	2	574.819	FALSE	_DAQLFIQK[CML]K_	520.786	1.83614	NaN	FALSE	0.0481151		394564000000	25.47		1.3199e-09		0.881762
200708_SdS_PRM_Kidney_Perf_O_vs_Y	Young	2020-07-09 22:37:00	NA	200708_SdS_PRM_Perf_Kidney_Y2.raw	2	Cat	1	Catalase	P24270	P24270	NaN	FALSE	NaN	2	574.819	FALSE	_DAQLFIQK[CML]K_	679.468	1.59662	NaN	TRUE	0.00139707		460879000000	26.06		1.47429e-09		0.984899
200708_SdS_PRM_Kidney_Perf_O_vs_Y	Young	2020-07-10 13:14:00	NA	200708_SdS_PRM_Perf_Kidney_Y5.raw	5	Cat	1	Catalase	P24270	P24270	NaN	FALSE	NaN	2	574.819	FALSE	_DAQLFIQK[CML]K_	420.681	21.5048	NaN	TRUE	0.00361174		383616000000	26.31		1.09662e-09	1.49689e-09	0.732597
200708_SdS_PRM_Kidney_Perf_O_vs_Y	Young	2020-07-09 20:21:00	NA	200708_SdS_PRM_Perf_Kidney_Y6.raw	6	Cat	1	Catalase	P24270	P24270	NaN	FALSE	NaN	2	574.819	FALSE	_DAQLFIQK[CML]K_	747.237	1.28385	NaN	TRUE	0.00205058		356377000000	24.29		2.09676e-09		1.40074
200708_SdS_PRM_Kidney_Perf_O_vs_Y	Old	2020-07-09 21:29:00	NA	200708_SdS_PRM_Perf_Kidney_O7.raw	7	Ehhadh	2	Peroxisomal bifunctional enzyme	Q9DBM2	Q9DBM2	NaN	FALSE	NaN	2	757.422	FALSE	_FAQTVIGK[CML]PIEPR_	1017	1.80467	NaN	FALSE	0.0704008		452289000000	24.24		2.24855e-09		0.527108
200708_SdS_PRM_Kidney_Perf_O_vs_Y	Young	2020-07-10 01:59:00	NA	200708_SdS_PRM_Perf_Kidney_Y1.raw	1	Ehhadh	2	Peroxisomal bifunctional enzyme	Q9DBM2	Q9DBM2	NaN	FALSE	NaN	2	757.422	FALSE	_FAQTVIGK[CML]PIEPR_	890.139	6093.49	NaN	TRUE	0.0026431		394564000000	25.47		2.25601e-09		0.528855
200708_SdS_PRM_Kidney_Perf_O_vs_Y	Young	2020-07-09 22:37:00	NA	200708_SdS_PRM_Perf_Kidney_Y2.raw	2	Ehhadh	2	Peroxisomal bifunctional enzyme	Q9DBM2	Q9DBM2	NaN	FALSE	NaN	2	757.422	FALSE	_FAQTVIGK[CML]PIEPR_	1010.07	1.58535	NaN	FALSE	0.0138184		460879000000	26.06		2.19161e-09	4.26583e-09	0.513759
200708_SdS_PRM_Kidney_Perf_O_vs_Y	Young	2020-07-10 04:14:00	NA	200708_SdS_PRM_Perf_Kidney_Y3.raw	3	Ehhadh	2	Peroxisomal bifunctional enzyme	Q9DBM2	Q9DBM2	NaN	FALSE	NaN	2	757.422	FALSE	_FAQTVIGK[CML]PIEPR_	5069.28	42.7086	NaN	TRUE	2.39e-06		558062000000	24.92		9.08373e-09		2.12942
200708_SdS_PRM_Kidney_Perf_O_vs_Y	Young	2020-07-09 20:21:00	NA	200708_SdS_PRM_Perf_Kidney_Y6.raw	6	Ehhadh	2	Peroxisomal bifunctional enzyme	Q9DBM2	Q9DBM2	NaN	FALSE	NaN	2	757.422	FALSE	_FAQTVIGK[CML]PIEPR_	1258.36	4693.58	NaN	TRUE	0.000369346		356377000000	24.29		3.53097e-09		0.827734
200708_SdS_PRM_Kidney_Perf_O_vs_Y	Young	2020-07-10 12:06:00	NA	200708_SdS_PRM_Perf_Kidney_Y7.raw	7	Ehhadh	2	Peroxisomal bifunctional enzyme	Q9DBM2	Q9DBM2	NaN	FALSE	NaN	2	757.422	FALSE	_FAQTVIGK[CML]PIEPR_	1248.09	5766.83	NaN	TRUE	3.12e-06		354796000000	25.43		3.51777e-09		0.824639
200708_SdS_PRM_Kidney_Perf_O_vs_Y	Young	2020-07-09 19:13:00	NA	200708_SdS_PRM_Perf_Kidney_Y8.raw	8	Ehhadh	2	Peroxisomal bifunctional enzyme	Q9DBM2	Q9DBM2	NaN	FALSE	NaN	2	757.422	FALSE	_FAQTVIGK[CML]PIEPR_	2215.09	15.9634	NaN	TRUE	0.00417981		441703000000	25.54		5.01489e-09		1.1756
200708_SdS_PRM_Kidney_Perf_O_vs_Y	Young	2020-07-10 01:59:00	NA	200708_SdS_PRM_Perf_Kidney_Y1.raw	1	Ehhadh	2	Peroxisomal bifunctional enzyme	Q9DBM2	Q9DBM2	NaN	FALSE	NaN	3	505.284	FALSE	_FAQTVIGK[CML]PIEPR_	1427.62	17.5895	NaN	TRUE	0.0023287		394564000000	25.47		3.61822e-09		0.690197
200708_SdS_PRM_Kidney_Perf_O_vs_Y	Young	2020-07-09 22:37:00	NA	200708_SdS_PRM_Perf_Kidney_Y2.raw	2	Ehhadh	2	Peroxisomal bifunctional enzyme	Q9DBM2	Q9DBM2	NaN	FALSE	NaN	3	505.284	FALSE	_FAQTVIGK[CML]PIEPR_	1955.31	9.88079	NaN	TRUE	0.00192607		460879000000	26.06		4.24257e-09	5.2423e-09	0.809297
200708_SdS_PRM_Kidney_Perf_O_vs_Y	Young	2020-07-10 04:14:00	NA	200708_SdS_PRM_Perf_Kidney_Y3.raw	3	Ehhadh	2	Peroxisomal bifunctional enzyme	Q9DBM2	Q9DBM2	NaN	FALSE	NaN	3	505.284	FALSE	_FAQTVIGK[CML]PIEPR_	4538.58	12.5212	NaN	TRUE	0.000922844		558062000000	24.92		8.13275e-09		1.55137
200708_SdS_PRM_Kidney_Perf_O_vs_Y	Young	2020-07-10 00:51:00	NA	200708_SdS_PRM_Perf_Kidney_Y4.raw	4	Ehhadh	2	Peroxisomal bifunctional enzyme	Q9DBM2	Q9DBM2	NaN	FALSE	NaN	3	505.284	FALSE	_FAQTVIGK[CML]PIEPR_	321.03	8.60607	NaN	FALSE	0.0422854		670238000000	26.16		4.78979e-10		0.0913682
200708_SdS_PRM_Kidney_Perf_O_vs_Y	Young	2020-07-09 20:21:00	NA	200708_SdS_PRM_Perf_Kidney_Y6.raw	6	Ehhadh	2	Peroxisomal bifunctional enzyme	Q9DBM2	Q9DBM2	NaN	FALSE	NaN	3	505.284	FALSE	_FAQTVIGK[CML]PIEPR_	1942	8.58258	NaN	FALSE	0.103733		356377000000	24.29		5.44926e-09		1.03948
200708_SdS_PRM_Kidney_Perf_O_vs_Y	Young	2020-07-10 12:06:00	NA	200708_SdS_PRM_Perf_Kidney_Y7.raw	7	Ehhadh	2	Peroxisomal bifunctional enzyme	Q9DBM2	Q9DBM2	NaN	FALSE	NaN	3	505.284	FALSE	_FAQTVIGK[CML]PIEPR_	1425.54	12.5014	NaN	FALSE	0.0974686		354796000000	25.43		4.01791e-09		0.766442
200708_SdS_PRM_Kidney_Perf_O_vs_Y	Young	2020-07-09 19:13:00	NA	200708_SdS_PRM_Perf_Kidney_Y8.raw	8	Ehhadh	2	Peroxisomal bifunctional enzyme	Q9DBM2	Q9DBM2	NaN	FALSE	NaN	3	505.284	FALSE	_FAQTVIGK[CML]PIEPR_	4751.12	4.39374	NaN	FALSE	0.0713587		441703000000	25.54		1.07564e-08		2.05184
200708_SdS_PRM_Kidney_Perf_O_vs_Y	Old	2020-07-10 06:29:00	NA	200708_SdS_PRM_Perf_Kidney_O4.raw	4	Ehhadh	2	Peroxisomal bifunctional enzyme	Q9DBM2	Q9DBM2	NaN	FALSE	NaN	3	505.284	FALSE	_FAQTVIGK[CML]PIEPR_	1176.78	2.83076	NaN	TRUE	0.00632595		450098000000	26.8		2.6145e-09		0.498732
200708_SdS_PRM_Kidney_Perf_O_vs_Y	Old	2020-07-10 08:44:00	NA	200708_SdS_PRM_Perf_Kidney_O1.raw	1	Hist1h4a	1	Histone H4	P62806	P62806	NaN	FALSE	NaN	3	508.941	FALSE	_TVTAMDVVYALK[CML]R_	3480.06	33.7152	NaN	TRUE	8.89e-23		479069000000	24.17		7.26421e-09		3.1705
200708_SdS_PRM_Kidney_Perf_O_vs_Y	Old	2020-07-10 09:52:00	NA	200708_SdS_PRM_Perf_Kidney_O2.raw	2	Hist1h4a	1	Histone H4	P62806	P62806	NaN	FALSE	NaN	3	508.941	FALSE	_TVTAMDVVYALK[CML]R_	1808.95	46.7821	NaN	TRUE	2.77e-24		463793000000	24.1		3.90033e-09		1.70232
200708_SdS_PRM_Kidney_Perf_O_vs_Y	Old	2020-07-10 14:22:00	NA	200708_SdS_PRM_Perf_Kidney_O3.raw	3	Hist1h4a	1	Histone H4	P62806	P62806	NaN	FALSE	NaN	3	508.941	FALSE	_TVTAMDVVYALK[CML]R_	10716.5	97.3931	NaN	TRUE	2.01e-29		508271000000	23.93		2.10842e-08		9.20229
200708_SdS_PRM_Kidney_Perf_O_vs_Y	Old	2020-07-10 06:29:00	NA	200708_SdS_PRM_Perf_Kidney_O4.raw	4	Hist1h4a	1	Histone H4	P62806	P62806	NaN	FALSE	NaN	3	508.941	FALSE	_TVTAMDVVYALK[CML]R_	4839.46	40.1711	NaN	TRUE	1.75e-25		450098000000	26.8		1.0752e-08		4.69277
200708_SdS_PRM_Kidney_Perf_O_vs_Y	Old	2020-07-10 07:36:00	NA	200708_SdS_PRM_Perf_Kidney_O5.raw	5	Hist1h4a	1	Histone H4	P62806	P62806	NaN	FALSE	NaN	3	508.941	FALSE	_TVTAMDVVYALK[CML]R_	7767.76	50.2249	NaN	TRUE	1.5e-27		515199000000	24.2		1.50772e-08		6.58052
200708_SdS_PRM_Kidney_Perf_O_vs_Y	Old	2020-07-10 03:06:00	NA	200708_SdS_PRM_Perf_Kidney_O6.raw	6	Hist1h4a	1	Histone H4	P62806	P62806	NaN	FALSE	NaN	3	508.941	FALSE	_TVTAMDVVYALK[CML]R_	7205.92	43.9728	NaN	TRUE	4.7e-10		454432000000	24.19		1.5857e-08		6.92086
200708_SdS_PRM_Kidney_Perf_O_vs_Y	Old	2020-07-09 21:29:00	NA	200708_SdS_PRM_Perf_Kidney_O7.raw	7	Hist1h4a	1	Histone H4	P62806	P62806	NaN	FALSE	NaN	3	508.941	FALSE	_TVTAMDVVYALK[CML]R_	3397.62	40.7124	NaN	TRUE	1.39e-11		452289000000	24.24		7.51205e-09		3.27867
200708_SdS_PRM_Kidney_Perf_O_vs_Y	Old	2020-07-10 15:29:00	NA	200708_SdS_PRM_Perf_Kidney_O8.raw	8	Hist1h4a	1	Histone H4	P62806	P62806	1.74376	TRUE	0	3	508.941	FALSE	_TVTAMDVVYALK[CML]R_	4989.71	62.7319	1.2196	TRUE	0		661559000000	29.85		7.54234e-09		3.29189
200708_SdS_PRM_Kidney_Perf_O_vs_Y	Young	2020-07-10 01:59:00	NA	200708_SdS_PRM_Perf_Kidney_Y1.raw	1	Hist1h4a	1	Histone H4	P62806	P62806	NaN	FALSE	NaN	3	508.941	FALSE	_TVTAMDVVYALK[CML]R_	502.671	12.1205	NaN	TRUE	7.5e-06		394564000000	25.47		1.27399e-09		0.556039
200708_SdS_PRM_Kidney_Perf_O_vs_Y	Young	2020-07-09 22:37:00	NA	200708_SdS_PRM_Perf_Kidney_Y2.raw	2	Hist1h4a	1	Histone H4	P62806	P62806	0.62989	TRUE	0	3	508.941	FALSE	_TVTAMDVVYALK[CML]R_	1196.44	25.718	0.674007	TRUE	0		460879000000	26.06		2.59599e-09	2.29119e-09	1.13304
200708_SdS_PRM_Kidney_Perf_O_vs_Y	Young	2020-07-10 04:14:00	NA	200708_SdS_PRM_Perf_Kidney_Y3.raw	3	Hist1h4a	1	Histone H4	P62806	P62806	NaN	FALSE	NaN	3	508.941	FALSE	_TVTAMDVVYALK[CML]R_	1337.25	13.1567	NaN	TRUE	1.69e-05		558062000000	24.92		2.39625e-09		1.04585
200708_SdS_PRM_Kidney_Perf_O_vs_Y	Young	2020-07-10 00:51:00	NA	200708_SdS_PRM_Perf_Kidney_Y4.raw	4	Hist1h4a	1	Histone H4	P62806	P62806	0.556852	TRUE	0	3	508.941	FALSE	_TVTAMDVVYALK[CML]R_	374.922	17.4831	0.659274	TRUE	0		670238000000	26.16		5.59386e-10		0.244147
200708_SdS_PRM_Kidney_Perf_O_vs_Y	Young	2020-07-10 13:14:00	NA	200708_SdS_PRM_Perf_Kidney_Y5.raw	5	Hist1h4a	1	Histone H4	P62806	P62806	1.54151	TRUE	0	3	508.941	FALSE	_TVTAMDVVYALK[CML]R_	478.563	34.2469	1.05826	TRUE	0		383616000000	26.31		1.2475e-09		0.544479
200708_SdS_PRM_Kidney_Perf_O_vs_Y	Young	2020-07-09 20:21:00	NA	200708_SdS_PRM_Perf_Kidney_Y6.raw	6	Hist1h4a	1	Histone H4	P62806	P62806	NaN	FALSE	NaN	3	508.941	FALSE	_TVTAMDVVYALK[CML]R_	932.543	8661.2	NaN	TRUE	0.000433429		356377000000	24.29		2.61673e-09		1.14208
200708_SdS_PRM_Kidney_Perf_O_vs_Y	Young	2020-07-10 12:06:00	NA	200708_SdS_PRM_Perf_Kidney_Y7.raw	7	Hist1h4a	1	Histone H4	P62806	P62806	NaN	FALSE	NaN	3	508.941	FALSE	_TVTAMDVVYALK[CML]R_	1816.83	45.3688	NaN	TRUE	5.35e-18		354796000000	25.43		5.12079e-09		2.235
200708_SdS_PRM_Kidney_Perf_O_vs_Y	Young	2020-07-09 19:13:00	NA	200708_SdS_PRM_Perf_Kidney_Y8.raw	8	Hist1h4a	1	Histone H4	P62806	P62806	NaN	FALSE	NaN	3	508.941	FALSE	_TVTAMDVVYALK[CML]R_	1112.58	6.14344	NaN	TRUE	1.13e-05		441703000000	25.54		2.51885e-09		1.09937

## Sheet: Normalized
E.Name	R.Condition	R.Date	R.Fraction	R.Label	R.Replicate	PG.GeneId	PG.PrecursorCount	PG.ProteinDescription	PG.ProteinId	PG.ProteinName	EG.Cscore	EG.IsIdentified	EG.Qvalue	TG.Charge	TG.Q1	TG.Reference	TG.UILabel	TG.Quantity (Settings)	TG.SignalToNoise	TG.Cscore	TG.IsIdentified	TG.Qvalue		MA	RT
200708_SdS_PRM_Kidney_Perf_O_vs_Y	Old	2020-07-10 08:44:00	NA	200708_SdS_PRM_Perf_Kidney_O1.raw	1	Hist1h4a	1	Histone H4	P62806	P62806	NaN	FALSE	NaN	3	508.941	FALSE	_TVTAMDVVYALK[CML]R_	3480.06	33.7152	NaN	TRUE	8.89e-23		479069000000	24.17		7.26421e-09		3.1705
200708_SdS_PRM_Kidney_Perf_O_vs_Y	Old	2020-07-10 09:52:00	NA	200708_SdS_PRM_Perf_Kidney_O2.raw	2	Hist1h4a	1	Histone H4	P62806	P62806	NaN	FALSE	NaN	3	508.941	FALSE	_TVTAMDVVYALK[CML]R_	1808.95	46.7821	NaN	TRUE	2.77e-24		463793000000	24.1		3.90033e-09		1.70232
200708_SdS_PRM_Kidney_Perf_O_vs_Y	Old	2020-07-10 14:22:00	NA	200708_SdS_PRM_Perf_Kidney_O3.raw	3	Hist1h4a	1	Histone H4	P62806	P62806	NaN	FALSE	NaN	3	508.941	FALSE	_TVTAMDVVYALK[CML]R_	10716.5	97.3931	NaN	TRUE	2.01e-29		508271000000	23.93		2.10842e-08		9.20229
200708_SdS_PRM_Kidney_Perf_O_vs_Y	Old	2020-07-10 06:29:00	NA	200708_SdS_PRM_Perf_Kidney_O4.raw	4	Hist1h4a	1	Histone H4	P62806	P62806	NaN	FALSE	NaN	3	508.941	FALSE	_TVTAMDVVYALK[CML]R_	4839.46	40.1711	NaN	TRUE	1.75e-25		450098000000	26.8		1.0752e-08		4.69277
200708_SdS_PRM_Kidney_Perf_O_vs_Y	Old	2020-07-10 07:36:00	NA	200708_SdS_PRM_Perf_Kidney_O5.raw	5	Hist1h4a	1	Histone H4	P62806	P62806	NaN	FALSE	NaN	3	508.941	FALSE	_TVTAMDVVYALK[CML]R_	7767.76	50.2249	NaN	TRUE	1.5e-27		515199000000	24.2		1.50772e-08		6.58052
200708_SdS_PRM_Kidney_Perf_O_vs_Y	Old	2020-07-10 03:06:00	NA	200708_SdS_PRM_Perf_Kidney_O6.raw	6	Hist1h4a	1	Histone H4	P62806	P62806	NaN	FALSE	NaN	3	508.941	FALSE	_TVTAMDVVYALK[CML]R_	7205.92	43.9728	NaN	TRUE	4.7e-10		454432000000	24.19		1.5857e-08		6.92086
200708_SdS_PRM_Kidney_Perf_O_vs_Y	Old	2020-07-09 21:29:00	NA	200708_SdS_PRM_Perf_Kidney_O7.raw	7	Hist1h4a	1	Histone H4	P62806	P62806	NaN	FALSE	NaN	3	508.941	FALSE	_TVTAMDVVYALK[CML]R_	3397.62	40.7124	NaN	TRUE	1.39e-11		452289000000	24.24		7.51205e-09		3.27867
200708_SdS_PRM_Kidney_Perf_O_vs_Y	Old	2020-07-10 15:29:00	NA	200708_SdS_PRM_Perf_Kidney_O8.raw	8	Hist1h4a	1	Histone H4	P62806	P62806	1.74376	TRUE	0	3	508.941	FALSE	_TVTAMDVVYALK[CML]R_	4989.71	62.7319	1.2196	TRUE	0		661559000000	29.85		7.54234e-09		3.29189
200708_SdS_PRM_Kidney_Perf_O_vs_Y	Young	2020-07-10 01:59:00	NA	200708_SdS_PRM_Perf_Kidney_Y1.raw	1	Hist1h4a	1	Histone H4	P62806	P62806	NaN	FALSE	NaN	3	508.941	FALSE	_TVTAMDVVYALK[CML]R_	502.671	12.1205	NaN	TRUE	7.5e-06		394564000000	25.47		1.27399e-09		0.556039
200708_SdS_PRM_Kidney_Perf_O_vs_Y	Young	2020-07-09 22:37:00	NA	200708_SdS_PRM_Perf_Kidney_Y2.raw	2	Hist1h4a	1	Histone H4	P62806	P62806	0.62989	TRUE	0	3	508.941	FALSE	_TVTAMDVVYALK[CML]R_	1196.44	25.718	0.674007	TRUE	0		460879000000	26.06		2.59599e-09	2.29119e-09	1.13304
200708_SdS_PRM_Kidney_Perf_O_vs_Y	Young	2020-07-10 04:14:00	NA	200708_SdS_PRM_Perf_Kidney_Y3.raw	3	Hist1h4a	1	Histone H4	P62806	P62806	NaN	FALSE	NaN	3	508.941	FALSE	_TVTAMDVVYALK[CML]R_	1337.25	13.1567	NaN	TRUE	1.69e-05		558062000000	24.92		2.39625e-09		1.04585
200708_SdS_PRM_Kidney_Perf_O_vs_Y	Young	2020-07-10 00:51:00	NA	200708_SdS_PRM_Perf_Kidney_Y4.raw	4	Hist1h4a	1	Histone H4	P62806	P62806	0.556852	TRUE	0	3	508.941	FALSE	_TVTAMDVVYALK[CML]R_	374.922	17.4831	0.659274	TRUE	0		670238000000	26.16		5.59386e-10		0.244147
200708_SdS_PRM_Kidney_Perf_O_vs_Y	Young	2020-07-10 13:14:00	NA	200708_SdS_PRM_Perf_Kidney_Y5.raw	5	Hist1h4a	1	Histone H4	P62806	P62806	1.54151	TRUE	0	3	508.941	FALSE	_TVTAMDVVYALK[CML]R_	478.563	34.2469	1.05826	TRUE	0		383616000000	26.31		1.2475e-09		0.544479
200708_SdS_PRM_Kidney_Perf_O_vs_Y	Young	2020-07-09 20:21:00	NA	200708_SdS_PRM_Perf_Kidney_Y6.raw	6	Hist1h4a	1	Histone H4	P62806	P62806	NaN	FALSE	NaN	3	508.941	FALSE	_TVTAMDVVYALK[CML]R_	932.543	8661.2	NaN	TRUE	0.000433429		356377000000	24.29		2.61673e-09		1.14208
200708_SdS_PRM_Kidney_Perf_O_vs_Y	Young	2020-07-10 12:06:00	NA	200708_SdS_PRM_Perf_Kidney_Y7.raw	7	Hist1h4a	1	Histone H4	P62806	P62806	NaN	FALSE	NaN	3	508.941	FALSE	_TVTAMDVVYALK[CML]R_	1816.83	45.3688	NaN	TRUE	5.35e-18		354796000000	25.43		5.12079e-09		2.235
200708_SdS_PRM_Kidney_Perf_O_vs_Y	Young	2020-07-09 19:13:00	NA	200708_SdS_PRM_Perf_Kidney_Y8.raw	8	Hist1h4a	1	Histone H4	P62806	P62806	NaN	FALSE	NaN	3	508.941	FALSE	_TVTAMDVVYALK[CML]R_	1112.58	6.14344	NaN	TRUE	1.13e-05		441703000000	25.54		2.51885e-09		1.09937
