# Supplementary material for: Mapping protein carboxymethylation sites provides insights into their role in proteostasis and cell proliferation
Source: Nat Commun. 2021 Nov 18;12:6743. doi: 10.1038/s41467-021-26982-6 (PMC8602705; doi:10.1038/s41467-021-26982-6)
Supplement: Supplementary file 11 — Source Data [file 41467_2021_26982_MOESM11_ESM.zip › Figure 2/2I/200714_SdS_PRM_Liver_Perf_O_vs_Y_Transition Group Report_20200728_084548_Normalized.xlsx]

## Sheet: 200714_SdS_PRM_Liver_Perf_O_vs_
E.Name	R.Condition	R.Date	R.Fraction	R.Label	R.Replicate	PG.GeneId	PG.PrecursorCount	PG.ProteinDescription	PG.ProteinId	PG.ProteinName	EG.Cscore	EG.IsIdentified	EG.Qvalue	TG.Charge	TG.Q1	TG.Reference	TG.UILabel	TG.Quantity (Settings)	TG.SignalToNoise	TG.Cscore	TG.IsIdentified	TG.Qvalue	TG.Comment
200714_SdS_PRM_Liver_Perf_O_vs_Y	Young	2020-07-12 23:20:57	NA	200712_SdS_PRM_Perf_Liver_Y1.raw	1	Hba	1	Hemoglobin subunit alpha	P01942	P01942	0.1375	FALSE	0.128315	3	543.966	FALSE	_FLASVSTVLTSK[CML]YR_	64.541	0.958229	0.0653345	FALSE	0.452247
200714_SdS_PRM_Liver_Perf_O_vs_Y	Young	2020-07-12 23:20:57	NA	200712_SdS_PRM_Perf_Liver_Y1.raw	1	Hba	1	Hemoglobin subunit alpha	P01942	P01942	0.1375	FALSE	0.128315	3	547.302	TRUE	_FLASVSTVLTSK[CML]YR[Arg10]_	557552	73.8041	0.975393	TRUE	1.68171e-25
200714_SdS_PRM_Liver_Perf_O_vs_Y	Young	2020-07-12 23:20:57	NA	200712_SdS_PRM_Perf_Liver_Y1.raw	1	Cat	1	Catalase	P24270	P24270	0.121228	FALSE	0.164746	2	574.819	FALSE	_DAQLFIQK[CML]K_	1848.02	12.7737	0.0781109	FALSE	0.441625
200714_SdS_PRM_Liver_Perf_O_vs_Y	Young	2020-07-12 23:20:57	NA	200712_SdS_PRM_Perf_Liver_Y1.raw	1	Cat	1	Catalase	P24270	P24270	0.121228	FALSE	0.164746	2	578.826	TRUE	_DAQLFIQK[CML]K[Lys8-pepCterm]_	1.16162e+06	556.42	0.963295	TRUE	3.37459e-25
200714_SdS_PRM_Liver_Perf_O_vs_Y	Young	2020-07-12 23:20:57	NA	200712_SdS_PRM_Perf_Liver_Y1.raw	1	Acsl1	2	Long-chain-fatty-acid--CoA ligase 1	P41216	P41216	0.123802	FALSE	0.161371	3	431.57	FALSE	_IFGQANTSLK[CML]R_	786.146	4.55097	0.164512	FALSE	0.284585
200714_SdS_PRM_Liver_Perf_O_vs_Y	Young	2020-07-12 23:20:57	NA	200712_SdS_PRM_Perf_Liver_Y1.raw	1	Acsl1	2	Long-chain-fatty-acid--CoA ligase 1	P41216	P41216	0.123802	FALSE	0.161371	3	434.906	TRUE	_IFGQANTSLK[CML]R[Arg10]_	964367	416.678	0.966243	TRUE	2.8895e-25
200714_SdS_PRM_Liver_Perf_O_vs_Y	Young	2020-07-12 23:20:57	NA	200712_SdS_PRM_Perf_Liver_Y1.raw	1	Acsl1	2	Long-chain-fatty-acid--CoA ligase 1	P41216	P41216	0.155169	FALSE	0.107698	2	646.852	FALSE	_IFGQANTSLK[CML]R_	781.042	2.04425	0.0773127	FALSE	0.442247
200714_SdS_PRM_Liver_Perf_O_vs_Y	Young	2020-07-12 23:20:57	NA	200712_SdS_PRM_Perf_Liver_Y1.raw	1	Acsl1	2	Long-chain-fatty-acid--CoA ligase 1	P41216	P41216	0.155169	FALSE	0.107698	2	651.856	TRUE	_IFGQANTSLK[CML]R[Arg10]_	1.48759e+06	566.001	0.97523	TRUE	1.68171e-25
200714_SdS_PRM_Liver_Perf_O_vs_Y	Young	2020-07-12 23:20:57	NA	200712_SdS_PRM_Perf_Liver_Y1.raw	1	Anxa5	1	Annexin A5	P48036	P48036	0.131336	FALSE	0.138956	2	745.883	FALSE	_DLVDDLK[CML]SELTGK_	1253.94	7.40551	0.142596	FALSE	0.337466
200714_SdS_PRM_Liver_Perf_O_vs_Y	Young	2020-07-12 23:20:57	NA	200712_SdS_PRM_Perf_Liver_Y1.raw	1	Anxa5	1	Annexin A5	P48036	P48036	0.131336	FALSE	0.138956	2	749.89	TRUE	_DLVDDLK[CML]SELTGK[Lys8-pepCterm]_	306836	530.69	0.952718	TRUE	8.09878e-25
200714_SdS_PRM_Liver_Perf_O_vs_Y	Young	2020-07-12 23:20:57	NA	200712_SdS_PRM_Perf_Liver_Y1.raw	1	Slc25a4	1	ADP/ATP translocase 1	P48962	P48962	0.120816	FALSE	0.164746	3	456.898	FALSE	_IAK[CML]DEGANAFFK_	340.009	1.69657	0.222541	FALSE	0.127766
200714_SdS_PRM_Liver_Perf_O_vs_Y	Young	2020-07-12 23:20:57	NA	200712_SdS_PRM_Perf_Liver_Y1.raw	1	Slc25a4	1	ADP/ATP translocase 1	P48962	P48962	0.120816	FALSE	0.164746	3	459.569	TRUE	_IAK[CML]DEGANAFFK[Lys8-pepCterm]_	379590	387.875	0.957274	TRUE	5.54162e-25
200714_SdS_PRM_Liver_Perf_O_vs_Y	Young	2020-07-12 23:20:57	NA	200712_SdS_PRM_Perf_Liver_Y1.raw	1	Atp5b	1	ATP synthase subunit beta, mitochondrial	P56480	P56480	0.210741	TRUE	0.000934865	2	625.343	FALSE	_GVQK[CML]ILQDYK_	876.161	2.21075	0.15685	FALSE	0.301557
200714_SdS_PRM_Liver_Perf_O_vs_Y	Young	2020-07-12 23:20:57	NA	200712_SdS_PRM_Perf_Liver_Y1.raw	1	Atp5b	1	ATP synthase subunit beta, mitochondrial	P56480	P56480	0.210741	TRUE	0.000934865	2	629.35	TRUE	_GVQK[CML]ILQDYK[Lys8-pepCterm]_	340768	180.903	0.956647	TRUE	5.81252e-25
200714_SdS_PRM_Liver_Perf_O_vs_Y	Young	2020-07-12 23:20:57	NA	200712_SdS_PRM_Perf_Liver_Y1.raw	1	Hist1h4a	1	Histone H4	P62806	P62806	0.197187	FALSE	0.0142965	3	508.941	FALSE	_TVTAMDVVYALK[CML]R_	1720.05	24.0445	0.737045	TRUE	2.07072e-14
200714_SdS_PRM_Liver_Perf_O_vs_Y	Young	2020-07-12 23:20:57	NA	200712_SdS_PRM_Perf_Liver_Y1.raw	1	Hist1h4a	1	Histone H4	P62806	P62806	0.197187	FALSE	0.0142965	3	512.277	TRUE	_TVTAMDVVYALK[CML]R[Arg10]_	625886	416.608	0.972797	TRUE	1.94931e-25
200714_SdS_PRM_Liver_Perf_O_vs_Y	Young	2020-07-12 23:20:57	NA	200712_SdS_PRM_Perf_Liver_Y1.raw	1	Atp5a1	2	ATP synthase subunit alpha, mitochondrial	Q03265	Q03265	0.157207	FALSE	0.100621	2	884.976	FALSE	_VVDALGNAIDGK[CML]GPIGSK_	75.9348	5.04661	0.164033	FALSE	0.284691
200714_SdS_PRM_Liver_Perf_O_vs_Y	Young	2020-07-12 23:20:57	NA	200712_SdS_PRM_Perf_Liver_Y1.raw	1	Atp5a1	2	ATP synthase subunit alpha, mitochondrial	Q03265	Q03265	0.157207	FALSE	0.100621	2	888.983	TRUE	_VVDALGNAIDGK[CML]GPIGSK[Lys8-pepCterm]_	440400	565.025	0.967176	TRUE	2.76698e-25
200714_SdS_PRM_Liver_Perf_O_vs_Y	Young	2020-07-12 23:20:57	NA	200712_SdS_PRM_Perf_Liver_Y1.raw	1	Atp5a1	2	ATP synthase subunit alpha, mitochondrial	Q03265	Q03265	0.167522	FALSE	0.0762406	3	590.32	FALSE	_VVDALGNAIDGK[CML]GPIGSK_	317.512	1.31386	0.185996	FALSE	0.222768
200714_SdS_PRM_Liver_Perf_O_vs_Y	Young	2020-07-12 23:20:57	NA	200712_SdS_PRM_Perf_Liver_Y1.raw	1	Atp5a1	2	ATP synthase subunit alpha, mitochondrial	Q03265	Q03265	0.167522	FALSE	0.0762406	3	592.991	TRUE	_VVDALGNAIDGK[CML]GPIGSK[Lys8-pepCterm]_	1.32482e+06	295.537	0.990069	TRUE	1.55892e-25
200714_SdS_PRM_Liver_Perf_O_vs_Y	Young	2020-07-12 23:20:57	NA	200712_SdS_PRM_Perf_Liver_Y1.raw	1	Usmg5	1	Up-regulated during skeletal muscle growth protein 5	Q78IK2	Q78IK2	0.108141	FALSE	0.203081	2	871.423	FALSE	_AGAESDGQFQFTGIK[CML]K_	46.2373	0.00290561	0.168259	FALSE	0.273553
200714_SdS_PRM_Liver_Perf_O_vs_Y	Young	2020-07-12 23:20:57	NA	200712_SdS_PRM_Perf_Liver_Y1.raw	1	Usmg5	1	Up-regulated during skeletal muscle growth protein 5	Q78IK2	Q78IK2	0.108141	FALSE	0.203081	2	875.43	TRUE	_AGAESDGQFQFTGIK[CML]K[Lys8-pepCterm]_	397697	73.731	0.976929	TRUE	1.68171e-25
200714_SdS_PRM_Liver_Perf_O_vs_Y	Young	2020-07-12 23:20:57	NA	200712_SdS_PRM_Perf_Liver_Y1.raw	1	Ndufa12	1	NADH dehydrogenase [ubiquinone] 1 alpha subcomplex subunit 12	Q7TMF3	Q7TMF3	0.133005	FALSE	0.13734	2	587.829	FALSE	_MELVEVLK[CML]R_	2.02134	0.00210766	0.0503236	FALSE	0.458871
200714_SdS_PRM_Liver_Perf_O_vs_Y	Young	2020-07-12 23:20:57	NA	200712_SdS_PRM_Perf_Liver_Y1.raw	1	Ndufa12	1	NADH dehydrogenase [ubiquinone] 1 alpha subcomplex subunit 12	Q7TMF3	Q7TMF3	0.133005	FALSE	0.13734	2	592.833	TRUE	_MELVEVLK[CML]R[Arg10]_	726128	369.666	0.980709	TRUE	1.64889e-25
200714_SdS_PRM_Liver_Perf_O_vs_Y	Young	2020-07-12 23:20:57	NA	200712_SdS_PRM_Perf_Liver_Y1.raw	1	Echs1	1	Enoyl-CoA hydratase, mitochondrial	Q8BH95	Q8BH95	0.120794	FALSE	0.164746	3	527.256	FALSE	_AFAAGADIK[CML]EMQNR_	307.624	3.27164	0.109565	FALSE	0.409307
200714_SdS_PRM_Liver_Perf_O_vs_Y	Young	2020-07-12 23:20:57	NA	200712_SdS_PRM_Perf_Liver_Y1.raw	1	Echs1	1	Enoyl-CoA hydratase, mitochondrial	Q8BH95	Q8BH95	0.120794	FALSE	0.164746	3	530.592	TRUE	_AFAAGADIK[CML]EMQNR[Arg10]_	339572	610.585	0.960078	TRUE	4.4854e-25
200714_SdS_PRM_Liver_Perf_O_vs_Y	Young	2020-07-12 23:20:57	NA	200712_SdS_PRM_Perf_Liver_Y1.raw	1	Hadha	1	Trifunctional enzyme subunit alpha, mitochondrial	Q8BMS1	Q8BMS1	0.109854	FALSE	0.196403	3	523.275	FALSE	_FVDLYGAQK[CML]VVDR_	327.362	0.809768	0.283514	FALSE	0.0327026
200714_SdS_PRM_Liver_Perf_O_vs_Y	Young	2020-07-12 23:20:57	NA	200712_SdS_PRM_Perf_Liver_Y1.raw	1	Hadha	1	Trifunctional enzyme subunit alpha, mitochondrial	Q8BMS1	Q8BMS1	0.109854	FALSE	0.196403	3	526.612	TRUE	_FVDLYGAQK[CML]VVDR[Arg10]_	1.44374e+06	443.375	0.975123	TRUE	1.68171e-25
200714_SdS_PRM_Liver_Perf_O_vs_Y	Young	2020-07-12 23:20:57	NA	200712_SdS_PRM_Perf_Liver_Y1.raw	1	Atp5c1	1	ATP synthase subunit gamma, mitochondrial	Q91VR2	Q91VR2	0.130701	FALSE	0.139441	3	598.632	FALSE	_THSDQFLVSFK[CML]DVGR_	935.996	2.99143	0.16326	FALSE	0.286374
200714_SdS_PRM_Liver_Perf_O_vs_Y	Young	2020-07-12 23:20:57	NA	200712_SdS_PRM_Perf_Liver_Y1.raw	1	Atp5c1	1	ATP synthase subunit gamma, mitochondrial	Q91VR2	Q91VR2	0.130701	FALSE	0.139441	3	601.968	TRUE	_THSDQFLVSFK[CML]DVGR[Arg10]_	465240	300.338	0.969011	TRUE	2.5674e-25
200714_SdS_PRM_Liver_Perf_O_vs_Y	Young	2020-07-12 23:20:57	NA	200712_SdS_PRM_Perf_Liver_Y1.raw	1	Atp5f1	1	ATP synthase F(0) complex subunit B1, mitochondrial	Q9CQQ7	Q9CQQ7	0.131789	FALSE	0.138956	2	1058.04	FALSE	_QIQDAIDMEK[CML]AQQALVQK_	24.5371	0.00259165	0.16405	FALSE	0.284691
200714_SdS_PRM_Liver_Perf_O_vs_Y	Young	2020-07-12 23:20:57	NA	200712_SdS_PRM_Perf_Liver_Y1.raw	1	Atp5f1	1	ATP synthase F(0) complex subunit B1, mitochondrial	Q9CQQ7	Q9CQQ7	0.131789	FALSE	0.138956	2	1062.05	TRUE	_QIQDAIDMEK[CML]AQQALVQK[Lys8-pepCterm]_	150832	558.787	0.936196	TRUE	4.82446e-24
200714_SdS_PRM_Liver_Perf_O_vs_Y	Young	2020-07-12 23:20:57	NA	200712_SdS_PRM_Perf_Liver_Y1.raw	1	Atp5o	1	ATP synthase subunit O, mitochondrial	Q9DB20	Q9DB20	0.125498	FALSE	0.154719	3	477.617	FALSE	_VSLAVLNPYIK[CML]R_	1.63498	0.000760115	0.122899	FALSE	0.385332
200714_SdS_PRM_Liver_Perf_O_vs_Y	Young	2020-07-12 23:20:57	NA	200712_SdS_PRM_Perf_Liver_Y1.raw	1	Atp5o	1	ATP synthase subunit O, mitochondrial	Q9DB20	Q9DB20	0.125498	FALSE	0.154719	3	480.953	TRUE	_VSLAVLNPYIK[CML]R[Arg10]_	1.05069e+06	526.866	0.972392	TRUE	1.95354e-25
200714_SdS_PRM_Liver_Perf_O_vs_Y	Young	2020-07-12 23:20:57	NA	200712_SdS_PRM_Perf_Liver_Y1.raw	1	Ehhadh	2	Peroxisomal bifunctional enzyme	Q9DBM2	Q9DBM2	0.129033	FALSE	0.145946	2	757.422	FALSE	_FAQTVIGK[CML]PIEPR_	3.0036	0.00151129	0.113676	FALSE	0.401871
200714_SdS_PRM_Liver_Perf_O_vs_Y	Young	2020-07-12 23:20:57	NA	200712_SdS_PRM_Perf_Liver_Y1.raw	1	Ehhadh	2	Peroxisomal bifunctional enzyme	Q9DBM2	Q9DBM2	0.129033	FALSE	0.145946	2	762.427	TRUE	_FAQTVIGK[CML]PIEPR[Arg10]_	4291328	390.046	0.976224	TRUE	1.68171e-25
200714_SdS_PRM_Liver_Perf_O_vs_Y	Young	2020-07-12 23:20:57	NA	200712_SdS_PRM_Perf_Liver_Y1.raw	1	Ehhadh	2	Peroxisomal bifunctional enzyme	Q9DBM2	Q9DBM2	0.125283	FALSE	0.154719	3	505.284	FALSE	_FAQTVIGK[CML]PIEPR_	1853.97	10.0615	0.0619783	FALSE	0.453944
200714_SdS_PRM_Liver_Perf_O_vs_Y	Young	2020-07-12 23:20:57	NA	200712_SdS_PRM_Perf_Liver_Y1.raw	1	Ehhadh	2	Peroxisomal bifunctional enzyme	Q9DBM2	Q9DBM2	0.125283	FALSE	0.154719	3	508.62	TRUE	_FAQTVIGK[CML]PIEPR[Arg10]_	3.75337e+06	1013.79	0.980356	TRUE	1.64889e-25
200714_SdS_PRM_Liver_Perf_O_vs_Y	Young	2020-07-12 13:13:30	NA	200712_SdS_PRM_Perf_Liver_Y2.raw	2	Hba	1	Hemoglobin subunit alpha	P01942	P01942	0.127521	FALSE	0.14913	3	543.966	FALSE	_FLASVSTVLTSK[CML]YR_	221.052	1.13623	0.0269983	FALSE	0.464827
200714_SdS_PRM_Liver_Perf_O_vs_Y	Young	2020-07-12 13:13:30	NA	200712_SdS_PRM_Perf_Liver_Y2.raw	2	Hba	1	Hemoglobin subunit alpha	P01942	P01942	0.127521	FALSE	0.14913	3	547.302	TRUE	_FLASVSTVLTSK[CML]YR[Arg10]_	529088	48.4258	0.950106	TRUE	1.04242e-24
200714_SdS_PRM_Liver_Perf_O_vs_Y	Young	2020-07-12 13:13:30	NA	200712_SdS_PRM_Perf_Liver_Y2.raw	2	Cat	1	Catalase	P24270	P24270	0.143098	FALSE	0.117498	2	574.819	FALSE	_DAQLFIQK[CML]K_	2216.68	11.4784	0.0603423	FALSE	0.454953
200714_SdS_PRM_Liver_Perf_O_vs_Y	Young	2020-07-12 13:13:30	NA	200712_SdS_PRM_Perf_Liver_Y2.raw	2	Cat	1	Catalase	P24270	P24270	0.143098	FALSE	0.117498	2	578.826	TRUE	_DAQLFIQK[CML]K[Lys8-pepCterm]_	1.28498e+06	512.906	0.952714	TRUE	8.09878e-25
200714_SdS_PRM_Liver_Perf_O_vs_Y	Young	2020-07-12 13:13:30	NA	200712_SdS_PRM_Perf_Liver_Y2.raw	2	Acsl1	2	Long-chain-fatty-acid--CoA ligase 1	P41216	P41216	0.0857858	FALSE	0.282023	3	431.57	FALSE	_IFGQANTSLK[CML]R_	980.977	10.9112	0.0890731	FALSE	0.433408
200714_SdS_PRM_Liver_Perf_O_vs_Y	Young	2020-07-12 13:13:30	NA	200712_SdS_PRM_Perf_Liver_Y2.raw	2	Acsl1	2	Long-chain-fatty-acid--CoA ligase 1	P41216	P41216	0.0857858	FALSE	0.282023	3	434.906	TRUE	_IFGQANTSLK[CML]R[Arg10]_	998973	302.235	0.950843	TRUE	9.55031e-25
200714_SdS_PRM_Liver_Perf_O_vs_Y	Young	2020-07-12 13:13:30	NA	200712_SdS_PRM_Perf_Liver_Y2.raw	2	Acsl1	2	Long-chain-fatty-acid--CoA ligase 1	P41216	P41216	0.162314	FALSE	0.0884999	2	646.852	FALSE	_IFGQANTSLK[CML]R_	1838.14	3.82662	0.146781	FALSE	0.327363
200714_SdS_PRM_Liver_Perf_O_vs_Y	Young	2020-07-12 13:13:30	NA	200712_SdS_PRM_Perf_Liver_Y2.raw	2	Acsl1	2	Long-chain-fatty-acid--CoA ligase 1	P41216	P41216	0.162314	FALSE	0.0884999	2	651.856	TRUE	_IFGQANTSLK[CML]R[Arg10]_	1.56823e+06	605.976	0.95133	TRUE	9.04706e-25
200714_SdS_PRM_Liver_Perf_O_vs_Y	Young	2020-07-12 13:13:30	NA	200712_SdS_PRM_Perf_Liver_Y2.raw	2	Anxa5	1	Annexin A5	P48036	P48036	0.168103	FALSE	0.0762406	2	745.883	FALSE	_DLVDDLK[CML]SELTGK_	1461.71	8.08064	0.334715	TRUE	0.00681024
200714_SdS_PRM_Liver_Perf_O_vs_Y	Young	2020-07-12 13:13:30	NA	200712_SdS_PRM_Perf_Liver_Y2.raw	2	Anxa5	1	Annexin A5	P48036	P48036	0.168103	FALSE	0.0762406	2	749.89	TRUE	_DLVDDLK[CML]SELTGK[Lys8-pepCterm]_	286175	548.65	0.930439	TRUE	8.98724e-24
200714_SdS_PRM_Liver_Perf_O_vs_Y	Young	2020-07-12 13:13:30	NA	200712_SdS_PRM_Perf_Liver_Y2.raw	2	Slc25a4	1	ADP/ATP translocase 1	P48962	P48962	0.0837294	FALSE	0.287695	3	456.898	FALSE	_IAK[CML]DEGANAFFK_	1087.75	0.70907	0.0944982	FALSE	0.431145
200714_SdS_PRM_Liver_Perf_O_vs_Y	Young	2020-07-12 13:13:30	NA	200712_SdS_PRM_Perf_Liver_Y2.raw	2	Slc25a4	1	ADP/ATP translocase 1	P48962	P48962	0.0837294	FALSE	0.287695	3	459.569	TRUE	_IAK[CML]DEGANAFFK[Lys8-pepCterm]_	272329	192.368	0.920965	TRUE	2.68222e-23
200714_SdS_PRM_Liver_Perf_O_vs_Y	Young	2020-07-12 13:13:30	NA	200712_SdS_PRM_Perf_Liver_Y2.raw	2	Atp5b	1	ATP synthase subunit beta, mitochondrial	P56480	P56480	0.144746	FALSE	0.117498	2	625.343	FALSE	_GVQK[CML]ILQDYK_	565.825	0.731312	0.0705774	FALSE	0.446067
200714_SdS_PRM_Liver_Perf_O_vs_Y	Young	2020-07-12 13:13:30	NA	200712_SdS_PRM_Perf_Liver_Y2.raw	2	Atp5b	1	ATP synthase subunit beta, mitochondrial	P56480	P56480	0.144746	FALSE	0.117498	2	629.35	TRUE	_GVQK[CML]ILQDYK[Lys8-pepCterm]_	468022	229.816	0.93338	TRUE	6.51793e-24
200714_SdS_PRM_Liver_Perf_O_vs_Y	Young	2020-07-12 13:13:30	NA	200712_SdS_PRM_Perf_Liver_Y2.raw	2	Hist1h4a	1	Histone H4	P62806	P62806	0.234513	TRUE	4.98278e-11	3	508.941	FALSE	_TVTAMDVVYALK[CML]R_	2576.96	69.3682	0.848941	TRUE	1.39085e-19
200714_SdS_PRM_Liver_Perf_O_vs_Y	Young	2020-07-12 13:13:30	NA	200712_SdS_PRM_Perf_Liver_Y2.raw	2	Hist1h4a	1	Histone H4	P62806	P62806	0.234513	TRUE	4.98278e-11	3	512.277	TRUE	_TVTAMDVVYALK[CML]R[Arg10]_	753559	419.581	0.968109	TRUE	2.71052e-25
200714_SdS_PRM_Liver_Perf_O_vs_Y	Young	2020-07-12 13:13:30	NA	200712_SdS_PRM_Perf_Liver_Y2.raw	2	Atp5a1	2	ATP synthase subunit alpha, mitochondrial	Q03265	Q03265	0.100202	FALSE	0.228638	2	884.976	FALSE	_VVDALGNAIDGK[CML]GPIGSK_	2.08267	0.000653458	0.156071	FALSE	0.3031
200714_SdS_PRM_Liver_Perf_O_vs_Y	Young	2020-07-12 13:13:30	NA	200712_SdS_PRM_Perf_Liver_Y2.raw	2	Atp5a1	2	ATP synthase subunit alpha, mitochondrial	Q03265	Q03265	0.100202	FALSE	0.228638	2	888.983	TRUE	_VVDALGNAIDGK[CML]GPIGSK[Lys8-pepCterm]_	501760	600.682	0.959365	TRUE	4.70766e-25
200714_SdS_PRM_Liver_Perf_O_vs_Y	Young	2020-07-12 13:13:30	NA	200712_SdS_PRM_Perf_Liver_Y2.raw	2	Atp5a1	2	ATP synthase subunit alpha, mitochondrial	Q03265	Q03265	0.192517	FALSE	0.0235188	3	590.32	FALSE	_VVDALGNAIDGK[CML]GPIGSK_	426.816	2.69752	0.255633	FALSE	0.0656298
200714_SdS_PRM_Liver_Perf_O_vs_Y	Young	2020-07-12 13:13:30	NA	200712_SdS_PRM_Perf_Liver_Y2.raw	2	Atp5a1	2	ATP synthase subunit alpha, mitochondrial	Q03265	Q03265	0.192517	FALSE	0.0235188	3	592.991	TRUE	_VVDALGNAIDGK[CML]GPIGSK[Lys8-pepCterm]_	1.27488e+06	399.667	0.940187	TRUE	3.04977e-24
200714_SdS_PRM_Liver_Perf_O_vs_Y	Young	2020-07-12 13:13:30	NA	200712_SdS_PRM_Perf_Liver_Y2.raw	2	Usmg5	1	Up-regulated during skeletal muscle growth protein 5	Q78IK2	Q78IK2	0.107011	FALSE	0.205952	2	871.423	FALSE	_AGAESDGQFQFTGIK[CML]K_	380.158	1.02979	0.117204	FALSE	0.395437
200714_SdS_PRM_Liver_Perf_O_vs_Y	Young	2020-07-12 13:13:30	NA	200712_SdS_PRM_Perf_Liver_Y2.raw	2	Usmg5	1	Up-regulated during skeletal muscle growth protein 5	Q78IK2	Q78IK2	0.107011	FALSE	0.205952	2	875.43	TRUE	_AGAESDGQFQFTGIK[CML]K[Lys8-pepCterm]_	357793	48.9522	0.954577	TRUE	6.81491e-25
200714_SdS_PRM_Liver_Perf_O_vs_Y	Young	2020-07-12 13:13:30	NA	200712_SdS_PRM_Perf_Liver_Y2.raw	2	Ndufa12	1	NADH dehydrogenase [ubiquinone] 1 alpha subcomplex subunit 12	Q7TMF3	Q7TMF3	0.0931973	FALSE	0.257644	2	587.829	FALSE	_MELVEVLK[CML]R_	2.52985	0.00165017	0.197704	FALSE	0.19084
200714_SdS_PRM_Liver_Perf_O_vs_Y	Young	2020-07-12 13:13:30	NA	200712_SdS_PRM_Perf_Liver_Y2.raw	2	Ndufa12	1	NADH dehydrogenase [ubiquinone] 1 alpha subcomplex subunit 12	Q7TMF3	Q7TMF3	0.0931973	FALSE	0.257644	2	592.833	TRUE	_MELVEVLK[CML]R[Arg10]_	721542	165.931	0.973199	TRUE	1.92523e-25
200714_SdS_PRM_Liver_Perf_O_vs_Y	Young	2020-07-12 13:13:30	NA	200712_SdS_PRM_Perf_Liver_Y2.raw	2	Echs1	1	Enoyl-CoA hydratase, mitochondrial	Q8BH95	Q8BH95	0.147441	FALSE	0.117498	3	527.256	FALSE	_AFAAGADIK[CML]EMQNR_	416.469	2.64896	0.0629484	FALSE	0.453453
200714_SdS_PRM_Liver_Perf_O_vs_Y	Young	2020-07-12 13:13:30	NA	200712_SdS_PRM_Perf_Liver_Y2.raw	2	Echs1	1	Enoyl-CoA hydratase, mitochondrial	Q8BH95	Q8BH95	0.147441	FALSE	0.117498	3	530.592	TRUE	_AFAAGADIK[CML]EMQNR[Arg10]_	382549	333.951	0.946645	TRUE	1.53022e-24
200714_SdS_PRM_Liver_Perf_O_vs_Y	Young	2020-07-12 13:13:30	NA	200712_SdS_PRM_Perf_Liver_Y2.raw	2	Hadha	1	Trifunctional enzyme subunit alpha, mitochondrial	Q8BMS1	Q8BMS1	0.119051	FALSE	0.170168	3	523.275	FALSE	_FVDLYGAQK[CML]VVDR_	859.788	1.722	0.156825	FALSE	0.301557
200714_SdS_PRM_Liver_Perf_O_vs_Y	Young	2020-07-12 13:13:30	NA	200712_SdS_PRM_Perf_Liver_Y2.raw	2	Hadha	1	Trifunctional enzyme subunit alpha, mitochondrial	Q8BMS1	Q8BMS1	0.119051	FALSE	0.170168	3	526.612	TRUE	_FVDLYGAQK[CML]VVDR[Arg10]_	1.27153e+06	232.31	0.945622	TRUE	1.70145e-24
200714_SdS_PRM_Liver_Perf_O_vs_Y	Young	2020-07-12 13:13:30	NA	200712_SdS_PRM_Perf_Liver_Y2.raw	2	Atp5c1	1	ATP synthase subunit gamma, mitochondrial	Q91VR2	Q91VR2	0.150249	FALSE	0.114829	3	598.632	FALSE	_THSDQFLVSFK[CML]DVGR_	2111.88	5.53068	0.201003	FALSE	0.181789
200714_SdS_PRM_Liver_Perf_O_vs_Y	Young	2020-07-12 13:13:30	NA	200712_SdS_PRM_Perf_Liver_Y2.raw	2	Atp5c1	1	ATP synthase subunit gamma, mitochondrial	Q91VR2	Q91VR2	0.150249	FALSE	0.114829	3	601.968	TRUE	_THSDQFLVSFK[CML]DVGR[Arg10]_	507677	169.659	0.945324	TRUE	1.7532e-24
200714_SdS_PRM_Liver_Perf_O_vs_Y	Young	2020-07-12 13:13:30	NA	200712_SdS_PRM_Perf_Liver_Y2.raw	2	Atp5f1	1	ATP synthase F(0) complex subunit B1, mitochondrial	Q9CQQ7	Q9CQQ7	0.134318	FALSE	0.135213	2	1058.04	FALSE	_QIQDAIDMEK[CML]AQQALVQK_	2.37465	0.00109876	0.27541	FALSE	0.0404857
200714_SdS_PRM_Liver_Perf_O_vs_Y	Young	2020-07-12 13:13:30	NA	200712_SdS_PRM_Perf_Liver_Y2.raw	2	Atp5f1	1	ATP synthase F(0) complex subunit B1, mitochondrial	Q9CQQ7	Q9CQQ7	0.134318	FALSE	0.135213	2	1062.05	TRUE	_QIQDAIDMEK[CML]AQQALVQK[Lys8-pepCterm]_	174280	850.818	0.941906	TRUE	2.5354e-24
200714_SdS_PRM_Liver_Perf_O_vs_Y	Young	2020-07-12 13:13:30	NA	200712_SdS_PRM_Perf_Liver_Y2.raw	2	Atp5o	1	ATP synthase subunit O, mitochondrial	Q9DB20	Q9DB20	0.128811	FALSE	0.146421	3	477.617	FALSE	_VSLAVLNPYIK[CML]R_	27.0757	0.749353	0.174371	FALSE	0.256112
200714_SdS_PRM_Liver_Perf_O_vs_Y	Young	2020-07-12 13:13:30	NA	200712_SdS_PRM_Perf_Liver_Y2.raw	2	Atp5o	1	ATP synthase subunit O, mitochondrial	Q9DB20	Q9DB20	0.128811	FALSE	0.146421	3	480.953	TRUE	_VSLAVLNPYIK[CML]R[Arg10]_	1.00677e+06	420.394	0.951379	TRUE	9.03693e-25
200714_SdS_PRM_Liver_Perf_O_vs_Y	Young	2020-07-12 13:13:30	NA	200712_SdS_PRM_Perf_Liver_Y2.raw	2	Ehhadh	2	Peroxisomal bifunctional enzyme	Q9DBM2	Q9DBM2	0.125253	FALSE	0.154719	2	757.422	FALSE	_FAQTVIGK[CML]PIEPR_	3.23067	0.000748794	0.0814604	FALSE	0.439573
200714_SdS_PRM_Liver_Perf_O_vs_Y	Young	2020-07-12 13:13:30	NA	200712_SdS_PRM_Perf_Liver_Y2.raw	2	Ehhadh	2	Peroxisomal bifunctional enzyme	Q9DBM2	Q9DBM2	0.125253	FALSE	0.154719	2	762.427	TRUE	_FAQTVIGK[CML]PIEPR[Arg10]_	3786577	235.242	0.957002	TRUE	5.66528e-25
200714_SdS_PRM_Liver_Perf_O_vs_Y	Young	2020-07-12 13:13:30	NA	200712_SdS_PRM_Perf_Liver_Y2.raw	2	Ehhadh	2	Peroxisomal bifunctional enzyme	Q9DBM2	Q9DBM2	0.144437	FALSE	0.117498	3	505.284	FALSE	_FAQTVIGK[CML]PIEPR_	1770.81	5.65546	0.0131011	FALSE	0.465716
200714_SdS_PRM_Liver_Perf_O_vs_Y	Young	2020-07-12 13:13:30	NA	200712_SdS_PRM_Perf_Liver_Y2.raw	2	Ehhadh	2	Peroxisomal bifunctional enzyme	Q9DBM2	Q9DBM2	0.144437	FALSE	0.117498	3	508.62	TRUE	_FAQTVIGK[CML]PIEPR[Arg10]_	6.46114e+06	540.799	0.967698	TRUE	2.71052e-25
200714_SdS_PRM_Liver_Perf_O_vs_Y	Young	2020-07-12 10:58:10	NA	200712_SdS_PRM_Perf_Liver_Y3.raw	3	Hba	1	Hemoglobin subunit alpha	P01942	P01942	0.136773	FALSE	0.130049	3	543.966	FALSE	_FLASVSTVLTSK[CML]YR_	27.5539	0.343843	0.162241	FALSE	0.287654
200714_SdS_PRM_Liver_Perf_O_vs_Y	Young	2020-07-12 10:58:10	NA	200712_SdS_PRM_Perf_Liver_Y3.raw	3	Hba	1	Hemoglobin subunit alpha	P01942	P01942	0.136773	FALSE	0.130049	3	547.302	TRUE	_FLASVSTVLTSK[CML]YR[Arg10]_	524716	42.5518	0.926721	TRUE	1.3927e-23
200714_SdS_PRM_Liver_Perf_O_vs_Y	Young	2020-07-12 10:58:10	NA	200712_SdS_PRM_Perf_Liver_Y3.raw	3	Cat	1	Catalase	P24270	P24270	0.168787	FALSE	0.0761004	2	574.819	FALSE	_DAQLFIQK[CML]K_	5924.83	47.0336	0.121562	FALSE	0.387937
200714_SdS_PRM_Liver_Perf_O_vs_Y	Young	2020-07-12 10:58:10	NA	200712_SdS_PRM_Perf_Liver_Y3.raw	3	Cat	1	Catalase	P24270	P24270	0.168787	FALSE	0.0761004	2	578.826	TRUE	_DAQLFIQK[CML]K[Lys8-pepCterm]_	958549	262.4	0.923909	TRUE	1.93062e-23
200714_SdS_PRM_Liver_Perf_O_vs_Y	Young	2020-07-12 10:58:10	NA	200712_SdS_PRM_Perf_Liver_Y3.raw	3	Acsl1	2	Long-chain-fatty-acid--CoA ligase 1	P41216	P41216	0.143792	FALSE	0.117498	3	431.57	FALSE	_IFGQANTSLK[CML]R_	819.791	5.06353	0.253936	FALSE	0.068124
200714_SdS_PRM_Liver_Perf_O_vs_Y	Young	2020-07-12 10:58:10	NA	200712_SdS_PRM_Perf_Liver_Y3.raw	3	Acsl1	2	Long-chain-fatty-acid--CoA ligase 1	P41216	P41216	0.143792	FALSE	0.117498	3	434.906	TRUE	_IFGQANTSLK[CML]R[Arg10]_	1.00657e+06	326.202	0.925085	TRUE	1.67526e-23
200714_SdS_PRM_Liver_Perf_O_vs_Y	Young	2020-07-12 10:58:10	NA	200712_SdS_PRM_Perf_Liver_Y3.raw	3	Acsl1	2	Long-chain-fatty-acid--CoA ligase 1	P41216	P41216	0.138143	FALSE	0.12785	2	646.852	FALSE	_IFGQANTSLK[CML]R_	1202.32	1.98944	0.05178	FALSE	0.458871
200714_SdS_PRM_Liver_Perf_O_vs_Y	Young	2020-07-12 10:58:10	NA	200712_SdS_PRM_Perf_Liver_Y3.raw	3	Acsl1	2	Long-chain-fatty-acid--CoA ligase 1	P41216	P41216	0.138143	FALSE	0.12785	2	651.856	TRUE	_IFGQANTSLK[CML]R[Arg10]_	1.66146e+06	739.644	0.956048	TRUE	6.16856e-25
200714_SdS_PRM_Liver_Perf_O_vs_Y	Young	2020-07-12 10:58:10	NA	200712_SdS_PRM_Perf_Liver_Y3.raw	3	Anxa5	1	Annexin A5	P48036	P48036	0.107633	FALSE	0.203154	2	745.883	FALSE	_DLVDDLK[CML]SELTGK_	1770.11	5.58084	0.250149	FALSE	0.0741094
200714_SdS_PRM_Liver_Perf_O_vs_Y	Young	2020-07-12 10:58:10	NA	200712_SdS_PRM_Perf_Liver_Y3.raw	3	Anxa5	1	Annexin A5	P48036	P48036	0.107633	FALSE	0.203154	2	749.89	TRUE	_DLVDDLK[CML]SELTGK[Lys8-pepCterm]_	273869	481.403	0.939754	TRUE	3.18861e-24
200714_SdS_PRM_Liver_Perf_O_vs_Y	Young	2020-07-12 10:58:10	NA	200712_SdS_PRM_Perf_Liver_Y3.raw	3	Slc25a4	1	ADP/ATP translocase 1	P48962	P48962	0.125447	FALSE	0.154719	3	456.898	FALSE	_IAK[CML]DEGANAFFK_	821.865	5.50246	0.244126	FALSE	0.084161
200714_SdS_PRM_Liver_Perf_O_vs_Y	Young	2020-07-12 10:58:10	NA	200712_SdS_PRM_Perf_Liver_Y3.raw	3	Slc25a4	1	ADP/ATP translocase 1	P48962	P48962	0.125447	FALSE	0.154719	3	459.569	TRUE	_IAK[CML]DEGANAFFK[Lys8-pepCterm]_	529707	393.85	0.928626	TRUE	1.12137e-23
200714_SdS_PRM_Liver_Perf_O_vs_Y	Young	2020-07-12 10:58:10	NA	200712_SdS_PRM_Perf_Liver_Y3.raw	3	Atp5b	1	ATP synthase subunit beta, mitochondrial	P56480	P56480	0.14503	FALSE	0.117498	2	625.343	FALSE	_GVQK[CML]ILQDYK_	620.496	1.25165	0.156804	FALSE	0.301557
200714_SdS_PRM_Liver_Perf_O_vs_Y	Young	2020-07-12 10:58:10	NA	200712_SdS_PRM_Perf_Liver_Y3.raw	3	Atp5b	1	ATP synthase subunit beta, mitochondrial	P56480	P56480	0.14503	FALSE	0.117498	2	629.35	TRUE	_GVQK[CML]ILQDYK[Lys8-pepCterm]_	418644	122.904	0.93325	TRUE	6.57442e-24
200714_SdS_PRM_Liver_Perf_O_vs_Y	Young	2020-07-12 10:58:10	NA	200712_SdS_PRM_Perf_Liver_Y3.raw	3	Hist1h4a	1	Histone H4	P62806	P62806	0.191067	FALSE	0.0263447	3	508.941	FALSE	_TVTAMDVVYALK[CML]R_	2492.42	37.7404	0.836573	TRUE	5.69023e-19
200714_SdS_PRM_Liver_Perf_O_vs_Y	Young	2020-07-12 10:58:10	NA	200712_SdS_PRM_Perf_Liver_Y3.raw	3	Hist1h4a	1	Histone H4	P62806	P62806	0.191067	FALSE	0.0263447	3	512.277	TRUE	_TVTAMDVVYALK[CML]R[Arg10]_	664448	361.457	0.951552	TRUE	9.03693e-25
200714_SdS_PRM_Liver_Perf_O_vs_Y	Young	2020-07-12 10:58:10	NA	200712_SdS_PRM_Perf_Liver_Y3.raw	3	Atp5a1	2	ATP synthase subunit alpha, mitochondrial	Q03265	Q03265	0.105591	FALSE	0.208646	2	884.976	FALSE	_VVDALGNAIDGK[CML]GPIGSK_	1.99296	0.00124262	0.169533	FALSE	0.270271
200714_SdS_PRM_Liver_Perf_O_vs_Y	Young	2020-07-12 10:58:10	NA	200712_SdS_PRM_Perf_Liver_Y3.raw	3	Atp5a1	2	ATP synthase subunit alpha, mitochondrial	Q03265	Q03265	0.105591	FALSE	0.208646	2	888.983	TRUE	_VVDALGNAIDGK[CML]GPIGSK[Lys8-pepCterm]_	499510	529.575	0.959562	TRUE	4.68733e-25
200714_SdS_PRM_Liver_Perf_O_vs_Y	Young	2020-07-12 10:58:10	NA	200712_SdS_PRM_Perf_Liver_Y3.raw	3	Atp5a1	2	ATP synthase subunit alpha, mitochondrial	Q03265	Q03265	0.127526	FALSE	0.14913	3	590.32	FALSE	_VVDALGNAIDGK[CML]GPIGSK_	115.221	0.837092	0.0894647	FALSE	0.43337
200714_SdS_PRM_Liver_Perf_O_vs_Y	Young	2020-07-12 10:58:10	NA	200712_SdS_PRM_Perf_Liver_Y3.raw	3	Atp5a1	2	ATP synthase subunit alpha, mitochondrial	Q03265	Q03265	0.127526	FALSE	0.14913	3	592.991	TRUE	_VVDALGNAIDGK[CML]GPIGSK[Lys8-pepCterm]_	1.24007e+06	479.001	0.926455	TRUE	1.43605e-23
200714_SdS_PRM_Liver_Perf_O_vs_Y	Young	2020-07-12 10:58:10	NA	200712_SdS_PRM_Perf_Liver_Y3.raw	3	Usmg5	1	Up-regulated during skeletal muscle growth protein 5	Q78IK2	Q78IK2	0.116467	FALSE	0.176212	2	871.423	FALSE	_AGAESDGQFQFTGIK[CML]K_	877.725	3.45686	0.0240805	FALSE	0.464827
200714_SdS_PRM_Liver_Perf_O_vs_Y	Young	2020-07-12 10:58:10	NA	200712_SdS_PRM_Perf_Liver_Y3.raw	3	Usmg5	1	Up-regulated during skeletal muscle growth protein 5	Q78IK2	Q78IK2	0.116467	FALSE	0.176212	2	875.43	TRUE	_AGAESDGQFQFTGIK[CML]K[Lys8-pepCterm]_	485072	83.982	0.959616	TRUE	4.68733e-25
200714_SdS_PRM_Liver_Perf_O_vs_Y	Young	2020-07-12 10:58:10	NA	200712_SdS_PRM_Perf_Liver_Y3.raw	3	Ndufa12	1	NADH dehydrogenase [ubiquinone] 1 alpha subcomplex subunit 12	Q7TMF3	Q7TMF3	0.0351845	FALSE	0.334989	2	587.829	FALSE	_MELVEVLK[CML]R_	2.02469	0.000431672	0.116292	FALSE	0.396609
200714_SdS_PRM_Liver_Perf_O_vs_Y	Young	2020-07-12 10:58:10	NA	200712_SdS_PRM_Perf_Liver_Y3.raw	3	Ndufa12	1	NADH dehydrogenase [ubiquinone] 1 alpha subcomplex subunit 12	Q7TMF3	Q7TMF3	0.0351845	FALSE	0.334989	2	592.833	TRUE	_MELVEVLK[CML]R[Arg10]_	833469	246.41	0.96702	TRUE	2.77604e-25
200714_SdS_PRM_Liver_Perf_O_vs_Y	Young	2020-07-12 10:58:10	NA	200712_SdS_PRM_Perf_Liver_Y3.raw	3	Echs1	1	Enoyl-CoA hydratase, mitochondrial	Q8BH95	Q8BH95	0.135337	FALSE	0.133157	3	527.256	FALSE	_AFAAGADIK[CML]EMQNR_	269.94	2.14427	0.293057	FALSE	0.0251701
200714_SdS_PRM_Liver_Perf_O_vs_Y	Young	2020-07-12 10:58:10	NA	200712_SdS_PRM_Perf_Liver_Y3.raw	3	Echs1	1	Enoyl-CoA hydratase, mitochondrial	Q8BH95	Q8BH95	0.135337	FALSE	0.133157	3	530.592	TRUE	_AFAAGADIK[CML]EMQNR[Arg10]_	322323	294.973	0.934999	TRUE	5.49101e-24
200714_SdS_PRM_Liver_Perf_O_vs_Y	Young	2020-07-12 10:58:10	NA	200712_SdS_PRM_Perf_Liver_Y3.raw	3	Hadha	1	Trifunctional enzyme subunit alpha, mitochondrial	Q8BMS1	Q8BMS1	0.0919606	FALSE	0.261539	3	523.275	FALSE	_FVDLYGAQK[CML]VVDR_	1599.25	3.66461	0.017387	FALSE	0.465244
200714_SdS_PRM_Liver_Perf_O_vs_Y	Young	2020-07-12 10:58:10	NA	200712_SdS_PRM_Perf_Liver_Y3.raw	3	Hadha	1	Trifunctional enzyme subunit alpha, mitochondrial	Q8BMS1	Q8BMS1	0.0919606	FALSE	0.261539	3	526.612	TRUE	_FVDLYGAQK[CML]VVDR[Arg10]_	998064	186.146	0.953286	TRUE	7.71331e-25
200714_SdS_PRM_Liver_Perf_O_vs_Y	Young	2020-07-12 10:58:10	NA	200712_SdS_PRM_Perf_Liver_Y3.raw	3	Atp5c1	1	ATP synthase subunit gamma, mitochondrial	Q91VR2	Q91VR2	0.18425	FALSE	0.0351024	3	598.632	FALSE	_THSDQFLVSFK[CML]DVGR_	2547.51	3.68372	0.227744	FALSE	0.11654
200714_SdS_PRM_Liver_Perf_O_vs_Y	Young	2020-07-12 10:58:10	NA	200712_SdS_PRM_Perf_Liver_Y3.raw	3	Atp5c1	1	ATP synthase subunit gamma, mitochondrial	Q91VR2	Q91VR2	0.18425	FALSE	0.0351024	3	601.968	TRUE	_THSDQFLVSFK[CML]DVGR[Arg10]_	537451	132.554	0.93635	TRUE	4.76507e-24
200714_SdS_PRM_Liver_Perf_O_vs_Y	Young	2020-07-12 10:58:10	NA	200712_SdS_PRM_Perf_Liver_Y3.raw	3	Atp5f1	1	ATP synthase F(0) complex subunit B1, mitochondrial	Q9CQQ7	Q9CQQ7	0.108298	FALSE	0.20292	2	1058.04	FALSE	_QIQDAIDMEK[CML]AQQALVQK_	3.31189	0.00253401	0.189292	FALSE	0.21437
200714_SdS_PRM_Liver_Perf_O_vs_Y	Young	2020-07-12 10:58:10	NA	200712_SdS_PRM_Perf_Liver_Y3.raw	3	Atp5f1	1	ATP synthase F(0) complex subunit B1, mitochondrial	Q9CQQ7	Q9CQQ7	0.108298	FALSE	0.20292	2	1062.05	TRUE	_QIQDAIDMEK[CML]AQQALVQK[Lys8-pepCterm]_	155032	532.056	0.928269	TRUE	1.15865e-23
200714_SdS_PRM_Liver_Perf_O_vs_Y	Young	2020-07-12 10:58:10	NA	200712_SdS_PRM_Perf_Liver_Y3.raw	3	Atp5o	1	ATP synthase subunit O, mitochondrial	Q9DB20	Q9DB20	0.144277	FALSE	0.117498	3	477.617	FALSE	_VSLAVLNPYIK[CML]R_	25.0191	2.18747	0.359286	TRUE	0.00278437
200714_SdS_PRM_Liver_Perf_O_vs_Y	Young	2020-07-12 10:58:10	NA	200712_SdS_PRM_Perf_Liver_Y3.raw	3	Atp5o	1	ATP synthase subunit O, mitochondrial	Q9DB20	Q9DB20	0.144277	FALSE	0.117498	3	480.953	TRUE	_VSLAVLNPYIK[CML]R[Arg10]_	1.03881e+06	417.956	0.947764	TRUE	1.36511e-24
200714_SdS_PRM_Liver_Perf_O_vs_Y	Young	2020-07-12 10:58:10	NA	200712_SdS_PRM_Perf_Liver_Y3.raw	3	Ehhadh	2	Peroxisomal bifunctional enzyme	Q9DBM2	Q9DBM2	0.11673	FALSE	0.176212	2	757.422	FALSE	_FAQTVIGK[CML]PIEPR_	125.521	0.219344	0.124327	FALSE	0.383018
200714_SdS_PRM_Liver_Perf_O_vs_Y	Young	2020-07-12 10:58:10	NA	200712_SdS_PRM_Perf_Liver_Y3.raw	3	Ehhadh	2	Peroxisomal bifunctional enzyme	Q9DBM2	Q9DBM2	0.11673	FALSE	0.176212	2	762.427	TRUE	_FAQTVIGK[CML]PIEPR[Arg10]_	6719677	289.656	0.972279	TRUE	1.95354e-25
200714_SdS_PRM_Liver_Perf_O_vs_Y	Young	2020-07-12 10:58:10	NA	200712_SdS_PRM_Perf_Liver_Y3.raw	3	Ehhadh	2	Peroxisomal bifunctional enzyme	Q9DBM2	Q9DBM2	0.17947	FALSE	0.0473089	3	505.284	FALSE	_FAQTVIGK[CML]PIEPR_	2062.15	12.0692	0.162359	FALSE	0.287654
200714_SdS_PRM_Liver_Perf_O_vs_Y	Young	2020-07-12 10:58:10	NA	200712_SdS_PRM_Perf_Liver_Y3.raw	3	Ehhadh	2	Peroxisomal bifunctional enzyme	Q9DBM2	Q9DBM2	0.17947	FALSE	0.0473089	3	508.62	TRUE	_FAQTVIGK[CML]PIEPR[Arg10]_	4771755	277.182	0.957154	TRUE	5.59105e-25
200714_SdS_PRM_Liver_Perf_O_vs_Y	Young	2020-07-13 01:36:19	NA	200712_SdS_PRM_Perf_Liver_Y4.raw	4	Hba	1	Hemoglobin subunit alpha	P01942	P01942	0.231388	TRUE	1.07492e-09	3	543.966	FALSE	_FLASVSTVLTSK[CML]YR_	3784.79	23.4307	0.623491	TRUE	4.91011e-10
200714_SdS_PRM_Liver_Perf_O_vs_Y	Young	2020-07-13 01:36:19	NA	200712_SdS_PRM_Perf_Liver_Y4.raw	4	Hba	1	Hemoglobin subunit alpha	P01942	P01942	0.231388	TRUE	1.07492e-09	3	547.302	TRUE	_FLASVSTVLTSK[CML]YR[Arg10]_	454534	35.8728	0.953603	TRUE	7.52742e-25
200714_SdS_PRM_Liver_Perf_O_vs_Y	Young	2020-07-13 01:36:19	NA	200712_SdS_PRM_Perf_Liver_Y4.raw	4	Cat	1	Catalase	P24270	P24270	0.151642	FALSE	0.113716	2	574.819	FALSE	_DAQLFIQK[CML]K_	8692.95	52.2239	0.078504	FALSE	0.441625
200714_SdS_PRM_Liver_Perf_O_vs_Y	Young	2020-07-13 01:36:19	NA	200712_SdS_PRM_Perf_Liver_Y4.raw	4	Cat	1	Catalase	P24270	P24270	0.151642	FALSE	0.113716	2	578.826	TRUE	_DAQLFIQK[CML]K[Lys8-pepCterm]_	1.09633e+06	245.824	0.906913	TRUE	1.43769e-22
200714_SdS_PRM_Liver_Perf_O_vs_Y	Young	2020-07-13 01:36:19	NA	200712_SdS_PRM_Perf_Liver_Y4.raw	4	Acsl1	2	Long-chain-fatty-acid--CoA ligase 1	P41216	P41216	0.187639	FALSE	0.0312863	3	431.57	FALSE	_IFGQANTSLK[CML]R_	941.341	5.47474	0.141018	FALSE	0.340231
200714_SdS_PRM_Liver_Perf_O_vs_Y	Young	2020-07-13 01:36:19	NA	200712_SdS_PRM_Perf_Liver_Y4.raw	4	Acsl1	2	Long-chain-fatty-acid--CoA ligase 1	P41216	P41216	0.187639	FALSE	0.0312863	3	434.906	TRUE	_IFGQANTSLK[CML]R[Arg10]_	954214	399.913	0.945755	TRUE	1.6796e-24
200714_SdS_PRM_Liver_Perf_O_vs_Y	Young	2020-07-13 01:36:19	NA	200712_SdS_PRM_Perf_Liver_Y4.raw	4	Acsl1	2	Long-chain-fatty-acid--CoA ligase 1	P41216	P41216	0.153706	FALSE	0.108488	2	646.852	FALSE	_IFGQANTSLK[CML]R_	118.653	0.40007	0.155864	FALSE	0.3031
200714_SdS_PRM_Liver_Perf_O_vs_Y	Young	2020-07-13 01:36:19	NA	200712_SdS_PRM_Perf_Liver_Y4.raw	4	Acsl1	2	Long-chain-fatty-acid--CoA ligase 1	P41216	P41216	0.153706	FALSE	0.108488	2	651.856	TRUE	_IFGQANTSLK[CML]R[Arg10]_	941701	460.748	0.947614	TRUE	1.37871e-24
200714_SdS_PRM_Liver_Perf_O_vs_Y	Young	2020-07-13 01:36:19	NA	200712_SdS_PRM_Perf_Liver_Y4.raw	4	Anxa5	1	Annexin A5	P48036	P48036	0.12136	FALSE	0.164746	2	745.883	FALSE	_DLVDDLK[CML]SELTGK_	2406.21	12.9263	0.109449	FALSE	0.409307
200714_SdS_PRM_Liver_Perf_O_vs_Y	Young	2020-07-13 01:36:19	NA	200712_SdS_PRM_Perf_Liver_Y4.raw	4	Anxa5	1	Annexin A5	P48036	P48036	0.12136	FALSE	0.164746	2	749.89	TRUE	_DLVDDLK[CML]SELTGK[Lys8-pepCterm]_	146395	449.428	0.932456	TRUE	7.1861e-24
200714_SdS_PRM_Liver_Perf_O_vs_Y	Young	2020-07-13 01:36:19	NA	200712_SdS_PRM_Perf_Liver_Y4.raw	4	Slc25a4	1	ADP/ATP translocase 1	P48962	P48962	0.138389	FALSE	0.12785	3	456.898	FALSE	_IAK[CML]DEGANAFFK_	3.5575	0.000918816	0.23311	FALSE	0.105377
200714_SdS_PRM_Liver_Perf_O_vs_Y	Young	2020-07-13 01:36:19	NA	200712_SdS_PRM_Perf_Liver_Y4.raw	4	Slc25a4	1	ADP/ATP translocase 1	P48962	P48962	0.138389	FALSE	0.12785	3	459.569	TRUE	_IAK[CML]DEGANAFFK[Lys8-pepCterm]_	28105	26.5552	0.711345	TRUE	2.40547e-13
200714_SdS_PRM_Liver_Perf_O_vs_Y	Young	2020-07-13 01:36:19	NA	200712_SdS_PRM_Perf_Liver_Y4.raw	4	Atp5b	1	ATP synthase subunit beta, mitochondrial	P56480	P56480	0.187681	FALSE	0.0312863	2	625.343	FALSE	_GVQK[CML]ILQDYK_	1080.85	0.485179	0.157626	FALSE	0.300389
200714_SdS_PRM_Liver_Perf_O_vs_Y	Young	2020-07-13 01:36:19	NA	200712_SdS_PRM_Perf_Liver_Y4.raw	4	Atp5b	1	ATP synthase subunit beta, mitochondrial	P56480	P56480	0.187681	FALSE	0.0312863	2	629.35	TRUE	_GVQK[CML]ILQDYK[Lys8-pepCterm]_	378683	122.119	0.888003	TRUE	1.389e-21
200714_SdS_PRM_Liver_Perf_O_vs_Y	Young	2020-07-13 01:36:19	NA	200712_SdS_PRM_Perf_Liver_Y4.raw	4	Hist1h4a	1	Histone H4	P62806	P62806	0.206167	TRUE	0.00304621	3	508.941	FALSE	_TVTAMDVVYALK[CML]R_	2726.15	37.835	0.812396	TRUE	8.39349e-18
200714_SdS_PRM_Liver_Perf_O_vs_Y	Young	2020-07-13 01:36:19	NA	200712_SdS_PRM_Perf_Liver_Y4.raw	4	Hist1h4a	1	Histone H4	P62806	P62806	0.206167	TRUE	0.00304621	3	512.277	TRUE	_TVTAMDVVYALK[CML]R[Arg10]_	721462	346.422	0.967606	TRUE	2.71052e-25
200714_SdS_PRM_Liver_Perf_O_vs_Y	Young	2020-07-13 01:36:19	NA	200712_SdS_PRM_Perf_Liver_Y4.raw	4	Atp5a1	2	ATP synthase subunit alpha, mitochondrial	Q03265	Q03265	0.124025	FALSE	0.160798	2	884.976	FALSE	_VVDALGNAIDGK[CML]GPIGSK_	52.6107	3.08167	0.104983	FALSE	0.41753
200714_SdS_PRM_Liver_Perf_O_vs_Y	Young	2020-07-13 01:36:19	NA	200712_SdS_PRM_Perf_Liver_Y4.raw	4	Atp5a1	2	ATP synthase subunit alpha, mitochondrial	Q03265	Q03265	0.124025	FALSE	0.160798	2	888.983	TRUE	_VVDALGNAIDGK[CML]GPIGSK[Lys8-pepCterm]_	517783	535.969	0.958942	TRUE	4.84585e-25
200714_SdS_PRM_Liver_Perf_O_vs_Y	Young	2020-07-13 01:36:19	NA	200712_SdS_PRM_Perf_Liver_Y4.raw	4	Atp5a1	2	ATP synthase subunit alpha, mitochondrial	Q03265	Q03265	0.185628	FALSE	0.0334891	3	590.32	FALSE	_VVDALGNAIDGK[CML]GPIGSK_	367.513	1.68841	0.205631	FALSE	0.170445
200714_SdS_PRM_Liver_Perf_O_vs_Y	Young	2020-07-13 01:36:19	NA	200712_SdS_PRM_Perf_Liver_Y4.raw	4	Atp5a1	2	ATP synthase subunit alpha, mitochondrial	Q03265	Q03265	0.185628	FALSE	0.0334891	3	592.991	TRUE	_VVDALGNAIDGK[CML]GPIGSK[Lys8-pepCterm]_	1.30859e+06	289.001	0.979271	TRUE	1.68171e-25
200714_SdS_PRM_Liver_Perf_O_vs_Y	Young	2020-07-13 01:36:19	NA	200712_SdS_PRM_Perf_Liver_Y4.raw	4	Usmg5	1	Up-regulated during skeletal muscle growth protein 5	Q78IK2	Q78IK2	0.134261	FALSE	0.135213	2	871.423	FALSE	_AGAESDGQFQFTGIK[CML]K_	498.841	2.47853	0.126927	FALSE	0.377146
200714_SdS_PRM_Liver_Perf_O_vs_Y	Young	2020-07-13 01:36:19	NA	200712_SdS_PRM_Perf_Liver_Y4.raw	4	Usmg5	1	Up-regulated during skeletal muscle growth protein 5	Q78IK2	Q78IK2	0.134261	FALSE	0.135213	2	875.43	TRUE	_AGAESDGQFQFTGIK[CML]K[Lys8-pepCterm]_	352390	63.8722	0.92136	TRUE	2.56499e-23
200714_SdS_PRM_Liver_Perf_O_vs_Y	Young	2020-07-13 01:36:19	NA	200712_SdS_PRM_Perf_Liver_Y4.raw	4	Ndufa12	1	NADH dehydrogenase [ubiquinone] 1 alpha subcomplex subunit 12	Q7TMF3	Q7TMF3	0.0531745	FALSE	0.332542	2	587.829	FALSE	_MELVEVLK[CML]R_	2.36964	0.000712683	0.16789	FALSE	0.273814
200714_SdS_PRM_Liver_Perf_O_vs_Y	Young	2020-07-13 01:36:19	NA	200712_SdS_PRM_Perf_Liver_Y4.raw	4	Ndufa12	1	NADH dehydrogenase [ubiquinone] 1 alpha subcomplex subunit 12	Q7TMF3	Q7TMF3	0.0531745	FALSE	0.332542	2	592.833	TRUE	_MELVEVLK[CML]R[Arg10]_	834030	225.618	0.974038	TRUE	1.79463e-25
200714_SdS_PRM_Liver_Perf_O_vs_Y	Young	2020-07-13 01:36:19	NA	200712_SdS_PRM_Perf_Liver_Y4.raw	4	Echs1	1	Enoyl-CoA hydratase, mitochondrial	Q8BH95	Q8BH95	0.133698	FALSE	0.135213	3	527.256	FALSE	_AFAAGADIK[CML]EMQNR_	181.808	1.09345	0.0565536	FALSE	0.45621
200714_SdS_PRM_Liver_Perf_O_vs_Y	Young	2020-07-13 01:36:19	NA	200712_SdS_PRM_Perf_Liver_Y4.raw	4	Echs1	1	Enoyl-CoA hydratase, mitochondrial	Q8BH95	Q8BH95	0.133698	FALSE	0.135213	3	530.592	TRUE	_AFAAGADIK[CML]EMQNR[Arg10]_	240523	265.201	0.930577	TRUE	8.88836e-24
200714_SdS_PRM_Liver_Perf_O_vs_Y	Young	2020-07-13 01:36:19	NA	200712_SdS_PRM_Perf_Liver_Y4.raw	4	Hadha	1	Trifunctional enzyme subunit alpha, mitochondrial	Q8BMS1	Q8BMS1	0.119072	FALSE	0.170168	3	523.275	FALSE	_FVDLYGAQK[CML]VVDR_	2632.74	2.95081	0.194261	FALSE	0.200145
200714_SdS_PRM_Liver_Perf_O_vs_Y	Young	2020-07-13 01:36:19	NA	200712_SdS_PRM_Perf_Liver_Y4.raw	4	Hadha	1	Trifunctional enzyme subunit alpha, mitochondrial	Q8BMS1	Q8BMS1	0.119072	FALSE	0.170168	3	526.612	TRUE	_FVDLYGAQK[CML]VVDR[Arg10]_	1.12227e+06	157.127	0.931691	TRUE	7.79906e-24
200714_SdS_PRM_Liver_Perf_O_vs_Y	Young	2020-07-13 01:36:19	NA	200712_SdS_PRM_Perf_Liver_Y4.raw	4	Atp5c1	1	ATP synthase subunit gamma, mitochondrial	Q91VR2	Q91VR2	0.196088	FALSE	0.0157849	3	598.632	FALSE	_THSDQFLVSFK[CML]DVGR_	1177.5	7.70097	0.299061	FALSE	0.0211941
200714_SdS_PRM_Liver_Perf_O_vs_Y	Young	2020-07-13 01:36:19	NA	200712_SdS_PRM_Perf_Liver_Y4.raw	4	Atp5c1	1	ATP synthase subunit gamma, mitochondrial	Q91VR2	Q91VR2	0.196088	FALSE	0.0157849	3	601.968	TRUE	_THSDQFLVSFK[CML]DVGR[Arg10]_	471246	148.356	0.955737	TRUE	6.1813e-25
200714_SdS_PRM_Liver_Perf_O_vs_Y	Young	2020-07-13 01:36:19	NA	200712_SdS_PRM_Perf_Liver_Y4.raw	4	Atp5f1	1	ATP synthase F(0) complex subunit B1, mitochondrial	Q9CQQ7	Q9CQQ7	0.110989	FALSE	0.194051	2	1058.04	FALSE	_QIQDAIDMEK[CML]AQQALVQK_	4.13014	0.00394178	0.161984	FALSE	0.288008
200714_SdS_PRM_Liver_Perf_O_vs_Y	Young	2020-07-13 01:36:19	NA	200712_SdS_PRM_Perf_Liver_Y4.raw	4	Atp5f1	1	ATP synthase F(0) complex subunit B1, mitochondrial	Q9CQQ7	Q9CQQ7	0.110989	FALSE	0.194051	2	1062.05	TRUE	_QIQDAIDMEK[CML]AQQALVQK[Lys8-pepCterm]_	180525	379.744	0.925348	TRUE	1.64032e-23
200714_SdS_PRM_Liver_Perf_O_vs_Y	Young	2020-07-13 01:36:19	NA	200712_SdS_PRM_Perf_Liver_Y4.raw	4	Atp5o	1	ATP synthase subunit O, mitochondrial	Q9DB20	Q9DB20	0.0924533	FALSE	0.260204	3	477.617	FALSE	_VSLAVLNPYIK[CML]R_	35.9031	0.498237	0.158641	FALSE	0.297547
200714_SdS_PRM_Liver_Perf_O_vs_Y	Young	2020-07-13 01:36:19	NA	200712_SdS_PRM_Perf_Liver_Y4.raw	4	Atp5o	1	ATP synthase subunit O, mitochondrial	Q9DB20	Q9DB20	0.0924533	FALSE	0.260204	3	480.953	TRUE	_VSLAVLNPYIK[CML]R[Arg10]_	1.10514e+06	372.096	0.955554	TRUE	6.25225e-25
200714_SdS_PRM_Liver_Perf_O_vs_Y	Young	2020-07-13 01:36:19	NA	200712_SdS_PRM_Perf_Liver_Y4.raw	4	Ehhadh	2	Peroxisomal bifunctional enzyme	Q9DBM2	Q9DBM2	0.148908	FALSE	0.117215	2	757.422	FALSE	_FAQTVIGK[CML]PIEPR_	2.91871	0.000777846	0.224898	FALSE	0.122416
200714_SdS_PRM_Liver_Perf_O_vs_Y	Young	2020-07-13 01:36:19	NA	200712_SdS_PRM_Perf_Liver_Y4.raw	4	Ehhadh	2	Peroxisomal bifunctional enzyme	Q9DBM2	Q9DBM2	0.148908	FALSE	0.117215	2	762.427	TRUE	_FAQTVIGK[CML]PIEPR[Arg10]_	5737105	427.625	0.972808	TRUE	1.94931e-25
200714_SdS_PRM_Liver_Perf_O_vs_Y	Young	2020-07-13 01:36:19	NA	200712_SdS_PRM_Perf_Liver_Y4.raw	4	Ehhadh	2	Peroxisomal bifunctional enzyme	Q9DBM2	Q9DBM2	0.136953	FALSE	0.12996	3	505.284	FALSE	_FAQTVIGK[CML]PIEPR_	696.403	12.7603	0.209692	FALSE	0.159443
200714_SdS_PRM_Liver_Perf_O_vs_Y	Young	2020-07-13 01:36:19	NA	200712_SdS_PRM_Perf_Liver_Y4.raw	4	Ehhadh	2	Peroxisomal bifunctional enzyme	Q9DBM2	Q9DBM2	0.136953	FALSE	0.12996	3	508.62	TRUE	_FAQTVIGK[CML]PIEPR[Arg10]_	4.25718e+06	239.052	0.971905	TRUE	1.99414e-25
200714_SdS_PRM_Liver_Perf_O_vs_Y	Young	2020-07-13 04:58:36	NA	200712_SdS_PRM_Perf_Liver_Y5.raw	5	Hba	1	Hemoglobin subunit alpha	P01942	P01942	0.135279	FALSE	0.133157	3	543.966	FALSE	_FLASVSTVLTSK[CML]YR_	285.031	2.71543	0.12327	FALSE	0.384867
200714_SdS_PRM_Liver_Perf_O_vs_Y	Young	2020-07-13 04:58:36	NA	200712_SdS_PRM_Perf_Liver_Y5.raw	5	Hba	1	Hemoglobin subunit alpha	P01942	P01942	0.135279	FALSE	0.133157	3	547.302	TRUE	_FLASVSTVLTSK[CML]YR[Arg10]_	315567	57.4107	0.959842	TRUE	4.59063e-25
200714_SdS_PRM_Liver_Perf_O_vs_Y	Young	2020-07-13 04:58:36	NA	200712_SdS_PRM_Perf_Liver_Y5.raw	5	Cat	1	Catalase	P24270	P24270	0.128204	FALSE	0.148391	2	574.819	FALSE	_DAQLFIQK[CML]K_	11624.7	98.857	0.0725628	FALSE	0.443479
200714_SdS_PRM_Liver_Perf_O_vs_Y	Young	2020-07-13 04:58:36	NA	200712_SdS_PRM_Perf_Liver_Y5.raw	5	Cat	1	Catalase	P24270	P24270	0.128204	FALSE	0.148391	2	578.826	TRUE	_DAQLFIQK[CML]K[Lys8-pepCterm]_	911102	283.359	0.952111	TRUE	8.61428e-25
200714_SdS_PRM_Liver_Perf_O_vs_Y	Young	2020-07-13 04:58:36	NA	200712_SdS_PRM_Perf_Liver_Y5.raw	5	Acsl1	2	Long-chain-fatty-acid--CoA ligase 1	P41216	P41216	0.172672	FALSE	0.0633465	3	431.57	FALSE	_IFGQANTSLK[CML]R_	588.482	4.99266	0.151463	FALSE	0.314357
200714_SdS_PRM_Liver_Perf_O_vs_Y	Young	2020-07-13 04:58:36	NA	200712_SdS_PRM_Perf_Liver_Y5.raw	5	Acsl1	2	Long-chain-fatty-acid--CoA ligase 1	P41216	P41216	0.172672	FALSE	0.0633465	3	434.906	TRUE	_IFGQANTSLK[CML]R[Arg10]_	646462	300.866	0.974853	TRUE	1.68171e-25
200714_SdS_PRM_Liver_Perf_O_vs_Y	Young	2020-07-13 04:58:36	NA	200712_SdS_PRM_Perf_Liver_Y5.raw	5	Acsl1	2	Long-chain-fatty-acid--CoA ligase 1	P41216	P41216	0.186092	FALSE	0.0334891	2	646.852	FALSE	_IFGQANTSLK[CML]R_	537.078	3.80152	0.133976	FALSE	0.359343
200714_SdS_PRM_Liver_Perf_O_vs_Y	Young	2020-07-13 04:58:36	NA	200712_SdS_PRM_Perf_Liver_Y5.raw	5	Acsl1	2	Long-chain-fatty-acid--CoA ligase 1	P41216	P41216	0.186092	FALSE	0.0334891	2	651.856	TRUE	_IFGQANTSLK[CML]R[Arg10]_	1.16066e+06	610.175	0.986323	TRUE	1.55892e-25
200714_SdS_PRM_Liver_Perf_O_vs_Y	Young	2020-07-13 04:58:36	NA	200712_SdS_PRM_Perf_Liver_Y5.raw	5	Anxa5	1	Annexin A5	P48036	P48036	0.148364	FALSE	0.117498	2	745.883	FALSE	_DLVDDLK[CML]SELTGK_	1062.44	5.82236	0.195908	FALSE	0.195877
200714_SdS_PRM_Liver_Perf_O_vs_Y	Young	2020-07-13 04:58:36	NA	200712_SdS_PRM_Perf_Liver_Y5.raw	5	Anxa5	1	Annexin A5	P48036	P48036	0.148364	FALSE	0.117498	2	749.89	TRUE	_DLVDDLK[CML]SELTGK[Lys8-pepCterm]_	338152	634.598	0.945461	TRUE	1.72994e-24
200714_SdS_PRM_Liver_Perf_O_vs_Y	Young	2020-07-13 04:58:36	NA	200712_SdS_PRM_Perf_Liver_Y5.raw	5	Slc25a4	1	ADP/ATP translocase 1	P48962	P48962	0.0989491	FALSE	0.234152	3	456.898	FALSE	_IAK[CML]DEGANAFFK_	217.243	0.000847316	0.117493	FALSE	0.395437
200714_SdS_PRM_Liver_Perf_O_vs_Y	Young	2020-07-13 04:58:36	NA	200712_SdS_PRM_Perf_Liver_Y5.raw	5	Slc25a4	1	ADP/ATP translocase 1	P48962	P48962	0.0989491	FALSE	0.234152	3	459.569	TRUE	_IAK[CML]DEGANAFFK[Lys8-pepCterm]_	443403	524.688	0.953979	TRUE	7.27701e-25
200714_SdS_PRM_Liver_Perf_O_vs_Y	Young	2020-07-13 04:58:36	NA	200712_SdS_PRM_Perf_Liver_Y5.raw	5	Atp5b	1	ATP synthase subunit beta, mitochondrial	P56480	P56480	0.206715	TRUE	0.00297822	2	625.343	FALSE	_GVQK[CML]ILQDYK_	329.216	0.973852	0.202932	FALSE	0.177525
200714_SdS_PRM_Liver_Perf_O_vs_Y	Young	2020-07-13 04:58:36	NA	200712_SdS_PRM_Perf_Liver_Y5.raw	5	Atp5b	1	ATP synthase subunit beta, mitochondrial	P56480	P56480	0.206715	TRUE	0.00297822	2	629.35	TRUE	_GVQK[CML]ILQDYK[Lys8-pepCterm]_	253165	463.834	0.859686	TRUE	4.0001e-20
200714_SdS_PRM_Liver_Perf_O_vs_Y	Young	2020-07-13 04:58:36	NA	200712_SdS_PRM_Perf_Liver_Y5.raw	5	Hist1h4a	1	Histone H4	P62806	P62806	0.202264	TRUE	0.00685082	3	508.941	FALSE	_TVTAMDVVYALK[CML]R_	1961.34	64.1899	0.834697	TRUE	7.01843e-19
200714_SdS_PRM_Liver_Perf_O_vs_Y	Young	2020-07-13 04:58:36	NA	200712_SdS_PRM_Perf_Liver_Y5.raw	5	Hist1h4a	1	Histone H4	P62806	P62806	0.202264	TRUE	0.00685082	3	512.277	TRUE	_TVTAMDVVYALK[CML]R[Arg10]_	465977	478.878	0.988279	TRUE	1.55892e-25
200714_SdS_PRM_Liver_Perf_O_vs_Y	Young	2020-07-13 04:58:36	NA	200712_SdS_PRM_Perf_Liver_Y5.raw	5	Atp5a1	2	ATP synthase subunit alpha, mitochondrial	Q03265	Q03265	0.138699	FALSE	0.127589	2	884.976	FALSE	_VVDALGNAIDGK[CML]GPIGSK_	3.66731	0.00171674	0.141245	FALSE	0.340074
200714_SdS_PRM_Liver_Perf_O_vs_Y	Young	2020-07-13 04:58:36	NA	200712_SdS_PRM_Perf_Liver_Y5.raw	5	Atp5a1	2	ATP synthase subunit alpha, mitochondrial	Q03265	Q03265	0.138699	FALSE	0.127589	2	888.983	TRUE	_VVDALGNAIDGK[CML]GPIGSK[Lys8-pepCterm]_	336611	471.703	0.980043	TRUE	1.64889e-25
200714_SdS_PRM_Liver_Perf_O_vs_Y	Young	2020-07-13 04:58:36	NA	200712_SdS_PRM_Perf_Liver_Y5.raw	5	Atp5a1	2	ATP synthase subunit alpha, mitochondrial	Q03265	Q03265	0.131885	FALSE	0.138956	3	590.32	FALSE	_VVDALGNAIDGK[CML]GPIGSK_	78.1753	0.616365	0.0589876	FALSE	0.455465
200714_SdS_PRM_Liver_Perf_O_vs_Y	Young	2020-07-13 04:58:36	NA	200712_SdS_PRM_Perf_Liver_Y5.raw	5	Atp5a1	2	ATP synthase subunit alpha, mitochondrial	Q03265	Q03265	0.131885	FALSE	0.138956	3	592.991	TRUE	_VVDALGNAIDGK[CML]GPIGSK[Lys8-pepCterm]_	1.02561e+06	312.72	0.996012	TRUE	1.55892e-25
200714_SdS_PRM_Liver_Perf_O_vs_Y	Young	2020-07-13 04:58:36	NA	200712_SdS_PRM_Perf_Liver_Y5.raw	5	Usmg5	1	Up-regulated during skeletal muscle growth protein 5	Q78IK2	Q78IK2	0.133148	FALSE	0.13734	2	871.423	FALSE	_AGAESDGQFQFTGIK[CML]K_	430	6.51784	0.257966	FALSE	0.0622626
200714_SdS_PRM_Liver_Perf_O_vs_Y	Young	2020-07-13 04:58:36	NA	200712_SdS_PRM_Perf_Liver_Y5.raw	5	Usmg5	1	Up-regulated during skeletal muscle growth protein 5	Q78IK2	Q78IK2	0.133148	FALSE	0.13734	2	875.43	TRUE	_AGAESDGQFQFTGIK[CML]K[Lys8-pepCterm]_	332300	93.0194	0.976571	TRUE	1.68171e-25
200714_SdS_PRM_Liver_Perf_O_vs_Y	Young	2020-07-13 04:58:36	NA	200712_SdS_PRM_Perf_Liver_Y5.raw	5	Ndufa12	1	NADH dehydrogenase [ubiquinone] 1 alpha subcomplex subunit 12	Q7TMF3	Q7TMF3	0.119621	FALSE	0.168527	2	587.829	FALSE	_MELVEVLK[CML]R_	31.4121	0.692067	0.0737957	FALSE	0.443054
200714_SdS_PRM_Liver_Perf_O_vs_Y	Young	2020-07-13 04:58:36	NA	200712_SdS_PRM_Perf_Liver_Y5.raw	5	Ndufa12	1	NADH dehydrogenase [ubiquinone] 1 alpha subcomplex subunit 12	Q7TMF3	Q7TMF3	0.119621	FALSE	0.168527	2	592.833	TRUE	_MELVEVLK[CML]R[Arg10]_	476183	230.344	0.963839	TRUE	3.37459e-25
200714_SdS_PRM_Liver_Perf_O_vs_Y	Young	2020-07-13 04:58:36	NA	200712_SdS_PRM_Perf_Liver_Y5.raw	5	Echs1	1	Enoyl-CoA hydratase, mitochondrial	Q8BH95	Q8BH95	0.142767	FALSE	0.117498	3	527.256	FALSE	_AFAAGADIK[CML]EMQNR_	349.123	2.77134	0.0986106	FALSE	0.427196
200714_SdS_PRM_Liver_Perf_O_vs_Y	Young	2020-07-13 04:58:36	NA	200712_SdS_PRM_Perf_Liver_Y5.raw	5	Echs1	1	Enoyl-CoA hydratase, mitochondrial	Q8BH95	Q8BH95	0.142767	FALSE	0.117498	3	530.592	TRUE	_AFAAGADIK[CML]EMQNR[Arg10]_	237078	233.657	0.962859	TRUE	3.53345e-25
200714_SdS_PRM_Liver_Perf_O_vs_Y	Young	2020-07-13 04:58:36	NA	200712_SdS_PRM_Perf_Liver_Y5.raw	5	Hadha	1	Trifunctional enzyme subunit alpha, mitochondrial	Q8BMS1	Q8BMS1	0.145328	FALSE	0.117498	3	523.275	FALSE	_FVDLYGAQK[CML]VVDR_	571.923	0.394879	0.0918575	FALSE	0.432115
200714_SdS_PRM_Liver_Perf_O_vs_Y	Young	2020-07-13 04:58:36	NA	200712_SdS_PRM_Perf_Liver_Y5.raw	5	Hadha	1	Trifunctional enzyme subunit alpha, mitochondrial	Q8BMS1	Q8BMS1	0.145328	FALSE	0.117498	3	526.612	TRUE	_FVDLYGAQK[CML]VVDR[Arg10]_	937936	305.776	0.990578	TRUE	1.55892e-25
200714_SdS_PRM_Liver_Perf_O_vs_Y	Young	2020-07-13 04:58:36	NA	200712_SdS_PRM_Perf_Liver_Y5.raw	5	Atp5c1	1	ATP synthase subunit gamma, mitochondrial	Q91VR2	Q91VR2	0.159374	FALSE	0.0969541	3	598.632	FALSE	_THSDQFLVSFK[CML]DVGR_	1368.46	4.69756	0.226443	FALSE	0.11929
200714_SdS_PRM_Liver_Perf_O_vs_Y	Young	2020-07-13 04:58:36	NA	200712_SdS_PRM_Perf_Liver_Y5.raw	5	Atp5c1	1	ATP synthase subunit gamma, mitochondrial	Q91VR2	Q91VR2	0.159374	FALSE	0.0969541	3	601.968	TRUE	_THSDQFLVSFK[CML]DVGR[Arg10]_	377848	180.896	0.978763	TRUE	1.68171e-25
200714_SdS_PRM_Liver_Perf_O_vs_Y	Young	2020-07-13 04:58:36	NA	200712_SdS_PRM_Perf_Liver_Y5.raw	5	Atp5f1	1	ATP synthase F(0) complex subunit B1, mitochondrial	Q9CQQ7	Q9CQQ7	0.158655	FALSE	0.0969541	2	1058.04	FALSE	_QIQDAIDMEK[CML]AQQALVQK_	4.89844	0.00138068	0.231489	FALSE	0.108656
200714_SdS_PRM_Liver_Perf_O_vs_Y	Young	2020-07-13 04:58:36	NA	200712_SdS_PRM_Perf_Liver_Y5.raw	5	Atp5f1	1	ATP synthase F(0) complex subunit B1, mitochondrial	Q9CQQ7	Q9CQQ7	0.158655	FALSE	0.0969541	2	1062.05	TRUE	_QIQDAIDMEK[CML]AQQALVQK[Lys8-pepCterm]_	104931	289.357	0.96737	TRUE	2.75917e-25
200714_SdS_PRM_Liver_Perf_O_vs_Y	Young	2020-07-13 04:58:36	NA	200712_SdS_PRM_Perf_Liver_Y5.raw	5	Atp5o	1	ATP synthase subunit O, mitochondrial	Q9DB20	Q9DB20	0.106457	FALSE	0.208494	3	477.617	FALSE	_VSLAVLNPYIK[CML]R_	1.58873	0.000722835	0.155594	FALSE	0.303471
200714_SdS_PRM_Liver_Perf_O_vs_Y	Young	2020-07-13 04:58:36	NA	200712_SdS_PRM_Perf_Liver_Y5.raw	5	Atp5o	1	ATP synthase subunit O, mitochondrial	Q9DB20	Q9DB20	0.106457	FALSE	0.208494	3	480.953	TRUE	_VSLAVLNPYIK[CML]R[Arg10]_	795345	434.562	0.982662	TRUE	1.64889e-25
200714_SdS_PRM_Liver_Perf_O_vs_Y	Young	2020-07-13 04:58:36	NA	200712_SdS_PRM_Perf_Liver_Y5.raw	5	Ehhadh	2	Peroxisomal bifunctional enzyme	Q9DBM2	Q9DBM2	0.127701	FALSE	0.14913	2	757.422	FALSE	_FAQTVIGK[CML]PIEPR_	92.5402	0.482416	0.131926	FALSE	0.36495
200714_SdS_PRM_Liver_Perf_O_vs_Y	Young	2020-07-13 04:58:36	NA	200712_SdS_PRM_Perf_Liver_Y5.raw	5	Ehhadh	2	Peroxisomal bifunctional enzyme	Q9DBM2	Q9DBM2	0.127701	FALSE	0.14913	2	762.427	TRUE	_FAQTVIGK[CML]PIEPR[Arg10]_	3.53968e+06	361.754	0.984499	TRUE	1.55892e-25
200714_SdS_PRM_Liver_Perf_O_vs_Y	Young	2020-07-13 04:58:36	NA	200712_SdS_PRM_Perf_Liver_Y5.raw	5	Ehhadh	2	Peroxisomal bifunctional enzyme	Q9DBM2	Q9DBM2	0.16365	FALSE	0.0865626	3	505.284	FALSE	_FAQTVIGK[CML]PIEPR_	2547.88	11.7985	0.0923505	FALSE	0.431984
200714_SdS_PRM_Liver_Perf_O_vs_Y	Young	2020-07-13 04:58:36	NA	200712_SdS_PRM_Perf_Liver_Y5.raw	5	Ehhadh	2	Peroxisomal bifunctional enzyme	Q9DBM2	Q9DBM2	0.16365	FALSE	0.0865626	3	508.62	TRUE	_FAQTVIGK[CML]PIEPR[Arg10]_	2.96123e+06	615.325	0.985765	TRUE	1.55892e-25
200714_SdS_PRM_Liver_Perf_O_vs_Y	Young	2020-07-12 14:21:11	NA	200712_SdS_PRM_Perf_Liver_Y6.raw	6	Hba	1	Hemoglobin subunit alpha	P01942	P01942	0.13624	FALSE	0.132187	3	543.966	FALSE	_FLASVSTVLTSK[CML]YR_	337.608	4.64665	0.249808	FALSE	0.0745339
200714_SdS_PRM_Liver_Perf_O_vs_Y	Young	2020-07-12 14:21:11	NA	200712_SdS_PRM_Perf_Liver_Y6.raw	6	Hba	1	Hemoglobin subunit alpha	P01942	P01942	0.13624	FALSE	0.132187	3	547.302	TRUE	_FLASVSTVLTSK[CML]YR[Arg10]_	152824	40.3155	0.906893	TRUE	1.43769e-22
200714_SdS_PRM_Liver_Perf_O_vs_Y	Young	2020-07-12 14:21:11	NA	200712_SdS_PRM_Perf_Liver_Y6.raw	6	Cat	1	Catalase	P24270	P24270	0.0939663	FALSE	0.255737	2	574.819	FALSE	_DAQLFIQK[CML]K_	2076.55	12.9039	0.0469834	FALSE	0.458871
200714_SdS_PRM_Liver_Perf_O_vs_Y	Young	2020-07-12 14:21:11	NA	200712_SdS_PRM_Perf_Liver_Y6.raw	6	Cat	1	Catalase	P24270	P24270	0.0939663	FALSE	0.255737	2	578.826	TRUE	_DAQLFIQK[CML]K[Lys8-pepCterm]_	345852	496.98	0.871084	TRUE	1.04162e-20
200714_SdS_PRM_Liver_Perf_O_vs_Y	Young	2020-07-12 14:21:11	NA	200712_SdS_PRM_Perf_Liver_Y6.raw	6	Acsl1	2	Long-chain-fatty-acid--CoA ligase 1	P41216	P41216	0.213466	TRUE	0.000336442	3	431.57	FALSE	_IFGQANTSLK[CML]R_	878.469	7.49244	0.121356	FALSE	0.387937
200714_SdS_PRM_Liver_Perf_O_vs_Y	Young	2020-07-12 14:21:11	NA	200712_SdS_PRM_Perf_Liver_Y6.raw	6	Acsl1	2	Long-chain-fatty-acid--CoA ligase 1	P41216	P41216	0.213466	TRUE	0.000336442	3	434.906	TRUE	_IFGQANTSLK[CML]R[Arg10]_	359986	558.694	0.930496	TRUE	8.95197e-24
200714_SdS_PRM_Liver_Perf_O_vs_Y	Young	2020-07-12 14:21:11	NA	200712_SdS_PRM_Perf_Liver_Y6.raw	6	Acsl1	2	Long-chain-fatty-acid--CoA ligase 1	P41216	P41216	0.1442	FALSE	0.117498	2	646.852	FALSE	_IFGQANTSLK[CML]R_	904.139	1.01837	0.0554652	FALSE	0.456964
200714_SdS_PRM_Liver_Perf_O_vs_Y	Young	2020-07-12 14:21:11	NA	200712_SdS_PRM_Perf_Liver_Y6.raw	6	Acsl1	2	Long-chain-fatty-acid--CoA ligase 1	P41216	P41216	0.1442	FALSE	0.117498	2	651.856	TRUE	_IFGQANTSLK[CML]R[Arg10]_	416873	837.298	0.936807	TRUE	4.50645e-24
200714_SdS_PRM_Liver_Perf_O_vs_Y	Young	2020-07-12 14:21:11	NA	200712_SdS_PRM_Perf_Liver_Y6.raw	6	Anxa5	1	Annexin A5	P48036	P48036	0.102652	FALSE	0.219032	2	745.883	FALSE	_DLVDDLK[CML]SELTGK_	1857.62	5.90753	0.123376	FALSE	0.384867
200714_SdS_PRM_Liver_Perf_O_vs_Y	Young	2020-07-12 14:21:11	NA	200712_SdS_PRM_Perf_Liver_Y6.raw	6	Anxa5	1	Annexin A5	P48036	P48036	0.102652	FALSE	0.219032	2	749.89	TRUE	_DLVDDLK[CML]SELTGK[Lys8-pepCterm]_	71203.5	310.238	0.909301	TRUE	1.08481e-22
200714_SdS_PRM_Liver_Perf_O_vs_Y	Young	2020-07-12 14:21:11	NA	200712_SdS_PRM_Perf_Liver_Y6.raw	6	Slc25a4	1	ADP/ATP translocase 1	P48962	P48962	0.11033	FALSE	0.195312	3	456.898	FALSE	_IAK[CML]DEGANAFFK_	3857.88	26.974	0.0483642	FALSE	0.458871
200714_SdS_PRM_Liver_Perf_O_vs_Y	Young	2020-07-12 14:21:11	NA	200712_SdS_PRM_Perf_Liver_Y6.raw	6	Slc25a4	1	ADP/ATP translocase 1	P48962	P48962	0.11033	FALSE	0.195312	3	459.569	TRUE	_IAK[CML]DEGANAFFK[Lys8-pepCterm]_	50748.6	159.955	0.909177	TRUE	1.09888e-22
200714_SdS_PRM_Liver_Perf_O_vs_Y	Young	2020-07-12 14:21:11	NA	200712_SdS_PRM_Perf_Liver_Y6.raw	6	Atp5b	1	ATP synthase subunit beta, mitochondrial	P56480	P56480	0.177624	FALSE	0.0512599	2	625.343	FALSE	_GVQK[CML]ILQDYK_	1390.3	9.22419	0.202174	FALSE	0.179388
200714_SdS_PRM_Liver_Perf_O_vs_Y	Young	2020-07-12 14:21:11	NA	200712_SdS_PRM_Perf_Liver_Y6.raw	6	Atp5b	1	ATP synthase subunit beta, mitochondrial	P56480	P56480	0.177624	FALSE	0.0512599	2	629.35	TRUE	_GVQK[CML]ILQDYK[Lys8-pepCterm]_	142549	85.7925	0.817315	TRUE	4.88652e-18
200714_SdS_PRM_Liver_Perf_O_vs_Y	Young	2020-07-12 14:21:11	NA	200712_SdS_PRM_Perf_Liver_Y6.raw	6	Hist1h4a	1	Histone H4	P62806	P62806	0.221376	TRUE	4.6515e-06	3	508.941	FALSE	_TVTAMDVVYALK[CML]R_	2070.89	49.5717	0.832932	TRUE	8.54306e-19
200714_SdS_PRM_Liver_Perf_O_vs_Y	Young	2020-07-12 14:21:11	NA	200712_SdS_PRM_Perf_Liver_Y6.raw	6	Hist1h4a	1	Histone H4	P62806	P62806	0.221376	TRUE	4.6515e-06	3	512.277	TRUE	_TVTAMDVVYALK[CML]R[Arg10]_	189327	372.122	0.945765	TRUE	1.6796e-24
200714_SdS_PRM_Liver_Perf_O_vs_Y	Young	2020-07-12 14:21:11	NA	200712_SdS_PRM_Perf_Liver_Y6.raw	6	Atp5a1	2	ATP synthase subunit alpha, mitochondrial	Q03265	Q03265	0.108567	FALSE	0.202875	2	884.976	FALSE	_VVDALGNAIDGK[CML]GPIGSK_	1.79291	0.0008288	0.162524	FALSE	0.287654
200714_SdS_PRM_Liver_Perf_O_vs_Y	Young	2020-07-12 14:21:11	NA	200712_SdS_PRM_Perf_Liver_Y6.raw	6	Atp5a1	2	ATP synthase subunit alpha, mitochondrial	Q03265	Q03265	0.108567	FALSE	0.202875	2	888.983	TRUE	_VVDALGNAIDGK[CML]GPIGSK[Lys8-pepCterm]_	151670	736.225	0.920534	TRUE	2.80909e-23
200714_SdS_PRM_Liver_Perf_O_vs_Y	Young	2020-07-12 14:21:11	NA	200712_SdS_PRM_Perf_Liver_Y6.raw	6	Atp5a1	2	ATP synthase subunit alpha, mitochondrial	Q03265	Q03265	0.131862	FALSE	0.138956	3	590.32	FALSE	_VVDALGNAIDGK[CML]GPIGSK_	45.8784	0.56773	0.0781877	FALSE	0.441625
200714_SdS_PRM_Liver_Perf_O_vs_Y	Young	2020-07-12 14:21:11	NA	200712_SdS_PRM_Perf_Liver_Y6.raw	6	Atp5a1	2	ATP synthase subunit alpha, mitochondrial	Q03265	Q03265	0.131862	FALSE	0.138956	3	592.991	TRUE	_VVDALGNAIDGK[CML]GPIGSK[Lys8-pepCterm]_	427394	434.3	0.931862	TRUE	7.65367e-24
200714_SdS_PRM_Liver_Perf_O_vs_Y	Young	2020-07-12 14:21:11	NA	200712_SdS_PRM_Perf_Liver_Y6.raw	6	Usmg5	1	Up-regulated during skeletal muscle growth protein 5	Q78IK2	Q78IK2	0.110923	FALSE	0.194051	2	871.423	FALSE	_AGAESDGQFQFTGIK[CML]K_	1046.95	5.55338	0.033933	FALSE	0.463824
200714_SdS_PRM_Liver_Perf_O_vs_Y	Young	2020-07-12 14:21:11	NA	200712_SdS_PRM_Perf_Liver_Y6.raw	6	Usmg5	1	Up-regulated during skeletal muscle growth protein 5	Q78IK2	Q78IK2	0.110923	FALSE	0.194051	2	875.43	TRUE	_AGAESDGQFQFTGIK[CML]K[Lys8-pepCterm]_	105475	139.016	0.928915	TRUE	1.08381e-23
200714_SdS_PRM_Liver_Perf_O_vs_Y	Young	2020-07-12 14:21:11	NA	200712_SdS_PRM_Perf_Liver_Y6.raw	6	Ndufa12	1	NADH dehydrogenase [ubiquinone] 1 alpha subcomplex subunit 12	Q7TMF3	Q7TMF3	0.0915148	FALSE	0.26262	2	587.829	FALSE	_MELVEVLK[CML]R_	2.40726	0.00120027	0.235304	FALSE	0.101168
200714_SdS_PRM_Liver_Perf_O_vs_Y	Young	2020-07-12 14:21:11	NA	200712_SdS_PRM_Perf_Liver_Y6.raw	6	Ndufa12	1	NADH dehydrogenase [ubiquinone] 1 alpha subcomplex subunit 12	Q7TMF3	Q7TMF3	0.0915148	FALSE	0.26262	2	592.833	TRUE	_MELVEVLK[CML]R[Arg10]_	237974	248.413	0.9345	TRUE	5.79485e-24
200714_SdS_PRM_Liver_Perf_O_vs_Y	Young	2020-07-12 14:21:11	NA	200712_SdS_PRM_Perf_Liver_Y6.raw	6	Echs1	1	Enoyl-CoA hydratase, mitochondrial	Q8BH95	Q8BH95	0.137396	FALSE	0.128315	3	527.256	FALSE	_AFAAGADIK[CML]EMQNR_	181.199	1.75872	0.179522	FALSE	0.240604
200714_SdS_PRM_Liver_Perf_O_vs_Y	Young	2020-07-12 14:21:11	NA	200712_SdS_PRM_Perf_Liver_Y6.raw	6	Echs1	1	Enoyl-CoA hydratase, mitochondrial	Q8BH95	Q8BH95	0.137396	FALSE	0.128315	3	530.592	TRUE	_AFAAGADIK[CML]EMQNR[Arg10]_	87348	249.427	0.887229	TRUE	1.51978e-21
200714_SdS_PRM_Liver_Perf_O_vs_Y	Young	2020-07-12 14:21:11	NA	200712_SdS_PRM_Perf_Liver_Y6.raw	6	Hadha	1	Trifunctional enzyme subunit alpha, mitochondrial	Q8BMS1	Q8BMS1	0.0937769	FALSE	0.25577	3	523.275	FALSE	_FVDLYGAQK[CML]VVDR_	1810.28	2.31285	0.138821	FALSE	0.345449
200714_SdS_PRM_Liver_Perf_O_vs_Y	Young	2020-07-12 14:21:11	NA	200712_SdS_PRM_Perf_Liver_Y6.raw	6	Hadha	1	Trifunctional enzyme subunit alpha, mitochondrial	Q8BMS1	Q8BMS1	0.0937769	FALSE	0.25577	3	526.612	TRUE	_FVDLYGAQK[CML]VVDR[Arg10]_	362509	207.912	0.935936	TRUE	4.91475e-24
200714_SdS_PRM_Liver_Perf_O_vs_Y	Young	2020-07-12 14:21:11	NA	200712_SdS_PRM_Perf_Liver_Y6.raw	6	Atp5c1	1	ATP synthase subunit gamma, mitochondrial	Q91VR2	Q91VR2	0.158084	FALSE	0.0969541	3	598.632	FALSE	_THSDQFLVSFK[CML]DVGR_	2678.79	5.43757	0.24631	FALSE	0.0803995
200714_SdS_PRM_Liver_Perf_O_vs_Y	Young	2020-07-12 14:21:11	NA	200712_SdS_PRM_Perf_Liver_Y6.raw	6	Atp5c1	1	ATP synthase subunit gamma, mitochondrial	Q91VR2	Q91VR2	0.158084	FALSE	0.0969541	3	601.968	TRUE	_THSDQFLVSFK[CML]DVGR[Arg10]_	147793	100.617	0.955992	TRUE	6.16856e-25
200714_SdS_PRM_Liver_Perf_O_vs_Y	Young	2020-07-12 14:21:11	NA	200712_SdS_PRM_Perf_Liver_Y6.raw	6	Atp5f1	1	ATP synthase F(0) complex subunit B1, mitochondrial	Q9CQQ7	Q9CQQ7	0.122111	FALSE	0.164343	2	1058.04	FALSE	_QIQDAIDMEK[CML]AQQALVQK_	3.53207	0.0022545	0.193796	FALSE	0.201195
200714_SdS_PRM_Liver_Perf_O_vs_Y	Young	2020-07-12 14:21:11	NA	200712_SdS_PRM_Perf_Liver_Y6.raw	6	Atp5f1	1	ATP synthase F(0) complex subunit B1, mitochondrial	Q9CQQ7	Q9CQQ7	0.122111	FALSE	0.164343	2	1062.05	TRUE	_QIQDAIDMEK[CML]AQQALVQK[Lys8-pepCterm]_	42184.3	31.624	0.856187	TRUE	6.01342e-20
200714_SdS_PRM_Liver_Perf_O_vs_Y	Young	2020-07-12 14:21:11	NA	200712_SdS_PRM_Perf_Liver_Y6.raw	6	Atp5o	1	ATP synthase subunit O, mitochondrial	Q9DB20	Q9DB20	0.130005	FALSE	0.142702	3	477.617	FALSE	_VSLAVLNPYIK[CML]R_	30.4717	2.02259	0.361137	TRUE	0.00259815
200714_SdS_PRM_Liver_Perf_O_vs_Y	Young	2020-07-12 14:21:11	NA	200712_SdS_PRM_Perf_Liver_Y6.raw	6	Atp5o	1	ATP synthase subunit O, mitochondrial	Q9DB20	Q9DB20	0.130005	FALSE	0.142702	3	480.953	TRUE	_VSLAVLNPYIK[CML]R[Arg10]_	374564	701.238	0.949511	TRUE	1.12217e-24
200714_SdS_PRM_Liver_Perf_O_vs_Y	Young	2020-07-12 14:21:11	NA	200712_SdS_PRM_Perf_Liver_Y6.raw	6	Ehhadh	2	Peroxisomal bifunctional enzyme	Q9DBM2	Q9DBM2	0.141624	FALSE	0.119843	2	757.422	FALSE	_FAQTVIGK[CML]PIEPR_	13.0781	0.128464	0.120774	FALSE	0.388986
200714_SdS_PRM_Liver_Perf_O_vs_Y	Young	2020-07-12 14:21:11	NA	200712_SdS_PRM_Perf_Liver_Y6.raw	6	Ehhadh	2	Peroxisomal bifunctional enzyme	Q9DBM2	Q9DBM2	0.141624	FALSE	0.119843	2	762.427	TRUE	_FAQTVIGK[CML]PIEPR[Arg10]_	1055551	254.339	0.965319	TRUE	3.09714e-25
200714_SdS_PRM_Liver_Perf_O_vs_Y	Young	2020-07-12 14:21:11	NA	200712_SdS_PRM_Perf_Liver_Y6.raw	6	Ehhadh	2	Peroxisomal bifunctional enzyme	Q9DBM2	Q9DBM2	0.183286	FALSE	0.0367192	3	505.284	FALSE	_FAQTVIGK[CML]PIEPR_	3865.63	14.3196	0.0578295	FALSE	0.455465
200714_SdS_PRM_Liver_Perf_O_vs_Y	Young	2020-07-12 14:21:11	NA	200712_SdS_PRM_Perf_Liver_Y6.raw	6	Ehhadh	2	Peroxisomal bifunctional enzyme	Q9DBM2	Q9DBM2	0.183286	FALSE	0.0367192	3	508.62	TRUE	_FAQTVIGK[CML]PIEPR[Arg10]_	1063888	148.981	0.942039	TRUE	2.50462e-24
200714_SdS_PRM_Liver_Perf_O_vs_Y	Young	2020-07-13 03:50:55	NA	200712_SdS_PRM_Perf_Liver_Y7.raw	7	Hba	1	Hemoglobin subunit alpha	P01942	P01942	0.140953	FALSE	0.120587	3	543.966	FALSE	_FLASVSTVLTSK[CML]YR_	406.594	7.85248	0.171722	FALSE	0.263475
200714_SdS_PRM_Liver_Perf_O_vs_Y	Young	2020-07-13 03:50:55	NA	200712_SdS_PRM_Perf_Liver_Y7.raw	7	Hba	1	Hemoglobin subunit alpha	P01942	P01942	0.140953	FALSE	0.120587	3	547.302	TRUE	_FLASVSTVLTSK[CML]YR[Arg10]_	69998.2	81.7377	0.9162	TRUE	4.73153e-23
200714_SdS_PRM_Liver_Perf_O_vs_Y	Young	2020-07-13 03:50:55	NA	200712_SdS_PRM_Perf_Liver_Y7.raw	7	Cat	1	Catalase	P24270	P24270	0.1197	FALSE	0.168527	2	574.819	FALSE	_DAQLFIQK[CML]K_	4299.08	51.3855	0.0275424	FALSE	0.464827
200714_SdS_PRM_Liver_Perf_O_vs_Y	Young	2020-07-13 03:50:55	NA	200712_SdS_PRM_Perf_Liver_Y7.raw	7	Cat	1	Catalase	P24270	P24270	0.1197	FALSE	0.168527	2	578.826	TRUE	_DAQLFIQK[CML]K[Lys8-pepCterm]_	262633	437.914	0.940422	TRUE	2.96929e-24
200714_SdS_PRM_Liver_Perf_O_vs_Y	Young	2020-07-13 03:50:55	NA	200712_SdS_PRM_Perf_Liver_Y7.raw	7	Acsl1	2	Long-chain-fatty-acid--CoA ligase 1	P41216	P41216	0.149339	FALSE	0.116078	3	431.57	FALSE	_IFGQANTSLK[CML]R_	502.963	4.68869	0.110169	FALSE	0.408689
200714_SdS_PRM_Liver_Perf_O_vs_Y	Young	2020-07-13 03:50:55	NA	200712_SdS_PRM_Perf_Liver_Y7.raw	7	Acsl1	2	Long-chain-fatty-acid--CoA ligase 1	P41216	P41216	0.149339	FALSE	0.116078	3	434.906	TRUE	_IFGQANTSLK[CML]R[Arg10]_	206145	376.621	0.928336	TRUE	1.1562e-23
200714_SdS_PRM_Liver_Perf_O_vs_Y	Young	2020-07-13 03:50:55	NA	200712_SdS_PRM_Perf_Liver_Y7.raw	7	Acsl1	2	Long-chain-fatty-acid--CoA ligase 1	P41216	P41216	0.184403	FALSE	0.0351024	2	646.852	FALSE	_IFGQANTSLK[CML]R_	1040.96	2.69952	0.140088	FALSE	0.3426
200714_SdS_PRM_Liver_Perf_O_vs_Y	Young	2020-07-13 03:50:55	NA	200712_SdS_PRM_Perf_Liver_Y7.raw	7	Acsl1	2	Long-chain-fatty-acid--CoA ligase 1	P41216	P41216	0.184403	FALSE	0.0351024	2	651.856	TRUE	_IFGQANTSLK[CML]R[Arg10]_	294259	552.256	0.964662	TRUE	3.23641e-25
200714_SdS_PRM_Liver_Perf_O_vs_Y	Young	2020-07-13 03:50:55	NA	200712_SdS_PRM_Perf_Liver_Y7.raw	7	Anxa5	1	Annexin A5	P48036	P48036	0.147538	FALSE	0.117498	2	745.883	FALSE	_DLVDDLK[CML]SELTGK_	1258.25	6.13057	0.315167	FALSE	0.012979
200714_SdS_PRM_Liver_Perf_O_vs_Y	Young	2020-07-13 03:50:55	NA	200712_SdS_PRM_Perf_Liver_Y7.raw	7	Anxa5	1	Annexin A5	P48036	P48036	0.147538	FALSE	0.117498	2	749.89	TRUE	_DLVDDLK[CML]SELTGK[Lys8-pepCterm]_	40203.4	220.276	0.928311	TRUE	1.1562e-23
200714_SdS_PRM_Liver_Perf_O_vs_Y	Young	2020-07-13 03:50:55	NA	200712_SdS_PRM_Perf_Liver_Y7.raw	7	Slc25a4	1	ADP/ATP translocase 1	P48962	P48962	0.13456	FALSE	0.135213	3	456.898	FALSE	_IAK[CML]DEGANAFFK_	18.9736	0.00143881	0.0933476	FALSE	0.431145
200714_SdS_PRM_Liver_Perf_O_vs_Y	Young	2020-07-13 03:50:55	NA	200712_SdS_PRM_Perf_Liver_Y7.raw	7	Slc25a4	1	ADP/ATP translocase 1	P48962	P48962	0.13456	FALSE	0.135213	3	459.569	TRUE	_IAK[CML]DEGANAFFK[Lys8-pepCterm]_	74662.5	124.839	0.933371	TRUE	6.51793e-24
200714_SdS_PRM_Liver_Perf_O_vs_Y	Young	2020-07-13 03:50:55	NA	200712_SdS_PRM_Perf_Liver_Y7.raw	7	Atp5b	1	ATP synthase subunit beta, mitochondrial	P56480	P56480	0.1155	FALSE	0.179901	2	625.343	FALSE	_GVQK[CML]ILQDYK_	330.022	0.576253	0.0244386	FALSE	0.464827
200714_SdS_PRM_Liver_Perf_O_vs_Y	Young	2020-07-13 03:50:55	NA	200712_SdS_PRM_Perf_Liver_Y7.raw	7	Atp5b	1	ATP synthase subunit beta, mitochondrial	P56480	P56480	0.1155	FALSE	0.179901	2	629.35	TRUE	_GVQK[CML]ILQDYK[Lys8-pepCterm]_	116391	220.508	0.831394	TRUE	1.01065e-18
200714_SdS_PRM_Liver_Perf_O_vs_Y	Young	2020-07-13 03:50:55	NA	200712_SdS_PRM_Perf_Liver_Y7.raw	7	Hist1h4a	1	Histone H4	P62806	P62806	0.221203	TRUE	4.6515e-06	3	508.941	FALSE	_TVTAMDVVYALK[CML]R_	2141.02	57.7432	0.81818	TRUE	4.44776e-18
200714_SdS_PRM_Liver_Perf_O_vs_Y	Young	2020-07-13 03:50:55	NA	200712_SdS_PRM_Perf_Liver_Y7.raw	7	Hist1h4a	1	Histone H4	P62806	P62806	0.221203	TRUE	4.6515e-06	3	512.277	TRUE	_TVTAMDVVYALK[CML]R[Arg10]_	83491	418.675	0.960742	TRUE	4.23507e-25
200714_SdS_PRM_Liver_Perf_O_vs_Y	Young	2020-07-13 03:50:55	NA	200712_SdS_PRM_Perf_Liver_Y7.raw	7	Atp5a1	2	ATP synthase subunit alpha, mitochondrial	Q03265	Q03265	0.115023	FALSE	0.18131	2	884.976	FALSE	_VVDALGNAIDGK[CML]GPIGSK_	56.7097	2.07531	0.0768839	FALSE	0.442375
200714_SdS_PRM_Liver_Perf_O_vs_Y	Young	2020-07-13 03:50:55	NA	200712_SdS_PRM_Perf_Liver_Y7.raw	7	Atp5a1	2	ATP synthase subunit alpha, mitochondrial	Q03265	Q03265	0.115023	FALSE	0.18131	2	888.983	TRUE	_VVDALGNAIDGK[CML]GPIGSK[Lys8-pepCterm]_	83447.1	168.64	0.977021	TRUE	1.68171e-25
200714_SdS_PRM_Liver_Perf_O_vs_Y	Young	2020-07-13 03:50:55	NA	200712_SdS_PRM_Perf_Liver_Y7.raw	7	Atp5a1	2	ATP synthase subunit alpha, mitochondrial	Q03265	Q03265	0.121952	FALSE	0.164343	3	590.32	FALSE	_VVDALGNAIDGK[CML]GPIGSK_	68.9544	0.435398	0.0936895	FALSE	0.431145
200714_SdS_PRM_Liver_Perf_O_vs_Y	Young	2020-07-13 03:50:55	NA	200712_SdS_PRM_Perf_Liver_Y7.raw	7	Atp5a1	2	ATP synthase subunit alpha, mitochondrial	Q03265	Q03265	0.121952	FALSE	0.164343	3	592.991	TRUE	_VVDALGNAIDGK[CML]GPIGSK[Lys8-pepCterm]_	262762	218.843	0.965646	TRUE	3.05535e-25
200714_SdS_PRM_Liver_Perf_O_vs_Y	Young	2020-07-13 03:50:55	NA	200712_SdS_PRM_Perf_Liver_Y7.raw	7	Usmg5	1	Up-regulated during skeletal muscle growth protein 5	Q78IK2	Q78IK2	0.126727	FALSE	0.151113	2	871.423	FALSE	_AGAESDGQFQFTGIK[CML]K_	3.59993	0.000699403	0.112805	FALSE	0.402762
200714_SdS_PRM_Liver_Perf_O_vs_Y	Young	2020-07-13 03:50:55	NA	200712_SdS_PRM_Perf_Liver_Y7.raw	7	Usmg5	1	Up-regulated during skeletal muscle growth protein 5	Q78IK2	Q78IK2	0.126727	FALSE	0.151113	2	875.43	TRUE	_AGAESDGQFQFTGIK[CML]K[Lys8-pepCterm]_	4501.98	6.16749	0.719679	TRUE	1.09887e-13
200714_SdS_PRM_Liver_Perf_O_vs_Y	Young	2020-07-13 03:50:55	NA	200712_SdS_PRM_Perf_Liver_Y7.raw	7	Ndufa12	1	NADH dehydrogenase [ubiquinone] 1 alpha subcomplex subunit 12	Q7TMF3	Q7TMF3	0.150755	FALSE	0.114096	2	587.829	FALSE	_MELVEVLK[CML]R_	13.1893	0.749674	0.075784	FALSE	0.442413
200714_SdS_PRM_Liver_Perf_O_vs_Y	Young	2020-07-13 03:50:55	NA	200712_SdS_PRM_Perf_Liver_Y7.raw	7	Ndufa12	1	NADH dehydrogenase [ubiquinone] 1 alpha subcomplex subunit 12	Q7TMF3	Q7TMF3	0.150755	FALSE	0.114096	2	592.833	TRUE	_MELVEVLK[CML]R[Arg10]_	113317	262.83	0.9461	TRUE	1.62794e-24
200714_SdS_PRM_Liver_Perf_O_vs_Y	Young	2020-07-13 03:50:55	NA	200712_SdS_PRM_Perf_Liver_Y7.raw	7	Echs1	1	Enoyl-CoA hydratase, mitochondrial	Q8BH95	Q8BH95	0.137482	FALSE	0.128315	3	527.256	FALSE	_AFAAGADIK[CML]EMQNR_	464.678	1.90453	0.0966587	FALSE	0.427854
200714_SdS_PRM_Liver_Perf_O_vs_Y	Young	2020-07-13 03:50:55	NA	200712_SdS_PRM_Perf_Liver_Y7.raw	7	Echs1	1	Enoyl-CoA hydratase, mitochondrial	Q8BH95	Q8BH95	0.137482	FALSE	0.128315	3	530.592	TRUE	_AFAAGADIK[CML]EMQNR[Arg10]_	57532.2	542.712	0.933826	TRUE	6.18839e-24
200714_SdS_PRM_Liver_Perf_O_vs_Y	Young	2020-07-13 03:50:55	NA	200712_SdS_PRM_Perf_Liver_Y7.raw	7	Hadha	1	Trifunctional enzyme subunit alpha, mitochondrial	Q8BMS1	Q8BMS1	0.0986126	FALSE	0.234933	3	523.275	FALSE	_FVDLYGAQK[CML]VVDR_	244.08	0.303211	-0.0331825	FALSE	0.477694
200714_SdS_PRM_Liver_Perf_O_vs_Y	Young	2020-07-13 03:50:55	NA	200712_SdS_PRM_Perf_Liver_Y7.raw	7	Hadha	1	Trifunctional enzyme subunit alpha, mitochondrial	Q8BMS1	Q8BMS1	0.0986126	FALSE	0.234933	3	526.612	TRUE	_FVDLYGAQK[CML]VVDR[Arg10]_	222544	506.863	0.941881	TRUE	2.5354e-24
200714_SdS_PRM_Liver_Perf_O_vs_Y	Young	2020-07-13 03:50:55	NA	200712_SdS_PRM_Perf_Liver_Y7.raw	7	Atp5c1	1	ATP synthase subunit gamma, mitochondrial	Q91VR2	Q91VR2	0.0895936	FALSE	0.268886	3	598.632	FALSE	_THSDQFLVSFK[CML]DVGR_	1498.2	5.12069	0.07582	FALSE	0.442413
200714_SdS_PRM_Liver_Perf_O_vs_Y	Young	2020-07-13 03:50:55	NA	200712_SdS_PRM_Perf_Liver_Y7.raw	7	Atp5c1	1	ATP synthase subunit gamma, mitochondrial	Q91VR2	Q91VR2	0.0895936	FALSE	0.268886	3	601.968	TRUE	_THSDQFLVSFK[CML]DVGR[Arg10]_	57594.9	88.8325	0.960632	TRUE	4.23507e-25
200714_SdS_PRM_Liver_Perf_O_vs_Y	Young	2020-07-13 03:50:55	NA	200712_SdS_PRM_Perf_Liver_Y7.raw	7	Atp5f1	1	ATP synthase F(0) complex subunit B1, mitochondrial	Q9CQQ7	Q9CQQ7	0.130933	FALSE	0.138956	2	1058.04	FALSE	_QIQDAIDMEK[CML]AQQALVQK_	14.7951	0.00327438	0.211625	FALSE	0.154496
200714_SdS_PRM_Liver_Perf_O_vs_Y	Young	2020-07-13 03:50:55	NA	200712_SdS_PRM_Perf_Liver_Y7.raw	7	Atp5f1	1	ATP synthase F(0) complex subunit B1, mitochondrial	Q9CQQ7	Q9CQQ7	0.130933	FALSE	0.138956	2	1062.05	TRUE	_QIQDAIDMEK[CML]AQQALVQK[Lys8-pepCterm]_	17129.9	9.26358	0.851903	TRUE	9.86745e-20
200714_SdS_PRM_Liver_Perf_O_vs_Y	Young	2020-07-13 03:50:55	NA	200712_SdS_PRM_Perf_Liver_Y7.raw	7	Atp5o	1	ATP synthase subunit O, mitochondrial	Q9DB20	Q9DB20	0.119563	FALSE	0.168527	3	477.617	FALSE	_VSLAVLNPYIK[CML]R_	1.57907	0.000534815	0.167915	FALSE	0.273814
200714_SdS_PRM_Liver_Perf_O_vs_Y	Young	2020-07-13 03:50:55	NA	200712_SdS_PRM_Perf_Liver_Y7.raw	7	Atp5o	1	ATP synthase subunit O, mitochondrial	Q9DB20	Q9DB20	0.119563	FALSE	0.168527	3	480.953	TRUE	_VSLAVLNPYIK[CML]R[Arg10]_	166166	581.504	0.95336	TRUE	7.6837e-25
200714_SdS_PRM_Liver_Perf_O_vs_Y	Young	2020-07-13 03:50:55	NA	200712_SdS_PRM_Perf_Liver_Y7.raw	7	Ehhadh	2	Peroxisomal bifunctional enzyme	Q9DBM2	Q9DBM2	0.14583	FALSE	0.117498	2	757.422	FALSE	_FAQTVIGK[CML]PIEPR_	16.4957	0.00211089	0.161272	FALSE	0.289863
200714_SdS_PRM_Liver_Perf_O_vs_Y	Young	2020-07-13 03:50:55	NA	200712_SdS_PRM_Perf_Liver_Y7.raw	7	Ehhadh	2	Peroxisomal bifunctional enzyme	Q9DBM2	Q9DBM2	0.14583	FALSE	0.117498	2	762.427	TRUE	_FAQTVIGK[CML]PIEPR[Arg10]_	941060	515.035	0.972491	TRUE	1.95354e-25
200714_SdS_PRM_Liver_Perf_O_vs_Y	Young	2020-07-13 03:50:55	NA	200712_SdS_PRM_Perf_Liver_Y7.raw	7	Ehhadh	2	Peroxisomal bifunctional enzyme	Q9DBM2	Q9DBM2	0.1422	FALSE	0.118651	3	505.284	FALSE	_FAQTVIGK[CML]PIEPR_	2053.49	6.78046	0.0971999	FALSE	0.427854
200714_SdS_PRM_Liver_Perf_O_vs_Y	Young	2020-07-13 03:50:55	NA	200712_SdS_PRM_Perf_Liver_Y7.raw	7	Ehhadh	2	Peroxisomal bifunctional enzyme	Q9DBM2	Q9DBM2	0.1422	FALSE	0.118651	3	508.62	TRUE	_FAQTVIGK[CML]PIEPR[Arg10]_	686808	274.874	0.970252	TRUE	2.3227e-25
200714_SdS_PRM_Liver_Perf_O_vs_Y	Young	2020-07-13 00:28:36	NA	200712_SdS_PRM_Perf_Liver_Y8.raw	8	Hba	1	Hemoglobin subunit alpha	P01942	P01942	0.143656	FALSE	0.117498	3	543.966	FALSE	_FLASVSTVLTSK[CML]YR_	57.8971	0.67339	0.0146529	FALSE	0.465484
200714_SdS_PRM_Liver_Perf_O_vs_Y	Young	2020-07-13 00:28:36	NA	200712_SdS_PRM_Perf_Liver_Y8.raw	8	Hba	1	Hemoglobin subunit alpha	P01942	P01942	0.143656	FALSE	0.117498	3	547.302	TRUE	_FLASVSTVLTSK[CML]YR[Arg10]_	45270	63.216	0.957977	TRUE	5.31909e-25
200714_SdS_PRM_Liver_Perf_O_vs_Y	Young	2020-07-13 00:28:36	NA	200712_SdS_PRM_Perf_Liver_Y8.raw	8	Cat	1	Catalase	P24270	P24270	0.117003	FALSE	0.176212	2	574.819	FALSE	_DAQLFIQK[CML]K_	2318.56	19.265	-0.0167272	FALSE	0.475049
200714_SdS_PRM_Liver_Perf_O_vs_Y	Young	2020-07-13 00:28:36	NA	200712_SdS_PRM_Perf_Liver_Y8.raw	8	Cat	1	Catalase	P24270	P24270	0.117003	FALSE	0.176212	2	578.826	TRUE	_DAQLFIQK[CML]K[Lys8-pepCterm]_	131083	289.484	0.891618	TRUE	9.03651e-22
200714_SdS_PRM_Liver_Perf_O_vs_Y	Young	2020-07-13 00:28:36	NA	200712_SdS_PRM_Perf_Liver_Y8.raw	8	Acsl1	2	Long-chain-fatty-acid--CoA ligase 1	P41216	P41216	0.173908	FALSE	0.0603745	3	431.57	FALSE	_IFGQANTSLK[CML]R_	597.203	3.40289	0.10212	FALSE	0.422194
200714_SdS_PRM_Liver_Perf_O_vs_Y	Young	2020-07-13 00:28:36	NA	200712_SdS_PRM_Perf_Liver_Y8.raw	8	Acsl1	2	Long-chain-fatty-acid--CoA ligase 1	P41216	P41216	0.173908	FALSE	0.0603745	3	434.906	TRUE	_IFGQANTSLK[CML]R[Arg10]_	141731	577.965	0.962432	TRUE	3.67457e-25
200714_SdS_PRM_Liver_Perf_O_vs_Y	Young	2020-07-13 00:28:36	NA	200712_SdS_PRM_Perf_Liver_Y8.raw	8	Acsl1	2	Long-chain-fatty-acid--CoA ligase 1	P41216	P41216	0.134698	FALSE	0.135213	2	646.852	FALSE	_IFGQANTSLK[CML]R_	2774.66	4.18936	0.144452	FALSE	0.333077
200714_SdS_PRM_Liver_Perf_O_vs_Y	Young	2020-07-13 00:28:36	NA	200712_SdS_PRM_Perf_Liver_Y8.raw	8	Acsl1	2	Long-chain-fatty-acid--CoA ligase 1	P41216	P41216	0.134698	FALSE	0.135213	2	651.856	TRUE	_IFGQANTSLK[CML]R[Arg10]_	196713	1501.91	0.901716	TRUE	2.66599e-22
200714_SdS_PRM_Liver_Perf_O_vs_Y	Young	2020-07-13 00:28:36	NA	200712_SdS_PRM_Perf_Liver_Y8.raw	8	Anxa5	1	Annexin A5	P48036	P48036	0.0985023	FALSE	0.234933	2	745.883	FALSE	_DLVDDLK[CML]SELTGK_	1749.62	10.0138	0.0960642	FALSE	0.428567
200714_SdS_PRM_Liver_Perf_O_vs_Y	Young	2020-07-13 00:28:36	NA	200712_SdS_PRM_Perf_Liver_Y8.raw	8	Anxa5	1	Annexin A5	P48036	P48036	0.0985023	FALSE	0.234933	2	749.89	TRUE	_DLVDDLK[CML]SELTGK[Lys8-pepCterm]_	15586.3	178.696	0.854147	TRUE	7.62342e-20
200714_SdS_PRM_Liver_Perf_O_vs_Y	Young	2020-07-13 00:28:36	NA	200712_SdS_PRM_Perf_Liver_Y8.raw	8	Slc25a4	1	ADP/ATP translocase 1	P48962	P48962	0.105473	FALSE	0.208646	3	456.898	FALSE	_IAK[CML]DEGANAFFK_	1246.7	17.4431	0.0883794	FALSE	0.433408
200714_SdS_PRM_Liver_Perf_O_vs_Y	Young	2020-07-13 00:28:36	NA	200712_SdS_PRM_Perf_Liver_Y8.raw	8	Slc25a4	1	ADP/ATP translocase 1	P48962	P48962	0.105473	FALSE	0.208646	3	459.569	TRUE	_IAK[CML]DEGANAFFK[Lys8-pepCterm]_	70487.5	477.946	0.932763	TRUE	6.9794e-24
200714_SdS_PRM_Liver_Perf_O_vs_Y	Young	2020-07-13 00:28:36	NA	200712_SdS_PRM_Perf_Liver_Y8.raw	8	Atp5b	1	ATP synthase subunit beta, mitochondrial	P56480	P56480	0.163199	FALSE	0.087186	2	625.343	FALSE	_GVQK[CML]ILQDYK_	594.837	0.482662	0.118912	FALSE	0.393034
200714_SdS_PRM_Liver_Perf_O_vs_Y	Young	2020-07-13 00:28:36	NA	200712_SdS_PRM_Perf_Liver_Y8.raw	8	Atp5b	1	ATP synthase subunit beta, mitochondrial	P56480	P56480	0.163199	FALSE	0.087186	2	629.35	TRUE	_GVQK[CML]ILQDYK[Lys8-pepCterm]_	33784.1	21.8078	0.664501	TRUE	1.63869e-11
200714_SdS_PRM_Liver_Perf_O_vs_Y	Young	2020-07-13 00:28:36	NA	200712_SdS_PRM_Perf_Liver_Y8.raw	8	Hist1h4a	1	Histone H4	P62806	P62806	0.158714	FALSE	0.0969541	3	508.941	FALSE	_TVTAMDVVYALK[CML]R_	2092.44	49.8913	0.704951	TRUE	4.36634e-13
200714_SdS_PRM_Liver_Perf_O_vs_Y	Young	2020-07-13 00:28:36	NA	200712_SdS_PRM_Perf_Liver_Y8.raw	8	Hist1h4a	1	Histone H4	P62806	P62806	0.158714	FALSE	0.0969541	3	512.277	TRUE	_TVTAMDVVYALK[CML]R[Arg10]_	47057.7	561.242	0.926422	TRUE	1.43756e-23
200714_SdS_PRM_Liver_Perf_O_vs_Y	Young	2020-07-13 00:28:36	NA	200712_SdS_PRM_Perf_Liver_Y8.raw	8	Atp5a1	2	ATP synthase subunit alpha, mitochondrial	Q03265	Q03265	0.112695	FALSE	0.189286	2	884.976	FALSE	_VVDALGNAIDGK[CML]GPIGSK_	61.9007	2.84844	0.0212315	FALSE	0.464827
200714_SdS_PRM_Liver_Perf_O_vs_Y	Young	2020-07-13 00:28:36	NA	200712_SdS_PRM_Perf_Liver_Y8.raw	8	Atp5a1	2	ATP synthase subunit alpha, mitochondrial	Q03265	Q03265	0.112695	FALSE	0.189286	2	888.983	TRUE	_VVDALGNAIDGK[CML]GPIGSK[Lys8-pepCterm]_	45672.5	319.857	0.730353	TRUE	3.96492e-14
200714_SdS_PRM_Liver_Perf_O_vs_Y	Young	2020-07-13 00:28:36	NA	200712_SdS_PRM_Perf_Liver_Y8.raw	8	Atp5a1	2	ATP synthase subunit alpha, mitochondrial	Q03265	Q03265	0.121049	FALSE	0.164746	3	590.32	FALSE	_VVDALGNAIDGK[CML]GPIGSK_	46.6736	0.402654	0.0476067	FALSE	0.458871
200714_SdS_PRM_Liver_Perf_O_vs_Y	Young	2020-07-13 00:28:36	NA	200712_SdS_PRM_Perf_Liver_Y8.raw	8	Atp5a1	2	ATP synthase subunit alpha, mitochondrial	Q03265	Q03265	0.121049	FALSE	0.164746	3	592.991	TRUE	_VVDALGNAIDGK[CML]GPIGSK[Lys8-pepCterm]_	133789	268.277	0.898849	TRUE	3.76375e-22
200714_SdS_PRM_Liver_Perf_O_vs_Y	Young	2020-07-13 00:28:36	NA	200712_SdS_PRM_Perf_Liver_Y8.raw	8	Usmg5	1	Up-regulated during skeletal muscle growth protein 5	Q78IK2	Q78IK2	0.132799	FALSE	0.137647	2	871.423	FALSE	_AGAESDGQFQFTGIK[CML]K_	368.787	6.30926	0.179546	FALSE	0.240604
200714_SdS_PRM_Liver_Perf_O_vs_Y	Young	2020-07-13 00:28:36	NA	200712_SdS_PRM_Perf_Liver_Y8.raw	8	Usmg5	1	Up-regulated during skeletal muscle growth protein 5	Q78IK2	Q78IK2	0.132799	FALSE	0.137647	2	875.43	TRUE	_AGAESDGQFQFTGIK[CML]K[Lys8-pepCterm]_	39252.8	91.4253	0.909116	TRUE	1.10439e-22
200714_SdS_PRM_Liver_Perf_O_vs_Y	Young	2020-07-13 00:28:36	NA	200712_SdS_PRM_Perf_Liver_Y8.raw	8	Ndufa12	1	NADH dehydrogenase [ubiquinone] 1 alpha subcomplex subunit 12	Q7TMF3	Q7TMF3	0.112787	FALSE	0.189286	2	587.829	FALSE	_MELVEVLK[CML]R_	2.27278	0.000867553	0.195263	FALSE	0.197466
200714_SdS_PRM_Liver_Perf_O_vs_Y	Young	2020-07-13 00:28:36	NA	200712_SdS_PRM_Perf_Liver_Y8.raw	8	Ndufa12	1	NADH dehydrogenase [ubiquinone] 1 alpha subcomplex subunit 12	Q7TMF3	Q7TMF3	0.112787	FALSE	0.189286	2	592.833	TRUE	_MELVEVLK[CML]R[Arg10]_	60726.8	124.346	0.940996	TRUE	2.78825e-24
200714_SdS_PRM_Liver_Perf_O_vs_Y	Young	2020-07-13 00:28:36	NA	200712_SdS_PRM_Perf_Liver_Y8.raw	8	Echs1	1	Enoyl-CoA hydratase, mitochondrial	Q8BH95	Q8BH95	0.152905	FALSE	0.110364	3	527.256	FALSE	_AFAAGADIK[CML]EMQNR_	463.698	0.81566	0.0762423	FALSE	0.442413
200714_SdS_PRM_Liver_Perf_O_vs_Y	Young	2020-07-13 00:28:36	NA	200712_SdS_PRM_Perf_Liver_Y8.raw	8	Echs1	1	Enoyl-CoA hydratase, mitochondrial	Q8BH95	Q8BH95	0.152905	FALSE	0.110364	3	530.592	TRUE	_AFAAGADIK[CML]EMQNR[Arg10]_	28805.7	111.185	0.946291	TRUE	1.59507e-24
200714_SdS_PRM_Liver_Perf_O_vs_Y	Young	2020-07-13 00:28:36	NA	200712_SdS_PRM_Perf_Liver_Y8.raw	8	Hadha	1	Trifunctional enzyme subunit alpha, mitochondrial	Q8BMS1	Q8BMS1	0.148021	FALSE	0.117498	3	523.275	FALSE	_FVDLYGAQK[CML]VVDR_	677.694	1.41345	0.104027	FALSE	0.419272
200714_SdS_PRM_Liver_Perf_O_vs_Y	Young	2020-07-13 00:28:36	NA	200712_SdS_PRM_Perf_Liver_Y8.raw	8	Hadha	1	Trifunctional enzyme subunit alpha, mitochondrial	Q8BMS1	Q8BMS1	0.148021	FALSE	0.117498	3	526.612	TRUE	_FVDLYGAQK[CML]VVDR[Arg10]_	132739	502.527	0.947509	TRUE	1.38985e-24
200714_SdS_PRM_Liver_Perf_O_vs_Y	Young	2020-07-13 00:28:36	NA	200712_SdS_PRM_Perf_Liver_Y8.raw	8	Atp5c1	1	ATP synthase subunit gamma, mitochondrial	Q91VR2	Q91VR2	0.155641	FALSE	0.107698	3	598.632	FALSE	_THSDQFLVSFK[CML]DVGR_	2914.58	5.19545	0.180188	FALSE	0.239307
200714_SdS_PRM_Liver_Perf_O_vs_Y	Young	2020-07-13 00:28:36	NA	200712_SdS_PRM_Perf_Liver_Y8.raw	8	Atp5c1	1	ATP synthase subunit gamma, mitochondrial	Q91VR2	Q91VR2	0.155641	FALSE	0.107698	3	601.968	TRUE	_THSDQFLVSFK[CML]DVGR[Arg10]_	41152.3	61.4303	0.941076	TRUE	2.77087e-24
200714_SdS_PRM_Liver_Perf_O_vs_Y	Young	2020-07-13 00:28:36	NA	200712_SdS_PRM_Perf_Liver_Y8.raw	8	Atp5f1	1	ATP synthase F(0) complex subunit B1, mitochondrial	Q9CQQ7	Q9CQQ7	0.122517	FALSE	0.164343	2	1058.04	FALSE	_QIQDAIDMEK[CML]AQQALVQK_	6.43711	0.128507	0.128237	FALSE	0.375045
200714_SdS_PRM_Liver_Perf_O_vs_Y	Young	2020-07-13 00:28:36	NA	200712_SdS_PRM_Perf_Liver_Y8.raw	8	Atp5f1	1	ATP synthase F(0) complex subunit B1, mitochondrial	Q9CQQ7	Q9CQQ7	0.122517	FALSE	0.164343	2	1062.05	TRUE	_QIQDAIDMEK[CML]AQQALVQK[Lys8-pepCterm]_	12333.1	156.788	0.925145	TRUE	1.66776e-23
200714_SdS_PRM_Liver_Perf_O_vs_Y	Young	2020-07-13 00:28:36	NA	200712_SdS_PRM_Perf_Liver_Y8.raw	8	Atp5o	1	ATP synthase subunit O, mitochondrial	Q9DB20	Q9DB20	0.110391	FALSE	0.195312	3	477.617	FALSE	_VSLAVLNPYIK[CML]R_	1.25394	0.000195193	0.180948	FALSE	0.237705
200714_SdS_PRM_Liver_Perf_O_vs_Y	Young	2020-07-13 00:28:36	NA	200712_SdS_PRM_Perf_Liver_Y8.raw	8	Atp5o	1	ATP synthase subunit O, mitochondrial	Q9DB20	Q9DB20	0.110391	FALSE	0.195312	3	480.953	TRUE	_VSLAVLNPYIK[CML]R[Arg10]_	95393.6	601.544	0.954689	TRUE	6.75558e-25
200714_SdS_PRM_Liver_Perf_O_vs_Y	Young	2020-07-13 00:28:36	NA	200712_SdS_PRM_Perf_Liver_Y8.raw	8	Ehhadh	2	Peroxisomal bifunctional enzyme	Q9DBM2	Q9DBM2	0.185651	FALSE	0.0334891	2	757.422	FALSE	_FAQTVIGK[CML]PIEPR_	22.9575	0.128857	0.134812	FALSE	0.357345
200714_SdS_PRM_Liver_Perf_O_vs_Y	Young	2020-07-13 00:28:36	NA	200712_SdS_PRM_Perf_Liver_Y8.raw	8	Ehhadh	2	Peroxisomal bifunctional enzyme	Q9DBM2	Q9DBM2	0.185651	FALSE	0.0334891	2	762.427	TRUE	_FAQTVIGK[CML]PIEPR[Arg10]_	553593	373.108	0.952702	TRUE	8.09878e-25
200714_SdS_PRM_Liver_Perf_O_vs_Y	Young	2020-07-13 00:28:36	NA	200712_SdS_PRM_Perf_Liver_Y8.raw	8	Ehhadh	2	Peroxisomal bifunctional enzyme	Q9DBM2	Q9DBM2	0.141869	FALSE	0.119488	3	505.284	FALSE	_FAQTVIGK[CML]PIEPR_	4611.59	16.8757	0.0507402	FALSE	0.458871
200714_SdS_PRM_Liver_Perf_O_vs_Y	Young	2020-07-13 00:28:36	NA	200712_SdS_PRM_Perf_Liver_Y8.raw	8	Ehhadh	2	Peroxisomal bifunctional enzyme	Q9DBM2	Q9DBM2	0.141869	FALSE	0.119488	3	508.62	TRUE	_FAQTVIGK[CML]PIEPR[Arg10]_	313739	297.565	0.966765	TRUE	2.83549e-25
200714_SdS_PRM_Liver_Perf_O_vs_Y	Old	2020-07-12 18:51:05	NA	200712_SdS_PRM_Perf_Liver_O1.raw	1	Hba	1	Hemoglobin subunit alpha	P01942	P01942	0.155245	FALSE	0.107698	3	543.966	FALSE	_FLASVSTVLTSK[CML]YR_	221.388	3.53312	0.0455011	FALSE	0.458871
200714_SdS_PRM_Liver_Perf_O_vs_Y	Old	2020-07-12 18:51:05	NA	200712_SdS_PRM_Perf_Liver_O1.raw	1	Hba	1	Hemoglobin subunit alpha	P01942	P01942	0.155245	FALSE	0.107698	3	547.302	TRUE	_FLASVSTVLTSK[CML]YR[Arg10]_	157607	56.4632	0.96328	TRUE	3.37459e-25
200714_SdS_PRM_Liver_Perf_O_vs_Y	Old	2020-07-12 18:51:05	NA	200712_SdS_PRM_Perf_Liver_O1.raw	1	Cat	1	Catalase	P24270	P24270	0.105534	FALSE	0.208646	2	574.819	FALSE	_DAQLFIQK[CML]K_	5488.84	29.3886	0.038016	FALSE	0.46309
200714_SdS_PRM_Liver_Perf_O_vs_Y	Old	2020-07-12 18:51:05	NA	200712_SdS_PRM_Perf_Liver_O1.raw	1	Cat	1	Catalase	P24270	P24270	0.105534	FALSE	0.208646	2	578.826	TRUE	_DAQLFIQK[CML]K[Lys8-pepCterm]_	366627	459.556	0.96171	TRUE	3.90026e-25
200714_SdS_PRM_Liver_Perf_O_vs_Y	Old	2020-07-12 18:51:05	NA	200712_SdS_PRM_Perf_Liver_O1.raw	1	Acsl1	2	Long-chain-fatty-acid--CoA ligase 1	P41216	P41216	0.117584	FALSE	0.174677	3	431.57	FALSE	_IFGQANTSLK[CML]R_	1070.89	19.5463	0.0645513	FALSE	0.45277
200714_SdS_PRM_Liver_Perf_O_vs_Y	Old	2020-07-12 18:51:05	NA	200712_SdS_PRM_Perf_Liver_O1.raw	1	Acsl1	2	Long-chain-fatty-acid--CoA ligase 1	P41216	P41216	0.117584	FALSE	0.174677	3	434.906	TRUE	_IFGQANTSLK[CML]R[Arg10]_	342066	373.075	0.949371	TRUE	1.13728e-24
200714_SdS_PRM_Liver_Perf_O_vs_Y	Old	2020-07-12 18:51:05	NA	200712_SdS_PRM_Perf_Liver_O1.raw	1	Acsl1	2	Long-chain-fatty-acid--CoA ligase 1	P41216	P41216	0.154315	FALSE	0.108488	2	646.852	FALSE	_IFGQANTSLK[CML]R_	792.289	1.18162	0.0212848	FALSE	0.464827
200714_SdS_PRM_Liver_Perf_O_vs_Y	Old	2020-07-12 18:51:05	NA	200712_SdS_PRM_Perf_Liver_O1.raw	1	Acsl1	2	Long-chain-fatty-acid--CoA ligase 1	P41216	P41216	0.154315	FALSE	0.108488	2	651.856	TRUE	_IFGQANTSLK[CML]R[Arg10]_	448406	391.215	0.963307	TRUE	3.37459e-25
200714_SdS_PRM_Liver_Perf_O_vs_Y	Old	2020-07-12 18:51:05	NA	200712_SdS_PRM_Perf_Liver_O1.raw	1	Anxa5	1	Annexin A5	P48036	P48036	0.135763	FALSE	0.132187	2	745.883	FALSE	_DLVDDLK[CML]SELTGK_	1014.29	7.5197	0.146531	FALSE	0.327623
200714_SdS_PRM_Liver_Perf_O_vs_Y	Old	2020-07-12 18:51:05	NA	200712_SdS_PRM_Perf_Liver_O1.raw	1	Anxa5	1	Annexin A5	P48036	P48036	0.135763	FALSE	0.132187	2	749.89	TRUE	_DLVDDLK[CML]SELTGK[Lys8-pepCterm]_	58127.5	396.21	0.918959	TRUE	3.39592e-23
200714_SdS_PRM_Liver_Perf_O_vs_Y	Old	2020-07-12 18:51:05	NA	200712_SdS_PRM_Perf_Liver_O1.raw	1	Slc25a4	1	ADP/ATP translocase 1	P48962	P48962	0.095858	FALSE	0.247171	3	456.898	FALSE	_IAK[CML]DEGANAFFK_	101.424	0.000362402	0.0485834	FALSE	0.458871
200714_SdS_PRM_Liver_Perf_O_vs_Y	Old	2020-07-12 18:51:05	NA	200712_SdS_PRM_Perf_Liver_O1.raw	1	Slc25a4	1	ADP/ATP translocase 1	P48962	P48962	0.095858	FALSE	0.247171	3	459.569	TRUE	_IAK[CML]DEGANAFFK[Lys8-pepCterm]_	166693	1515.26	0.950693	TRUE	9.69191e-25
200714_SdS_PRM_Liver_Perf_O_vs_Y	Old	2020-07-12 18:51:05	NA	200712_SdS_PRM_Perf_Liver_O1.raw	1	Atp5b	1	ATP synthase subunit beta, mitochondrial	P56480	P56480	0.143413	FALSE	0.117498	2	625.343	FALSE	_GVQK[CML]ILQDYK_	344.048	0.424066	0.0251942	FALSE	0.464827
200714_SdS_PRM_Liver_Perf_O_vs_Y	Old	2020-07-12 18:51:05	NA	200712_SdS_PRM_Perf_Liver_O1.raw	1	Atp5b	1	ATP synthase subunit beta, mitochondrial	P56480	P56480	0.143413	FALSE	0.117498	2	629.35	TRUE	_GVQK[CML]ILQDYK[Lys8-pepCterm]_	129682	542.453	0.938386	TRUE	3.784e-24
200714_SdS_PRM_Liver_Perf_O_vs_Y	Old	2020-07-12 18:51:05	NA	200712_SdS_PRM_Perf_Liver_O1.raw	1	Hist1h4a	1	Histone H4	P62806	P62806	0.206536	TRUE	0.00297822	3	508.941	FALSE	_TVTAMDVVYALK[CML]R_	1978.49	30.6706	0.863394	TRUE	2.58422e-20
200714_SdS_PRM_Liver_Perf_O_vs_Y	Old	2020-07-12 18:51:05	NA	200712_SdS_PRM_Perf_Liver_O1.raw	1	Hist1h4a	1	Histone H4	P62806	P62806	0.206536	TRUE	0.00297822	3	512.277	TRUE	_TVTAMDVVYALK[CML]R[Arg10]_	164297	571.01	0.974968	TRUE	1.68171e-25		538074686969	25.01
200714_SdS_PRM_Liver_Perf_O_vs_Y	Old	2020-07-12 18:51:05	NA	200712_SdS_PRM_Perf_Liver_O1.raw	1	Atp5a1	2	ATP synthase subunit alpha, mitochondrial	Q03265	Q03265	0.118205	FALSE	0.173502	2	884.976	FALSE	_VVDALGNAIDGK[CML]GPIGSK_	2.19335	0.000770407	0.124323	FALSE	0.383018		528653237117	25.2
200714_SdS_PRM_Liver_Perf_O_vs_Y	Old	2020-07-12 18:51:05	NA	200712_SdS_PRM_Perf_Liver_O1.raw	1	Atp5a1	2	ATP synthase subunit alpha, mitochondrial	Q03265	Q03265	0.118205	FALSE	0.173502	2	888.983	TRUE	_VVDALGNAIDGK[CML]GPIGSK[Lys8-pepCterm]_	152737	527.043	0.972195	TRUE	1.95354e-25		536423291615	35.68
200714_SdS_PRM_Liver_Perf_O_vs_Y	Old	2020-07-12 18:51:05	NA	200712_SdS_PRM_Perf_Liver_O1.raw	1	Atp5a1	2	ATP synthase subunit alpha, mitochondrial	Q03265	Q03265	0.11553	FALSE	0.179901	3	590.32	FALSE	_VVDALGNAIDGK[CML]GPIGSK_	2.19441	0.00066452	0.0355226	FALSE	0.46309		467293849207	25.13
200714_SdS_PRM_Liver_Perf_O_vs_Y	Old	2020-07-12 18:51:05	NA	200712_SdS_PRM_Perf_Liver_O1.raw	1	Atp5a1	2	ATP synthase subunit alpha, mitochondrial	Q03265	Q03265	0.11553	FALSE	0.179901	3	592.991	TRUE	_VVDALGNAIDGK[CML]GPIGSK[Lys8-pepCterm]_	501728	363.658	0.980669	TRUE	1.64889e-25		540635012874	25.16
200714_SdS_PRM_Liver_Perf_O_vs_Y	Old	2020-07-12 18:51:05	NA	200712_SdS_PRM_Perf_Liver_O1.raw	1	Usmg5	1	Up-regulated during skeletal muscle growth protein 5	Q78IK2	Q78IK2	0.133673	FALSE	0.135213	2	871.423	FALSE	_AGAESDGQFQFTGIK[CML]K_	3.21614	0.00206764	0.0976995	FALSE	0.427854		555060855958	25.01
200714_SdS_PRM_Liver_Perf_O_vs_Y	Old	2020-07-12 18:51:05	NA	200712_SdS_PRM_Perf_Liver_O1.raw	1	Usmg5	1	Up-regulated during skeletal muscle growth protein 5	Q78IK2	Q78IK2	0.133673	FALSE	0.135213	2	875.43	TRUE	_AGAESDGQFQFTGIK[CML]K[Lys8-pepCterm]_	86023.4	69.0636	0.957275	TRUE	5.54162e-25		505912513747	25.64
200714_SdS_PRM_Liver_Perf_O_vs_Y	Old	2020-07-12 18:51:05	NA	200712_SdS_PRM_Perf_Liver_O1.raw	1	Ndufa12	1	NADH dehydrogenase [ubiquinone] 1 alpha subcomplex subunit 12	Q7TMF3	Q7TMF3	0.111602	FALSE	0.192256	2	587.829	FALSE	_MELVEVLK[CML]R_	1.56856	0.00212166	0.174628	FALSE	0.25572
200714_SdS_PRM_Liver_Perf_O_vs_Y	Old	2020-07-12 18:51:05	NA	200712_SdS_PRM_Perf_Liver_O1.raw	1	Ndufa12	1	NADH dehydrogenase [ubiquinone] 1 alpha subcomplex subunit 12	Q7TMF3	Q7TMF3	0.111602	FALSE	0.192256	2	592.833	TRUE	_MELVEVLK[CML]R[Arg10]_	235045	1069.38	0.977814	TRUE	1.68171e-25
200714_SdS_PRM_Liver_Perf_O_vs_Y	Old	2020-07-12 18:51:05	NA	200712_SdS_PRM_Perf_Liver_O1.raw	1	Echs1	1	Enoyl-CoA hydratase, mitochondrial	Q8BH95	Q8BH95	0.122259	FALSE	0.164343	3	527.256	FALSE	_AFAAGADIK[CML]EMQNR_	1104.49	7.84201	0.0576148	FALSE	0.455465
200714_SdS_PRM_Liver_Perf_O_vs_Y	Old	2020-07-12 18:51:05	NA	200712_SdS_PRM_Perf_Liver_O1.raw	1	Echs1	1	Enoyl-CoA hydratase, mitochondrial	Q8BH95	Q8BH95	0.122259	FALSE	0.164343	3	530.592	TRUE	_AFAAGADIK[CML]EMQNR[Arg10]_	96475.6	462.564	0.628887	TRUE	3.20236e-10
200714_SdS_PRM_Liver_Perf_O_vs_Y	Old	2020-07-12 18:51:05	NA	200712_SdS_PRM_Perf_Liver_O1.raw	1	Hadha	1	Trifunctional enzyme subunit alpha, mitochondrial	Q8BMS1	Q8BMS1	0.119783	FALSE	0.168527	3	523.275	FALSE	_FVDLYGAQK[CML]VVDR_	285.819	0.700839	0.0906146	FALSE	0.432539
200714_SdS_PRM_Liver_Perf_O_vs_Y	Old	2020-07-12 18:51:05	NA	200712_SdS_PRM_Perf_Liver_O1.raw	1	Hadha	1	Trifunctional enzyme subunit alpha, mitochondrial	Q8BMS1	Q8BMS1	0.119783	FALSE	0.168527	3	526.612	TRUE	_FVDLYGAQK[CML]VVDR[Arg10]_	452465	405.913	0.955229	TRUE	6.44624e-25
200714_SdS_PRM_Liver_Perf_O_vs_Y	Old	2020-07-12 18:51:05	NA	200712_SdS_PRM_Perf_Liver_O1.raw	1	Atp5c1	1	ATP synthase subunit gamma, mitochondrial	Q91VR2	Q91VR2	0.123373	FALSE	0.163267	3	598.632	FALSE	_THSDQFLVSFK[CML]DVGR_	675.05	6.99084	0.115414	FALSE	0.397775
200714_SdS_PRM_Liver_Perf_O_vs_Y	Old	2020-07-12 18:51:05	NA	200712_SdS_PRM_Perf_Liver_O1.raw	1	Atp5c1	1	ATP synthase subunit gamma, mitochondrial	Q91VR2	Q91VR2	0.123373	FALSE	0.163267	3	601.968	TRUE	_THSDQFLVSFK[CML]DVGR[Arg10]_	160116	228.301	0.975427	TRUE	1.68171e-25
200714_SdS_PRM_Liver_Perf_O_vs_Y	Old	2020-07-12 18:51:05	NA	200712_SdS_PRM_Perf_Liver_O1.raw	1	Atp5f1	1	ATP synthase F(0) complex subunit B1, mitochondrial	Q9CQQ7	Q9CQQ7	0.141158	FALSE	0.120587	2	1058.04	FALSE	_QIQDAIDMEK[CML]AQQALVQK_	3.35691	0.00513589	0.233524	FALSE	0.104701
200714_SdS_PRM_Liver_Perf_O_vs_Y	Old	2020-07-12 18:51:05	NA	200712_SdS_PRM_Perf_Liver_O1.raw	1	Atp5f1	1	ATP synthase F(0) complex subunit B1, mitochondrial	Q9CQQ7	Q9CQQ7	0.141158	FALSE	0.120587	2	1062.05	TRUE	_QIQDAIDMEK[CML]AQQALVQK[Lys8-pepCterm]_	3935.81	0.928663	0.725942	TRUE	6.05127e-14
200714_SdS_PRM_Liver_Perf_O_vs_Y	Old	2020-07-12 18:51:05	NA	200712_SdS_PRM_Perf_Liver_O1.raw	1	Atp5o	1	ATP synthase subunit O, mitochondrial	Q9DB20	Q9DB20	0.122098	FALSE	0.164343	3	477.617	FALSE	_VSLAVLNPYIK[CML]R_	1.47717	0.000177716	0.10748	FALSE	0.413124
200714_SdS_PRM_Liver_Perf_O_vs_Y	Old	2020-07-12 18:51:05	NA	200712_SdS_PRM_Perf_Liver_O1.raw	1	Atp5o	1	ATP synthase subunit O, mitochondrial	Q9DB20	Q9DB20	0.122098	FALSE	0.164343	3	480.953	TRUE	_VSLAVLNPYIK[CML]R[Arg10]_	343543	451.17	0.963457	TRUE	3.37459e-25
200714_SdS_PRM_Liver_Perf_O_vs_Y	Old	2020-07-12 18:51:05	NA	200712_SdS_PRM_Perf_Liver_O1.raw	1	Ehhadh	2	Peroxisomal bifunctional enzyme	Q9DBM2	Q9DBM2	0.120448	FALSE	0.166132	2	757.422	FALSE	_FAQTVIGK[CML]PIEPR_	26.4764	0.00139204	0.0820892	FALSE	0.439175
200714_SdS_PRM_Liver_Perf_O_vs_Y	Old	2020-07-12 18:51:05	NA	200712_SdS_PRM_Perf_Liver_O1.raw	1	Ehhadh	2	Peroxisomal bifunctional enzyme	Q9DBM2	Q9DBM2	0.120448	FALSE	0.166132	2	762.427	TRUE	_FAQTVIGK[CML]PIEPR[Arg10]_	1.11523e+06	85.2705	0.946641	TRUE	1.53022e-24
200714_SdS_PRM_Liver_Perf_O_vs_Y	Old	2020-07-12 18:51:05	NA	200712_SdS_PRM_Perf_Liver_O1.raw	1	Ehhadh	2	Peroxisomal bifunctional enzyme	Q9DBM2	Q9DBM2	0.150609	FALSE	0.114096	3	505.284	FALSE	_FAQTVIGK[CML]PIEPR_	1281.74	20.6143	0.0277904	FALSE	0.464827
200714_SdS_PRM_Liver_Perf_O_vs_Y	Old	2020-07-12 18:51:05	NA	200712_SdS_PRM_Perf_Liver_O1.raw	1	Ehhadh	2	Peroxisomal bifunctional enzyme	Q9DBM2	Q9DBM2	0.150609	FALSE	0.114096	3	508.62	TRUE	_FAQTVIGK[CML]PIEPR[Arg10]_	732245	551.568	0.944961	TRUE	1.80562e-24
200714_SdS_PRM_Liver_Perf_O_vs_Y	Old	2020-07-12 22:13:18	NA	200712_SdS_PRM_Perf_Liver_O2.raw	2	Hba	1	Hemoglobin subunit alpha	P01942	P01942	0.167555	FALSE	0.0762406	3	543.966	FALSE	_FLASVSTVLTSK[CML]YR_	72.4691	2.11837	0.0578161	FALSE	0.455465
200714_SdS_PRM_Liver_Perf_O_vs_Y	Old	2020-07-12 22:13:18	NA	200712_SdS_PRM_Perf_Liver_O2.raw	2	Hba	1	Hemoglobin subunit alpha	P01942	P01942	0.167555	FALSE	0.0762406	3	547.302	TRUE	_FLASVSTVLTSK[CML]YR[Arg10]_	98716.3	63.023	0.933326	TRUE	6.53311e-24
200714_SdS_PRM_Liver_Perf_O_vs_Y	Old	2020-07-12 22:13:18	NA	200712_SdS_PRM_Perf_Liver_O2.raw	2	Cat	1	Catalase	P24270	P24270	0.135871	FALSE	0.132187	2	574.819	FALSE	_DAQLFIQK[CML]K_	5138	50.7479	0.199833	FALSE	0.184876
200714_SdS_PRM_Liver_Perf_O_vs_Y	Old	2020-07-12 22:13:18	NA	200712_SdS_PRM_Perf_Liver_O2.raw	2	Cat	1	Catalase	P24270	P24270	0.135871	FALSE	0.132187	2	578.826	TRUE	_DAQLFIQK[CML]K[Lys8-pepCterm]_	155268	611.951	0.928175	TRUE	1.16907e-23
200714_SdS_PRM_Liver_Perf_O_vs_Y	Old	2020-07-12 22:13:18	NA	200712_SdS_PRM_Perf_Liver_O2.raw	2	Acsl1	2	Long-chain-fatty-acid--CoA ligase 1	P41216	P41216	0.112097	FALSE	0.190009	3	431.57	FALSE	_IFGQANTSLK[CML]R_	1503.58	12.5551	0.0973628	FALSE	0.427854
200714_SdS_PRM_Liver_Perf_O_vs_Y	Old	2020-07-12 22:13:18	NA	200712_SdS_PRM_Perf_Liver_O2.raw	2	Acsl1	2	Long-chain-fatty-acid--CoA ligase 1	P41216	P41216	0.112097	FALSE	0.190009	3	434.906	TRUE	_IFGQANTSLK[CML]R[Arg10]_	162726	415.73	0.916352	TRUE	4.65401e-23
200714_SdS_PRM_Liver_Perf_O_vs_Y	Old	2020-07-12 22:13:18	NA	200712_SdS_PRM_Perf_Liver_O2.raw	2	Acsl1	2	Long-chain-fatty-acid--CoA ligase 1	P41216	P41216	0.166989	FALSE	0.0769172	2	646.852	FALSE	_IFGQANTSLK[CML]R_	1037.57	3.06967	0.0823587	FALSE	0.439175
200714_SdS_PRM_Liver_Perf_O_vs_Y	Old	2020-07-12 22:13:18	NA	200712_SdS_PRM_Perf_Liver_O2.raw	2	Acsl1	2	Long-chain-fatty-acid--CoA ligase 1	P41216	P41216	0.166989	FALSE	0.0769172	2	651.856	TRUE	_IFGQANTSLK[CML]R[Arg10]_	200144	1219.64	0.816407	TRUE	5.39388e-18
200714_SdS_PRM_Liver_Perf_O_vs_Y	Old	2020-07-12 22:13:18	NA	200712_SdS_PRM_Perf_Liver_O2.raw	2	Anxa5	1	Annexin A5	P48036	P48036	0.158945	FALSE	0.0969541	2	745.883	FALSE	_DLVDDLK[CML]SELTGK_	1738.92	14.4726	0.138845	FALSE	0.345449
200714_SdS_PRM_Liver_Perf_O_vs_Y	Old	2020-07-12 22:13:18	NA	200712_SdS_PRM_Perf_Liver_O2.raw	2	Anxa5	1	Annexin A5	P48036	P48036	0.158945	FALSE	0.0969541	2	749.89	TRUE	_DLVDDLK[CML]SELTGK[Lys8-pepCterm]_	125256	768.811	0.923459	TRUE	2.03935e-23
200714_SdS_PRM_Liver_Perf_O_vs_Y	Old	2020-07-12 22:13:18	NA	200712_SdS_PRM_Perf_Liver_O2.raw	2	Slc25a4	1	ADP/ATP translocase 1	P48962	P48962	0.118052	FALSE	0.173502	3	456.898	FALSE	_IAK[CML]DEGANAFFK_	543.55	0.227011	0.0811917	FALSE	0.439573
200714_SdS_PRM_Liver_Perf_O_vs_Y	Old	2020-07-12 22:13:18	NA	200712_SdS_PRM_Perf_Liver_O2.raw	2	Slc25a4	1	ADP/ATP translocase 1	P48962	P48962	0.118052	FALSE	0.173502	3	459.569	TRUE	_IAK[CML]DEGANAFFK[Lys8-pepCterm]_	40346.9	414.756	0.915753	TRUE	4.99387e-23
200714_SdS_PRM_Liver_Perf_O_vs_Y	Old	2020-07-12 22:13:18	NA	200712_SdS_PRM_Perf_Liver_O2.raw	2	Atp5b	1	ATP synthase subunit beta, mitochondrial	P56480	P56480	0.165782	FALSE	0.0791415	2	625.343	FALSE	_GVQK[CML]ILQDYK_	414.517	0.777845	0.222248	FALSE	0.128227
200714_SdS_PRM_Liver_Perf_O_vs_Y	Old	2020-07-12 22:13:18	NA	200712_SdS_PRM_Perf_Liver_O2.raw	2	Atp5b	1	ATP synthase subunit beta, mitochondrial	P56480	P56480	0.165782	FALSE	0.0791415	2	629.35	TRUE	_GVQK[CML]ILQDYK[Lys8-pepCterm]_	22638.8	45.4364	0.900606	TRUE	3.04681e-22
200714_SdS_PRM_Liver_Perf_O_vs_Y	Old	2020-07-12 22:13:18	NA	200712_SdS_PRM_Perf_Liver_O2.raw	2	Hist1h4a	1	Histone H4	P62806	P62806	0.272732	TRUE	5.13784e-43	3	508.941	FALSE	_TVTAMDVVYALK[CML]R_	6891.54	95.6378	0.921983	TRUE	2.40429e-23
200714_SdS_PRM_Liver_Perf_O_vs_Y	Old	2020-07-12 22:13:18	NA	200712_SdS_PRM_Perf_Liver_O2.raw	2	Hist1h4a	1	Histone H4	P62806	P62806	0.272732	TRUE	5.13784e-43	3	512.277	TRUE	_TVTAMDVVYALK[CML]R[Arg10]_	171023	421.256	0.94257	TRUE	2.34574e-24
200714_SdS_PRM_Liver_Perf_O_vs_Y	Old	2020-07-12 22:13:18	NA	200712_SdS_PRM_Perf_Liver_O2.raw	2	Atp5a1	2	ATP synthase subunit alpha, mitochondrial	Q03265	Q03265	0.107608	FALSE	0.203154	2	884.976	FALSE	_VVDALGNAIDGK[CML]GPIGSK_	16.6524	0.0777248	0.0750479	FALSE	0.443051
200714_SdS_PRM_Liver_Perf_O_vs_Y	Old	2020-07-12 22:13:18	NA	200712_SdS_PRM_Perf_Liver_O2.raw	2	Atp5a1	2	ATP synthase subunit alpha, mitochondrial	Q03265	Q03265	0.107608	FALSE	0.203154	2	888.983	TRUE	_VVDALGNAIDGK[CML]GPIGSK[Lys8-pepCterm]_	88484.9	298.115	0.890208	TRUE	1.06446e-21
200714_SdS_PRM_Liver_Perf_O_vs_Y	Old	2020-07-12 22:13:18	NA	200712_SdS_PRM_Perf_Liver_O2.raw	2	Atp5a1	2	ATP synthase subunit alpha, mitochondrial	Q03265	Q03265	0.103576	FALSE	0.216849	3	590.32	FALSE	_VVDALGNAIDGK[CML]GPIGSK_	231.079	0.677441	0.0109457	FALSE	0.466222
200714_SdS_PRM_Liver_Perf_O_vs_Y	Old	2020-07-12 22:13:18	NA	200712_SdS_PRM_Perf_Liver_O2.raw	2	Atp5a1	2	ATP synthase subunit alpha, mitochondrial	Q03265	Q03265	0.103576	FALSE	0.216849	3	592.991	TRUE	_VVDALGNAIDGK[CML]GPIGSK[Lys8-pepCterm]_	332286	376.112	0.953241	TRUE	7.71424e-25
200714_SdS_PRM_Liver_Perf_O_vs_Y	Old	2020-07-12 22:13:18	NA	200712_SdS_PRM_Perf_Liver_O2.raw	2	Usmg5	1	Up-regulated during skeletal muscle growth protein 5	Q78IK2	Q78IK2	0.140381	FALSE	0.121836	2	871.423	FALSE	_AGAESDGQFQFTGIK[CML]K_	40.1887	0.432088	0.113062	FALSE	0.402762
200714_SdS_PRM_Liver_Perf_O_vs_Y	Old	2020-07-12 22:13:18	NA	200712_SdS_PRM_Perf_Liver_O2.raw	2	Usmg5	1	Up-regulated during skeletal muscle growth protein 5	Q78IK2	Q78IK2	0.140381	FALSE	0.121836	2	875.43	TRUE	_AGAESDGQFQFTGIK[CML]K[Lys8-pepCterm]_	7109	54.7505	0.778187	TRUE	3.23257e-16
200714_SdS_PRM_Liver_Perf_O_vs_Y	Old	2020-07-12 22:13:18	NA	200712_SdS_PRM_Perf_Liver_O2.raw	2	Ndufa12	1	NADH dehydrogenase [ubiquinone] 1 alpha subcomplex subunit 12	Q7TMF3	Q7TMF3	0.110111	FALSE	0.195857	2	587.829	FALSE	_MELVEVLK[CML]R_	1.70931	0.00090595	0.0745809	FALSE	0.443054
200714_SdS_PRM_Liver_Perf_O_vs_Y	Old	2020-07-12 22:13:18	NA	200712_SdS_PRM_Perf_Liver_O2.raw	2	Ndufa12	1	NADH dehydrogenase [ubiquinone] 1 alpha subcomplex subunit 12	Q7TMF3	Q7TMF3	0.110111	FALSE	0.195857	2	592.833	TRUE	_MELVEVLK[CML]R[Arg10]_	86029.4	306.494	0.934686	TRUE	5.67732e-24
200714_SdS_PRM_Liver_Perf_O_vs_Y	Old	2020-07-12 22:13:18	NA	200712_SdS_PRM_Perf_Liver_O2.raw	2	Echs1	1	Enoyl-CoA hydratase, mitochondrial	Q8BH95	Q8BH95	0.111429	FALSE	0.19253	3	527.256	FALSE	_AFAAGADIK[CML]EMQNR_	487.564	4.22633	0.062771	FALSE	0.453453
200714_SdS_PRM_Liver_Perf_O_vs_Y	Old	2020-07-12 22:13:18	NA	200712_SdS_PRM_Perf_Liver_O2.raw	2	Echs1	1	Enoyl-CoA hydratase, mitochondrial	Q8BH95	Q8BH95	0.111429	FALSE	0.19253	3	530.592	TRUE	_AFAAGADIK[CML]EMQNR[Arg10]_	39243.8	246.533	0.936137	TRUE	4.84283e-24
200714_SdS_PRM_Liver_Perf_O_vs_Y	Old	2020-07-12 22:13:18	NA	200712_SdS_PRM_Perf_Liver_O2.raw	2	Hadha	1	Trifunctional enzyme subunit alpha, mitochondrial	Q8BMS1	Q8BMS1	0.0746926	FALSE	0.309026	3	523.275	FALSE	_FVDLYGAQK[CML]VVDR_	54.9519	0.000391779	0.185602	FALSE	0.223206
200714_SdS_PRM_Liver_Perf_O_vs_Y	Old	2020-07-12 22:13:18	NA	200712_SdS_PRM_Perf_Liver_O2.raw	2	Hadha	1	Trifunctional enzyme subunit alpha, mitochondrial	Q8BMS1	Q8BMS1	0.0746926	FALSE	0.309026	3	526.612	TRUE	_FVDLYGAQK[CML]VVDR[Arg10]_	332824	295.899	0.937357	TRUE	4.21045e-24
200714_SdS_PRM_Liver_Perf_O_vs_Y	Old	2020-07-12 22:13:18	NA	200712_SdS_PRM_Perf_Liver_O2.raw	2	Atp5c1	1	ATP synthase subunit gamma, mitochondrial	Q91VR2	Q91VR2	0.121756	FALSE	0.164343	3	598.632	FALSE	_THSDQFLVSFK[CML]DVGR_	1226.88	6.41621	0.175315	FALSE	0.253912
200714_SdS_PRM_Liver_Perf_O_vs_Y	Old	2020-07-12 22:13:18	NA	200712_SdS_PRM_Perf_Liver_O2.raw	2	Atp5c1	1	ATP synthase subunit gamma, mitochondrial	Q91VR2	Q91VR2	0.121756	FALSE	0.164343	3	601.968	TRUE	_THSDQFLVSFK[CML]DVGR[Arg10]_	62570.9	95.0757	0.925464	TRUE	1.62132e-23
200714_SdS_PRM_Liver_Perf_O_vs_Y	Old	2020-07-12 22:13:18	NA	200712_SdS_PRM_Perf_Liver_O2.raw	2	Atp5f1	1	ATP synthase F(0) complex subunit B1, mitochondrial	Q9CQQ7	Q9CQQ7	0.116767	FALSE	0.176212	2	1058.04	FALSE	_QIQDAIDMEK[CML]AQQALVQK_	3.30679	0.00171272	0.14348	FALSE	0.335203
200714_SdS_PRM_Liver_Perf_O_vs_Y	Old	2020-07-12 22:13:18	NA	200712_SdS_PRM_Perf_Liver_O2.raw	2	Atp5f1	1	ATP synthase F(0) complex subunit B1, mitochondrial	Q9CQQ7	Q9CQQ7	0.116767	FALSE	0.176212	2	1062.05	TRUE	_QIQDAIDMEK[CML]AQQALVQK[Lys8-pepCterm]_	23078.3	20.5589	0.738082	TRUE	1.87795e-14
200714_SdS_PRM_Liver_Perf_O_vs_Y	Old	2020-07-12 22:13:18	NA	200712_SdS_PRM_Perf_Liver_O2.raw	2	Atp5o	1	ATP synthase subunit O, mitochondrial	Q9DB20	Q9DB20	0.125705	FALSE	0.154719	3	477.617	FALSE	_VSLAVLNPYIK[CML]R_	1.58949	0.000228382	0.151715	FALSE	0.314357
200714_SdS_PRM_Liver_Perf_O_vs_Y	Old	2020-07-12 22:13:18	NA	200712_SdS_PRM_Perf_Liver_O2.raw	2	Atp5o	1	ATP synthase subunit O, mitochondrial	Q9DB20	Q9DB20	0.125705	FALSE	0.154719	3	480.953	TRUE	_VSLAVLNPYIK[CML]R[Arg10]_	550001	536.823	0.948082	TRUE	1.32201e-24
200714_SdS_PRM_Liver_Perf_O_vs_Y	Old	2020-07-12 22:13:18	NA	200712_SdS_PRM_Perf_Liver_O2.raw	2	Ehhadh	2	Peroxisomal bifunctional enzyme	Q9DBM2	Q9DBM2	0.201862	TRUE	0.00694459	2	757.422	FALSE	_FAQTVIGK[CML]PIEPR_	2.99346	0.00337419	0.112645	FALSE	0.402762
200714_SdS_PRM_Liver_Perf_O_vs_Y	Old	2020-07-12 22:13:18	NA	200712_SdS_PRM_Perf_Liver_O2.raw	2	Ehhadh	2	Peroxisomal bifunctional enzyme	Q9DBM2	Q9DBM2	0.201862	TRUE	0.00694459	2	762.427	TRUE	_FAQTVIGK[CML]PIEPR[Arg10]_	405211	67.3883	0.911396	TRUE	8.43983e-23
200714_SdS_PRM_Liver_Perf_O_vs_Y	Old	2020-07-12 22:13:18	NA	200712_SdS_PRM_Perf_Liver_O2.raw	2	Ehhadh	2	Peroxisomal bifunctional enzyme	Q9DBM2	Q9DBM2	0.142694	FALSE	0.117498	3	505.284	FALSE	_FAQTVIGK[CML]PIEPR_	1334.13	17.3588	0.0459982	FALSE	0.458871
200714_SdS_PRM_Liver_Perf_O_vs_Y	Old	2020-07-12 22:13:18	NA	200712_SdS_PRM_Perf_Liver_O2.raw	2	Ehhadh	2	Peroxisomal bifunctional enzyme	Q9DBM2	Q9DBM2	0.142694	FALSE	0.117498	3	508.62	TRUE	_FAQTVIGK[CML]PIEPR[Arg10]_	583873	338.953	0.869405	TRUE	1.27094e-20
200714_SdS_PRM_Liver_Perf_O_vs_Y	Old	2020-07-13 07:13:56	NA	200712_SdS_PRM_Perf_Liver_O3.raw	3	Hba	1	Hemoglobin subunit alpha	P01942	P01942	0.14441	FALSE	0.117498	3	543.966	FALSE	_FLASVSTVLTSK[CML]YR_	32.8473	0.556703	0.0512359	FALSE	0.458871
200714_SdS_PRM_Liver_Perf_O_vs_Y	Old	2020-07-13 07:13:56	NA	200712_SdS_PRM_Perf_Liver_O3.raw	3	Hba	1	Hemoglobin subunit alpha	P01942	P01942	0.14441	FALSE	0.117498	3	547.302	TRUE	_FLASVSTVLTSK[CML]YR[Arg10]_	316953	73.6203	0.892313	TRUE	8.31434e-22
200714_SdS_PRM_Liver_Perf_O_vs_Y	Old	2020-07-13 07:13:56	NA	200712_SdS_PRM_Perf_Liver_O3.raw	3	Cat	1	Catalase	P24270	P24270	0.143918	FALSE	0.117498	2	574.819	FALSE	_DAQLFIQK[CML]K_	7219.44	44.1742	0.0522798	FALSE	0.458871
200714_SdS_PRM_Liver_Perf_O_vs_Y	Old	2020-07-13 07:13:56	NA	200712_SdS_PRM_Perf_Liver_O3.raw	3	Cat	1	Catalase	P24270	P24270	0.143918	FALSE	0.117498	2	578.826	TRUE	_DAQLFIQK[CML]K[Lys8-pepCterm]_	748718	367.985	0.918097	TRUE	3.75783e-23
200714_SdS_PRM_Liver_Perf_O_vs_Y	Old	2020-07-13 07:13:56	NA	200712_SdS_PRM_Perf_Liver_O3.raw	3	Acsl1	2	Long-chain-fatty-acid--CoA ligase 1	P41216	P41216	0.104102	FALSE	0.215359	3	431.57	FALSE	_IFGQANTSLK[CML]R_	502.515	5.63726	0.164242	FALSE	0.284691
200714_SdS_PRM_Liver_Perf_O_vs_Y	Old	2020-07-13 07:13:56	NA	200712_SdS_PRM_Perf_Liver_O3.raw	3	Acsl1	2	Long-chain-fatty-acid--CoA ligase 1	P41216	P41216	0.104102	FALSE	0.215359	3	434.906	TRUE	_IFGQANTSLK[CML]R[Arg10]_	697619	314.174	0.902249	TRUE	2.50059e-22
200714_SdS_PRM_Liver_Perf_O_vs_Y	Old	2020-07-13 07:13:56	NA	200712_SdS_PRM_Perf_Liver_O3.raw	3	Acsl1	2	Long-chain-fatty-acid--CoA ligase 1	P41216	P41216	0.150697	FALSE	0.114096	2	646.852	FALSE	_IFGQANTSLK[CML]R_	236.716	1.78582	0.0608215	FALSE	0.454922
200714_SdS_PRM_Liver_Perf_O_vs_Y	Old	2020-07-13 07:13:56	NA	200712_SdS_PRM_Perf_Liver_O3.raw	3	Acsl1	2	Long-chain-fatty-acid--CoA ligase 1	P41216	P41216	0.150697	FALSE	0.114096	2	651.856	TRUE	_IFGQANTSLK[CML]R[Arg10]_	1.10231e+06	466.597	0.924893	TRUE	1.71177e-23
200714_SdS_PRM_Liver_Perf_O_vs_Y	Old	2020-07-13 07:13:56	NA	200712_SdS_PRM_Perf_Liver_O3.raw	3	Anxa5	1	Annexin A5	P48036	P48036	0.152126	FALSE	0.112227	2	745.883	FALSE	_DLVDDLK[CML]SELTGK_	1181.81	20.137	0.100385	FALSE	0.42453
200714_SdS_PRM_Liver_Perf_O_vs_Y	Old	2020-07-13 07:13:56	NA	200712_SdS_PRM_Perf_Liver_O3.raw	3	Anxa5	1	Annexin A5	P48036	P48036	0.152126	FALSE	0.112227	2	749.89	TRUE	_DLVDDLK[CML]SELTGK[Lys8-pepCterm]_	179527	701.705	0.891152	TRUE	9.54721e-22
200714_SdS_PRM_Liver_Perf_O_vs_Y	Old	2020-07-13 07:13:56	NA	200712_SdS_PRM_Perf_Liver_O3.raw	3	Slc25a4	1	ADP/ATP translocase 1	P48962	P48962	0.120998	FALSE	0.164746	3	456.898	FALSE	_IAK[CML]DEGANAFFK_	976.06	15.8397	0.0876035	FALSE	0.433408
200714_SdS_PRM_Liver_Perf_O_vs_Y	Old	2020-07-13 07:13:56	NA	200712_SdS_PRM_Perf_Liver_O3.raw	3	Slc25a4	1	ADP/ATP translocase 1	P48962	P48962	0.120998	FALSE	0.164746	3	459.569	TRUE	_IAK[CML]DEGANAFFK[Lys8-pepCterm]_	319646	885.209	0.874062	TRUE	7.31597e-21
200714_SdS_PRM_Liver_Perf_O_vs_Y	Old	2020-07-13 07:13:56	NA	200712_SdS_PRM_Perf_Liver_O3.raw	3	Atp5b	1	ATP synthase subunit beta, mitochondrial	P56480	P56480	0.124872	FALSE	0.156267	2	625.343	FALSE	_GVQK[CML]ILQDYK_	387.714	0.978903	0.0470945	FALSE	0.458871
200714_SdS_PRM_Liver_Perf_O_vs_Y	Old	2020-07-13 07:13:56	NA	200712_SdS_PRM_Perf_Liver_O3.raw	3	Atp5b	1	ATP synthase subunit beta, mitochondrial	P56480	P56480	0.124872	FALSE	0.156267	2	629.35	TRUE	_GVQK[CML]ILQDYK[Lys8-pepCterm]_	145985	598.867	0.89967	TRUE	3.40625e-22
200714_SdS_PRM_Liver_Perf_O_vs_Y	Old	2020-07-13 07:13:56	NA	200712_SdS_PRM_Perf_Liver_O3.raw	3	Hist1h4a	1	Histone H4	P62806	P62806	0.223566	TRUE	1.23238e-06	3	508.941	FALSE	_TVTAMDVVYALK[CML]R_	3079.38	56.3676	0.865634	TRUE	1.98439e-20
200714_SdS_PRM_Liver_Perf_O_vs_Y	Old	2020-07-13 07:13:56	NA	200712_SdS_PRM_Perf_Liver_O3.raw	3	Hist1h4a	1	Histone H4	P62806	P62806	0.223566	TRUE	1.23238e-06	3	512.277	TRUE	_TVTAMDVVYALK[CML]R[Arg10]_	364754	466.961	0.931863	TRUE	7.65367e-24
200714_SdS_PRM_Liver_Perf_O_vs_Y	Old	2020-07-13 07:13:56	NA	200712_SdS_PRM_Perf_Liver_O3.raw	3	Atp5a1	2	ATP synthase subunit alpha, mitochondrial	Q03265	Q03265	0.114094	FALSE	0.182872	2	884.976	FALSE	_VVDALGNAIDGK[CML]GPIGSK_	2.74353	0.00144365	0.0731971	FALSE	0.443054
200714_SdS_PRM_Liver_Perf_O_vs_Y	Old	2020-07-13 07:13:56	NA	200712_SdS_PRM_Perf_Liver_O3.raw	3	Atp5a1	2	ATP synthase subunit alpha, mitochondrial	Q03265	Q03265	0.114094	FALSE	0.182872	2	888.983	TRUE	_VVDALGNAIDGK[CML]GPIGSK[Lys8-pepCterm]_	330596	731.89	0.925155	TRUE	1.66776e-23
200714_SdS_PRM_Liver_Perf_O_vs_Y	Old	2020-07-13 07:13:56	NA	200712_SdS_PRM_Perf_Liver_O3.raw	3	Atp5a1	2	ATP synthase subunit alpha, mitochondrial	Q03265	Q03265	0.14259	FALSE	0.117498	3	590.32	FALSE	_VVDALGNAIDGK[CML]GPIGSK_	302.591	0.936088	0.204122	FALSE	0.174425
200714_SdS_PRM_Liver_Perf_O_vs_Y	Old	2020-07-13 07:13:56	NA	200712_SdS_PRM_Perf_Liver_O3.raw	3	Atp5a1	2	ATP synthase subunit alpha, mitochondrial	Q03265	Q03265	0.14259	FALSE	0.117498	3	592.991	TRUE	_VVDALGNAIDGK[CML]GPIGSK[Lys8-pepCterm]_	1.17296e+06	306.463	0.940436	TRUE	2.96929e-24
200714_SdS_PRM_Liver_Perf_O_vs_Y	Old	2020-07-13 07:13:56	NA	200712_SdS_PRM_Perf_Liver_O3.raw	3	Usmg5	1	Up-regulated during skeletal muscle growth protein 5	Q78IK2	Q78IK2	0.114331	FALSE	0.182484	2	871.423	FALSE	_AGAESDGQFQFTGIK[CML]K_	2.54776	0.000809415	0.121524	FALSE	0.387937
200714_SdS_PRM_Liver_Perf_O_vs_Y	Old	2020-07-13 07:13:56	NA	200712_SdS_PRM_Perf_Liver_O3.raw	3	Usmg5	1	Up-regulated during skeletal muscle growth protein 5	Q78IK2	Q78IK2	0.114331	FALSE	0.182484	2	875.43	TRUE	_AGAESDGQFQFTGIK[CML]K[Lys8-pepCterm]_	322827	131.111	0.934402	TRUE	5.8473e-24
200714_SdS_PRM_Liver_Perf_O_vs_Y	Old	2020-07-13 07:13:56	NA	200712_SdS_PRM_Perf_Liver_O3.raw	3	Ndufa12	1	NADH dehydrogenase [ubiquinone] 1 alpha subcomplex subunit 12	Q7TMF3	Q7TMF3	0.122598	FALSE	0.164343	2	587.829	FALSE	_MELVEVLK[CML]R_	1.76264	0.00223832	0.332776	TRUE	0.00726692
200714_SdS_PRM_Liver_Perf_O_vs_Y	Old	2020-07-13 07:13:56	NA	200712_SdS_PRM_Perf_Liver_O3.raw	3	Ndufa12	1	NADH dehydrogenase [ubiquinone] 1 alpha subcomplex subunit 12	Q7TMF3	Q7TMF3	0.122598	FALSE	0.164343	2	592.833	TRUE	_MELVEVLK[CML]R[Arg10]_	396967	399.498	0.903108	TRUE	2.26348e-22
200714_SdS_PRM_Liver_Perf_O_vs_Y	Old	2020-07-13 07:13:56	NA	200712_SdS_PRM_Perf_Liver_O3.raw	3	Echs1	1	Enoyl-CoA hydratase, mitochondrial	Q8BH95	Q8BH95	0.139942	FALSE	0.123352	3	527.256	FALSE	_AFAAGADIK[CML]EMQNR_	751.136	9.38485	0.220667	FALSE	0.131818
200714_SdS_PRM_Liver_Perf_O_vs_Y	Old	2020-07-13 07:13:56	NA	200712_SdS_PRM_Perf_Liver_O3.raw	3	Echs1	1	Enoyl-CoA hydratase, mitochondrial	Q8BH95	Q8BH95	0.139942	FALSE	0.123352	3	530.592	TRUE	_AFAAGADIK[CML]EMQNR[Arg10]_	251538	374.434	0.922808	TRUE	2.18962e-23
200714_SdS_PRM_Liver_Perf_O_vs_Y	Old	2020-07-13 07:13:56	NA	200712_SdS_PRM_Perf_Liver_O3.raw	3	Hadha	1	Trifunctional enzyme subunit alpha, mitochondrial	Q8BMS1	Q8BMS1	0.110614	FALSE	0.195153	3	523.275	FALSE	_FVDLYGAQK[CML]VVDR_	114.732	0.261118	0.0208927	FALSE	0.464827
200714_SdS_PRM_Liver_Perf_O_vs_Y	Old	2020-07-13 07:13:56	NA	200712_SdS_PRM_Perf_Liver_O3.raw	3	Hadha	1	Trifunctional enzyme subunit alpha, mitochondrial	Q8BMS1	Q8BMS1	0.110614	FALSE	0.195153	3	526.612	TRUE	_FVDLYGAQK[CML]VVDR[Arg10]_	1.13566e+06	345.005	0.917105	TRUE	4.24024e-23
200714_SdS_PRM_Liver_Perf_O_vs_Y	Old	2020-07-13 07:13:56	NA	200712_SdS_PRM_Perf_Liver_O3.raw	3	Atp5c1	1	ATP synthase subunit gamma, mitochondrial	Q91VR2	Q91VR2	0.149331	FALSE	0.116078	3	598.632	FALSE	_THSDQFLVSFK[CML]DVGR_	764.532	6.93665	0.288672	FALSE	0.028429
200714_SdS_PRM_Liver_Perf_O_vs_Y	Old	2020-07-13 07:13:56	NA	200712_SdS_PRM_Perf_Liver_O3.raw	3	Atp5c1	1	ATP synthase subunit gamma, mitochondrial	Q91VR2	Q91VR2	0.149331	FALSE	0.116078	3	601.968	TRUE	_THSDQFLVSFK[CML]DVGR[Arg10]_	341860	294.612	0.912293	TRUE	7.59761e-23
200714_SdS_PRM_Liver_Perf_O_vs_Y	Old	2020-07-13 07:13:56	NA	200712_SdS_PRM_Perf_Liver_O3.raw	3	Atp5f1	1	ATP synthase F(0) complex subunit B1, mitochondrial	Q9CQQ7	Q9CQQ7	0.114726	FALSE	0.182187	2	1058.04	FALSE	_QIQDAIDMEK[CML]AQQALVQK_	122.33	1.51243	0.18895	FALSE	0.21505
200714_SdS_PRM_Liver_Perf_O_vs_Y	Old	2020-07-13 07:13:56	NA	200712_SdS_PRM_Perf_Liver_O3.raw	3	Atp5f1	1	ATP synthase F(0) complex subunit B1, mitochondrial	Q9CQQ7	Q9CQQ7	0.114726	FALSE	0.182187	2	1062.05	TRUE	_QIQDAIDMEK[CML]AQQALVQK[Lys8-pepCterm]_	125496	387.597	0.903074	TRUE	2.26722e-22
200714_SdS_PRM_Liver_Perf_O_vs_Y	Old	2020-07-13 07:13:56	NA	200712_SdS_PRM_Perf_Liver_O3.raw	3	Atp5o	1	ATP synthase subunit O, mitochondrial	Q9DB20	Q9DB20	0.112422	FALSE	0.189577	3	477.617	FALSE	_VSLAVLNPYIK[CML]R_	1.69928	0.000325179	0.116723	FALSE	0.396038
200714_SdS_PRM_Liver_Perf_O_vs_Y	Old	2020-07-13 07:13:56	NA	200712_SdS_PRM_Perf_Liver_O3.raw	3	Atp5o	1	ATP synthase subunit O, mitochondrial	Q9DB20	Q9DB20	0.112422	FALSE	0.189577	3	480.953	TRUE	_VSLAVLNPYIK[CML]R[Arg10]_	814247	475.926	0.921499	TRUE	2.52727e-23
200714_SdS_PRM_Liver_Perf_O_vs_Y	Old	2020-07-13 07:13:56	NA	200712_SdS_PRM_Perf_Liver_O3.raw	3	Ehhadh	2	Peroxisomal bifunctional enzyme	Q9DBM2	Q9DBM2	0.106257	FALSE	0.208646	2	757.422	FALSE	_FAQTVIGK[CML]PIEPR_	2.96673	0.00330691	0.186244	FALSE	0.222386
200714_SdS_PRM_Liver_Perf_O_vs_Y	Old	2020-07-13 07:13:56	NA	200712_SdS_PRM_Perf_Liver_O3.raw	3	Ehhadh	2	Peroxisomal bifunctional enzyme	Q9DBM2	Q9DBM2	0.106257	FALSE	0.208646	2	762.427	TRUE	_FAQTVIGK[CML]PIEPR[Arg10]_	2.39098e+06	1299.14	0.921596	TRUE	2.51381e-23
200714_SdS_PRM_Liver_Perf_O_vs_Y	Old	2020-07-13 07:13:56	NA	200712_SdS_PRM_Perf_Liver_O3.raw	3	Ehhadh	2	Peroxisomal bifunctional enzyme	Q9DBM2	Q9DBM2	0.143393	FALSE	0.117498	3	505.284	FALSE	_FAQTVIGK[CML]PIEPR_	1232.53	21.5422	0.090465	FALSE	0.432539
200714_SdS_PRM_Liver_Perf_O_vs_Y	Old	2020-07-13 07:13:56	NA	200712_SdS_PRM_Perf_Liver_O3.raw	3	Ehhadh	2	Peroxisomal bifunctional enzyme	Q9DBM2	Q9DBM2	0.143393	FALSE	0.117498	3	508.62	TRUE	_FAQTVIGK[CML]PIEPR[Arg10]_	3.5909e+06	4319.81	0.915265	TRUE	5.2686e-23
200714_SdS_PRM_Liver_Perf_O_vs_Y	Old	2020-07-12 16:35:45	NA	200712_SdS_PRM_Perf_Liver_O4.raw	4	Hba	1	Hemoglobin subunit alpha	P01942	P01942	0.147636	FALSE	0.117498	3	543.966	FALSE	_FLASVSTVLTSK[CML]YR_	54.0244	0.740497	0.180458	FALSE	0.238864
200714_SdS_PRM_Liver_Perf_O_vs_Y	Old	2020-07-12 16:35:45	NA	200712_SdS_PRM_Perf_Liver_O4.raw	4	Hba	1	Hemoglobin subunit alpha	P01942	P01942	0.147636	FALSE	0.117498	3	547.302	TRUE	_FLASVSTVLTSK[CML]YR[Arg10]_	376372	77.0663	0.970956	TRUE	2.22743e-25
200714_SdS_PRM_Liver_Perf_O_vs_Y	Old	2020-07-12 16:35:45	NA	200712_SdS_PRM_Perf_Liver_O4.raw	4	Cat	1	Catalase	P24270	P24270	0.134135	FALSE	0.135213	2	574.819	FALSE	_DAQLFIQK[CML]K_	7772.41	37.8569	0.105218	FALSE	0.41753
200714_SdS_PRM_Liver_Perf_O_vs_Y	Old	2020-07-12 16:35:45	NA	200712_SdS_PRM_Perf_Liver_O4.raw	4	Cat	1	Catalase	P24270	P24270	0.134135	FALSE	0.135213	2	578.826	TRUE	_DAQLFIQK[CML]K[Lys8-pepCterm]_	1.02654e+06	406.871	0.963794	TRUE	3.37459e-25
200714_SdS_PRM_Liver_Perf_O_vs_Y	Old	2020-07-12 16:35:45	NA	200712_SdS_PRM_Perf_Liver_O4.raw	4	Acsl1	2	Long-chain-fatty-acid--CoA ligase 1	P41216	P41216	0.127359	FALSE	0.149267	3	431.57	FALSE	_IFGQANTSLK[CML]R_	1902.69	12.6023	0.0932869	FALSE	0.431145
200714_SdS_PRM_Liver_Perf_O_vs_Y	Old	2020-07-12 16:35:45	NA	200712_SdS_PRM_Perf_Liver_O4.raw	4	Acsl1	2	Long-chain-fatty-acid--CoA ligase 1	P41216	P41216	0.127359	FALSE	0.149267	3	434.906	TRUE	_IFGQANTSLK[CML]R[Arg10]_	992556	351.089	0.953497	TRUE	7.58965e-25
200714_SdS_PRM_Liver_Perf_O_vs_Y	Old	2020-07-12 16:35:45	NA	200712_SdS_PRM_Perf_Liver_O4.raw	4	Acsl1	2	Long-chain-fatty-acid--CoA ligase 1	P41216	P41216	0.13774	FALSE	0.128315	2	646.852	FALSE	_IFGQANTSLK[CML]R_	20.5794	0.000400346	0.0274825	FALSE	0.464827
200714_SdS_PRM_Liver_Perf_O_vs_Y	Old	2020-07-12 16:35:45	NA	200712_SdS_PRM_Perf_Liver_O4.raw	4	Acsl1	2	Long-chain-fatty-acid--CoA ligase 1	P41216	P41216	0.13774	FALSE	0.128315	2	651.856	TRUE	_IFGQANTSLK[CML]R[Arg10]_	1.11637e+06	379.815	0.964739	TRUE	3.23641e-25
200714_SdS_PRM_Liver_Perf_O_vs_Y	Old	2020-07-12 16:35:45	NA	200712_SdS_PRM_Perf_Liver_O4.raw	4	Anxa5	1	Annexin A5	P48036	P48036	0.162815	FALSE	0.0874865	2	745.883	FALSE	_DLVDDLK[CML]SELTGK_	871.558	5.9352	0.22985	FALSE	0.112037
200714_SdS_PRM_Liver_Perf_O_vs_Y	Old	2020-07-12 16:35:45	NA	200712_SdS_PRM_Perf_Liver_O4.raw	4	Anxa5	1	Annexin A5	P48036	P48036	0.162815	FALSE	0.0874865	2	749.89	TRUE	_DLVDDLK[CML]SELTGK[Lys8-pepCterm]_	205473	521.702	0.931655	TRUE	7.80804e-24
200714_SdS_PRM_Liver_Perf_O_vs_Y	Old	2020-07-12 16:35:45	NA	200712_SdS_PRM_Perf_Liver_O4.raw	4	Slc25a4	1	ADP/ATP translocase 1	P48962	P48962	0.105379	FALSE	0.208646	3	456.898	FALSE	_IAK[CML]DEGANAFFK_	825.259	0.924711	0.158843	FALSE	0.297391
200714_SdS_PRM_Liver_Perf_O_vs_Y	Old	2020-07-12 16:35:45	NA	200712_SdS_PRM_Perf_Liver_O4.raw	4	Slc25a4	1	ADP/ATP translocase 1	P48962	P48962	0.105379	FALSE	0.208646	3	459.569	TRUE	_IAK[CML]DEGANAFFK[Lys8-pepCterm]_	327694	330.877	0.952929	TRUE	7.99512e-25
200714_SdS_PRM_Liver_Perf_O_vs_Y	Old	2020-07-12 16:35:45	NA	200712_SdS_PRM_Perf_Liver_O4.raw	4	Atp5b	1	ATP synthase subunit beta, mitochondrial	P56480	P56480	0.121174	FALSE	0.164746	2	625.343	FALSE	_GVQK[CML]ILQDYK_	291.685	0.352533	0.185677	FALSE	0.223206
200714_SdS_PRM_Liver_Perf_O_vs_Y	Old	2020-07-12 16:35:45	NA	200712_SdS_PRM_Perf_Liver_O4.raw	4	Atp5b	1	ATP synthase subunit beta, mitochondrial	P56480	P56480	0.121174	FALSE	0.164746	2	629.35	TRUE	_GVQK[CML]ILQDYK[Lys8-pepCterm]_	548531	782.836	0.960674	TRUE	4.23507e-25
200714_SdS_PRM_Liver_Perf_O_vs_Y	Old	2020-07-12 16:35:45	NA	200712_SdS_PRM_Perf_Liver_O4.raw	4	Hist1h4a	1	Histone H4	P62806	P62806	0.189668	FALSE	0.0291594	3	508.941	FALSE	_TVTAMDVVYALK[CML]R_	1098.22	12.647	0.666423	TRUE	1.3902e-11
200714_SdS_PRM_Liver_Perf_O_vs_Y	Old	2020-07-12 16:35:45	NA	200712_SdS_PRM_Perf_Liver_O4.raw	4	Hist1h4a	1	Histone H4	P62806	P62806	0.189668	FALSE	0.0291594	3	512.277	TRUE	_TVTAMDVVYALK[CML]R[Arg10]_	430838	596.627	0.984636	TRUE	1.55892e-25
200714_SdS_PRM_Liver_Perf_O_vs_Y	Old	2020-07-12 16:35:45	NA	200712_SdS_PRM_Perf_Liver_O4.raw	4	Atp5a1	2	ATP synthase subunit alpha, mitochondrial	Q03265	Q03265	0.100101	FALSE	0.228638	2	884.976	FALSE	_VVDALGNAIDGK[CML]GPIGSK_	2.45094	0.0011951	0.0786108	FALSE	0.441625
200714_SdS_PRM_Liver_Perf_O_vs_Y	Old	2020-07-12 16:35:45	NA	200712_SdS_PRM_Perf_Liver_O4.raw	4	Atp5a1	2	ATP synthase subunit alpha, mitochondrial	Q03265	Q03265	0.100101	FALSE	0.228638	2	888.983	TRUE	_VVDALGNAIDGK[CML]GPIGSK[Lys8-pepCterm]_	402919	698.126	0.980692	TRUE	1.64889e-25
200714_SdS_PRM_Liver_Perf_O_vs_Y	Old	2020-07-12 16:35:45	NA	200712_SdS_PRM_Perf_Liver_O4.raw	4	Atp5a1	2	ATP synthase subunit alpha, mitochondrial	Q03265	Q03265	0.107614	FALSE	0.203154	3	590.32	FALSE	_VVDALGNAIDGK[CML]GPIGSK_	121.605	0.398659	0.0581112	FALSE	0.455465
200714_SdS_PRM_Liver_Perf_O_vs_Y	Old	2020-07-12 16:35:45	NA	200712_SdS_PRM_Perf_Liver_O4.raw	4	Atp5a1	2	ATP synthase subunit alpha, mitochondrial	Q03265	Q03265	0.107614	FALSE	0.203154	3	592.991	TRUE	_VVDALGNAIDGK[CML]GPIGSK[Lys8-pepCterm]_	1281534	328.692	0.983089	TRUE	1.64889e-25
200714_SdS_PRM_Liver_Perf_O_vs_Y	Old	2020-07-12 16:35:45	NA	200712_SdS_PRM_Perf_Liver_O4.raw	4	Usmg5	1	Up-regulated during skeletal muscle growth protein 5	Q78IK2	Q78IK2	0.114505	FALSE	0.182187	2	871.423	FALSE	_AGAESDGQFQFTGIK[CML]K_	25.5775	0.798477	0.163228	FALSE	0.286374
200714_SdS_PRM_Liver_Perf_O_vs_Y	Old	2020-07-12 16:35:45	NA	200712_SdS_PRM_Perf_Liver_O4.raw	4	Usmg5	1	Up-regulated during skeletal muscle growth protein 5	Q78IK2	Q78IK2	0.114505	FALSE	0.182187	2	875.43	TRUE	_AGAESDGQFQFTGIK[CML]K[Lys8-pepCterm]_	325736	76.4906	0.989105	TRUE	1.55892e-25
200714_SdS_PRM_Liver_Perf_O_vs_Y	Old	2020-07-12 16:35:45	NA	200712_SdS_PRM_Perf_Liver_O4.raw	4	Ndufa12	1	NADH dehydrogenase [ubiquinone] 1 alpha subcomplex subunit 12	Q7TMF3	Q7TMF3	0.160123	FALSE	0.0969541	2	587.829	FALSE	_MELVEVLK[CML]R_	58.8174	1.41425	0.162831	FALSE	0.287194
200714_SdS_PRM_Liver_Perf_O_vs_Y	Old	2020-07-12 16:35:45	NA	200712_SdS_PRM_Perf_Liver_O4.raw	4	Ndufa12	1	NADH dehydrogenase [ubiquinone] 1 alpha subcomplex subunit 12	Q7TMF3	Q7TMF3	0.160123	FALSE	0.0969541	2	592.833	TRUE	_MELVEVLK[CML]R[Arg10]_	510272	278.152	0.987214	TRUE	1.55892e-25
200714_SdS_PRM_Liver_Perf_O_vs_Y	Old	2020-07-12 16:35:45	NA	200712_SdS_PRM_Perf_Liver_O4.raw	4	Echs1	1	Enoyl-CoA hydratase, mitochondrial	Q8BH95	Q8BH95	0.103742	FALSE	0.216672	3	527.256	FALSE	_AFAAGADIK[CML]EMQNR_	679.48	5.65109	0.0735151	FALSE	0.443054
200714_SdS_PRM_Liver_Perf_O_vs_Y	Old	2020-07-12 16:35:45	NA	200712_SdS_PRM_Perf_Liver_O4.raw	4	Echs1	1	Enoyl-CoA hydratase, mitochondrial	Q8BH95	Q8BH95	0.103742	FALSE	0.216672	3	530.592	TRUE	_AFAAGADIK[CML]EMQNR[Arg10]_	331433	626.943	0.958893	TRUE	4.84585e-25
200714_SdS_PRM_Liver_Perf_O_vs_Y	Old	2020-07-12 16:35:45	NA	200712_SdS_PRM_Perf_Liver_O4.raw	4	Hadha	1	Trifunctional enzyme subunit alpha, mitochondrial	Q8BMS1	Q8BMS1	0.0759458	FALSE	0.307278	3	523.275	FALSE	_FVDLYGAQK[CML]VVDR_	147.548	0.357476	0.0375197	FALSE	0.46309
200714_SdS_PRM_Liver_Perf_O_vs_Y	Old	2020-07-12 16:35:45	NA	200712_SdS_PRM_Perf_Liver_O4.raw	4	Hadha	1	Trifunctional enzyme subunit alpha, mitochondrial	Q8BMS1	Q8BMS1	0.0759458	FALSE	0.307278	3	526.612	TRUE	_FVDLYGAQK[CML]VVDR[Arg10]_	1.06035e+06	307.786	0.964047	TRUE	3.37459e-25
200714_SdS_PRM_Liver_Perf_O_vs_Y	Old	2020-07-12 16:35:45	NA	200712_SdS_PRM_Perf_Liver_O4.raw	4	Atp5c1	1	ATP synthase subunit gamma, mitochondrial	Q91VR2	Q91VR2	0.103246	FALSE	0.217976	3	598.632	FALSE	_THSDQFLVSFK[CML]DVGR_	1082.65	4.87833	0.097566	FALSE	0.427854
200714_SdS_PRM_Liver_Perf_O_vs_Y	Old	2020-07-12 16:35:45	NA	200712_SdS_PRM_Perf_Liver_O4.raw	4	Atp5c1	1	ATP synthase subunit gamma, mitochondrial	Q91VR2	Q91VR2	0.103246	FALSE	0.217976	3	601.968	TRUE	_THSDQFLVSFK[CML]DVGR[Arg10]_	333527	418.242	0.976448	TRUE	1.68171e-25
200714_SdS_PRM_Liver_Perf_O_vs_Y	Old	2020-07-12 16:35:45	NA	200712_SdS_PRM_Perf_Liver_O4.raw	4	Atp5f1	1	ATP synthase F(0) complex subunit B1, mitochondrial	Q9CQQ7	Q9CQQ7	0.142793	FALSE	0.117498	2	1058.04	FALSE	_QIQDAIDMEK[CML]AQQALVQK_	3.38484	0.00170424	0.148001	FALSE	0.323968
200714_SdS_PRM_Liver_Perf_O_vs_Y	Old	2020-07-12 16:35:45	NA	200712_SdS_PRM_Perf_Liver_O4.raw	4	Atp5f1	1	ATP synthase F(0) complex subunit B1, mitochondrial	Q9CQQ7	Q9CQQ7	0.142793	FALSE	0.117498	2	1062.05	TRUE	_QIQDAIDMEK[CML]AQQALVQK[Lys8-pepCterm]_	8158.96	19.0288	0.802261	TRUE	2.52752e-17
200714_SdS_PRM_Liver_Perf_O_vs_Y	Old	2020-07-12 16:35:45	NA	200712_SdS_PRM_Perf_Liver_O4.raw	4	Atp5o	1	ATP synthase subunit O, mitochondrial	Q9DB20	Q9DB20	0.105681	FALSE	0.208646	3	477.617	FALSE	_VSLAVLNPYIK[CML]R_	18.6318	0.173677	0.168758	FALSE	0.272371
200714_SdS_PRM_Liver_Perf_O_vs_Y	Old	2020-07-12 16:35:45	NA	200712_SdS_PRM_Perf_Liver_O4.raw	4	Atp5o	1	ATP synthase subunit O, mitochondrial	Q9DB20	Q9DB20	0.105681	FALSE	0.208646	3	480.953	TRUE	_VSLAVLNPYIK[CML]R[Arg10]_	979428	451.59	0.96784	TRUE	2.71052e-25
200714_SdS_PRM_Liver_Perf_O_vs_Y	Old	2020-07-12 16:35:45	NA	200712_SdS_PRM_Perf_Liver_O4.raw	4	Ehhadh	2	Peroxisomal bifunctional enzyme	Q9DBM2	Q9DBM2	0.160434	FALSE	0.0969541	2	757.422	FALSE	_FAQTVIGK[CML]PIEPR_	3.09639	0.00112139	0.0235446	FALSE	0.464827
200714_SdS_PRM_Liver_Perf_O_vs_Y	Old	2020-07-12 16:35:45	NA	200712_SdS_PRM_Perf_Liver_O4.raw	4	Ehhadh	2	Peroxisomal bifunctional enzyme	Q9DBM2	Q9DBM2	0.160434	FALSE	0.0969541	2	762.427	TRUE	_FAQTVIGK[CML]PIEPR[Arg10]_	3.49679e+06	4819	0.961716	TRUE	3.90026e-25
200714_SdS_PRM_Liver_Perf_O_vs_Y	Old	2020-07-12 16:35:45	NA	200712_SdS_PRM_Perf_Liver_O4.raw	4	Ehhadh	2	Peroxisomal bifunctional enzyme	Q9DBM2	Q9DBM2	0.153805	FALSE	0.108488	3	505.284	FALSE	_FAQTVIGK[CML]PIEPR_	1223.58	3.6557	0.0936626	FALSE	0.431145
200714_SdS_PRM_Liver_Perf_O_vs_Y	Old	2020-07-12 16:35:45	NA	200712_SdS_PRM_Perf_Liver_O4.raw	4	Ehhadh	2	Peroxisomal bifunctional enzyme	Q9DBM2	Q9DBM2	0.153805	FALSE	0.108488	3	508.62	TRUE	_FAQTVIGK[CML]PIEPR[Arg10]_	2880404	2628.47	0.955851	TRUE	6.16856e-25
200714_SdS_PRM_Liver_Perf_O_vs_Y	Old	2020-07-12 12:05:51	NA	200712_SdS_PRM_Perf_Liver_O5.raw	5	Hba	1	Hemoglobin subunit alpha	P01942	P01942	0.130929	FALSE	0.138956	3	543.966	FALSE	_FLASVSTVLTSK[CML]YR_	53.6431	1.02318	0.0914895	FALSE	0.432268
200714_SdS_PRM_Liver_Perf_O_vs_Y	Old	2020-07-12 12:05:51	NA	200712_SdS_PRM_Perf_Liver_O5.raw	5	Hba	1	Hemoglobin subunit alpha	P01942	P01942	0.130929	FALSE	0.138956	3	547.302	TRUE	_FLASVSTVLTSK[CML]YR[Arg10]_	319156	67.5984	0.957661	TRUE	5.44928e-25
200714_SdS_PRM_Liver_Perf_O_vs_Y	Old	2020-07-12 12:05:51	NA	200712_SdS_PRM_Perf_Liver_O5.raw	5	Cat	1	Catalase	P24270	P24270	0.146562	FALSE	0.117498	2	574.819	FALSE	_DAQLFIQK[CML]K_	5919.3	50.3238	0.100328	FALSE	0.42453
200714_SdS_PRM_Liver_Perf_O_vs_Y	Old	2020-07-12 12:05:51	NA	200712_SdS_PRM_Perf_Liver_O5.raw	5	Cat	1	Catalase	P24270	P24270	0.146562	FALSE	0.117498	2	578.826	TRUE	_DAQLFIQK[CML]K[Lys8-pepCterm]_	715937	403.776	0.955942	TRUE	6.16856e-25
200714_SdS_PRM_Liver_Perf_O_vs_Y	Old	2020-07-12 12:05:51	NA	200712_SdS_PRM_Perf_Liver_O5.raw	5	Acsl1	2	Long-chain-fatty-acid--CoA ligase 1	P41216	P41216	0.106132	FALSE	0.208646	3	431.57	FALSE	_IFGQANTSLK[CML]R_	1395.61	9.0176	0.0358631	FALSE	0.46309
200714_SdS_PRM_Liver_Perf_O_vs_Y	Old	2020-07-12 12:05:51	NA	200712_SdS_PRM_Perf_Liver_O5.raw	5	Acsl1	2	Long-chain-fatty-acid--CoA ligase 1	P41216	P41216	0.106132	FALSE	0.208646	3	434.906	TRUE	_IFGQANTSLK[CML]R[Arg10]_	676456	334.043	0.938141	TRUE	3.89162e-24
200714_SdS_PRM_Liver_Perf_O_vs_Y	Old	2020-07-12 12:05:51	NA	200712_SdS_PRM_Perf_Liver_O5.raw	5	Acsl1	2	Long-chain-fatty-acid--CoA ligase 1	P41216	P41216	0.126351	FALSE	0.152094	2	646.852	FALSE	_IFGQANTSLK[CML]R_	97.5139	0.225238	0.0695714	FALSE	0.447038
200714_SdS_PRM_Liver_Perf_O_vs_Y	Old	2020-07-12 12:05:51	NA	200712_SdS_PRM_Perf_Liver_O5.raw	5	Acsl1	2	Long-chain-fatty-acid--CoA ligase 1	P41216	P41216	0.126351	FALSE	0.152094	2	651.856	TRUE	_IFGQANTSLK[CML]R[Arg10]_	791300	713.674	0.951466	TRUE	9.03693e-25
200714_SdS_PRM_Liver_Perf_O_vs_Y	Old	2020-07-12 12:05:51	NA	200712_SdS_PRM_Perf_Liver_O5.raw	5	Anxa5	1	Annexin A5	P48036	P48036	0.152669	FALSE	0.110364	2	745.883	FALSE	_DLVDDLK[CML]SELTGK_	995.167	7.26583	0.083367	FALSE	0.438631
200714_SdS_PRM_Liver_Perf_O_vs_Y	Old	2020-07-12 12:05:51	NA	200712_SdS_PRM_Perf_Liver_O5.raw	5	Anxa5	1	Annexin A5	P48036	P48036	0.152669	FALSE	0.110364	2	749.89	TRUE	_DLVDDLK[CML]SELTGK[Lys8-pepCterm]_	151849	677.951	0.91549	TRUE	5.14944e-23
200714_SdS_PRM_Liver_Perf_O_vs_Y	Old	2020-07-12 12:05:51	NA	200712_SdS_PRM_Perf_Liver_O5.raw	5	Slc25a4	1	ADP/ATP translocase 1	P48962	P48962	0.101977	FALSE	0.221303	3	456.898	FALSE	_IAK[CML]DEGANAFFK_	210.47	0.00116261	0.127595	FALSE	0.375759
200714_SdS_PRM_Liver_Perf_O_vs_Y	Old	2020-07-12 12:05:51	NA	200712_SdS_PRM_Perf_Liver_O5.raw	5	Slc25a4	1	ADP/ATP translocase 1	P48962	P48962	0.101977	FALSE	0.221303	3	459.569	TRUE	_IAK[CML]DEGANAFFK[Lys8-pepCterm]_	436067	981.315	0.930632	TRUE	8.85531e-24
200714_SdS_PRM_Liver_Perf_O_vs_Y	Old	2020-07-12 12:05:51	NA	200712_SdS_PRM_Perf_Liver_O5.raw	5	Atp5b	1	ATP synthase subunit beta, mitochondrial	P56480	P56480	0.132282	FALSE	0.138956	2	625.343	FALSE	_GVQK[CML]ILQDYK_	376.495	1.37829	0.0456094	FALSE	0.458871
200714_SdS_PRM_Liver_Perf_O_vs_Y	Old	2020-07-12 12:05:51	NA	200712_SdS_PRM_Perf_Liver_O5.raw	5	Atp5b	1	ATP synthase subunit beta, mitochondrial	P56480	P56480	0.132282	FALSE	0.138956	2	629.35	TRUE	_GVQK[CML]ILQDYK[Lys8-pepCterm]_	142466	170.317	0.921521	TRUE	2.52727e-23
200714_SdS_PRM_Liver_Perf_O_vs_Y	Old	2020-07-12 12:05:51	NA	200712_SdS_PRM_Perf_Liver_O5.raw	5	Hist1h4a	1	Histone H4	P62806	P62806	0.188879	FALSE	0.0301903	3	508.941	FALSE	_TVTAMDVVYALK[CML]R_	2257.22	40.2317	0.838715	TRUE	4.47258e-19
200714_SdS_PRM_Liver_Perf_O_vs_Y	Old	2020-07-12 12:05:51	NA	200712_SdS_PRM_Perf_Liver_O5.raw	5	Hist1h4a	1	Histone H4	P62806	P62806	0.188879	FALSE	0.0301903	3	512.277	TRUE	_TVTAMDVVYALK[CML]R[Arg10]_	332148	566.671	0.969744	TRUE	2.44612e-25
200714_SdS_PRM_Liver_Perf_O_vs_Y	Old	2020-07-12 12:05:51	NA	200712_SdS_PRM_Perf_Liver_O5.raw	5	Atp5a1	2	ATP synthase subunit alpha, mitochondrial	Q03265	Q03265	0.0978492	FALSE	0.237608	2	884.976	FALSE	_VVDALGNAIDGK[CML]GPIGSK_	2.2378	0.00217568	0.0640241	FALSE	0.45291
200714_SdS_PRM_Liver_Perf_O_vs_Y	Old	2020-07-12 12:05:51	NA	200712_SdS_PRM_Perf_Liver_O5.raw	5	Atp5a1	2	ATP synthase subunit alpha, mitochondrial	Q03265	Q03265	0.0978492	FALSE	0.237608	2	888.983	TRUE	_VVDALGNAIDGK[CML]GPIGSK[Lys8-pepCterm]_	268150	632.702	0.966655	TRUE	2.84006e-25
200714_SdS_PRM_Liver_Perf_O_vs_Y	Old	2020-07-12 12:05:51	NA	200712_SdS_PRM_Perf_Liver_O5.raw	5	Atp5a1	2	ATP synthase subunit alpha, mitochondrial	Q03265	Q03265	0.0907366	FALSE	0.265075	3	590.32	FALSE	_VVDALGNAIDGK[CML]GPIGSK_	2.6569	0.00063611	0.0172128	FALSE	0.465244
200714_SdS_PRM_Liver_Perf_O_vs_Y	Old	2020-07-12 12:05:51	NA	200712_SdS_PRM_Perf_Liver_O5.raw	5	Atp5a1	2	ATP synthase subunit alpha, mitochondrial	Q03265	Q03265	0.0907366	FALSE	0.265075	3	592.991	TRUE	_VVDALGNAIDGK[CML]GPIGSK[Lys8-pepCterm]_	941158	355.183	0.968481	TRUE	2.67398e-25
200714_SdS_PRM_Liver_Perf_O_vs_Y	Old	2020-07-12 12:05:51	NA	200712_SdS_PRM_Perf_Liver_O5.raw	5	Usmg5	1	Up-regulated during skeletal muscle growth protein 5	Q78IK2	Q78IK2	0.118519	FALSE	0.172747	2	871.423	FALSE	_AGAESDGQFQFTGIK[CML]K_	2.91343	0.000921463	0.0842518	FALSE	0.43755
200714_SdS_PRM_Liver_Perf_O_vs_Y	Old	2020-07-12 12:05:51	NA	200712_SdS_PRM_Perf_Liver_O5.raw	5	Usmg5	1	Up-regulated during skeletal muscle growth protein 5	Q78IK2	Q78IK2	0.118519	FALSE	0.172747	2	875.43	TRUE	_AGAESDGQFQFTGIK[CML]K[Lys8-pepCterm]_	198187	61.6497	0.920571	TRUE	2.80415e-23
200714_SdS_PRM_Liver_Perf_O_vs_Y	Old	2020-07-12 12:05:51	NA	200712_SdS_PRM_Perf_Liver_O5.raw	5	Ndufa12	1	NADH dehydrogenase [ubiquinone] 1 alpha subcomplex subunit 12	Q7TMF3	Q7TMF3	0.13826	FALSE	0.12785	2	587.829	FALSE	_MELVEVLK[CML]R_	1.55183	0.000510384	0.14135	FALSE	0.340074
200714_SdS_PRM_Liver_Perf_O_vs_Y	Old	2020-07-12 12:05:51	NA	200712_SdS_PRM_Perf_Liver_O5.raw	5	Ndufa12	1	NADH dehydrogenase [ubiquinone] 1 alpha subcomplex subunit 12	Q7TMF3	Q7TMF3	0.13826	FALSE	0.12785	2	592.833	TRUE	_MELVEVLK[CML]R[Arg10]_	379549	405.436	0.98171	TRUE	1.64889e-25
200714_SdS_PRM_Liver_Perf_O_vs_Y	Old	2020-07-12 12:05:51	NA	200712_SdS_PRM_Perf_Liver_O5.raw	5	Echs1	1	Enoyl-CoA hydratase, mitochondrial	Q8BH95	Q8BH95	0.070169	FALSE	0.316584	3	527.256	FALSE	_AFAAGADIK[CML]EMQNR_	547.021	3.36665	0.100282	FALSE	0.42453
200714_SdS_PRM_Liver_Perf_O_vs_Y	Old	2020-07-12 12:05:51	NA	200712_SdS_PRM_Perf_Liver_O5.raw	5	Echs1	1	Enoyl-CoA hydratase, mitochondrial	Q8BH95	Q8BH95	0.070169	FALSE	0.316584	3	530.592	TRUE	_AFAAGADIK[CML]EMQNR[Arg10]_	264723	418.627	0.911328	TRUE	8.48941e-23
200714_SdS_PRM_Liver_Perf_O_vs_Y	Old	2020-07-12 12:05:51	NA	200712_SdS_PRM_Perf_Liver_O5.raw	5	Hadha	1	Trifunctional enzyme subunit alpha, mitochondrial	Q8BMS1	Q8BMS1	0.141002	FALSE	0.120587	3	523.275	FALSE	_FVDLYGAQK[CML]VVDR_	113.38	0.194095	0.153944	FALSE	0.308352
200714_SdS_PRM_Liver_Perf_O_vs_Y	Old	2020-07-12 12:05:51	NA	200712_SdS_PRM_Perf_Liver_O5.raw	5	Hadha	1	Trifunctional enzyme subunit alpha, mitochondrial	Q8BMS1	Q8BMS1	0.141002	FALSE	0.120587	3	526.612	TRUE	_FVDLYGAQK[CML]VVDR[Arg10]_	759205	314.147	0.953948	TRUE	7.27701e-25
200714_SdS_PRM_Liver_Perf_O_vs_Y	Old	2020-07-12 12:05:51	NA	200712_SdS_PRM_Perf_Liver_O5.raw	5	Atp5c1	1	ATP synthase subunit gamma, mitochondrial	Q91VR2	Q91VR2	0.112215	FALSE	0.190009	3	598.632	FALSE	_THSDQFLVSFK[CML]DVGR_	800.856	4.0022	0.151601	FALSE	0.314357
200714_SdS_PRM_Liver_Perf_O_vs_Y	Old	2020-07-12 12:05:51	NA	200712_SdS_PRM_Perf_Liver_O5.raw	5	Atp5c1	1	ATP synthase subunit gamma, mitochondrial	Q91VR2	Q91VR2	0.112215	FALSE	0.190009	3	601.968	TRUE	_THSDQFLVSFK[CML]DVGR[Arg10]_	310597	271.115	0.962794	TRUE	3.53345e-25
200714_SdS_PRM_Liver_Perf_O_vs_Y	Old	2020-07-12 12:05:51	NA	200712_SdS_PRM_Perf_Liver_O5.raw	5	Atp5f1	1	ATP synthase F(0) complex subunit B1, mitochondrial	Q9CQQ7	Q9CQQ7	0.11648	FALSE	0.176212	2	1058.04	FALSE	_QIQDAIDMEK[CML]AQQALVQK_	808.563	13.4032	0.127811	FALSE	0.375717
200714_SdS_PRM_Liver_Perf_O_vs_Y	Old	2020-07-12 12:05:51	NA	200712_SdS_PRM_Perf_Liver_O5.raw	5	Atp5f1	1	ATP synthase F(0) complex subunit B1, mitochondrial	Q9CQQ7	Q9CQQ7	0.11648	FALSE	0.176212	2	1062.05	TRUE	_QIQDAIDMEK[CML]AQQALVQK[Lys8-pepCterm]_	78256.5	269.382	0.779783	TRUE	2.74551e-16
200714_SdS_PRM_Liver_Perf_O_vs_Y	Old	2020-07-12 12:05:51	NA	200712_SdS_PRM_Perf_Liver_O5.raw	5	Atp5o	1	ATP synthase subunit O, mitochondrial	Q9DB20	Q9DB20	0.123148	FALSE	0.163858	3	477.617	FALSE	_VSLAVLNPYIK[CML]R_	22.6397	0.190514	0.117165	FALSE	0.395437
200714_SdS_PRM_Liver_Perf_O_vs_Y	Old	2020-07-12 12:05:51	NA	200712_SdS_PRM_Perf_Liver_O5.raw	5	Atp5o	1	ATP synthase subunit O, mitochondrial	Q9DB20	Q9DB20	0.123148	FALSE	0.163858	3	480.953	TRUE	_VSLAVLNPYIK[CML]R[Arg10]_	717127	539.246	0.951718	TRUE	8.97769e-25
200714_SdS_PRM_Liver_Perf_O_vs_Y	Old	2020-07-12 12:05:51	NA	200712_SdS_PRM_Perf_Liver_O5.raw	5	Ehhadh	2	Peroxisomal bifunctional enzyme	Q9DBM2	Q9DBM2	0.14953	FALSE	0.116078	2	757.422	FALSE	_FAQTVIGK[CML]PIEPR_	3.66735	0.00125741	0.0451536	FALSE	0.458871
200714_SdS_PRM_Liver_Perf_O_vs_Y	Old	2020-07-12 12:05:51	NA	200712_SdS_PRM_Perf_Liver_O5.raw	5	Ehhadh	2	Peroxisomal bifunctional enzyme	Q9DBM2	Q9DBM2	0.14953	FALSE	0.116078	2	762.427	TRUE	_FAQTVIGK[CML]PIEPR[Arg10]_	1.93785e+06	1273.53	0.937499	TRUE	4.16573e-24
200714_SdS_PRM_Liver_Perf_O_vs_Y	Old	2020-07-12 12:05:51	NA	200712_SdS_PRM_Perf_Liver_O5.raw	5	Ehhadh	2	Peroxisomal bifunctional enzyme	Q9DBM2	Q9DBM2	0.143207	FALSE	0.117498	3	505.284	FALSE	_FAQTVIGK[CML]PIEPR_	1088.02	12.8163	0.0366372	FALSE	0.46309
200714_SdS_PRM_Liver_Perf_O_vs_Y	Old	2020-07-12 12:05:51	NA	200712_SdS_PRM_Perf_Liver_O5.raw	5	Ehhadh	2	Peroxisomal bifunctional enzyme	Q9DBM2	Q9DBM2	0.143207	FALSE	0.117498	3	508.62	TRUE	_FAQTVIGK[CML]PIEPR[Arg10]_	3.77782e+06	5880.82	0.960567	TRUE	4.23554e-25
200714_SdS_PRM_Liver_Perf_O_vs_Y	Old	2020-07-12 19:58:44	NA	200712_SdS_PRM_Perf_Liver_O6.raw	6	Hba	1	Hemoglobin subunit alpha	P01942	P01942	0.15829	FALSE	0.0969541	3	543.966	FALSE	_FLASVSTVLTSK[CML]YR_	32.2819	0.757184	0.0780167	FALSE	0.441625
200714_SdS_PRM_Liver_Perf_O_vs_Y	Old	2020-07-12 19:58:44	NA	200712_SdS_PRM_Perf_Liver_O6.raw	6	Hba	1	Hemoglobin subunit alpha	P01942	P01942	0.15829	FALSE	0.0969541	3	547.302	TRUE	_FLASVSTVLTSK[CML]YR[Arg10]_	365920	109.95	0.963662	TRUE	3.37459e-25
200714_SdS_PRM_Liver_Perf_O_vs_Y	Old	2020-07-12 19:58:44	NA	200712_SdS_PRM_Perf_Liver_O6.raw	6	Cat	1	Catalase	P24270	P24270	0.14542	FALSE	0.117498	2	574.819	FALSE	_DAQLFIQK[CML]K_	4111.98	42.8341	0.0664831	FALSE	0.451161
200714_SdS_PRM_Liver_Perf_O_vs_Y	Old	2020-07-12 19:58:44	NA	200712_SdS_PRM_Perf_Liver_O6.raw	6	Cat	1	Catalase	P24270	P24270	0.14542	FALSE	0.117498	2	578.826	TRUE	_DAQLFIQK[CML]K[Lys8-pepCterm]_	992228	394.402	0.954738	TRUE	6.75558e-25
200714_SdS_PRM_Liver_Perf_O_vs_Y	Old	2020-07-12 19:58:44	NA	200712_SdS_PRM_Perf_Liver_O6.raw	6	Acsl1	2	Long-chain-fatty-acid--CoA ligase 1	P41216	P41216	0.109764	FALSE	0.196403	3	431.57	FALSE	_IFGQANTSLK[CML]R_	947.362	6.69865	0.0885998	FALSE	0.433408
200714_SdS_PRM_Liver_Perf_O_vs_Y	Old	2020-07-12 19:58:44	NA	200712_SdS_PRM_Perf_Liver_O6.raw	6	Acsl1	2	Long-chain-fatty-acid--CoA ligase 1	P41216	P41216	0.109764	FALSE	0.196403	3	434.906	TRUE	_IFGQANTSLK[CML]R[Arg10]_	1.01287e+06	6815.55	0.955499	TRUE	6.2579e-25
200714_SdS_PRM_Liver_Perf_O_vs_Y	Old	2020-07-12 19:58:44	NA	200712_SdS_PRM_Perf_Liver_O6.raw	6	Acsl1	2	Long-chain-fatty-acid--CoA ligase 1	P41216	P41216	0.131333	FALSE	0.138956	2	646.852	FALSE	_IFGQANTSLK[CML]R_	7.96366	0.000346734	0.0407267	FALSE	0.46266
200714_SdS_PRM_Liver_Perf_O_vs_Y	Old	2020-07-12 19:58:44	NA	200712_SdS_PRM_Perf_Liver_O6.raw	6	Acsl1	2	Long-chain-fatty-acid--CoA ligase 1	P41216	P41216	0.131333	FALSE	0.138956	2	651.856	TRUE	_IFGQANTSLK[CML]R[Arg10]_	1.3414e+06	331.892	0.955087	TRUE	6.52822e-25
200714_SdS_PRM_Liver_Perf_O_vs_Y	Old	2020-07-12 19:58:44	NA	200712_SdS_PRM_Perf_Liver_O6.raw	6	Anxa5	1	Annexin A5	P48036	P48036	0.12182	FALSE	0.164343	2	745.883	FALSE	_DLVDDLK[CML]SELTGK_	776.978	5.20418	0.151459	FALSE	0.314357
200714_SdS_PRM_Liver_Perf_O_vs_Y	Old	2020-07-12 19:58:44	NA	200712_SdS_PRM_Perf_Liver_O6.raw	6	Anxa5	1	Annexin A5	P48036	P48036	0.12182	FALSE	0.164343	2	749.89	TRUE	_DLVDDLK[CML]SELTGK[Lys8-pepCterm]_	186276	557.371	0.921229	TRUE	2.60085e-23
200714_SdS_PRM_Liver_Perf_O_vs_Y	Old	2020-07-12 19:58:44	NA	200712_SdS_PRM_Perf_Liver_O6.raw	6	Slc25a4	1	ADP/ATP translocase 1	P48962	P48962	0.158046	FALSE	0.0969541	3	456.898	FALSE	_IAK[CML]DEGANAFFK_	85.4405	0.970002	0.124764	FALSE	0.382953
200714_SdS_PRM_Liver_Perf_O_vs_Y	Old	2020-07-12 19:58:44	NA	200712_SdS_PRM_Perf_Liver_O6.raw	6	Slc25a4	1	ADP/ATP translocase 1	P48962	P48962	0.158046	FALSE	0.0969541	3	459.569	TRUE	_IAK[CML]DEGANAFFK[Lys8-pepCterm]_	589075	608.623	0.937913	TRUE	3.99331e-24
200714_SdS_PRM_Liver_Perf_O_vs_Y	Old	2020-07-12 19:58:44	NA	200712_SdS_PRM_Perf_Liver_O6.raw	6	Atp5b	1	ATP synthase subunit beta, mitochondrial	P56480	P56480	0.128408	FALSE	0.148009	2	625.343	FALSE	_GVQK[CML]ILQDYK_	99.1904	0.686074	0.190001	FALSE	0.212542
200714_SdS_PRM_Liver_Perf_O_vs_Y	Old	2020-07-12 19:58:44	NA	200712_SdS_PRM_Perf_Liver_O6.raw	6	Atp5b	1	ATP synthase subunit beta, mitochondrial	P56480	P56480	0.128408	FALSE	0.148009	2	629.35	TRUE	_GVQK[CML]ILQDYK[Lys8-pepCterm]_	442426	537.771	0.966088	TRUE	2.91392e-25
200714_SdS_PRM_Liver_Perf_O_vs_Y	Old	2020-07-12 19:58:44	NA	200712_SdS_PRM_Perf_Liver_O6.raw	6	Hist1h4a	1	Histone H4	P62806	P62806	0.213488	TRUE	0.000336442	3	508.941	FALSE	_TVTAMDVVYALK[CML]R_	2539.05	37.7841	0.878574	TRUE	4.26082e-21
200714_SdS_PRM_Liver_Perf_O_vs_Y	Old	2020-07-12 19:58:44	NA	200712_SdS_PRM_Perf_Liver_O6.raw	6	Hist1h4a	1	Histone H4	P62806	P62806	0.213488	TRUE	0.000336442	3	512.277	TRUE	_TVTAMDVVYALK[CML]R[Arg10]_	426664	606.609	0.970732	TRUE	2.255e-25
200714_SdS_PRM_Liver_Perf_O_vs_Y	Old	2020-07-12 19:58:44	NA	200712_SdS_PRM_Perf_Liver_O6.raw	6	Atp5a1	2	ATP synthase subunit alpha, mitochondrial	Q03265	Q03265	0.116981	FALSE	0.176212	2	884.976	FALSE	_VVDALGNAIDGK[CML]GPIGSK_	2.4153	0.00211363	0.131764	FALSE	0.36495
200714_SdS_PRM_Liver_Perf_O_vs_Y	Old	2020-07-12 19:58:44	NA	200712_SdS_PRM_Perf_Liver_O6.raw	6	Atp5a1	2	ATP synthase subunit alpha, mitochondrial	Q03265	Q03265	0.116981	FALSE	0.176212	2	888.983	TRUE	_VVDALGNAIDGK[CML]GPIGSK[Lys8-pepCterm]_	456394	477.286	0.958119	TRUE	5.29271e-25
200714_SdS_PRM_Liver_Perf_O_vs_Y	Old	2020-07-12 19:58:44	NA	200712_SdS_PRM_Perf_Liver_O6.raw	6	Atp5a1	2	ATP synthase subunit alpha, mitochondrial	Q03265	Q03265	0.102753	FALSE	0.219032	3	590.32	FALSE	_VVDALGNAIDGK[CML]GPIGSK_	92.8019	0.43247	0.00573049	FALSE	0.468075
200714_SdS_PRM_Liver_Perf_O_vs_Y	Old	2020-07-12 19:58:44	NA	200712_SdS_PRM_Perf_Liver_O6.raw	6	Atp5a1	2	ATP synthase subunit alpha, mitochondrial	Q03265	Q03265	0.102753	FALSE	0.219032	3	592.991	TRUE	_VVDALGNAIDGK[CML]GPIGSK[Lys8-pepCterm]_	1.49699e+06	428.275	0.980865	TRUE	1.64889e-25
200714_SdS_PRM_Liver_Perf_O_vs_Y	Old	2020-07-12 19:58:44	NA	200712_SdS_PRM_Perf_Liver_O6.raw	6	Usmg5	1	Up-regulated during skeletal muscle growth protein 5	Q78IK2	Q78IK2	0.105798	FALSE	0.208646	2	871.423	FALSE	_AGAESDGQFQFTGIK[CML]K_	3.83602	0.00117717	0.10361	FALSE	0.419662
200714_SdS_PRM_Liver_Perf_O_vs_Y	Old	2020-07-12 19:58:44	NA	200712_SdS_PRM_Perf_Liver_O6.raw	6	Usmg5	1	Up-regulated during skeletal muscle growth protein 5	Q78IK2	Q78IK2	0.105798	FALSE	0.208646	2	875.43	TRUE	_AGAESDGQFQFTGIK[CML]K[Lys8-pepCterm]_	255406	39.3934	0.922655	TRUE	2.22622e-23
200714_SdS_PRM_Liver_Perf_O_vs_Y	Old	2020-07-12 19:58:44	NA	200712_SdS_PRM_Perf_Liver_O6.raw	6	Ndufa12	1	NADH dehydrogenase [ubiquinone] 1 alpha subcomplex subunit 12	Q7TMF3	Q7TMF3	0.108385	FALSE	0.20292	2	587.829	FALSE	_MELVEVLK[CML]R_	2.07098	0.00123883	0.0304773	FALSE	0.464773
200714_SdS_PRM_Liver_Perf_O_vs_Y	Old	2020-07-12 19:58:44	NA	200712_SdS_PRM_Perf_Liver_O6.raw	6	Ndufa12	1	NADH dehydrogenase [ubiquinone] 1 alpha subcomplex subunit 12	Q7TMF3	Q7TMF3	0.108385	FALSE	0.20292	2	592.833	TRUE	_MELVEVLK[CML]R[Arg10]_	560556	302.825	0.975091	TRUE	1.68171e-25
200714_SdS_PRM_Liver_Perf_O_vs_Y	Old	2020-07-12 19:58:44	NA	200712_SdS_PRM_Perf_Liver_O6.raw	6	Echs1	1	Enoyl-CoA hydratase, mitochondrial	Q8BH95	Q8BH95	0.129058	FALSE	0.145946	3	527.256	FALSE	_AFAAGADIK[CML]EMQNR_	461.105	8.64358	0.09675	FALSE	0.427854
200714_SdS_PRM_Liver_Perf_O_vs_Y	Old	2020-07-12 19:58:44	NA	200712_SdS_PRM_Perf_Liver_O6.raw	6	Echs1	1	Enoyl-CoA hydratase, mitochondrial	Q8BH95	Q8BH95	0.129058	FALSE	0.145946	3	530.592	TRUE	_AFAAGADIK[CML]EMQNR[Arg10]_	375258	634.582	0.955662	TRUE	6.20248e-25
200714_SdS_PRM_Liver_Perf_O_vs_Y	Old	2020-07-12 19:58:44	NA	200712_SdS_PRM_Perf_Liver_O6.raw	6	Hadha	1	Trifunctional enzyme subunit alpha, mitochondrial	Q8BMS1	Q8BMS1	0.116464	FALSE	0.176212	3	523.275	FALSE	_FVDLYGAQK[CML]VVDR_	247.221	0.944282	0.0197486	FALSE	0.464935
200714_SdS_PRM_Liver_Perf_O_vs_Y	Old	2020-07-12 19:58:44	NA	200712_SdS_PRM_Perf_Liver_O6.raw	6	Hadha	1	Trifunctional enzyme subunit alpha, mitochondrial	Q8BMS1	Q8BMS1	0.116464	FALSE	0.176212	3	526.612	TRUE	_FVDLYGAQK[CML]VVDR[Arg10]_	1.06305e+06	316.951	0.956277	TRUE	6.02768e-25
200714_SdS_PRM_Liver_Perf_O_vs_Y	Old	2020-07-12 19:58:44	NA	200712_SdS_PRM_Perf_Liver_O6.raw	6	Atp5c1	1	ATP synthase subunit gamma, mitochondrial	Q91VR2	Q91VR2	0.150834	FALSE	0.114096	3	598.632	FALSE	_THSDQFLVSFK[CML]DVGR_	585.02	1.60779	0.12049	FALSE	0.38918
200714_SdS_PRM_Liver_Perf_O_vs_Y	Old	2020-07-12 19:58:44	NA	200712_SdS_PRM_Perf_Liver_O6.raw	6	Atp5c1	1	ATP synthase subunit gamma, mitochondrial	Q91VR2	Q91VR2	0.150834	FALSE	0.114096	3	601.968	TRUE	_THSDQFLVSFK[CML]DVGR[Arg10]_	375675	391.856	0.959478	TRUE	4.70104e-25
200714_SdS_PRM_Liver_Perf_O_vs_Y	Old	2020-07-12 19:58:44	NA	200712_SdS_PRM_Perf_Liver_O6.raw	6	Atp5f1	1	ATP synthase F(0) complex subunit B1, mitochondrial	Q9CQQ7	Q9CQQ7	0.143774	FALSE	0.117498	2	1058.04	FALSE	_QIQDAIDMEK[CML]AQQALVQK_	3.42864	0.00143357	0.186558	FALSE	0.221797
200714_SdS_PRM_Liver_Perf_O_vs_Y	Old	2020-07-12 19:58:44	NA	200712_SdS_PRM_Perf_Liver_O6.raw	6	Atp5f1	1	ATP synthase F(0) complex subunit B1, mitochondrial	Q9CQQ7	Q9CQQ7	0.143774	FALSE	0.117498	2	1062.05	TRUE	_QIQDAIDMEK[CML]AQQALVQK[Lys8-pepCterm]_	6937.1	17.7627	0.794383	TRUE	5.91379e-17
200714_SdS_PRM_Liver_Perf_O_vs_Y	Old	2020-07-12 19:58:44	NA	200712_SdS_PRM_Perf_Liver_O6.raw	6	Atp5o	1	ATP synthase subunit O, mitochondrial	Q9DB20	Q9DB20	0.115274	FALSE	0.180529	3	477.617	FALSE	_VSLAVLNPYIK[CML]R_	15.727	0.155267	0.0866213	FALSE	0.433504
200714_SdS_PRM_Liver_Perf_O_vs_Y	Old	2020-07-12 19:58:44	NA	200712_SdS_PRM_Perf_Liver_O6.raw	6	Atp5o	1	ATP synthase subunit O, mitochondrial	Q9DB20	Q9DB20	0.115274	FALSE	0.180529	3	480.953	TRUE	_VSLAVLNPYIK[CML]R[Arg10]_	915548	511.47	0.974415	TRUE	1.74414e-25
200714_SdS_PRM_Liver_Perf_O_vs_Y	Old	2020-07-12 19:58:44	NA	200712_SdS_PRM_Perf_Liver_O6.raw	6	Ehhadh	2	Peroxisomal bifunctional enzyme	Q9DBM2	Q9DBM2	0.143516	FALSE	0.117498	2	757.422	FALSE	_FAQTVIGK[CML]PIEPR_	2.90453	0.00253829	0.148216	FALSE	0.323812
200714_SdS_PRM_Liver_Perf_O_vs_Y	Old	2020-07-12 19:58:44	NA	200712_SdS_PRM_Perf_Liver_O6.raw	6	Ehhadh	2	Peroxisomal bifunctional enzyme	Q9DBM2	Q9DBM2	0.143516	FALSE	0.117498	2	762.427	TRUE	_FAQTVIGK[CML]PIEPR[Arg10]_	3.64094e+06	2356.55	0.943275	TRUE	2.16616e-24
200714_SdS_PRM_Liver_Perf_O_vs_Y	Old	2020-07-12 19:58:44	NA	200712_SdS_PRM_Perf_Liver_O6.raw	6	Ehhadh	2	Peroxisomal bifunctional enzyme	Q9DBM2	Q9DBM2	0.165273	FALSE	0.0798815	3	505.284	FALSE	_FAQTVIGK[CML]PIEPR_	1167.1	7.56017	0.0460773	FALSE	0.458871
200714_SdS_PRM_Liver_Perf_O_vs_Y	Old	2020-07-12 19:58:44	NA	200712_SdS_PRM_Perf_Liver_O6.raw	6	Ehhadh	2	Peroxisomal bifunctional enzyme	Q9DBM2	Q9DBM2	0.165273	FALSE	0.0798815	3	508.62	TRUE	_FAQTVIGK[CML]PIEPR[Arg10]_	4.40168e+06	4276.03	0.954388	TRUE	6.94612e-25
200714_SdS_PRM_Liver_Perf_O_vs_Y	Old	2020-07-12 17:43:26	NA	200712_SdS_PRM_Perf_Liver_O7.raw	7	Hba	1	Hemoglobin subunit alpha	P01942	P01942	0.153776	FALSE	0.108488	3	543.966	FALSE	_FLASVSTVLTSK[CML]YR_	3.92793	0.0634091	0.0995814	FALSE	0.425552
200714_SdS_PRM_Liver_Perf_O_vs_Y	Old	2020-07-12 17:43:26	NA	200712_SdS_PRM_Perf_Liver_O7.raw	7	Hba	1	Hemoglobin subunit alpha	P01942	P01942	0.153776	FALSE	0.108488	3	547.302	TRUE	_FLASVSTVLTSK[CML]YR[Arg10]_	143851	54.0108	0.947914	TRUE	1.34511e-24
200714_SdS_PRM_Liver_Perf_O_vs_Y	Old	2020-07-12 17:43:26	NA	200712_SdS_PRM_Perf_Liver_O7.raw	7	Cat	1	Catalase	P24270	P24270	0.117817	FALSE	0.173999	2	574.819	FALSE	_DAQLFIQK[CML]K_	3542.49	15.9927	0.0380276	FALSE	0.46309
200714_SdS_PRM_Liver_Perf_O_vs_Y	Old	2020-07-12 17:43:26	NA	200712_SdS_PRM_Perf_Liver_O7.raw	7	Cat	1	Catalase	P24270	P24270	0.117817	FALSE	0.173999	2	578.826	TRUE	_DAQLFIQK[CML]K[Lys8-pepCterm]_	608084	409.31	0.951702	TRUE	8.97769e-25
200714_SdS_PRM_Liver_Perf_O_vs_Y	Old	2020-07-12 17:43:26	NA	200712_SdS_PRM_Perf_Liver_O7.raw	7	Acsl1	2	Long-chain-fatty-acid--CoA ligase 1	P41216	P41216	0.129212	FALSE	0.145946	3	431.57	FALSE	_IFGQANTSLK[CML]R_	753.037	10.0875	0.220156	FALSE	0.132819
200714_SdS_PRM_Liver_Perf_O_vs_Y	Old	2020-07-12 17:43:26	NA	200712_SdS_PRM_Perf_Liver_O7.raw	7	Acsl1	2	Long-chain-fatty-acid--CoA ligase 1	P41216	P41216	0.129212	FALSE	0.145946	3	434.906	TRUE	_IFGQANTSLK[CML]R[Arg10]_	489026	873.316	0.95086	TRUE	9.55031e-25
200714_SdS_PRM_Liver_Perf_O_vs_Y	Old	2020-07-12 17:43:26	NA	200712_SdS_PRM_Perf_Liver_O7.raw	7	Acsl1	2	Long-chain-fatty-acid--CoA ligase 1	P41216	P41216	0.154691	FALSE	0.108488	2	646.852	FALSE	_IFGQANTSLK[CML]R_	489.144	2.77946	0.172713	FALSE	0.260661
200714_SdS_PRM_Liver_Perf_O_vs_Y	Old	2020-07-12 17:43:26	NA	200712_SdS_PRM_Perf_Liver_O7.raw	7	Acsl1	2	Long-chain-fatty-acid--CoA ligase 1	P41216	P41216	0.154691	FALSE	0.108488	2	651.856	TRUE	_IFGQANTSLK[CML]R[Arg10]_	725237	481.68	0.961247	TRUE	4.03942e-25
200714_SdS_PRM_Liver_Perf_O_vs_Y	Old	2020-07-12 17:43:26	NA	200712_SdS_PRM_Perf_Liver_O7.raw	7	Anxa5	1	Annexin A5	P48036	P48036	0.115613	FALSE	0.179901	2	745.883	FALSE	_DLVDDLK[CML]SELTGK_	793.046	7.0727	0.108856	FALSE	0.410212
200714_SdS_PRM_Liver_Perf_O_vs_Y	Old	2020-07-12 17:43:26	NA	200712_SdS_PRM_Perf_Liver_O7.raw	7	Anxa5	1	Annexin A5	P48036	P48036	0.115613	FALSE	0.179901	2	749.89	TRUE	_DLVDDLK[CML]SELTGK[Lys8-pepCterm]_	135257	716.554	0.932119	TRUE	7.45463e-24
200714_SdS_PRM_Liver_Perf_O_vs_Y	Old	2020-07-12 17:43:26	NA	200712_SdS_PRM_Perf_Liver_O7.raw	7	Slc25a4	1	ADP/ATP translocase 1	P48962	P48962	0.131586	FALSE	0.138956	3	456.898	FALSE	_IAK[CML]DEGANAFFK_	536.639	0.00194523	0.0866358	FALSE	0.433504
200714_SdS_PRM_Liver_Perf_O_vs_Y	Old	2020-07-12 17:43:26	NA	200712_SdS_PRM_Perf_Liver_O7.raw	7	Slc25a4	1	ADP/ATP translocase 1	P48962	P48962	0.131586	FALSE	0.138956	3	459.569	TRUE	_IAK[CML]DEGANAFFK[Lys8-pepCterm]_	296608	1030.43	0.935118	TRUE	5.42685e-24
200714_SdS_PRM_Liver_Perf_O_vs_Y	Old	2020-07-12 17:43:26	NA	200712_SdS_PRM_Perf_Liver_O7.raw	7	Atp5b	1	ATP synthase subunit beta, mitochondrial	P56480	P56480	0.152783	FALSE	0.110364	2	625.343	FALSE	_GVQK[CML]ILQDYK_	600.869	1.25931	0.0521772	FALSE	0.458871
200714_SdS_PRM_Liver_Perf_O_vs_Y	Old	2020-07-12 17:43:26	NA	200712_SdS_PRM_Perf_Liver_O7.raw	7	Atp5b	1	ATP synthase subunit beta, mitochondrial	P56480	P56480	0.152783	FALSE	0.110364	2	629.35	TRUE	_GVQK[CML]ILQDYK[Lys8-pepCterm]_	85112.7	170.031	0.908952	TRUE	1.11829e-22
200714_SdS_PRM_Liver_Perf_O_vs_Y	Old	2020-07-12 17:43:26	NA	200712_SdS_PRM_Perf_Liver_O7.raw	7	Hist1h4a	1	Histone H4	P62806	P62806	0.22134	TRUE	4.6515e-06	3	508.941	FALSE	_TVTAMDVVYALK[CML]R_	2182.47	43.007	0.844551	TRUE	2.30405e-19
200714_SdS_PRM_Liver_Perf_O_vs_Y	Old	2020-07-12 17:43:26	NA	200712_SdS_PRM_Perf_Liver_O7.raw	7	Hist1h4a	1	Histone H4	P62806	P62806	0.22134	TRUE	4.6515e-06	3	512.277	TRUE	_TVTAMDVVYALK[CML]R[Arg10]_	236921	458.362	0.977634	TRUE	1.68171e-25
200714_SdS_PRM_Liver_Perf_O_vs_Y	Old	2020-07-12 17:43:26	NA	200712_SdS_PRM_Perf_Liver_O7.raw	7	Atp5a1	2	ATP synthase subunit alpha, mitochondrial	Q03265	Q03265	0.114565	FALSE	0.182187	2	884.976	FALSE	_VVDALGNAIDGK[CML]GPIGSK_	2.62034	0.00118272	0.0922137	FALSE	0.431984
200714_SdS_PRM_Liver_Perf_O_vs_Y	Old	2020-07-12 17:43:26	NA	200712_SdS_PRM_Perf_Liver_O7.raw	7	Atp5a1	2	ATP synthase subunit alpha, mitochondrial	Q03265	Q03265	0.114565	FALSE	0.182187	2	888.983	TRUE	_VVDALGNAIDGK[CML]GPIGSK[Lys8-pepCterm]_	235532	530.803	0.969534	TRUE	2.47431e-25
200714_SdS_PRM_Liver_Perf_O_vs_Y	Old	2020-07-12 17:43:26	NA	200712_SdS_PRM_Perf_Liver_O7.raw	7	Atp5a1	2	ATP synthase subunit alpha, mitochondrial	Q03265	Q03265	0.114018	FALSE	0.182872	3	590.32	FALSE	_VVDALGNAIDGK[CML]GPIGSK_	204.662	0.430137	0.0869432	FALSE	0.433504
200714_SdS_PRM_Liver_Perf_O_vs_Y	Old	2020-07-12 17:43:26	NA	200712_SdS_PRM_Perf_Liver_O7.raw	7	Atp5a1	2	ATP synthase subunit alpha, mitochondrial	Q03265	Q03265	0.114018	FALSE	0.182872	3	592.991	TRUE	_VVDALGNAIDGK[CML]GPIGSK[Lys8-pepCterm]_	791899	316.758	0.975532	TRUE	1.68171e-25
200714_SdS_PRM_Liver_Perf_O_vs_Y	Old	2020-07-12 17:43:26	NA	200712_SdS_PRM_Perf_Liver_O7.raw	7	Usmg5	1	Up-regulated during skeletal muscle growth protein 5	Q78IK2	Q78IK2	0.102124	FALSE	0.221263	2	871.423	FALSE	_AGAESDGQFQFTGIK[CML]K_	44.2054	1.89626	0.0901069	FALSE	0.43266
200714_SdS_PRM_Liver_Perf_O_vs_Y	Old	2020-07-12 17:43:26	NA	200712_SdS_PRM_Perf_Liver_O7.raw	7	Usmg5	1	Up-regulated during skeletal muscle growth protein 5	Q78IK2	Q78IK2	0.102124	FALSE	0.221263	2	875.43	TRUE	_AGAESDGQFQFTGIK[CML]K[Lys8-pepCterm]_	164420	76.4014	0.948799	TRUE	1.22072e-24
200714_SdS_PRM_Liver_Perf_O_vs_Y	Old	2020-07-12 17:43:26	NA	200712_SdS_PRM_Perf_Liver_O7.raw	7	Ndufa12	1	NADH dehydrogenase [ubiquinone] 1 alpha subcomplex subunit 12	Q7TMF3	Q7TMF3	0.139417	FALSE	0.125397	2	587.829	FALSE	_MELVEVLK[CML]R_	1.68956	0.000942382	0.383614	TRUE	0.00105182
200714_SdS_PRM_Liver_Perf_O_vs_Y	Old	2020-07-12 17:43:26	NA	200712_SdS_PRM_Perf_Liver_O7.raw	7	Ndufa12	1	NADH dehydrogenase [ubiquinone] 1 alpha subcomplex subunit 12	Q7TMF3	Q7TMF3	0.139417	FALSE	0.125397	2	592.833	TRUE	_MELVEVLK[CML]R[Arg10]_	310488	707.126	0.966504	TRUE	2.86124e-25
200714_SdS_PRM_Liver_Perf_O_vs_Y	Old	2020-07-12 17:43:26	NA	200712_SdS_PRM_Perf_Liver_O7.raw	7	Echs1	1	Enoyl-CoA hydratase, mitochondrial	Q8BH95	Q8BH95	0.16928	FALSE	0.0758308	3	527.256	FALSE	_AFAAGADIK[CML]EMQNR_	537.144	4.23059	0.144703	FALSE	0.332952
200714_SdS_PRM_Liver_Perf_O_vs_Y	Old	2020-07-12 17:43:26	NA	200712_SdS_PRM_Perf_Liver_O7.raw	7	Echs1	1	Enoyl-CoA hydratase, mitochondrial	Q8BH95	Q8BH95	0.16928	FALSE	0.0758308	3	530.592	TRUE	_AFAAGADIK[CML]EMQNR[Arg10]_	144733	272.498	0.947478	TRUE	1.38985e-24
200714_SdS_PRM_Liver_Perf_O_vs_Y	Old	2020-07-12 17:43:26	NA	200712_SdS_PRM_Perf_Liver_O7.raw	7	Hadha	1	Trifunctional enzyme subunit alpha, mitochondrial	Q8BMS1	Q8BMS1	0.131094	FALSE	0.138956	3	523.275	FALSE	_FVDLYGAQK[CML]VVDR_	219.56	0.609685	0.144319	FALSE	0.333077
200714_SdS_PRM_Liver_Perf_O_vs_Y	Old	2020-07-12 17:43:26	NA	200712_SdS_PRM_Perf_Liver_O7.raw	7	Hadha	1	Trifunctional enzyme subunit alpha, mitochondrial	Q8BMS1	Q8BMS1	0.131094	FALSE	0.138956	3	526.612	TRUE	_FVDLYGAQK[CML]VVDR[Arg10]_	653330	372.514	0.966328	TRUE	2.8895e-25
200714_SdS_PRM_Liver_Perf_O_vs_Y	Old	2020-07-12 17:43:26	NA	200712_SdS_PRM_Perf_Liver_O7.raw	7	Atp5c1	1	ATP synthase subunit gamma, mitochondrial	Q91VR2	Q91VR2	0.107854	FALSE	0.203154	3	598.632	FALSE	_THSDQFLVSFK[CML]DVGR_	455.193	4.82592	0.10532	FALSE	0.41753
200714_SdS_PRM_Liver_Perf_O_vs_Y	Old	2020-07-12 17:43:26	NA	200712_SdS_PRM_Perf_Liver_O7.raw	7	Atp5c1	1	ATP synthase subunit gamma, mitochondrial	Q91VR2	Q91VR2	0.107854	FALSE	0.203154	3	601.968	TRUE	_THSDQFLVSFK[CML]DVGR[Arg10]_	156505	275.141	0.959346	TRUE	4.70766e-25
200714_SdS_PRM_Liver_Perf_O_vs_Y	Old	2020-07-12 17:43:26	NA	200712_SdS_PRM_Perf_Liver_O7.raw	7	Atp5f1	1	ATP synthase F(0) complex subunit B1, mitochondrial	Q9CQQ7	Q9CQQ7	0.126646	FALSE	0.151113	2	1058.04	FALSE	_QIQDAIDMEK[CML]AQQALVQK_	222	2.31099	0.201953	FALSE	0.179694
200714_SdS_PRM_Liver_Perf_O_vs_Y	Old	2020-07-12 17:43:26	NA	200712_SdS_PRM_Perf_Liver_O7.raw	7	Atp5f1	1	ATP synthase F(0) complex subunit B1, mitochondrial	Q9CQQ7	Q9CQQ7	0.126646	FALSE	0.151113	2	1062.05	TRUE	_QIQDAIDMEK[CML]AQQALVQK[Lys8-pepCterm]_	70990.8	259.759	0.93425	TRUE	5.89831e-24
200714_SdS_PRM_Liver_Perf_O_vs_Y	Old	2020-07-12 17:43:26	NA	200712_SdS_PRM_Perf_Liver_O7.raw	7	Atp5o	1	ATP synthase subunit O, mitochondrial	Q9DB20	Q9DB20	0.101492	FALSE	0.223258	3	477.617	FALSE	_VSLAVLNPYIK[CML]R_	51.7672	0.220487	0.0826599	FALSE	0.439175
200714_SdS_PRM_Liver_Perf_O_vs_Y	Old	2020-07-12 17:43:26	NA	200712_SdS_PRM_Perf_Liver_O7.raw	7	Atp5o	1	ATP synthase subunit O, mitochondrial	Q9DB20	Q9DB20	0.101492	FALSE	0.223258	3	480.953	TRUE	_VSLAVLNPYIK[CML]R[Arg10]_	718646	483.038	0.965277	TRUE	3.09714e-25
200714_SdS_PRM_Liver_Perf_O_vs_Y	Old	2020-07-12 17:43:26	NA	200712_SdS_PRM_Perf_Liver_O7.raw	7	Ehhadh	2	Peroxisomal bifunctional enzyme	Q9DBM2	Q9DBM2	0.15917	FALSE	0.0969541	2	757.422	FALSE	_FAQTVIGK[CML]PIEPR_	3.27722	0.00192323	0.0732715	FALSE	0.443054
200714_SdS_PRM_Liver_Perf_O_vs_Y	Old	2020-07-12 17:43:26	NA	200712_SdS_PRM_Perf_Liver_O7.raw	7	Ehhadh	2	Peroxisomal bifunctional enzyme	Q9DBM2	Q9DBM2	0.15917	FALSE	0.0969541	2	762.427	TRUE	_FAQTVIGK[CML]PIEPR[Arg10]_	1.25088e+06	1092.89	0.945062	TRUE	1.79605e-24
200714_SdS_PRM_Liver_Perf_O_vs_Y	Old	2020-07-12 17:43:26	NA	200712_SdS_PRM_Perf_Liver_O7.raw	7	Ehhadh	2	Peroxisomal bifunctional enzyme	Q9DBM2	Q9DBM2	0.121772	FALSE	0.164343	3	505.284	FALSE	_FAQTVIGK[CML]PIEPR_	1317.16	5.98182	0.0330551	FALSE	0.463939
200714_SdS_PRM_Liver_Perf_O_vs_Y	Old	2020-07-12 17:43:26	NA	200712_SdS_PRM_Perf_Liver_O7.raw	7	Ehhadh	2	Peroxisomal bifunctional enzyme	Q9DBM2	Q9DBM2	0.121772	FALSE	0.164343	3	508.62	TRUE	_FAQTVIGK[CML]PIEPR[Arg10]_	3977760	4832.19	0.968898	TRUE	2.5674e-25
200714_SdS_PRM_Liver_Perf_O_vs_Y	Old	2020-07-13 06:06:15	NA	200712_SdS_PRM_Perf_Liver_O8.raw	8	Hba	1	Hemoglobin subunit alpha	P01942	P01942	0.146538	FALSE	0.117498	3	543.966	FALSE	_FLASVSTVLTSK[CML]YR_	21.3977	0.469785	0.0358253	FALSE	0.46309
200714_SdS_PRM_Liver_Perf_O_vs_Y	Old	2020-07-13 06:06:15	NA	200712_SdS_PRM_Perf_Liver_O8.raw	8	Hba	1	Hemoglobin subunit alpha	P01942	P01942	0.146538	FALSE	0.117498	3	547.302	TRUE	_FLASVSTVLTSK[CML]YR[Arg10]_	101665	62.8634	0.959192	TRUE	4.76725e-25
200714_SdS_PRM_Liver_Perf_O_vs_Y	Old	2020-07-13 06:06:15	NA	200712_SdS_PRM_Perf_Liver_O8.raw	8	Cat	1	Catalase	P24270	P24270	0.133823	FALSE	0.135213	2	574.819	FALSE	_DAQLFIQK[CML]K_	3699.28	34.469	0.0320551	FALSE	0.464139
200714_SdS_PRM_Liver_Perf_O_vs_Y	Old	2020-07-13 06:06:15	NA	200712_SdS_PRM_Perf_Liver_O8.raw	8	Cat	1	Catalase	P24270	P24270	0.133823	FALSE	0.135213	2	578.826	TRUE	_DAQLFIQK[CML]K[Lys8-pepCterm]_	261876	376.479	0.955783	TRUE	6.1813e-25
200714_SdS_PRM_Liver_Perf_O_vs_Y	Old	2020-07-13 06:06:15	NA	200712_SdS_PRM_Perf_Liver_O8.raw	8	Acsl1	2	Long-chain-fatty-acid--CoA ligase 1	P41216	P41216	0.118022	FALSE	0.173502	3	431.57	FALSE	_IFGQANTSLK[CML]R_	512.976	2.00495	0.173369	FALSE	0.258959
200714_SdS_PRM_Liver_Perf_O_vs_Y	Old	2020-07-13 06:06:15	NA	200712_SdS_PRM_Perf_Liver_O8.raw	8	Acsl1	2	Long-chain-fatty-acid--CoA ligase 1	P41216	P41216	0.118022	FALSE	0.173502	3	434.906	TRUE	_IFGQANTSLK[CML]R[Arg10]_	216519	261.588	0.964608	TRUE	3.23641e-25
200714_SdS_PRM_Liver_Perf_O_vs_Y	Old	2020-07-13 06:06:15	NA	200712_SdS_PRM_Perf_Liver_O8.raw	8	Acsl1	2	Long-chain-fatty-acid--CoA ligase 1	P41216	P41216	0.140612	FALSE	0.121519	2	646.852	FALSE	_IFGQANTSLK[CML]R_	20.7238	0.000313551	0.118533	FALSE	0.393479
200714_SdS_PRM_Liver_Perf_O_vs_Y	Old	2020-07-13 06:06:15	NA	200712_SdS_PRM_Perf_Liver_O8.raw	8	Acsl1	2	Long-chain-fatty-acid--CoA ligase 1	P41216	P41216	0.140612	FALSE	0.121519	2	651.856	TRUE	_IFGQANTSLK[CML]R[Arg10]_	307290	629.351	0.986836	TRUE	1.55892e-25
200714_SdS_PRM_Liver_Perf_O_vs_Y	Old	2020-07-13 06:06:15	NA	200712_SdS_PRM_Perf_Liver_O8.raw	8	Anxa5	1	Annexin A5	P48036	P48036	0.14765	FALSE	0.117498	2	745.883	FALSE	_DLVDDLK[CML]SELTGK_	1179.46	13.9499	0.149742	FALSE	0.319401
200714_SdS_PRM_Liver_Perf_O_vs_Y	Old	2020-07-13 06:06:15	NA	200712_SdS_PRM_Perf_Liver_O8.raw	8	Anxa5	1	Annexin A5	P48036	P48036	0.14765	FALSE	0.117498	2	749.89	TRUE	_DLVDDLK[CML]SELTGK[Lys8-pepCterm]_	73950.4	407.716	0.917533	TRUE	4.02671e-23
200714_SdS_PRM_Liver_Perf_O_vs_Y	Old	2020-07-13 06:06:15	NA	200712_SdS_PRM_Perf_Liver_O8.raw	8	Slc25a4	1	ADP/ATP translocase 1	P48962	P48962	0.127826	FALSE	0.14913	3	456.898	FALSE	_IAK[CML]DEGANAFFK_	474.596	0.000796578	0.102053	FALSE	0.422194
200714_SdS_PRM_Liver_Perf_O_vs_Y	Old	2020-07-13 06:06:15	NA	200712_SdS_PRM_Perf_Liver_O8.raw	8	Slc25a4	1	ADP/ATP translocase 1	P48962	P48962	0.127826	FALSE	0.14913	3	459.569	TRUE	_IAK[CML]DEGANAFFK[Lys8-pepCterm]_	110518	532.465	0.943797	TRUE	2.05807e-24
200714_SdS_PRM_Liver_Perf_O_vs_Y	Old	2020-07-13 06:06:15	NA	200712_SdS_PRM_Perf_Liver_O8.raw	8	Atp5b	1	ATP synthase subunit beta, mitochondrial	P56480	P56480	0.177383	FALSE	0.0512599	2	625.343	FALSE	_GVQK[CML]ILQDYK_	403.745	1.11655	0.155984	FALSE	0.3031
200714_SdS_PRM_Liver_Perf_O_vs_Y	Old	2020-07-13 06:06:15	NA	200712_SdS_PRM_Perf_Liver_O8.raw	8	Atp5b	1	ATP synthase subunit beta, mitochondrial	P56480	P56480	0.177383	FALSE	0.0512599	2	629.35	TRUE	_GVQK[CML]ILQDYK[Lys8-pepCterm]_	35052	127.21	0.890649	TRUE	1.0107e-21
200714_SdS_PRM_Liver_Perf_O_vs_Y	Old	2020-07-13 06:06:15	NA	200712_SdS_PRM_Perf_Liver_O8.raw	8	Hist1h4a	1	Histone H4	P62806	P62806	0.231245	TRUE	1.07492e-09	3	508.941	FALSE	_TVTAMDVVYALK[CML]R_	2554.08	40.3799	0.901412	TRUE	2.762e-22
200714_SdS_PRM_Liver_Perf_O_vs_Y	Old	2020-07-13 06:06:15	NA	200712_SdS_PRM_Perf_Liver_O8.raw	8	Hist1h4a	1	Histone H4	P62806	P62806	0.231245	TRUE	1.07492e-09	3	512.277	TRUE	_TVTAMDVVYALK[CML]R[Arg10]_	101163	453.69	0.965396	TRUE	3.09714e-25
200714_SdS_PRM_Liver_Perf_O_vs_Y	Old	2020-07-13 06:06:15	NA	200712_SdS_PRM_Perf_Liver_O8.raw	8	Atp5a1	2	ATP synthase subunit alpha, mitochondrial	Q03265	Q03265	0.122033	FALSE	0.164343	2	884.976	FALSE	_VVDALGNAIDGK[CML]GPIGSK_	2.09722	0.00212157	0.0911202	FALSE	0.432421
200714_SdS_PRM_Liver_Perf_O_vs_Y	Old	2020-07-13 06:06:15	NA	200712_SdS_PRM_Perf_Liver_O8.raw	8	Atp5a1	2	ATP synthase subunit alpha, mitochondrial	Q03265	Q03265	0.122033	FALSE	0.164343	2	888.983	TRUE	_VVDALGNAIDGK[CML]GPIGSK[Lys8-pepCterm]_	82385.5	518.751	0.91532	TRUE	5.24676e-23
200714_SdS_PRM_Liver_Perf_O_vs_Y	Old	2020-07-13 06:06:15	NA	200712_SdS_PRM_Perf_Liver_O8.raw	8	Atp5a1	2	ATP synthase subunit alpha, mitochondrial	Q03265	Q03265	0.131156	FALSE	0.138956	3	590.32	FALSE	_VVDALGNAIDGK[CML]GPIGSK_	156.592	0.662196	0.0808691	FALSE	0.439573
200714_SdS_PRM_Liver_Perf_O_vs_Y	Old	2020-07-13 06:06:15	NA	200712_SdS_PRM_Perf_Liver_O8.raw	8	Atp5a1	2	ATP synthase subunit alpha, mitochondrial	Q03265	Q03265	0.131156	FALSE	0.138956	3	592.991	TRUE	_VVDALGNAIDGK[CML]GPIGSK[Lys8-pepCterm]_	279580	420.323	0.973617	TRUE	1.85882e-25
200714_SdS_PRM_Liver_Perf_O_vs_Y	Old	2020-07-13 06:06:15	NA	200712_SdS_PRM_Perf_Liver_O8.raw	8	Usmg5	1	Up-regulated during skeletal muscle growth protein 5	Q78IK2	Q78IK2	0.135921	FALSE	0.132187	2	871.423	FALSE	_AGAESDGQFQFTGIK[CML]K_	3.52484	0.00150925	0.0878128	FALSE	0.433408
200714_SdS_PRM_Liver_Perf_O_vs_Y	Old	2020-07-13 06:06:15	NA	200712_SdS_PRM_Perf_Liver_O8.raw	8	Usmg5	1	Up-regulated during skeletal muscle growth protein 5	Q78IK2	Q78IK2	0.135921	FALSE	0.132187	2	875.43	TRUE	_AGAESDGQFQFTGIK[CML]K[Lys8-pepCterm]_	13517.4	146.696	0.740131	TRUE	1.53783e-14
200714_SdS_PRM_Liver_Perf_O_vs_Y	Old	2020-07-13 06:06:15	NA	200712_SdS_PRM_Perf_Liver_O8.raw	8	Ndufa12	1	NADH dehydrogenase [ubiquinone] 1 alpha subcomplex subunit 12	Q7TMF3	Q7TMF3	0.100246	FALSE	0.228638	2	587.829	FALSE	_MELVEVLK[CML]R_	1.56391	0.00138443	0.201515	FALSE	0.180633
200714_SdS_PRM_Liver_Perf_O_vs_Y	Old	2020-07-13 06:06:15	NA	200712_SdS_PRM_Perf_Liver_O8.raw	8	Ndufa12	1	NADH dehydrogenase [ubiquinone] 1 alpha subcomplex subunit 12	Q7TMF3	Q7TMF3	0.100246	FALSE	0.228638	2	592.833	TRUE	_MELVEVLK[CML]R[Arg10]_	111486	436.786	0.967714	TRUE	2.71052e-25
200714_SdS_PRM_Liver_Perf_O_vs_Y	Old	2020-07-13 06:06:15	NA	200712_SdS_PRM_Perf_Liver_O8.raw	8	Echs1	1	Enoyl-CoA hydratase, mitochondrial	Q8BH95	Q8BH95	0.112597	FALSE	0.189286	3	527.256	FALSE	_AFAAGADIK[CML]EMQNR_	152.656	1.47943	0.0931858	FALSE	0.431145
200714_SdS_PRM_Liver_Perf_O_vs_Y	Old	2020-07-13 06:06:15	NA	200712_SdS_PRM_Perf_Liver_O8.raw	8	Echs1	1	Enoyl-CoA hydratase, mitochondrial	Q8BH95	Q8BH95	0.112597	FALSE	0.189286	3	530.592	TRUE	_AFAAGADIK[CML]EMQNR[Arg10]_	56459.7	268.66	0.964378	TRUE	3.30143e-25
200714_SdS_PRM_Liver_Perf_O_vs_Y	Old	2020-07-13 06:06:15	NA	200712_SdS_PRM_Perf_Liver_O8.raw	8	Hadha	1	Trifunctional enzyme subunit alpha, mitochondrial	Q8BMS1	Q8BMS1	0.139107	FALSE	0.126195	3	523.275	FALSE	_FVDLYGAQK[CML]VVDR_	67.701	0.000341938	0.188192	FALSE	0.217035
200714_SdS_PRM_Liver_Perf_O_vs_Y	Old	2020-07-13 06:06:15	NA	200712_SdS_PRM_Perf_Liver_O8.raw	8	Hadha	1	Trifunctional enzyme subunit alpha, mitochondrial	Q8BMS1	Q8BMS1	0.139107	FALSE	0.126195	3	526.612	TRUE	_FVDLYGAQK[CML]VVDR[Arg10]_	230069	485.013	0.962313	TRUE	3.69843e-25
200714_SdS_PRM_Liver_Perf_O_vs_Y	Old	2020-07-13 06:06:15	NA	200712_SdS_PRM_Perf_Liver_O8.raw	8	Atp5c1	1	ATP synthase subunit gamma, mitochondrial	Q91VR2	Q91VR2	0.127003	FALSE	0.15061	3	598.632	FALSE	_THSDQFLVSFK[CML]DVGR_	956.253	10.4537	0.115711	FALSE	0.397584
200714_SdS_PRM_Liver_Perf_O_vs_Y	Old	2020-07-13 06:06:15	NA	200712_SdS_PRM_Perf_Liver_O8.raw	8	Atp5c1	1	ATP synthase subunit gamma, mitochondrial	Q91VR2	Q91VR2	0.127003	FALSE	0.15061	3	601.968	TRUE	_THSDQFLVSFK[CML]DVGR[Arg10]_	76385.9	162.781	0.905975	TRUE	1.59233e-22
200714_SdS_PRM_Liver_Perf_O_vs_Y	Old	2020-07-13 06:06:15	NA	200712_SdS_PRM_Perf_Liver_O8.raw	8	Atp5f1	1	ATP synthase F(0) complex subunit B1, mitochondrial	Q9CQQ7	Q9CQQ7	0.165876	FALSE	0.0791415	2	1058.04	FALSE	_QIQDAIDMEK[CML]AQQALVQK_	466.702	5.45906	0.225179	FALSE	0.121993
200714_SdS_PRM_Liver_Perf_O_vs_Y	Old	2020-07-13 06:06:15	NA	200712_SdS_PRM_Perf_Liver_O8.raw	8	Atp5f1	1	ATP synthase F(0) complex subunit B1, mitochondrial	Q9CQQ7	Q9CQQ7	0.165876	FALSE	0.0791415	2	1062.05	TRUE	_QIQDAIDMEK[CML]AQQALVQK[Lys8-pepCterm]_	27186.1	32.7839	0.943957	TRUE	2.02421e-24
200714_SdS_PRM_Liver_Perf_O_vs_Y	Old	2020-07-13 06:06:15	NA	200712_SdS_PRM_Perf_Liver_O8.raw	8	Atp5o	1	ATP synthase subunit O, mitochondrial	Q9DB20	Q9DB20	0.102802	FALSE	0.219032	3	477.617	FALSE	_VSLAVLNPYIK[CML]R_	1.48355	0.000181889	0.142418	FALSE	0.337472
200714_SdS_PRM_Liver_Perf_O_vs_Y	Old	2020-07-13 06:06:15	NA	200712_SdS_PRM_Perf_Liver_O8.raw	8	Atp5o	1	ATP synthase subunit O, mitochondrial	Q9DB20	Q9DB20	0.102802	FALSE	0.219032	3	480.953	TRUE	_VSLAVLNPYIK[CML]R[Arg10]_	266564	512.879	0.964965	TRUE	3.19268e-25
200714_SdS_PRM_Liver_Perf_O_vs_Y	Old	2020-07-13 06:06:15	NA	200712_SdS_PRM_Perf_Liver_O8.raw	8	Ehhadh	2	Peroxisomal bifunctional enzyme	Q9DBM2	Q9DBM2	0.176048	FALSE	0.0542926	2	757.422	FALSE	_FAQTVIGK[CML]PIEPR_	98.7032	0.838031	0.0161628	FALSE	0.465245
200714_SdS_PRM_Liver_Perf_O_vs_Y	Old	2020-07-13 06:06:15	NA	200712_SdS_PRM_Perf_Liver_O8.raw	8	Ehhadh	2	Peroxisomal bifunctional enzyme	Q9DBM2	Q9DBM2	0.176048	FALSE	0.0542926	2	762.427	TRUE	_FAQTVIGK[CML]PIEPR[Arg10]_	524598	104.695	0.957514	TRUE	5.44928e-25
200714_SdS_PRM_Liver_Perf_O_vs_Y	Old	2020-07-13 06:06:15	NA	200712_SdS_PRM_Perf_Liver_O8.raw	8	Ehhadh	2	Peroxisomal bifunctional enzyme	Q9DBM2	Q9DBM2	0.155088	FALSE	0.107698	3	505.284	FALSE	_FAQTVIGK[CML]PIEPR_	1002.52	4.86911	0.0880291	FALSE	0.433408
200714_SdS_PRM_Liver_Perf_O_vs_Y	Old	2020-07-13 06:06:15	NA	200712_SdS_PRM_Perf_Liver_O8.raw	8	Ehhadh	2	Peroxisomal bifunctional enzyme	Q9DBM2	Q9DBM2	0.155088	FALSE	0.107698	3	508.62	TRUE	_FAQTVIGK[CML]PIEPR[Arg10]_	825406	2248.53	0.838115	TRUE	4.78003e-19

## Sheet: Normalized
E.Name	R.Condition	R.Date	R.Fraction	R.Label	R.Replicate	PG.GeneId	PG.PrecursorCount	PG.ProteinDescription	PG.ProteinId	PG.ProteinName	EG.Cscore	EG.IsIdentified	EG.Qvalue	TG.Charge	TG.Q1	TG.Reference	TG.UILabel	TG.Quantity (Settings)	TG.SignalToNoise	TG.Cscore	TG.IsIdentified	TG.Qvalue
200714_SdS_PRM_Liver_Perf_O_vs_Y	Young	2020-07-12 23:20:57	NA	200712_SdS_PRM_Perf_Liver_Y1.raw	1	Hist1h4a	1	Histone H4	P62806	P62806	0.197187	FALSE	0.0142965	3	508.941	FALSE	_TVTAMDVVYALK[CML]R_	1720.05	24.0445	0.737045	TRUE	2.07072e-14		664429485255	26.88		2.58877e-09		0.89121
200714_SdS_PRM_Liver_Perf_O_vs_Y	Young	2020-07-12 13:13:30	NA	200712_SdS_PRM_Perf_Liver_Y2.raw	2	Hist1h4a	1	Histone H4	P62806	P62806	0.234513	TRUE	4.98278e-11	3	508.941	FALSE	_TVTAMDVVYALK[CML]R_	2576.96	69.3682	0.848941	TRUE	1.39085e-19		756097689881	26.73		3.40824e-09		1.17332
200714_SdS_PRM_Liver_Perf_O_vs_Y	Young	2020-07-12 10:58:10	NA	200712_SdS_PRM_Perf_Liver_Y3.raw	3	Hist1h4a	1	Histone H4	P62806	P62806	0.191067	FALSE	0.0263447	3	508.941	FALSE	_TVTAMDVVYALK[CML]R_	2492.42	37.7404	0.836573	TRUE	5.69023e-19		801204984459	26.58		3.11084e-09		1.07094
200714_SdS_PRM_Liver_Perf_O_vs_Y	Young	2020-07-13 01:36:19	NA	200712_SdS_PRM_Perf_Liver_Y4.raw	4	Hist1h4a	1	Histone H4	P62806	P62806	0.206167	TRUE	0.00304621	3	508.941	FALSE	_TVTAMDVVYALK[CML]R_	2726.15	37.835	0.812396	TRUE	8.39349e-18		981927171210	25.43		2.77633e-09		0.955779
200714_SdS_PRM_Liver_Perf_O_vs_Y	Young	2020-07-13 04:58:36	NA	200712_SdS_PRM_Perf_Liver_Y5.raw	5	Hist1h4a	1	Histone H4	P62806	P62806	0.202264	TRUE	0.00685082	3	508.941	FALSE	_TVTAMDVVYALK[CML]R_	1961.34	64.1899	0.834697	TRUE	7.01843e-19		714061551801	26.82		2.74674e-09	2.90478e-09	0.945593
200714_SdS_PRM_Liver_Perf_O_vs_Y	Young	2020-07-12 14:21:11	NA	200712_SdS_PRM_Perf_Liver_Y6.raw	6	Hist1h4a	1	Histone H4	P62806	P62806	0.221376	TRUE	4.6515e-06	3	508.941	FALSE	_TVTAMDVVYALK[CML]R_	2070.89	49.5717	0.832932	TRUE	8.54306e-19		785085655811	26.59		2.63779e-09		0.908088
200714_SdS_PRM_Liver_Perf_O_vs_Y	Young	2020-07-13 03:50:55	NA	200712_SdS_PRM_Perf_Liver_Y7.raw	7	Hist1h4a	1	Histone H4	P62806	P62806	0.221203	TRUE	4.6515e-06	3	508.941	FALSE	_TVTAMDVVYALK[CML]R_	2141.02	57.7432	0.81818	TRUE	4.44776e-18		742999027357	26.96		2.88159e-09		0.992017
200714_SdS_PRM_Liver_Perf_O_vs_Y	Young	2020-07-13 00:28:36	NA	200712_SdS_PRM_Perf_Liver_Y8.raw	8	Hist1h4a	1	Histone H4	P62806	P62806	0.158714	FALSE	0.0969541	3	508.941	FALSE	_TVTAMDVVYALK[CML]R_	2092.44	49.8913	0.704951	TRUE	4.36634e-13		677618718894	26.32		3.08793e-09		1.06305
200714_SdS_PRM_Liver_Perf_O_vs_Y	Old	2020-07-12 18:51:05	NA	200712_SdS_PRM_Perf_Liver_O1.raw	1	Hist1h4a	1	Histone H4	P62806	P62806	0.206536	TRUE	0.00297822	3	508.941	FALSE	_TVTAMDVVYALK[CML]R_	1978.49	30.6706	0.863394	TRUE	2.58422e-20		541390032706	25.17		3.65446e-09		1.25809
200714_SdS_PRM_Liver_Perf_O_vs_Y	Old	2020-07-12 22:13:18	NA	200712_SdS_PRM_Perf_Liver_O2.raw	2	Hist1h4a	1	Histone H4	P62806	P62806	0.272732	TRUE	5.13784e-43	3	508.941	FALSE	_TVTAMDVVYALK[CML]R_	6891.54	95.6378	0.921983	TRUE	2.40429e-23		538074686969	25.01		1.28078e-08		4.40921
200714_SdS_PRM_Liver_Perf_O_vs_Y	Old	2020-07-13 07:13:56	NA	200712_SdS_PRM_Perf_Liver_O3.raw	3	Hist1h4a	1	Histone H4	P62806	P62806	0.223566	TRUE	1.23238e-06	3	508.941	FALSE	_TVTAMDVVYALK[CML]R_	3079.38	56.3676	0.865634	TRUE	1.98439e-20		528653237117	25.2		5.82496e-09		2.0053
200714_SdS_PRM_Liver_Perf_O_vs_Y	Old	2020-07-12 16:35:45	NA	200712_SdS_PRM_Perf_Liver_O4.raw	4	Hist1h4a	1	Histone H4	P62806	P62806	0.189668	FALSE	0.0291594	3	508.941	FALSE	_TVTAMDVVYALK[CML]R_	1098.22	12.647	0.666423	TRUE	1.3902e-11		536423291615	35.68		2.04731e-09		0.704807
200714_SdS_PRM_Liver_Perf_O_vs_Y	Old	2020-07-12 12:05:51	NA	200712_SdS_PRM_Perf_Liver_O5.raw	5	Hist1h4a	1	Histone H4	P62806	P62806	0.188879	FALSE	0.0301903	3	508.941	FALSE	_TVTAMDVVYALK[CML]R_	2257.22	40.2317	0.838715	TRUE	4.47258e-19		467293849207	25.13		4.8304e-09		1.66292
200714_SdS_PRM_Liver_Perf_O_vs_Y	Old	2020-07-12 19:58:44	NA	200712_SdS_PRM_Perf_Liver_O6.raw	6	Hist1h4a	1	Histone H4	P62806	P62806	0.213488	TRUE	0.000336442	3	508.941	FALSE	_TVTAMDVVYALK[CML]R_	2539.05	37.7841	0.878574	TRUE	4.26082e-21		540635012874	25.16		4.69642e-09		1.61679
200714_SdS_PRM_Liver_Perf_O_vs_Y	Old	2020-07-12 17:43:26	NA	200712_SdS_PRM_Perf_Liver_O7.raw	7	Hist1h4a	1	Histone H4	P62806	P62806	0.22134	TRUE	4.6515e-06	3	508.941	FALSE	_TVTAMDVVYALK[CML]R_	2182.47	43.007	0.844551	TRUE	2.30405e-19		555060855958	25.01		3.93194e-09		1.35361
200714_SdS_PRM_Liver_Perf_O_vs_Y	Old	2020-07-13 06:06:15	NA	200712_SdS_PRM_Perf_Liver_O8.raw	8	Hist1h4a	1	Histone H4	P62806	P62806	0.231245	TRUE	1.07492e-09	3	508.941	FALSE	_TVTAMDVVYALK[CML]R_	2554.08	40.3799	0.901412	TRUE	2.762e-22		505912513747	25.64		5.04846e-09		1.73799
