# Supplementary material for: Mapping protein carboxymethylation sites provides insights into their role in proteostasis and cell proliferation
Source: Nat Commun. 2021 Nov 18;12:6743. doi: 10.1038/s41467-021-26982-6 (PMC8602705; doi:10.1038/s41467-021-26982-6)
Supplement: Supplementary file 11 — Source Data [file 41467_2021_26982_MOESM11_ESM.zip › Figure 2/2J/200709_SdS_PRM_Heart_Perf_O_vs_Y_Transition Group Report_20200729_134933_PeakCorrection.xls.xlsx]

## Sheet: 200709_SdS_PRM_Heart_Perf_O_vs_
E.Name	R.Condition	R.Date	R.Fraction	R.Label	R.Replicate	PG.GeneId	PG.PrecursorCount	PG.ProteinDescription	PG.ProteinId	PG.ProteinName	EG.Cscore	EG.IsIdentified	EG.Qvalue	TG.Charge	TG.Q1	TG.Reference	TG.UILabel	TG.Quantity (Settings)	TG.SignalToNoise	TG.Cscore	TG.IsIdentified	TG.Qvalue		MA	RT
200709_SdS_PRM_Heart_Perf_O_vs_Y	Old	2020-07-11 05:23:00	NA	200709_SdS_PRM_Perf_Heart_O2.raw	2	Slc25a4	1	ADP/ATP translocase 1	P48962	P48962	NaN	FALSE	NaN	3	456.898	FALSE	_IAK[CML]DEGANAFFK_	530.923	7.06611	NaN	TRUE	0.00936332		1132160000000	27.87		4.68948e-10		0.583803
200709_SdS_PRM_Heart_Perf_O_vs_Y	Old	2020-07-11 15:31:00	NA	200709_SdS_PRM_Perf_Heart_O3.raw	3	Slc25a4	1	ADP/ATP translocase 1	P48962	P48962	NaN	FALSE	NaN	3	456.898	FALSE	_IAK[CML]DEGANAFFK_	601.771	5.97887	NaN	TRUE	0.0024608		1246170000000	27.78		4.82896e-10		0.601167
200709_SdS_PRM_Heart_Perf_O_vs_Y	Old	2020-07-11 16:39:00	NA	200709_SdS_PRM_Perf_Heart_O5.raw	5	Slc25a4	1	ADP/ATP translocase 1	P48962	P48962	NaN	FALSE	NaN	3	456.898	FALSE	_IAK[CML]DEGANAFFK_	680.495	13.9802	NaN	TRUE	0.000633697		1058020000000	28.01		6.43178e-10		0.800706
200709_SdS_PRM_Heart_Perf_O_vs_Y	Old	2020-07-11 11:01:00	NA	200709_SdS_PRM_Perf_Heart_O7.raw	7	Slc25a4	1	ADP/ATP translocase 1	P48962	P48962	NaN	FALSE	NaN	3	456.898	FALSE	_IAK[CML]DEGANAFFK_	708.505	18.002	NaN	TRUE	3.23e-05		1127060000000	23.18		6.28631e-10		0.782596
200709_SdS_PRM_Heart_Perf_O_vs_Y	Young	2020-07-11 09:53:00	NA	200709_SdS_PRM_Perf_Heart_Y1.raw	1	Slc25a4	1	ADP/ATP translocase 1	P48962	P48962	NaN	FALSE	NaN	3	456.898	FALSE	_IAK[CML]DEGANAFFK_	1142.13	37.1187	NaN	TRUE	7.67e-08		1424580000000	25.85		8.0173e-10		0.998092
200709_SdS_PRM_Heart_Perf_O_vs_Y	Young	2020-07-11 14:23:00	NA	200709_SdS_PRM_Perf_Heart_Y3.raw	3	Slc25a4	1	ADP/ATP translocase 1	P48962	P48962	NaN	FALSE	NaN	3	456.898	FALSE	_IAK[CML]DEGANAFFK_	486.855	3468.24	NaN	TRUE	0.00729333		1035280000000	25.99		4.70262e-10		0.585439
200709_SdS_PRM_Heart_Perf_O_vs_Y	Young	2020-07-11 17:46:00	NA	200709_SdS_PRM_Perf_Heart_Y5.raw	5	Slc25a4	1	ADP/ATP translocase 1	P48962	P48962	NaN	FALSE	NaN	3	456.898	FALSE	_IAK[CML]DEGANAFFK_	1273.34	5.31237	NaN	TRUE	2.25e-06		1283070000000	23.15		9.9242e-10	8.03263e-10	1.23548
200709_SdS_PRM_Heart_Perf_O_vs_Y	Young	2020-07-11 06:31:00	NA	200709_SdS_PRM_Perf_Heart_Y6.raw	6	Slc25a4	1	ADP/ATP translocase 1	P48962	P48962	NaN	FALSE	NaN	3	456.898	FALSE	_IAK[CML]DEGANAFFK_	797.486	15.8182	NaN	TRUE	1.47e-05		1127890000000	25.97		7.07059e-10		0.880234
200709_SdS_PRM_Heart_Perf_O_vs_Y	Young	2020-07-11 23:24:00	NA	200709_SdS_PRM_Perf_Heart_Y7.raw	7	Slc25a4	1	ADP/ATP translocase 1	P48962	P48962	NaN	FALSE	NaN	3	456.898	FALSE	_IAK[CML]DEGANAFFK_	606.963	14.3411	NaN	TRUE	8.18e-06		1262110000000	25.89		4.80912e-10		0.598698
200709_SdS_PRM_Heart_Perf_O_vs_Y	Young	2020-07-11 08:46:00	NA	200709_SdS_PRM_Perf_Heart_Y8.raw	8	Slc25a4	1	ADP/ATP translocase 1	P48962	P48962	NaN	FALSE	NaN	3	456.898	FALSE	_IAK[CML]DEGANAFFK_	1589.95	26.9015	NaN	TRUE	1.63e-13		1162930000000	25.97		1.3672e-09		1.70205
200709_SdS_PRM_Heart_Perf_O_vs_Y	Old	2020-07-11 04:16:00	NA	200709_SdS_PRM_Perf_Heart_O1.raw	1	Atp5c1	1	ATP synthase subunit gamma, mitochondrial	Q91VR2	Q91VR2	NaN	FALSE	NaN	3	598.632	FALSE	_THSDQFLVSFK[CML]DVGR_	257.319	1.47153	NaN	FALSE	0.0414762		1130940000000	23.29		2.27526e-10		0.494825
200709_SdS_PRM_Heart_Perf_O_vs_Y	Old	2020-07-11 16:39:00	NA	200709_SdS_PRM_Perf_Heart_O5.raw	5	Atp5c1	1	ATP synthase subunit gamma, mitochondrial	Q91VR2	Q91VR2	NaN	FALSE	NaN	3	598.632	FALSE	_THSDQFLVSFK[CML]DVGR_	326.944	7.00444	NaN	FALSE	0.0204788		1058020000000	28.01		3.09015e-10		0.672048
200709_SdS_PRM_Heart_Perf_O_vs_Y	Old	2020-07-11 11:01:00	NA	200709_SdS_PRM_Perf_Heart_O7.raw	7	Atp5c1	1	ATP synthase subunit gamma, mitochondrial	Q91VR2	Q91VR2	NaN	FALSE	NaN	3	598.632	FALSE	_THSDQFLVSFK[CML]DVGR_	314.502	5.22483	NaN	FALSE	0.26296		1127060000000	23.18		2.79046e-10		0.606871
200709_SdS_PRM_Heart_Perf_O_vs_Y	Young	2020-07-11 09:53:00	NA	200709_SdS_PRM_Perf_Heart_Y1.raw	1	Atp5c1	1	ATP synthase subunit gamma, mitochondrial	Q91VR2	Q91VR2	NaN	FALSE	NaN	3	598.632	FALSE	_THSDQFLVSFK[CML]DVGR_	714.483	6.61874	NaN	TRUE	0.000222728		1424580000000	25.85		5.0154e-10		1.09075
200709_SdS_PRM_Heart_Perf_O_vs_Y	Young	2020-07-11 03:08:00	NA	200709_SdS_PRM_Perf_Heart_Y2.raw	2	Atp5c1	1	ATP synthase subunit gamma, mitochondrial	Q91VR2	Q91VR2	NaN	FALSE	NaN	3	598.632	FALSE	_THSDQFLVSFK[CML]DVGR_	357.418	3.9493	NaN	FALSE	0.118414		1271380000000	25.85		2.81127e-10		0.611396
200709_SdS_PRM_Heart_Perf_O_vs_Y	Young	2020-07-11 14:23:00	NA	200709_SdS_PRM_Perf_Heart_Y3.raw	3	Atp5c1	1	ATP synthase subunit gamma, mitochondrial	Q91VR2	Q91VR2	NaN	FALSE	NaN	3	598.632	FALSE	_THSDQFLVSFK[CML]DVGR_	623.19	3.12108	NaN	TRUE	0.000507654		1035280000000	25.99		6.01951e-10	4.59811e-10	1.30913
200709_SdS_PRM_Heart_Perf_O_vs_Y	Young	2020-07-11 06:31:00	NA	200709_SdS_PRM_Perf_Heart_Y6.raw	6	Atp5c1	1	ATP synthase subunit gamma, mitochondrial	Q91VR2	Q91VR2	NaN	FALSE	NaN	3	598.632	FALSE	_THSDQFLVSFK[CML]DVGR_	658.758	1.54692	NaN	TRUE	0.00571413		1127890000000	25.97		5.84062e-10		1.27022
200709_SdS_PRM_Heart_Perf_O_vs_Y	Young	2020-07-11 08:46:00	NA	200709_SdS_PRM_Perf_Heart_Y8.raw	8	Atp5c1	1	ATP synthase subunit gamma, mitochondrial	Q91VR2	Q91VR2	NaN	FALSE	NaN	3	598.632	FALSE	_THSDQFLVSFK[CML]DVGR_	384.205	2.14871	NaN	FALSE	0.026536		1162930000000	25.97		3.30377e-10		0.718506
200709_SdS_PRM_Heart_Perf_O_vs_Y	Young	2020-07-11 08:46:00	NA	200709_SdS_PRM_Perf_Heart_Y8.raw	8	Hadha	1	Trifunctional enzyme subunit alpha, mitochondrial	Q8BMS1	Q8BMS1	NaN	FALSE	NaN	3	523.275	FALSE	_FVDLYGAQK[CML]VVDR_	703.538	31.4735	NaN	FALSE	0.0113184		1162930000000	25.97		6.0497e-10	4.71436e-10	1.28325
200709_SdS_PRM_Heart_Perf_O_vs_Y	Young	2020-07-11 03:08:00	NA	200709_SdS_PRM_Perf_Heart_Y2.raw	2	Hadha	1	Trifunctional enzyme subunit alpha, mitochondrial	Q8BMS1	Q8BMS1	NaN	FALSE	NaN	3	523.275	FALSE	_FVDLYGAQK[CML]VVDR_	429.599	9.46696	NaN	TRUE	1.33e-06		1271380000000	25.85		3.37901e-10		0.716748
200709_SdS_PRM_Heart_Perf_O_vs_Y	Old	2020-07-11 04:16:00	NA	200709_SdS_PRM_Perf_Heart_O1.raw	1	Hadha	1	Trifunctional enzyme subunit alpha, mitochondrial	Q8BMS1	Q8BMS1	NaN	FALSE	NaN	3	523.275	FALSE	_FVDLYGAQK[CML]VVDR_	482.826	2.47859	NaN	FALSE	0.0495416		1130940000000	23.29		4.26924e-10		0.905584
200709_SdS_PRM_Heart_Perf_O_vs_Y	Old	2020-07-11 04:16:00	NA	200709_SdS_PRM_Perf_Heart_O1.raw	1	Hba	1	Hemoglobin subunit alpha	P01942	P01942	NaN	FALSE	NaN	3	543.966	FALSE	_FLASVSTVLTSK[CML]YR_	517.243	15.8822	NaN	FALSE	0.171307		1130940000000	23.29		4.57356e-10		0.137339
200709_SdS_PRM_Heart_Perf_O_vs_Y	Old	2020-07-11 05:23:00	NA	200709_SdS_PRM_Perf_Heart_O2.raw	2	Hba	1	Hemoglobin subunit alpha	P01942	P01942	NaN	FALSE	NaN	3	543.966	FALSE	_FLASVSTVLTSK[CML]YR_	796.745	18.2609	NaN	TRUE	5.24e-06		1132160000000	27.87		7.03739e-10		0.211325
200709_SdS_PRM_Heart_Perf_O_vs_Y	Old	2020-07-11 15:31:00	NA	200709_SdS_PRM_Perf_Heart_O3.raw	3	Hba	1	Hemoglobin subunit alpha	P01942	P01942	NaN	FALSE	NaN	3	543.966	FALSE	_FLASVSTVLTSK[CML]YR_	799.549	35.5862	NaN	TRUE	1.35e-07		1246170000000	27.78		6.41604e-10		0.192667
200709_SdS_PRM_Heart_Perf_O_vs_Y	Old	2020-07-11 20:01:00	NA	200709_SdS_PRM_Perf_Heart_O4.raw	4	Hba	1	Hemoglobin subunit alpha	P01942	P01942	NaN	FALSE	NaN	3	543.966	FALSE	_FLASVSTVLTSK[CML]YR_	800.618	22.9635	NaN	TRUE	1.22e-05		1101020000000	23.13		7.27163e-10		0.218359
200709_SdS_PRM_Heart_Perf_O_vs_Y	Young	2020-07-11 09:53:00	NA	200709_SdS_PRM_Perf_Heart_Y1.raw	1	Hba	1	Hemoglobin subunit alpha	P01942	P01942	NaN	FALSE	NaN	3	543.966	FALSE	_FLASVSTVLTSK[CML]YR_	7082.34	52.0687	NaN	TRUE	7.16e-17		1424580000000	25.85		4.97153e-09		1.4929
200709_SdS_PRM_Heart_Perf_O_vs_Y	Young	2020-07-11 03:08:00	NA	200709_SdS_PRM_Perf_Heart_Y2.raw	2	Hba	1	Hemoglobin subunit alpha	P01942	P01942	NaN	FALSE	NaN	3	543.966	FALSE	_FLASVSTVLTSK[CML]YR_	3732.25	84.7811	NaN	TRUE	1.14e-13		1271380000000	25.85		2.9356e-09		0.881527
200709_SdS_PRM_Heart_Perf_O_vs_Y	Young	2020-07-11 14:23:00	NA	200709_SdS_PRM_Perf_Heart_Y3.raw	3	Hba	1	Hemoglobin subunit alpha	P01942	P01942	NaN	FALSE	NaN	3	543.966	FALSE	_FLASVSTVLTSK[CML]YR_	1699.56	44.4582	NaN	TRUE	2.19e-08		1035280000000	25.99		1.64163e-09	3.33013e-09	0.492964
200709_SdS_PRM_Heart_Perf_O_vs_Y	Young	2020-07-11 22:16:00	NA	200709_SdS_PRM_Perf_Heart_Y4.raw	4	Hba	1	Hemoglobin subunit alpha	P01942	P01942	NaN	FALSE	NaN	3	543.966	FALSE	_FLASVSTVLTSK[CML]YR_	14247.4	44.336	NaN	TRUE	2.18e-19		1803800000000	25.52		7.89857e-09		2.37185
200709_SdS_PRM_Heart_Perf_O_vs_Y	Young	2020-07-11 06:31:00	NA	200709_SdS_PRM_Perf_Heart_Y6.raw	6	Hba	1	Hemoglobin subunit alpha	P01942	P01942	NaN	FALSE	NaN	3	543.966	FALSE	_FLASVSTVLTSK[CML]YR_	1804.41	55.7117	NaN	TRUE	6.59e-08		1127890000000	25.97		1.59981e-09		0.480405
200709_SdS_PRM_Heart_Perf_O_vs_Y	Young	2020-07-11 23:24:00	NA	200709_SdS_PRM_Perf_Heart_Y7.raw	7	Hba	1	Hemoglobin subunit alpha	P01942	P01942	NaN	FALSE	NaN	3	543.966	FALSE	_FLASVSTVLTSK[CML]YR_	3203.24	72.9862	NaN	TRUE	4.16e-13		1262110000000	25.89		2.53801e-09		0.762136
200709_SdS_PRM_Heart_Perf_O_vs_Y	Young	2020-07-11 08:46:00	NA	200709_SdS_PRM_Perf_Heart_Y8.raw	8	Hba	1	Hemoglobin subunit alpha	P01942	P01942	NaN	FALSE	NaN	3	543.966	FALSE	_FLASVSTVLTSK[CML]YR_	2006.91	28.9633	NaN	TRUE	1.22e-10		1162930000000	25.97		1.72574e-09		0.51822
200709_SdS_PRM_Heart_Perf_O_vs_Y	Old	2020-07-11 04:16:00	NA	200709_SdS_PRM_Perf_Heart_O1.raw	1	Hist1h4a	1	Histone H4	P62806	P62806	0.185365	TRUE	0	3	508.941	FALSE	_TVTAMDVVYALK[CML]R_	1094.63	13.9941	0.69284	TRUE	4.92e-18		1130940000000	23.29		9.67894e-10		3.36358
200709_SdS_PRM_Heart_Perf_O_vs_Y	Old	2020-07-11 05:23:00	NA	200709_SdS_PRM_Perf_Heart_O2.raw	2	Hist1h4a	1	Histone H4	P62806	P62806	0.134844	TRUE	0	3	508.941	FALSE	_TVTAMDVVYALK[CML]R_	1057.98	19.2857	0.720268	TRUE	1.62e-19		1132160000000	27.87		9.34482e-10		3.24747
200709_SdS_PRM_Heart_Perf_O_vs_Y	Old	2020-07-11 15:31:00	NA	200709_SdS_PRM_Perf_Heart_O3.raw	3	Hist1h4a	1	Histone H4	P62806	P62806	0.186397	TRUE	0	3	508.941	FALSE	_TVTAMDVVYALK[CML]R_	1789.2	18.9331	0.786364	TRUE	2.2e-23		1246170000000	27.78		1.43575e-09		4.98947
200709_SdS_PRM_Heart_Perf_O_vs_Y	Old	2020-07-11 20:01:00	NA	200709_SdS_PRM_Perf_Heart_O4.raw	4	Hist1h4a	1	Histone H4	P62806	P62806	0.16156	TRUE	0	3	508.941	FALSE	_TVTAMDVVYALK[CML]R_	1278.82	24.1676	0.763512	TRUE	5.2e-22		1101020000000	23.13		1.16149e-09		4.03634
200709_SdS_PRM_Heart_Perf_O_vs_Y	Old	2020-07-11 16:39:00	NA	200709_SdS_PRM_Perf_Heart_O5.raw	5	Hist1h4a	1	Histone H4	P62806	P62806	0.185589	TRUE	0	3	508.941	FALSE	_TVTAMDVVYALK[CML]R_	1127.9	15.6358	0.761974	TRUE	6.36e-22		1058020000000	28.01		1.06605e-09		3.7047
200709_SdS_PRM_Heart_Perf_O_vs_Y	Old	2020-07-11 21:08:00	NA	200709_SdS_PRM_Perf_Heart_O6.raw	6	Hist1h4a	1	Histone H4	P62806	P62806	0.105575	TRUE	0	3	508.941	FALSE	_TVTAMDVVYALK[CML]R_	1736.84	4.77159	0.693794	TRUE	4.39e-18		1267870000000	23.18		1.36989e-09		4.76057
200709_SdS_PRM_Heart_Perf_O_vs_Y	Old	2020-07-11 11:01:00	NA	200709_SdS_PRM_Perf_Heart_O7.raw	7	Hist1h4a	1	Histone H4	P62806	P62806	0.142363	TRUE	0	3	508.941	FALSE	_TVTAMDVVYALK[CML]R_	1059.2	34.2265	0.699801	TRUE	2.11e-18		1127060000000	23.18		9.39789e-10		3.26591
200709_SdS_PRM_Heart_Perf_O_vs_Y	Old	2020-07-11 12:09:00	NA	200709_SdS_PRM_Perf_Heart_O8.raw	8	Hist1h4a	1	Histone H4	P62806	P62806	NaN	FALSE	NaN	3	508.941	FALSE	_TVTAMDVVYALK[CML]R_	412.313	32.7792	NaN	TRUE	1.52e-17		1178940000000	27.82		3.49732e-10		1.21537
200709_SdS_PRM_Heart_Perf_O_vs_Y	Young	2020-07-11 09:53:00	NA	200709_SdS_PRM_Perf_Heart_Y1.raw	1	Hist1h4a	1	Histone H4	P62806	P62806	NaN	FALSE	NaN	3	508.941	FALSE	_TVTAMDVVYALK[CML]R_	343.42	24.4525	NaN	TRUE	2.11e-07		1424580000000	25.85		2.41068e-10		0.837748
200709_SdS_PRM_Heart_Perf_O_vs_Y	Young	2020-07-11 03:08:00	NA	200709_SdS_PRM_Perf_Heart_Y2.raw	2	Hist1h4a	1	Histone H4	P62806	P62806	NaN	FALSE	NaN	3	508.941	FALSE	_TVTAMDVVYALK[CML]R_	196.255	14.2503	NaN	TRUE	0.000870967		1271380000000	25.85		1.54364e-10		0.536439
200709_SdS_PRM_Heart_Perf_O_vs_Y	Young	2020-07-11 14:23:00	NA	200709_SdS_PRM_Perf_Heart_Y3.raw	3	Hist1h4a	1	Histone H4	P62806	P62806	NaN	FALSE	NaN	3	508.941	FALSE	_TVTAMDVVYALK[CML]R_	345.377	10.2928	NaN	TRUE	5.8e-06		1035280000000	25.99		3.33607e-10		1.15933
200709_SdS_PRM_Heart_Perf_O_vs_Y	Young	2020-07-11 22:16:00	NA	200709_SdS_PRM_Perf_Heart_Y4.raw	4	Hist1h4a	1	Histone H4	P62806	P62806	NaN	FALSE	NaN	3	508.941	FALSE	_TVTAMDVVYALK[CML]R_	414.242	18.9885	NaN	TRUE	6.6e-07		1803800000000	25.52		2.2965e-10	2.87757e-10	0.798068
200709_SdS_PRM_Heart_Perf_O_vs_Y	Young	2020-07-11 17:46:00	NA	200709_SdS_PRM_Perf_Heart_Y5.raw	5	Hist1h4a	1	Histone H4	P62806	P62806	NaN	FALSE	NaN	3	508.941	FALSE	_TVTAMDVVYALK[CML]R_	392.248	20.8558	NaN	TRUE	1.87e-07		1283070000000	23.15		3.05711e-10		1.06239
200709_SdS_PRM_Heart_Perf_O_vs_Y	Young	2020-07-11 06:31:00	NA	200709_SdS_PRM_Perf_Heart_Y6.raw	6	Hist1h4a	1	Histone H4	P62806	P62806	NaN	FALSE	NaN	3	508.941	FALSE	_TVTAMDVVYALK[CML]R_	375.677	12.9022	NaN	TRUE	1.69e-09		1127890000000	25.97		3.33079e-10		1.1575
200709_SdS_PRM_Heart_Perf_O_vs_Y	Young	2020-07-11 23:24:00	NA	200709_SdS_PRM_Perf_Heart_Y7.raw	7	Hist1h4a	1	Histone H4	P62806	P62806	NaN	FALSE	NaN	3	508.941	FALSE	_TVTAMDVVYALK[CML]R_	376.925	12.0579	NaN	TRUE	0.000673119		1262110000000	25.89		2.98648e-10		1.03785
200709_SdS_PRM_Heart_Perf_O_vs_Y	Young	2020-07-11 08:46:00	NA	200709_SdS_PRM_Perf_Heart_Y8.raw	8	Hist1h4a	1	Histone H4	P62806	P62806	NaN	FALSE	NaN	3	508.941	FALSE	_TVTAMDVVYALK[CML]R_	472.068	21.4702	NaN	TRUE	1.58e-07		1162930000000	25.97		4.0593e-10		1.41067

## Sheet: Normalized
E.Name	R.Condition	R.Date	R.Fraction	R.Label	R.Replicate	PG.GeneId	PG.PrecursorCount	PG.ProteinDescription	PG.ProteinId	PG.ProteinName	EG.Cscore	EG.IsIdentified	EG.Qvalue	TG.Charge	TG.Q1	TG.Reference	TG.UILabel	TG.Quantity (Settings)	TG.SignalToNoise	TG.Cscore	TG.IsIdentified	TG.Qvalue		MA	RT
200709_SdS_PRM_Heart_Perf_O_vs_Y	Old	2020-07-11 05:23:00	NA	200709_SdS_PRM_Perf_Heart_O2.raw	2	Slc25a4	1	ADP/ATP translocase 1	P48962	P48962	NaN	FALSE	NaN	3	456.898	FALSE	_IAK[CML]DEGANAFFK_	530.923	7.06611	NaN	TRUE	0.00936332		1132160000000	27.87		4.68948e-10		0.583803
200709_SdS_PRM_Heart_Perf_O_vs_Y	Old	2020-07-11 15:31:00	NA	200709_SdS_PRM_Perf_Heart_O3.raw	3	Slc25a4	1	ADP/ATP translocase 1	P48962	P48962	NaN	FALSE	NaN	3	456.898	FALSE	_IAK[CML]DEGANAFFK_	601.771	5.97887	NaN	TRUE	0.0024608		1246170000000	27.78		4.82896e-10		0.601167
200709_SdS_PRM_Heart_Perf_O_vs_Y	Old	2020-07-11 16:39:00	NA	200709_SdS_PRM_Perf_Heart_O5.raw	5	Slc25a4	1	ADP/ATP translocase 1	P48962	P48962	NaN	FALSE	NaN	3	456.898	FALSE	_IAK[CML]DEGANAFFK_	680.495	13.9802	NaN	TRUE	0.000633697		1058020000000	28.01		6.43178e-10		0.800706
200709_SdS_PRM_Heart_Perf_O_vs_Y	Old	2020-07-11 11:01:00	NA	200709_SdS_PRM_Perf_Heart_O7.raw	7	Slc25a4	1	ADP/ATP translocase 1	P48962	P48962	NaN	FALSE	NaN	3	456.898	FALSE	_IAK[CML]DEGANAFFK_	708.505	18.002	NaN	TRUE	3.23e-05		1127060000000	23.18		6.28631e-10		0.782596
200709_SdS_PRM_Heart_Perf_O_vs_Y	Young	2020-07-11 09:53:00	NA	200709_SdS_PRM_Perf_Heart_Y1.raw	1	Slc25a4	1	ADP/ATP translocase 1	P48962	P48962	NaN	FALSE	NaN	3	456.898	FALSE	_IAK[CML]DEGANAFFK_	1142.13	37.1187	NaN	TRUE	7.67e-08		1424580000000	25.85		8.0173e-10		0.998092
200709_SdS_PRM_Heart_Perf_O_vs_Y	Young	2020-07-11 14:23:00	NA	200709_SdS_PRM_Perf_Heart_Y3.raw	3	Slc25a4	1	ADP/ATP translocase 1	P48962	P48962	NaN	FALSE	NaN	3	456.898	FALSE	_IAK[CML]DEGANAFFK_	486.855	3468.24	NaN	TRUE	0.00729333		1035280000000	25.99		4.70262e-10		0.585439
200709_SdS_PRM_Heart_Perf_O_vs_Y	Young	2020-07-11 17:46:00	NA	200709_SdS_PRM_Perf_Heart_Y5.raw	5	Slc25a4	1	ADP/ATP translocase 1	P48962	P48962	NaN	FALSE	NaN	3	456.898	FALSE	_IAK[CML]DEGANAFFK_	1273.34	5.31237	NaN	TRUE	2.25e-06		1283070000000	23.15		9.9242e-10	8.03263e-10	1.23548
200709_SdS_PRM_Heart_Perf_O_vs_Y	Young	2020-07-11 06:31:00	NA	200709_SdS_PRM_Perf_Heart_Y6.raw	6	Slc25a4	1	ADP/ATP translocase 1	P48962	P48962	NaN	FALSE	NaN	3	456.898	FALSE	_IAK[CML]DEGANAFFK_	797.486	15.8182	NaN	TRUE	1.47e-05		1127890000000	25.97		7.07059e-10		0.880234
200709_SdS_PRM_Heart_Perf_O_vs_Y	Young	2020-07-11 23:24:00	NA	200709_SdS_PRM_Perf_Heart_Y7.raw	7	Slc25a4	1	ADP/ATP translocase 1	P48962	P48962	NaN	FALSE	NaN	3	456.898	FALSE	_IAK[CML]DEGANAFFK_	606.963	14.3411	NaN	TRUE	8.18e-06		1262110000000	25.89		4.80912e-10		0.598698
200709_SdS_PRM_Heart_Perf_O_vs_Y	Young	2020-07-11 08:46:00	NA	200709_SdS_PRM_Perf_Heart_Y8.raw	8	Slc25a4	1	ADP/ATP translocase 1	P48962	P48962	NaN	FALSE	NaN	3	456.898	FALSE	_IAK[CML]DEGANAFFK_	1589.95	26.9015	NaN	TRUE	1.63e-13		1162930000000	25.97		1.3672e-09		1.70205
200709_SdS_PRM_Heart_Perf_O_vs_Y	Old	2020-07-11 04:16:00	NA	200709_SdS_PRM_Perf_Heart_O1.raw	1	Atp5c1	1	ATP synthase subunit gamma, mitochondrial	Q91VR2	Q91VR2	NaN	FALSE	NaN	3	598.632	FALSE	_THSDQFLVSFK[CML]DVGR_	257.319	1.47153	NaN	FALSE	0.0414762		1130940000000	23.29		2.27526e-10		0.494825
200709_SdS_PRM_Heart_Perf_O_vs_Y	Old	2020-07-11 16:39:00	NA	200709_SdS_PRM_Perf_Heart_O5.raw	5	Atp5c1	1	ATP synthase subunit gamma, mitochondrial	Q91VR2	Q91VR2	NaN	FALSE	NaN	3	598.632	FALSE	_THSDQFLVSFK[CML]DVGR_	326.944	7.00444	NaN	FALSE	0.0204788		1058020000000	28.01		3.09015e-10		0.672048
200709_SdS_PRM_Heart_Perf_O_vs_Y	Old	2020-07-11 11:01:00	NA	200709_SdS_PRM_Perf_Heart_O7.raw	7	Atp5c1	1	ATP synthase subunit gamma, mitochondrial	Q91VR2	Q91VR2	NaN	FALSE	NaN	3	598.632	FALSE	_THSDQFLVSFK[CML]DVGR_	314.502	5.22483	NaN	FALSE	0.26296		1127060000000	23.18		2.79046e-10		0.606871
200709_SdS_PRM_Heart_Perf_O_vs_Y	Young	2020-07-11 09:53:00	NA	200709_SdS_PRM_Perf_Heart_Y1.raw	1	Atp5c1	1	ATP synthase subunit gamma, mitochondrial	Q91VR2	Q91VR2	NaN	FALSE	NaN	3	598.632	FALSE	_THSDQFLVSFK[CML]DVGR_	714.483	6.61874	NaN	TRUE	0.000222728		1424580000000	25.85		5.0154e-10		1.09075
200709_SdS_PRM_Heart_Perf_O_vs_Y	Young	2020-07-11 03:08:00	NA	200709_SdS_PRM_Perf_Heart_Y2.raw	2	Atp5c1	1	ATP synthase subunit gamma, mitochondrial	Q91VR2	Q91VR2	NaN	FALSE	NaN	3	598.632	FALSE	_THSDQFLVSFK[CML]DVGR_	357.418	3.9493	NaN	FALSE	0.118414		1271380000000	25.85		2.81127e-10		0.611396
200709_SdS_PRM_Heart_Perf_O_vs_Y	Young	2020-07-11 14:23:00	NA	200709_SdS_PRM_Perf_Heart_Y3.raw	3	Atp5c1	1	ATP synthase subunit gamma, mitochondrial	Q91VR2	Q91VR2	NaN	FALSE	NaN	3	598.632	FALSE	_THSDQFLVSFK[CML]DVGR_	623.19	3.12108	NaN	TRUE	0.000507654		1035280000000	25.99		6.01951e-10	4.59811e-10	1.30913
200709_SdS_PRM_Heart_Perf_O_vs_Y	Young	2020-07-11 06:31:00	NA	200709_SdS_PRM_Perf_Heart_Y6.raw	6	Atp5c1	1	ATP synthase subunit gamma, mitochondrial	Q91VR2	Q91VR2	NaN	FALSE	NaN	3	598.632	FALSE	_THSDQFLVSFK[CML]DVGR_	658.758	1.54692	NaN	TRUE	0.00571413		1127890000000	25.97		5.84062e-10		1.27022
200709_SdS_PRM_Heart_Perf_O_vs_Y	Young	2020-07-11 08:46:00	NA	200709_SdS_PRM_Perf_Heart_Y8.raw	8	Atp5c1	1	ATP synthase subunit gamma, mitochondrial	Q91VR2	Q91VR2	NaN	FALSE	NaN	3	598.632	FALSE	_THSDQFLVSFK[CML]DVGR_	384.205	2.14871	NaN	FALSE	0.026536		1162930000000	25.97		3.30377e-10		0.718506
