# Supplementary material for: Mapping protein carboxymethylation sites provides insights into their role in proteostasis and cell proliferation
Source: Nat Commun. 2021 Nov 18;12:6743. doi: 10.1038/s41467-021-26982-6 (PMC8602705; doi:10.1038/s41467-021-26982-6)
Supplement: Supplementary file 11 — Source Data [file 41467_2021_26982_MOESM11_ESM.zip › Figure 3/3B/Figure3_B_bottom_right.csv]

	Comparison..group1.group2.	Qvalue	X.DEPRECATED..AVG.Log2.Ratio	X.DEPRECATED..Absolute.AVG.Log2.Ratio	Genes	Treatment
Q9D0L7	2mM / Ctrl	0.299956727	0.04678902	0.04678902	Armc10	24h
P35700	2mM / Ctrl	4.79e-07	0.662609816	0.662609816	Prdx1	24h
O88543	2mM / Ctrl	0.364876358	0.00558456	0.00558456	Cops3	24h
P46737	2mM / Ctrl	0.264577529	-0.08624249	0.08624249	Brcc3	24h
Q9DCR2	2mM / Ctrl	0.231650377	0.106219903	0.106219903	Ap3s1	24h
Q80YR5	2mM / Ctrl	0.021634449	-0.375984281	0.375984281	Safb2	24h
Q9QUM9	2mM / Ctrl	0.235248459	0.044378698	0.044378698	Psma6	24h
P02340	2mM / Ctrl	0.042466557	-0.196432292	0.196432292	Tp53	24h
O88878	2mM / Ctrl	0.27842285	-0.17323117	0.17323117	Zfand5	24h
Q99J95	2mM / Ctrl	0.026837831	-0.179247275	0.179247275	Cdk9	24h
Q6PR54	2mM / Ctrl	0.346679818	-0.017781638	0.017781638	Rif1	24h
Q9DCM0	2mM / Ctrl	0.277493268	0.060164977	0.060164977	Ethe1	24h
Q8BUH8	2mM / Ctrl	0.369607299	-0.013918553	0.013918553	Senp7	24h
Q8VIJ6	2mM / Ctrl	1.67e-07	0.587429881	0.587429881	Sfpq	24h
Q61578	2mM / Ctrl	0.337207839	-0.045124844	0.045124844	Fdxr	24h
Q9DBY8	2mM / Ctrl	0.032640685	-0.193922669	0.193922669	Nvl	24h
Q9JM13	2mM / Ctrl	0.271428063	0.08514642	0.08514642	Rabgef1	24h
O35144	2mM / Ctrl	0.341656958	-0.022308294	0.022308294	Terf2	24h
Q9QXT0	2mM / Ctrl	0.367482288	0.007194113	0.007194113	Cnpy2	24h
Q7TPR4	2mM / Ctrl	0.020779039	0.132142648	0.132142648	Actn1	24h
Q7TMK9	2mM / Ctrl	0.023098965	0.209114864	0.209114864	Syncrip	24h
O35566	2mM / Ctrl	0.044522597	0.571687222	0.571687222	Cd151	24h
Q9CS74	2mM / Ctrl	0.12539881	-0.229041994	0.229041994	Ecd	24h
Q9ER69	2mM / Ctrl	0.226323686	-0.094205014	0.094205014	Wtap	24h
Q9QX47	2mM / Ctrl	0.00418061	-0.307348937	0.307348937	Son	24h
Q99J62	2mM / Ctrl	0.13463144	-0.121118896	0.121118896	Rfc4	24h
Q8CCB4	2mM / Ctrl	0.359720494	-0.026563076	0.026563076	Vps53	24h
P58021	2mM / Ctrl	0.051424762	-0.14579016	0.14579016	Tm9sf2	24h
Q61072	2mM / Ctrl	0.353236172	0.018759854	0.018759854	Adam9	24h
P54103	2mM / Ctrl	0.023659228	0.204829127	0.204829127	Dnajc2	24h
Q921F4	2mM / Ctrl	6.98e-05	-0.315805763	0.315805763	Hnrnpll	24h
Q922W5	2mM / Ctrl	0.015607274	-0.328941464	0.328941464	Pycr1	24h
P49722	2mM / Ctrl	0.259585078	0.03691484	0.03691484	Psma2	24h
Q8R322	2mM / Ctrl	0.319707312	0.065816566	0.065816566	Gle1	24h
P53564	2mM / Ctrl	0.168109701	-0.159380481	0.159380481	Cux1	24h
Q9CQF6	2mM / Ctrl	0.361781968	-0.022539033	0.022539033	Aasdhppt	24h
Q9Z1X4	2mM / Ctrl	0.049115139	-0.09037146	0.09037146	Ilf3	24h
P27659	2mM / Ctrl	0.012853587	0.240489617	0.240489617	Rpl3	24h
Q9WUU9	2mM / Ctrl	0.370238659	0.020802356	0.020802356	Mcm3ap	24h
P62334	2mM / Ctrl	0.003907274	0.239485115	0.239485115	Psmc6	24h
Q64364	2mM / Ctrl	0.133091582	0.369048089	0.369048089	Cdkn2a	24h
Q9CZG3	2mM / Ctrl	0.190912672	0.184250578	0.184250578	Commd8	24h
Q8R3C0	2mM / Ctrl	0.312843812	0.061460551	0.061460551	Mcmbp	24h
O89001	2mM / Ctrl	0.336719259	0.026735131	0.026735131	Cpd	24h
Q80U78	2mM / Ctrl	0.372780933	0.007865955	0.007865955	Pum1	24h
Q9WTI7	2mM / Ctrl	0.265288907	-0.034816805	0.034816805	Myo1c	24h
Q7TMB8	2mM / Ctrl	0.214909774	-0.087531075	0.087531075	Cyfip1	24h
O55106	2mM / Ctrl	0.009345512	-0.190987468	0.190987468	Strn	24h
P50544	2mM / Ctrl	0.128440365	-0.07919547	0.07919547	Acadvl	24h
Q9CWI3	2mM / Ctrl	0.381813518	0.001167371	0.001167371	Bccip	24h
P27573	2mM / Ctrl	0.097051214	0.495448619	0.495448619	Mpz	24h
Q3TDN2	2mM / Ctrl	0.091597585	-0.159983963	0.159983963	Faf2	24h
Q9DCW4	2mM / Ctrl	0.203660245	-0.054620005	0.054620005	Etfb	24h
P58468	2mM / Ctrl	0.228252358	0.160159543	0.160159543	Fam207a	24h
Q6DVA0	2mM / Ctrl	0.065349307	0.181361675	0.181361675	Lemd2	24h
Q9CXV1	2mM / Ctrl	0.373637109	0.00911615	0.00911615	Sdhd	24h
P70182	2mM / Ctrl	0.012829162	0.239398479	0.239398479	Pip5k1a	24h
Q9CZM2	2mM / Ctrl	0.000901889	0.983925641	0.983925641	Rpl15	24h
Q9D868	2mM / Ctrl	0.076035009	0.340864629	0.340864629	Ppih	24h
P28740	2mM / Ctrl	0.082132407	0.074130535	0.074130535	Kif2a	24h
Q99JW4	2mM / Ctrl	0.366808406	0.012474088	0.012474088	Lims1	24h
Q8C2Q3	2mM / Ctrl	8.67e-06	-0.369284153	0.369284153	Rbm14	24h
Q7TSG2	2mM / Ctrl	0.118662462	-0.151293591	0.151293591	Ctdp1	24h
P19253	2mM / Ctrl	0.049191601	0.38989079	0.38989079	Rpl13a	24h
Q91YJ2	2mM / Ctrl	0.0749029	-0.105108917	0.105108917	Snx4	24h
Q80UW8	2mM / Ctrl	0.312694246	0.022478381	0.022478381	Polr2e	24h
Q6NZQ2	2mM / Ctrl	0.354445832	-0.023918975	0.023918975	Ddx31	24h
P70206	2mM / Ctrl	0.255319149	0.194398135	0.194398135	Plxna1	24h
Q9DCG9	2mM / Ctrl	0.006737399	-0.219452322	0.219452322	Trmt112	24h
Q3U487	2mM / Ctrl	0.277000853	-0.147707403	0.147707403	Hectd3	24h
P62700	2mM / Ctrl	0.354965811	0.012929709	0.012929709	Ypel5	24h
Q9R1P0	2mM / Ctrl	0.05970138	0.273891628	0.273891628	Psma4	24h
Q9ET54	2mM / Ctrl	0.051513616	0.183088645	0.183088645	Palld	24h
P55012	2mM / Ctrl	0.207558651	0.271461457	0.271461457	Slc12a2	24h
Q08943	2mM / Ctrl	0.000884938	0.240690589	0.240690589	Ssrp1	24h
Q91ZR1	2mM / Ctrl	0.32785907	0.038144495	0.038144495	Rab4b	24h
Q9ES89	2mM / Ctrl	0.150761774	0.212815508	0.212815508	Extl2	24h
Q9CQ62	2mM / Ctrl	0.135161243	-0.163406596	0.163406596	Decr1	24h
Q8CIM8	2mM / Ctrl	0.009168133	0.374943167	0.374943167	Ints4	24h
O70252	2mM / Ctrl	0.042484348	-0.171604723	0.171604723	Hmox2	24h
Q8BH64	2mM / Ctrl	0.137425062	0.077287301	0.077287301	Ehd2	24h
Q8BGX2	2mM / Ctrl	0.21027422	0.090189517	0.090189517	NaN	24h
A1A5B6	2mM / Ctrl	0.368578049	-0.014207277	0.014207277	Tbc1d25	24h
O55142	2mM / Ctrl	0.329114974	0.026630932	0.026630932	Rpl35a	24h
P62315	2mM / Ctrl	0.038993452	0.150657326	0.150657326	Snrpd1	24h
Q8K2D6	2mM / Ctrl	0.333411765	0.034679107	0.034679107	Dctd	24h
Q5XG73	2mM / Ctrl	0.347685346	0.013275736	0.013275736	Acbd5	24h
Q9D8B3	2mM / Ctrl	0.269395895	0.044652883	0.044652883	Chmp4b	24h
Q5KU39	2mM / Ctrl	0.339053535	-0.017409576	0.017409576	Vps41	24h
Q6PHN9	2mM / Ctrl	0.224620753	-0.09690693	0.09690693	Rab35	24h
Q99LG2	2mM / Ctrl	0.022534836	-0.198102579	0.198102579	Tnpo2	24h
Q9QZW0	2mM / Ctrl	0.276496599	0.054732308	0.054732308	Atp11c	24h
Q8BIQ5	2mM / Ctrl	0.021674844	0.171357259	0.171357259	Cstf2	24h
Q91YR7	2mM / Ctrl	0.37987774	-0.000857827	0.000857827	Prpf6	24h
Q8CIG8	2mM / Ctrl	0.256746476	0.023918284	0.023918284	Prmt5	24h
Q9CR39	2mM / Ctrl	0.120811159	-0.270631343	0.270631343	Wdr45b	24h
O54950	2mM / Ctrl	0.162647854	0.098746277	0.098746277	Prkag1	24h
Q8BMQ2	2mM / Ctrl	0.000533838	-0.45890221	0.45890221	Gtf3c4	24h
P62245	2mM / Ctrl	0.156179733	-0.126822829	0.126822829	Rps15a	24h
Q62448	2mM / Ctrl	2.22e-07	-0.353541285	0.353541285	Eif4g2	24h
Q9QXK3	2mM / Ctrl	0.2233747	0.118715242	0.118715242	Copg2	24h
Q8BV13	2mM / Ctrl	0.063589379	-0.185820714	0.185820714	Cops7b	24h
Q9CZL5	2mM / Ctrl	0.364772457	-0.005639832	0.005639832	Pcbd2	24h
Q924Z5	2mM / Ctrl	0.359958785	0.041156333	0.041156333	Tram2	24h
Q924H2	2mM / Ctrl	0.110123229	-0.186332196	0.186332196	Med15	24h
Q69ZN7	2mM / Ctrl	1.1e-23	0.361307919	0.361307919	Myof	24h
A2A5R2	2mM / Ctrl	0.020838696	-0.158670545	0.158670545	Arfgef2	24h
Q9Z2U1	2mM / Ctrl	0.091621995	0.15837273	0.15837273	Psma5	24h
P41731	2mM / Ctrl	0.181624486	-0.184879988	0.184879988	Cd63	24h
O70579	2mM / Ctrl	0.26735684	0.04455119	0.04455119	Slc25a17	24h
P54823	2mM / Ctrl	0.175405011	-0.074980848	0.074980848	Ddx6	24h
Q60967	2mM / Ctrl	0.324709359	0.038464639	0.038464639	Papss1	24h
Q9DBE8	2mM / Ctrl	0.101551643	0.26150617	0.26150617	Alg2	24h
P14824	2mM / Ctrl	0.228474722	-0.035938565	0.035938565	Anxa6	24h
Q71RI9	2mM / Ctrl	0.179662824	0.201562166	0.201562166	Ccbl2	24h
Q60772	2mM / Ctrl	0.23056085	-0.250258952	0.250258952	Cdkn2c	24h
Q08775	2mM / Ctrl	0.032610074	0.334060043	0.334060043	Runx2	24h
Q4FZC9	2mM / Ctrl	0.169557307	0.084650055	0.084650055	Syne3	24h
P55258	2mM / Ctrl	0.315182769	0.031209975	0.031209975	Rab8a	24h
Q9DAP7	2mM / Ctrl	0.199283063	-0.123661198	0.123661198	Asf1b	24h
Q6PHZ5	2mM / Ctrl	0.064788587	0.308743209	0.308743209	Rbm15b	24h
Q9CR27	2mM / Ctrl	0.3666606	0.006036755	0.006036755	Ccdc53	24h
Q8C0Q2	2mM / Ctrl	0.227101131	0.920296192	0.920296192	Zhx3	24h
Q6PAR5	2mM / Ctrl	0.003393072	-0.151779398	0.151779398	Gapvd1	24h
Q8BHE8	2mM / Ctrl	0.270268269	-0.056226138	0.056226138	NaN	24h
Q64337	2mM / Ctrl	0.160081058	-0.188278705	0.188278705	Sqstm1	24h
Q9WUR2	2mM / Ctrl	0.248081846	-0.071461245	0.071461245	Eci2	24h
P12815	2mM / Ctrl	0.102515995	0.077114739	0.077114739	Pdcd6	24h
Q3UFY0	2mM / Ctrl	0.249835415	0.073896728	0.073896728	Rrp36	24h
Q9CPS7	2mM / Ctrl	0.095023564	0.126345024	0.126345024	Pno1	24h
P25976	2mM / Ctrl	0.366853662	-0.00517265	0.00517265	Ubtf	24h
Q6P2B1	2mM / Ctrl	0.05978176	-0.122158758	0.122158758	Tnpo3	24h
O35382	2mM / Ctrl	0.162826531	-0.087441601	0.087441601	Exoc4	24h
Q9D3B1	2mM / Ctrl	0.26749344	0.106133044	0.106133044	Hacd2	24h
Q3ULF4	2mM / Ctrl	0.277385067	0.077494845	0.077494845	Spg7	24h
Q6ZQ58	2mM / Ctrl	0.35370469	0.009426525	0.009426525	Larp1	24h
Q8BNY6	2mM / Ctrl	0.334385579	-0.037797201	0.037797201	Ncs1	24h
Q99LD4	2mM / Ctrl	0.131680007	-0.099959902	0.099959902	Gps1	24h
Q3THK7	2mM / Ctrl	1.27e-07	-0.313972771	0.313972771	Gmps	24h
Q9R0I7	2mM / Ctrl	0.189513454	-0.169071913	0.169071913	Ylpm1	24h
Q91V64	2mM / Ctrl	0.14021921	-0.238964528	0.238964528	Isoc1	24h
Q9CQE8	2mM / Ctrl	0.005183	0.266154289	0.266154289	NaN	24h
Q8R4N0	2mM / Ctrl	0.142124463	-0.090810172	0.090810172	Clybl	24h
Q78IK2	2mM / Ctrl	0.046421357	-0.252590656	0.252590656	Usmg5	24h
Q61550	2mM / Ctrl	0.024293246	-0.250449866	0.250449866	Rad21	24h
Q99J27	2mM / Ctrl	0.04817086	0.261231095	0.261231095	Slc33a1	24h
O55103	2mM / Ctrl	0.319036894	0.050447647	0.050447647	Prx	24h
Q3TJD7	2mM / Ctrl	0.006265621	-0.140739858	0.140739858	Pdlim7	24h
P97314	2mM / Ctrl	0.001402822	-0.431115061	0.431115061	Csrp2	24h
O08917	2mM / Ctrl	0.000800249	0.293957084	0.293957084	Flot1	24h
Q06185	2mM / Ctrl	0.267601083	-0.098558635	0.098558635	Atp5i	24h
Q91WA1	2mM / Ctrl	0.010593656	-0.41519317	0.41519317	Tipin	24h
Q9D1E6	2mM / Ctrl	0.145544852	0.162785321	0.162785321	Tbcb	24h
O55143	2mM / Ctrl	3.91e-06	-0.233752042	0.233752042	Atp2a2	24h
Q8BVA5	2mM / Ctrl	0.34943577	-0.035447706	0.035447706	Ldah	24h
P70444	2mM / Ctrl	0.004624819	-0.438692868	0.438692868	Bid	24h
Q8BQ47	2mM / Ctrl	0.082591488	0.153382078	0.153382078	Cnpy4	24h
Q3TMW1	2mM / Ctrl	0.178374619	0.230373278	0.230373278	Ccdc102a	24h
Q9CPX7	2mM / Ctrl	0.260577206	0.136596531	0.136596531	Mrps16	24h
Q8BKC5	2mM / Ctrl	0.076356544	0.122520752	0.122520752	Ipo5	24h
Q66GT5	2mM / Ctrl	0.03559668	0.388243318	0.388243318	Ptpmt1	24h
P27601	2mM / Ctrl	0.164594368	-0.13584283	0.13584283	Gna13	24h
B2RWS6	2mM / Ctrl	0.031711329	-0.416750789	0.416750789	Ep300	24h
Q99MN1	2mM / Ctrl	0.000104583	0.466175079	0.466175079	Kars	24h
Q9ES56	2mM / Ctrl	0.093157006	0.163991049	0.163991049	Trappc4	24h
Q64092	2mM / Ctrl	0.014084917	-0.899143696	0.899143696	Tfe3	24h
Q8K2H2	2mM / Ctrl	0.133393124	0.129916504	0.129916504	Otud6b	24h
Q9QZD4	2mM / Ctrl	0.335014229	-0.044346768	0.044346768	Ercc4	24h
Q02819	2mM / Ctrl	0.303871657	-0.016256096	0.016256096	Nucb1	24h
Q8BK75	2mM / Ctrl	0.304829036	-0.052681111	0.052681111	Elp6	24h
E9Q9D5	2mM / Ctrl	0.173892795	-0.342348367	0.342348367	Rabl2	24h
Q61990	2mM / Ctrl	0.035688954	0.195166886	0.195166886	Pcbp2	24h
Q9D6Y7	2mM / Ctrl	0.186645528	-0.083252631	0.083252631	Msra	24h
Q9JLI8	2mM / Ctrl	0.106918814	-0.081977427	0.081977427	Sart3	24h
Q9CZW4	2mM / Ctrl	0.002088188	-0.232404649	0.232404649	Acsl3	24h
Q9CZ28	2mM / Ctrl	0.20033112	0.108894311	0.108894311	Snf8	24h
Q8K301	2mM / Ctrl	0.066571979	-0.121550113	0.121550113	Ddx52	24h
P16460	2mM / Ctrl	0.058914587	-0.151024163	0.151024163	Ass1	24h
Q8BX94	2mM / Ctrl	0.37277192	-0.014779761	0.014779761	Osbpl2	24h
P47955	2mM / Ctrl	0.003046082	0.839602411	0.839602411	Rplp1	24h
D3Z4S3	2mM / Ctrl	0.318336806	0.348548651	0.348548651	Ptrhd1	24h
P21126	2mM / Ctrl	0.004566892	-0.343591094	0.343591094	Ubl4a	24h
Q9D5T0	2mM / Ctrl	0.002934755	0.201732934	0.201732934	Atad1	24h
Q9D0F4	2mM / Ctrl	0.248480224	0.146202087	0.146202087	Nkap	24h
Q9CQX8	2mM / Ctrl	0.009854179	0.3501302	0.3501302	Mrps36	24h
Q8BH15	2mM / Ctrl	0.065471482	-0.164531156	0.164531156	Cnot10	24h
Q58A65	2mM / Ctrl	0.002398111	-0.257093817	0.257093817	Spag9	24h
Q9JLV5	2mM / Ctrl	0.033359083	-0.096578784	0.096578784	Cul3	24h
P14115	2mM / Ctrl	0.000278163	0.817866743	0.817866743	Rpl27a	24h
Q6PGF3	2mM / Ctrl	0.213917822	0.080402642	0.080402642	Med16	24h
Q8VCN6	2mM / Ctrl	0.338591079	0.074763432	0.074763432	Cd99	24h
Q9Z0N2	2mM / Ctrl	0.313895847	0.032880958	0.032880958	Eif2s3y	24h
Q80XC6	2mM / Ctrl	0.244473769	-0.118383557	0.118383557	Nrde2	24h
Q922Y1	2mM / Ctrl	0.129323335	0.596120119	0.596120119	Ubxn1	24h
P70388	2mM / Ctrl	0.225963368	-0.03110813	0.03110813	Rad50	24h
Q8K2F8	2mM / Ctrl	0.116120615	-0.186841831	0.186841831	Lsm14a	24h
Q8C5N3	2mM / Ctrl	0.040317915	-0.225135893	0.225135893	Cwc22	24h
Q5FWK3	2mM / Ctrl	0.381389516	-0.000693595	0.000693595	Arhgap1	24h
Q8VCB2	2mM / Ctrl	0.314384967	0.017569209	0.017569209	Med25	24h
Q8K224	2mM / Ctrl	0.000309771	0.150990009	0.150990009	Nat10	24h
Q9CY27	2mM / Ctrl	0.00673904	0.354646355	0.354646355	Tecr	24h
P38585	2mM / Ctrl	0.296001145	-0.157123357	0.157123357	Ttl	24h
Q6PDL0	2mM / Ctrl	5.71e-06	-0.323869854	0.323869854	Dync1li2	24h
Q99LT0	2mM / Ctrl	0.226772113	0.074946359	0.074946359	Dpy30	24h
Q8BUV3	2mM / Ctrl	0.017064711	0.275794417	0.275794417	Gphn	24h
Q99KW9	2mM / Ctrl	0.351965896	0.026631683	0.026631683	Itfg1	24h
P60122	2mM / Ctrl	0.013358718	0.152295396	0.152295396	Ruvbl1	24h
P48428	2mM / Ctrl	3.93e-16	-1.42532742	1.42532742	Tbca	24h
Q9QZB9	2mM / Ctrl	0.276111378	0.055586975	0.055586975	Dctn5	24h
O09172	2mM / Ctrl	0.000202403	-0.403666019	0.403666019	Gclm	24h
Q9CXY6	2mM / Ctrl	0.155191381	0.059312422	0.059312422	Ilf2	24h
Q69Z38	2mM / Ctrl	0.074618926	0.374909461	0.374909461	Peak1	24h
O35864	2mM / Ctrl	0.000723254	-0.224536091	0.224536091	Cops5	24h
Q9EQQ2	2mM / Ctrl	0.340285238	0.067255542	0.067255542	Yipf5	24h
P61924	2mM / Ctrl	0.261650998	-0.056440335	0.056440335	Copz1	24h
P70335	2mM / Ctrl	0.047514747	0.264436811	0.264436811	Rock1	24h
Q9R1P3	2mM / Ctrl	0.007817968	0.344020456	0.344020456	Psmb2	24h
Q8BGN2	2mM / Ctrl	0.353289439	0.058331784	0.058331784	D3Ertd751e	24h
P70336	2mM / Ctrl	0.280113634	-0.027687717	0.027687717	Rock2	24h
Q9Z1D1	2mM / Ctrl	0.374679745	-0.004015181	0.004015181	Eif3g	24h
O35345	2mM / Ctrl	0.159304489	-0.16061984	0.16061984	Kpna6	24h
Q99MR3	2mM / Ctrl	0.363792899	-0.008804278	0.008804278	Slc12a9	24h
O88513	2mM / Ctrl	0.361295198	-0.026987625	0.026987625	Gmnn	24h
Q9CXF4	2mM / Ctrl	2.53e-08	-0.750848353	0.750848353	Tbc1d15	24h
O35643	2mM / Ctrl	0.222615053	0.060954958	0.060954958	Ap1b1	24h
P62301	2mM / Ctrl	0.003766743	0.603033662	0.603033662	Rps13	24h
O08784	2mM / Ctrl	0.282048585	-0.054944675	0.054944675	Tcof1	24h
Q14AX6	2mM / Ctrl	0.28506658	-0.088007621	0.088007621	Cdk12	24h
Q91X97	2mM / Ctrl	0.347461628	-0.035094734	0.035094734	Ncald	24h
Q8CFI0	2mM / Ctrl	0.373048127	0.009057229	0.009057229	Nedd4l	24h
P29037	2mM / Ctrl	0.271750418	-0.068515234	0.068515234	Tbp	24h
Q99PG2	2mM / Ctrl	0.017441549	-0.254538238	0.254538238	Ogfr	24h
P28063	2mM / Ctrl	0.331314509	-0.026671316	0.026671316	Psmb8	24h
D3YYU8	2mM / Ctrl	0.307714381	-0.026130039	0.026130039	Obsl1	24h
P46638	2mM / Ctrl	0.221038089	-0.07529828	0.07529828	Rab11b	24h
Q9Z1R2	2mM / Ctrl	0.055175885	0.149080738	0.149080738	Bag6	24h
P99029	2mM / Ctrl	0.015105162	-0.10806188	0.10806188	Prdx5	24h
Q8CFQ3	2mM / Ctrl	0.003760779	0.295843303	0.295843303	Aqr	24h
Q80Y17	2mM / Ctrl	0.00245953	-0.56462431	0.56462431	Llgl1	24h
Q8C6G8	2mM / Ctrl	0.022636871	0.174280524	0.174280524	Wdr26	24h
P28653	2mM / Ctrl	0.383086787	0.00076616	0.00076616	Bgn	24h
P63330	2mM / Ctrl	0.261282481	-0.05485227	0.05485227	Ppp2ca	24h
Q9CX13	2mM / Ctrl	0.299732841	0.121340789	0.121340789	Cnih4	24h
Q4FZF3	2mM / Ctrl	0.245681132	0.099182315	0.099182315	Ddx49	24h
P22892	2mM / Ctrl	0.197673083	0.127497554	0.127497554	Ap1g1	24h
Q8BRC6	2mM / Ctrl	0.311932699	0.074242592	0.074242592	Maats1	24h
Q8CI04	2mM / Ctrl	0.244776933	0.065582938	0.065582938	Cog3	24h
Q60972	2mM / Ctrl	0.066847316	0.170582876	0.170582876	Rbbp4	24h
Q61136	2mM / Ctrl	0.202024601	0.09489169	0.09489169	Prpf4b	24h
Q9Z321	2mM / Ctrl	0.134577145	-0.317160547	0.317160547	Top3b	24h
P58059	2mM / Ctrl	0.206593654	0.078546144	0.078546144	Mrps21	24h
A2AIV2	2mM / Ctrl	0.152456188	-0.149136141	0.149136141	Kiaa1429	24h
Q80Y81	2mM / Ctrl	0.008512242	-0.231256187	0.231256187	Elac2	24h
A2RSY6	2mM / Ctrl	0.209692064	-0.099147856	0.099147856	Trmt1l	24h
P35486	2mM / Ctrl	0.069959448	0.138728961	0.138728961	Pdha1	24h
P23475	2mM / Ctrl	0.232426026	-0.064673692	0.064673692	Xrcc6	24h
O08810	2mM / Ctrl	2.83e-32	0.547514081	0.547514081	Eftud2	24h
Q8BFZ9	2mM / Ctrl	0.047051865	0.402952343	0.402952343	Erlin2	24h
Q8K1X1	2mM / Ctrl	0.2074471	-0.090451553	0.090451553	Wdr11	24h
Q9D6K5	2mM / Ctrl	0.002794018	0.287847131	0.287847131	Synj2bp	24h
Q9CQ26	2mM / Ctrl	0.299847332	-0.037792508	0.037792508	Stambp	24h
Q80XK6	2mM / Ctrl	0.294231658	-0.051888011	0.051888011	Atg2b	24h
Q3UPL0	2mM / Ctrl	0.010341915	0.388713956	0.388713956	Sec31a	24h
Q8K4F6	2mM / Ctrl	0.272650192	-0.062323801	0.062323801	Nsun5	24h
Q6A026	2mM / Ctrl	0.243490855	-0.083033666	0.083033666	Pds5a	24h
P97350	2mM / Ctrl	0.259660479	-0.76886791	0.76886791	Pkp1	24h
Q8CI33	2mM / Ctrl	0.048519343	-0.165396601	0.165396601	Cwf19l1	24h
Q8BK63	2mM / Ctrl	0.003681675	-0.250559628	0.250559628	Csnk1a1	24h
Q9CQ48	2mM / Ctrl	0.073229781	-0.144776493	0.144776493	Nudcd2	24h
Q920B9	2mM / Ctrl	0.234486161	0.064341672	0.064341672	Supt16h	24h
P57776	2mM / Ctrl	0.003590706	0.478975534	0.478975534	Eef1d	24h
Q3UFY7	2mM / Ctrl	0.008954936	-0.235868827	0.235868827	Nt5c3b	24h
Q8R307	2mM / Ctrl	0.273110409	0.276674569	0.276674569	Vps18	24h
Q9DBU6	2mM / Ctrl	0.331331363	-0.056937702	0.056937702	Rsrc1	24h
Q8C0J2	2mM / Ctrl	0.304617125	0.066862084	0.066862084	Atg16l1	24h
Q80U70	2mM / Ctrl	0.058460973	-0.150526106	0.150526106	Suz12	24h
P57746	2mM / Ctrl	0.054848813	-0.201881513	0.201881513	Atp6v1d	24h
Q9WTP7	2mM / Ctrl	0.141862537	-0.16732502	0.16732502	Ak3	24h
Q9R1P1	2mM / Ctrl	0.284608622	0.049582031	0.049582031	Psmb3	24h
P63166	2mM / Ctrl	0.381337251	0.000959982	0.000959982	Sumo1	24h
P01831	2mM / Ctrl	0.088581463	-0.150918335	0.150918335	Thy1	24h
Q99LF4	2mM / Ctrl	0.06601747	0.423538834	0.423538834	Rtcb	24h
P57759	2mM / Ctrl	7.29e-05	0.971247375	0.971247375	Erp29	24h
Q3UX10	2mM / Ctrl	0.357321296	0.019538349	0.019538349	Tubal3	24h
Q3V4B5	2mM / Ctrl	0.180954247	-0.117545985	0.117545985	Commd6	24h
P97370	2mM / Ctrl	0.016143015	0.219790474	0.219790474	Atp1b3	24h
Q9JJT0	2mM / Ctrl	0.342872834	-0.016946934	0.016946934	Rcl1	24h
Q9CZX7	2mM / Ctrl	0.363036364	-0.012148141	0.012148141	Tmem55a	24h
Q9JHU4	2mM / Ctrl	4.45e-24	0.271234393	0.271234393	Dync1h1	24h
Q8K411	2mM / Ctrl	0.169994872	-0.085761249	0.085761249	Pitrm1	24h
Q8R323	2mM / Ctrl	0.16157871	-0.071518302	0.071518302	Rfc3	24h
O35638	2mM / Ctrl	0.11312289	-0.094713986	0.094713986	Stag2	24h
Q9DB43	2mM / Ctrl	0.015125214	-0.853977144	0.853977144	Zfpl1	24h
P83917	2mM / Ctrl	0.364479774	-0.01535236	0.01535236	Cbx1	24h
Q9ER39	2mM / Ctrl	0.02204583	0.166039065	0.166039065	Tor1a	24h
Q8K1J5	2mM / Ctrl	0.139866354	0.692115903	0.692115903	Sde2	24h
Q0KL02	2mM / Ctrl	0.122442833	-0.387416065	0.387416065	Trio	24h
Q8BHX3	2mM / Ctrl	0.120101885	0.174654648	0.174654648	Cdca8	24h
Q8R2Y8	2mM / Ctrl	0.282959692	-0.037186299	0.037186299	Ptrh2	24h
Q8BR63	2mM / Ctrl	0.018142939	-1.085860968	1.085860968	Fam177a1	24h
Q8CDM8	2mM / Ctrl	0.011702488	-0.378718138	0.378718138	Fam160b1	24h
Q3UMU9	2mM / Ctrl	0.215570607	-0.155090392	0.155090392	Hdgfrp2	24h
P29391	2mM / Ctrl	0.100273875	0.245681569	0.245681569	Ftl1	24h
Q62093	2mM / Ctrl	0.021658853	0.659203887	0.659203887	Srsf2	24h
P70245	2mM / Ctrl	0.266833924	-0.088130012	0.088130012	Ebp	24h
Q3V1V3	2mM / Ctrl	0.233640662	-0.073919967	0.073919967	Esf1	24h
Q5SNZ0	2mM / Ctrl	0.36613001	0.009240299	0.009240299	Ccdc88a	24h
P59108	2mM / Ctrl	0.280092649	0.054155603	0.054155603	Cpne2	24h
Q9CQF3	2mM / Ctrl	0.098516012	0.304409653	0.304409653	Nudt21	24h
O35216	2mM / Ctrl	0.315450887	0.077101193	0.077101193	Cenpa	24h
Q9ERA6	2mM / Ctrl	0.048780478	-0.118811399	0.118811399	Tfip11	24h
Q8CHY7	2mM / Ctrl	0.342494364	-0.052946467	0.052946467	Ttc23	24h
P62876	2mM / Ctrl	0.221204634	0.139821336	0.139821336	Polr2l	24h
O35654	2mM / Ctrl	0.372980205	-0.008379745	0.008379745	Pold2	24h
Q99K74	2mM / Ctrl	0.292878543	0.046744119	0.046744119	Med24	24h
B1AY13	2mM / Ctrl	0.17666753	0.103214502	0.103214502	Usp24	24h
O88544	2mM / Ctrl	0.017652348	-0.109790228	0.109790228	Cops4	24h
Q8BMP6	2mM / Ctrl	0.131985854	0.090412274	0.090412274	Acbd3	24h
Q9CWP6	2mM / Ctrl	0.340565896	-0.015763616	0.015763616	Mospd2	24h
P35821	2mM / Ctrl	0.115961584	0.166474789	0.166474789	Ptpn1	24h
Q6RUT7	2mM / Ctrl	0.333139666	0.033472698	0.033472698	Ccsmst1	24h
Q9D0D5	2mM / Ctrl	0.380152909	0.003828237	0.003828237	Gtf2e1	24h
Q60973	2mM / Ctrl	0.177471742	-0.088683978	0.088683978	Rbbp7	24h
F8VPU2	2mM / Ctrl	0.000493252	-0.290685296	0.290685296	Farp1	24h
Q9Z1Q9	2mM / Ctrl	0.059739968	-0.082191303	0.082191303	Vars	24h
Q921M4	2mM / Ctrl	0.337410517	0.013935046	0.013935046	Golga2	24h
P17225	2mM / Ctrl	1.01e-10	0.76379168	0.76379168	Ptbp1	24h
Q01320	2mM / Ctrl	0.178284962	-0.063339993	0.063339993	Top2a	24h
Q80YD1	2mM / Ctrl	0.178952963	0.062911279	0.062911279	Supv3l1	24h
Q80TP3	2mM / Ctrl	1.7e-06	-0.554209054	0.554209054	Ubr5	24h
Q8CFE3	2mM / Ctrl	0.352701446	0.01489116	0.01489116	Rcor1	24h
Q9JJA2	2mM / Ctrl	0.342926991	0.016123086	0.016123086	Cog8	24h
Q6P5D8	2mM / Ctrl	0.231904416	-0.028328001	0.028328001	Smchd1	24h
Q8QZY6	2mM / Ctrl	0.374665909	0.031822741	0.031822741	Tspan14	24h
Q6PGC1	2mM / Ctrl	0.081621527	-0.103882059	0.103882059	Dhx29	24h
P70279	2mM / Ctrl	0.070672059	0.159548983	0.159548983	Surf6	24h
P70452	2mM / Ctrl	0.249835415	-0.095596328	0.095596328	Stx4	24h
Q6P2K6	2mM / Ctrl	0.312244142	-0.017472725	0.017472725	Ppp4r3a	24h
Q9JIG7	2mM / Ctrl	0.310223508	-0.043951556	0.043951556	Ccdc22	24h
Q91YD3	2mM / Ctrl	0.133605985	-0.12527208	0.12527208	Dcp1a	24h
Q3UZ39	2mM / Ctrl	0.024100591	-0.18296884	0.18296884	Lrrfip1	24h
Q91YE7	2mM / Ctrl	0.330881867	-0.04506699	0.04506699	Rbm5	24h
Q91VL8	2mM / Ctrl	0.263859028	-0.312189788	0.312189788	Terf2ip	24h
Q3TCN2	2mM / Ctrl	0.323506682	-0.020687146	0.020687146	Plbd2	24h
Q9CQE1	2mM / Ctrl	0.138071661	-0.171223894	0.171223894	Nipsnap3b	24h
P97447	2mM / Ctrl	0.28276903	0.200490013	0.200490013	Fhl1	24h
P68372	2mM / Ctrl	1.5e-06	0.553606689	0.553606689	Tubb4b	24h
Q8CH18	2mM / Ctrl	0.33231671	-0.038242951	0.038242951	Ccar1	24h
Q80WW9	2mM / Ctrl	0.337186945	0.02115307	0.02115307	Ddrgk1	24h
Q9Z1B5	2mM / Ctrl	0.036105263	-0.566122532	0.566122532	Mad2l1	24h
Q8C407	2mM / Ctrl	0.313975017	-0.033859614	0.033859614	Yipf4	24h
Q52KE7	2mM / Ctrl	0.003557291	0.567855239	0.567855239	Ccnl1	24h
O70152	2mM / Ctrl	0.02416996	0.272241235	0.272241235	Dpm1	24h
Q5SW19	2mM / Ctrl	0.00789387	0.131761059	0.131761059	Cluh	24h
Q8BTY2	2mM / Ctrl	0.04601317	0.22439602	0.22439602	Slc4a7	24h
Q6NS46	2mM / Ctrl	6.36e-05	-0.288677156	0.288677156	Pdcd11	24h
Q9D1Q1	2mM / Ctrl	0.328789867	-0.036237411	0.036237411	Mphosph6	24h
Q9D020	2mM / Ctrl	0.180133187	0.181843817	0.181843817	Nt5c3a	24h
Q8BHC4	2mM / Ctrl	0.24505057	0.103124984	0.103124984	Dcakd	24h
Q5SUF2	2mM / Ctrl	0.027844144	0.223143131	0.223143131	Luc7l3	24h
Q62101	2mM / Ctrl	0.361562548	-0.022291815	0.022291815	Prkd1	24h
P50637	2mM / Ctrl	0.157273292	0.213294506	0.213294506	Tspo	24h
Q8VEK3	2mM / Ctrl	1.55e-18	1.062289238	1.062289238	Hnrnpu	24h
Q9DBU0	2mM / Ctrl	0.327452487	-0.048406176	0.048406176	Tm9sf1	24h
Q99L43	2mM / Ctrl	0.117453516	0.123883709	0.123883709	Cds2	24h
Q99LC5	2mM / Ctrl	0.086553293	0.080685899	0.080685899	Etfa	24h
P39447	2mM / Ctrl	3.38e-05	-0.308173686	0.308173686	Tjp1	24h
O54833	2mM / Ctrl	0.172825397	0.073021576	0.073021576	Csnk2a2	24h
Q8QZS1	2mM / Ctrl	0.013234837	0.140199125	0.140199125	Hibch	24h
Q8BMZ5	2mM / Ctrl	0.27147719	-0.054951735	0.054951735	Tsen34	24h
Q8BL95	2mM / Ctrl	0.283564221	-0.044541378	0.044541378	NaN	24h
P62911	2mM / Ctrl	0.246216582	0.048044559	0.048044559	Rpl32	24h
P57780	2mM / Ctrl	0.225994455	0.03536199	0.03536199	Actn4	24h
O88487	2mM / Ctrl	0.289725229	0.026360996	0.026360996	Dync1i2	24h
O09167	2mM / Ctrl	0.006024328	0.456158459	0.456158459	Rpl21	24h
Q99LL5	2mM / Ctrl	0.136286422	0.282415628	0.282415628	Pwp1	24h
Q9CX00	2mM / Ctrl	0.016751909	-0.34080562	0.34080562	Ist1	24h
Q8BTZ4	2mM / Ctrl	0.110524229	0.208417669	0.208417669	Anapc5	24h
P42128	2mM / Ctrl	0.060902433	-0.277322471	0.277322471	Foxk1	24h
Q99N93	2mM / Ctrl	0.157439298	0.152771324	0.152771324	Mrpl16	24h
Q99L48	2mM / Ctrl	0.159618266	-0.108118258	0.108118258	Nmd3	24h
P83741	2mM / Ctrl	0.057042746	-0.340400994	0.340400994	Wnk1	24h
Q497V5	2mM / Ctrl	0.297048055	-0.044948235	0.044948235	Srbd1	24h
Q571E4	2mM / Ctrl	0.334885459	-0.034565993	0.034565993	Galns	24h
P46062	2mM / Ctrl	0.135702017	-0.166879416	0.166879416	Sipa1	24h
Q791T5	2mM / Ctrl	0.179325283	0.110686533	0.110686533	Mtch1	24h
B2RY04	2mM / Ctrl	0.115713449	0.201464117	0.201464117	Dock5	24h
A2AGH6	2mM / Ctrl	0.28753096	0.096917488	0.096917488	Med12	24h
Q922V4	2mM / Ctrl	0.178462443	0.063065119	0.063065119	Plrg1	24h
P49717	2mM / Ctrl	0.179662824	-0.045845166	0.045845166	Mcm4	24h
Q9D6K9	2mM / Ctrl	0.131362549	0.209303319	0.209303319	Cers5	24h
P99026	2mM / Ctrl	0.169521187	-0.080381252	0.080381252	Psmb4	24h
B2RR83	2mM / Ctrl	0.33974556	-0.054512177	0.054512177	Ythdc2	24h
Q8CH25	2mM / Ctrl	0.041751967	-0.309228152	0.309228152	Sltm	24h
Q8CHT0	2mM / Ctrl	0.364647962	0.015880425	0.015880425	Aldh4a1	24h
Q922L6	2mM / Ctrl	0.252177902	-0.073089592	0.073089592	Nelfcd	24h
P35278	2mM / Ctrl	0.032413508	0.297415793	0.297415793	Rab5c	24h
Q9D8N0	2mM / Ctrl	2.98e-08	0.789980173	0.789980173	Eef1g	24h
Q922H9	2mM / Ctrl	0.29166781	-0.088946454	0.088946454	Znf330	24h
Q99L45	2mM / Ctrl	0.264720049	0.039842289	0.039842289	Eif2s2	24h
P62743	2mM / Ctrl	0.181820614	0.133479699	0.133479699	Ap2s1	24h
Q61490	2mM / Ctrl	0.158494978	0.051203731	0.051203731	Alcam	24h
P58404	2mM / Ctrl	0.298717777	-0.031209089	0.031209089	Strn4	24h
P14148	2mM / Ctrl	0.009680359	0.203046411	0.203046411	Rpl7	24h
P57784	2mM / Ctrl	0.094379517	-0.138653904	0.138653904	Snrpa1	24h
Q922Q1	2mM / Ctrl	0.35142149	-0.014241502	0.014241502	2-Mar	24h
Q8BWD8;Q8R3L8	2mM / Ctrl	0.322761744	-0.073088028	0.073088028	Cdk19;Cdk8	24h
Q9JJL8	2mM / Ctrl	0.369799351	0.008848068	0.008848068	Sars2	24h
P25425	2mM / Ctrl	0.250938019	-0.124320559	0.124320559	Pou2f1	24h
A2RTL5	2mM / Ctrl	0.371616064	-0.02643987	0.02643987	Rsrc2	24h
O09061	2mM / Ctrl	0.113864405	0.083881915	0.083881915	Psmb1	24h
Q80Y98	2mM / Ctrl	0.184899921	0.142274946	0.142274946	Ddhd2	24h
Q11011	2mM / Ctrl	7.32e-22	-0.494207174	0.494207174	Npepps	24h
O89116	2mM / Ctrl	0.355941565	-0.019481422	0.019481422	Vti1a	24h
Q9WU78	2mM / Ctrl	0.184859678	-0.078152344	0.078152344	Pdcd6ip	24h
Q9CYI4	2mM / Ctrl	0.304361618	0.048193596	0.048193596	Luc7l	24h
Q71FD5	2mM / Ctrl	0.295599953	-0.064342022	0.064342022	Znrf2	24h
P61226	2mM / Ctrl	0.128455885	-0.281763107	0.281763107	Rap2b	24h
P51807	2mM / Ctrl	0.089870146	-0.228258654	0.228258654	Dynlt1	24h
Q921E2	2mM / Ctrl	0.066312649	-0.097533539	0.097533539	Rab31	24h
Q922Q2	2mM / Ctrl	0.334244246	0.050665177	0.050665177	Riok1	24h
P58802	2mM / Ctrl	0.220738352	-0.079167776	0.079167776	Tbc1d10a	24h
Q9JMA1	2mM / Ctrl	0.004621031	0.325022072	0.325022072	Usp14	24h
Q6PAV2	2mM / Ctrl	0.007264641	-0.515440166	0.515440166	Herc4	24h
Q9CPW2	2mM / Ctrl	0.196099089	-0.046953108	0.046953108	Fdx1l	24h
Q921E6	2mM / Ctrl	0.076858943	0.122850947	0.122850947	Eed	24h
P47226	2mM / Ctrl	0.195336765	0.076418787	0.076418787	Tes	24h
Q99K23	2mM / Ctrl	0.277103108	-0.08895833	0.08895833	Ufsp2	24h
P83882	2mM / Ctrl	0.008980964	0.46577692	0.46577692	Rpl36a	24h
Q91V92	2mM / Ctrl	0.286798272	0.024961481	0.024961481	Acly	24h
Q7TPE5	2mM / Ctrl	0.087145038	-0.404619426	0.404619426	Slc7a6os	24h
Q8C570	2mM / Ctrl	0.014003202	0.1078327	0.1078327	Rae1	24h
P60867	2mM / Ctrl	0.008434928	0.866257012	0.866257012	Rps20	24h
Q8QZV7	2mM / Ctrl	0.008049197	0.330630064	0.330630064	Asun	24h
P97287	2mM / Ctrl	0.01047359	0.29837811	0.29837811	Mcl1	24h
Q99K43	2mM / Ctrl	0.002678859	-0.373013705	0.373013705	Prc1	24h
Q8CGY8	2mM / Ctrl	0.221089471	0.083228476	0.083228476	Ogt	24h
Q5XG71	2mM / Ctrl	0.012268993	-0.239625439	0.239625439	Utp20	24h
Q99MI1	2mM / Ctrl	0.166221731	-0.128426939	0.128426939	Erc1	24h
Q9CS00	2mM / Ctrl	0.081767785	-0.396022797	0.396022797	Cactin	24h
Q8K409	2mM / Ctrl	0.237581189	-0.205649719	0.205649719	Polb	24h
Q3TFD2	2mM / Ctrl	0.268357035	-0.058038443	0.058038443	Lpcat1	24h
Q8CFV9	2mM / Ctrl	0.26553367	0.186426401	0.186426401	Rfk	24h
Q64143	2mM / Ctrl	0.310004869	0.050510332	0.050510332	Pik3r3	24h
Q9D937	2mM / Ctrl	0.257779964	0.070249334	0.070249334	NaN	24h
Q6PAQ4	2mM / Ctrl	0.311714934	0.032627556	0.032627556	Rexo4	24h
Q9EQ06	2mM / Ctrl	0.377395737	0.004058912	0.004058912	Hsd17b11	24h
Q8R1T1	2mM / Ctrl	0.325019553	0.059331838	0.059331838	Chmp7	24h
Q8R3Y8	2mM / Ctrl	0.317221742	-0.083742827	0.083742827	Irf2bp1	24h
Q99JY0	2mM / Ctrl	0.186567801	0.152780205	0.152780205	Hadhb	24h
Q8VBV7	2mM / Ctrl	0.378351196	-0.003987825	0.003987825	Cops8	24h
Q8BN21	2mM / Ctrl	0.287259935	-0.054787308	0.054787308	Vrk2	24h
Q91Z49	2mM / Ctrl	0.238398168	-0.162672609	0.162672609	Fyttd1	24h
Q8BFY6	2mM / Ctrl	0.382484113	0.000780888	0.000780888	Pef1	24h
Q9JKV5	2mM / Ctrl	0.345499197	0.0306648	0.0306648	Scamp4	24h
P56546	2mM / Ctrl	0.018104098	-0.279348344	0.279348344	Ctbp2	24h
Q91YT7	2mM / Ctrl	0.061724865	-0.209732994	0.209732994	Ythdf2	24h
P28660	2mM / Ctrl	0.030160881	-0.112964593	0.112964593	Nckap1	24h
P31266	2mM / Ctrl	7.07e-05	-0.293067992	0.293067992	Rbpj	24h
Q99LM2	2mM / Ctrl	0.349401688	0.021181621	0.021181621	Cdk5rap3	24h
Q9DBR1	2mM / Ctrl	0.170050415	0.057325996	0.057325996	Xrn2	24h
Q9D902	2mM / Ctrl	0.381790915	0.001931278	0.001931278	Gtf2e2	24h
Q80YQ8	2mM / Ctrl	0.212754255	-0.139646396	0.139646396	Rmnd5a	24h
P62702	2mM / Ctrl	0.000821191	0.288144946	0.288144946	Rps4x	24h
Q8K2Q0	2mM / Ctrl	0.165539627	-0.095491752	0.095491752	Commd9	24h
O55234	2mM / Ctrl	0.143950066	-0.066256337	0.066256337	Psmb5	24h
Q8BK08	2mM / Ctrl	0.30877375	0.046858948	0.046858948	Tmem11	24h
Q9CW03	2mM / Ctrl	0.224304381	0.035357252	0.035357252	Smc3	24h
Q9D168	2mM / Ctrl	0.37240404	-0.005918389	0.005918389	Ints12	24h
Q9QWV9	2mM / Ctrl	0.116862813	-0.139878348	0.139878348	Ccnt1	24h
Q8R1G6	2mM / Ctrl	0.260372644	-0.200990945	0.200990945	Pdlim2	24h
Q9D6U8	2mM / Ctrl	0.015709819	0.53231895	0.53231895	Fam162a	24h
P60670	2mM / Ctrl	0.347333203	0.008859116	0.008859116	Nploc4	24h
Q62383	2mM / Ctrl	0.191978117	-0.085536793	0.085536793	Supt6h	24h
Q810S1	2mM / Ctrl	0.013541338	0.233606219	0.233606219	Ccdc109b	24h
P70227	2mM / Ctrl	0.280935317	-0.037423387	0.037423387	Itpr3	24h
P68369	2mM / Ctrl	0.269518765	-0.052446339	0.052446339	Tuba1a	24h
P25444	2mM / Ctrl	0.002179818	0.367173404	0.367173404	Rps2	24h
P35980	2mM / Ctrl	0.060044725	0.242317379	0.242317379	Rpl18	24h
Q8R060	2mM / Ctrl	0.247469507	0.112979569	0.112979569	Zwilch	24h
Q9D8U8	2mM / Ctrl	0.056772485	-0.123571254	0.123571254	Snx5	24h
Q61576	2mM / Ctrl	0.179199532	0.060503315	0.060503315	Fkbp10	24h
Q91VE0	2mM / Ctrl	0.027942208	-0.164019763	0.164019763	Slc27a4	24h
Q6ZPL9	2mM / Ctrl	0.254392949	-0.086931422	0.086931422	Ddx55	24h
P58801	2mM / Ctrl	0.254135637	-0.082134478	0.082134478	Ripk2	24h
Q9CRA5	2mM / Ctrl	0.35142149	0.024595801	0.024595801	Golph3	24h
Q8K310	2mM / Ctrl	0.004163815	0.298736811	0.298736811	Matr3	24h
Q9D7A8	2mM / Ctrl	0.133182032	0.16130735	0.16130735	Armc1	24h
O88531	2mM / Ctrl	3.67e-05	-0.365689576	0.365689576	Ppt1	24h
Q80VA0	2mM / Ctrl	0.006119101	0.25880444	0.25880444	Galnt7	24h
P62835	2mM / Ctrl	0.04249752	0.243145853	0.243145853	Rap1a	24h
Q9D0K2	2mM / Ctrl	0.022511144	0.249048293	0.249048293	Oxct1	24h
P97820	2mM / Ctrl	0.282797153	-0.053319979	0.053319979	Map4k4	24h
Q9JME7	2mM / Ctrl	0.345153192	-0.045717321	0.045717321	Trappc2l	24h
Q8CJF7	2mM / Ctrl	0.023247933	-0.173653752	0.173653752	Ahctf1	24h
P11440	2mM / Ctrl	0.026870578	0.236428723	0.236428723	Cdk1	24h
P84104	2mM / Ctrl	0.172084756	-0.162457779	0.162457779	Srsf3	24h
Q6PDI5	2mM / Ctrl	0.004113288	-0.147519484	0.147519484	Ecm29	24h
Q03145	2mM / Ctrl	3.07e-05	0.587948203	0.587948203	Epha2	24h
Q62470	2mM / Ctrl	0.31148587	-0.04144723	0.04144723	Itga3	24h
Q3TEA8	2mM / Ctrl	0.037869992	0.111415841	0.111415841	Hp1bp3	24h
Q569Z6	2mM / Ctrl	7.95e-05	0.460168451	0.460168451	Thrap3	24h
Q91WD5	2mM / Ctrl	3.96e-06	0.380596012	0.380596012	Ndufs2	24h
Q8BSK8	2mM / Ctrl	0.368619146	0.018231912	0.018231912	Rps6kb1	24h
P62309	2mM / Ctrl	0.231202746	0.109281592	0.109281592	Snrpg	24h
Q3TCJ1	2mM / Ctrl	0.239880965	0.082709827	0.082709827	Fam175b	24h
Q9ER73	2mM / Ctrl	0.137376002	-0.079717755	0.079717755	Elp4	24h
P48377	2mM / Ctrl	0.119779037	-0.087303184	0.087303184	Rfx1	24h
Q8BXQ2	2mM / Ctrl	0.013709141	0.410031348	0.410031348	Pigt	24h
Q8BUK6	2mM / Ctrl	0.381139416	0.00109282	0.00109282	Hook3	24h
P62320	2mM / Ctrl	0.101551643	0.46851629	0.46851629	Snrpd3	24h
Q91XD6	2mM / Ctrl	0.079053724	0.168506533	0.168506533	Vps36	24h
Q9Z1Z2	2mM / Ctrl	0.189272746	0.07399261	0.07399261	Strap	24h
P17426	2mM / Ctrl	0.158865553	0.060532957	0.060532957	Ap2a1	24h
Q8K0G5	2mM / Ctrl	0.074569914	0.228850484	0.228850484	Tssc1	24h
Q9DCT6	2mM / Ctrl	0.350551437	0.033776361	0.033776361	Bap18	24h
Q8K327	2mM / Ctrl	0.00373553	-0.321093768	0.321093768	Champ1	24h
P12970	2mM / Ctrl	0.01387787	0.326667219	0.326667219	Rpl7a	24h
Q61211	2mM / Ctrl	0.09613366	-0.260217756	0.260217756	Eif2d	24h
Q3THS6	2mM / Ctrl	9.22e-05	0.19536306	0.19536306	Mat2a	24h
Q07813	2mM / Ctrl	0.20591717	-0.08343251	0.08343251	Bax	24h
Q80VD1	2mM / Ctrl	0.010513363	-0.58416146	0.58416146	Fam98b	24h
Q8BR65	2mM / Ctrl	0.131566119	-0.170715511	0.170715511	Suds3	24h
Q9D666	2mM / Ctrl	0.005233475	-0.261142492	0.261142492	Sun1	24h
Q9JLR1	2mM / Ctrl	0.133547843	0.234725073	0.234725073	Sec61a2	24h
Q9D2E2	2mM / Ctrl	0.000950329	-0.487697303	0.487697303	Toe1	24h
Q3UX61	2mM / Ctrl	0.354061466	-0.037335426	0.037335426	Naa11	24h
O88630	2mM / Ctrl	0.176142821	-0.122366831	0.122366831	Gosr1	24h
Q00262	2mM / Ctrl	0.073089868	-0.196562111	0.196562111	Stx2	24h
A2A6A1	2mM / Ctrl	0.241472937	-0.175207391	0.175207391	Gpatch8	24h
Q9Z2X2	2mM / Ctrl	0.012280215	-0.179949149	0.179949149	Psmd10	24h
Q9EQC5	2mM / Ctrl	0.08430401	-0.2082351	0.2082351	Scyl1	24h
Q9Z277	2mM / Ctrl	3.21e-08	-0.35866785	0.35866785	Baz1b	24h
Q8BVU0	2mM / Ctrl	0.040050523	-0.33600089	0.33600089	Lrch3	24h
Q61164	2mM / Ctrl	0.181688649	-0.229871616	0.229871616	Ctcf	24h
Q8VE18	2mM / Ctrl	0.291538491	0.056285933	0.056285933	Smg8	24h
Q60790	2mM / Ctrl	0.132792179	-0.181703568	0.181703568	Rasa3	24h
Q8K1A6	2mM / Ctrl	0.09851666	-0.164571837	0.164571837	Cc2d1a	24h
Q8BT07	2mM / Ctrl	0.000618643	-0.375057489	0.375057489	Cep55	24h
Q80X90	2mM / Ctrl	2.91e-09	0.236393631	0.236393631	Flnb	24h
P97310	2mM / Ctrl	0.255706734	0.034918077	0.034918077	Mcm2	24h
P21278	2mM / Ctrl	0.019599504	-0.147036806	0.147036806	Gna11	24h
P47713	2mM / Ctrl	0.000156961	0.298271745	0.298271745	Pla2g4a	24h
Q8K4Z5	2mM / Ctrl	0.022813321	0.127658993	0.127658993	Sf3a1	24h
Q99KI0	2mM / Ctrl	0.111225091	0.078359462	0.078359462	Aco2	24h
Q9CQ80	2mM / Ctrl	0.01120019	0.189419329	0.189419329	Vps25	24h
Q62077	2mM / Ctrl	0.034899088	-0.218656406	0.218656406	Plcg1	24h
Q9DAS9	2mM / Ctrl	0.24103009	0.061023351	0.061023351	Gng12	24h
Q64511	2mM / Ctrl	0.14545666	0.104067691	0.104067691	Top2b	24h
O54692	2mM / Ctrl	0.156266087	0.154458284	0.154458284	Zw10	24h
Q6NZF1	2mM / Ctrl	0.201307278	-0.084168091	0.084168091	Zc3h11a	24h
O35242	2mM / Ctrl	0.33527747	0.056803796	0.056803796	Nsmaf	24h
Q80VI1	2mM / Ctrl	0.341563792	0.030795638	0.030795638	Trim56	24h
P28652	2mM / Ctrl	0.148258348	-0.125427961	0.125427961	Camk2b	24h
Q8K2T1	2mM / Ctrl	0.236206346	-0.108458154	0.108458154	Nmral1	24h
Q9D517	2mM / Ctrl	0.287893521	0.082700968	0.082700968	Agpat3	24h
P41241	2mM / Ctrl	0.00269872	-0.415995896	0.415995896	Csk	24h
Q9JIM1	2mM / Ctrl	0.106190205	-0.161371306	0.161371306	Slc29a1	24h
Q6ZWX6	2mM / Ctrl	0.28830716	0.034540687	0.034540687	Eif2s1	24h
Q8VDS8	2mM / Ctrl	0.307427893	0.036851965	0.036851965	Stx18	24h
Q3UHD1	2mM / Ctrl	0.327863696	-0.080973491	0.080973491	Bai1	24h
Q3UHJ0	2mM / Ctrl	0.133605985	-0.248785898	0.248785898	Aak1	24h
Q7TMM9	2mM / Ctrl	0.351402339	-0.024443641	0.024443641	Tubb2a	24h
P54116	2mM / Ctrl	0.352241566	-0.04170965	0.04170965	Stom	24h
Q8BGT5	2mM / Ctrl	0.256067976	-0.043908037	0.043908037	Gpt2	24h
Q923B1	2mM / Ctrl	0.07998688	-0.244014189	0.244014189	Dbr1	24h
O70480	2mM / Ctrl	0.290276899	0.061311595	0.061311595	Vamp4	24h
Q8C0P0	2mM / Ctrl	0.058586896	-0.557983816	0.557983816	Mastl	24h
Q8BHC1	2mM / Ctrl	0.357734176	-0.010896232	0.010896232	Rab39b	24h
Q8K019	2mM / Ctrl	0.314659044	0.042420287	0.042420287	Bclaf1	24h
Q8BHN0	2mM / Ctrl	0.377720774	-0.004760516	0.004760516	Ppm1l	24h
O70251	2mM / Ctrl	0.00079119	0.573431551	0.573431551	Eef1b	24h
Q9JKK8	2mM / Ctrl	0.161695366	-0.153666347	0.153666347	Atr	24h
Q99LI2	2mM / Ctrl	0.015944717	-0.529587507	0.529587507	Clcc1	24h
Q571I9	2mM / Ctrl	0.215033944	-0.085220411	0.085220411	Aldh16a1	24h
Q3UPH1	2mM / Ctrl	6.7e-05	-0.633908808	0.633908808	Prrc1	24h
Q04736	2mM / Ctrl	0.309156487	0.097788893	0.097788893	Yes1	24h
P57787	2mM / Ctrl	0.23861706	-0.098494157	0.098494157	Slc16a3	24h
P30999	2mM / Ctrl	8.94e-14	-0.955250978	0.955250978	Ctnnd1	24h
G3X9K3	2mM / Ctrl	0.354979754	0.066204593	0.066204593	Arfgef1	24h
P58064	2mM / Ctrl	0.095232083	0.369082808	0.369082808	Mrps6	24h
Q78T54	2mM / Ctrl	0.358326419	-0.053768616	0.053768616	Vma21	24h
Q8BMB3	2mM / Ctrl	0.13188584	-0.14872843	0.14872843	Eif4e2	24h
Q6ZPJ3	2mM / Ctrl	0.189515788	-0.068697006	0.068697006	Ube2o	24h
Q80SW1	2mM / Ctrl	0.00041283	-0.304949224	0.304949224	Ahcyl1	24h
O35218	2mM / Ctrl	0.059622403	0.139706582	0.139706582	Cpsf2	24h
Q3UR97	2mM / Ctrl	0.373466561	-0.013938194	0.013938194	Snx21	24h
Q8VHK9	2mM / Ctrl	4.21e-06	-0.253276855	0.253276855	Dhx36	24h
O54962	2mM / Ctrl	0.001679533	0.422397316	0.422397316	Banf1	24h
Q9D0S9	2mM / Ctrl	0.20533844	-0.093038037	0.093038037	Hint2	24h
Q9CRA8	2mM / Ctrl	0.091235804	0.157979205	0.157979205	Exosc5	24h
Q8K3D3	2mM / Ctrl	0.378003026	0.008355753	0.008355753	Swi5	24h
P62751	2mM / Ctrl	0.222448112	0.091905341	0.091905341	Rpl23a	24h
Q3U5F4	2mM / Ctrl	0.37608299	-0.009486594	0.009486594	Yrdc	24h
Q9DB70	2mM / Ctrl	0.269462875	-0.084233522	0.084233522	Fundc1	24h
Q60575	2mM / Ctrl	0.221067832	-0.469313323	0.469313323	Kif1b	24h
Q9D2V7	2mM / Ctrl	0.187377864	-0.115787275	0.115787275	Coro7	24h
Q8BZX4	2mM / Ctrl	0.190798261	-0.136855572	0.136855572	Srek1	24h
Q9QXB9	2mM / Ctrl	0.018551628	-0.369375825	0.369375825	Drg2	24h
Q8BXA5	2mM / Ctrl	0.302003598	-0.127047017	0.127047017	Clptm1l	24h
Q66JT1	2mM / Ctrl	0.341387308	-0.025339369	0.025339369	Lrrc8e	24h
Q3UBX0	2mM / Ctrl	0.089506284	0.267042667	0.267042667	Tmem109	24h
P47911	2mM / Ctrl	0.074385493	0.08944694	0.08944694	Rpl6	24h
Q08509	2mM / Ctrl	0.159201581	-0.112460606	0.112460606	Eps8	24h
Q6ZWV7	2mM / Ctrl	0.009345512	0.486286223	0.486286223	Rpl35	24h
P42859	2mM / Ctrl	0.38186314	-0.006656642	0.006656642	Htt	24h
Q5RL79	2mM / Ctrl	0.291878781	-0.072917499	0.072917499	Krtcap2	24h
Q9Z315	2mM / Ctrl	0.1212617	0.08432743	0.08432743	Sart1	24h
P47963	2mM / Ctrl	0.092159963	0.309122175	0.309122175	Rpl13	24h
O35598	2mM / Ctrl	0.039461052	-0.349231064	0.349231064	Adam10	24h
Q8BRH0	2mM / Ctrl	0.001101626	0.23273927	0.23273927	Tmtc3	24h
Q9JHI7	2mM / Ctrl	0.254687233	0.028769948	0.028769948	Exosc9	24h
O70194	2mM / Ctrl	0.024007039	0.146114334	0.146114334	Eif3d	24h
Q99M08	2mM / Ctrl	0.362795795	-0.015584849	0.015584849	NaN	24h
O54941	2mM / Ctrl	6.7e-06	0.577121675	0.577121675	Smarce1	24h
Q8R081	2mM / Ctrl	1.07e-05	0.690995872	0.690995872	Hnrnpl	24h
O55222	2mM / Ctrl	0.143895922	-0.126448229	0.126448229	Ilk	24h
P33611	2mM / Ctrl	0.123960053	0.070420831	0.070420831	Pola2	24h
Q8CGC7	2mM / Ctrl	0.123603351	0.080706462	0.080706462	Eprs	24h
Q9CWX9	2mM / Ctrl	0.361602657	-0.007030912	0.007030912	Ddx47	24h
P52479	2mM / Ctrl	0.195825381	-0.061417494	0.061417494	Usp10	24h
P97477	2mM / Ctrl	0.328384363	-0.061305244	0.061305244	Aurka	24h
Q9JKF1	2mM / Ctrl	0.064521761	-0.107467189	0.107467189	Iqgap1	24h
Q8BUV8	2mM / Ctrl	0.309076931	-0.050369143	0.050369143	Gpr107	24h
Q99MN9	2mM / Ctrl	0.119160708	-0.143491328	0.143491328	Pccb	24h
Q9EP97	2mM / Ctrl	0.348820223	0.023733372	0.023733372	Senp3	24h
Q9R0L6	2mM / Ctrl	0.198363573	-0.104467645	0.104467645	Pcm1	24h
Q9CYD3	2mM / Ctrl	0.004327311	0.320656002	0.320656002	Crtap	24h
Q9CR26	2mM / Ctrl	0.212353662	-0.097324692	0.097324692	Vta1	24h
Q8BH95	2mM / Ctrl	0.006539121	-0.390546232	0.390546232	Echs1	24h
Q8R3V5	2mM / Ctrl	0.213377187	0.039347228	0.039347228	Sh3glb2	24h
Q6Y7W8	2mM / Ctrl	0.00301515	0.2542032	0.2542032	Gigyf2	24h
Q9JLV6	2mM / Ctrl	0.278881392	-0.04862218	0.04862218	Pnkp	24h
O35130	2mM / Ctrl	0.295802542	-0.032310095	0.032310095	Emg1	24h
Q8VCH5	2mM / Ctrl	0.137600052	-0.206899047	0.206899047	Rabepk	24h
Q64373	2mM / Ctrl	0.260843735	0.196431234	0.196431234	Bcl2l1	24h
Q9DCB1	2mM / Ctrl	0.121222927	-0.136002019	0.136002019	Hmgn3	24h
Q99MR6	2mM / Ctrl	0.023957422	0.449764013	0.449764013	Srrt	24h
Q9JKV1	2mM / Ctrl	0.094532188	0.123885848	0.123885848	Adrm1	24h
Q6PB44	2mM / Ctrl	2.57e-05	-0.174375832	0.174375832	Ptpn23	24h
Q6ZQ88	2mM / Ctrl	0.090628026	0.146195158	0.146195158	Kdm1a	24h
Q9Z2I8	2mM / Ctrl	0.053096253	-0.150268674	0.150268674	Suclg2	24h
Q9EP53	2mM / Ctrl	0.224517836	-0.08325199	0.08325199	Tsc1	24h
Q9CZR8	2mM / Ctrl	0.018240366	-0.2764045	0.2764045	Tsfm	24h
Q8CG48	2mM / Ctrl	0.28563642	0.040477067	0.040477067	Smc2	24h
P57724	2mM / Ctrl	0.04857059	-0.324305743	0.324305743	Pcbp4	24h
P62717	2mM / Ctrl	3.73e-06	1.031154156	1.031154156	Rpl18a	24h
Q9CXE2	2mM / Ctrl	0.266273673	0.173929095	0.173929095	Bcl7a	24h
P62484	2mM / Ctrl	0.308433126	-0.064963304	0.064963304	Abi2	24h
Q9CQW2	2mM / Ctrl	0.021579302	0.304085404	0.304085404	Arl8b	24h
Q91YY4	2mM / Ctrl	0.255111931	0.08074192	0.08074192	Atpaf2	24h
Q9D1G1	2mM / Ctrl	0.334911784	-0.060431249	0.060431249	Rab1b	24h
Q9D8E6	2mM / Ctrl	1.1e-06	0.657709718	0.657709718	Rpl4	24h
P23198	2mM / Ctrl	0.000359657	0.459490776	0.459490776	Cbx3	24h
Q8BIW9	2mM / Ctrl	0.175405011	0.135012135	0.135012135	Chtf18	24h
Q8VHH5	2mM / Ctrl	0.000231154	-0.246241733	0.246241733	Agap3	24h
Q8BRM2	2mM / Ctrl	0.333167399	-0.035851296	0.035851296	Gorab	24h
P04370	2mM / Ctrl	0.313895847	0.100536413	0.100536413	Mbp	24h
Q8VH51	2mM / Ctrl	0.130382923	0.118394591	0.118394591	Rbm39	24h
Q9CPR1	2mM / Ctrl	0.296135491	-0.0813182	0.0813182	Rwdd4	24h
Q91X96	2mM / Ctrl	0.219224851	0.129139453	0.129139453	Rabif	24h
Q60980	2mM / Ctrl	0.30477076	-0.127438068	0.127438068	Klf3	24h
Q8BJY1	2mM / Ctrl	0.382003383	0.000630276	0.000630276	Psmd5	24h
Q9Z2G6	2mM / Ctrl	0.000191362	-0.302538246	0.302538246	Sel1l	24h
Q80X95	2mM / Ctrl	0.160427719	-0.166273162	0.166273162	Rraga	24h
Q9EPK7	2mM / Ctrl	0.052025478	-0.09303239	0.09303239	Xpo7	24h
P51410	2mM / Ctrl	8.89e-05	0.409670323	0.409670323	Rpl9	24h
Q8CHX7	2mM / Ctrl	0.153825767	-0.232949391	0.232949391	Rftn2	24h
Q9Z108	2mM / Ctrl	0.139818958	-0.11807441	0.11807441	Stau1	24h
Q8K2A8	2mM / Ctrl	0.360468424	0.035248011	0.035248011	Alg3	24h
P08122	2mM / Ctrl	0.170930001	-0.377909929	0.377909929	Col4a2	24h
Q9CXV9	2mM / Ctrl	0.060037596	-0.317401677	0.317401677	Dcun1d5	24h
Q6VN19	2mM / Ctrl	0.103454576	0.236855373	0.236855373	Ranbp10	24h
Q8BU30	2mM / Ctrl	0.11637635	-0.05965963	0.05965963	Iars	24h
Q9QUR6	2mM / Ctrl	5.14e-13	-0.5618608	0.5618608	Prep	24h
Q8C080	2mM / Ctrl	0.309319589	-0.086201325	0.086201325	Snx16	24h
Q6PDM2	2mM / Ctrl	0.007355896	0.282261997	0.282261997	Srsf1	24h
Q6ZPZ3	2mM / Ctrl	0.016263339	-0.307138115	0.307138115	Zc3h4	24h
Q8BKZ9	2mM / Ctrl	0.004152636	0.217895404	0.217895404	Pdhx	24h
Q9QZ06	2mM / Ctrl	0.202247779	0.081653424	0.081653424	Tollip	24h
P24270	2mM / Ctrl	0.072929857	-0.140796363	0.140796363	Cat	24h
P35979	2mM / Ctrl	0.003758462	0.749186516	0.749186516	Rpl12	24h
A2AN08	2mM / Ctrl	0.309374676	-0.022597348	0.022597348	Ubr4	24h
Q8K2V6	2mM / Ctrl	0.080874819	0.08520183	0.08520183	Ipo11	24h
P18872	2mM / Ctrl	0.000736196	-0.728407621	0.728407621	Gnao1	24h
Q9DBC3	2mM / Ctrl	0.146271874	-0.084674992	0.084674992	Cmtr1	24h
Q61584	2mM / Ctrl	0.000877941	-0.243589208	0.243589208	Fxr1	24h
Q9CZB0	2mM / Ctrl	0.3824399	0.001199063	0.001199063	Sdhc	24h
O35459	2mM / Ctrl	0.309459008	-0.29899323	0.29899323	Ech1	24h
P26443	2mM / Ctrl	1.35e-07	0.713044047	0.713044047	Glud1	24h
Q9JI13	2mM / Ctrl	0.061559607	-0.318366408	0.318366408	Utp3	24h
Q640M1	2mM / Ctrl	0.249354823	0.052398417	0.052398417	Utp14a	24h
Q3TZM9	2mM / Ctrl	0.160384435	-0.10342931	0.10342931	Alg11	24h
O54946	2mM / Ctrl	0.107500447	0.134842336	0.134842336	Dnajb6	24h
Q8C547	2mM / Ctrl	0.108044459	0.122166418	0.122166418	Heatr5b	24h
Q31125	2mM / Ctrl	0.301186694	0.086466499	0.086466499	Slc39a7	24h
Q61048	2mM / Ctrl	0.230393334	-0.070028111	0.070028111	Wbp4	24h
Q61210	2mM / Ctrl	0.076397003	-0.187767148	0.187767148	Arhgef1	24h
Q9D906	2mM / Ctrl	0.158309283	0.092615798	0.092615798	Atg7	24h
Q9JLN9	2mM / Ctrl	0.379689919	-0.001972178	0.001972178	Mtor	24h
Q04207	2mM / Ctrl	0.000218555	-0.282875359	0.282875359	Rela	24h
Q9ES74	2mM / Ctrl	0.085584046	-0.279452205	0.279452205	Nek7	24h
Q9D187	2mM / Ctrl	0.091500611	0.142053291	0.142053291	Fam96b	24h
P97470	2mM / Ctrl	0.000451639	-0.311151862	0.311151862	Ppp4c	24h
Q8VCM7	2mM / Ctrl	0.165432315	-0.675509453	0.675509453	Fgg	24h
Q9JJF9	2mM / Ctrl	0.342669292	0.021754928	0.021754928	Sppl2a	24h
Q99JF8	2mM / Ctrl	0.025080896	0.337450564	0.337450564	Psip1	24h
Q8BHL5	2mM / Ctrl	0.22886327	-0.081373885	0.081373885	Elmo2	24h
Q3THJ3	2mM / Ctrl	0.278175093	0.095758118	0.095758118	Eif1ad	24h
O88986	2mM / Ctrl	9.31e-05	0.346455246	0.346455246	Gcat	24h
Q8BZ10	2mM / Ctrl	0.312649995	-0.236512497	0.236512497	Tmprss11g	24h
Q8BL99	2mM / Ctrl	0.31794175	0.139058754	0.139058754	Dopey1	24h
Q3UH60	2mM / Ctrl	0.124610755	-0.229450464	0.229450464	Dip2b	24h
P62900	2mM / Ctrl	0.017200032	0.591184497	0.591184497	Rpl31	24h
Q9Z2I0	2mM / Ctrl	0.000538182	0.339660913	0.339660913	Letm1	24h
Q99KR7	2mM / Ctrl	0.327429618	0.040773053	0.040773053	Ppif	24h
Q91V61	2mM / Ctrl	0.338319259	-0.024138995	0.024138995	Sfxn3	24h
Q9CXT8	2mM / Ctrl	0.122307535	-0.17142342	0.17142342	Pmpcb	24h
Q8BFR5	2mM / Ctrl	1.53e-05	0.456293732	0.456293732	Tufm	24h
Q8R409	2mM / Ctrl	0.151593528	0.142722785	0.142722785	Hexim1	24h
Q9R078	2mM / Ctrl	0.024750977	-0.285704315	0.285704315	Prkab1	24h
P62821	2mM / Ctrl	4.56e-05	0.44061774	0.44061774	Rab1A	24h
Q148V7	2mM / Ctrl	0.136328555	-0.080791824	0.080791824	Kiaa1468	24h
Q61553	2mM / Ctrl	0.06820587	0.212119713	0.212119713	Fscn1	24h
P60335	2mM / Ctrl	0.104208823	0.154627845	0.154627845	Pcbp1	24h
P70297	2mM / Ctrl	9.72e-05	-0.282404959	0.282404959	Stam	24h
P17879;Q61696	2mM / Ctrl	9.31e-05	0.406077474	0.406077474	Hspa1b;Hspa1a	24h
P47738	2mM / Ctrl	0.144876272	0.073731095	0.073731095	Aldh2	24h
Q7TQK4	2mM / Ctrl	0.000114285	-0.406742811	0.406742811	Exosc3	24h
P97311	2mM / Ctrl	0.083131417	-0.072091475	0.072091475	Mcm6	24h
Q9CZS1	2mM / Ctrl	0.375348929	0.014034726	0.014034726	Aldh1b1	24h
P36536	2mM / Ctrl	0.145889991	-0.084864534	0.084864534	Sar1a	24h
Q920L1	2mM / Ctrl	0.066881172	-0.186714366	0.186714366	Fads1	24h
Q8C7V3	2mM / Ctrl	0.001704887	0.420395374	0.420395374	Utp15	24h
Q99MB2	2mM / Ctrl	0.280238333	0.114254527	0.114254527	Mtfr1	24h
Q9Z1G3	2mM / Ctrl	0.016420153	-0.112132221	0.112132221	Atp6v1c1	24h
P03888	2mM / Ctrl	0.122270049	0.085564785	0.085564785	Mtnd1	24h
O88532	2mM / Ctrl	0.001703583	-0.245398343	0.245398343	Zfr	24h
P62814	2mM / Ctrl	0.184486395	-0.043139409	0.043139409	Atp6v1b2	24h
Q9ES28	2mM / Ctrl	0.048181973	-0.170277059	0.170277059	Arhgef7	24h
P30276	2mM / Ctrl	0.279729103	-0.064607613	0.064607613	Ccnb2	24h
P40336	2mM / Ctrl	0.249164665	-0.040731408	0.040731408	Vps26a	24h
O70572	2mM / Ctrl	0.089423017	-0.255505592	0.255505592	Smpd2	24h
P16254	2mM / Ctrl	0.297730837	-0.038674865	0.038674865	Srp14	24h
Q9JKY0	2mM / Ctrl	0.004500041	0.228713423	0.228713423	Rqcd1	24h
Q91W59	2mM / Ctrl	0.335617529	0.031538639	0.031538639	Rbms1	24h
Q99J83	2mM / Ctrl	0.196463501	0.087024078	0.087024078	Atg5	24h
P56960	2mM / Ctrl	0.005932848	-0.18910858	0.18910858	Exosc10	24h
Q8BWQ6	2mM / Ctrl	0.160998388	-0.101208478	0.101208478	NaN	24h
P62305	2mM / Ctrl	0.064226725	0.435064495	0.435064495	Snrpe	24h
Q3UI43	2mM / Ctrl	0.009542572	-0.299228668	0.299228668	Babam1	24h
P62492	2mM / Ctrl	0.057464236	0.429992378	0.429992378	Rab11a	24h
Q5RJG1	2mM / Ctrl	0.292860281	-0.071209274	0.071209274	Nol10	24h
Q8C0L8	2mM / Ctrl	0.138614419	0.13633883	0.13633883	Cog5	24h
P46735	2mM / Ctrl	0.324738185	-0.025392158	0.025392158	Myo1b	24h
Q9JJG9	2mM / Ctrl	0.29655682	0.131586015	0.131586015	Noa1	24h
Q9D4F8	2mM / Ctrl	0.249728643	0.24727124	0.24727124	Tubgcp4	24h
Q811S7	2mM / Ctrl	0.06296704	-0.12201637	0.12201637	Ubp1	24h
Q3UIA2	2mM / Ctrl	0.12370065	-0.196782798	0.196782798	Arhgap17	24h
Q5PRF0	2mM / Ctrl	0.153757326	-0.070629619	0.070629619	Heatr5a	24h
P41105	2mM / Ctrl	0.026648514	1.14041543	1.14041543	Rpl28	24h
O88685	2mM / Ctrl	0.000216959	0.297223032	0.297223032	Psmc3	24h
Q9Z2F7	2mM / Ctrl	0.367659964	0.021016818	0.021016818	Bnip3l	24h
Q3UQN2	2mM / Ctrl	0.290777685	-0.081295095	0.081295095	Fcho2	24h
Q9Z103	2mM / Ctrl	0.09432514	-0.115936168	0.115936168	Adnp	24h
Q9D883	2mM / Ctrl	0.231549777	0.1068082	0.1068082	U2af1	24h
Q9JMD0	2mM / Ctrl	0.101974746	-0.228750646	0.228750646	Znf207	24h
Q9CR57	2mM / Ctrl	0.185565011	-0.147357658	0.147357658	Rpl14	24h
Q9EQI8	2mM / Ctrl	0.035828366	0.164556712	0.164556712	Mrpl46	24h
Q80W00	2mM / Ctrl	0.02817829	0.631840885	0.631840885	Ppp1r10	24h
Q6P1G0	2mM / Ctrl	0.295311392	-0.141133502	0.141133502	Heatr6	24h
Q8CF89	2mM / Ctrl	0.210054022	0.110962689	0.110962689	Tab1	24h
Q6PA06	2mM / Ctrl	0.217558209	0.065241441	0.065241441	Atl2	24h
Q99MR8	2mM / Ctrl	0.277796254	-0.120703191	0.120703191	Mccc1	24h
Q8BY87	2mM / Ctrl	0.142613008	0.115377367	0.115377367	Usp47	24h
Q6ZWV3	2mM / Ctrl	7.1e-05	0.923239529	0.923239529	Rpl10	24h
Q8JZX4	2mM / Ctrl	0.168538308	0.237720892	0.237720892	Rbm17	24h
Q9R1T4	2mM / Ctrl	0.35236597	0.039547894	0.039547894	6-Sep	24h
Q6ZQK0	2mM / Ctrl	2.81e-06	-0.334912896	0.334912896	Ncapd3	24h
Q9CQX4	2mM / Ctrl	0.243079951	0.161461189	0.161461189	Paf	24h
Q8BXV2	2mM / Ctrl	0.226662139	-0.076189481	0.076189481	Bri3bp	24h
Q9CYG7	2mM / Ctrl	0.002228668	-0.206188843	0.206188843	Tomm34	24h
O54965	2mM / Ctrl	0.185339839	-0.83055824	0.83055824	Rnf13	24h
Q5SUQ9	2mM / Ctrl	0.058035679	-0.532384396	0.532384396	Ctc1	24h
Q9JJX7	2mM / Ctrl	0.363555084	-0.076129444	0.076129444	Tdp2	24h
Q8C0M9	2mM / Ctrl	0.261636998	-0.154981405	0.154981405	Asrgl1	24h
Q91V41	2mM / Ctrl	1.55e-06	0.489409447	0.489409447	Rab14	24h
P28667	2mM / Ctrl	0.329576092	0.015884722	0.015884722	Marcksl1	24h
Q8K1E0	2mM / Ctrl	0.095576546	-0.203701317	0.203701317	Stx5	24h
O35551	2mM / Ctrl	0.221038089	0.058304027	0.058304027	Rabep1	24h
Q8CCJ3	2mM / Ctrl	0.207053157	0.051811777	0.051811777	Ufl1	24h
Q8BP00	2mM / Ctrl	0.027112009	-0.22642611	0.22642611	Iqcb1	24h
Q3UHH8	2mM / Ctrl	0.31337112	0.036553156	0.036553156	Gxylt1	24h
Q0VBD2	2mM / Ctrl	0.231303603	-0.317134649	0.317134649	Mcm10	24h
O70591	2mM / Ctrl	0.000298564	0.6443941	0.6443941	Pfdn2	24h
Q99KG3	2mM / Ctrl	0.162287615	0.062592462	0.062592462	Rbm10	24h
Q02614	2mM / Ctrl	0.039017529	-0.512266755	0.512266755	Sap30bp	24h
Q9QUJ7	2mM / Ctrl	2.65e-06	-0.563967049	0.563967049	Acsl4	24h
Q9D2V8	2mM / Ctrl	0.287283521	-0.088803977	0.088803977	Mfsd10	24h
Q3UMG5	2mM / Ctrl	0.22641538	-0.121471204	0.121471204	Lrch2	24h
Q922Q4	2mM / Ctrl	0.355162504	0.019514963	0.019514963	Pycr2	24h
O08648	2mM / Ctrl	0.359137173	0.046601545	0.046601545	Map3k4	24h
Q9ER41	2mM / Ctrl	0.055020083	0.229643211	0.229643211	Tor1b	24h
Q9JLJ1	2mM / Ctrl	0.322861192	-0.084508933	0.084508933	Selk	24h
Q62371	2mM / Ctrl	7.14e-06	-0.71469152	0.71469152	Ddr2	24h
P17439	2mM / Ctrl	0.065703962	-0.114846535	0.114846535	Gba	24h
O88545	2mM / Ctrl	0.02321306	-0.126162231	0.126162231	Cops6	24h
P20444	2mM / Ctrl	0.025646156	0.171110794	0.171110794	Prkca	24h
P61255	2mM / Ctrl	0.000251345	0.704953849	0.704953849	Rpl26	24h
Q60739	2mM / Ctrl	0.039112524	-0.288589448	0.288589448	Bag1	24h
G5E829	2mM / Ctrl	0.110167578	-0.153621987	0.153621987	Atp2b1	24h
O35855	2mM / Ctrl	7.34e-05	-0.618480504	0.618480504	Bcat2	24h
Q7TT50	2mM / Ctrl	0.138254547	-0.093951441	0.093951441	Cdc42bpb	24h
Q921H8	2mM / Ctrl	0.004518926	0.265928417	0.265928417	Acaa1a	24h
Q6A0A2	2mM / Ctrl	0.002417988	-0.540146649	0.540146649	Larp4b	24h
P28271	2mM / Ctrl	0.264914342	-0.052587397	0.052587397	Aco1	24h
Q6TYB5	2mM / Ctrl	0.014539082	0.159913197	0.159913197	Fez2	24h
P26450	2mM / Ctrl	0.127366046	0.171493888	0.171493888	Pik3r1	24h
P35283	2mM / Ctrl	0.344113751	-0.021315459	0.021315459	Rab12	24h
Q9WVR4	2mM / Ctrl	0.01031649	-0.214894339	0.214894339	Fxr2	24h
Q9JHJ0	2mM / Ctrl	0.005194189	-0.160474584	0.160474584	Tmod3	24h
Q62419	2mM / Ctrl	0.38150153	0.001649329	0.001649329	Sh3gl1	24h
Q3UJU9	2mM / Ctrl	0.372985871	-0.015589279	0.015589279	Rmdn3	24h
Q5EG47	2mM / Ctrl	0.309076931	0.025338097	0.025338097	Prkaa1	24h
Q9R020	2mM / Ctrl	0.004013822	-0.520315826	0.520315826	Zranb2	24h
Q7TQK1	2mM / Ctrl	0.143203978	0.219891578	0.219891578	Ints7	24h
Q9DCJ1	2mM / Ctrl	0.230380654	-0.340365589	0.340365589	Mlst8	24h
Q2KN98	2mM / Ctrl	0.054644138	-0.259325951	0.259325951	Specc1l	24h
Q91YP3	2mM / Ctrl	0.381483225	0.001561716	0.001561716	Dera	24h
Q9CQU0	2mM / Ctrl	0.029754474	0.367456734	0.367456734	Txndc12	24h
P05480	2mM / Ctrl	0.058617675	-0.361754447	0.361754447	Src	24h
Q9Z1J3	2mM / Ctrl	0.037145499	-0.199576274	0.199576274	Nfs1	24h
P51949	2mM / Ctrl	0.111666479	-0.230047747	0.230047747	Mnat1	24h
Q8VI75	2mM / Ctrl	0.325112223	0.043530177	0.043530177	Ipo4	24h
O35387	2mM / Ctrl	0.302572592	-0.083630241	0.083630241	Hax1	24h
Q64514	2mM / Ctrl	0.266162706	-0.027169028	0.027169028	Tpp2	24h
Q08639	2mM / Ctrl	0.254103469	-0.110577963	0.110577963	Tfdp1	24h
Q80YV2	2mM / Ctrl	0.25963636	-0.081093729	0.081093729	Zc3hc1	24h
P60521	2mM / Ctrl	0.134513346	-0.272409171	0.272409171	Gabarapl2	24h
P18052	2mM / Ctrl	0.372620815	-0.00444379	0.00444379	Ptpra	24h
Q8R0G9	2mM / Ctrl	3.5e-09	0.390178889	0.390178889	Nup133	24h
O54790	2mM / Ctrl	0.005923341	-0.453964263	0.453964263	Mafg	24h
Q8C7E9	2mM / Ctrl	0.043891896	-0.134301424	0.134301424	Cstf2t	24h
Q80U72	2mM / Ctrl	0.094643107	0.102072679	0.102072679	Scrib	24h
Q0VGB7	2mM / Ctrl	0.013009685	-0.393678486	0.393678486	Ppp4r2	24h
P47915	2mM / Ctrl	0.009984762	0.80461967	0.80461967	Rpl29	24h
P29533	2mM / Ctrl	0.003490992	-0.221023977	0.221023977	Vcam1	24h
P62874	2mM / Ctrl	0.074233226	0.177142262	0.177142262	Gnb1	24h
Q9Z2U0	2mM / Ctrl	0.001304647	0.35483256	0.35483256	Psma7	24h
Q4PZA2	2mM / Ctrl	0.09169154	0.121285856	0.121285856	Ece1	24h
P62242	2mM / Ctrl	0.316919757	-0.029390911	0.029390911	Rps8	24h
Q9D6S7	2mM / Ctrl	0.281428583	0.044816941	0.044816941	Mrrf	24h
Q9CR64	2mM / Ctrl	0.245004197	0.093448333	0.093448333	Tmem167a	24h
P53995	2mM / Ctrl	0.375093189	0.002997005	0.002997005	Anapc1	24h
Q8CEC0	2mM / Ctrl	0.038719659	0.117294014	0.117294014	Nup88	24h
Q91WR3	2mM / Ctrl	0.2346948	-0.388858587	0.388858587	Ascc2	24h
Q9Z0H8	2mM / Ctrl	0.27124965	-0.043257561	0.043257561	Clip2	24h
Q91VM5	2mM / Ctrl	0.125604977	-0.299520969	0.299520969	Rbmxl1	24h
B2RRE7	2mM / Ctrl	0.132172812	-0.342560112	0.342560112	Otud4	24h
Q9R087	2mM / Ctrl	0.31325582	-0.079330653	0.079330653	Gpc6	24h
Q80ZJ1	2mM / Ctrl	0.20780306	0.097258329	0.097258329	Rap2a	24h
Q9Z207	2mM / Ctrl	0.005829711	-0.201915488	0.201915488	Diaph3	24h
Q6A009	2mM / Ctrl	0.283089085	-0.04175305	0.04175305	Ltn1	24h
Q9DBL1	2mM / Ctrl	0.018491741	-0.276062816	0.276062816	Acadsb	24h
O88477	2mM / Ctrl	0.214653164	-0.049873099	0.049873099	Igf2bp1	24h
Q9Z0J0	2mM / Ctrl	0.254406927	0.049133297	0.049133297	Npc2	24h
Q91VR5	2mM / Ctrl	0.022241326	-0.263101757	0.263101757	Ddx1	24h
P69566	2mM / Ctrl	0.171214151	-0.194844782	0.194844782	Ranbp9	24h
P62748	2mM / Ctrl	0.060265685	-0.155076012	0.155076012	Hpcal1	24h
Q921G7	2mM / Ctrl	0.032832458	0.129866898	0.129866898	Etfdh	24h
P08207	2mM / Ctrl	1.03e-05	0.806802571	0.806802571	S100a10	24h
Q8CC88	2mM / Ctrl	0.305831349	-0.108001523	0.108001523	Vwa8	24h
Q8BHS3	2mM / Ctrl	0.266636922	-0.052706815	0.052706815	Rbm22	24h
Q06180	2mM / Ctrl	0.233730001	-0.066296354	0.066296354	Ptpn2	24h
Q80U58	2mM / Ctrl	0.313557661	-0.046972875	0.046972875	Pum2	24h
Q9Z2L7	2mM / Ctrl	0.380611994	0.001487097	0.001487097	Crlf3	24h
P35922	2mM / Ctrl	0.199358264	-0.054825515	0.054825515	Fmr1	24h
O35604	2mM / Ctrl	0.377129216	0.00960198	0.00960198	Npc1	24h
P32233	2mM / Ctrl	0.261131414	0.080988765	0.080988765	Drg1	24h
Q99JP4	2mM / Ctrl	0.103579243	0.147155687	0.147155687	Cdc26	24h
Q9CR23	2mM / Ctrl	0.14106151	-0.186225533	0.186225533	Tmem9	24h
O70589	2mM / Ctrl	0.067779425	-0.183074862	0.183074862	Cask	24h
Q3V3V9	2mM / Ctrl	0.122121572	-0.097683795	0.097683795	Rltpr	24h
Q9D8S4	2mM / Ctrl	0.000365581	-0.500825524	0.500825524	Rexo2	24h
Q80X72	2mM / Ctrl	0.001773465	-0.389024228	0.389024228	Lrrc15	24h
Q91YP0	2mM / Ctrl	0.340618626	-0.12955007	0.12955007	L2hgdh	24h
O35226	2mM / Ctrl	0.072322932	0.133451983	0.133451983	Psmd4	24h
P53026	2mM / Ctrl	0.018392116	0.497168422	0.497168422	Rpl10a	24h
P97461	2mM / Ctrl	0.147817538	-0.086677372	0.086677372	Rps5	24h
P62340	2mM / Ctrl	0.25827293	-0.088323891	0.088323891	Tbpl1	24h
Q8BMI3	2mM / Ctrl	0.38150153	0.014459031	0.014459031	Gga3	24h
P83887	2mM / Ctrl	0.136064856	0.125050589	0.125050589	Tubg1	24h
Q9JJF3	2mM / Ctrl	0.009025244	0.32901752	0.32901752	No66	24h
O88653	2mM / Ctrl	0.131881736	0.219623268	0.219623268	Lamtor3	24h
Q8CI51	2mM / Ctrl	2.43e-05	-0.310291767	0.310291767	Pdlim5	24h
Q9Z2D6	2mM / Ctrl	0.162994338	-0.301608801	0.301608801	Mecp2	24h
Q64314	2mM / Ctrl	0.16200729	-0.150647089	0.150647089	Cd34	24h
Q9JJR8	2mM / Ctrl	0.240187696	-0.211996555	0.211996555	Tmem9b	24h
Q8BYA0	2mM / Ctrl	0.006301826	-0.206441522	0.206441522	Tbcd	24h
Q9JHS3	2mM / Ctrl	0.330694471	-0.045038421	0.045038421	Lamtor2	24h
Q9CQS2	2mM / Ctrl	0.165879375	0.121934339	0.121934339	Nop10	24h
Q99KY4	2mM / Ctrl	0.002755049	-0.206271365	0.206271365	Gak	24h
Q8BHT6	2mM / Ctrl	0.204540333	0.133563682	0.133563682	B3glct	24h
Q91X78	2mM / Ctrl	0.335081427	0.022882218	0.022882218	Erlin1	24h
Q8CD26	2mM / Ctrl	0.327716881	0.055034246	0.055034246	Slc35e1	24h
Q60692	2mM / Ctrl	0.198763171	0.062814534	0.062814534	Psmb6	24h
Q8K1R3	2mM / Ctrl	0.096490603	-0.154160872	0.154160872	Pnpt1	24h
Q8K010	2mM / Ctrl	0.314540511	0.209621921	0.209621921	Oplah	24h
P29341	2mM / Ctrl	2.17e-11	0.750986278	0.750986278	Pabpc1	24h
P62627	2mM / Ctrl	0.144637888	0.162962377	0.162962377	Dynlrb1	24h
Q8R550	2mM / Ctrl	0.001745793	-0.232772127	0.232772127	Sh3kbp1	24h
Q8CGZ0	2mM / Ctrl	0.130453046	0.101975873	0.101975873	Cherp	24h
Q9R0X4	2mM / Ctrl	0.342433772	0.01449219	0.01449219	Acot9	24h
Q6PHZ2	2mM / Ctrl	0.06425084	0.403720677	0.403720677	Camk2d	24h
Q99M71	2mM / Ctrl	0.035356655	0.378472745	0.378472745	Epdr1	24h
Q78RX3	2mM / Ctrl	0.334277804	0.10698925	0.10698925	Smim12	24h
Q8R2R3	2mM / Ctrl	0.245236237	0.102651678	0.102651678	Aagab	24h
Q9CY66	2mM / Ctrl	0.112718932	0.136229098	0.136229098	Gar1	24h
Q9CYT6	2mM / Ctrl	0.307425016	-0.081412181	0.081412181	Cap2	24h
P62281	2mM / Ctrl	0.003495449	0.394762576	0.394762576	Rps11	24h
Q9CZU3	2mM / Ctrl	0.096018434	0.061965395	0.061965395	Skiv2l2	24h
P46718	2mM / Ctrl	0.284637307	-0.073521994	0.073521994	Pdcd2	24h
Q91Z31	2mM / Ctrl	0.086171578	-0.156606972	0.156606972	Ptbp2	24h
Q8K202	2mM / Ctrl	0.306922409	0.075541101	0.075541101	Polr1e	24h
P50429	2mM / Ctrl	0.249439413	-0.081934266	0.081934266	Arsb	24h
A2A4P0	2mM / Ctrl	0.309357851	-0.039721824	0.039721824	Dhx8	24h
Q8C1A3	2mM / Ctrl	0.292777197	0.190697402	0.190697402	Mtrr	24h
Q80UJ7	2mM / Ctrl	0.38076513	-0.001336125	0.001336125	Rab3gap1	24h
Q61102	2mM / Ctrl	0.304587426	-0.035093442	0.035093442	Abcb7	24h
Q9ESP1	2mM / Ctrl	1.25e-05	0.669313729	0.669313729	Sdf2l1	24h
Q9D071	2mM / Ctrl	0.014164967	-0.361939222	0.361939222	Mms19	24h
Q6PDH0	2mM / Ctrl	0.001771367	-0.505586147	0.505586147	Phldb1	24h
Q9Z2I9	2mM / Ctrl	0.148677377	0.051928625	0.051928625	Sucla2	24h
Q9D824	2mM / Ctrl	0.054644138	-0.300940573	0.300940573	Fip1l1	24h
A2ASS6	2mM / Ctrl	0.061633521	-0.224765673	0.224765673	Ttn	24h
Q8C5H8	2mM / Ctrl	0.310460177	0.03395173	0.03395173	Nadk2	24h
Q8CGE9	2mM / Ctrl	0.23338662	0.304155946	0.304155946	Rgs12	24h
Q9DBC7	2mM / Ctrl	0.004038411	0.988326132	0.988326132	Prkar1a	24h
Q8K0C9	2mM / Ctrl	0.170468513	-0.108908281	0.108908281	Gmds	24h
Q3UMQ8	2mM / Ctrl	0.083414345	-0.199734554	0.199734554	Naf1	24h
Q9DCN2	2mM / Ctrl	0.000268169	0.326017439	0.326017439	Cyb5r3	24h
P12265	2mM / Ctrl	0.31982585	-0.034110833	0.034110833	Gusb	24h
Q8CHW4	2mM / Ctrl	2.54e-06	-0.463559091	0.463559091	Eif2b5	24h
Q8BG15	2mM / Ctrl	0.002426567	-0.576678514	0.576678514	Ctdspl2	24h
Q9Z204	2mM / Ctrl	9.24e-06	0.892077506	0.892077506	Hnrnpc	24h
P35585	2mM / Ctrl	0.013872461	-0.147640795	0.147640795	Ap1m1	24h
O09044	2mM / Ctrl	0.304813354	0.020570016	0.020570016	Snap23	24h
Q9D172	2mM / Ctrl	0.122442833	0.162241146	0.162241146	D10Jhu81e	24h
Q9ERK4	2mM / Ctrl	0.004539348	0.292108148	0.292108148	Cse1l	24h
Q9CZ04	2mM / Ctrl	0.184317329	-0.060638178	0.060638178	Cops7a	24h
Q8BKN5	2mM / Ctrl	0.158961876	0.113568492	0.113568492	Tubgcp5	24h
P45878	2mM / Ctrl	0.369559448	-0.009555949	0.009555949	Fkbp2	24h
P33610	2mM / Ctrl	0.148418217	-0.070955835	0.070955835	Prim2	24h
P51150	2mM / Ctrl	0.048677474	0.118573815	0.118573815	Rab7a	24h
Q8R3G1	2mM / Ctrl	0.028605089	-0.197683975	0.197683975	Ppp1r8	24h
Q9QZV9	2mM / Ctrl	0.281497175	-0.087729968	0.087729968	Nxt1	24h
Q8BU33	2mM / Ctrl	0.27802531	-0.054171894	0.054171894	Ilvbl	24h
Q6PAM1	2mM / Ctrl	0.002956407	-0.12546353	0.12546353	Txlna	24h
Q61033	2mM / Ctrl	3.96e-07	-0.40212217	0.40212217	Tmpo	24h
Q8BTI8	2mM / Ctrl	0.207489754	0.056996536	0.056996536	Srrm2	24h
Q9JJ28	2mM / Ctrl	0.195212353	0.064204231	0.064204231	Flii	24h
Q9QXK2	2mM / Ctrl	0.015831774	-0.708618522	0.708618522	Rad18	24h
Q8VCX5	2mM / Ctrl	0.269343525	-0.044444133	0.044444133	Micu1	24h
P46460	2mM / Ctrl	0.332515085	0.013470023	0.013470023	Nsf	24h
Q99M54	2mM / Ctrl	0.067971697	-0.675460517	0.675460517	Cdca3	24h
Q9Z127	2mM / Ctrl	0.172093468	-0.392633289	0.392633289	Slc7a5	24h
P97348	2mM / Ctrl	0.156174976	-0.208616167	0.208616167	Rhod	24h
Q8CI95	2mM / Ctrl	0.32055218	0.03449472	0.03449472	Osbpl11	24h
Q6P5B0	2mM / Ctrl	0.225302446	0.102916911	0.102916911	Rrp12	24h
Q9D061	2mM / Ctrl	0.078708115	-1.093789697	1.093789697	Acbd6	24h
Q9D2C2	2mM / Ctrl	0.178777742	0.131572708	0.131572708	Saal1	24h
Q9CY18	2mM / Ctrl	0.33504681	-0.015641058	0.015641058	Snx7	24h
Q8C854	2mM / Ctrl	0.034978708	0.160510555	0.160510555	Myef2	24h
Q6PFD9	2mM / Ctrl	7.05e-12	0.425605893	0.425605893	Nup98	24h
Q6PF93	2mM / Ctrl	0.272579395	0.062161438	0.062161438	Pik3c3	24h
Q6P9Z1	2mM / Ctrl	0.076006262	-0.234714285	0.234714285	Smarcd3	24h
Q9DB90	2mM / Ctrl	0.135273575	0.11729382	0.11729382	Smg9	24h
Q9QXS1	2mM / Ctrl	3.61e-58	0.384489238	0.384489238	Plec	24h
P41778	2mM / Ctrl	0.170611577	-0.221857592	0.221857592	Pbx1	24h
Q920Q6	2mM / Ctrl	0.019541401	-0.229869097	0.229869097	Msi2	24h
Q9WUU8	2mM / Ctrl	0.11317317	-0.695209801	0.695209801	Tnip1	24h
Q5SXY1	2mM / Ctrl	0.119626463	0.697063804	0.697063804	Specc1	24h
Q80UZ2	2mM / Ctrl	0.314659044	-0.081822336	0.081822336	Sdad1	24h
Q01405	2mM / Ctrl	0.003530983	-0.162313282	0.162313282	Sec23a	24h
Q9CXH7	2mM / Ctrl	0.097075499	0.128534228	0.128534228	Sgol1	24h
P62267	2mM / Ctrl	0.022546886	0.718896151	0.718896151	Rps23	24h
Q7TSZ8	2mM / Ctrl	0.173567771	-0.254472971	0.254472971	Nacc1	24h
P63094;Q6R0H7	2mM / Ctrl	0.097075499	0.07803788	0.07803788	Gnas	24h
Q3U7R1	2mM / Ctrl	0.011774619	-0.118005551	0.118005551	Esyt1	24h
Q923G2	2mM / Ctrl	0.002644567	0.237865806	0.237865806	Polr2h	24h
Q80XS6	2mM / Ctrl	0.102770933	0.129507229	0.129507229	Samd4b	24h
Q8C166	2mM / Ctrl	0.092191879	-0.169991806	0.169991806	Cpne1	24h
Q3TIR3	2mM / Ctrl	0.004371233	-0.207836807	0.207836807	Ric8a	24h
Q9CPR4	2mM / Ctrl	0.000199707	0.538646102	0.538646102	Rpl17	24h
O35344	2mM / Ctrl	0.215033944	0.066171281	0.066171281	Kpna3	24h
P59759	2mM / Ctrl	0.009984762	-0.303038061	0.303038061	Mkl2	24h
Q9QYI3	2mM / Ctrl	0.375492151	0.003400424	0.003400424	Dnajc7	24h
Q78HU7	2mM / Ctrl	0.235639363	-0.117426187	0.117426187	Gypc	24h
Q640P2	2mM / Ctrl	0.34228289	-0.027848378	0.027848378	Angptl1	24h
Q61165	2mM / Ctrl	0.112899416	0.169156879	0.169156879	Slc9a1	24h
Q9Z2E1	2mM / Ctrl	0.184863086	-0.083344959	0.083344959	Mbd2	24h
Q62432	2mM / Ctrl	0.073229781	-0.120702974	0.120702974	Smad2	24h
P62862	2mM / Ctrl	0.103376792	0.162537023	0.162537023	Fau	24h
P23804	2mM / Ctrl	0.351432449	0.112277865	0.112277865	Mdm2	24h
Q9EPJ9	2mM / Ctrl	0.010721312	-0.265640348	0.265640348	Arfgap1	24h
Q923E4	2mM / Ctrl	0.282020639	0.246925071	0.246925071	Sirt1	24h
Q9CWR2	2mM / Ctrl	0.077046158	-0.219223082	0.219223082	Smyd3	24h
P53702	2mM / Ctrl	0.372980205	0.008239808	0.008239808	Hccs	24h
Q8R361	2mM / Ctrl	0.189649489	-0.170086667	0.170086667	Rab11fip5	24h
Q9JJA4	2mM / Ctrl	0.321240827	0.01505118	0.01505118	Wdr12	24h
Q8VC57	2mM / Ctrl	0.175976996	0.186070964	0.186070964	Kctd5	24h
Q3TYS2	2mM / Ctrl	0.25929516	-0.130892798	0.130892798	NaN	24h
Q60737	2mM / Ctrl	0.322761744	-0.03420588	0.03420588	Csnk2a1	24h
Q9D7S7	2mM / Ctrl	0.31614927	0.043361459	0.043361459	Rpl22l1	24h
Q3TJZ6	2mM / Ctrl	0.024834766	0.210306123	0.210306123	Fam98a	24h
Q91W86	2mM / Ctrl	0.240228439	-0.191465542	0.191465542	Vps11	24h
O35887	2mM / Ctrl	0.000587417	0.211077437	0.211077437	Calu	24h
Q9ESJ0	2mM / Ctrl	5.81e-07	-0.688764632	0.688764632	Xpo4	24h
Q5F2E7	2mM / Ctrl	0.173494116	-0.084970936	0.084970936	Nufip2	24h
Q8BWM0	2mM / Ctrl	0.102762411	0.093293205	0.093293205	Ptges2	24h
Q8C3X2	2mM / Ctrl	0.183187041	-0.119762346	0.119762346	Ccdc90b	24h
Q8BWY9	2mM / Ctrl	0.003577485	-0.282858372	0.282858372	Kiaa1524	24h
Q8BFY9	2mM / Ctrl	0.042025545	0.199125677	0.199125677	Tnpo1	24h
Q3UQA7	2mM / Ctrl	0.21027422	0.139326245	0.139326245	Selh	24h
P07356	2mM / Ctrl	5.92e-17	0.898451567	0.898451567	Anxa2	24h
Q8C1E7	2mM / Ctrl	0.100488478	0.11164055	0.11164055	Tmem120a	24h
Q9CQ75	2mM / Ctrl	0.02913506	0.178197488	0.178197488	Ndufa2	24h
Q9DBV4	2mM / Ctrl	0.340688843	-0.131855354	0.131855354	Mxra8	24h
Q3TC46	2mM / Ctrl	0.028168867	-0.280114233	0.280114233	Patl1	24h
Q80W68	2mM / Ctrl	0.364014915	-0.011406532	0.011406532	Kirrel	24h
Q9CQT1	2mM / Ctrl	0.106788266	-0.110068463	0.110068463	Mri1	24h
Q9WUM5	2mM / Ctrl	0.108295176	0.138549775	0.138549775	Suclg1	24h
Q8C176	2mM / Ctrl	0.266848646	-0.143716872	0.143716872	Taf2	24h
Q8K3W0	2mM / Ctrl	0.150028427	0.129580617	0.129580617	Bre	24h
Q91YE6	2mM / Ctrl	0.027878762	-0.094562434	0.094562434	Ipo9	24h
Q8C754	2mM / Ctrl	0.088256352	0.16864939	0.16864939	Vps52	24h
Q62376	2mM / Ctrl	0.382530837	-0.000856508	0.000856508	Snrnp70	24h
Q922D8	2mM / Ctrl	7.4e-10	-0.335782379	0.335782379	Mthfd1	24h
P19426	2mM / Ctrl	0.014749679	-0.354395181	0.354395181	Nelfe	24h
P63082	2mM / Ctrl	0.367584613	-0.010307913	0.010307913	Atp6v0c	24h
Q9EQH3	2mM / Ctrl	0.014481019	0.297139525	0.297139525	Vps35	24h
Q8BMC4	2mM / Ctrl	0.11400277	0.197630912	0.197630912	Nop9	24h
O35250	2mM / Ctrl	0.178860008	0.486272871	0.486272871	Exoc7	24h
Q9DA08	2mM / Ctrl	0.159910011	0.117438011	0.117438011	Ccdc101	24h
Q05920	2mM / Ctrl	0.036025831	0.097217873	0.097217873	Pc	24h
Q8BGZ4	2mM / Ctrl	0.083791997	-0.17830126	0.17830126	Cdc23	24h
Q59J78	2mM / Ctrl	0.145942372	0.081915423	0.081915423	Ndufaf2	24h
Q8BZQ7	2mM / Ctrl	0.298169983	-0.058628462	0.058628462	Anapc2	24h
Q8VDJ3	2mM / Ctrl	0.002872308	0.185682282	0.185682282	Hdlbp	24h
Q8BQZ5	2mM / Ctrl	0.053121524	0.266354293	0.266354293	Cpsf4	24h
Q8R1L4	2mM / Ctrl	0.267014612	-0.102821067	0.102821067	Kdelr3	24h
Q6P9N1	2mM / Ctrl	0.376885281	0.016769471	0.016769471	Fam126a	24h
P11103	2mM / Ctrl	0.000566809	-0.309692949	0.309692949	Parp1	24h
Q9CPT4	2mM / Ctrl	0.095039005	0.13555707	0.13555707	Mydgf	24h
P57716	2mM / Ctrl	0.02418798	-0.17273882	0.17273882	Ncstn	24h
Q3TWF6	2mM / Ctrl	0.059631953	-0.17438446	0.17438446	Wdr70	24h
O54825	2mM / Ctrl	0.024724685	-0.18363297	0.18363297	Bysl	24h
P49962	2mM / Ctrl	0.077492163	-0.11672011	0.11672011	Srp9	24h
Q9D1G2	2mM / Ctrl	0.227647285	-0.148381755	0.148381755	Pmvk	24h
Q9ESU6	2mM / Ctrl	0.020904436	-0.317494363	0.317494363	Brd4	24h
Q8CE96	2mM / Ctrl	0.005763415	0.424829006	0.424829006	Trmt6	24h
Q8CHY6	2mM / Ctrl	0.009274177	0.314488262	0.314488262	Gatad2a	24h
P09926	2mM / Ctrl	0.098214758	-0.114317246	0.114317246	Surf2	24h
Q9Z2Z6	2mM / Ctrl	0.016517315	-0.335340798	0.335340798	Slc25a20	24h
Q91VN6	2mM / Ctrl	0.002661518	-0.8490358	0.8490358	Ddx41	24h
Q80TE0	2mM / Ctrl	0.156452676	0.156026781	0.156026781	Rpap1	24h
Q9CZ82	2mM / Ctrl	0.092666028	0.118959256	0.118959256	Med18	24h
Q03141	2mM / Ctrl	0.189746861	0.256466419	0.256466419	Mark3	24h
P56395	2mM / Ctrl	0.002787093	0.397578925	0.397578925	Cyb5a	24h
Q8BFQ8	2mM / Ctrl	0.212569778	-0.072139986	0.072139986	Pddc1	24h
Q5XJY5	2mM / Ctrl	0.255319149	0.030023545	0.030023545	Arcn1	24h
Q8BP48	2mM / Ctrl	0.290656227	0.031617422	0.031617422	Metap1	24h
Q8C8U0	2mM / Ctrl	5.49e-06	-0.390680015	0.390680015	Ppfibp1	24h
P97346	2mM / Ctrl	0.343465882	-0.017960332	0.017960332	Nxn	24h
Q61286	2mM / Ctrl	0.006555555	-0.614441574	0.614441574	Tcf12	24h
Q9CWK8	2mM / Ctrl	2.51e-06	-0.315886348	0.315886348	Snx2	24h
Q9CY16	2mM / Ctrl	0.11126413	0.278956056	0.278956056	Mrps28	24h
Q9CXW4	2mM / Ctrl	5.83e-08	0.832098901	0.832098901	Rpl11	24h
Q9CQU5	2mM / Ctrl	0.367141377	-0.010756183	0.010756183	Zwint	24h
P54071	2mM / Ctrl	0.116938759	0.186270982	0.186270982	Idh2	24h
Q64737	2mM / Ctrl	0.000843121	0.153268799	0.153268799	Gart	24h
Q62261	2mM / Ctrl	0.170349104	0.039113197	0.039113197	Sptbn1	24h
P08551	2mM / Ctrl	0.332334151	0.201288357	0.201288357	Nefl	24h
Q9D083	2mM / Ctrl	0.095774963	0.220889732	0.220889732	Spc24	24h
Q8JZM7	2mM / Ctrl	0.007752631	0.184529558	0.184529558	Cdc73	24h
Q9JLB2	2mM / Ctrl	0.289710042	-0.138612911	0.138612911	Mpp5	24h
Q921W0	2mM / Ctrl	0.075666518	0.132867694	0.132867694	Chmp1a	24h
Q8BRG8	2mM / Ctrl	0.280545152	-0.204856157	0.204856157	Tmem209	24h
Q8BYW9	2mM / Ctrl	0.376812959	0.007018608	0.007018608	Eogt	24h
Q9JI44	2mM / Ctrl	0.05335921	-0.453570366	0.453570366	Dmap1	24h
Q8VHZ7	2mM / Ctrl	0.282020639	0.059035599	0.059035599	Imp4	24h
Q80TL7	2mM / Ctrl	0.036392823	0.231333986	0.231333986	Mon2	24h
Q61160	2mM / Ctrl	0.169470603	-0.296490848	0.296490848	Fadd	24h
P61957	2mM / Ctrl	0.029003217	1.419692636	1.419692636	Sumo2	24h
Q8R404	2mM / Ctrl	0.368504951	0.014745846	0.014745846	Mic13	24h
Q8BMF4	2mM / Ctrl	0.001264499	0.186156631	0.186156631	Dlat	24h
Q9DC28	2mM / Ctrl	0.349287473	0.020250669	0.020250669	Csnk1d	24h
Q9D7N3	2mM / Ctrl	0.003756586	0.293393105	0.293393105	Mrps9	24h
Q9JK48	2mM / Ctrl	0.231034714	0.053358115	0.053358115	Sh3glb1	24h
Q9JJC6	2mM / Ctrl	0.167714176	-0.114313759	0.114313759	Rilpl1	24h
P32507	2mM / Ctrl	0.324935403	0.079420857	0.079420857	Pvrl2	24h
Q8CJG0	2mM / Ctrl	7.37e-05	-0.370743245	0.370743245	Ago2	24h
Q9D8T7	2mM / Ctrl	0.270138246	-0.082984775	0.082984775	Slirp	24h
Q9DC70	2mM / Ctrl	0.137421225	0.092681803	0.092681803	Ndufs7	24h
P35123	2mM / Ctrl	0.000408323	-0.404974431	0.404974431	Usp4	24h
Q9CXL3	2mM / Ctrl	0.012664969	-0.134369433	0.134369433	NaN	24h
O09174	2mM / Ctrl	0.21744253	-0.252901345	0.252901345	Amacr	24h
Q8BP67	2mM / Ctrl	0.053223799	0.276082784	0.276082784	Rpl24	24h
Q8BI72	2mM / Ctrl	0.000413898	-0.350601792	0.350601792	Cdkn2aip	24h
Q8CI11	2mM / Ctrl	1.77e-08	0.479733199	0.479733199	Gnl3	24h
P70404	2mM / Ctrl	0.117139754	0.135338083	0.135338083	Idh3g	24h
P42225	2mM / Ctrl	0.355312217	0.024926074	0.024926074	Stat1	24h
Q9D0I4	2mM / Ctrl	0.290765184	0.130868077	0.130868077	Stx17	24h
P97478	2mM / Ctrl	0.253108215	0.186272904	0.186272904	Coq7	24h
Q91VZ6	2mM / Ctrl	0.012154016	-0.257081777	0.257081777	Smap1	24h
Q9DCB8	2mM / Ctrl	0.360380496	0.043405447	0.043405447	Isca2	24h
Q9DBG3	2mM / Ctrl	0.031968061	0.502504408	0.502504408	Ap2b1	24h
Q8R1B4	2mM / Ctrl	5.31e-06	0.409418553	0.409418553	Eif3c	24h
Q9Z160	2mM / Ctrl	0.082516836	0.138500392	0.138500392	Cog1	24h
Q922B1	2mM / Ctrl	0.226682376	0.157593891	0.157593891	Macrod1	24h
P21279	2mM / Ctrl	0.316714244	0.033227343	0.033227343	Gnaq	24h
Q62193	2mM / Ctrl	0.00248556	0.375852734	0.375852734	Rpa2	24h
Q8BMJ2	2mM / Ctrl	6.69e-17	-0.476325095	0.476325095	Lars	24h
P62196	2mM / Ctrl	4.18e-08	0.436235398	0.436235398	Psmc5	24h
Q8BRN9	2mM / Ctrl	0.243448356	-0.045518521	0.045518521	Cc2d1b	24h
Q62318	2mM / Ctrl	0.000165405	0.5305987	0.5305987	Trim28	24h
Q8VHX6	2mM / Ctrl	0.174144804	0.045346323	0.045346323	Flnc	24h
Q6PFX9	2mM / Ctrl	0.24701629	-0.341686428	0.341686428	Tnks	24h
Q61127	2mM / Ctrl	0.236035957	0.188685268	0.188685268	Nab2	24h
Q9JLC8	2mM / Ctrl	0.228084774	-0.109526724	0.109526724	Sacs	24h
Q99KS6	2mM / Ctrl	0.236484779	-0.589827001	0.589827001	Adprm	24h
P61750	2mM / Ctrl	0.38141389	0.002065665	0.002065665	Arf4	24h
Q9DB73	2mM / Ctrl	6.36e-05	-0.279181778	0.279181778	Cyb5r1	24h
P62307	2mM / Ctrl	0.092142824	0.213094294	0.213094294	Snrpf	24h
P17710	2mM / Ctrl	0.001669378	0.160120696	0.160120696	Hk1	24h
Q9DCL9	2mM / Ctrl	2.65e-08	0.645139039	0.645139039	Paics	24h
Q2YDW2	2mM / Ctrl	0.001803808	-0.321436912	0.321436912	Msto1	24h
P62317	2mM / Ctrl	0.005731238	0.252904445	0.252904445	Snrpd2	24h
P62830	2mM / Ctrl	1.25e-05	0.890358925	0.890358925	Rpl23	24h
Q7TPM1	2mM / Ctrl	0.260267849	-0.066364571	0.066364571	Prrc2b	24h
Q9JHK4	2mM / Ctrl	0.02942696	-0.349759817	0.349759817	Rabggta	24h
P51912	2mM / Ctrl	0.147857564	0.108024433	0.108024433	Slc1a5	24h
Q8BP27	2mM / Ctrl	0.04249752	-0.392535329	0.392535329	Sfr1	24h
Q9CR59	2mM / Ctrl	0.147209242	0.138493061	0.138493061	Gadd45gip1	24h
Q9Z1T1	2mM / Ctrl	0.254844036	-0.02850768	0.02850768	Ap3b1	24h
P70303	2mM / Ctrl	0.058608062	-0.249388382	0.249388382	Ctps2	24h
Q99PP7	2mM / Ctrl	0.212291526	0.176596493	0.176596493	Trim33	24h
Q9CWH5	2mM / Ctrl	0.070088138	-0.136572242	0.136572242	Trmt11	24h
A2AJT4	2mM / Ctrl	0.245765168	0.117326394	0.117326394	Pnisr	24h
Q9CQ65	2mM / Ctrl	0.063660362	0.224349231	0.224349231	Mtap	24h
Q9CQ88	2mM / Ctrl	0.297721918	0.114800632	0.114800632	Tspan31	24h
Q9ERF3	2mM / Ctrl	0.222478561	0.042206384	0.042206384	Wdr61	24h
Q6DFV1	2mM / Ctrl	0.005379665	-0.173649117	0.173649117	Ncapg2	24h
Q8BK58	2mM / Ctrl	0.344424242	0.030816123	0.030816123	Hspbap1	24h
Q9JHZ2	2mM / Ctrl	0.24292306	0.09508355	0.09508355	Ankh	24h
Q8CHQ0	2mM / Ctrl	0.171214151	-0.151242316	0.151242316	Fbxo4	24h
Q6ZWU9	2mM / Ctrl	0.206706836	0.148146927	0.148146927	Rps27	24h
Q5I1X5	2mM / Ctrl	0.145889991	-0.19508855	0.19508855	Ppp1r13l	24h
Q8C0L0	2mM / Ctrl	0.050693564	0.25100714	0.25100714	Tmx4	24h
Q9Z110	2mM / Ctrl	0.225368663	0.046339065	0.046339065	Aldh18a1	24h
Q8BGW1	2mM / Ctrl	0.110382242	-0.113313846	0.113313846	Fto	24h
Q99M87	2mM / Ctrl	0.129664204	0.123660401	0.123660401	Dnaja3	24h
A2BH40	2mM / Ctrl	0.279819689	0.066278443	0.066278443	Arid1a	24h
Q9D289	2mM / Ctrl	0.273048119	-0.117118426	0.117118426	Trappc6b	24h
Q99KK9	2mM / Ctrl	0.25599638	-0.083903179	0.083903179	Hars2	24h
Q8K358	2mM / Ctrl	0.191264963	0.094292834	0.094292834	Pigu	24h
Q9EQC4	2mM / Ctrl	0.260594572	0.122270808	0.122270808	Elovl4	24h
Q9D110	2mM / Ctrl	0.255527348	-0.138711408	0.138711408	Mthfs	24h
Q9R0C8	2mM / Ctrl	0.293076035	-0.154573515	0.154573515	Vav3	24h
Q9CX97	2mM / Ctrl	0.182788979	0.117447928	0.117447928	Wdr55	24h
Q9CPP0	2mM / Ctrl	0.320994968	0.071303084	0.071303084	Npm3	24h
Q8K0D7	2mM / Ctrl	0.24227536	0.115777075	0.115777075	Wrb	24h
Q3UMB9	2mM / Ctrl	0.000183543	-0.352543324	0.352543324	Kiaa1033	24h
Q9D1R1	2mM / Ctrl	0.336024624	0.129434049	0.129434049	Tmem126b	24h
P24638	2mM / Ctrl	0.174610642	-0.203296483	0.203296483	Acp2	24h
P15116	2mM / Ctrl	0.103890627	-0.166234672	0.166234672	Cdh2	24h
P46467	2mM / Ctrl	0.31325582	0.021872016	0.021872016	Vps4b	24h
Q5SSL4	2mM / Ctrl	0.256551602	0.126876801	0.126876801	Abr	24h
Q62074	2mM / Ctrl	0.254804665	0.127341136	0.127341136	Prkci	24h
Q3UEB3	2mM / Ctrl	0.239904928	-0.031276789	0.031276789	Puf60	24h
Q91WK0	2mM / Ctrl	0.021066705	0.377089977	0.377089977	Lrrfip2	24h
Q922X9	2mM / Ctrl	0.05051863	-0.20985347	0.20985347	Prmt7	24h
Q9CQF4	2mM / Ctrl	0.331898413	-0.068120427	0.068120427	NaN	24h
Q9CQ10	2mM / Ctrl	0.064830929	-0.13765642	0.13765642	Chmp3	24h
P53569	2mM / Ctrl	0.368926341	0.005919265	0.005919265	Cebpz	24h
P61759	2mM / Ctrl	0.355019523	-0.020211451	0.020211451	Vbp1	24h
P62880	2mM / Ctrl	0.114329687	-0.145286396	0.145286396	Gnb2	24h
Q61686	2mM / Ctrl	0.040790468	0.371755123	0.371755123	Cbx5	24h
Q9D051	2mM / Ctrl	0.099876807	0.13036947	0.13036947	Pdhb	24h
P16675	2mM / Ctrl	0.003473927	-0.802682519	0.802682519	Ctsa	24h
Q6ZPR5	2mM / Ctrl	0.305831349	-0.037745476	0.037745476	Smpd4	24h
Q9WTQ8	2mM / Ctrl	0.249948866	-0.085861646	0.085861646	Timm23	24h
O70126	2mM / Ctrl	0.000723266	-0.361601353	0.361601353	Aurkb	24h
Q9WUK4	2mM / Ctrl	0.032850515	-0.167586178	0.167586178	Rfc2	24h
Q9D710	2mM / Ctrl	0.000694456	-0.848864794	0.848864794	Tmx2	24h
Q689Z5	2mM / Ctrl	0.028656823	-0.16865924	0.16865924	Sbno1	24h
Q7TMY4	2mM / Ctrl	0.171853761	0.110346176	0.110346176	Thoc7	24h
Q3SXD3	2mM / Ctrl	0.126005738	-0.307140857	0.307140857	Hddc2	24h
Q9CSH3	2mM / Ctrl	0.16784867	-0.0513843	0.0513843	Dis3	24h
P08556	2mM / Ctrl	0.366218839	0.008791601	0.008791601	Nras	24h
P70398	2mM / Ctrl	0.183786607	0.044837207	0.044837207	Usp9x	24h
P35601	2mM / Ctrl	0.031002949	-0.369499236	0.369499236	Rfc1	24h
P84099	2mM / Ctrl	0.002424423	0.652994812	0.652994812	Rpl19	24h
P63005	2mM / Ctrl	0.060993486	-0.13320756	0.13320756	Pafah1b1	24h
Q8C551	2mM / Ctrl	0.362351689	0.037712056	0.037712056	Rad51ap1	24h
Q8BNV1	2mM / Ctrl	0.379840912	-0.002703174	0.002703174	Trmt2a	24h
Q8BL80	2mM / Ctrl	0.064110196	-0.279140085	0.279140085	Arhgap22	24h
Q9D0D4	2mM / Ctrl	0.171457293	-0.107628763	0.107628763	Dimt1	24h
P24860	2mM / Ctrl	0.067163066	-0.174206614	0.174206614	Ccnb1	24h
Q56A08	2mM / Ctrl	0.047549559	-0.546498418	0.546498418	Gpkow	24h
P0CG15	2mM / Ctrl	0.213184457	-0.430925906	0.430925906	Chtf8	24h
Q8CGF7	2mM / Ctrl	0.211158188	0.056535441	0.056535441	Tcerg1	24h
P14719	2mM / Ctrl	0.005804999	0.550710917	0.550710917	Il1rl1	24h
Q80TB8	2mM / Ctrl	1.16e-06	-0.262857288	0.262857288	Vat1l	24h
Q9D8X0	2mM / Ctrl	0.070885012	0.132265568	0.132265568	Manbal	24h
Q9D0F6	2mM / Ctrl	0.267380699	0.023256974	0.023256974	Rfc5	24h
P61514	2mM / Ctrl	0.097853516	0.698712289	0.698712289	Rpl37a	24h
Q99MK8	2mM / Ctrl	0.248575838	-0.067265809	0.067265809	Adrbk1	24h
Q8BJ90	2mM / Ctrl	0.147313515	-0.173372418	0.173372418	Znf771	24h
P15864	2mM / Ctrl	0.022501453	0.344618082	0.344618082	Hist1h1c	24h
P51660	2mM / Ctrl	0.300416296	0.026365489	0.026365489	Hsd17b4	24h
Q3UBG2	2mM / Ctrl	0.377641931	0.014363265	0.014363265	Pid1	24h
Q8VDG3	2mM / Ctrl	0.131712815	-0.176803946	0.176803946	Parn	24h
Q9CWS4	2mM / Ctrl	0.264008989	0.085160308	0.085160308	Cpsf3l	24h
Q8BW00	2mM / Ctrl	0.077073153	-0.205508545	0.205508545	Ptrh1	24h
P35279	2mM / Ctrl	0.02037807	0.179899707	0.179899707	Rab6a	24h
Q922H1	2mM / Ctrl	0.132388283	0.295399547	0.295399547	Prmt3	24h
Q8BH57	2mM / Ctrl	0.000177727	-0.458515197	0.458515197	Wdr48	24h
Q3TCX3	2mM / Ctrl	0.059229592	-0.460746437	0.460746437	Kiaa0907	24h
Q9CSU0	2mM / Ctrl	0.001690572	-0.219575956	0.219575956	Rprd1b	24h
P47199	2mM / Ctrl	0.000570964	-0.721245587	0.721245587	Cryz	24h
P70403	2mM / Ctrl	0.000876407	0.288125813	0.288125813	Cux1	24h
Q99MJ9	2mM / Ctrl	0.001086868	0.22121796	0.22121796	Ddx50	24h
O88874	2mM / Ctrl	0.12619285	-0.524437785	0.524437785	Ccnk	24h
Q8K2I1	2mM / Ctrl	0.281293516	0.190095738	0.190095738	Fntb	24h
P58742	2mM / Ctrl	0.196938547	0.060591139	0.060591139	Aaas	24h
O35943	2mM / Ctrl	0.110364646	0.21007438	0.21007438	Fxn	24h
Q99LI7	2mM / Ctrl	1.73e-06	0.271011204	0.271011204	Cstf3	24h
P63168	2mM / Ctrl	3.2e-05	1.298472524	1.298472524	Dynll1	24h
Q9EPU0	2mM / Ctrl	0.219909156	0.05900187	0.05900187	Upf1	24h
Q9CVI2	2mM / Ctrl	0.372634686	-0.020372996	0.020372996	Fam133b	24h
P61967	2mM / Ctrl	0.328561753	-0.050197165	0.050197165	Ap1s1	24h
Q9Z0P4	2mM / Ctrl	8.69e-07	-0.470580339	0.470580339	Palm	24h
Q8BTX9	2mM / Ctrl	0.001106218	-0.323358536	0.323358536	Hsdl1	24h
Q8BFQ4	2mM / Ctrl	0.116433332	-0.164976418	0.164976418	Wdr82	24h
Q8CEI1	2mM / Ctrl	0.117217883	-0.152315319	0.152315319	Bola3	24h
Q68FL6	2mM / Ctrl	0.057114267	0.096932411	0.096932411	Mars	24h
Q9DAW9	2mM / Ctrl	0.3093882	0.027506681	0.027506681	Cnn3	24h
Q9D6V8	2mM / Ctrl	0.279423641	-0.180935264	0.180935264	Paip2	24h
Q922P9	2mM / Ctrl	0.000880442	0.234799773	0.234799773	Glyr1	24h
Q9D0R8	2mM / Ctrl	0.285268469	0.091814801	0.091814801	Lsm12	24h
P33174	2mM / Ctrl	0.000636144	-0.245168984	0.245168984	Kif4	24h
P84096	2mM / Ctrl	0.006081191	-0.240765169	0.240765169	Rhog	24h
Q8VC65	2mM / Ctrl	0.210121701	-0.146039248	0.146039248	Nrm	24h
P03921	2mM / Ctrl	0.221063215	0.178440526	0.178440526	Mtnd5	24h
Q8BFT2	2mM / Ctrl	0.140438855	0.221368238	0.221368238	Haus4	24h
O08756	2mM / Ctrl	0.040369418	0.127238587	0.127238587	Hsd17b10	24h
Q8VBT9	2mM / Ctrl	0.000279814	-0.460439652	0.460439652	Aspscr1	24h
Q91WG8	2mM / Ctrl	0.111229565	0.282213002	0.282213002	Gne	24h
Q8VCT3	2mM / Ctrl	1.91e-05	-0.405533731	0.405533731	Rnpep	24h
P62849	2mM / Ctrl	0.199481369	-0.081101611	0.081101611	Rps24	24h
Q8BPM2	2mM / Ctrl	0.002688598	-0.394186884	0.394186884	Map4k5	24h
Q78PY7	2mM / Ctrl	0.091385184	0.102432191	0.102432191	Snd1	24h
Q921Q7	2mM / Ctrl	0.278206511	0.038436737	0.038436737	Rin1	24h
Q64331	2mM / Ctrl	0.03744436	-0.348636776	0.348636776	Myo6	24h
Q99JH8	2mM / Ctrl	0.257909737	-0.22264564	0.22264564	Kdelr1	24h
P70195	2mM / Ctrl	0.057622793	0.105729416	0.105729416	Psmb7	24h
Q9DCS3	2mM / Ctrl	0.069490482	0.109203264	0.109203264	Mecr	24h
O08856	2mM / Ctrl	0.349589786	0.060050644	0.060050644	Ell	24h
Q8VDQ9	2mM / Ctrl	0.295485376	0.054766484	0.054766484	Kri1	24h
Q9CZX0	2mM / Ctrl	0.007629007	-0.242668882	0.242668882	Elp3	24h
Q8R143	2mM / Ctrl	0.134635933	0.128714427	0.128714427	Pttg1ip	24h
O88952	2mM / Ctrl	0.202218897	-0.060951635	0.060951635	Lin7c	24h
O70325	2mM / Ctrl	0.028953671	-0.22291714	0.22291714	Gpx4	24h
P14094	2mM / Ctrl	0.060694755	0.127081737	0.127081737	Atp1b1	24h
Q9CYL5	2mM / Ctrl	0.003546268	-0.247089997	0.247089997	Glipr2	24h
Q9CPU2	2mM / Ctrl	0.102780058	-0.682836771	0.682836771	Ndufb2	24h
Q9QXY9	2mM / Ctrl	0.131228282	0.191056713	0.191056713	Pex3	24h
P14131	2mM / Ctrl	0.2421637	0.09410236	0.09410236	Rps16	24h
Q9JMB0	2mM / Ctrl	0.267858536	-0.123769656	0.123769656	Gkap1	24h
P60843	2mM / Ctrl	4.89e-16	0.814508557	0.814508557	Eif4a1	24h
Q9DAW6	2mM / Ctrl	0.002375923	0.337432355	0.337432355	Prpf4	24h
Q99LG0	2mM / Ctrl	0.053653031	-0.155701742	0.155701742	Usp16	24h
Q8CD10	2mM / Ctrl	0.269527472	-0.058983911	0.058983911	Micu2	24h
Q3UV71	2mM / Ctrl	0.099472766	-0.147522807	0.147522807	Tmtc1	24h
Q8C3P7	2mM / Ctrl	0.041963704	-0.235237896	0.235237896	Mettl3	24h
Q9JJN0	2mM / Ctrl	0.227730656	0.249687463	0.249687463	Polh	24h
O08808	2mM / Ctrl	3.52e-05	-0.264251351	0.264251351	Diaph1	24h
P58501	2mM / Ctrl	0.016021137	0.270971507	0.270971507	Paxbp1	24h
P53395	2mM / Ctrl	0.000947571	0.180386603	0.180386603	Dbt	24h
P51881	2mM / Ctrl	2.69e-19	0.906376481	0.906376481	Slc25a5	24h
O08788	2mM / Ctrl	0.000140639	0.172629401	0.172629401	Dctn1	24h
Q08093	2mM / Ctrl	0.339070722	0.046220858	0.046220858	Cnn2	24h
Q8R3S6	2mM / Ctrl	0.047692862	0.243679434	0.243679434	Exoc1	24h
Q9D6Z1	2mM / Ctrl	1.97e-10	0.287811905	0.287811905	Nop56	24h
Q3UQ28	2mM / Ctrl	0.084640074	-0.222363561	0.222363561	Pxdn	24h
Q9WTX6	2mM / Ctrl	0.008568986	-0.302450955	0.302450955	Cul1	24h
Q6P9Q6	2mM / Ctrl	0.313973802	0.08826717	0.08826717	Fkbp15	24h
Q8C0E2	2mM / Ctrl	0.132846294	-0.098343961	0.098343961	Vps26b	24h
Q99KD5	2mM / Ctrl	0.263717145	0.089592405	0.089592405	Unc45a	24h
Q3UVL4	2mM / Ctrl	0.133026441	0.385818124	0.385818124	Vps51	24h
Q8R2U4	2mM / Ctrl	0.021292844	-0.40873912	0.40873912	Ntmt1	24h
P08553	2mM / Ctrl	0.340393142	0.175168604	0.175168604	Nefm	24h
P62754	2mM / Ctrl	0.103464027	0.153806731	0.153806731	Rps6	24h
Q8CHI8	2mM / Ctrl	0.074678318	-0.261884093	0.261884093	Ep400	24h
Q9DBF1	2mM / Ctrl	9.49e-07	-0.683777034	0.683777034	Aldh7a1	24h
P42337	2mM / Ctrl	0.148746038	0.18099758	0.18099758	Pik3ca	24h
Q8CGB3	2mM / Ctrl	0.017372482	0.291361153	0.291361153	Uaca	24h
Q69Z99	2mM / Ctrl	0.250050543	-0.102866486	0.102866486	Znf512	24h
Q8BPB5	2mM / Ctrl	0.104964361	0.225727707	0.225727707	Efemp1	24h
Q9ERG2	2mM / Ctrl	0.383858533	0.000147698	0.000147698	Strn3	24h
Q9WUQ2	2mM / Ctrl	0.072533854	0.198275983	0.198275983	Preb	24h
Q8BFV2	2mM / Ctrl	0.012020712	-0.182396695	0.182396695	Pcid2	24h
Q5U458	2mM / Ctrl	0.245252051	0.034506749	0.034506749	Dnajc11	24h
Q9DBG5	2mM / Ctrl	0.01417643	-0.159727931	0.159727931	Plin3	24h
Q3UFB2	2mM / Ctrl	0.307775312	0.091263317	0.091263317	Znhit6	24h
Q07417	2mM / Ctrl	1.4e-07	-0.582183063	0.582183063	Acads	24h
Q8BVE3	2mM / Ctrl	0.215660883	0.058123317	0.058123317	Atp6v1h	24h
Q8C129	2mM / Ctrl	0.153755593	-0.081732452	0.081732452	Lnpep	24h
Q8R5A0	2mM / Ctrl	0.221274926	-0.202053845	0.202053845	Smyd2	24h
P70698	2mM / Ctrl	0.000810678	0.332463354	0.332463354	Ctps1	24h
Q9DC48	2mM / Ctrl	0.051925692	-0.213383451	0.213383451	Cdc40	24h
P05132	2mM / Ctrl	0.102844818	-0.161062166	0.161062166	Prkaca	24h
P54822	2mM / Ctrl	6.16e-12	-0.421444714	0.421444714	Adsl	24h
Q8CFE6	2mM / Ctrl	0.349383847	-0.015864151	0.015864151	Slc38a2	24h
P42125	2mM / Ctrl	0.056746841	0.113157615	0.113157615	Eci1	24h
Q8K2V1	2mM / Ctrl	0.023435371	-0.214281678	0.214281678	Ppp4r1	24h
P26231	2mM / Ctrl	2.63e-05	-0.256492794	0.256492794	Ctnna1	24h
Q9QUR7	2mM / Ctrl	0.251664199	-0.09503632	0.09503632	Pin1	24h
P40201	2mM / Ctrl	0.375615396	0.012273657	0.012273657	Chd1	24h
Q60749	2mM / Ctrl	0.005160303	0.400006622	0.400006622	Khdrbs1	24h
O55013	2mM / Ctrl	0.018026422	-0.20269838	0.20269838	Trappc3	24h
P81117	2mM / Ctrl	0.003555575	0.142546937	0.142546937	Nucb2	24h
Q8BNI4	2mM / Ctrl	0.255351082	0.139838621	0.139838621	Derl2	24h
Q8BGC0	2mM / Ctrl	0.005296333	-0.352588952	0.352588952	Htatsf1	24h
Q9R045	2mM / Ctrl	0.213517589	-0.254016668	0.254016668	Angptl2	24h
P27641	2mM / Ctrl	0.248821491	0.043246873	0.043246873	Xrcc5	24h
Q9QY39	2mM / Ctrl	0.278495207	-0.631564856	0.631564856	Pdzd4	24h
P70399	2mM / Ctrl	0.059424607	-0.229043946	0.229043946	Tp53bp1	24h
O55128	2mM / Ctrl	0.042561952	0.132805601	0.132805601	Sap18	24h
Q921L5	2mM / Ctrl	0.129399062	0.079120405	0.079120405	Cog2	24h
Q9CXU0	2mM / Ctrl	0.091621995	0.209866911	0.209866911	Med10	24h
Q9CQ49	2mM / Ctrl	0.065854768	0.395169973	0.395169973	Ncbp2	24h
Q9CPP6	2mM / Ctrl	0.361436793	-0.021617757	0.021617757	Ndufa5	24h
Q80X41	2mM / Ctrl	0.071322406	-0.113216124	0.113216124	Vrk1	24h
Q9WV80	2mM / Ctrl	0.112303601	-0.119973741	0.119973741	Snx1	24h
O35280	2mM / Ctrl	0.059215277	-0.222006246	0.222006246	Chek1	24h
P0C7N9	2mM / Ctrl	0.075719814	-0.12398605	0.12398605	Psmg4	24h
Q6NZC7	2mM / Ctrl	0.000478965	0.270728827	0.270728827	Sec23ip	24h
Q9DCC8	2mM / Ctrl	0.186330417	0.23683925	0.23683925	Tomm20	24h
Q9D7M1	2mM / Ctrl	4.29e-05	0.217882693	0.217882693	Gid8	24h
Q99K01	2mM / Ctrl	0.066339915	0.105630554	0.105630554	Pdxdc1	24h
Q9JIF7	2mM / Ctrl	0.018178062	0.158473521	0.158473521	Copb1	24h
P09405	2mM / Ctrl	1.29e-13	0.767483354	0.767483354	Ncl	24h
P32883	2mM / Ctrl	0.001603329	-0.164277002	0.164277002	Kras	24h
Q7JJ13	2mM / Ctrl	0.199455467	0.113393754	0.113393754	Brd2	24h
P23116	2mM / Ctrl	0.047817096	0.083021335	0.083021335	Eif3a	24h
Q9WVL1	2mM / Ctrl	0.237382362	-0.139727995	0.139727995	Ap4s1	24h
Q8R395	2mM / Ctrl	0.371547466	-0.0108496	0.0108496	Commd5	24h
Q9EP69	2mM / Ctrl	0.024070879	0.096208289	0.096208289	Sacm1l	24h
Q8BUR3	2mM / Ctrl	0.283850769	-1.730247378	1.730247378	Foxj3	24h
Q8BU31	2mM / Ctrl	0.328770424	0.033875678	0.033875678	Rap2c	24h
Q925I1	2mM / Ctrl	0.00497863	0.185736015	0.185736015	Atad3	24h
P35550	2mM / Ctrl	1.39e-08	0.498676598	0.498676598	Fbl	24h
Q61699	2mM / Ctrl	7.31e-06	0.360272944	0.360272944	Hsph1	24h
O54774	2mM / Ctrl	0.001237046	-0.266746789	0.266746789	Ap3d1	24h
Q62087	2mM / Ctrl	0.19860658	0.291715741	0.291715741	Pon3	24h
Q8BVI5	2mM / Ctrl	0.083580455	0.342905939	0.342905939	Stx16	24h
P50516	2mM / Ctrl	0.356031452	0.013505852	0.013505852	Atp6v1a	24h
Q9CZT8	2mM / Ctrl	0.073158949	0.186585605	0.186585605	Rab3b	24h
O88441	2mM / Ctrl	0.212991892	0.100813523	0.100813523	Mtx2	24h
Q3TUU5	2mM / Ctrl	0.106741291	-0.315631032	0.315631032	Tex30	24h
Q9WVL3	2mM / Ctrl	0.309021905	0.161688954	0.161688954	Slc12a7	24h
Q8BPG6	2mM / Ctrl	0.013310191	0.184329703	0.184329703	Sumf2	24h
P63325	2mM / Ctrl	0.011362716	0.42839098	0.42839098	Rps10	24h
Q9WV98	2mM / Ctrl	0.097953146	0.165179089	0.165179089	Timm9	24h
Q9ESX5	2mM / Ctrl	0.135770027	0.072684735	0.072684735	Dkc1	24h
Q9WVF7	2mM / Ctrl	0.008875519	-0.518195808	0.518195808	Pole	24h
P19783	2mM / Ctrl	0.001400052	0.278590143	0.278590143	Cox4i1	24h
Q8R5H6	2mM / Ctrl	0.215984893	0.153584808	0.153584808	Wasf1	24h
P07607	2mM / Ctrl	0.290718123	0.035669278	0.035669278	Tyms	24h
P48962	2mM / Ctrl	2.02e-06	0.715822458	0.715822458	Slc25a4	24h
P48755	2mM / Ctrl	0.27349304	0.121954434	0.121954434	Fosl1	24h
Q9JJT9	2mM / Ctrl	0.029588683	-0.157217726	0.157217726	Phax	24h
Q9D662	2mM / Ctrl	0.000168777	0.312311858	0.312311858	Sec23b	24h
Q6PIP5	2mM / Ctrl	4.07e-05	-0.270836413	0.270836413	Nudcd1	24h
Q76MZ3	2mM / Ctrl	0.010666188	-0.26133135	0.26133135	Ppp2r1a	24h
Q8BT60	2mM / Ctrl	0.039849567	0.582512856	0.582512856	Cpne3	24h
Q8BMD8	2mM / Ctrl	0.003133007	0.41915369	0.41915369	Slc25a24	24h
Q569Z5	2mM / Ctrl	3.77e-07	-0.26105836	0.26105836	Ddx46	24h
P68181	2mM / Ctrl	0.227415233	-0.100811899	0.100811899	Prkacb	24h
Q8K273	2mM / Ctrl	0.006227891	0.549166322	0.549166322	Mmgt1	24h
B2RXC1	2mM / Ctrl	0.067911051	0.231936887	0.231936887	Trappc11	24h
Q5NCR9	2mM / Ctrl	0.311338795	-0.069106527	0.069106527	Nsrp1	24h
P11276	2mM / Ctrl	0.055243236	0.09496256	0.09496256	Fn1	24h
Q9WUH1	2mM / Ctrl	0.029566359	0.177900195	0.177900195	Tmem115	24h
Q9CYA6	2mM / Ctrl	0.257282487	-0.063050844	0.063050844	Zcchc8	24h
Q8BI84	2mM / Ctrl	0.014837289	0.135567918	0.135567918	Mia3	24h
Q9CPY7	2mM / Ctrl	0.185535261	-0.075950436	0.075950436	Lap3	24h
Q7TMV3	2mM / Ctrl	0.162868843	-0.166599363	0.166599363	Fastkd5	24h
Q3UMF0	2mM / Ctrl	3.59e-12	-0.39088428	0.39088428	Cobll1	24h
Q9D1C8	2mM / Ctrl	0.02418798	0.249878675	0.249878675	Vps28	24h
P97351	2mM / Ctrl	0.092872736	0.134112805	0.134112805	Rps3a	24h
Q9DB40	2mM / Ctrl	0.029145343	0.184457555	0.184457555	Med27	24h
Q9WTV7	2mM / Ctrl	0.337186945	-0.245974511	0.245974511	Rlim	24h
Q99M31	2mM / Ctrl	0.195310096	-0.046975147	0.046975147	Hspa14	24h
Q8CJ53	2mM / Ctrl	0.055020083	-0.239451468	0.239451468	Trip10	24h
Q91Z38	2mM / Ctrl	0.001031784	-0.399246782	0.399246782	Ttc1	24h
Q6ZQ08	2mM / Ctrl	0.32785546	-0.008930295	0.008930295	Cnot1	24h
Q0GNC1	2mM / Ctrl	0.019966674	0.330877423	0.330877423	Inf2	24h
Q9DAU1	2mM / Ctrl	0.301031118	-0.049189277	0.049189277	Cnpy3	24h
Q9R1P4	2mM / Ctrl	0.003766743	0.469683439	0.469683439	Psma1	24h
O35682	2mM / Ctrl	0.005318331	0.239140615	0.239140615	Myadm	24h
O35134	2mM / Ctrl	0.051983496	0.345937639	0.345937639	Polr1a	24h
Q9CQC9	2mM / Ctrl	0.053698977	0.395552903	0.395552903	Sar1b	24h
P52875	2mM / Ctrl	0.155851054	0.195157692	0.195157692	Tmem165	24h
Q9D6M3	2mM / Ctrl	0.331886658	-0.047837935	0.047837935	Slc25a22	24h
Q921C5	2mM / Ctrl	0.006422779	0.311530113	0.311530113	Bicd2	24h
Q8VC85	2mM / Ctrl	0.253493585	-0.076727517	0.076727517	Lsm1	24h
P70302	2mM / Ctrl	0.116033916	0.312441021	0.312441021	Stim1	24h
P70460	2mM / Ctrl	0.032983941	-0.146075875	0.146075875	Vasp	24h
Q91WT4	2mM / Ctrl	0.227120216	-0.194122791	0.194122791	Dnajc17	24h
Q91WQ5	2mM / Ctrl	0.255706734	0.879210293	0.879210293	Taf5l	24h
Q3URE1	2mM / Ctrl	0.298748947	0.076720208	0.076720208	Acsf3	24h
Q9DCD5	2mM / Ctrl	0.026047147	-0.319689512	0.319689512	Tjap1	24h
Q9D753	2mM / Ctrl	0.009296989	0.248696849	0.248696849	Exosc8	24h
O70311	2mM / Ctrl	0.004739701	-0.264921457	0.264921457	Nmt2	24h
P28658	2mM / Ctrl	0.164420301	0.105739385	0.105739385	Atxn10	24h
P97783	2mM / Ctrl	0.146498896	0.199512839	0.199512839	Mllt11	24h
Q80Y44	2mM / Ctrl	0.041182173	0.168719485	0.168719485	Ddx10	24h
Q9CPV5	2mM / Ctrl	0.024880387	-0.37295714	0.37295714	Pmf1	24h
Q9CQE7	2mM / Ctrl	0.036777389	0.255641758	0.255641758	Ergic3	24h
P99027	2mM / Ctrl	0.006291598	0.310851812	0.310851812	Rplp2	24h
Q8BNU0	2mM / Ctrl	0.01703513	-0.255160511	0.255160511	Armc6	24h
P28659	2mM / Ctrl	0.231387602	0.099929795	0.099929795	Celf1	24h
Q9WV70	2mM / Ctrl	0.261285588	-0.26466772	0.26466772	Noc2l	24h
P43346	2mM / Ctrl	0.011148888	-0.311940551	0.311940551	Dck	24h
Q91ZU6	2mM / Ctrl	0.247859782	0.064308628	0.064308628	Dst	24h
P47962	2mM / Ctrl	0.001312534	-0.205878466	0.205878466	Rpl5	24h
B2RY56	2mM / Ctrl	0.168056162	-0.086140715	0.086140715	Rbm25	24h
Q99JI6	2mM / Ctrl	0.167876392	-0.153680474	0.153680474	Rap1b	24h
Q61029	2mM / Ctrl	3.23e-06	0.602943063	0.602943063	Tmpo	24h
O70435	2mM / Ctrl	0.003167486	0.589089572	0.589089572	Psma3	24h
A2ADA5	2mM / Ctrl	0.328321078	-0.209235579	0.209235579	Pusl1	24h
Q9R207	2mM / Ctrl	0.20233757	0.084340356	0.084340356	Nbn	24h
P58044	2mM / Ctrl	0.244762103	0.054305829	0.054305829	Idi1	24h
Q80TY0	2mM / Ctrl	0.128958901	-0.189283952	0.189283952	Fnbp1	24h
Q9CQV1	2mM / Ctrl	0.351324855	0.033896938	0.033896938	Pam16	24h
Q6NVF9	2mM / Ctrl	0.077257936	-0.112639613	0.112639613	Cpsf6	24h
O54724	2mM / Ctrl	0.139347123	0.108596355	0.108596355	Ptrf	24h
Q8R1A4	2mM / Ctrl	0.010529837	0.126217708	0.126217708	Dock7	24h
P62737	2mM / Ctrl	1.55e-06	0.861634433	0.861634433	Acta2	24h
Q3UHC7	2mM / Ctrl	0.104989255	0.18736738	0.18736738	Dab2ip	24h
Q3TX08	2mM / Ctrl	0.124925633	0.167514756	0.167514756	Trmt1	24h
Q9EQP2	2mM / Ctrl	0.020073387	-0.148264334	0.148264334	Ehd4	24h
P08752	2mM / Ctrl	0.323713231	-0.026139297	0.026139297	Gnai2	24h
Q9Z210	2mM / Ctrl	0.118078218	0.183657557	0.183657557	Pex11b	24h
P62965	2mM / Ctrl	1.5e-06	1.101789355	1.101789355	Crabp1	24h
Q80X73	2mM / Ctrl	0.145143562	-0.144542798	0.144542798	Pelo	24h
P62892	2mM / Ctrl	0.092005709	0.245774761	0.245774761	Rpl39	24h
Q9D7B7	2mM / Ctrl	0.338134444	0.020857971	0.020857971	Gpx8	24h
Q9DB42	2mM / Ctrl	0.123831377	-0.159422219	0.159422219	Znf593	24h
Q9QYF1	2mM / Ctrl	0.165714668	0.292953819	0.292953819	Rdh11	24h
Q9Z2Q2	2mM / Ctrl	0.240266964	0.184205011	0.184205011	Knop1	24h
Q9QZE5	2mM / Ctrl	0.043556039	0.189271092	0.189271092	Copg1	24h
Q8BU14	2mM / Ctrl	4.28e-05	0.662533998	0.662533998	Sec62	24h
Q60760	2mM / Ctrl	0.150655267	-0.140543848	0.140543848	Grb10	24h
P84091	2mM / Ctrl	0.216822574	0.108212501	0.108212501	Ap2m1	24h
Q8R0F5	2mM / Ctrl	0.074309563	-1.067718863	1.067718863	Rbmx2	24h
Q9QYL7	2mM / Ctrl	0.065502853	0.14852567	0.14852567	Abt1	24h
Q810A7	2mM / Ctrl	0.007924806	0.197467014	0.197467014	Ddx42	24h
Q8C0I1	2mM / Ctrl	0.001620635	0.163674429	0.163674429	Agps	24h
Q9R0Q9	2mM / Ctrl	0.138288386	0.122394904	0.122394904	Mpdu1	24h
Q8C0E3	2mM / Ctrl	0.037314097	-0.14726527	0.14726527	Trim47	24h
Q5Y5T1	2mM / Ctrl	0.060277471	0.168387145	0.168387145	Zdhhc20	24h
Q9JKZ2	2mM / Ctrl	0.081120748	0.216585129	0.216585129	Slc5a3	24h
P63017	2mM / Ctrl	8.27e-42	1.326021194	1.326021194	Hspa8	24h
Q6P549	2mM / Ctrl	0.161931619	0.356389493	0.356389493	Inppl1	24h
P62918	2mM / Ctrl	8.98e-05	0.296486914	0.296486914	Rpl8	24h
Q9D958	2mM / Ctrl	0.132737267	-0.596783519	0.596783519	Spcs1	24h
Q9D8T4	2mM / Ctrl	0.237992319	0.176408783	0.176408783	Tvp23b	24h
Q9ESW4	2mM / Ctrl	0.079080483	0.489942014	0.489942014	Agk	24h
O35969	2mM / Ctrl	0.375552045	-0.006062296	0.006062296	Gamt	24h
O88746	2mM / Ctrl	0.014665322	-0.402941614	0.402941614	Tom1	24h
Q8CBY1	2mM / Ctrl	0.035701442	-0.212715611	0.212715611	Samd4a	24h
Q9CR51	2mM / Ctrl	0.2728641	0.075560428	0.075560428	Atp6v1g1	24h
Q9WVG6	2mM / Ctrl	5.5e-06	0.379896641	0.379896641	Carm1	24h
Q78WZ7	2mM / Ctrl	0.201307278	-0.20333977	0.20333977	Twistnb	24h
Q99LC2	2mM / Ctrl	0.009096085	0.159008369	0.159008369	Cstf1	24h
P63087	2mM / Ctrl	0.013870323	-0.310873032	0.310873032	Ppp1cc	24h
Q9Z1K5	2mM / Ctrl	0.007983516	-1.091484904	1.091484904	Arih1	24h
Q9EPE9	2mM / Ctrl	0.18600053	0.071040742	0.071040742	Atp13a1	24h
P51175	2mM / Ctrl	0.015265711	-0.344799876	0.344799876	Ppox	24h
Q9Z2A5	2mM / Ctrl	0.327409741	-0.075477898	0.075477898	Ate1	24h
Q9DB20	2mM / Ctrl	0.000127525	0.37509495	0.37509495	Atp5o	24h
Q9DAT2	2mM / Ctrl	0.044830432	-0.361641079	0.361641079	Mrgbp	24h
Q91VS8	2mM / Ctrl	0.047850772	-0.164530098	0.164530098	Farp2	24h
Q99M28	2mM / Ctrl	0.050118111	0.368938535	0.368938535	Rnps1	24h
Q60767	2mM / Ctrl	0.350925444	-0.012501148	0.012501148	Ly75	24h
P10852	2mM / Ctrl	0.001773465	0.177997753	0.177997753	Slc3a2	24h
P82347	2mM / Ctrl	0.321400504	-0.068959795	0.068959795	Sgcd	24h
Q9JIS8	2mM / Ctrl	0.11226249	0.154682726	0.154682726	Slc12a4	24h
Q9EPL8	2mM / Ctrl	2.06e-05	0.310739696	0.310739696	Ipo7	24h
Q9Z2Q5	2mM / Ctrl	0.051871173	0.214895025	0.214895025	Mrpl40	24h
Q9JIX8	2mM / Ctrl	0.07796589	-0.108138688	0.108138688	Acin1	24h
P84084	2mM / Ctrl	0.18568866	-0.129051983	0.129051983	Arf5	24h
P49312	2mM / Ctrl	1.55e-08	0.85177201	0.85177201	Hnrnpa1	24h
Q61183	2mM / Ctrl	0.056298746	-0.51084125	0.51084125	Papola	24h
Q9JJG0	2mM / Ctrl	0.309121642	-0.083334394	0.083334394	Tacc2	24h
Q8K298	2mM / Ctrl	6.67e-14	-0.805335343	0.805335343	Anln	24h
P0C0A3	2mM / Ctrl	0.082277971	0.1965487	0.1965487	Chmp6	24h
Q8BHJ5	2mM / Ctrl	0.324148547	-0.034638651	0.034638651	Tbl1xr1	24h
Q66JV4;Q80YR9	2mM / Ctrl	0.205996844	0.200165227	0.200165227	Rbm12b2;Rbm12b1	24h
Q8C3Y4	2mM / Ctrl	0.002049478	-0.580425918	0.580425918	Kntc1	24h
P47964	2mM / Ctrl	0.030897253	-0.34476617	0.34476617	Rpl36	24h
Q80YV3	2mM / Ctrl	0.000138271	-0.288073212	0.288073212	Trrap	24h
Q9Z1T6	2mM / Ctrl	0.311623405	0.222323969	0.222323969	Pikfyve	24h
Q61074	2mM / Ctrl	0.280277936	-0.038333252	0.038333252	Ppm1g	24h
Q91VM9	2mM / Ctrl	0.204565598	0.100510448	0.100510448	Ppa2	24h
P42227	2mM / Ctrl	0.021000079	-0.20121257	0.20121257	Stat3	24h
P97807	2mM / Ctrl	0.000174507	0.330911696	0.330911696	Fh	24h
P97360	2mM / Ctrl	0.037833118	0.292172492	0.292172492	Etv6	24h
Q8K114	2mM / Ctrl	0.21080274	0.108065888	0.108065888	Ints9	24h
Q05D44	2mM / Ctrl	0.005254157	0.304307342	0.304307342	Eif5b	24h
Q01853	2mM / Ctrl	6.25e-10	0.344256938	0.344256938	Vcp	24h
Q9CY57	2mM / Ctrl	0.254880557	-0.10360232	0.10360232	Chtop	24h
Q9ERE7	2mM / Ctrl	0.004893709	0.212247387	0.212247387	Mesdc2	24h
Q91VU0	2mM / Ctrl	0.289196568	-0.092669271	0.092669271	Fam3c	24h
P62908	2mM / Ctrl	0.030849171	0.164859295	0.164859295	Rps3	24h
Q14AI0	2mM / Ctrl	0.008860382	-0.214463383	0.214463383	DSCC1	24h
Q00493	2mM / Ctrl	0.245238702	-0.254694402	0.254694402	Cpe	24h
Q8R0K4	2mM / Ctrl	0.027663463	0.585412621	0.585412621	Ccdc137	24h
Q8C1S0	2mM / Ctrl	0.178695449	-0.241302729	0.241302729	Med19	24h
Q3URQ0	2mM / Ctrl	0.296516474	-0.045540944	0.045540944	Tex10	24h
Q9JM05	2mM / Ctrl	0.138913997	-0.487999409	0.487999409	Pias4	24h
Q9Z1Z0	2mM / Ctrl	0.001995373	0.155401066	0.155401066	Uso1	24h
P10126	2mM / Ctrl	5.48e-52	1.445526719	1.445526719	Eef1a1	24h
O35367	2mM / Ctrl	0.213055016	0.168574318	0.168574318	Kera	24h
Q80SY5	2mM / Ctrl	0.346819234	0.014408107	0.014408107	Prpf38b	24h
P15379	2mM / Ctrl	0.001543401	0.330028445	0.330028445	Cd44	24h
Q9CQI7	2mM / Ctrl	0.000857612	0.295640737	0.295640737	Snrpb2	24h
P26039	2mM / Ctrl	0.00250559	0.174379483	0.174379483	Tln1	24h
Q8C263	2mM / Ctrl	0.002344983	-0.590041935	0.590041935	Ska3	24h
Q5SF07	2mM / Ctrl	0.014575606	-0.222512424	0.222512424	Igf2bp2	24h
P53994	2mM / Ctrl	6.28e-06	0.308436543	0.308436543	Rab2a	24h
Q9WVK4	2mM / Ctrl	0.230251626	-0.067704819	0.067704819	Ehd1	24h
Q9D023	2mM / Ctrl	0.028396626	0.189039245	0.189039245	Mpc2	24h
Q8VEB4	2mM / Ctrl	0.02352104	-0.263644904	0.263644904	Pla2g15	24h
Q60759	2mM / Ctrl	0.027627038	0.258549094	0.258549094	Gcdh	24h
Q8BP71	2mM / Ctrl	0.205996844	0.119278565	0.119278565	Rbfox2	24h
Q8BFP9	2mM / Ctrl	0.011680188	0.270069122	0.270069122	Pdk1	24h
Q8BG05	2mM / Ctrl	5.07e-16	1.440802336	1.440802336	Hnrnpa3	24h
P43406	2mM / Ctrl	3.35e-05	-0.262935102	0.262935102	Itgav	24h
Q9CWQ0	2mM / Ctrl	0.036248565	-0.275303543	0.275303543	Dph5	24h
Q9JLV1	2mM / Ctrl	0.315286139	0.040192734	0.040192734	Bag3	24h
P97789	2mM / Ctrl	9.67e-06	-0.455447704	0.455447704	Xrn1	24h
O55201	2mM / Ctrl	8.77e-06	-0.2567105	0.2567105	Supt5h	24h
Q9R061	2mM / Ctrl	0.065271403	-0.376749873	0.376749873	Nubp2	24h
P62855	2mM / Ctrl	0.337744775	0.035157219	0.035157219	Rps26	24h
Q8R311	2mM / Ctrl	0.073874077	0.192092583	0.192092583	Ctage5	24h
Q3UFY8	2mM / Ctrl	0.024281346	-0.177021042	0.177021042	Trmt10c	24h
Q9R0N0	2mM / Ctrl	0.307716376	0.033852451	0.033852451	Galk1	24h
Q8VCE2	2mM / Ctrl	0.102113436	-0.186906487	0.186906487	Gpn1	24h
Q8VEJ9	2mM / Ctrl	0.000809951	0.246697724	0.246697724	Vps4a	24h
P47856	2mM / Ctrl	0.313907087	-0.020718981	0.020718981	Gfpt1	24h
Q9WUM4	2mM / Ctrl	0.038344091	-0.137529239	0.137529239	Coro1c	24h
Q9R1K9	2mM / Ctrl	0.030073955	-0.154554307	0.154554307	Cetn2	24h
Q9JKC8	2mM / Ctrl	0.136286422	-0.263986468	0.263986468	Ap3m1	24h
Q8QZX2	2mM / Ctrl	0.278710864	0.074925959	0.074925959	Haus3	24h
Q3UHD6	2mM / Ctrl	0.222910937	-0.079234153	0.079234153	Snx27	24h
Q9WUP7	2mM / Ctrl	0.269395895	-0.046769667	0.046769667	Uchl5	24h
Q91W96	2mM / Ctrl	0.334849821	-0.017155556	0.017155556	Anapc4	24h
Q9CQ39	2mM / Ctrl	0.159384433	0.212297112	0.212297112	Med21	24h
Q8BTT6	2mM / Ctrl	0.273943205	0.041913528	0.041913528	Diexf	24h
Q9D1R9	2mM / Ctrl	0.311832778	0.041832466	0.041832466	Rpl34	24h
P00848	2mM / Ctrl	0.252693313	0.347562581	0.347562581	Mtatp6	24h
Q9D773	2mM / Ctrl	0.090071851	0.135494962	0.135494962	Mrpl2	24h
Q9CZW5	2mM / Ctrl	0.087919887	0.127355233	0.127355233	Tomm70a	24h
Q62418	2mM / Ctrl	1.19e-12	-0.421019912	0.421019912	Dbnl	24h
Q8BXZ1	2mM / Ctrl	0.006652625	0.30639717	0.30639717	Tmx3	24h
Q3UYV9	2mM / Ctrl	0.071362921	0.137348533	0.137348533	Ncbp1	24h
O35149	2mM / Ctrl	0.198143627	0.328354925	0.328354925	Slc30a4	24h
Q93092	2mM / Ctrl	1.32e-19	-1.250966311	1.250966311	Taldo1	24h
Q9WVA3	2mM / Ctrl	2.55e-05	-0.25955379	0.25955379	Bub3	24h
Q9DBS1	2mM / Ctrl	0.236082385	0.054460607	0.054460607	Tmem43	24h
Q8R1N4	2mM / Ctrl	0.123397731	-0.191403255	0.191403255	Nudcd3	24h
P58281	2mM / Ctrl	0.132652048	-0.133562475	0.133562475	Opa1	24h
P61358	2mM / Ctrl	0.0016958	0.793006361	0.793006361	Rpl27	24h
Q3UA16	2mM / Ctrl	0.135695062	-0.196597442	0.196597442	Spc25	24h
P49135	2mM / Ctrl	0.039222154	-0.191566586	0.191566586	Ercc3	24h
Q8BZM1	2mM / Ctrl	0.091926219	0.205365434	0.205365434	Glmn	24h
Q9CQV4	2mM / Ctrl	0.213940725	0.288197488	0.288197488	Fam134c	24h
O08529	2mM / Ctrl	0.000187219	-0.205355123	0.205355123	Capn2	24h
Q9D7X3	2mM / Ctrl	0.33698361	0.032358218	0.032358218	Dusp3	24h
P63321	2mM / Ctrl	0.361800717	0.017883273	0.017883273	Rala	24h
Q8BFU3	2mM / Ctrl	0.018754795	-0.263154864	0.263154864	Rnf214	24h
Q8C6B9	2mM / Ctrl	0.115456479	-0.241102114	0.241102114	Rps19bp1	24h
Q9DCE5	2mM / Ctrl	0.245923598	0.059444524	0.059444524	Pak1ip1	24h
Q8C7V8	2mM / Ctrl	0.020206257	0.287070364	0.287070364	Ccdc134	24h
P41216	2mM / Ctrl	0.002465659	0.235195294	0.235195294	Acsl1	24h
Q9D720	2mM / Ctrl	0.029835286	0.210676715	0.210676715	Nsmce1	24h
Q91VH2	2mM / Ctrl	0.003110481	-0.226157889	0.226157889	Snx9	24h
P56183	2mM / Ctrl	0.000526099	0.533670545	0.533670545	Rrp1	24h
Q8R5J9	2mM / Ctrl	0.00184651	0.367291182	0.367291182	Arl6ip5	24h
Q68FF6	2mM / Ctrl	0.130370799	0.25832057	0.25832057	Git1	24h
Q9CPW3	2mM / Ctrl	0.177591002	-0.17196545	0.17196545	Mrpl54	24h
Q9CWU6	2mM / Ctrl	0.001429018	0.341360927	0.341360927	Uqcc1	24h
Q8BUR4	2mM / Ctrl	0.227890564	0.073084846	0.073084846	Dock1	24h
Q921U8	2mM / Ctrl	0.009688811	0.415087968	0.415087968	Smtn	24h
Q9CQA3	2mM / Ctrl	1.53e-05	0.316188097	0.316188097	Sdhb	24h
Q61194	2mM / Ctrl	0.048569921	-0.654067874	0.654067874	Pik3c2a	24h
Q63829	2mM / Ctrl	0.002548245	0.189043105	0.189043105	Commd3	24h
Q9CWM4	2mM / Ctrl	5.96e-06	0.561548233	0.561548233	Pfdn1	24h
Q9ES97	2mM / Ctrl	0.120084145	0.364662498	0.364662498	Rtn3	24h
O08664	2mM / Ctrl	0.135965225	0.196253121	0.196253121	Bcl7c	24h
P14869	2mM / Ctrl	6.58e-06	0.794036806	0.794036806	Rplp0	24h
Q8BXN9	2mM / Ctrl	0.325826318	0.10142301	0.10142301	Tmem87a	24h
P25799	2mM / Ctrl	0.001462758	-0.294803977	0.294803977	Nfkb1	24h
Q8BJL1	2mM / Ctrl	0.028849972	-0.287717938	0.287717938	Fbxo30	24h
Q3U1G5	2mM / Ctrl	0.271260271	-0.122442894	0.122442894	Isg20l2	24h
Q8VD75	2mM / Ctrl	0.245779742	0.066342019	0.066342019	Hip1	24h
Q9CRD2	2mM / Ctrl	3.26e-05	0.423657894	0.423657894	Emc2	24h
Q80UU9	2mM / Ctrl	0.025210699	0.312523216	0.312523216	Pgrmc2	24h
Q9CSN1	2mM / Ctrl	0.000784271	-0.309752882	0.309752882	Snw1	24h
P62270	2mM / Ctrl	0.124867475	-0.079316482	0.079316482	Rps18	24h
Q922U1	2mM / Ctrl	0.020441276	-0.1676386	0.1676386	Prpf3	24h
Q810A3	2mM / Ctrl	0.248432035	0.069169708	0.069169708	Ttc9c	24h
Q8K215	2mM / Ctrl	0.275322678	0.090172552	0.090172552	Lyrm4	24h
Q9QXL8	2mM / Ctrl	0.061766259	-0.431668997	0.431668997	Nme7	24h
Q78XF5	2mM / Ctrl	0.069218445	0.79883337	0.79883337	Ostc	24h
Q91VD9	2mM / Ctrl	3.82e-05	0.196167007	0.196167007	Ndufs1	24h
Q62189	2mM / Ctrl	0.171849146	-0.100080051	0.100080051	Snrpa	24h
O35375	2mM / Ctrl	0.283231641	-0.748010695	0.748010695	Nrp2	24h
Q8BZA9	2mM / Ctrl	0.078019259	-0.232247368	0.232247368	Tigar	24h
Q9QZM0	2mM / Ctrl	4.5e-06	-0.596102476	0.596102476	Ubqln2	24h
Q3U186	2mM / Ctrl	0.226184525	0.190877676	0.190877676	Rars2	24h
Q8BJ37	2mM / Ctrl	0.273699186	0.089452267	0.089452267	Tdp1	24h
Q99LN9	2mM / Ctrl	0.004585072	-0.22965847	0.22965847	Dohh	24h
P08121	2mM / Ctrl	0.138597166	-0.45062384	0.45062384	Col3a1	24h
Q8R502	2mM / Ctrl	0.283681482	0.074310847	0.074310847	Lrrc8c	24h
P42567	2mM / Ctrl	0.102320021	-0.196047261	0.196047261	Eps15	24h
O70475	2mM / Ctrl	0.00736674	0.496280491	0.496280491	Ugdh	24h
Q91WJ8	2mM / Ctrl	0.001648984	-0.369787961	0.369787961	Fubp1	24h
Q8CHK3	2mM / Ctrl	0.106830721	-0.300219625	0.300219625	Mboat7	24h
Q9D706	2mM / Ctrl	1.06e-07	-0.509818614	0.509818614	Rpap3	24h
Q91V04	2mM / Ctrl	0.342180177	0.025978599	0.025978599	Tram1	24h
A8C756	2mM / Ctrl	0.325599094	0.049370892	0.049370892	Thada	24h
Q99KW3	2mM / Ctrl	4.61e-05	-0.670106173	0.670106173	Triobp	24h
Q60847	2mM / Ctrl	0.195928491	-0.091506861	0.091506861	Col12a1	24h
Q8BGF3	2mM / Ctrl	0.262744578	-0.134572372	0.134572372	Wdr92	24h
A2AQ19	2mM / Ctrl	1.36e-05	-0.475382507	0.475382507	Rtf1	24h
Q3URS9	2mM / Ctrl	0.236272959	0.097014479	0.097014479	Ccdc51	24h
Q91ZX7	2mM / Ctrl	7.99e-14	-0.362790048	0.362790048	Lrp1	24h
Q8R164	2mM / Ctrl	0.276860446	-0.07006532	0.07006532	Bphl	24h
O35075	2mM / Ctrl	0.077582645	-0.1307441	0.1307441	Dscr3	24h
Q3ZN08	2mM / Ctrl	0.235444824	0.452839941	0.452839941	Fam220a	24h
Q8R5C5	2mM / Ctrl	2.12e-08	0.3864595	0.3864595	Actr1b	24h
P02463	2mM / Ctrl	0.130985937	0.255871296	0.255871296	Col4a1	24h
Q14C51	2mM / Ctrl	0.002318075	0.64300555	0.64300555	Ptcd3	24h
Q9D211	2mM / Ctrl	0.243770484	0.210505262	0.210505262	Cdkn2aipnl	24h
A2A432	2mM / Ctrl	0.023341847	-0.142572522	0.142572522	Cul4b	24h
P25206	2mM / Ctrl	0.104908169	-0.10279838	0.10279838	Mcm3	24h
Q6P5H2	2mM / Ctrl	0.010341915	-0.146363512	0.146363512	Nes	24h
P56382	2mM / Ctrl	0.275943254	-0.314641088	0.314641088	Atp5e	24h
O55091	2mM / Ctrl	0.003360267	-0.288626373	0.288626373	Impact	24h
Q80SZ7	2mM / Ctrl	0.259804839	-0.182798952	0.182798952	Gng5	24h
P63139	2mM / Ctrl	0.120284388	-0.226665407	0.226665407	Nfyb	24h
Q9WVD4	2mM / Ctrl	0.273048119	0.314864606	0.314864606	Clcn5	24h
P07742	2mM / Ctrl	0.031226099	0.133254841	0.133254841	Rrm1	24h
Q91VC3	2mM / Ctrl	0.00066814	0.291840613	0.291840613	Eif4a3	24h
Q9CWW7	2mM / Ctrl	0.135231398	-0.264411509	0.264411509	Cxxc1	24h
P16627	2mM / Ctrl	9.03e-05	0.678517938	0.678517938	Hspa1l	24h
Q8CCS6	2mM / Ctrl	0.026366391	-0.253293365	0.253293365	Pabpn1	24h
O88587	2mM / Ctrl	0.059113608	-0.211842299	0.211842299	Comt	24h
P35293	2mM / Ctrl	0.230103821	0.063769564	0.063769564	Rab18	24h
Q8K1Z0	2mM / Ctrl	0.077382706	0.151976407	0.151976407	Coq9	24h
Q3TZZ7	2mM / Ctrl	0.01399333	0.157805696	0.157805696	Esyt2	24h
P13011;P13516;Q6T707;Q99PL7	2mM / Ctrl	0.375599491	0.022199435	0.022199435	Scd2;Scd1;Scd4;Scd3	24h
O09110	2mM / Ctrl	0.184687096	0.345695734	0.345695734	Map2k3	24h
Q99JX7	2mM / Ctrl	0.335068168	0.016348997	0.016348997	Nxf1	24h
O35857	2mM / Ctrl	0.278895973	0.028346226	0.028346226	Timm44	24h
Q9R059	2mM / Ctrl	0.044016761	-0.186227068	0.186227068	Fhl3	24h
Q9JI39	2mM / Ctrl	0.224656967	0.139721543	0.139721543	Abcb10	24h
Q9CW46	2mM / Ctrl	7.81e-05	-0.25220263	0.25220263	Raver1	24h
Q8VEJ4	2mM / Ctrl	0.012710669	0.115227245	0.115227245	Nle1	24h
Q9Z148	2mM / Ctrl	0.293481944	-0.328560293	0.328560293	Ehmt2	24h
Q8VBV3	2mM / Ctrl	0.292026907	-0.04393445	0.04393445	Exosc2	24h
O70279	2mM / Ctrl	0.203464049	0.179483086	0.179483086	Dgcr14	24h
Q6P4S6	2mM / Ctrl	0.000236068	-0.583799899	0.583799899	Sik3	24h
O35143	2mM / Ctrl	0.305064086	0.33288902	0.33288902	Atpif1	24h
Q8C079	2mM / Ctrl	0.284192443	0.068709612	0.068709612	Strip1	24h
P54775	2mM / Ctrl	3.5e-06	0.247462526	0.247462526	Psmc4	24h
Q99LC3	2mM / Ctrl	0.000932488	0.260559291	0.260559291	Ndufa10	24h
P27612	2mM / Ctrl	2.68e-05	-0.248752117	0.248752117	Plaa	24h
Q3THK3	2mM / Ctrl	0.005773897	-0.211476222	0.211476222	Gtf2f1	24h
Q03147	2mM / Ctrl	0.060613597	0.607442796	0.607442796	Cdk7	24h
Q60974	2mM / Ctrl	0.198770921	-0.096089639	0.096089639	Ncor1	24h
Q91VN4	2mM / Ctrl	0.13448217	0.155320302	0.155320302	Chchd6	24h
Q99J09	2mM / Ctrl	0.002509167	-0.177569091	0.177569091	Wdr77	24h
Q7TQH0	2mM / Ctrl	0.011078588	0.128087163	0.128087163	Atxn2l	24h
Q80W47	2mM / Ctrl	0.101365104	-0.131672055	0.131672055	Wipi2	24h
Q6PGF7	2mM / Ctrl	0.22358564	-0.079039462	0.079039462	Exoc8	24h
Q9CQU3	2mM / Ctrl	0.064420527	0.164713427	0.164713427	Rer1	24h
O08795	2mM / Ctrl	1.7e-05	0.301437467	0.301437467	Prkcsh	24h
Q9Z0Y1	2mM / Ctrl	0.000481643	0.277319342	0.277319342	Dctn3	24h
Q8VCB3	2mM / Ctrl	0.129363624	-0.305869222	0.305869222	Gys2	24h
Q9CZX8	2mM / Ctrl	0.35697544	0.018847698	0.018847698	Rps19	24h
Q8BWP8	2mM / Ctrl	0.381822321	-0.004110791	0.004110791	B4gat1	24h
Q60778	2mM / Ctrl	0.237065155	-0.548694491	0.548694491	Nfkbib	24h
Q8VEA4	2mM / Ctrl	0.028795956	-0.275402993	0.275402993	Chchd4	24h
Q8BXC6	2mM / Ctrl	0.002796271	0.186902076	0.186902076	Commd2	24h
Q99N87	2mM / Ctrl	0.002034473	0.60843569	0.60843569	Mrps5	24h
Q6PD03	2mM / Ctrl	0.35274822	-0.021477168	0.021477168	Ppp2r5a	24h
Q4KWH5	2mM / Ctrl	0.201902062	-0.271456242	0.271456242	Plch1	24h
Q3UGP8	2mM / Ctrl	0.192732076	0.13812995	0.13812995	Alg10b	24h
Q7TNC4	2mM / Ctrl	0.011373448	-0.23595874	0.23595874	Luc7l2	24h
Q8CG47	2mM / Ctrl	0.077073153	0.11364954	0.11364954	Smc4	24h
Q8K2Z4	2mM / Ctrl	0.071606083	-0.255317658	0.255317658	Ncapd2	24h
P70372	2mM / Ctrl	8.47e-05	0.847533405	0.847533405	Elavl1	24h
Q9CY94	2mM / Ctrl	0.005367682	-0.31458658	0.31458658	Gins3	24h
Q3V3R1	2mM / Ctrl	0.113156599	-0.112339705	0.112339705	Mthfd1l	24h
Q8BX09	2mM / Ctrl	0.010661031	-0.258763969	0.258763969	Rbbp5	24h
P21550	2mM / Ctrl	0.149685037	0.22129494	0.22129494	Eno3	24h
Q80XL6	2mM / Ctrl	0.236167003	0.19800733	0.19800733	Acad11	24h
Q8BYM8	2mM / Ctrl	0.173755031	-0.290873915	0.290873915	Cars2	24h
Q9D6L8	2mM / Ctrl	0.149451528	-0.280391186	0.280391186	Ppil3	24h
Q9R1B9	2mM / Ctrl	0.173611374	-0.46631518	0.46631518	Slit2	24h
Q8C7K6	2mM / Ctrl	0.03502635	0.247612357	0.247612357	Pcyox1l	24h
Q61216	2mM / Ctrl	0.000112153	0.263314992	0.263314992	Mre11a	24h
Q60996	2mM / Ctrl	0.255283067	-0.047156714	0.047156714	Ppp2r5c	24h
Q9DAA6	2mM / Ctrl	0.001767576	-0.324528813	0.324528813	Exosc1	24h
Q61239	2mM / Ctrl	1.71e-06	-0.333539605	0.333539605	Fnta	24h
Q6P5G6	2mM / Ctrl	0.051521227	-0.39217481	0.39217481	Ubxn7	24h
Q61768	2mM / Ctrl	0.364014915	-0.00403504	0.00403504	Kif5b	24h
Q9D1H7	2mM / Ctrl	0.091264749	-0.167248741	0.167248741	Get4	24h
Q9D3U0	2mM / Ctrl	0.252222542	-0.103265092	0.103265092	Pus10	24h
Q8BWT1	2mM / Ctrl	0.002990054	-0.273589313	0.273589313	Acaa2	24h
Q3UDR8	2mM / Ctrl	0.117222793	0.292649686	0.292649686	Yipf3	24h
Q8K268	2mM / Ctrl	0.041017344	0.131001279	0.131001279	Abcf3	24h
Q8BH97	2mM / Ctrl	4.39e-05	0.313446015	0.313446015	Rcn3	24h
Q9JMH9	2mM / Ctrl	0.042269004	0.218931273	0.218931273	Myo18a	24h
Q60902	2mM / Ctrl	0.048846698	0.151470944	0.151470944	Eps15l1	24h
Q8VE80	2mM / Ctrl	0.371493453	-0.007880587	0.007880587	Thoc3	24h
Q922H2	2mM / Ctrl	0.119781507	0.457119107	0.457119107	Pdk3	24h
O70326	2mM / Ctrl	0.053843174	0.403104275	0.403104275	Grem1	24h
Q80YQ2	2mM / Ctrl	0.379436697	-0.004436981	0.004436981	Med23	24h
Q62086	2mM / Ctrl	0.000563255	0.352928728	0.352928728	Pon2	24h
Q91WK2	2mM / Ctrl	0.007259397	0.415999651	0.415999651	Eif3h	24h
O70494	2mM / Ctrl	0.196112804	0.155798227	0.155798227	Sp3	24h
Q61103	2mM / Ctrl	0.346561355	-0.017849414	0.017849414	Dpf2	24h
P61028	2mM / Ctrl	0.285193847	-0.087087162	0.087087162	Rab8b	24h
P16858	2mM / Ctrl	4.4e-30	1.180182576	1.180182576	Gapdh	24h
Q3U898	2mM / Ctrl	0.267014612	-0.295854151	0.295854151	Myeov2	24h
P31001	2mM / Ctrl	0.0981888	0.904560387	0.904560387	Des	24h
Q8BMA6	2mM / Ctrl	0.163285978	-0.086437471	0.086437471	Srp68	24h
Q78YZ6	2mM / Ctrl	0.377745421	-0.011206895	0.011206895	Scoc	24h
Q9CR00	2mM / Ctrl	0.006689795	-0.297104239	0.297104239	Psmd9	24h
Q2VPQ9	2mM / Ctrl	0.345153192	0.098639578	0.098639578	Meaf6	24h
Q60676	2mM / Ctrl	0.001209942	-0.26301077	0.26301077	Ppp5c	24h
B8ZXI1	2mM / Ctrl	0.06625773	-0.33703351	0.33703351	Qtrtd1	24h
O35737	2mM / Ctrl	0.007209426	0.437314451	0.437314451	Hnrnph1	24h
O88351	2mM / Ctrl	0.264130578	0.092241943	0.092241943	Ikbkb	24h
Q9EP82	2mM / Ctrl	0.002750117	-0.410026491	0.410026491	Wdr4	24h
Q9ER88	2mM / Ctrl	0.145597272	0.095380388	0.095380388	Dap3	24h
Q99KJ8	2mM / Ctrl	4.64e-06	0.303556204	0.303556204	Dctn2	24h
Q9ER63	2mM / Ctrl	0.064076996	-0.251139164	0.251139164	Tnfrsf23	24h
Q6PFR5	2mM / Ctrl	0.001818908	0.341734022	0.341734022	Tra2a	24h
Q6A0A9	2mM / Ctrl	0.009478055	-0.252315819	0.252315819	FAM120A	24h
Q3UJD6	2mM / Ctrl	9.35e-06	-0.446071625	0.446071625	Usp19	24h
Q8VDC0	2mM / Ctrl	0.299831224	-0.134638444	0.134638444	Lars2	24h
E9PZJ8	2mM / Ctrl	0.01641657	-0.483120292	0.483120292	Ascc3	24h
Q60809	2mM / Ctrl	0.16039527	0.153622031	0.153622031	Cnot7	24h
O55126	2mM / Ctrl	0.009058929	0.361256748	0.361256748	Gbas	24h
Q9WVL7	2mM / Ctrl	0.204268107	-0.221883416	0.221883416	Cxcl15	24h
O70422	2mM / Ctrl	0.253152748	-0.147701412	0.147701412	Gtf2h4	24h
Q924W5	2mM / Ctrl	0.056734823	0.263656229	0.263656229	Smc6	24h
Q6P9P6	2mM / Ctrl	1.07e-11	-0.378535211	0.378535211	Kif11	24h
O88447	2mM / Ctrl	0.081198888	0.105677307	0.105677307	Klc1	24h
Q9R0A0	2mM / Ctrl	0.10097793	0.153604642	0.153604642	Pex14	24h
Q8CCF0	2mM / Ctrl	0.052072065	0.143002078	0.143002078	Prpf31	24h
Q6PHQ8	2mM / Ctrl	0.002789809	-0.523076475	0.523076475	Naa35	24h
Q9D9K3	2mM / Ctrl	0.351342364	0.024706986	0.024706986	Aven	24h
O08749	2mM / Ctrl	0.046092659	0.266908467	0.266908467	Dld	24h
Q8BYI6	2mM / Ctrl	0.113840779	0.203194261	0.203194261	Lpcat2	24h
Q9Z1P6	2mM / Ctrl	0.033689091	0.458797216	0.458797216	Ndufa7	24h
Q8BGS2	2mM / Ctrl	0.383039115	-0.001229373	0.001229373	Bola2	24h
Q8CIE6	2mM / Ctrl	5e-05	0.410816848	0.410816848	Copa	24h
Q3UKJ7	2mM / Ctrl	0.193477202	0.074767008	0.074767008	Smu1	24h
Q6ZWY3	2mM / Ctrl	0.133091131	-0.124620996	0.124620996	Rps27l	24h
Q9EQG9	2mM / Ctrl	0.002591337	-0.300615132	0.300615132	Col4a3bp	24h
O55047	2mM / Ctrl	0.21027422	0.194518268	0.194518268	Tlk2	24h
P40630	2mM / Ctrl	0.001457265	0.20275408	0.20275408	Tfam	24h
Q8K3W3	2mM / Ctrl	0.100327224	0.358279169	0.358279169	Casc3	24h
Q5SVQ0	2mM / Ctrl	0.02186775	-0.182920411	0.182920411	Kat7	24h
Q99KI3	2mM / Ctrl	0.002535033	0.250662148	0.250662148	Emc3	24h
Q8BFR4	2mM / Ctrl	0.007795779	-0.176987976	0.176987976	Gns	24h
Q3TW96	2mM / Ctrl	1.2e-06	-0.733852565	0.733852565	Uap1l1	24h
P53811	2mM / Ctrl	1.34e-06	-0.294114798	0.294114798	Pitpnb	24h
Q9CU62	2mM / Ctrl	0.002417988	0.127638742	0.127638742	Smc1a	24h
Q7TME0	2mM / Ctrl	0.240404108	0.230193958	0.230193958	Lppr4	24h
Q60596	2mM / Ctrl	0.288104269	-0.059056237	0.059056237	Xrcc1	24h
Q8BTU1	2mM / Ctrl	0.002172074	-0.303393275	0.303393275	Cfap20	24h
Q9CQM9	2mM / Ctrl	0.001949431	-0.525530815	0.525530815	Glrx3	24h
Q9CQT2	2mM / Ctrl	0.082824368	-0.123214938	0.123214938	Rbm7	24h
O54940	2mM / Ctrl	0.104443608	-0.179141164	0.179141164	Bnip2	24h
Q8BWT5	2mM / Ctrl	0.216272286	-0.171742573	0.171742573	Dip2a	24h
P97304	2mM / Ctrl	0.000645699	0.459550261	0.459550261	Polr1d	24h
Q8K3A6	2mM / Ctrl	0.35044655	-0.143867433	0.143867433	Armcx6	24h
Q9DCH4	2mM / Ctrl	0.056894367	0.138206884	0.138206884	Eif3f	24h
Q8CB77	2mM / Ctrl	0.034792831	-0.439783186	0.439783186	Tceb3	24h
Q91VX2	2mM / Ctrl	5.71e-07	-0.361458302	0.361458302	Ubap2	24h
O88522	2mM / Ctrl	0.002418959	0.301246732	0.301246732	Ikbkg	24h
Q9EST4	2mM / Ctrl	0.236819482	-0.134156883	0.134156883	Psmg2	24h
P47740	2mM / Ctrl	0.073158949	-0.150275141	0.150275141	Aldh3a2	24h
Q9D486	2mM / Ctrl	0.371755067	-0.039034713	0.039034713	Cmip	24h
Q9JIF0	2mM / Ctrl	0.000979963	0.3513937	0.3513937	Prmt1	24h
Q3UVG3	2mM / Ctrl	0.028531997	0.139800191	0.139800191	Fam91a1	24h
Q5SS80	2mM / Ctrl	0.005379758	0.936917365	0.936917365	Dhrs13	24h
O35690	2mM / Ctrl	0.085959484	0.231674924	0.231674924	Phox2b	24h
Q8K2X3	2mM / Ctrl	0.269200872	0.119937725	0.119937725	Obfc1	24h
P11352	2mM / Ctrl	0.004074783	-0.177137569	0.177137569	Gpx1	24h
Q6Y5D8	2mM / Ctrl	0.000120546	-0.407252491	0.407252491	Arhgap10	24h
Q61171	2mM / Ctrl	0.162247465	-0.134581774	0.134581774	Prdx2	24h
Q8R1U1	2mM / Ctrl	0.234039592	-0.091645412	0.091645412	Cog4	24h
P23249	2mM / Ctrl	1.59e-07	-0.248584971	0.248584971	Mov10	24h
Q8BX37	2mM / Ctrl	0.151585781	0.246002138	0.246002138	Papl	24h
Q9DBX2	2mM / Ctrl	0.035622339	-0.497700959	0.497700959	Pdcl	24h
Q9D6J3	2mM / Ctrl	0.093038031	-0.227612093	0.227612093	Ccdc94	24h
Q3TIX9	2mM / Ctrl	0.01947765	0.267046213	0.267046213	Usp39	24h
P98192	2mM / Ctrl	0.254406927	0.09140671	0.09140671	Gnpat	24h
Q61425	2mM / Ctrl	0.157023299	0.117224276	0.117224276	Hadh	24h
P97930	2mM / Ctrl	0.21519869	-0.246573523	0.246573523	Dtymk	24h
Q60865	2mM / Ctrl	0.254825602	0.045027714	0.045027714	Caprin1	24h
Q9QYJ3	2mM / Ctrl	0.300974741	0.070698559	0.070698559	Dnajb1	24h
Q8BVU5	2mM / Ctrl	0.203714834	-0.114493549	0.114493549	Nudt9	24h
Q922S8	2mM / Ctrl	5.78e-06	-0.450348765	0.450348765	Kif2c	24h
P62082	2mM / Ctrl	0.005858345	0.312919378	0.312919378	Rps7	24h
O08740	2mM / Ctrl	0.257085027	-0.18220672	0.18220672	Polr2j	24h
Q6ZWN5	2mM / Ctrl	0.002224883	0.519361556	0.519361556	Rps9	24h
Q80U63	2mM / Ctrl	0.062777554	0.252398074	0.252398074	Mfn2	24h
Q920Q4	2mM / Ctrl	0.061203205	-0.424671322	0.424671322	Vps16	24h
Q8R4U7	2mM / Ctrl	0.148646475	-0.212038919	0.212038919	Luzp1	24h
Q3U9G9	2mM / Ctrl	0.002982852	0.382375896	0.382375896	Lbr	24h
P24788	2mM / Ctrl	0.209638648	-0.052136719	0.052136719	Cdk11b	24h
Q80XU3	2mM / Ctrl	6.78e-06	2.631292105	2.631292105	Nucks1	24h
Q9QY36	2mM / Ctrl	0.000407794	-0.443067461	0.443067461	Naa10	24h
Q9WVM3	2mM / Ctrl	0.177894776	-0.111422248	0.111422248	Anapc7	24h
Q99K70	2mM / Ctrl	0.112841722	-0.15884915	0.15884915	Rragc	24h
Q9CQF0	2mM / Ctrl	0.22177166	0.140917659	0.140917659	Mrpl11	24h
Q9D1K2	2mM / Ctrl	0.006919615	0.207743376	0.207743376	Atp6v1f	24h
Q922F4	2mM / Ctrl	0.162282468	0.117925823	0.117925823	Tubb6	24h
Q9CYA0	2mM / Ctrl	0.245363231	0.149329811	0.149329811	Creld2	24h
Q8K2D3	2mM / Ctrl	0.256216687	-0.048074905	0.048074905	Edc3	24h
Q61151	2mM / Ctrl	0.287436453	-0.207861871	0.207861871	Ppp2r5e	24h
Q99LJ0	2mM / Ctrl	0.110681286	0.206662014	0.206662014	Cttnbp2nl	24h
Q9D1B9	2mM / Ctrl	0.294136214	0.152687475	0.152687475	Mrpl28	24h
P10922	2mM / Ctrl	0.014461562	-0.481986701	0.481986701	H1f0	24h
Q62167	2mM / Ctrl	0.00014521	0.336259991	0.336259991	Ddx3x	24h
Q9D7H3	2mM / Ctrl	0.273929187	-0.060262907	0.060262907	RtcA	24h
Q3UFK8	2mM / Ctrl	0.126005738	-0.391009629	0.391009629	Frmd8	24h
Q8BTJ4	2mM / Ctrl	0.106444625	-0.205530673	0.205530673	Enpp4	24h
Q8BM39	2mM / Ctrl	0.147159282	0.255046278	0.255046278	Prpf18	24h
P60060	2mM / Ctrl	0.339240495	0.034410026	0.034410026	Sec61g	24h
P25785	2mM / Ctrl	0.102490422	0.257155836	0.257155836	Timp2	24h
P68368	2mM / Ctrl	0.108701326	0.352914065	0.352914065	Tuba4a	24h
Q9CQE6	2mM / Ctrl	0.005101417	-0.345105797	0.345105797	Asf1a	24h
Q8K1J6	2mM / Ctrl	9.03e-09	-0.531698346	0.531698346	Trnt1	24h
P08003	2mM / Ctrl	3.85e-06	0.238303468	0.238303468	Pdia4	24h
Q9Z0N1	2mM / Ctrl	0.151872806	-0.174929559	0.174929559	Eif2s3x	24h
Q8CG46	2mM / Ctrl	0.255624207	0.1390737	0.1390737	Smc5	24h
Q922D4	2mM / Ctrl	0.000131919	-0.386018962	0.386018962	Ppp6r3	24h
Q9CX30	2mM / Ctrl	0.000751556	0.419362545	0.419362545	Yif1b	24h
Q9CR76	2mM / Ctrl	0.199381382	0.240657225	0.240657225	Tmem186	24h
Q9D832	2mM / Ctrl	9.6e-05	-0.31021136	0.31021136	Dnajb4	24h
Q6PCN7	2mM / Ctrl	0.288918652	0.217060223	0.217060223	Hltf	24h
Q9CQR4	2mM / Ctrl	0.002750117	-0.258341193	0.258341193	Acot13	24h
Q8BWW4	2mM / Ctrl	0.261853526	-0.15099819	0.15099819	Larp4	24h
P23949	2mM / Ctrl	0.079749747	-0.173568159	0.173568159	Zfp36l2	24h
P14576	2mM / Ctrl	0.02154662	-0.123559713	0.123559713	Srp54	24h
Q9Z2B9	2mM / Ctrl	0.001036561	-0.428487182	0.428487182	Rps6ka4	24h
Q8R3N1	2mM / Ctrl	0.137881337	-0.075566694	0.075566694	Nop14	24h
Q99MV7	2mM / Ctrl	0.060350306	-0.244422406	0.244422406	Rnf17	24h
P97379	2mM / Ctrl	2.56e-12	0.583295047	0.583295047	G3bp2	24h
Q8BGA9	2mM / Ctrl	0.042970978	0.224056289	0.224056289	Oxa1l	24h
Q9CWZ7	2mM / Ctrl	0.33376873	0.058796085	0.058796085	Napg	24h
Q9D1I6	2mM / Ctrl	0.026390136	0.248875797	0.248875797	Mrpl14	24h
Q9D6K8	2mM / Ctrl	0.02895778	-0.305744201	0.305744201	Fundc2	24h
Q5DTI6	2mM / Ctrl	0.35627718	0.152978659	0.152978659	Kansl1l	24h
Q8BSP2	2mM / Ctrl	0.018939536	-0.279326349	0.279326349	Ncaph2	24h
O08734	2mM / Ctrl	0.240408426	-0.053887434	0.053887434	Bak1	24h
O88384	2mM / Ctrl	0.215875885	0.147156715	0.147156715	Vti1b	24h
P17427	2mM / Ctrl	0.013868555	0.122808985	0.122808985	Ap2a2	24h
Q8R3B7	2mM / Ctrl	0.092388155	-0.30805105	0.30805105	Brd8	24h
P67871	2mM / Ctrl	6.17e-05	0.301020831	0.301020831	Csnk2b	24h
Q6GV12	2mM / Ctrl	0.037001282	-0.272016257	0.272016257	Kdsr	24h
Q9QWH1	2mM / Ctrl	0.327915843	-0.060973447	0.060973447	Phc2	24h
O35114	2mM / Ctrl	0.209420383	0.217717916	0.217717916	Scarb2	24h
Q9Z2X1	2mM / Ctrl	5.7e-05	1.159403205	1.159403205	Hnrnpf	24h
Q9QXZ0	2mM / Ctrl	0.285660216	-0.03025876	0.03025876	Macf1	24h
Q9D7A6	2mM / Ctrl	0.055214031	0.242590874	0.242590874	Srp19	24h
P61202	2mM / Ctrl	0.00640836	-0.190547898	0.190547898	Cops2	24h
Q7TT37	2mM / Ctrl	0.014489581	0.129046187	0.129046187	Ikbkap	24h
Q6PGG2	2mM / Ctrl	0.049343373	-0.247542486	0.247542486	Gmip	24h
P62073	2mM / Ctrl	0.057114267	0.302522928	0.302522928	Timm10	24h
P07724	2mM / Ctrl	0.212098869	-0.250875831	0.250875831	Alb	24h
Q9R0E2	2mM / Ctrl	0.20554881	0.057432532	0.057432532	Plod1	24h
P20664	2mM / Ctrl	0.356357145	-0.010988194	0.010988194	Prim1	24h
Q8JZQ9	2mM / Ctrl	1.47e-05	0.355551451	0.355551451	Eif3b	24h
P61979	2mM / Ctrl	7.31e-05	0.420722395	0.420722395	Hnrnpk	24h
P39098	2mM / Ctrl	0.059056737	0.18867597	0.18867597	Man1a2	24h
Q9CQI9	2mM / Ctrl	0.036269195	0.242808342	0.242808342	Med30	24h
Q9WU62	2mM / Ctrl	0.335081427	0.033254921	0.033254921	Incenp	24h
Q8R5A3	2mM / Ctrl	0.300390246	-0.040188681	0.040188681	Apbb1ip	24h
P70362	2mM / Ctrl	0.000146698	-0.264116466	0.264116466	Ufd1l	24h
Q61749	2mM / Ctrl	6.8e-07	-0.322212934	0.322212934	Eif2b4	24h
Q9DBZ5	2mM / Ctrl	0.005463827	0.315036505	0.315036505	Eif3k	24h
Q6X893	2mM / Ctrl	0.166996619	-0.234153897	0.234153897	Slc44a1	24h
Q6PAC3	2mM / Ctrl	0.161780499	0.098803394	0.098803394	Dcaf13	24h
Q9CPV1	2mM / Ctrl	0.098078525	-0.271743655	0.271743655	Ska1	24h
Q3URD3	2mM / Ctrl	0.222278503	-0.380562901	0.380562901	Slmap	24h
P55096	2mM / Ctrl	0.050713474	0.178262889	0.178262889	Abcd3	24h
Q9D2N9	2mM / Ctrl	0.364305403	0.025041346	0.025041346	Vps33a	24h
Q8BG30	2mM / Ctrl	0.018339438	-0.297899514	0.297899514	Nelfa	24h
Q9ESE1	2mM / Ctrl	0.29983462	0.05294073	0.05294073	Lrba	24h
Q60710	2mM / Ctrl	4.18e-09	-0.334937632	0.334937632	Samhd1	24h
Q9CQZ5	2mM / Ctrl	0.004933339	0.332607567	0.332607567	Ndufa6	24h
Q8R0X7	2mM / Ctrl	0.263074392	0.046528511	0.046528511	Sgpl1	24h
Q3V1D3	2mM / Ctrl	0.08003926	-0.250979424	0.250979424	Ampd1	24h
Q8BGE6	2mM / Ctrl	0.049690532	-0.359300971	0.359300971	Atg4b	24h
Q6KCD5	2mM / Ctrl	0.000247841	-0.690187693	0.690187693	Nipbl	24h
Q9D945	2mM / Ctrl	0.115344863	-0.50574857	0.50574857	Llph	24h
Q9D0J4	2mM / Ctrl	0.007431627	-0.33071208	0.33071208	Arl2	24h
Q8BKX6	2mM / Ctrl	0.07348028	0.220192432	0.220192432	Smg1	24h
P53986	2mM / Ctrl	0.037948429	0.380704999	0.380704999	Slc16a1	24h
Q9R0U0	2mM / Ctrl	7.47e-12	0.523819983	0.523819983	Srsf10	24h
Q61510	2mM / Ctrl	0.081843507	-0.214440063	0.214440063	Trim25	24h
Q3TPX4	2mM / Ctrl	0.07831562	0.225691944	0.225691944	Exoc5	24h
O70274;Q63739	2mM / Ctrl	0.150335199	0.290277183	0.290277183	Ptp4a2;Ptp4a1	24h
P31230	2mM / Ctrl	0.005303058	0.488695323	0.488695323	Aimp1	24h
Q9CYN2	2mM / Ctrl	0.300728946	-0.053147331	0.053147331	Spcs2	24h
P97493	2mM / Ctrl	0.233442079	-0.079799414	0.079799414	Txn2	24h
P42208	2mM / Ctrl	1.88e-07	0.385284543	0.385284543	2-Sep	24h
Q5MJS3	2mM / Ctrl	0.235794243	-0.218227804	0.218227804	Fam20c	24h
Q8BGK6	2mM / Ctrl	0.002483996	0.245233387	0.245233387	Slc7a6	24h
Q80XQ2	2mM / Ctrl	0.094498335	0.230277747	0.230277747	Tbc1d5	24h
Q8BHN3	2mM / Ctrl	1.63e-15	0.327025771	0.327025771	Ganab	24h
Q8VDS4	2mM / Ctrl	0.000534429	-0.431170583	0.431170583	Rprd1a	24h
P28656	2mM / Ctrl	0.264321769	0.083249353	0.083249353	Nap1l1	24h
Q3TBW2	2mM / Ctrl	0.153052641	0.117673442	0.117673442	Mrpl10	24h
Q8BRF7	2mM / Ctrl	0.123976607	-0.085810952	0.085810952	Scfd1	24h
P49586	2mM / Ctrl	0.249930432	0.053413067	0.053413067	Pcyt1a	24h
Q5PSV9	2mM / Ctrl	0.067948225	-0.170593753	0.170593753	Mdc1	24h
Q9CQ71	2mM / Ctrl	0.000926685	0.209403485	0.209403485	Rpa3	24h
Q9D2R6	2mM / Ctrl	0.264499589	0.193904683	0.193904683	Coa3	24h
Q8BGA5	2mM / Ctrl	0.147318656	0.132874399	0.132874399	Krr1	24h
P61963	2mM / Ctrl	0.133254399	-0.168520942	0.168520942	Dcaf7	24h
P11499	2mM / Ctrl	1.05e-34	0.991084933	0.991084933	Hsp90ab1	24h
Q8BG94	2mM / Ctrl	0.199246224	0.132179528	0.132179528	Commd7	24h
P83870	2mM / Ctrl	0.034583979	0.316137969	0.316137969	Phf5a	24h
Q8R1V4	2mM / Ctrl	1.55e-05	0.319256723	0.319256723	Tmed4	24h
Q6TEK5	2mM / Ctrl	0.193109998	0.25629738	0.25629738	Vkorc1l1	24h
Q99JB8	2mM / Ctrl	5.05e-05	-0.398530573	0.398530573	Pacsin3	24h
Q9CXI5	2mM / Ctrl	4.82e-06	0.441123188	0.441123188	Manf	24h
Q99PM9	2mM / Ctrl	0.003484652	-0.294532746	0.294532746	Uck2	24h
Q9JIW9	2mM / Ctrl	0.012783172	0.366859376	0.366859376	Ralb	24h
Q920A7	2mM / Ctrl	0.000398184	0.391820133	0.391820133	Afg3l1	24h
Q9Z1N2	2mM / Ctrl	0.069683225	-0.236040905	0.236040905	Orc1	24h
Q6PD26	2mM / Ctrl	0.015320756	0.187171429	0.187171429	Pigs	24h
Q8K4X7	2mM / Ctrl	0.046155932	-0.260323524	0.260323524	Agpat4	24h
Q923T9	2mM / Ctrl	0.238860101	-0.093596637	0.093596637	Camk2g	24h
Q8JZN7	2mM / Ctrl	0.045989366	0.236870706	0.236870706	Rhot2	24h
Q9D4H1	2mM / Ctrl	0.296962866	-0.060008936	0.060008936	Exoc2	24h
A2A8Z1	2mM / Ctrl	2.58e-05	-0.401923954	0.401923954	Osbpl9	24h
Q8K1R7	2mM / Ctrl	0.080761155	-0.751128733	0.751128733	Nek9	24h
Q9ET01	2mM / Ctrl	0.020885473	-0.262428999	0.262428999	Pygl	24h
Q99P69	2mM / Ctrl	0.234363372	0.091691472	0.091691472	Nuf2	24h
Q99MZ7	2mM / Ctrl	0.069665225	0.313568771	0.313568771	Pecr	24h
Q9R008	2mM / Ctrl	0.123302244	0.138598502	0.138598502	Mvk	24h
O70551	2mM / Ctrl	0.229380472	-0.047561523	0.047561523	Srpk1	24h
Q91VM3	2mM / Ctrl	0.074127381	-0.237011522	0.237011522	Wdr45	24h
Q924C1	2mM / Ctrl	0.056337672	0.200997949	0.200997949	Xpo5	24h
Q62176	2mM / Ctrl	0.03628647	-0.349967182	0.349967182	Rbm38	24h
Q8BKX1	2mM / Ctrl	0.065458177	-0.158301532	0.158301532	Baiap2	24h
Q61655	2mM / Ctrl	0.179021299	-0.088575207	0.088575207	Ddx19a	24h
Q8BVF2	2mM / Ctrl	0.002843621	-0.231640786	0.231640786	Pdcl3	24h
Q9CQ02	2mM / Ctrl	0.322276461	0.034919474	0.034919474	Commd4	24h
Q9D8W5	2mM / Ctrl	2.06e-05	0.287444681	0.287444681	Psmd12	24h
Q9R0C0	2mM / Ctrl	0.239904928	0.323434025	0.323434025	Bloc1s6	24h
Q8VI36	2mM / Ctrl	0.00604906	-0.33598268	0.33598268	Pxn	24h
P13439	2mM / Ctrl	0.000645283	0.312898785	0.312898785	Umps	24h
A2AJ15	2mM / Ctrl	0.066377203	0.276829422	0.276829422	Man1b1	24h
Q9R1X4	2mM / Ctrl	0.001921275	-0.348548144	0.348548144	Timeless	24h
Q8VEH3	2mM / Ctrl	0.187507535	-0.10522794	0.10522794	Arl8a	24h
Q08024	2mM / Ctrl	0.271685112	-0.266067773	0.266067773	Cbfb	24h
Q64261	2mM / Ctrl	0.190068955	0.165906399	0.165906399	Cdk6	24h
Q9EQH2	2mM / Ctrl	0.008095803	-0.17145057	0.17145057	Erap1	24h
Q5S006	2mM / Ctrl	0.153468662	-0.283144057	0.283144057	Lrrk2	24h
Q8R0F8	2mM / Ctrl	0.094191681	-0.356248856	0.356248856	Fahd1	24h
Q3UIU2	2mM / Ctrl	0.352013053	0.040218163	0.040218163	Ndufb6	24h
[truncated: 7,367 more rows]
