# Supplementary material for: Mapping protein carboxymethylation sites provides insights into their role in proteostasis and cell proliferation
Source: Nat Commun. 2021 Nov 18;12:6743. doi: 10.1038/s41467-021-26982-6 (PMC8602705; doi:10.1038/s41467-021-26982-6)
Supplement: Supplementary file 11 — Source Data [file 41467_2021_26982_MOESM11_ESM.zip › Figure 3/3B/Figure3_B_upper_right.csv]

	Comparison..group1.group2.	Qvalue	X.DEPRECATED..AVG.Log2.Ratio	X.DEPRECATED..Absolute.AVG.Log2.Ratio	Genes	Treatment
Q9D3D9	0pt5mM / Ctrl	0.119779037	-0.113920085	0.113920085	Atp5d	24h
Q9Z2D6	0pt5mM / Ctrl	0.209267207	-0.154258162	0.154258162	Mecp2	24h
Q9D2P4	0pt5mM / Ctrl	0.177952346	0.079135925	0.079135925	Urm1	24h
Q03265	0pt5mM / Ctrl	0.354327002	0.009968615	0.009968615	Atp5a1	24h
P52760	0pt5mM / Ctrl	0.359835337	0.026353402	0.026353402	Hrsp12	24h
Q8BG73	0pt5mM / Ctrl	0.336144302	0.023737896	0.023737896	Sh3bgrl2	24h
A2BE28	0pt5mM / Ctrl	0.09613366	-0.067509949	0.067509949	Las1l	24h
O88844	0pt5mM / Ctrl	0.055020083	0.145786434	0.145786434	Idh1	24h
Q9D7A8	0pt5mM / Ctrl	0.29786255	0.046849396	0.046849396	Armc1	24h
Q61510	0pt5mM / Ctrl	0.320156868	0.010219102	0.010219102	Trim25	24h
Q8BK75	0pt5mM / Ctrl	0.205001957	-0.072834618	0.072834618	Elp6	24h
Q9CQA1	0pt5mM / Ctrl	0.200731434	0.115641028	0.115641028	Trappc5	24h
Q9CR80	0pt5mM / Ctrl	0.380657835	-0.000980684	0.000980684	Fam32a	24h
Q9D023	0pt5mM / Ctrl	0.04067604	-0.113098823	0.113098823	Mpc2	24h
Q8C9B9	0pt5mM / Ctrl	0.301302746	-0.015759896	0.015759896	Dido1	24h
Q8R3B7	0pt5mM / Ctrl	0.381391691	0.00189096	0.00189096	Brd8	24h
Q9JHR7	0pt5mM / Ctrl	0.022111518	0.064766303	0.064766303	Ide	24h
Q8CEI1	0pt5mM / Ctrl	0.370011889	-0.004403973	0.004403973	Bola3	24h
Q8CHP8	0pt5mM / Ctrl	0.185248479	-0.068520911	0.068520911	Pgp	24h
Q3URS9	0pt5mM / Ctrl	0.333231603	0.032058243	0.032058243	Ccdc51	24h
O35149	0pt5mM / Ctrl	0.336755251	0.045614112	0.045614112	Slc30a4	24h
Q60649	0pt5mM / Ctrl	0.357966505	0.020822126	0.020822126	Clpb	24h
Q9CQJ8	0pt5mM / Ctrl	0.104989255	0.194246069	0.194246069	Ndufb9	24h
Q9CQ69	0pt5mM / Ctrl	0.34361913	0.012241467	0.012241467	Uqcrq	24h
O35658	0pt5mM / Ctrl	0.093079342	0.163994014	0.163994014	C1qbp	24h
Q920A7	0pt5mM / Ctrl	0.195466797	-0.06065473	0.06065473	Afg3l1	24h
P70303	0pt5mM / Ctrl	0.352128925	-0.01967553	0.01967553	Ctps2	24h
Q8K1E0	0pt5mM / Ctrl	0.204673102	-0.060761314	0.060761314	Stx5	24h
P45377	0pt5mM / Ctrl	0.351642115	-0.010813793	0.010813793	Akr1b8	24h
Q8R081	0pt5mM / Ctrl	0.063447753	0.14354907	0.14354907	Hnrnpl	24h
Q9CPP6	0pt5mM / Ctrl	0.177517093	-0.162299663	0.162299663	Ndufa5	24h
Q9Z0L0	0pt5mM / Ctrl	0.234039592	-0.04567077	0.04567077	Tpbg	24h
P70333	0pt5mM / Ctrl	0.191225823	-0.109253854	0.109253854	Hnrnph2	24h
Q9CQW2	0pt5mM / Ctrl	0.081261303	-0.476930529	0.476930529	Arl8b	24h
Q8R0X7	0pt5mM / Ctrl	0.331886658	-0.010687454	0.010687454	Sgpl1	24h
P52480	0pt5mM / Ctrl	0.062881449	-0.092262506	0.092262506	Pkm	24h
Q62481	0pt5mM / Ctrl	0.374558547	0.003243377	0.003243377	Vps72	24h
Q8R016	0pt5mM / Ctrl	0.001894371	0.097156435	0.097156435	Blmh	24h
Q8CI32	0pt5mM / Ctrl	0.088291054	-0.087650493	0.087650493	Bag5	24h
P22437	0pt5mM / Ctrl	0.012579245	-0.279737473	0.279737473	Ptgs1	24h
O35379	0pt5mM / Ctrl	0.252318108	-0.048012305	0.048012305	Abcc1	24h
P49312	0pt5mM / Ctrl	0.073669788	0.161373973	0.161373973	Hnrnpa1	24h
P16332	0pt5mM / Ctrl	0.119978207	0.104835324	0.104835324	Mut	24h
P17225	0pt5mM / Ctrl	0.17534956	0.067917131	0.067917131	Ptbp1	24h
Q810B6	0pt5mM / Ctrl	0.074534451	-0.093659431	0.093659431	Ankfy1	24h
P24369	0pt5mM / Ctrl	0.036618928	0.081438318	0.081438318	Ppib	24h
O54825	0pt5mM / Ctrl	0.022555118	0.08284989	0.08284989	Bysl	24h
Q4KMM3	0pt5mM / Ctrl	0.382332112	-0.000891311	0.000891311	Oxr1	24h
Q9D8W5	0pt5mM / Ctrl	0.308404606	0.018392164	0.018392164	Psmd12	24h
B1AZA5	0pt5mM / Ctrl	0.304673044	-0.055774987	0.055774987	Tmem245	24h
Q8BZW8	0pt5mM / Ctrl	0.083780234	0.145950004	0.145950004	Nhlrc2	24h
Q9WVQ5	0pt5mM / Ctrl	0.302763406	-0.017600648	0.017600648	Apip	24h
P97310	0pt5mM / Ctrl	0.054099129	0.107460149	0.107460149	Mcm2	24h
Q8CHI8	0pt5mM / Ctrl	0.068105738	-0.151757702	0.151757702	Ep400	24h
Q9DAW6	0pt5mM / Ctrl	0.191500356	0.07878311	0.07878311	Prpf4	24h
O35593	0pt5mM / Ctrl	0.07542004	0.12842916	0.12842916	Psmd14	24h
Q8R0F6	0pt5mM / Ctrl	0.160066744	-0.070200197	0.070200197	Ilkap	24h
Q66GT5	0pt5mM / Ctrl	0.074243566	0.115689747	0.115689747	Ptpmt1	24h
P12367	0pt5mM / Ctrl	0.316694424	0.026030367	0.026030367	Prkar2a	24h
P22752;Q8CGP5;Q8CGP6;Q8CGP7	0pt5mM / Ctrl	0.330650798	-0.080765352	0.080765352	Hist1h2ab;Hist1h2af;Hist1h2ah;Hist1h2ak	24h
P50096	0pt5mM / Ctrl	0.115451811	0.117754072	0.117754072	Impdh1	24h
Q9DBZ1	0pt5mM / Ctrl	0.064283409	-0.129040614	0.129040614	Ikbip	24h
Q4KWH5	0pt5mM / Ctrl	0.244500877	0.084891602	0.084891602	Plch1	24h
O55103	0pt5mM / Ctrl	0.317596407	0.035354041	0.035354041	Prx	24h
Q8R1F1	0pt5mM / Ctrl	0.059374533	0.089399509	0.089399509	Fam129b	24h
Q9CWK3	0pt5mM / Ctrl	0.237121257	-0.193843335	0.193843335	Cd2bp2	24h
Q8VEK3	0pt5mM / Ctrl	0.012216067	0.216300547	0.216300547	Hnrnpu	24h
Q921F4	0pt5mM / Ctrl	0.181152355	-0.040530309	0.040530309	Hnrnpll	24h
P15920	0pt5mM / Ctrl	0.18280517	0.03370773	0.03370773	Atp6v0a2	24h
Q9Z2M7	0pt5mM / Ctrl	0.383573455	0.000119351	0.000119351	Pmm2	24h
Q3TWF6	0pt5mM / Ctrl	0.151153143	0.050153818	0.050153818	Wdr70	24h
Q9CWQ0	0pt5mM / Ctrl	0.322899755	0.024273274	0.024273274	Dph5	24h
P25976	0pt5mM / Ctrl	0.109391026	0.060074992	0.060074992	Ubtf	24h
O09044	0pt5mM / Ctrl	0.124533229	-0.082503416	0.082503416	Snap23	24h
Q6ZWY3	0pt5mM / Ctrl	0.195723552	-0.087409489	0.087409489	Rps27l	24h
Q9CXI5	0pt5mM / Ctrl	0.001176389	0.165370896	0.165370896	Manf	24h
Q8VBW6	0pt5mM / Ctrl	0.245252051	0.105401553	0.105401553	Nae1	24h
Q61165	0pt5mM / Ctrl	0.383997398	1.89e-05	1.89e-05	Slc9a1	24h
Q9D8E6	0pt5mM / Ctrl	0.045844969	0.173993722	0.173993722	Rpl4	24h
Q3SXD3	0pt5mM / Ctrl	0.204552409	-0.064127766	0.064127766	Hddc2	24h
Q9D7S7	0pt5mM / Ctrl	0.057976286	0.146993548	0.146993548	Rpl22l1	24h
Q05186	0pt5mM / Ctrl	0.030643956	0.214938402	0.214938402	Rcn1	24h
P62077	0pt5mM / Ctrl	0.357799408	-0.01571122	0.01571122	Timm8b	24h
Q8VDW0	0pt5mM / Ctrl	0.013138036	0.18964766	0.18964766	Ddx39a	24h
Q8R3N6	0pt5mM / Ctrl	0.169504167	0.134868383	0.134868383	Thoc1	24h
Q9D358	0pt5mM / Ctrl	0.329512102	-0.029671883	0.029671883	Acp1	24h
Q501J6	0pt5mM / Ctrl	0.092600668	0.150645852	0.150645852	Ddx17	24h
Q80WG5	0pt5mM / Ctrl	0.089454475	0.067051426	0.067051426	Lrrc8a	24h
Q9JJ28	0pt5mM / Ctrl	0.29652139	0.016295543	0.016295543	Flii	24h
Q3U5F4	0pt5mM / Ctrl	0.220869561	0.078087449	0.078087449	Yrdc	24h
Q9CZX9	0pt5mM / Ctrl	0.376712219	0.001438745	0.001438745	Emc4	24h
Q8BXV2	0pt5mM / Ctrl	0.354368349	0.006536551	0.006536551	Bri3bp	24h
P11440	0pt5mM / Ctrl	0.045241883	0.147430345	0.147430345	Cdk1	24h
O08582	0pt5mM / Ctrl	0.143950066	0.031434406	0.031434406	Gtpbp1	24h
Q91Z53	0pt5mM / Ctrl	0.267862879	-0.097935125	0.097935125	Grhpr	24h
Q61749	0pt5mM / Ctrl	0.29786255	-0.017706407	0.017706407	Eif2b4	24h
Q8R3P6	0pt5mM / Ctrl	0.127267628	-0.055495299	0.055495299	Vwa9	24h
Q9R0Q7	0pt5mM / Ctrl	0.002237609	0.521681249	0.521681249	Ptges3	24h
Q91YK2	0pt5mM / Ctrl	0.182181557	0.077527151	0.077527151	Rrp1b	24h
Q9Z1K5	0pt5mM / Ctrl	0.231303603	-0.125599325	0.125599325	Arih1	24h
Q6IRU5	0pt5mM / Ctrl	0.038260962	0.094207913	0.094207913	Cltb	24h
Q5FWK3	0pt5mM / Ctrl	0.219035743	0.029957617	0.029957617	Arhgap1	24h
Q8C878	0pt5mM / Ctrl	0.311686575	-0.015213237	0.015213237	Uba3	24h
P63001	0pt5mM / Ctrl	0.191423376	-0.088780612	0.088780612	Rac1	24h
Q9JK48	0pt5mM / Ctrl	0.231387602	0.025331732	0.025331732	Sh3glb1	24h
Q00547	0pt5mM / Ctrl	0.371849761	0.003628826	0.003628826	Hmmr	24h
Q922F4	0pt5mM / Ctrl	0.159456508	-0.074578859	0.074578859	Tubb6	24h
P52479	0pt5mM / Ctrl	0.212111281	0.027855236	0.027855236	Usp10	24h
Q9CR21	0pt5mM / Ctrl	0.374347362	-0.008552774	0.008552774	Ndufab1	24h
P62334	0pt5mM / Ctrl	0.176056004	-0.057937171	0.057937171	Psmc6	24h
Q924T2	0pt5mM / Ctrl	0.080012995	0.08017683	0.08017683	Mrps2	24h
P46638	0pt5mM / Ctrl	0.1877988	-0.039006833	0.039006833	Rab11b	24h
P29391	0pt5mM / Ctrl	0.125446486	0.209438741	0.209438741	Ftl1	24h
Q80ZS3	0pt5mM / Ctrl	0.337192443	0.035968475	0.035968475	Mrps26	24h
Q8CJG0	0pt5mM / Ctrl	0.145788733	-0.033237398	0.033237398	Ago2	24h
Q9D1H6	0pt5mM / Ctrl	0.26984433	-0.025228364	0.025228364	Ndufaf4	24h
Q9D1H8	0pt5mM / Ctrl	0.080478181	-2.216134548	2.216134548	Mrpl53	24h
Q91WN1	0pt5mM / Ctrl	0.323630393	0.009225749	0.009225749	Dnajc9	24h
P62627	0pt5mM / Ctrl	0.226795879	0.058994848	0.058994848	Dynlrb1	24h
Q8CHP5	0pt5mM / Ctrl	0.054517726	0.17051585	0.17051585	Wibg	24h
P47757	0pt5mM / Ctrl	0.064883078	-0.10181728	0.10181728	Capzb	24h
Q60996	0pt5mM / Ctrl	0.185487726	0.038659785	0.038659785	Ppp2r5c	24h
Q6TYB5	0pt5mM / Ctrl	0.288673467	-0.021588208	0.021588208	Fez2	24h
P09103	0pt5mM / Ctrl	0.212322797	-0.048265897	0.048265897	P4hb	24h
Q9CXW4	0pt5mM / Ctrl	9.85e-05	0.354469508	0.354469508	Rpl11	24h
Q0VBD2	0pt5mM / Ctrl	0.243707718	0.119777322	0.119777322	Mcm10	24h
Q8C156	0pt5mM / Ctrl	0.008374059	-0.124057204	0.124057204	Ncaph	24h
P17897	0pt5mM / Ctrl	0.334459475	0.1906012	0.1906012	Lyz1	24h
Q80TM9	0pt5mM / Ctrl	0.008434362	-0.49087894	0.49087894	Nisch	24h
O88544	0pt5mM / Ctrl	0.035633616	0.048880018	0.048880018	Cops4	24h
P59017	0pt5mM / Ctrl	0.120986626	0.371978879	0.371978879	Bcl2l13	24h
Q91W18	0pt5mM / Ctrl	0.10374232	-0.131478578	0.131478578	Tdrd3	24h
P61027	0pt5mM / Ctrl	0.214889401	0.13383013	0.13383013	Rab10	24h
Q9QZE5	0pt5mM / Ctrl	0.132229068	0.070742719	0.070742719	Copg1	24h
Q91W90	0pt5mM / Ctrl	0.05136038	0.088139072	0.088139072	Txndc5	24h
P62192	0pt5mM / Ctrl	0.027307476	0.236287504	0.236287504	Psmc1	24h
Q3TFQ1	0pt5mM / Ctrl	0.271478784	0.050009768	0.050009768	Spryd7	24h
P19324	0pt5mM / Ctrl	0.001915453	-0.147661626	0.147661626	Serpinh1	24h
Q6PHZ5	0pt5mM / Ctrl	0.368046542	0.012810002	0.012810002	Rbm15b	24h
Q9CR26	0pt5mM / Ctrl	0.104528027	0.137401685	0.137401685	Vta1	24h
P50431	0pt5mM / Ctrl	0.231387602	0.035203885	0.035203885	Shmt1	24h
P62340	0pt5mM / Ctrl	0.366727262	0.011374751	0.011374751	Tbpl1	24h
Q9QYE6	0pt5mM / Ctrl	0.35296765	-0.017971419	0.017971419	Golga5	24h
Q8VCL2	0pt5mM / Ctrl	0.34385734	0.007655754	0.007655754	Sco2	24h
P63260	0pt5mM / Ctrl	0.376387114	-0.009520059	0.009520059	Actg1	24h
P26043	0pt5mM / Ctrl	0.108016894	0.074477285	0.074477285	Rdx	24h
Q9EQP2	0pt5mM / Ctrl	0.043478915	-0.119978741	0.119978741	Ehd4	24h
Q9DB77	0pt5mM / Ctrl	0.175266816	0.061365854	0.061365854	Uqcrc2	24h
Q9Z2D0	0pt5mM / Ctrl	0.349037242	-0.00874764	0.00874764	Mtmr9	24h
O35098	0pt5mM / Ctrl	0.359760613	0.009136745	0.009136745	Dpysl4	24h
Q9DC33	0pt5mM / Ctrl	0.362704494	0.007362676	0.007362676	Hmg20a	24h
P62281	0pt5mM / Ctrl	0.191741832	0.103832349	0.103832349	Rps11	24h
P10711	0pt5mM / Ctrl	0.225185409	-0.040256139	0.040256139	Tcea1	24h
Q921E6	0pt5mM / Ctrl	0.23003153	0.039401855	0.039401855	Eed	24h
Q3THG9	0pt5mM / Ctrl	0.35719624	0.006947763	0.006947763	Aarsd1	24h
Q9ERE7	0pt5mM / Ctrl	0.083466119	0.084542558	0.084542558	Mesdc2	24h
Q8BTT6	0pt5mM / Ctrl	0.043565443	0.104348011	0.104348011	Diexf	24h
P56960	0pt5mM / Ctrl	0.217483017	-0.031997506	0.031997506	Exosc10	24h
Q64442	0pt5mM / Ctrl	0.24235624	0.033677254	0.033677254	Sord	24h
Q9DCJ1	0pt5mM / Ctrl	0.362915286	-0.01033804	0.01033804	Mlst8	24h
P61294	0pt5mM / Ctrl	0.315691493	0.018209066	0.018209066	Rab6b	24h
Q8CES0	0pt5mM / Ctrl	0.195723552	-0.042577405	0.042577405	Naa30	24h
P23116	0pt5mM / Ctrl	0.004777456	0.074858002	0.074858002	Eif3a	24h
Q8CIE6	0pt5mM / Ctrl	0.124166906	0.076150663	0.076150663	Copa	24h
Q91YJ2	0pt5mM / Ctrl	0.278647686	-0.01580818	0.01580818	Snx4	24h
P62071	0pt5mM / Ctrl	0.34659005	-0.011353835	0.011353835	Rras2	24h
Q91VW3	0pt5mM / Ctrl	0.197780319	0.052880168	0.052880168	Sh3bgrl3	24h
O55047	0pt5mM / Ctrl	0.358326419	0.021095114	0.021095114	Tlk2	24h
P10107	0pt5mM / Ctrl	0.373050535	0.003306133	0.003306133	Anxa1	24h
Q99JB2	0pt5mM / Ctrl	0.101169427	-0.068559736	0.068559736	Stoml2	24h
Q9QXE7	0pt5mM / Ctrl	0.238588223	-0.028275318	0.028275318	Tbl1x	24h
Q8VHZ7	0pt5mM / Ctrl	0.319303966	0.030319108	0.030319108	Imp4	24h
P14152	0pt5mM / Ctrl	0.272118665	0.047447588	0.047447588	Mdh1	24h
Q9D7M1	0pt5mM / Ctrl	0.331314509	-0.011451036	0.011451036	Gid8	24h
Q80UJ7	0pt5mM / Ctrl	0.361263405	-0.006708808	0.006708808	Rab3gap1	24h
P20029	0pt5mM / Ctrl	0.106776341	0.05085488	0.05085488	Hspa5	24h
Q2TBE6	0pt5mM / Ctrl	0.189868877	0.078350276	0.078350276	Pi4k2a	24h
P62196	0pt5mM / Ctrl	0.298823815	0.019884609	0.019884609	Psmc5	24h
Q8BP71	0pt5mM / Ctrl	0.128720653	0.118276499	0.118276499	Rbfox2	24h
P97314	0pt5mM / Ctrl	0.082053518	-0.11639291	0.11639291	Csrp2	24h
Q8BZX4	0pt5mM / Ctrl	0.192707394	-0.0471473	0.0471473	Srek1	24h
Q9JM13	0pt5mM / Ctrl	0.364407854	0.009438053	0.009438053	Rabgef1	24h
P26450	0pt5mM / Ctrl	0.325715048	0.045958485	0.045958485	Pik3r1	24h
Q8VDD5	0pt5mM / Ctrl	0.234039592	0.024360156	0.024360156	Myh9	24h
O35972	0pt5mM / Ctrl	0.324635125	0.010199103	0.010199103	Mrpl23	24h
Q8CCP0	0pt5mM / Ctrl	0.168502812	-0.064131178	0.064131178	Nemf	24h
O35295	0pt5mM / Ctrl	0.279783265	-0.033054162	0.033054162	Purb	24h
P46467	0pt5mM / Ctrl	0.060324884	0.081047155	0.081047155	Vps4b	24h
Q924W5	0pt5mM / Ctrl	0.280928878	0.056154139	0.056154139	Smc6	24h
Q9CQX2	0pt5mM / Ctrl	0.355941565	-0.007661276	0.007661276	Cyb5b	24h
O08547	0pt5mM / Ctrl	0.170770883	0.069120422	0.069120422	Sec22b	24h
Q6ZQH8	0pt5mM / Ctrl	0.3129477	0.0133576	0.0133576	Nup188	24h
O35367	0pt5mM / Ctrl	0.367109403	-0.003975602	0.003975602	Kera	24h
Q9DBZ5	0pt5mM / Ctrl	0.160451097	0.083808877	0.083808877	Eif3k	24h
Q33DR3	0pt5mM / Ctrl	0.277796254	-0.100440592	0.100440592	Pdss2	24h
P97496	0pt5mM / Ctrl	0.28561932	0.021917608	0.021917608	Smarcc1	24h
O08528	0pt5mM / Ctrl	0.348820223	0.00559933	0.00559933	Hk2	24h
Q9D666	0pt5mM / Ctrl	0.015537035	-0.21641387	0.21641387	Sun1	24h
Q9CQJ2	0pt5mM / Ctrl	0.039849567	0.107907191	0.107907191	Pih1d1	24h
O88456	0pt5mM / Ctrl	0.02846126	-0.367781579	0.367781579	Capns1	24h
O88668	0pt5mM / Ctrl	0.355743706	-0.040621962	0.040621962	Creg1	24h
Q3UPF5	0pt5mM / Ctrl	0.007008644	-0.125519425	0.125519425	Zc3hav1	24h
Q80WQ2	0pt5mM / Ctrl	0.031458175	-0.17312032	0.17312032	Vac14	24h
Q8BJ37	0pt5mM / Ctrl	0.311714934	0.025218977	0.025218977	Tdp1	24h
O54916	0pt5mM / Ctrl	0.353968552	0.03680446	0.03680446	Reps1	24h
Q6PE01	0pt5mM / Ctrl	0.272710137	-0.015484493	0.015484493	Snrnp40	24h
Q9DCZ4	0pt5mM / Ctrl	0.291538491	0.05846066	0.05846066	Apoo	24h
P97377	0pt5mM / Ctrl	0.008331825	0.101002	0.101002	Cdk2	24h
P62911	0pt5mM / Ctrl	0.376535137	-0.001989583	0.001989583	Rpl32	24h
O88520	0pt5mM / Ctrl	0.146530357	0.047460433	0.047460433	Shoc2	24h
Q8BGF3	0pt5mM / Ctrl	0.275184479	0.093291238	0.093291238	Wdr92	24h
P52432	0pt5mM / Ctrl	0.097953146	0.051157203	0.051157203	Polr1c	24h
Q6NVF9	0pt5mM / Ctrl	0.036017176	0.112893499	0.112893499	Cpsf6	24h
P62830	0pt5mM / Ctrl	0.1300567	0.181251824	0.181251824	Rpl23	24h
P22366	0pt5mM / Ctrl	0.321864391	0.01903083	0.01903083	Myd88	24h
Q3TMW1	0pt5mM / Ctrl	0.210862995	0.177931845	0.177931845	Ccdc102a	24h
O54998	0pt5mM / Ctrl	0.35627718	0.01521999	0.01521999	Fkbp7	24h
O35129	0pt5mM / Ctrl	0.093309604	0.052681189	0.052681189	Phb2	24h
Q3V3R1	0pt5mM / Ctrl	0.010313682	-0.141185984	0.141185984	Mthfd1l	24h
Q9QZR0	0pt5mM / Ctrl	0.381017421	0.008840119	0.008840119	Rnf25	24h
Q8VDC0	0pt5mM / Ctrl	0.375348929	-0.014604694	0.014604694	Lars2	24h
Q811D0	0pt5mM / Ctrl	0.199461316	-0.046532467	0.046532467	Dlg1	24h
P21619	0pt5mM / Ctrl	0.211378719	0.03269517	0.03269517	Lmnb2	24h
Q8VCH5	0pt5mM / Ctrl	0.25536187	0.038047403	0.038047403	Rabepk	24h
P47791	0pt5mM / Ctrl	0.307361225	0.017038601	0.017038601	Gsr	24h
Q9CRA5	0pt5mM / Ctrl	0.011694201	0.245003924	0.245003924	Golph3	24h
Q91V04	0pt5mM / Ctrl	0.040330354	-0.15796718	0.15796718	Tram1	24h
Q9CR60	0pt5mM / Ctrl	0.278213635	-0.034055572	0.034055572	Golt1b	24h
P62717	0pt5mM / Ctrl	0.00045399	0.534949243	0.534949243	Rpl18a	24h
Q8C7V3	0pt5mM / Ctrl	0.119626463	0.096677773	0.096677773	Utp15	24h
Q924Z4	0pt5mM / Ctrl	0.257414305	0.055932049	0.055932049	Cers2	24h
P97477	0pt5mM / Ctrl	0.073562993	0.298158586	0.298158586	Aurka	24h
Q8C0M9	0pt5mM / Ctrl	0.358672538	-0.017328048	0.017328048	Asrgl1	24h
Q9JIY5	0pt5mM / Ctrl	0.156463819	0.053369887	0.053369887	Htra2	24h
Q61301	0pt5mM / Ctrl	0.381017421	-0.001426934	0.001426934	Ctnna2	24h
P59999	0pt5mM / Ctrl	0.160602354	0.079256557	0.079256557	Arpc4	24h
Q7TNP2	0pt5mM / Ctrl	0.209481019	0.182279795	0.182279795	Ppp2r1b	24h
O70325	0pt5mM / Ctrl	0.037906802	-0.126330882	0.126330882	Gpx4	24h
Q8K2F0	0pt5mM / Ctrl	0.214073513	-0.409324795	0.409324795	Brd3	24h
P62267	0pt5mM / Ctrl	0.224885679	-0.268936694	0.268936694	Rps23	24h
P20444	0pt5mM / Ctrl	0.358326419	-0.007092944	0.007092944	Prkca	24h
Q9R0Q3	0pt5mM / Ctrl	0.259584677	-0.146094561	0.146094561	Tmed2	24h
Q9D898	0pt5mM / Ctrl	0.183068423	-0.065987408	0.065987408	Arpc5l	24h
Q923G2	0pt5mM / Ctrl	0.011704445	0.107765332	0.107765332	Polr2h	24h
Q8BYY4	0pt5mM / Ctrl	0.1877988	-0.098300889	0.098300889	Ttc39b	24h
Q921X9	0pt5mM / Ctrl	0.055020083	0.10895925	0.10895925	Pdia5	24h
P97792	0pt5mM / Ctrl	0.141743358	0.065236852	0.065236852	Cxadr	24h
Q64433	0pt5mM / Ctrl	0.099452806	0.164102018	0.164102018	Hspe1	24h
Q99J95	0pt5mM / Ctrl	0.167200458	0.048862915	0.048862915	Cdk9	24h
O54950	0pt5mM / Ctrl	0.061955601	0.151229426	0.151229426	Prkag1	24h
O08997	0pt5mM / Ctrl	0.279569923	0.090648793	0.090648793	Atox1	24h
P06797	0pt5mM / Ctrl	0.301975583	0.014994239	0.014994239	Ctsl	24h
Q8VED2	0pt5mM / Ctrl	0.365978092	-0.005801114	0.005801114	Bloc1s4	24h
Q8K224	0pt5mM / Ctrl	0.126423421	0.032066166	0.032066166	Nat10	24h
Q924K8	0pt5mM / Ctrl	0.264711548	0.023908567	0.023908567	Mta3	24h
Q9WUU8	0pt5mM / Ctrl	0.246967066	-0.18373017	0.18373017	Tnip1	24h
Q9CWU4	0pt5mM / Ctrl	0.276493577	-0.04726395	0.04726395	NaN	24h
Q9WVA4	0pt5mM / Ctrl	0.104013926	0.072508633	0.072508633	Tagln2	24h
Q8CI94	0pt5mM / Ctrl	0.059289601	0.09164872	0.09164872	Pygb	24h
P54923	0pt5mM / Ctrl	0.257414305	-0.021836549	0.021836549	Adprh	24h
P83940	0pt5mM / Ctrl	0.230841202	0.267416984	0.267416984	Tceb1	24h
A2AGT5	0pt5mM / Ctrl	4.02e-06	-0.180357918	0.180357918	Ckap5	24h
Q9D6Y9	0pt5mM / Ctrl	0.076685524	0.08105059	0.08105059	Gbe1	24h
Q9QXZ0	0pt5mM / Ctrl	4.24e-07	-0.211709008	0.211709008	Macf1	24h
Q9CR61	0pt5mM / Ctrl	0.329735917	-0.045597423	0.045597423	Ndufb7	24h
Q80Y98	0pt5mM / Ctrl	0.301502296	-0.030922363	0.030922363	Ddhd2	24h
P42932	0pt5mM / Ctrl	0.075546155	-0.098460175	0.098460175	Cct8	24h
P68040	0pt5mM / Ctrl	0.366685627	0.010585535	0.010585535	Gnb2l1	24h
P48377	0pt5mM / Ctrl	0.377349435	-0.001187121	0.001187121	Rfx1	24h
Q8CD10	0pt5mM / Ctrl	0.268162937	0.043590028	0.043590028	Micu2	24h
Q9QXA5	0pt5mM / Ctrl	0.150253123	0.088859983	0.088859983	Lsm4	24h
Q7TSG2	0pt5mM / Ctrl	0.185932982	0.058068678	0.058068678	Ctdp1	24h
Q8BM72	0pt5mM / Ctrl	0.22019474	-0.03518153	0.03518153	Hspa13	24h
P05480	0pt5mM / Ctrl	0.376812959	-0.004931047	0.004931047	Src	24h
O88413	0pt5mM / Ctrl	0.323713231	0.018072924	0.018072924	Tulp3	24h
Q9WV32	0pt5mM / Ctrl	0.23750771	0.11612083	0.11612083	Arpc1b	24h
P57759	0pt5mM / Ctrl	0.012664969	0.376504987	0.376504987	Erp29	24h
O54734	0pt5mM / Ctrl	0.004465735	-0.082133546	0.082133546	Ddost	24h
Q01147	0pt5mM / Ctrl	0.366727073	0.006192708	0.006192708	Creb1	24h
Q9Z1F9	0pt5mM / Ctrl	0.110826848	0.125401512	0.125401512	Uba2	24h
Q8BZA9	0pt5mM / Ctrl	0.364902015	0.01316403	0.01316403	Tigar	24h
P62315	0pt5mM / Ctrl	0.358825264	0.006068973	0.006068973	Snrpd1	24h
Q9JMG7	0pt5mM / Ctrl	0.279783265	-0.02070141	0.02070141	Hdgfrp3	24h
Q9DB25	0pt5mM / Ctrl	0.299714246	-0.021355478	0.021355478	Alg5	24h
Q91X78	0pt5mM / Ctrl	0.031292435	-0.10161721	0.10161721	Erlin1	24h
D3YXK2	0pt5mM / Ctrl	0.269388593	0.022560034	0.022560034	Safb	24h
O35381	0pt5mM / Ctrl	0.188509924	-0.083953455	0.083953455	Anp32a	24h
O70133	0pt5mM / Ctrl	0.359832877	-0.004302326	0.004302326	Dhx9	24h
Q9JJK2	0pt5mM / Ctrl	0.205969717	-0.116703033	0.116703033	Lancl2	24h
P61358	0pt5mM / Ctrl	0.043663201	0.339499563	0.339499563	Rpl27	24h
Q9ER81	0pt5mM / Ctrl	0.307427893	-0.010463621	0.010463621	Tor1aip2	24h
Q64727	0pt5mM / Ctrl	0.366040794	0.003603	0.003603	Vcl	24h
Q8CG76	0pt5mM / Ctrl	0.222048032	-0.030549653	0.030549653	Akr7a2	24h
Q9WUD1	0pt5mM / Ctrl	0.367830856	-0.003667974	0.003667974	Stub1	24h
Q8R2U0	0pt5mM / Ctrl	0.083779533	0.128386423	0.128386423	Seh1l	24h
Q8VEH3	0pt5mM / Ctrl	0.305128668	0.03619251	0.03619251	Arl8a	24h
Q8R311	0pt5mM / Ctrl	0.365850594	0.008938573	0.008938573	Ctage5	24h
Q9CQ39	0pt5mM / Ctrl	0.338386559	0.029555965	0.029555965	Med21	24h
P43276	0pt5mM / Ctrl	0.031227892	0.137359396	0.137359396	Hist1h1b	24h
Q9D1J3	0pt5mM / Ctrl	0.128940326	-0.088255972	0.088255972	Sarnp	24h
Q59J78	0pt5mM / Ctrl	0.1876596	-0.04608427	0.04608427	Ndufaf2	24h
Q9DBG9	0pt5mM / Ctrl	0.354061466	-0.035959922	0.035959922	Tax1bp3	24h
Q80U93	0pt5mM / Ctrl	0.086882458	0.045072582	0.045072582	Nup214	24h
Q99LN9	0pt5mM / Ctrl	0.062461001	-0.072452754	0.072452754	Dohh	24h
Q9JLI8	0pt5mM / Ctrl	0.061212784	0.050727382	0.050727382	Sart3	24h
O89090	0pt5mM / Ctrl	0.284874837	0.04931777	0.04931777	Sp1	24h
Q8VE88	0pt5mM / Ctrl	0.084932692	0.126941741	0.126941741	Fam114a2	24h
P81269	0pt5mM / Ctrl	0.193730914	0.080830604	0.080830604	Atf1	24h
Q8BT60	0pt5mM / Ctrl	0.047816936	0.480378985	0.480378985	Cpne3	24h
Q9JIF0	0pt5mM / Ctrl	0.190392793	0.071068421	0.071068421	Prmt1	24h
Q99P88	0pt5mM / Ctrl	0.238061699	0.042291794	0.042291794	Nup155	24h
Q6P5B0	0pt5mM / Ctrl	0.236056935	0.083737768	0.083737768	Rrp12	24h
Q6P1F6	0pt5mM / Ctrl	0.320658139	0.014365784	0.014365784	Ppp2r2a	24h
Q6DID3	0pt5mM / Ctrl	0.146773898	0.142382354	0.142382354	Scaf8	24h
Q61879	0pt5mM / Ctrl	0.039779913	0.051100709	0.051100709	Myh10	24h
P62141	0pt5mM / Ctrl	0.221087578	-0.097074002	0.097074002	Ppp1cb	24h
Q9JII6	0pt5mM / Ctrl	0.155793807	-0.050239392	0.050239392	Akr1a1	24h
Q6ZQ88	0pt5mM / Ctrl	0.2967763	-0.03757973	0.03757973	Kdm1a	24h
Q8BU88	0pt5mM / Ctrl	0.112589409	-0.073377751	0.073377751	Mrpl22	24h
O88291	0pt5mM / Ctrl	0.111043989	0.083205014	0.083205014	Znf326	24h
Q9Z2X1	0pt5mM / Ctrl	0.012133293	0.546156168	0.546156168	Hnrnpf	24h
Q921M3	0pt5mM / Ctrl	0.116351438	-0.029815972	0.029815972	Sf3b3	24h
Q9R0P5	0pt5mM / Ctrl	0.326735709	0.021185338	0.021185338	Dstn	24h
P62264	0pt5mM / Ctrl	0.189024207	-0.134996906	0.134996906	Rps14	24h
Q8K0G5	0pt5mM / Ctrl	0.262834768	-0.037654404	0.037654404	Tssc1	24h
Q9Z0P5	0pt5mM / Ctrl	0.334003684	0.021467121	0.021467121	Twf2	24h
Q8K202	0pt5mM / Ctrl	0.379934121	-0.003772997	0.003772997	Polr1e	24h
P58064	0pt5mM / Ctrl	0.054916845	0.281083703	0.281083703	Mrps6	24h
Q9WVK0	0pt5mM / Ctrl	0.376663627	0.008406597	0.008406597	Agtrap	24h
Q9CY16	0pt5mM / Ctrl	0.063801088	0.25411272	0.25411272	Mrps28	24h
P97450	0pt5mM / Ctrl	0.204633621	-0.043939937	0.043939937	Atp5j	24h
Q8VCI5	0pt5mM / Ctrl	0.294730893	-0.079427183	0.079427183	Pex19	24h
Q8BFY9	0pt5mM / Ctrl	0.325908295	0.028374409	0.028374409	Tnpo1	24h
Q80UM7	0pt5mM / Ctrl	0.29655682	0.016952617	0.016952617	Mogs	24h
Q62418	0pt5mM / Ctrl	0.106456126	-0.050963514	0.050963514	Dbnl	24h
Q9D0L7	0pt5mM / Ctrl	0.276137935	0.018996177	0.018996177	Armc10	24h
Q9CR70	0pt5mM / Ctrl	0.364050667	-0.016517226	0.016517226	Lage3	24h
Q505D1	0pt5mM / Ctrl	0.379934121	-0.002003467	0.002003467	Ankrd28	24h
Q9Z120	0pt5mM / Ctrl	0.04049744	0.140524551	0.140524551	Mettl1	24h
Q80X95	0pt5mM / Ctrl	0.143940069	-0.093440868	0.093440868	Rraga	24h
O88532	0pt5mM / Ctrl	0.007563671	0.102424547	0.102424547	Zfr	24h
P51859	0pt5mM / Ctrl	0.101011132	0.1271469	0.1271469	Hdgf	24h
Q9D855	0pt5mM / Ctrl	0.060197912	0.176187217	0.176187217	Uqcrb	24h
Q99L13	0pt5mM / Ctrl	0.104259148	0.046471182	0.046471182	Hibadh	24h
Q9DCR2	0pt5mM / Ctrl	0.254141393	-0.040853955	0.040853955	Ap3s1	24h
P50247	0pt5mM / Ctrl	0.012746832	0.109497234	0.109497234	Ahcy	24h
Q9ERN0	0pt5mM / Ctrl	0.227177072	0.040998459	0.040998459	Scamp2	24h
Q8BH69	0pt5mM / Ctrl	0.000190184	0.192537665	0.192537665	Sephs1	24h
Q8C4Y3	0pt5mM / Ctrl	0.016164078	-0.159657314	0.159657314	Nelfb	24h
Q69ZF7	0pt5mM / Ctrl	0.374776376	0.004530949	0.004530949	Cnnm4	24h
Q9QY36	0pt5mM / Ctrl	0.211822873	-0.074022807	0.074022807	Naa10	24h
Q8BHG1	0pt5mM / Ctrl	0.359807426	-0.010712559	0.010712559	Nrd1	24h
P42567	0pt5mM / Ctrl	0.063352126	-0.205043033	0.205043033	Eps15	24h
P25425	0pt5mM / Ctrl	0.353519511	-0.019891182	0.019891182	Pou2f1	24h
Q920B9	0pt5mM / Ctrl	0.234062666	-0.066134229	0.066134229	Supt16h	24h
P11157	0pt5mM / Ctrl	0.275167384	0.051910654	0.051910654	Rrm2	24h
Q9QYB1	0pt5mM / Ctrl	0.216609015	-0.060413245	0.060413245	Clic4	24h
Q8C7E9	0pt5mM / Ctrl	0.251722013	0.06440302	0.06440302	Cstf2t	24h
Q9Z1G4	0pt5mM / Ctrl	0.00468389	-0.124730825	0.124730825	Atp6v0a1	24h
Q8BZ05	0pt5mM / Ctrl	0.312390612	-0.03243012	0.03243012	Arap2	24h
Q9CQS8	0pt5mM / Ctrl	0.111075903	-1.115045428	1.115045428	Sec61b	24h
Q9CT10	0pt5mM / Ctrl	0.353734017	0.014627934	0.014627934	Ranbp3	24h
P37804	0pt5mM / Ctrl	0.349986955	0.007509226	0.007509226	Tagln	24h
Q9D1B9	0pt5mM / Ctrl	0.135992635	0.26522845	0.26522845	Mrpl28	24h
Q8K012	0pt5mM / Ctrl	0.376189518	0.008889005	0.008889005	Fnbp1l	24h
Q9JHQ5	0pt5mM / Ctrl	0.243193196	0.135964528	0.135964528	Lztfl1	24h
Q9CQI7	0pt5mM / Ctrl	0.208619682	0.039336849	0.039336849	Snrpb2	24h
Q9D024	0pt5mM / Ctrl	0.24505057	0.030896885	0.030896885	Ccdc47	24h
Q8BJ05	0pt5mM / Ctrl	0.255987807	-0.044017758	0.044017758	Zc3h14	24h
Q9D7Z3	0pt5mM / Ctrl	0.326763471	0.021809896	0.021809896	Nol7	24h
Q80WJ7	0pt5mM / Ctrl	0.121073692	0.065710232	0.065710232	Mtdh	24h
Q9JJ66	0pt5mM / Ctrl	0.296366536	0.076337293	0.076337293	Cdc20	24h
O88545	0pt5mM / Ctrl	0.129282457	-0.047105554	0.047105554	Cops6	24h
Q60866	0pt5mM / Ctrl	0.294807334	0.029153574	0.029153574	Pter	24h
Q8CJF7	0pt5mM / Ctrl	0.112321475	-0.068487316	0.068487316	Ahctf1	24h
Q99NB9	0pt5mM / Ctrl	0.092007918	0.027111858	0.027111858	Sf3b1	24h
P56390	0pt5mM / Ctrl	0.363746892	0.017218789	0.017218789	Cks2	24h
Q9CPR8	0pt5mM / Ctrl	0.370911158	0.004061628	0.004061628	Ndnl2	24h
Q9CR95	0pt5mM / Ctrl	0.355725662	0.013413563	0.013413563	Necap1	24h
Q9EPS3	0pt5mM / Ctrl	0.20660782	0.021397838	0.021397838	Glce	24h
Q91YI0	0pt5mM / Ctrl	0.173127095	0.035593435	0.035593435	Asl	24h
Q6PB44	0pt5mM / Ctrl	0.000680405	0.102794975	0.102794975	Ptpn23	24h
P58501	0pt5mM / Ctrl	0.090761757	0.123678893	0.123678893	Paxbp1	24h
Q9Z1Q5	0pt5mM / Ctrl	0.372334087	0.004936356	0.004936356	Clic1	24h
Q6P5F9	0pt5mM / Ctrl	0.022861539	0.204201952	0.204201952	Xpo1	24h
Q9D620	0pt5mM / Ctrl	0.226247654	0.109798349	0.109798349	Rab11fip1	24h
P24610	0pt5mM / Ctrl	0.372209572	0.002383695	0.002383695	Pax3	24h
Q9CZX7	0pt5mM / Ctrl	0.261248607	0.038552586	0.038552586	Tmem55a	24h
Q3TW96	0pt5mM / Ctrl	0.215761423	0.092291787	0.092291787	Uap1l1	24h
Q91YP3	0pt5mM / Ctrl	0.172916186	-0.084815092	0.084815092	Dera	24h
P63011	0pt5mM / Ctrl	0.365532202	0.008563981	0.008563981	Rab3a	24h
Q9WVJ2	0pt5mM / Ctrl	0.000115682	0.135953352	0.135953352	Psmd13	24h
P58281	0pt5mM / Ctrl	0.352923289	0.015805695	0.015805695	Opa1	24h
P35293	0pt5mM / Ctrl	0.319359995	-0.021057962	0.021057962	Rab18	24h
Q6KAR6	0pt5mM / Ctrl	0.052342325	0.323673546	0.323673546	Exoc3	24h
P63094;Q6R0H7	0pt5mM / Ctrl	0.057755358	-0.097357109	0.097357109	Gnas	24h
Q5SXY1	0pt5mM / Ctrl	0.187034647	0.46398437	0.46398437	Specc1	24h
Q8BG32	0pt5mM / Ctrl	0.074510081	0.179618344	0.179618344	Psmd11	24h
Q8CEC0	0pt5mM / Ctrl	0.359832877	-0.004647889	0.004647889	Nup88	24h
Q791N7	0pt5mM / Ctrl	0.316865203	0.017557345	0.017557345	Znrd1	24h
Q9CQ80	0pt5mM / Ctrl	0.086963894	0.088436604	0.088436604	Vps25	24h
Q7TPM1	0pt5mM / Ctrl	0.318330545	0.024019094	0.024019094	Prrc2b	24h
Q60759	0pt5mM / Ctrl	0.033083699	-0.18974255	0.18974255	Gcdh	24h
Q9D883	0pt5mM / Ctrl	0.305999775	0.035417188	0.035417188	U2af1	24h
Q9Z0W3	0pt5mM / Ctrl	0.101969068	-0.084894553	0.084894553	Nup160	24h
Q91XD6	0pt5mM / Ctrl	0.168587363	0.090874337	0.090874337	Vps36	24h
Q9CZ13	0pt5mM / Ctrl	0.041871874	0.071792416	0.071792416	Uqcrc1	24h
P51150	0pt5mM / Ctrl	0.198745968	0.049473692	0.049473692	Rab7a	24h
P18242	0pt5mM / Ctrl	0.058169071	0.071812168	0.071812168	Ctsd	24h
Q61239	0pt5mM / Ctrl	0.379190372	0.000995335	0.000995335	Fnta	24h
Q7TQH0	0pt5mM / Ctrl	4.82e-06	0.175106093	0.175106093	Atxn2l	24h
Q9WUN2	0pt5mM / Ctrl	0.215636208	-0.070361897	0.070361897	Tbk1	24h
Q9D1A2	0pt5mM / Ctrl	0.001100727	0.091733918	0.091733918	Cndp2	24h
P54775	0pt5mM / Ctrl	0.159201581	0.034979548	0.034979548	Psmc4	24h
Q04736	0pt5mM / Ctrl	0.321034616	0.064910159	0.064910159	Yes1	24h
P97470	0pt5mM / Ctrl	0.321349021	0.010148816	0.010148816	Ppp4c	24h
Q99LI7	0pt5mM / Ctrl	0.000210152	0.159104109	0.159104109	Cstf3	24h
Q61990	0pt5mM / Ctrl	0.301200144	-0.022279404	0.022279404	Pcbp2	24h
Q9ESX5	0pt5mM / Ctrl	0.108279746	0.055623155	0.055623155	Dkc1	24h
Q8K157	0pt5mM / Ctrl	0.286019916	0.023759376	0.023759376	Galm	24h
Q62425	0pt5mM / Ctrl	0.184863086	0.053878121	0.053878121	Ndufa4	24h
P14869	0pt5mM / Ctrl	0.144249744	0.120049484	0.120049484	Rplp0	24h
Q8R050	0pt5mM / Ctrl	0.372131117	0.004476599	0.004476599	Gspt1	24h
Q9CX86	0pt5mM / Ctrl	0.219636853	-0.08907833	0.08907833	Hnrnpa0	24h
Q8CI71	0pt5mM / Ctrl	0.036252901	-0.09911719	0.09911719	Vps50	24h
P62313	0pt5mM / Ctrl	0.338593722	-0.029461192	0.029461192	Lsm6	24h
P0DN34	0pt5mM / Ctrl	0.354378535	-0.008513993	0.008513993	Ndufb1	24h
Q80SZ7	0pt5mM / Ctrl	0.171509386	-0.26403448	0.26403448	Gng5	24h
Q80XL6	0pt5mM / Ctrl	0.362671704	-0.03025523	0.03025523	Acad11	24h
Q9QUR6	0pt5mM / Ctrl	0.040661685	0.071161337	0.071161337	Prep	24h
Q8C0D5	0pt5mM / Ctrl	0.376116273	0.004229862	0.004229862	Eftud1	24h
Q8K2M0	0pt5mM / Ctrl	0.288158908	0.057448778	0.057448778	Mrpl38	24h
Q5U4D9	0pt5mM / Ctrl	0.381759543	-0.000598772	0.000598772	Thoc6	24h
Q9WTL7	0pt5mM / Ctrl	0.377652721	0.002140402	0.002140402	Lypla2	24h
Q8K010	0pt5mM / Ctrl	0.28520629	0.317350328	0.317350328	Oplah	24h
O35609	0pt5mM / Ctrl	0.368686268	0.003111356	0.003111356	Scamp3	24h
Q3UMC0	0pt5mM / Ctrl	0.29851743	-0.033055075	0.033055075	Spata5	24h
P70441	0pt5mM / Ctrl	0.352655239	-0.017810585	0.017810585	Slc9a3r1	24h
Q6ZPJ3	0pt5mM / Ctrl	0.249948866	-0.036429703	0.036429703	Ube2o	24h
P97765	0pt5mM / Ctrl	0.090519476	0.27572462	0.27572462	Wbp2	24h
Q3U182	0pt5mM / Ctrl	0.314659044	0.035856791	0.035856791	Crtc2	24h
Q99MP8	0pt5mM / Ctrl	0.305891495	-0.018703092	0.018703092	Brap	24h
Q9Z0H8	0pt5mM / Ctrl	0.263308638	-0.053189624	0.053189624	Clip2	24h
P23475	0pt5mM / Ctrl	0.102082404	-0.065181136	0.065181136	Xrcc6	24h
P50516	0pt5mM / Ctrl	0.103138412	0.080307543	0.080307543	Atp6v1a	24h
Q60809	0pt5mM / Ctrl	0.203859254	-0.030797519	0.030797519	Cnot7	24h
P55012	0pt5mM / Ctrl	0.361558364	-0.040743332	0.040743332	Slc12a2	24h
P62492	0pt5mM / Ctrl	0.245261642	-0.130808532	0.130808532	Rab11a	24h
P20108	0pt5mM / Ctrl	0.274660256	-0.061226476	0.061226476	Prdx3	24h
Q9D832	0pt5mM / Ctrl	0.001925559	0.133317187	0.133317187	Dnajb4	24h
Q9CZU3	0pt5mM / Ctrl	0.025825704	0.080014952	0.080014952	Skiv2l2	24h
Q91WC0	0pt5mM / Ctrl	0.250134946	-0.025293425	0.025293425	Setd3	24h
Q8CDM8	0pt5mM / Ctrl	0.141729443	-0.059873916	0.059873916	Fam160b1	24h
Q9CPV5	0pt5mM / Ctrl	0.207184803	-0.04466147	0.04466147	Pmf1	24h
P51125	0pt5mM / Ctrl	0.027509175	-0.121589944	0.121589944	Cast	24h
P97807	0pt5mM / Ctrl	0.374949395	-0.002503459	0.002503459	Fh	24h
P53564	0pt5mM / Ctrl	0.02824609	-0.245300263	0.245300263	Cux1	24h
Q9EPJ9	0pt5mM / Ctrl	0.376790882	0.002577249	0.002577249	Arfgap1	24h
Q8BXN9	0pt5mM / Ctrl	0.295485376	0.02824383	0.02824383	Tmem87a	24h
Q7TMY4	0pt5mM / Ctrl	0.255940718	-0.027972637	0.027972637	Thoc7	24h
Q3V1D3	0pt5mM / Ctrl	0.332109188	0.023189755	0.023189755	Ampd1	24h
Q6A0A2	0pt5mM / Ctrl	0.175405011	-0.059944838	0.059944838	Larp4b	24h
Q8K124	0pt5mM / Ctrl	0.347018428	0.007480837	0.007480837	Plekho2	24h
Q6P9Q6	0pt5mM / Ctrl	0.142252495	0.207213759	0.207213759	Fkbp15	24h
Q7TSJ2	0pt5mM / Ctrl	0.076429438	-0.375178635	0.375178635	Map6	24h
P56546	0pt5mM / Ctrl	0.078570411	-0.113591716	0.113591716	Ctbp2	24h
Q9CQ26	0pt5mM / Ctrl	0.369718886	-0.008720445	0.008720445	Stambp	24h
Q64475	0pt5mM / Ctrl	0.059599132	0.288375467	0.288375467	Hist1h2bb	24h
Q9WVG6	0pt5mM / Ctrl	0.054172696	0.101511121	0.101511121	Carm1	24h
P68037	0pt5mM / Ctrl	0.07797374	-0.42524001	0.42524001	Ube2l3	24h
Q80ZW2	0pt5mM / Ctrl	0.369158258	-0.004033248	0.004033248	Them6	24h
P51410	0pt5mM / Ctrl	0.213169982	0.060821101	0.060821101	Rpl9	24h
Q8CAQ8	0pt5mM / Ctrl	0.336507996	0.015352867	0.015352867	Immt	24h
Q8C5N3	0pt5mM / Ctrl	0.040102979	-0.173020259	0.173020259	Cwc22	24h
B2RRE7	0pt5mM / Ctrl	0.119483539	-0.157899588	0.157899588	Otud4	24h
Q9QZN4	0pt5mM / Ctrl	0.169441499	-0.923829317	0.923829317	Fbxo6	24h
Q99K43	0pt5mM / Ctrl	0.38022916	0.000911058	0.000911058	Prc1	24h
Q99ME9	0pt5mM / Ctrl	0.087181317	0.09203703	0.09203703	Gtpbp4	24h
Q4KML4	0pt5mM / Ctrl	0.051633501	-0.166642278	0.166642278	Abracl	24h
P21107	0pt5mM / Ctrl	0.134130908	0.204716206	0.204716206	Tpm3	24h
Q8CHT3	0pt5mM / Ctrl	0.256181439	-0.022469301	0.022469301	Ints5	24h
Q5EG47	0pt5mM / Ctrl	0.293410267	0.029815601	0.029815601	Prkaa1	24h
Q8BGD9	0pt5mM / Ctrl	0.066880964	0.157157674	0.157157674	Eif4b	24h
Q8BGS0	0pt5mM / Ctrl	0.282959692	-0.035786737	0.035786737	Mak16	24h
Q99KU0	0pt5mM / Ctrl	0.097905321	-0.096047685	0.096047685	Vmp1	24h
Q99KF1	0pt5mM / Ctrl	0.24660138	-0.14715685	0.14715685	Tmed9	24h
Q9D8X2	0pt5mM / Ctrl	0.286047877	-0.021199968	0.021199968	Ccdc124	24h
Q6ZPZ3	0pt5mM / Ctrl	0.112648692	-0.268665403	0.268665403	Zc3h4	24h
Q3UQ84	0pt5mM / Ctrl	0.376594172	0.003784093	0.003784093	Tars2	24h
Q6P5G6	0pt5mM / Ctrl	0.172304233	0.124709316	0.124709316	Ubxn7	24h
P62918	0pt5mM / Ctrl	0.024225697	0.164016709	0.164016709	Rpl8	24h
O35551	0pt5mM / Ctrl	0.177579822	0.05141677	0.05141677	Rabep1	24h
Q9WUD8	0pt5mM / Ctrl	0.169834659	-0.045729358	0.045729358	Faim	24h
P39688	0pt5mM / Ctrl	0.376745277	0.00350846	0.00350846	Fyn	24h
Q99KE1	0pt5mM / Ctrl	0.353621499	0.006525465	0.006525465	Me2	24h
Q62159	0pt5mM / Ctrl	0.254958218	0.064893536	0.064893536	Rhoc	24h
Q9D6Z1	0pt5mM / Ctrl	0.150927218	-0.03884409	0.03884409	Nop56	24h
P36536	0pt5mM / Ctrl	0.02019554	-0.116366498	0.116366498	Sar1a	24h
Q9DCS9	0pt5mM / Ctrl	0.144211241	-0.051709384	0.051709384	Ndufb10	24h
Q61033	0pt5mM / Ctrl	0.261895552	0.029086545	0.029086545	Tmpo	24h
P54726	0pt5mM / Ctrl	0.332027498	0.016722156	0.016722156	Rad23a	24h
P46938	0pt5mM / Ctrl	0.009901155	-0.184014782	0.184014782	Yap1	24h
Q6ZQK5	0pt5mM / Ctrl	0.310324333	0.026190873	0.026190873	Acap2	24h
Q8K4F6	0pt5mM / Ctrl	0.375285163	-0.004277485	0.004277485	Nsun5	24h
Q61081	0pt5mM / Ctrl	0.278275505	-0.054052416	0.054052416	Cdc37	24h
Q9DCB1	0pt5mM / Ctrl	0.380228655	-0.002996714	0.002996714	Hmgn3	24h
Q61624	0pt5mM / Ctrl	0.166830718	0.105543181	0.105543181	Znf148	24h
P24452	0pt5mM / Ctrl	0.240175856	-0.040659428	0.040659428	Capg	24h
Q8VDL4	0pt5mM / Ctrl	0.280513217	-0.033315238	0.033315238	Adpgk	24h
Q921V7	0pt5mM / Ctrl	0.094904034	0.192408219	0.192408219	Slc44a3	24h
Q9CQH8	0pt5mM / Ctrl	0.294991052	0.023186186	0.023186186	Rpp14	24h
Q62093	0pt5mM / Ctrl	0.059262817	0.260442376	0.260442376	Srsf2	24h
P10126	0pt5mM / Ctrl	1.55e-11	0.447875738	0.447875738	Eef1a1	24h
P61600	0pt5mM / Ctrl	0.234629369	-0.071863234	0.071863234	Naa20	24h
P06537	0pt5mM / Ctrl	0.186725936	-0.106395312	0.106395312	Nr3c1	24h
Q91WV0	0pt5mM / Ctrl	0.280501578	-0.025915455	0.025915455	Dr1	24h
Q9WV60	0pt5mM / Ctrl	0.33061636	-0.013720587	0.013720587	Gsk3b	24h
P31230	0pt5mM / Ctrl	0.097301985	0.127006501	0.127006501	Aimp1	24h
P56212	0pt5mM / Ctrl	0.051141155	0.120329373	0.120329373	Arpp19	24h
Q5XJY5	0pt5mM / Ctrl	0.192632807	-0.038968954	0.038968954	Arcn1	24h
Q3TDN2	0pt5mM / Ctrl	0.042123834	-0.159387618	0.159387618	Faf2	24h
Q8R2U4	0pt5mM / Ctrl	0.260436803	-0.032440051	0.032440051	Ntmt1	24h
O70252	0pt5mM / Ctrl	0.011083455	-0.133849353	0.133849353	Hmox2	24h
Q07076	0pt5mM / Ctrl	0.279423641	-0.027637454	0.027637454	Anxa7	24h
Q6P9Z1	0pt5mM / Ctrl	0.255706734	-0.048387349	0.048387349	Smarcd3	24h
P97348	0pt5mM / Ctrl	0.35296765	-0.015361978	0.015361978	Rhod	24h
Q8VHI3	0pt5mM / Ctrl	0.382750903	-0.000543165	0.000543165	Pofut2	24h
Q9WVK4	0pt5mM / Ctrl	0.105592679	0.096555792	0.096555792	Ehd1	24h
Q9JIX0	0pt5mM / Ctrl	0.156999844	0.052484982	0.052484982	Eny2	24h
Q6QI06	0pt5mM / Ctrl	0.359785679	-0.026220242	0.026220242	Rictor	24h
Q3U1V6	0pt5mM / Ctrl	0.286023139	-0.029449133	0.029449133	Uevld	24h
Q9DCC8	0pt5mM / Ctrl	0.362477536	0.020022308	0.020022308	Tomm20	24h
Q925I1	0pt5mM / Ctrl	0.377693208	-0.001034654	0.001034654	Atad3	24h
Q8BHC9	0pt5mM / Ctrl	0.264321769	-0.127301693	0.127301693	Fut11	24h
Q8R1N4	0pt5mM / Ctrl	0.097953146	-0.345945358	0.345945358	Nudcd3	24h
Q9D061	0pt5mM / Ctrl	0.106176183	-0.218432486	0.218432486	Acbd6	24h
O88696	0pt5mM / Ctrl	0.297145399	-0.041603636	0.041603636	Clpp	24h
P35282	0pt5mM / Ctrl	0.000452111	-0.113400869	0.113400869	Rab21	24h
Q9D0F9	0pt5mM / Ctrl	0.106194253	0.052032739	0.052032739	Pgm1	24h
Q99PU8	0pt5mM / Ctrl	0.239613778	-0.034690801	0.034690801	Dhx30	24h
Q99JI4	0pt5mM / Ctrl	0.154910754	0.053573631	0.053573631	Psmd6	24h
Q8VEH6	0pt5mM / Ctrl	0.02516078	0.140868515	0.140868515	Cbwd1	24h
P45376	0pt5mM / Ctrl	0.342595564	0.013697294	0.013697294	Akr1b1	24h
P63168	0pt5mM / Ctrl	0.175598716	0.108312018	0.108312018	Dynll1	24h
P84104	0pt5mM / Ctrl	0.37557509	-0.00449181	0.00449181	Srsf3	24h
P62702	0pt5mM / Ctrl	0.346042585	-0.009570862	0.009570862	Rps4x	24h
Q62448	0pt5mM / Ctrl	0.016405296	-0.087135382	0.087135382	Eif4g2	24h
Q99LD4	0pt5mM / Ctrl	0.270824544	0.039313287	0.039313287	Gps1	24h
Q9Z2W0	0pt5mM / Ctrl	0.174291206	0.057199713	0.057199713	Dnpep	24h
Q8BG15	0pt5mM / Ctrl	0.034821614	-0.115933076	0.115933076	Ctdspl2	24h
P61082	0pt5mM / Ctrl	0.032459629	-0.35341081	0.35341081	Ube2m	24h
Q8BTV2	0pt5mM / Ctrl	0.043423077	0.099593095	0.099593095	Cpsf7	24h
Q921L3	0pt5mM / Ctrl	0.327863477	-0.010459423	0.010459423	Tmco1	24h
P41105	0pt5mM / Ctrl	0.095780954	0.528162062	0.528162062	Rpl28	24h
Q61884	0pt5mM / Ctrl	0.257085027	-0.419708341	0.419708341	Mns1	24h
Q8CHH9	0pt5mM / Ctrl	0.377671046	0.002085589	0.002085589	8-Sep	24h
P68433	0pt5mM / Ctrl	0.079281512	0.258355528	0.258355528	Hist1h3a	24h
Q08943	0pt5mM / Ctrl	0.152682233	0.059557948	0.059557948	Ssrp1	24h
O54774	0pt5mM / Ctrl	1.13e-05	-0.25182128	0.25182128	Ap3d1	24h
Q99JP4	0pt5mM / Ctrl	0.327452487	0.018166458	0.018166458	Cdc26	24h
P26516	0pt5mM / Ctrl	0.290020061	-0.019901963	0.019901963	Psmd7	24h
Q8K409	0pt5mM / Ctrl	0.276412501	-0.097221956	0.097221956	Polb	24h
Q8R480	0pt5mM / Ctrl	0.049438407	0.105422191	0.105422191	Nup85	24h
Q922H9	0pt5mM / Ctrl	0.347996373	0.028261306	0.028261306	Znf330	24h
Q8VE62	0pt5mM / Ctrl	0.154276129	-0.064742707	0.064742707	Paip1	24h
Q9R1Q7	0pt5mM / Ctrl	0.254392949	0.049907569	0.049907569	Plp2	24h
Q9CZU6	0pt5mM / Ctrl	0.261178274	-0.028331466	0.028331466	Cs	24h
Q80VJ3	0pt5mM / Ctrl	0.003720183	0.184092388	0.184092388	Dnph1	24h
Q8R307	0pt5mM / Ctrl	0.218667262	0.385477215	0.385477215	Vps18	24h
O54931	0pt5mM / Ctrl	0.363013173	-0.004544513	0.004544513	Akap2	24h
Q9QYF9	0pt5mM / Ctrl	0.097497547	-0.076808356	0.076808356	Ndrg3	24h
Q9CQF8	0pt5mM / Ctrl	0.180185075	0.290378153	0.290378153	Mrpl57	24h
Q9D2V7	0pt5mM / Ctrl	0.337779591	-0.026452325	0.026452325	Coro7	24h
Q9Z0Y1	0pt5mM / Ctrl	0.245350191	0.050491694	0.050491694	Dctn3	24h
Q3UX10	0pt5mM / Ctrl	0.306456985	-0.080046244	0.080046244	Tubal3	24h
Q8VE70	0pt5mM / Ctrl	0.020175417	0.117589489	0.117589489	Pdcd10	24h
Q99PM9	0pt5mM / Ctrl	0.203460597	-0.03939531	0.03939531	Uck2	24h
Q9DCJ5	0pt5mM / Ctrl	0.015623073	-0.120721273	0.120721273	Ndufa8	24h
Q8VEM8	0pt5mM / Ctrl	0.381806527	-0.001169243	0.001169243	Slc25a3	24h
Q9JMG1	0pt5mM / Ctrl	0.007295394	0.213457391	0.213457391	Edf1	24h
P70444	0pt5mM / Ctrl	0.109036434	0.065363407	0.065363407	Bid	24h
P17427	0pt5mM / Ctrl	0.189070378	-0.048735537	0.048735537	Ap2a2	24h
Q9Z0S1	0pt5mM / Ctrl	0.099494494	0.086086132	0.086086132	Bpnt1	24h
Q8BP92	0pt5mM / Ctrl	0.18317754	0.047123872	0.047123872	Rcn2	24h
Q3TC46	0pt5mM / Ctrl	0.008345404	0.099701561	0.099701561	Patl1	24h
Q8BQ30	0pt5mM / Ctrl	0.10731047	0.049998935	0.049998935	Ppp1r18	24h
P97822	0pt5mM / Ctrl	0.020529493	-0.301965445	0.301965445	Anp32e	24h
Q9ES97	0pt5mM / Ctrl	0.374653929	-0.008703955	0.008703955	Rtn3	24h
P61022	0pt5mM / Ctrl	0.347333203	0.009448846	0.009448846	Chp1	24h
Q8C7Q4	0pt5mM / Ctrl	0.2310086	0.048585847	0.048585847	Rbm4	24h
Q8C4B4	0pt5mM / Ctrl	0.364876535	0.004101627	0.004101627	Unc119b	24h
Q8BHB4	0pt5mM / Ctrl	0.04252213	0.07074748	0.07074748	Wdr3	24h
P62915	0pt5mM / Ctrl	0.070405749	0.069143385	0.069143385	Gtf2b	24h
Q99L85	0pt5mM / Ctrl	0.252816444	-0.042704914	0.042704914	Elp5	24h
Q8K003	0pt5mM / Ctrl	0.327620506	0.022360822	0.022360822	Tma7	24h
Q9D8S3	0pt5mM / Ctrl	0.007366773	-0.20458065	0.20458065	Arfgap3	24h
Q9EP82	0pt5mM / Ctrl	0.075763052	0.136286423	0.136286423	Wdr4	24h
P35821	0pt5mM / Ctrl	0.289964939	0.024761498	0.024761498	Ptpn1	24h
Q91XL3	0pt5mM / Ctrl	0.202236503	0.097904325	0.097904325	Uxs1	24h
P03930	0pt5mM / Ctrl	0.374099329	-0.009208771	0.009208771	Mtatp8	24h
P70227	0pt5mM / Ctrl	6.82e-06	-0.30981344	0.30981344	Itpr3	24h
Q8BG94	0pt5mM / Ctrl	0.302814372	-0.027707711	0.027707711	Commd7	24h
Q8VEE4	0pt5mM / Ctrl	0.000123243	0.109922677	0.109922677	Rpa1	24h
Q3U1T3	0pt5mM / Ctrl	0.383147836	0.000341887	0.000341887	Brms1l	24h
P07091	0pt5mM / Ctrl	0.000386683	0.618999541	0.618999541	S100a4	24h
A2AJ15	0pt5mM / Ctrl	0.297987219	-0.059370168	0.059370168	Man1b1	24h
O09131	0pt5mM / Ctrl	0.127175717	-0.04906458	0.04906458	Gsto1	24h
Q8CG72	0pt5mM / Ctrl	0.352923289	0.010531375	0.010531375	Adprhl2	24h
Q9D880	0pt5mM / Ctrl	0.092124121	0.106408671	0.106408671	Timm50	24h
Q9CXW3	0pt5mM / Ctrl	0.047584368	0.358602673	0.358602673	Cacybp	24h
Q91ZW2	0pt5mM / Ctrl	0.161377537	-0.052980233	0.052980233	Pofut1	24h
P97384	0pt5mM / Ctrl	0.064341844	-0.0420371	0.0420371	Anxa11	24h
O88286	0pt5mM / Ctrl	0.297432044	0.021409707	0.021409707	Wiz	24h
Q9CR59	0pt5mM / Ctrl	0.335187023	-0.015287819	0.015287819	Gadd45gip1	24h
O54965	0pt5mM / Ctrl	0.280672777	-0.022198651	0.022198651	Rnf13	24h
Q8R3S6	0pt5mM / Ctrl	0.137647125	-0.447976351	0.447976351	Exoc1	24h
Q9CQ48	0pt5mM / Ctrl	0.300728946	0.013796436	0.013796436	Nudcd2	24h
Q91XV3	0pt5mM / Ctrl	0.232755756	0.020138621	0.020138621	Basp1	24h
Q922Y1	0pt5mM / Ctrl	0.023436709	0.741100252	0.741100252	Ubxn1	24h
Q8BG05	0pt5mM / Ctrl	0.000464973	0.449804544	0.449804544	Hnrnpa3	24h
Q9Z0P4	0pt5mM / Ctrl	0.018127914	-0.090542331	0.090542331	Palm	24h
Q6P1B1	0pt5mM / Ctrl	0.000116527	0.310975671	0.310975671	Xpnpep1	24h
Q80W54	0pt5mM / Ctrl	0.060772119	0.150643229	0.150643229	Zmpste24	24h
Q02248	0pt5mM / Ctrl	0.151807088	-0.046350095	0.046350095	Ctnnb1	24h
Q6ZPY7	0pt5mM / Ctrl	0.095475442	-0.149274692	0.149274692	Kdm3b	24h
Q9D4J7	0pt5mM / Ctrl	0.163109125	-0.092463851	0.092463851	Phf6	24h
Q99KH8	0pt5mM / Ctrl	0.066298961	-0.137499034	0.137499034	Stk24	24h
Q60854	0pt5mM / Ctrl	0.326834401	0.012449003	0.012449003	Serpinb6	24h
P60824	0pt5mM / Ctrl	0.34674063	0.015878694	0.015878694	Cirbp	24h
Q60864	0pt5mM / Ctrl	0.080367555	0.089377999	0.089377999	Stip1	24h
Q8VI36	0pt5mM / Ctrl	0.34399462	-0.014452755	0.014452755	Pxn	24h
Q99MR3	0pt5mM / Ctrl	0.217786744	-0.052711871	0.052711871	Slc12a9	24h
Q91W53	0pt5mM / Ctrl	0.292169777	0.041256726	0.041256726	Golga7	24h
P42225	0pt5mM / Ctrl	0.316694424	0.047132123	0.047132123	Stat1	24h
Q8CFQ3	0pt5mM / Ctrl	0.089108975	0.129542053	0.129542053	Aqr	24h
Q62313	0pt5mM / Ctrl	0.36438943	-0.010645507	0.010645507	Tgoln1	24h
Q9CVB6	0pt5mM / Ctrl	0.024456872	0.166720733	0.166720733	Arpc2	24h
Q9CRB9	0pt5mM / Ctrl	0.068885173	0.074753739	0.074753739	Chchd3	24h
P70677	0pt5mM / Ctrl	0.24701629	0.055313397	0.055313397	Casp3	24h
P62082	0pt5mM / Ctrl	0.039720111	0.176597312	0.176597312	Rps7	24h
Q8CBQ5	0pt5mM / Ctrl	0.373971974	-0.006646633	0.006646633	Pi4k2b	24h
Q9D0A3	0pt5mM / Ctrl	0.139280416	-0.160430923	0.160430923	Arpin	24h
O88587	0pt5mM / Ctrl	0.310195885	-0.046211079	0.046211079	Comt	24h
Q91W92	0pt5mM / Ctrl	0.350164158	0.02791171	0.02791171	Cdc42ep1	24h
Q9DBD5	0pt5mM / Ctrl	0.089595872	-0.091762915	0.091762915	Pelp1	24h
Q05CL8	0pt5mM / Ctrl	0.082108572	0.076362096	0.076362096	Larp7	24h
Q8BU14	0pt5mM / Ctrl	0.100726932	0.100587428	0.100587428	Sec62	24h
Q8VE22	0pt5mM / Ctrl	0.213046487	-0.036759846	0.036759846	Mrps23	24h
P70700	0pt5mM / Ctrl	0.203886055	0.041524999	0.041524999	Polr1b	24h
Q9JJ11	0pt5mM / Ctrl	0.28007923	-0.039469298	0.039469298	Tacc3	24h
Q8CHQ0	0pt5mM / Ctrl	0.255319149	0.025965368	0.025965368	Fbxo4	24h
O88569	0pt5mM / Ctrl	0.002154464	0.414339483	0.414339483	Hnrnpa2b1	24h
Q66JX5	0pt5mM / Ctrl	0.292870529	0.049499858	0.049499858	Fgfr1op	24h
Q3TSG4	0pt5mM / Ctrl	0.341485951	-0.026948353	0.026948353	Alkbh5	24h
Q9QZ73	0pt5mM / Ctrl	0.132693415	0.047049366	0.047049366	Dcun1d1	24h
O08529	0pt5mM / Ctrl	0.160789637	0.034400471	0.034400471	Capn2	24h
P25206	0pt5mM / Ctrl	0.273869027	0.021912741	0.021912741	Mcm3	24h
P11103	0pt5mM / Ctrl	0.180686261	-0.063814394	0.063814394	Parp1	24h
Q8C167	0pt5mM / Ctrl	0.366036583	-0.012616111	0.012616111	Prepl	24h
Q9D2Q8	0pt5mM / Ctrl	0.299001175	0.5229159	0.5229159	S100a14	24h
P02340	0pt5mM / Ctrl	0.159970389	-0.062670708	0.062670708	Tp53	24h
Q9CQT1	0pt5mM / Ctrl	0.003986255	0.118532747	0.118532747	Mri1	24h
O35239	0pt5mM / Ctrl	0.066312773	-0.416102588	0.416102588	Ptpn9	24h
Q9CY66	0pt5mM / Ctrl	0.132480279	0.062565766	0.062565766	Gar1	24h
Q9R1Q9	0pt5mM / Ctrl	0.307390204	-0.039238397	0.039238397	Atp6ap1	24h
Q9D9K3	0pt5mM / Ctrl	0.298964242	-0.019373266	0.019373266	Aven	24h
Q7TPR4	0pt5mM / Ctrl	0.027374542	0.104752846	0.104752846	Actn1	24h
Q8BH79	0pt5mM / Ctrl	0.007374227	-0.236099303	0.236099303	Ano10	24h
P16858	0pt5mM / Ctrl	0.003105876	0.200347722	0.200347722	Gapdh	24h
Q922D8	0pt5mM / Ctrl	0.347902061	-0.007672569	0.007672569	Mthfd1	24h
Q9JJT0	0pt5mM / Ctrl	0.364658256	-0.004687022	0.004687022	Rcl1	24h
Q6PHN9	0pt5mM / Ctrl	0.374690972	-0.005777597	0.005777597	Rab35	24h
Q9R0H0	0pt5mM / Ctrl	0.152456188	-0.028867155	0.028867155	Acox1	24h
Q9CQG2	0pt5mM / Ctrl	0.056628555	-0.273602068	0.273602068	Mettl16	24h
Q8R080	0pt5mM / Ctrl	0.279569923	0.037202828	0.037202828	Gtse1	24h
Q62167	0pt5mM / Ctrl	0.272112484	0.028884552	0.028884552	Ddx3x	24h
Q8CBW3	0pt5mM / Ctrl	0.098496559	0.072916277	0.072916277	Abi1	24h
Q93092	0pt5mM / Ctrl	0.026911719	0.095374115	0.095374115	Taldo1	24h
P62754	0pt5mM / Ctrl	0.278816615	0.048645157	0.048645157	Rps6	24h
Q9QZS7	0pt5mM / Ctrl	0.382153121	0.007366943	0.007366943	Nphs1	24h
Q8R1T4	0pt5mM / Ctrl	0.295913431	-0.033854935	0.033854935	Slc35a3	24h
O08848	0pt5mM / Ctrl	0.122505408	-0.080005236	0.080005236	Trove2	24h
Q9CR86	0pt5mM / Ctrl	0.037096954	0.181641623	0.181641623	Carhsp1	24h
Q3TZX8	0pt5mM / Ctrl	0.122531259	0.072717607	0.072717607	Nol9	24h
Q8BGH7	0pt5mM / Ctrl	0.339988432	0.020201884	0.020201884	Cdc42se2	24h
Q9JL35	0pt5mM / Ctrl	0.01807507	0.229936138	0.229936138	Hmgn5	24h
Q9CPW2	0pt5mM / Ctrl	0.271991175	-0.026735488	0.026735488	Fdx1l	24h
Q7TQK5	0pt5mM / Ctrl	0.33698361	-0.020950168	0.020950168	Ccdc93	24h
Q8BHX3	0pt5mM / Ctrl	0.165693832	0.128863469	0.128863469	Cdca8	24h
Q9EPC1	0pt5mM / Ctrl	0.346485449	-0.008301677	0.008301677	Parva	24h
Q8K0C9	0pt5mM / Ctrl	0.35767404	-0.013748679	0.013748679	Gmds	24h
Q9WV02	0pt5mM / Ctrl	0.05883199	0.067709275	0.067709275	Rbmx	24h
Q9D211	0pt5mM / Ctrl	0.306984592	0.049738538	0.049738538	Cdkn2aipnl	24h
Q9JK81	0pt5mM / Ctrl	0.283131426	-0.013496367	0.013496367	Myg1	24h
Q9CY50	0pt5mM / Ctrl	0.176083444	-0.081330605	0.081330605	Ssr1	24h
Q8BQ47	0pt5mM / Ctrl	0.292882193	-0.028394703	0.028394703	Cnpy4	24h
Q8BMG7	0pt5mM / Ctrl	0.021354863	-0.085844778	0.085844778	Rab3gap2	24h
Q9CQY6	0pt5mM / Ctrl	0.383010542	-0.000399924	0.000399924	Uqcc2	24h
O35943	0pt5mM / Ctrl	0.210808384	0.114139549	0.114139549	Fxn	24h
P35283	0pt5mM / Ctrl	0.377240263	0.001860795	0.001860795	Rab12	24h
O55022	0pt5mM / Ctrl	0.0512803	0.114436239	0.114436239	Pgrmc1	24h
Q8R1T1	0pt5mM / Ctrl	0.376367958	-0.010150935	0.010150935	Chmp7	24h
A6X919	0pt5mM / Ctrl	0.271499114	0.054710213	0.054710213	Dpy19l1	24h
P56399	0pt5mM / Ctrl	0.245455794	0.029109653	0.029109653	Usp5	24h
O88685	0pt5mM / Ctrl	0.141059571	-0.051158257	0.051158257	Psmc3	24h
P54729	0pt5mM / Ctrl	0.360264224	0.007560496	0.007560496	Nub1	24h
Q80TA1	0pt5mM / Ctrl	0.326916226	0.041425351	0.041425351	Ept1	24h
Q9CZ30	0pt5mM / Ctrl	0.08771316	0.068453625	0.068453625	Ola1	24h
Q3UFY8	0pt5mM / Ctrl	0.245359336	-0.037404299	0.037404299	Trmt10c	24h
Q5SUR0	0pt5mM / Ctrl	0.348820223	0.009078629	0.009078629	Pfas	24h
P17751	0pt5mM / Ctrl	0.22047919	-0.066292219	0.066292219	Tpi1	24h
Q921Y2	0pt5mM / Ctrl	0.075734155	-0.130990908	0.130990908	Imp3	24h
Q6ZWN5	0pt5mM / Ctrl	0.025931898	0.24314642	0.24314642	Rps9	24h
P62317	0pt5mM / Ctrl	0.073644466	0.084906287	0.084906287	Snrpd2	24h
Q8CI51	0pt5mM / Ctrl	0.008601538	-0.107852265	0.107852265	Pdlim5	24h
Q9D6L8	0pt5mM / Ctrl	0.362738766	0.010545033	0.010545033	Ppil3	24h
P29533	0pt5mM / Ctrl	0.352930453	0.006645346	0.006645346	Vcam1	24h
Q3UFK8	0pt5mM / Ctrl	0.189179738	0.081748597	0.081748597	Frmd8	24h
Q8BIJ6	0pt5mM / Ctrl	0.086071526	-0.065653488	0.065653488	Iars2	24h
O35226	0pt5mM / Ctrl	0.114460435	-0.09411753	0.09411753	Psmd4	24h
Q9CWV6	0pt5mM / Ctrl	0.295195502	0.038268756	0.038268756	Prkrip1	24h
Q9JHS9	0pt5mM / Ctrl	0.315072041	0.020360487	0.020360487	Cwc15	24h
Q9DB15	0pt5mM / Ctrl	0.011880301	0.402157903	0.402157903	Mrpl12	24h
Q99KG3	0pt5mM / Ctrl	0.264435711	-0.02886644	0.02886644	Rbm10	24h
Q6P073	0pt5mM / Ctrl	0.311809539	-0.031467304	0.031467304	Ube2j2	24h
O08807	0pt5mM / Ctrl	0.058234568	-0.182867467	0.182867467	Prdx4	24h
Q8BK72	0pt5mM / Ctrl	0.074885478	0.071485698	0.071485698	Mrps27	24h
P23492	0pt5mM / Ctrl	0.134981853	-0.038489457	0.038489457	Pnp	24h
Q91YJ3	0pt5mM / Ctrl	0.101397633	0.050008472	0.050008472	Thyn1	24h
Q3UJD6	0pt5mM / Ctrl	0.081104387	-0.053871959	0.053871959	Usp19	24h
Q9CPR4	0pt5mM / Ctrl	0.22179805	0.074047148	0.074047148	Rpl17	24h
Q9WTS2	0pt5mM / Ctrl	0.329343636	-0.133457616	0.133457616	Fut8	24h
Q5I1X5	0pt5mM / Ctrl	0.346404333	0.033909477	0.033909477	Ppp1r13l	24h
P63038	0pt5mM / Ctrl	0.331314509	0.013537331	0.013537331	Hspd1	24h
Q61598	0pt5mM / Ctrl	0.171180828	0.067927063	0.067927063	Gdi2	24h
Q9JMD0	0pt5mM / Ctrl	0.362173314	-0.012858275	0.012858275	Znf207	24h
Q9DC37	0pt5mM / Ctrl	0.138003682	0.104017213	0.104017213	Mfsd1	24h
Q9CZ82	0pt5mM / Ctrl	0.312907518	-0.084038213	0.084038213	Med18	24h
P83882	0pt5mM / Ctrl	0.008846601	0.204966277	0.204966277	Rpl36a	24h
Q8VEH5	0pt5mM / Ctrl	0.168094367	-0.031078955	0.031078955	Epm2aip1	24h
P97493	0pt5mM / Ctrl	0.254105723	-0.054999948	0.054999948	Txn2	24h
Q9CX56	0pt5mM / Ctrl	0.003938141	0.142453983	0.142453983	Psmd8	24h
Q99JI6	0pt5mM / Ctrl	0.25221125	-0.113310166	0.113310166	Rap1b	24h
Q91WQ3	0pt5mM / Ctrl	0.005580077	0.069398813	0.069398813	Yars	24h
Q68FL6	0pt5mM / Ctrl	0.181458362	-0.036660224	0.036660224	Mars	24h
P61957	0pt5mM / Ctrl	0.047071591	0.969032109	0.969032109	Sumo2	24h
P06151	0pt5mM / Ctrl	0.258088783	0.035307214	0.035307214	Ldha	24h
P32883	0pt5mM / Ctrl	0.239904928	0.031712405	0.031712405	Kras	24h
Q9D0T2	0pt5mM / Ctrl	0.340115821	-0.024812635	0.024812635	Dusp12	24h
Q64105	0pt5mM / Ctrl	0.060810339	-0.146081284	0.146081284	Spr	24h
Q80VI1	0pt5mM / Ctrl	0.098066104	-0.078311324	0.078311324	Trim56	24h
Q68FD5	0pt5mM / Ctrl	0.301801378	0.008928289	0.008928289	Cltc	24h
Q8CHU3	0pt5mM / Ctrl	0.203253989	-0.139772564	0.139772564	Epn2	24h
P83917	0pt5mM / Ctrl	0.380629318	-0.002313021	0.002313021	Cbx1	24h
Q9CZT8	0pt5mM / Ctrl	0.350732343	-0.01121042	0.01121042	Rab3b	24h
Q8VDD8	0pt5mM / Ctrl	0.143301945	-0.161592886	0.161592886	Wash1	24h
Q8VCM8	0pt5mM / Ctrl	0.054321162	-0.119963102	0.119963102	Ncln	24h
Q9CZH3	0pt5mM / Ctrl	0.158321819	0.057815738	0.057815738	Psmg3	24h
Q8VBZ3	0pt5mM / Ctrl	0.016902462	-0.140073061	0.140073061	Clptm1	24h
P83870	0pt5mM / Ctrl	0.020018376	0.11954847	0.11954847	Phf5a	24h
P63087	0pt5mM / Ctrl	0.146083042	-0.118966654	0.118966654	Ppp1cc	24h
Q64310	0pt5mM / Ctrl	0.127219491	-0.125678614	0.125678614	Surf4	24h
Q3URE1	0pt5mM / Ctrl	0.340129243	0.026028741	0.026028741	Acsf3	24h
Q3TJD7	0pt5mM / Ctrl	0.036105263	-0.063048378	0.063048378	Pdlim7	24h
Q9WV70	0pt5mM / Ctrl	0.232208755	0.188636675	0.188636675	Noc2l	24h
Q9CQ37	0pt5mM / Ctrl	0.31966935	0.039580569	0.039580569	Ube2t	24h
Q9CPN8	0pt5mM / Ctrl	0.329049991	-0.012108552	0.012108552	Igf2bp3	24h
Q99K51	0pt5mM / Ctrl	0.000445748	-0.140169591	0.140169591	Pls3	24h
Q6ZWV7	0pt5mM / Ctrl	0.289100198	-0.106976233	0.106976233	Rpl35	24h
O08663	0pt5mM / Ctrl	0.026806688	0.208073333	0.208073333	Metap2	24h
Q3U9G9	0pt5mM / Ctrl	0.140194602	0.097601227	0.097601227	Lbr	24h
Q9DB34	0pt5mM / Ctrl	0.380503573	-0.001279877	0.001279877	Chmp2a	24h
P83887	0pt5mM / Ctrl	0.11827635	-0.115876056	0.115876056	Tubg1	24h
Q9JHK4	0pt5mM / Ctrl	0.347796625	-0.010841377	0.010841377	Rabggta	24h
Q61655	0pt5mM / Ctrl	0.109877849	-0.102326497	0.102326497	Ddx19a	24h
Q0VGB7	0pt5mM / Ctrl	0.302870503	0.039145678	0.039145678	Ppp4r2	24h
Q9WTX5	0pt5mM / Ctrl	0.275312816	0.02139364	0.02139364	Skp1	24h
Q60634	0pt5mM / Ctrl	0.233319877	-0.022277212	0.022277212	Flot2	24h
Q07813	0pt5mM / Ctrl	0.047066822	-0.142971888	0.142971888	Bax	24h
Q8R2M2	0pt5mM / Ctrl	1.41e-06	0.195482075	0.195482075	Dnttip2	24h
Q9JIF7	0pt5mM / Ctrl	0.074914245	0.089997791	0.089997791	Copb1	24h
Q6P8X1	0pt5mM / Ctrl	0.083151193	-0.214161709	0.214161709	Snx6	24h
Q8K301	0pt5mM / Ctrl	0.035688954	0.076010503	0.076010503	Ddx52	24h
Q8C0D4	0pt5mM / Ctrl	0.08603807	-0.092817359	0.092817359	Arhgap12	24h
Q6PAQ4	0pt5mM / Ctrl	0.295907446	0.032207903	0.032207903	Rexo4	24h
Q9Z2A5	0pt5mM / Ctrl	0.268530693	-0.077276006	0.077276006	Ate1	24h
Q9CQ10	0pt5mM / Ctrl	0.204269085	0.055233624	0.055233624	Chmp3	24h
A2AQ19	0pt5mM / Ctrl	0.166024376	-0.053774755	0.053774755	Rtf1	24h
Q9CXL3	0pt5mM / Ctrl	0.268928779	0.015655529	0.015655529	NaN	24h
Q5PRF0	0pt5mM / Ctrl	0.092351558	-0.056849673	0.056849673	Heatr5a	24h
Q8CGZ0	0pt5mM / Ctrl	0.075831815	0.067965254	0.067965254	Cherp	24h
Q8CH18	0pt5mM / Ctrl	0.200127123	-0.106144965	0.106144965	Ccar1	24h
Q61216	0pt5mM / Ctrl	0.365544609	-0.005369205	0.005369205	Mre11a	24h
Q922M7	0pt5mM / Ctrl	0.337207839	0.034985952	0.034985952	NaN	24h
Q08093	0pt5mM / Ctrl	0.221444056	0.083665058	0.083665058	Cnn2	24h
Q6IRU2	0pt5mM / Ctrl	0.270326451	0.055361737	0.055361737	Tpm4	24h
Q9R1P0	0pt5mM / Ctrl	0.144391829	0.117986642	0.117986642	Psma4	24h
Q99JR8	0pt5mM / Ctrl	0.355523729	0.006227798	0.006227798	Smarcd2	24h
Q9D1Q6	0pt5mM / Ctrl	0.330089474	-0.010104625	0.010104625	Erp44	24h
Q8K194	0pt5mM / Ctrl	0.219223677	0.058979213	0.058979213	Snrnp27	24h
P84091	0pt5mM / Ctrl	0.212366548	0.081299104	0.081299104	Ap2m1	24h
Q8BSQ9	0pt5mM / Ctrl	0.380228655	-0.00157081	0.00157081	Pbrm1	24h
P14148	0pt5mM / Ctrl	0.09805819	0.091390021	0.091390021	Rpl7	24h
Q60772	0pt5mM / Ctrl	0.373481234	0.019359618	0.019359618	Cdkn2c	24h
Q9CPX8	0pt5mM / Ctrl	0.301400514	0.030702306	0.030702306	Uqcr11	24h
Q8K2V6	0pt5mM / Ctrl	0.278206511	0.019852253	0.019852253	Ipo11	24h
Q62048	0pt5mM / Ctrl	0.059649629	0.222136125	0.222136125	Pea15	24h
P22907	0pt5mM / Ctrl	0.361295198	-0.007328568	0.007328568	Hmbs	24h
Q63829	0pt5mM / Ctrl	0.198141777	-0.036128055	0.036128055	Commd3	24h
Q9D6J6	0pt5mM / Ctrl	0.268103632	-0.037026394	0.037026394	Ndufv2	24h
Q9DD18	0pt5mM / Ctrl	0.19959314	0.039675012	0.039675012	Dtd1	24h
Q9CRB2	0pt5mM / Ctrl	0.187101209	-0.032458194	0.032458194	Nhp2	24h
P17879;Q61696	0pt5mM / Ctrl	0.057096878	0.112908192	0.112908192	Hspa1b;Hspa1a	24h
Q7TMM9	0pt5mM / Ctrl	0.224570863	-0.080618136	0.080618136	Tubb2a	24h
Q61183	0pt5mM / Ctrl	0.032287507	0.085145608	0.085145608	Papola	24h
P27808	0pt5mM / Ctrl	0.376334556	-0.002583083	0.002583083	Mgat1	24h
Q8BR63	0pt5mM / Ctrl	0.348398915	-0.023768198	0.023768198	Fam177a1	24h
Q9D2Y4	0pt5mM / Ctrl	0.274405812	-0.021775028	0.021775028	Mlkl	24h
Q921N7	0pt5mM / Ctrl	0.332078945	-0.195679069	0.195679069	Tmem70	24h
P35550	0pt5mM / Ctrl	0.012036523	0.117023163	0.117023163	Fbl	24h
Q8CFE3	0pt5mM / Ctrl	0.29652139	0.03377435	0.03377435	Rcor1	24h
Q8QZY1	0pt5mM / Ctrl	0.045320539	0.122321971	0.122321971	Eif3l	24h
P08207	0pt5mM / Ctrl	0.3418844	0.026281089	0.026281089	S100a10	24h
Q8CE90	0pt5mM / Ctrl	0.349395928	-0.018761361	0.018761361	Map2k7	24h
Q8BH43	0pt5mM / Ctrl	0.297182015	-0.035380758	0.035380758	Wasf2	24h
Q9ER39	0pt5mM / Ctrl	0.328587991	0.013824461	0.013824461	Tor1a	24h
Q921C5	0pt5mM / Ctrl	0.173325357	0.07671193	0.07671193	Bicd2	24h
Q80TB8	0pt5mM / Ctrl	0.097046444	0.053018969	0.053018969	Vat1l	24h
P62869	0pt5mM / Ctrl	0.19407914	-0.10244716	0.10244716	Tceb2	24h
Q6PDG5	0pt5mM / Ctrl	0.373698485	-0.006174203	0.006174203	Smarcc2	24h
Q6P4S8	0pt5mM / Ctrl	0.088928558	-0.055635083	0.055635083	Ints1	24h
Q3UHH8	0pt5mM / Ctrl	0.264107805	0.038809907	0.038809907	Gxylt1	24h
Q99KI3	0pt5mM / Ctrl	0.06922842	-0.10163074	0.10163074	Emc3	24h
Q8BIF9	0pt5mM / Ctrl	0.349997357	-0.02960775	0.02960775	Znf787	24h
B1AZI6	0pt5mM / Ctrl	0.382863889	-0.000327223	0.000327223	Thoc2	24h
Q9CQQ7	0pt5mM / Ctrl	0.091441064	-0.117504425	0.117504425	Atp5f1	24h
Q8C1E7	0pt5mM / Ctrl	0.31337112	0.030656246	0.030656246	Tmem120a	24h
Q99LI8	0pt5mM / Ctrl	0.21408978	-0.0689134	0.0689134	Hgs	24h
P53994	0pt5mM / Ctrl	0.080250187	-0.086888306	0.086888306	Rab2a	24h
Q60737	0pt5mM / Ctrl	0.285688618	-0.037505213	0.037505213	Csnk2a1	24h
O70503	0pt5mM / Ctrl	0.146315272	-0.056063842	0.056063842	Hsd17b12	24h
Q6PGB6	0pt5mM / Ctrl	0.34319546	-0.038913544	0.038913544	Naa50	24h
Q6PGC1	0pt5mM / Ctrl	0.044897728	-0.094743907	0.094743907	Dhx29	24h
Q9D3U0	0pt5mM / Ctrl	0.371625658	-0.004522538	0.004522538	Pus10	24h
Q7TPV4	0pt5mM / Ctrl	3.26e-05	0.230812132	0.230812132	Mybbp1a	24h
Q9CQE3	0pt5mM / Ctrl	0.346569759	0.020731205	0.020731205	Mrps17	24h
Q8BHJ5	0pt5mM / Ctrl	0.018787706	-0.155469015	0.155469015	Tbl1xr1	24h
Q7TMB8	0pt5mM / Ctrl	0.299714246	-0.032989405	0.032989405	Cyfip1	24h
P62835	0pt5mM / Ctrl	0.347883237	0.012068541	0.012068541	Rap1a	24h
P63328	0pt5mM / Ctrl	0.194468361	-0.039710693	0.039710693	Ppp3ca	24h
Q3UPL0	0pt5mM / Ctrl	0.121937235	0.131998152	0.131998152	Sec31a	24h
Q9JKP7	0pt5mM / Ctrl	0.257413795	0.063328773	0.063328773	Pole3	24h
P00405	0pt5mM / Ctrl	0.054612444	-0.153916284	0.153916284	Mtco2	24h
Q9D967	0pt5mM / Ctrl	0.345210446	-0.066044882	0.066044882	Mdp1	24h
Q8BTU1	0pt5mM / Ctrl	0.270727475	0.022142934	0.022142934	Cfap20	24h
P56480	0pt5mM / Ctrl	0.017932642	-0.126418769	0.126418769	Atp5b	24h
Q9DB27	0pt5mM / Ctrl	0.065241051	0.070497096	0.070497096	Mcts1	24h
Q9ET54	0pt5mM / Ctrl	0.075600581	-0.07300508	0.07300508	Palld	24h
Q9D0I4	0pt5mM / Ctrl	0.352013053	-0.047378905	0.047378905	Stx17	24h
Q9CZH7	0pt5mM / Ctrl	0.305128668	-0.043782786	0.043782786	Mxra7	24h
Q08639	0pt5mM / Ctrl	0.319175607	0.026953256	0.026953256	Tfdp1	24h
P28659	0pt5mM / Ctrl	0.262513156	-0.060689736	0.060689736	Celf1	24h
Q9D1C8	0pt5mM / Ctrl	0.288307206	-0.029778367	0.029778367	Vps28	24h
Q8BX57	0pt5mM / Ctrl	0.278175093	-0.023712508	0.023712508	Pxk	24h
P57722	0pt5mM / Ctrl	0.24375777	-0.066022128	0.066022128	Pcbp3	24h
Q99KN9	0pt5mM / Ctrl	0.076672296	0.082591228	0.082591228	Clint1	24h
Q99J09	0pt5mM / Ctrl	0.15710446	0.036022466	0.036022466	Wdr77	24h
Q9CXV9	0pt5mM / Ctrl	0.139790428	-0.134936154	0.134936154	Dcun1d5	24h
O55201	0pt5mM / Ctrl	0.159958363	-0.047204535	0.047204535	Supt5h	24h
Q8CFE6	0pt5mM / Ctrl	1.94e-05	0.194039047	0.194039047	Slc38a2	24h
Q9ERD7	0pt5mM / Ctrl	0.188095031	-0.149884805	0.149884805	Tubb3	24h
Q6P9R2	0pt5mM / Ctrl	0.000438332	-0.097998232	0.097998232	Oxsr1	24h
Q61599	0pt5mM / Ctrl	0.317532471	0.017076166	0.017076166	Arhgdib	24h
P07356	0pt5mM / Ctrl	0.000115797	0.282500714	0.282500714	Anxa2	24h
Q80ZV0	0pt5mM / Ctrl	0.321864391	-0.016711887	0.016711887	Rnaseh2b	24h
Q5SSL4	0pt5mM / Ctrl	0.303213165	-0.042214774	0.042214774	Abr	24h
Q8R2Y8	0pt5mM / Ctrl	0.227512748	-0.043550782	0.043550782	Ptrh2	24h
Q9D937	0pt5mM / Ctrl	0.076962643	0.094242945	0.094242945	NaN	24h
P21126	0pt5mM / Ctrl	0.139545798	-0.113802783	0.113802783	Ubl4a	24h
Q64705	0pt5mM / Ctrl	0.332223174	0.021474283	0.021474283	Usf2	24h
P05201	0pt5mM / Ctrl	0.136440819	0.037660673	0.037660673	Got1	24h
P11438	0pt5mM / Ctrl	0.370512216	-0.003458162	0.003458162	Lamp1	24h
Q5SW19	0pt5mM / Ctrl	0.067163066	-0.058258053	0.058258053	Cluh	24h
Q8VD66	0pt5mM / Ctrl	0.317004095	-0.068313494	0.068313494	Abhd4	24h
Q9CR29	0pt5mM / Ctrl	0.166014004	-0.056466717	0.056466717	Ccdc43	24h
Q6NZC7	0pt5mM / Ctrl	0.019716668	0.107015088	0.107015088	Sec23ip	24h
Q921L5	0pt5mM / Ctrl	0.058828965	-0.064508557	0.064508557	Cog2	24h
Q61151	0pt5mM / Ctrl	0.306556377	-0.046574753	0.046574753	Ppp2r5e	24h
Q9CYN9	0pt5mM / Ctrl	0.363746892	0.004622157	0.004622157	Atp6ap2	24h
Q9JJI8	0pt5mM / Ctrl	0.303311446	0.07865531	0.07865531	Rpl38	24h
Q8C570	0pt5mM / Ctrl	0.072879893	0.048024449	0.048024449	Rae1	24h
Q91V41	0pt5mM / Ctrl	0.023115801	0.113866948	0.113866948	Rab14	24h
P40124	0pt5mM / Ctrl	0.049326734	-0.110448271	0.110448271	Cap1	24h
Q9CY64	0pt5mM / Ctrl	0.377240263	0.003463628	0.003463628	Blvra	24h
P14873	0pt5mM / Ctrl	0.000815762	-0.115416922	0.115416922	Map1b	24h
B8ZXI1	0pt5mM / Ctrl	0.346560651	0.030878777	0.030878777	Qtrtd1	24h
Q9R0A0	0pt5mM / Ctrl	0.140591401	0.065052979	0.065052979	Pex14	24h
Q60597	0pt5mM / Ctrl	0.00023717	-0.121029466	0.121029466	Ogdh	24h
O35643	0pt5mM / Ctrl	0.122177832	0.077858545	0.077858545	Ap1b1	24h
P68369	0pt5mM / Ctrl	0.363927188	0.009929561	0.009929561	Tuba1a	24h
Q9CXH7	0pt5mM / Ctrl	0.380824608	0.003811499	0.003811499	Sgol1	24h
P62700	0pt5mM / Ctrl	0.342833227	-0.026331892	0.026331892	Ypel5	24h
O08585	0pt5mM / Ctrl	0.119873776	-0.090037324	0.090037324	Clta	24h
Q8BNI4	0pt5mM / Ctrl	0.307427893	-0.033098038	0.033098038	Derl2	24h
Q9CQL4	0pt5mM / Ctrl	0.251762802	-0.03164205	0.03164205	Mrpl20	24h
Q9CPV4	0pt5mM / Ctrl	0.007724194	-0.123594448	0.123594448	Glod4	24h
P14211	0pt5mM / Ctrl	0.035745735	0.125365153	0.125365153	Calr	24h
Q9CQP2	0pt5mM / Ctrl	0.295417964	0.053128909	0.053128909	Trappc2	24h
Q8VCE2	0pt5mM / Ctrl	0.297094322	0.041357759	0.041357759	Gpn1	24h
P62488	0pt5mM / Ctrl	0.187619123	0.071902573	0.071902573	Polr2g	24h
Q8K019	0pt5mM / Ctrl	0.021775665	0.073954642	0.073954642	Bclaf1	24h
Q8R3L2	0pt5mM / Ctrl	0.22589165	-0.061888397	0.061888397	Tcf25	24h
Q9CQ06	0pt5mM / Ctrl	0.353802964	-0.009471671	0.009471671	Mrpl24	24h
Q62311	0pt5mM / Ctrl	0.380629318	0.002580753	0.002580753	Taf6	24h
P59325	0pt5mM / Ctrl	0.104124383	0.095387153	0.095387153	Eif5	24h
Q8C163	0pt5mM / Ctrl	0.233056198	-0.070146248	0.070146248	Exog	24h
Q8BHX1	0pt5mM / Ctrl	0.353120483	-0.046937175	0.046937175	Haus1	24h
Q9ESJ0	0pt5mM / Ctrl	0.031226099	0.124412261	0.124412261	Xpo4	24h
P62301	0pt5mM / Ctrl	0.235684746	0.138887167	0.138887167	Rps13	24h
Q8K4Z5	0pt5mM / Ctrl	9.62e-05	0.115890451	0.115890451	Sf3a1	24h
O35387	0pt5mM / Ctrl	0.38342397	0.000943101	0.000943101	Hax1	24h
Q9Z0V7	0pt5mM / Ctrl	0.136080215	-0.052994661	0.052994661	Timm17b	24h
Q8BTM8	0pt5mM / Ctrl	0.196204037	-0.031318828	0.031318828	Flna	24h
Q9D6K5	0pt5mM / Ctrl	0.021592213	0.094055101	0.094055101	Synj2bp	24h
Q91VR8	0pt5mM / Ctrl	0.160057245	1.002970815	1.002970815	Brk1	24h
Q3TFD2	0pt5mM / Ctrl	0.020012428	-0.170101687	0.170101687	Lpcat1	24h
Q922E4	0pt5mM / Ctrl	0.199509217	-0.103302069	0.103302069	Pcyt2	24h
Q571I9	0pt5mM / Ctrl	0.011857257	0.19447583	0.19447583	Aldh16a1	24h
P53986	0pt5mM / Ctrl	0.216681662	-0.069106579	0.069106579	Slc16a1	24h
Q9Z204	0pt5mM / Ctrl	0.077399915	0.271595329	0.271595329	Hnrnpc	24h
Q8K2F8	0pt5mM / Ctrl	0.165740082	0.078687325	0.078687325	Lsm14a	24h
Q8CFE4	0pt5mM / Ctrl	0.016393115	0.110489108	0.110489108	Scyl2	24h
P62245	0pt5mM / Ctrl	0.046428122	-0.184254423	0.184254423	Rps15a	24h
Q9CYR6	0pt5mM / Ctrl	0.131714222	0.094767071	0.094767071	Pgm3	24h
Q9QXA1	0pt5mM / Ctrl	0.310753374	0.07827124	0.07827124	Cyhr1	24h
Q8BIZ6	0pt5mM / Ctrl	0.243020945	-0.718600571	0.718600571	Snip1	24h
Q80WC7	0pt5mM / Ctrl	0.188095031	0.051013511	0.051013511	Agfg2	24h
P06745	0pt5mM / Ctrl	0.004793642	0.152189225	0.152189225	Gpi	24h
O08784	0pt5mM / Ctrl	0.053631503	0.138635665	0.138635665	Tcof1	24h
Q9D1E8	0pt5mM / Ctrl	0.184863086	0.161125645	0.161125645	Agpat5	24h
Q9DAS9	0pt5mM / Ctrl	0.313119053	-0.015993377	0.015993377	Gng12	24h
Q8R4X3	0pt5mM / Ctrl	0.057466134	0.197902754	0.197902754	Rbm12	24h
Q9R0N0	0pt5mM / Ctrl	0.257974609	0.028169593	0.028169593	Galk1	24h
Q8BSL7	0pt5mM / Ctrl	0.09658597	0.095434837	0.095434837	Arf2	24h
Q9CPT4	0pt5mM / Ctrl	0.360648031	-0.005452035	0.005452035	Mydgf	24h
Q9R0P3	0pt5mM / Ctrl	0.178656638	0.048945177	0.048945177	Esd	24h
P62908	0pt5mM / Ctrl	0.004079527	0.164780706	0.164780706	Rps3	24h
Q9QX60	0pt5mM / Ctrl	0.370689417	0.018630467	0.018630467	Dguok	24h
Q9JHW2	0pt5mM / Ctrl	0.101011244	0.074776903	0.074776903	Nit2	24h
Q61335	0pt5mM / Ctrl	0.119146985	-0.114255756	0.114255756	Bcap31	24h
P97801	0pt5mM / Ctrl	0.355365378	0.022311613	0.022311613	Smn1	24h
Q80XU3	0pt5mM / Ctrl	0.008877352	0.786718249	0.786718249	Nucks1	24h
Q8K2C9	0pt5mM / Ctrl	0.352013053	-0.006269039	0.006269039	Hacd3	24h
Q9CWX2	0pt5mM / Ctrl	0.277626732	0.054049805	0.054049805	Ndufaf1	24h
Q9CTH6	0pt5mM / Ctrl	0.07859442	0.386934429	0.386934429	Fcf1	24h
O55135	0pt5mM / Ctrl	0.26651006	0.033760004	0.033760004	Eif6	24h
P47754	0pt5mM / Ctrl	0.155656343	0.039863601	0.039863601	Capza2	24h
Q6NSQ7	0pt5mM / Ctrl	0.259002519	0.084016763	0.084016763	Ltv1	24h
Q62376	0pt5mM / Ctrl	0.016124303	0.138046712	0.138046712	Snrnp70	24h
Q2YDW2	0pt5mM / Ctrl	0.146902442	-0.093101554	0.093101554	Msto1	24h
O54724	0pt5mM / Ctrl	0.055738449	-0.065192759	0.065192759	Ptrf	24h
Q923D4	0pt5mM / Ctrl	0.309121642	-0.026965469	0.026965469	Sf3b5	24h
P63280	0pt5mM / Ctrl	0.222910937	-0.038657725	0.038657725	Ube2i	24h
Q9JM14	0pt5mM / Ctrl	0.154754994	-0.196271911	0.196271911	Nt5c	24h
O35207;Q9CPY4	0pt5mM / Ctrl	0.290770543	0.057802331	0.057802331	Cdk2ap1;Cdk2ap2	24h
Q922B2	0pt5mM / Ctrl	0.090747908	-0.104764827	0.104764827	Dars	24h
Q8K2T8	0pt5mM / Ctrl	0.081156348	0.118586555	0.118586555	Paf1	24h
Q9JHJ3	0pt5mM / Ctrl	0.054895106	-0.380240619	0.380240619	Glmp	24h
Q8R1B4	0pt5mM / Ctrl	0.000349092	0.237583488	0.237583488	Eif3c	24h
Q8CCS6	0pt5mM / Ctrl	0.140879647	0.045778602	0.045778602	Pabpn1	24h
Q922L6	0pt5mM / Ctrl	0.348949018	-0.010156932	0.010156932	Nelfcd	24h
Q9CQZ6	0pt5mM / Ctrl	0.235952213	0.046737276	0.046737276	Ndufb3	24h
P27546	0pt5mM / Ctrl	0.323630393	-0.01052367	0.01052367	Map4	24h
P19253	0pt5mM / Ctrl	0.019770239	0.333072126	0.333072126	Rpl13a	24h
Q9R1P3	0pt5mM / Ctrl	0.001300685	0.310432374	0.310432374	Psmb2	24h
Q3TUU5	0pt5mM / Ctrl	0.139037769	-0.349383533	0.349383533	Tex30	24h
P60229	0pt5mM / Ctrl	0.205672632	0.049736671	0.049736671	Eif3e	24h
Q9JJU8	0pt5mM / Ctrl	0.133037449	0.054989301	0.054989301	Sh3bgrl	24h
Q01405	0pt5mM / Ctrl	0.021542895	0.068738587	0.068738587	Sec23a	24h
Q8R418	0pt5mM / Ctrl	0.268546309	0.064745218	0.064745218	Dicer1	24h
P62852	0pt5mM / Ctrl	0.031534795	0.660017371	0.660017371	Rps25	24h
P63330	0pt5mM / Ctrl	0.279097482	-0.032989074	0.032989074	Ppp2ca	24h
P20152	0pt5mM / Ctrl	8.99e-15	0.40692535	0.40692535	Vim	24h
P47963	0pt5mM / Ctrl	0.142239703	0.170909837	0.170909837	Rpl13	24h
Q60598	0pt5mM / Ctrl	0.369334686	0.002880516	0.002880516	Cttn	24h
Q8R1A4	0pt5mM / Ctrl	0.000226079	-0.141513601	0.141513601	Dock7	24h
Q8BSF4	0pt5mM / Ctrl	0.346912068	-0.140795261	0.140795261	Pisd	24h
P09671	0pt5mM / Ctrl	0.08873077	0.075501502	0.075501502	Sod2	24h
F6ZDS4	0pt5mM / Ctrl	0.009324717	0.109795421	0.109795421	Tpr	24h
Q3THE2	0pt5mM / Ctrl	0.011951705	-0.285893589	0.285893589	Myl12b	24h
Q61792	0pt5mM / Ctrl	0.006298652	0.128427505	0.128427505	Lasp1	24h
Q61029	0pt5mM / Ctrl	0.176931904	0.095124818	0.095124818	Tmpo	24h
P97447	0pt5mM / Ctrl	0.217658419	0.193436205	0.193436205	Fhl1	24h
P28271	0pt5mM / Ctrl	0.173014829	-0.072708786	0.072708786	Aco1	24h
O88874	0pt5mM / Ctrl	0.035173563	0.117367677	0.117367677	Ccnk	24h
Q8R1I1	0pt5mM / Ctrl	0.120193541	0.090068653	0.090068653	Uqcr10	24h
Q9D020	0pt5mM / Ctrl	0.071742085	0.187195033	0.187195033	Nt5c3a	24h
P55066	0pt5mM / Ctrl	0.298537596	-0.043386132	0.043386132	Ncan	24h
Q3TLP5	0pt5mM / Ctrl	0.383050528	-0.001696349	0.001696349	Echdc2	24h
Q3TJZ6	0pt5mM / Ctrl	0.020998865	0.141132742	0.141132742	Fam98a	24h
P70295	0pt5mM / Ctrl	0.186456103	-0.047716912	0.047716912	Aup1	24h
Q61768	0pt5mM / Ctrl	0.065255968	-0.037066117	0.037066117	Kif5b	24h
P48428	0pt5mM / Ctrl	0.007207643	0.157040536	0.157040536	Tbca	24h
Q99LZ3	0pt5mM / Ctrl	0.210730434	0.051044535	0.051044535	Gins4	24h
Q80UZ0	0pt5mM / Ctrl	0.246919192	0.038052481	0.038052481	Fgd5	24h
P97355	0pt5mM / Ctrl	0.31337112	-0.060006876	0.060006876	Sms	24h
Q9Z110	0pt5mM / Ctrl	0.00230546	-0.131876051	0.131876051	Aldh18a1	24h
A2AEY4	0pt5mM / Ctrl	0.320232224	-0.033209484	0.033209484	Map7d3	24h
Q8R5J9	0pt5mM / Ctrl	0.16200729	0.072937913	0.072937913	Arl6ip5	24h
Q9DCT6	0pt5mM / Ctrl	0.316991044	-0.060794901	0.060794901	Bap18	24h
P97823	0pt5mM / Ctrl	0.353255229	-0.028033698	0.028033698	Lypla1	24h
O88952	0pt5mM / Ctrl	0.106741291	0.067122392	0.067122392	Lin7c	24h
Q8BH57	0pt5mM / Ctrl	0.103376792	-0.09157943	0.09157943	Wdr48	24h
P24668	0pt5mM / Ctrl	0.355924579	0.005416144	0.005416144	M6pr	24h
P60843	0pt5mM / Ctrl	0.000416626	0.22335732	0.22335732	Eif4a1	24h
O08539	0pt5mM / Ctrl	0.006605893	0.127028391	0.127028391	Bin1	24h
Q8CD15	0pt5mM / Ctrl	0.253350853	0.097940452	0.097940452	Mina	24h
P11031	0pt5mM / Ctrl	0.165175939	0.28499788	0.28499788	Sub1	24h
P68254	0pt5mM / Ctrl	0.362738766	0.014242536	0.014242536	Ywhaq	24h
Q8VC31	0pt5mM / Ctrl	0.278360748	0.04401518	0.04401518	Ccdc9	24h
Q9JKF1	0pt5mM / Ctrl	0.189947809	-0.039058294	0.039058294	Iqgap1	24h
Q8BVQ5	0pt5mM / Ctrl	0.252572948	0.07773605	0.07773605	Ppme1	24h
O88447	0pt5mM / Ctrl	0.105717537	-0.049196396	0.049196396	Klc1	24h
P17426	0pt5mM / Ctrl	0.082924459	0.077874109	0.077874109	Ap2a1	24h
Q99J45	0pt5mM / Ctrl	0.269847952	-0.037966534	0.037966534	Nrbp1	24h
Q9D4H8	0pt5mM / Ctrl	0.247602174	-0.05303739	0.05303739	Cul2	24h
Q505D7	0pt5mM / Ctrl	0.28911388	0.048247937	0.048247937	Opa3	24h
P52623	0pt5mM / Ctrl	0.303860422	-0.02337819	0.02337819	Uck1	24h
Q6ZQ38	0pt5mM / Ctrl	0.191782718	0.039765041	0.039765041	Cand1	24h
P49443	0pt5mM / Ctrl	0.051472032	0.23580426	0.23580426	Ppm1a	24h
Q14B02	0pt5mM / Ctrl	0.329530153	-0.030465528	0.030465528	Rnf133	24h
P60060	0pt5mM / Ctrl	0.352432292	0.017076042	0.017076042	Sec61g	24h
Q8BFQ4	0pt5mM / Ctrl	0.323261077	0.017201526	0.017201526	Wdr82	24h
Q8BHA3	0pt5mM / Ctrl	0.226426602	-0.040206287	0.040206287	Dtd2	24h
Q9Z130	0pt5mM / Ctrl	0.254880557	-0.071216948	0.071216948	Hnrnpdl	24h
Q80XP8	0pt5mM / Ctrl	0.362719734	-0.01417808	0.01417808	Fam76b	24h
P70698	0pt5mM / Ctrl	0.278464016	0.028814143	0.028814143	Ctps1	24h
Q8BIQ5	0pt5mM / Ctrl	0.022985863	0.180303901	0.180303901	Cstf2	24h
P61924	0pt5mM / Ctrl	0.021060013	-0.128823891	0.128823891	Copz1	24h
B2RQC6	0pt5mM / Ctrl	0.123871523	0.046799362	0.046799362	Cad	24h
Q64735	0pt5mM / Ctrl	0.173238088	-0.081379995	0.081379995	Cr1l	24h
Q8JZZ7	0pt5mM / Ctrl	0.292371093	-0.032707579	0.032707579	Adgrl2	24h
Q9Z2Q5	0pt5mM / Ctrl	0.308683458	-0.023726758	0.023726758	Mrpl40	24h
P61967	0pt5mM / Ctrl	0.235045475	-0.104203939	0.104203939	Ap1s1	24h
P63030	0pt5mM / Ctrl	0.105875232	1.554344416	1.554344416	Mpc1	24h
Q8BG30	0pt5mM / Ctrl	0.174291206	0.080232061	0.080232061	Nelfa	24h
Q62383	0pt5mM / Ctrl	0.332223174	0.009895213	0.009895213	Supt6h	24h
Q8C0C7	0pt5mM / Ctrl	0.048252515	0.114666313	0.114666313	Farsa	24h
Q8BMJ3	0pt5mM / Ctrl	0.026679108	0.12159048	0.12159048	Eif1ax	24h
P24270	0pt5mM / Ctrl	0.333525804	-0.008203154	0.008203154	Cat	24h
Q8R3C6	0pt5mM / Ctrl	0.206415487	0.068632379	0.068632379	Rbm19	24h
Q99LB6	0pt5mM / Ctrl	0.017718871	-0.067054547	0.067054547	Mat2b	24h
P47911	0pt5mM / Ctrl	0.05651084	0.067325458	0.067325458	Rpl6	24h
Q9QZQ1	0pt5mM / Ctrl	0.208972124	0.038836036	0.038836036	Mllt4	24h
Q61009	0pt5mM / Ctrl	0.212092144	-0.081294827	0.081294827	Scarb1	24h
Q3TKY6	0pt5mM / Ctrl	0.103653334	0.072700128	0.072700128	Cwc27	24h
Q91VI7	0pt5mM / Ctrl	0.004399125	-0.334340453	0.334340453	Rnh1	24h
P61971	0pt5mM / Ctrl	0.215318715	-0.048084799	0.048084799	Nutf2	24h
P63005	0pt5mM / Ctrl	0.138026258	0.05229548	0.05229548	Pafah1b1	24h
Q9CZ04	0pt5mM / Ctrl	0.109243042	0.053105302	0.053105302	Cops7a	24h
Q04207	0pt5mM / Ctrl	0.341387308	-0.009049118	0.009049118	Rela	24h
P97930	0pt5mM / Ctrl	0.049569308	-0.12688978	0.12688978	Dtymk	24h
Q9CWK8	0pt5mM / Ctrl	0.001602371	0.115661412	0.115661412	Snx2	24h
Q60I26	0pt5mM / Ctrl	0.29424376	-0.03395832	0.03395832	Als2cl	24h
Q99MR6	0pt5mM / Ctrl	0.078765236	0.150338858	0.150338858	Srrt	24h
Q8VDQ8	0pt5mM / Ctrl	0.003589093	-0.15907304	0.15907304	Sirt2	24h
Q8R034	0pt5mM / Ctrl	0.330993442	0.057170253	0.057170253	Anapc13	24h
P51949	0pt5mM / Ctrl	0.31457631	0.027467765	0.027467765	Mnat1	24h
Q60931	0pt5mM / Ctrl	0.224077808	-0.104533203	0.104533203	Vdac3	24h
Q8VI75	0pt5mM / Ctrl	0.181370121	0.111503661	0.111503661	Ipo4	24h
Q9DBF1	0pt5mM / Ctrl	0.038259483	-0.109534547	0.109534547	Aldh7a1	24h
Q8C5L7	0pt5mM / Ctrl	0.076394107	0.131929934	0.131929934	Rbm34	24h
Q8R3H9	0pt5mM / Ctrl	0.364254047	-0.006579122	0.006579122	Ttc4	24h
Q9WVR4	0pt5mM / Ctrl	0.215879719	-0.032996006	0.032996006	Fxr2	24h
Q9D5V5	0pt5mM / Ctrl	0.217538896	0.038784407	0.038784407	Cul5	24h
Q8BP47	0pt5mM / Ctrl	0.025577685	0.236296162	0.236296162	Nars	24h
P84084	0pt5mM / Ctrl	0.11225001	-0.224285334	0.224285334	Arf5	24h
Q9Z0R4	0pt5mM / Ctrl	0.352174505	-0.014625207	0.014625207	Itsn1	24h
Q9JK23	0pt5mM / Ctrl	0.212652766	-0.061672829	0.061672829	Psmg1	24h
O89079	0pt5mM / Ctrl	0.119754746	0.037037868	0.037037868	Cope	24h
P62878	0pt5mM / Ctrl	0.234464049	0.085456908	0.085456908	Rbx1	24h
Q8C6L5	0pt5mM / Ctrl	0.116019001	0.119833775	0.119833775	Mb21d1	24h
O88384	0pt5mM / Ctrl	0.288122725	-0.057181139	0.057181139	Vti1b	24h
Q9QUJ7	0pt5mM / Ctrl	0.000401562	-0.393797219	0.393797219	Acsl4	24h
Q9Z0H3	0pt5mM / Ctrl	0.013154374	-0.165957019	0.165957019	Smarcb1	24h
Q9D6R2	0pt5mM / Ctrl	0.315172366	0.034248531	0.034248531	Idh3a	24h
Q62351	0pt5mM / Ctrl	0.031695564	-0.099150904	0.099150904	Tfrc	24h
Q9D187	0pt5mM / Ctrl	0.246982836	0.074621484	0.074621484	Fam96b	24h
Q99P72	0pt5mM / Ctrl	0.213251243	0.023710534	0.023710534	Rtn4	24h
Q8BMK4	0pt5mM / Ctrl	0.063989212	0.11845427	0.11845427	Ckap4	24h
Q9DBC3	0pt5mM / Ctrl	0.008173267	-0.077387035	0.077387035	Cmtr1	24h
Q8BVI4	0pt5mM / Ctrl	0.361436793	-0.008986789	0.008986789	Qdpr	24h
Q99JT9	0pt5mM / Ctrl	0.262205927	-0.047862485	0.047862485	Adi1	24h
P84096	0pt5mM / Ctrl	0.00372991	-0.134813651	0.134813651	Rhog	24h
Q8BIG7	0pt5mM / Ctrl	0.158593923	0.039341375	0.039341375	Comtd1	24h
Q8CHT0	0pt5mM / Ctrl	0.045560063	-0.046089415	0.046089415	Aldh4a1	24h
Q9CQC7	0pt5mM / Ctrl	0.164508502	-0.058277108	0.058277108	Ndufb4	24h
Q9JKK8	0pt5mM / Ctrl	0.355168377	-0.019532857	0.019532857	Atr	24h
O35375	0pt5mM / Ctrl	0.274807739	0.145810679	0.145810679	Nrp2	24h
Q91XL9	0pt5mM / Ctrl	0.204256236	-0.133768573	0.133768573	Osbpl1a	24h
A2AIV2	0pt5mM / Ctrl	0.170930001	0.064183347	0.064183347	Kiaa1429	24h
Q91W50	0pt5mM / Ctrl	0.154754994	-0.091118023	0.091118023	Csde1	24h
Q6P8I4	0pt5mM / Ctrl	0.174379337	0.060427029	0.060427029	Pcnp	24h
Q91YE6	0pt5mM / Ctrl	0.279376851	0.013123165	0.013123165	Ipo9	24h
Q9WVQ1	0pt5mM / Ctrl	0.221904349	0.191769987	0.191769987	Magi2	24h
Q9Z1R2	0pt5mM / Ctrl	0.10511612	0.083087184	0.083087184	Bag6	24h
Q9DC69	0pt5mM / Ctrl	0.000883901	-0.135204583	0.135204583	Ndufa9	24h
Q62422	0pt5mM / Ctrl	0.130697399	0.332170159	0.332170159	Ostf1	24h
P47199	0pt5mM / Ctrl	0.077039699	-0.072025329	0.072025329	Cryz	24h
Q9D753	0pt5mM / Ctrl	0.095633673	0.117906436	0.117906436	Exosc8	24h
Q9D173	0pt5mM / Ctrl	0.326175808	-0.040388338	0.040388338	Tomm7	24h
Q9CQS5	0pt5mM / Ctrl	0.191156463	-0.065798685	0.065798685	Riok2	24h
Q52KE7	0pt5mM / Ctrl	0.056730917	0.293713629	0.293713629	Ccnl1	24h
Q9QZQ8	0pt5mM / Ctrl	0.032892541	-0.317027211	0.317027211	H2afy	24h
P49718	0pt5mM / Ctrl	0.000780269	-0.117761254	0.117761254	Mcm5	24h
Q3TIV5	0pt5mM / Ctrl	0.032909404	0.176307619	0.176307619	Zc3h15	24h
Q3UMR5	0pt5mM / Ctrl	0.332669571	-0.029786961	0.029786961	Mcu	24h
Q99N96	0pt5mM / Ctrl	0.086777464	0.075640008	0.075640008	Mrpl1	24h
Q923D5	0pt5mM / Ctrl	0.290049918	-0.043040734	0.043040734	Wbp11	24h
Q9JKR6	0pt5mM / Ctrl	0.381806527	0.000472723	0.000472723	Hyou1	24h
Q569Z6	0pt5mM / Ctrl	0.078519047	0.097838491	0.097838491	Thrap3	24h
Q91YX5	0pt5mM / Ctrl	0.319923197	-0.019146908	0.019146908	Lpgat1	24h
Q8K1X1	0pt5mM / Ctrl	0.239911373	-0.043360207	0.043360207	Wdr11	24h
P49442	0pt5mM / Ctrl	0.242919686	0.047560368	0.047560368	Inpp1	24h
O70194	0pt5mM / Ctrl	0.008615548	0.124634616	0.124634616	Eif3d	24h
P26039	0pt5mM / Ctrl	0.091660509	-0.071153864	0.071153864	Tln1	24h
P23591	0pt5mM / Ctrl	0.265513147	0.0157582	0.0157582	Tsta3	24h
Q9D0E1	0pt5mM / Ctrl	0.054004916	0.137709543	0.137709543	Hnrnpm	24h
Q8K1M6	0pt5mM / Ctrl	0.289100198	-0.016163766	0.016163766	Dnm1l	24h
P62751	0pt5mM / Ctrl	0.011618637	0.226879016	0.226879016	Rpl23a	24h
Q9WV55	0pt5mM / Ctrl	0.27565333	0.053909641	0.053909641	Vapa	24h
Q3TGF2	0pt5mM / Ctrl	0.111677782	0.042057756	0.042057756	Fam107b	24h
Q9DAU1	0pt5mM / Ctrl	0.326735709	0.023203902	0.023203902	Cnpy3	24h
Q9CYA6	0pt5mM / Ctrl	0.257282643	0.040890351	0.040890351	Zcchc8	24h
Q9CY58	0pt5mM / Ctrl	0.121532799	0.100669838	0.100669838	Serbp1	24h
Q9CQ54	0pt5mM / Ctrl	0.364209416	-0.004660783	0.004660783	Ndufc2	24h
Q8BVU0	0pt5mM / Ctrl	0.03273326	-0.167978674	0.167978674	Lrch3	24h
O08788	0pt5mM / Ctrl	0.2019635	0.023616279	0.023616279	Dctn1	24h
P03911	0pt5mM / Ctrl	0.298386167	-0.042494208	0.042494208	Mtnd4	24h
P35564	0pt5mM / Ctrl	0.343225672	-0.017043442	0.017043442	Canx	24h
Q921Q7	0pt5mM / Ctrl	0.1810544	-0.05704134	0.05704134	Rin1	24h
Q8VDP4	0pt5mM / Ctrl	0.278836219	0.016802078	0.016802078	Ccar2	24h
Q9D8C6	0pt5mM / Ctrl	0.223520395	0.064953469	0.064953469	Med11	24h
Q8R3Y5	0pt5mM / Ctrl	0.241472937	-0.037083406	0.037083406	NaN	24h
P52482;P52483;Q91W82	0pt5mM / Ctrl	0.086294175	0.06516929	0.06516929	Ube2e1;Ube2e3;Ube2e2	24h
Q920Q6	0pt5mM / Ctrl	0.311029173	-0.024399225	0.024399225	Msi2	24h
Q62276	0pt5mM / Ctrl	0.273389374	0.061476067	0.061476067	Med22	24h
Q2TPA8	0pt5mM / Ctrl	0.204513902	-0.153739303	0.153739303	Hsdl2	24h
Q9Z1Z0	0pt5mM / Ctrl	0.02907255	0.092774093	0.092774093	Uso1	24h
Q9Z247	0pt5mM / Ctrl	0.043760304	-0.050273977	0.050273977	Fkbp9	24h
Q61595	0pt5mM / Ctrl	0.243665059	-0.025277646	0.025277646	Ktn1	24h
Q99MI1	0pt5mM / Ctrl	0.038024522	-0.151007205	0.151007205	Erc1	24h
Q9QZD8	0pt5mM / Ctrl	0.310062023	0.027945334	0.027945334	Slc25a10	24h
Q9CQC8	0pt5mM / Ctrl	0.026953554	-0.123155087	0.123155087	Spg21	24h
Q8VE18	0pt5mM / Ctrl	0.190256115	0.049519476	0.049519476	Smg8	24h
Q8R1F9	0pt5mM / Ctrl	0.243610048	0.526718438	0.526718438	Rpp40	24h
Q9JLB2	0pt5mM / Ctrl	0.283850769	0.076561704	0.076561704	Mpp5	24h
Q9WTX6	0pt5mM / Ctrl	0.343225672	0.01914507	0.01914507	Cul1	24h
Q8R404	0pt5mM / Ctrl	0.348627273	0.018718271	0.018718271	Mic13	24h
P48036	0pt5mM / Ctrl	0.051449936	0.153148279	0.153148279	Anxa5	24h
P08249	0pt5mM / Ctrl	0.311123304	-0.020013485	0.020013485	Mdh2	24h
Q921S7	0pt5mM / Ctrl	0.372957053	0.003381414	0.003381414	Mrpl37	24h
Q922R8	0pt5mM / Ctrl	0.072428897	0.097793624	0.097793624	Pdia6	24h
Q8BQZ5	0pt5mM / Ctrl	0.041622196	0.146378204	0.146378204	Cpsf4	24h
Q61733	0pt5mM / Ctrl	0.180300197	-0.121919654	0.121919654	Mrps31	24h
P70280	0pt5mM / Ctrl	0.02842653	-0.105180651	0.105180651	Vamp7	24h
Q3TLH4	0pt5mM / Ctrl	0.200374984	0.036333505	0.036333505	Prrc2c	24h
Q99JX7	0pt5mM / Ctrl	0.004479429	0.114810139	0.114810139	Nxf1	24h
Q9JHP7	0pt5mM / Ctrl	0.192001467	-0.12272504	0.12272504	Kdelc1	24h
Q8CFI0	0pt5mM / Ctrl	0.144532326	0.070015579	0.070015579	Nedd4l	24h
Q61771	0pt5mM / Ctrl	0.043803114	-0.128645703	0.128645703	Kif3b	24h
Q9ER88	0pt5mM / Ctrl	0.041848352	-0.093972787	0.093972787	Dap3	24h
Q64521	0pt5mM / Ctrl	0.376712219	-0.001614653	0.001614653	Gpd2	24h
Q9QXD8	0pt5mM / Ctrl	0.186185541	0.080041096	0.080041096	Limd1	24h
Q8CGC4	0pt5mM / Ctrl	0.257761773	0.037138775	0.037138775	Lsm14b	24h
Q8BVE8	0pt5mM / Ctrl	0.261627435	-0.062664509	0.062664509	Whsc1	24h
Q9CQP0	0pt5mM / Ctrl	0.237231924	-0.077132978	0.077132978	Mrpl33	24h
Q8K2Q0	0pt5mM / Ctrl	0.163239491	0.13779518	0.13779518	Commd9	24h
Q8R574	0pt5mM / Ctrl	0.193195761	-0.053298011	0.053298011	Prpsap2	24h
P56135	0pt5mM / Ctrl	0.111207042	-0.13623105	0.13623105	Atp5j2	24h
Q99KR7	0pt5mM / Ctrl	0.202632802	0.048615005	0.048615005	Ppif	24h
P57784	0pt5mM / Ctrl	0.149019835	-0.066011436	0.066011436	Snrpa1	24h
Q9JKP5	0pt5mM / Ctrl	0.37713249	0.002052341	0.002052341	Mbnl1	24h
P09925	0pt5mM / Ctrl	0.331314509	0.030253535	0.030253535	Surf1	24h
O35864	0pt5mM / Ctrl	0.011508336	0.066018447	0.066018447	Cops5	24h
Q8JZN7	0pt5mM / Ctrl	0.33396831	-0.053591322	0.053591322	Rhot2	24h
Q9ES46	0pt5mM / Ctrl	0.259921768	-0.068901859	0.068901859	Parvb	24h
Q6NS82	0pt5mM / Ctrl	0.16085277	0.05132034	0.05132034	Fam134a	24h
Q3UGR5	0pt5mM / Ctrl	0.232994132	0.06233779	0.06233779	Hdhd2	24h
Q91X97	0pt5mM / Ctrl	0.305042127	0.058252629	0.058252629	Ncald	24h
Q9WTU6	0pt5mM / Ctrl	0.117887901	-0.211873353	0.211873353	Mapk9	24h
Q9CQV5	0pt5mM / Ctrl	0.225715887	-0.076246805	0.076246805	Mrps24	24h
P43277	0pt5mM / Ctrl	0.267970679	0.053969137	0.053969137	Hist1h1d	24h
Q9D1R9	0pt5mM / Ctrl	0.050118111	-0.285868913	0.285868913	Rpl34	24h
P46471	0pt5mM / Ctrl	0.047118209	0.137514696	0.137514696	Psmc2	24h
Q922P9	0pt5mM / Ctrl	0.330881867	0.039493285	0.039493285	Glyr1	24h
Q9D720	0pt5mM / Ctrl	0.173386268	-0.05705576	0.05705576	Nsmce1	24h
Q9Z1Q9	0pt5mM / Ctrl	0.347967002	-0.006536676	0.006536676	Vars	24h
Q8VDN2	0pt5mM / Ctrl	5.13e-06	-0.146515325	0.146515325	Atp1a1	24h
P97363	0pt5mM / Ctrl	0.25955519	0.055611368	0.055611368	Sptlc2	24h
O70492	0pt5mM / Ctrl	0.194453661	-0.108692691	0.108692691	Snx3	24h
Q8CG19	0pt5mM / Ctrl	0.00373751	-0.33279112	0.33279112	Ltbp1	24h
Q91VH6	0pt5mM / Ctrl	0.104742093	0.053909067	0.053909067	Memo1	24h
Q923T9	0pt5mM / Ctrl	0.060728542	-0.14944756	0.14944756	Camk2g	24h
P63325	0pt5mM / Ctrl	0.027197701	0.191896752	0.191896752	Rps10	24h
Q8C3R1	0pt5mM / Ctrl	0.237271273	0.043419886	0.043419886	Brat1	24h
Q8R059	0pt5mM / Ctrl	0.136516985	-0.087979563	0.087979563	Gale	24h
Q3UHD6	0pt5mM / Ctrl	0.304622598	0.02981133	0.02981133	Snx27	24h
Q9EQC5	0pt5mM / Ctrl	0.121266026	-0.064235538	0.064235538	Scyl1	24h
Q9EQI8	0pt5mM / Ctrl	0.108888127	-0.060035188	0.060035188	Mrpl46	24h
Q91XU0	0pt5mM / Ctrl	0.051304403	-0.19496572	0.19496572	Wrnip1	24h
O88986	0pt5mM / Ctrl	0.080519859	-0.089865699	0.089865699	Gcat	24h
O55106	0pt5mM / Ctrl	0.030479906	-0.084755294	0.084755294	Strn	24h
Q80VD1	0pt5mM / Ctrl	0.07348028	-0.060202442	0.060202442	Fam98b	24h
Q3UPH7	0pt5mM / Ctrl	0.042544751	-0.086127415	0.086127415	Arhgef40	24h
Q09143	0pt5mM / Ctrl	0.051201806	0.129900172	0.129900172	Slc7a1	24h
Q9DBC7	0pt5mM / Ctrl	0.04984012	0.280419797	0.280419797	Prkar1a	24h
Q3TQI7	0pt5mM / Ctrl	0.199530652	0.063281812	0.063281812	NaN	24h
Q9DBR7	0pt5mM / Ctrl	0.146271874	0.038795561	0.038795561	Ppp1r12a	24h
P63242	0pt5mM / Ctrl	0.295484035	0.039472479	0.039472479	Eif5a	24h
Q80YD1	0pt5mM / Ctrl	0.048180582	-0.090725265	0.090725265	Supv3l1	24h
P29037	0pt5mM / Ctrl	0.173376194	0.08747565	0.08747565	Tbp	24h
Q9CZ44	0pt5mM / Ctrl	0.120486541	0.058984991	0.058984991	Nsfl1c	24h
Q3U319	0pt5mM / Ctrl	0.383876083	6.63e-05	6.63e-05	Rnf40	24h
Q99L45	0pt5mM / Ctrl	0.205370512	0.044595931	0.044595931	Eif2s2	24h
Q9Z103	0pt5mM / Ctrl	0.181942889	-0.057901248	0.057901248	Adnp	24h
Q5IRJ6	0pt5mM / Ctrl	0.281408612	-0.142901763	0.142901763	Slc30a9	24h
P56213	0pt5mM / Ctrl	0.364355787	0.024166955	0.024166955	Gfer	24h
Q60949	0pt5mM / Ctrl	0.156687561	0.049763341	0.049763341	Tbc1d1	24h
Q9WV80	0pt5mM / Ctrl	0.036725386	0.167029932	0.167029932	Snx1	24h
P63166	0pt5mM / Ctrl	0.069845052	-0.078794532	0.078794532	Sumo1	24h
Q60932	0pt5mM / Ctrl	0.081453679	0.168508977	0.168508977	Vdac1	24h
Q61286	0pt5mM / Ctrl	0.240183223	-0.030798247	0.030798247	Tcf12	24h
Q9QYA2	0pt5mM / Ctrl	0.015602636	0.087894656	0.087894656	Tomm40	24h
Q8K268	0pt5mM / Ctrl	0.098715653	-0.124736018	0.124736018	Abcf3	24h
Q91VM5	0pt5mM / Ctrl	0.166221731	0.12266358	0.12266358	Rbmxl1	24h
P19783	0pt5mM / Ctrl	0.269453497	-0.022490339	0.022490339	Cox4i1	24h
Q9D1P4	0pt5mM / Ctrl	0.000371487	0.143394694	0.143394694	Chordc1	24h
O08856	0pt5mM / Ctrl	0.064880124	0.050247226	0.050247226	Ell	24h
Q9JJA4	0pt5mM / Ctrl	0.101930788	0.037583902	0.037583902	Wdr12	24h
Q91V12	0pt5mM / Ctrl	0.191711285	0.063461266	0.063461266	Acot7	24h
P35279	0pt5mM / Ctrl	0.207109024	-0.063869029	0.063869029	Rab6a	24h
Q8VDP6	0pt5mM / Ctrl	0.028552499	-0.160522595	0.160522595	Cdipt	24h
Q8VCF0	0pt5mM / Ctrl	0.375615396	0.002243846	0.002243846	Mavs	24h
Q3UMB9	0pt5mM / Ctrl	0.251340017	-0.042084243	0.042084243	Kiaa1033	24h
Q8VE47	0pt5mM / Ctrl	0.334296762	-0.007526537	0.007526537	Uba5	24h
P26041	0pt5mM / Ctrl	0.064782422	0.096783578	0.096783578	Msn	24h
P27641	0pt5mM / Ctrl	0.002390846	-0.102467671	0.102467671	Xrcc5	24h
O55131	0pt5mM / Ctrl	0.375822045	-0.004396217	0.004396217	7-Sep	24h
Q62101	0pt5mM / Ctrl	0.188144652	-0.078145057	0.078145057	Prkd1	24h
Q8VCB2	0pt5mM / Ctrl	0.281217569	-0.059601042	0.059601042	Med25	24h
P26231	0pt5mM / Ctrl	0.02806815	-0.087791644	0.087791644	Ctnna1	24h
P62743	0pt5mM / Ctrl	0.079281812	-0.254072398	0.254072398	Ap2s1	24h
E1U8D0	0pt5mM / Ctrl	0.356109755	0.036371466	0.036371466	Soga1	24h
A2AN08	0pt5mM / Ctrl	0.000239115	-0.190464944	0.190464944	Ubr4	24h
Q91VJ5	0pt5mM / Ctrl	0.076006847	0.068000369	0.068000369	Pqbp1	24h
Q6P4S6	0pt5mM / Ctrl	0.086882458	-0.17553857	0.17553857	Sik3	24h
Q8CIS0	0pt5mM / Ctrl	0.298730537	0.079057261	0.079057261	Card11	24h
Q6P5E4	0pt5mM / Ctrl	0.124305883	-0.036729433	0.036729433	Uggt1	24h
Q9CR57	0pt5mM / Ctrl	0.264847023	-0.087742224	0.087742224	Rpl14	24h
P17809	0pt5mM / Ctrl	0.359468913	0.013376193	0.013376193	Slc2a1	24h
O35900	0pt5mM / Ctrl	0.14748437	0.072899118	0.072899118	Lsm2	24h
P46737	0pt5mM / Ctrl	0.206818436	0.051412445	0.051412445	Brcc3	24h
P14733	0pt5mM / Ctrl	0.110213283	-0.052384831	0.052384831	Lmnb1	24h
O88554	0pt5mM / Ctrl	0.047066822	-0.321927965	0.321927965	Parp2	24h
Q9CWS0	0pt5mM / Ctrl	0.010617114	0.155752882	0.155752882	Ddah1	24h
O08715	0pt5mM / Ctrl	0.11783512	0.094381742	0.094381742	Akap1	24h
P28652	0pt5mM / Ctrl	0.093385799	-0.188951239	0.188951239	Camk2b	24h
Q9ES74	0pt5mM / Ctrl	0.004748932	0.152574643	0.152574643	Nek7	24h
P08551	0pt5mM / Ctrl	0.270250307	0.285046935	0.285046935	Nefl	24h
Q6PHZ2	0pt5mM / Ctrl	0.182428223	0.122286424	0.122286424	Camk2d	24h
P56959	0pt5mM / Ctrl	0.067029588	0.104754128	0.104754128	Fus	24h
Q8BGE6	0pt5mM / Ctrl	0.327600025	0.019458644	0.019458644	Atg4b	24h
Q9CQ18	0pt5mM / Ctrl	0.381992292	0.000623369	0.000623369	Rnaseh2c	24h
Q9CXE7	0pt5mM / Ctrl	0.283388202	-0.022224277	0.022224277	Tmed5	24h
P36993	0pt5mM / Ctrl	0.044622765	0.08917325	0.08917325	Ppm1b	24h
Q8JZX4	0pt5mM / Ctrl	0.269243325	0.078441612	0.078441612	Rbm17	24h
Q99JY9	0pt5mM / Ctrl	0.054604584	0.074622884	0.074622884	Actr3	24h
Q62188	0pt5mM / Ctrl	0.305733741	0.022115858	0.022115858	Dpysl3	24h
Q8BL80	0pt5mM / Ctrl	0.029195541	-0.225819871	0.225819871	Arhgap22	24h
Q505F5	0pt5mM / Ctrl	0.000747217	0.17697826	0.17697826	Lrrc47	24h
P58854	0pt5mM / Ctrl	0.002150955	-0.126030579	0.126030579	Tubgcp3	24h
Q9CQ85	0pt5mM / Ctrl	0.267135665	-0.047835123	0.047835123	Timm22	24h
Q8C0J2	0pt5mM / Ctrl	0.180613274	0.175890759	0.175890759	Atg16l1	24h
Q9CWH5	0pt5mM / Ctrl	0.255637399	-0.053810991	0.053810991	Trmt11	24h
P53569	0pt5mM / Ctrl	0.284259021	0.024899729	0.024899729	Cebpz	24h
Q8R4U7	0pt5mM / Ctrl	0.220924319	-0.04343361	0.04343361	Luzp1	24h
Q9Z1N5	0pt5mM / Ctrl	0.041676516	0.351590335	0.351590335	Ddx39b	24h
P24860	0pt5mM / Ctrl	0.222296666	-0.049290333	0.049290333	Ccnb1	24h
Q62432	0pt5mM / Ctrl	0.351915349	-0.009192955	0.009192955	Smad2	24h
Q9D6N5	0pt5mM / Ctrl	0.082832706	0.118714891	0.118714891	Drap1	24h
Q99MB2	0pt5mM / Ctrl	0.353709632	-0.024930986	0.024930986	Mtfr1	24h
Q922X9	0pt5mM / Ctrl	0.185487726	-0.070091985	0.070091985	Prmt7	24h
Q8K039	0pt5mM / Ctrl	0.245363231	0.078726493	0.078726493	NaN	24h
Q8K2L8	0pt5mM / Ctrl	0.202850051	-0.192004859	0.192004859	Trappc12	24h
P61514	0pt5mM / Ctrl	0.204565598	-0.711842239	0.711842239	Rpl37a	24h
P84099	0pt5mM / Ctrl	0.050575503	0.304180205	0.304180205	Rpl19	24h
Q9CS00	0pt5mM / Ctrl	0.233876028	0.043676008	0.043676008	Cactin	24h
P19258	0pt5mM / Ctrl	0.261285588	-0.092539452	0.092539452	Mpv17	24h
Q8CG47	0pt5mM / Ctrl	0.181921295	-0.073406368	0.073406368	Smc4	24h
Q6P549	0pt5mM / Ctrl	0.180638546	0.269518942	0.269518942	Inppl1	24h
Q8VDM6	0pt5mM / Ctrl	0.273081528	0.02085162	0.02085162	Hnrnpul1	24h
Q00612	0pt5mM / Ctrl	0.108803874	0.068007901	0.068007901	G6pdx	24h
Q80XC6	0pt5mM / Ctrl	0.210837696	-0.08191067	0.08191067	Nrde2	24h
Q62523	0pt5mM / Ctrl	0.206603357	0.055674791	0.055674791	Zyx	24h
Q9Z315	0pt5mM / Ctrl	0.157501696	0.047079593	0.047079593	Sart1	24h
P83741	0pt5mM / Ctrl	0.062010819	-0.093064882	0.093064882	Wnk1	24h
Q64364	0pt5mM / Ctrl	0.380730259	-0.004010483	0.004010483	Cdkn2a	24h
Q8BMD8	0pt5mM / Ctrl	0.337082638	-0.031575896	0.031575896	Slc25a24	24h
Q9ER00	0pt5mM / Ctrl	0.012927896	0.128304675	0.128304675	Stx12	24h
O70378	0pt5mM / Ctrl	0.293795898	0.034582797	0.034582797	Emc8	24h
Q9D6J5	0pt5mM / Ctrl	0.049837303	0.227472022	0.227472022	Ndufb8	24h
Q9DC71	0pt5mM / Ctrl	0.29148999	-0.037005536	0.037005536	Mrps15	24h
Q9D6S7	0pt5mM / Ctrl	0.376075736	-0.002063964	0.002063964	Mrrf	24h
Q8BYA0	0pt5mM / Ctrl	0.051926642	-0.13118732	0.13118732	Tbcd	24h
Q9DBS1	0pt5mM / Ctrl	0.064013078	-0.068798795	0.068798795	Tmem43	24h
P12970	0pt5mM / Ctrl	0.014487698	0.257700205	0.257700205	Rpl7a	24h
Q9D8B3	0pt5mM / Ctrl	0.238452215	-0.040623609	0.040623609	Chmp4b	24h
Q80WW9	0pt5mM / Ctrl	0.360271627	0.018367449	0.018367449	Ddrgk1	24h
Q9D8V7	0pt5mM / Ctrl	0.326595277	-0.026435122	0.026435122	Sec11c	24h
Q9QYI3	0pt5mM / Ctrl	0.304587426	0.025160719	0.025160719	Dnajc7	24h
Q6P6J0	0pt5mM / Ctrl	0.293481944	-0.059199121	0.059199121	Adat2	24h
Q9CWX9	0pt5mM / Ctrl	0.001502699	0.130408898	0.130408898	Ddx47	24h
Q91W97	0pt5mM / Ctrl	0.16616428	0.031652719	0.031652719	Hkdc1	24h
P54103	0pt5mM / Ctrl	0.21233847	0.071195014	0.071195014	Dnajc2	24h
P09411	0pt5mM / Ctrl	0.137547373	0.083958961	0.083958961	Pgk1	24h
E9Q1P8	0pt5mM / Ctrl	0.150567402	-0.113452479	0.113452479	Irf2bp2	24h
Q8R035	0pt5mM / Ctrl	0.21553526	0.087047905	0.087047905	Ict1	24h
Q8C1A5	0pt5mM / Ctrl	0.100726932	-0.081719346	0.081719346	Thop1	24h
Q9EST4	0pt5mM / Ctrl	0.122651589	0.594200611	0.594200611	Psmg2	24h
Q8BNY6	0pt5mM / Ctrl	0.257940464	-0.053225346	0.053225346	Ncs1	24h
Q8BX17	0pt5mM / Ctrl	0.049719438	0.179677948	0.179677948	Gemin5	24h
Q8BJ71	0pt5mM / Ctrl	1.73e-07	0.242584586	0.242584586	Nup93	24h
Q8BPM2	0pt5mM / Ctrl	0.029264759	-0.15327014	0.15327014	Map4k5	24h
Q91VR5	0pt5mM / Ctrl	0.2623554	0.038600072	0.038600072	Ddx1	24h
Q3UDE2	0pt5mM / Ctrl	0.002276182	0.106731407	0.106731407	Ttll12	24h
P27659	0pt5mM / Ctrl	0.265748261	-0.041484065	0.041484065	Rpl3	24h
Q3THS6	0pt5mM / Ctrl	0.294274034	-0.01014349	0.01014349	Mat2a	24h
Q9WTK2	0pt5mM / Ctrl	0.223970726	0.054885067	0.054885067	Cdyl	24h
Q99KK7	0pt5mM / Ctrl	0.383219247	0.000140141	0.000140141	Dpp3	24h
Q64152	0pt5mM / Ctrl	0.000537064	0.2187915	0.2187915	Btf3	24h
Q58A65	0pt5mM / Ctrl	0.005092231	-0.128935382	0.128935382	Spag9	24h
Q9CQC6	0pt5mM / Ctrl	0.150256453	-0.102411143	0.102411143	Bzw1	24h
Q5U4C3	0pt5mM / Ctrl	0.311912319	-0.06887006	0.06887006	Scaf1	24h
Q9CZJ1	0pt5mM / Ctrl	0.323208812	0.040028006	0.040028006	Utp11l	24h
Q60973	0pt5mM / Ctrl	0.332481369	-0.011939243	0.011939243	Rbbp7	24h
Q9EST5	0pt5mM / Ctrl	0.133605985	0.147138655	0.147138655	Anp32b	24h
P53810	0pt5mM / Ctrl	0.335177138	0.018373774	0.018373774	Pitpna	24h
Q9CYA0	0pt5mM / Ctrl	0.353056902	-0.01785044	0.01785044	Creld2	24h
O70493	0pt5mM / Ctrl	0.0678857	0.448195875	0.448195875	Snx12	24h
O88522	0pt5mM / Ctrl	0.382863889	-0.000310381	0.000310381	Ikbkg	24h
Q8WTY4	0pt5mM / Ctrl	0.015738291	0.165804297	0.165804297	Ciapin1	24h
P07724	0pt5mM / Ctrl	0.171851204	-0.181808725	0.181808725	Alb	24h
O08749	0pt5mM / Ctrl	0.198165839	-0.138607696	0.138607696	Dld	24h
Q99K48	0pt5mM / Ctrl	0.015288325	0.184521809	0.184521809	Nono	24h
P27773	0pt5mM / Ctrl	0.330785652	0.012082536	0.012082536	Pdia3	24h
Q9D0D4	0pt5mM / Ctrl	0.355612686	0.012445369	0.012445369	Dimt1	24h
A2AR02	0pt5mM / Ctrl	0.064204202	-0.152687162	0.152687162	Ppig	24h
Q6PCP5	0pt5mM / Ctrl	0.070464837	-0.051534336	0.051534336	Mff	24h
Q9D7N9	0pt5mM / Ctrl	0.111699827	-0.077295139	0.077295139	Apmap	24h
Q8R3C0	0pt5mM / Ctrl	0.111075903	0.124523789	0.124523789	Mcmbp	24h
Q9QYY8	0pt5mM / Ctrl	0.120373833	0.056930769	0.056930769	Spast	24h
Q8BHJ9	0pt5mM / Ctrl	0.1405012	0.109656453	0.109656453	Slu7	24h
Q9CQH3	0pt5mM / Ctrl	0.216968725	-0.069873042	0.069873042	Ndufb5	24h
Q8K327	0pt5mM / Ctrl	0.090753571	-0.109412417	0.109412417	Champ1	24h
Q9D554	0pt5mM / Ctrl	0.264915528	0.045267008	0.045267008	Sf3a3	24h
Q9Z266	0pt5mM / Ctrl	0.20343708	-0.046898652	0.046898652	Snapin	24h
Q8BWW4	0pt5mM / Ctrl	0.264711548	-0.125121027	0.125121027	Larp4	24h
P62748	0pt5mM / Ctrl	0.342077997	0.011792185	0.011792185	Hpcal1	24h
Q9CR67	0pt5mM / Ctrl	0.014173609	-0.15616937	0.15616937	Tmem33	24h
Q8CEC6	0pt5mM / Ctrl	0.04261695	0.074954167	0.074954167	Ppwd1	24h
Q91WA1	0pt5mM / Ctrl	0.098078525	-0.071942233	0.071942233	Tipin	24h
P06795	0pt5mM / Ctrl	0.336348877	-0.0124395	0.0124395	Abcb1b	24h
A2BH40	0pt5mM / Ctrl	0.076394107	0.09457878	0.09457878	Arid1a	24h
Q8BW00	0pt5mM / Ctrl	0.150558547	-0.068068087	0.068068087	Ptrh1	24h
Q9DAT2	0pt5mM / Ctrl	0.182933044	0.070063055	0.070063055	Mrgbp	24h
Q91VM3	0pt5mM / Ctrl	0.253237635	0.053638428	0.053638428	Wdr45	24h
P26369	0pt5mM / Ctrl	0.02400506	0.082945906	0.082945906	U2af2	24h
Q9CZM2	0pt5mM / Ctrl	0.002545325	0.665507138	0.665507138	Rpl15	24h
Q924C1	0pt5mM / Ctrl	0.223031723	0.070831656	0.070831656	Xpo5	24h
Q99K01	0pt5mM / Ctrl	0.257761773	0.024808025	0.024808025	Pdxdc1	24h
Q60980	0pt5mM / Ctrl	0.281706092	-0.072178021	0.072178021	Klf3	24h
P62075	0pt5mM / Ctrl	0.126479824	-0.085054569	0.085054569	Timm13	24h
Q80WT5	0pt5mM / Ctrl	0.291631593	0.145341545	0.145341545	Aftph	24h
Q8JZQ9	0pt5mM / Ctrl	0.045816859	0.144790187	0.144790187	Eif3b	24h
Q6P4T2	0pt5mM / Ctrl	0.353430597	-0.003173504	0.003173504	Snrnp200	24h
Q91Z92	0pt5mM / Ctrl	0.19781475	-0.05300333	0.05300333	B3galt6	24h
P45878	0pt5mM / Ctrl	0.304410301	0.037743766	0.037743766	Fkbp2	24h
Q9QZS3	0pt5mM / Ctrl	0.11226249	0.070153981	0.070153981	Numb	24h
Q9EQK5	0pt5mM / Ctrl	0.256405523	-0.020507801	0.020507801	Mvp	24h
O55142	0pt5mM / Ctrl	0.04059785	0.185428262	0.185428262	Rpl35a	24h
Q9JM76	0pt5mM / Ctrl	0.094156511	0.47747916	0.47747916	Arpc3	24h
Q9DAA6	0pt5mM / Ctrl	0.26260629	-0.039166726	0.039166726	Exosc1	24h
Q9WUP7	0pt5mM / Ctrl	0.026436045	0.10209275	0.10209275	Uchl5	24h
Q9CW03	0pt5mM / Ctrl	0.190068955	-0.030711776	0.030711776	Smc3	24h
Q9CQ65	0pt5mM / Ctrl	0.328132154	-0.022591872	0.022591872	Mtap	24h
Q80X72	0pt5mM / Ctrl	0.00012565	-0.196982965	0.196982965	Lrrc15	24h
P97868	0pt5mM / Ctrl	0.022621727	0.131526664	0.131526664	Rbbp6	24h
Q99KJ8	0pt5mM / Ctrl	0.299055028	0.018996701	0.018996701	Dctn2	24h
Q99MV7	0pt5mM / Ctrl	0.233239328	0.064427473	0.064427473	Rnf17	24h
P68372	0pt5mM / Ctrl	0.033988934	0.121392637	0.121392637	Tubb4b	24h
Q9R0P4	0pt5mM / Ctrl	0.141387043	0.048428822	0.048428822	Smap	24h
Q9JKF7	0pt5mM / Ctrl	0.028879772	0.283466607	0.283466607	Mrpl39	24h
Q9CQ60	0pt5mM / Ctrl	0.125321908	0.064897619	0.064897619	Pgls	24h
O55023	0pt5mM / Ctrl	0.023690652	0.074572854	0.074572854	Impa1	24h
Q64520	0pt5mM / Ctrl	0.222262718	0.060097456	0.060097456	Guk1	24h
Q5Y5T1	0pt5mM / Ctrl	0.190460945	0.054633655	0.054633655	Zdhhc20	24h
Q9WV85	0pt5mM / Ctrl	0.383147836	0.001015932	0.001015932	Nme3	24h
P35235	0pt5mM / Ctrl	0.071876028	0.050823003	0.050823003	Ptpn11	24h
Q9D0R2	0pt5mM / Ctrl	0.310223508	-0.019637169	0.019637169	Tars	24h
Q9DBG7	0pt5mM / Ctrl	0.13232352	-0.099195935	0.099195935	Srpr	24h
Q8BTI8	0pt5mM / Ctrl	0.180743128	-0.029763745	0.029763745	Srrm2	24h
P46718	0pt5mM / Ctrl	0.273670441	-0.043951642	0.043951642	Pdcd2	24h
O88643	0pt5mM / Ctrl	0.109863989	0.091566153	0.091566153	Pak1	24h
Q9Z1B5	0pt5mM / Ctrl	0.268798176	-0.026433149	0.026433149	Mad2l1	24h
Q8VBT9	0pt5mM / Ctrl	0.011035626	-0.138212666	0.138212666	Aspscr1	24h
Q9D0F3	0pt5mM / Ctrl	0.036651802	-0.106846936	0.106846936	Lman1	24h
P06801	0pt5mM / Ctrl	1.42e-05	0.151914626	0.151914626	Me1	24h
P62270	0pt5mM / Ctrl	0.013998412	0.136948809	0.136948809	Rps18	24h
P41216	0pt5mM / Ctrl	0.29077918	0.029250506	0.029250506	Acsl1	24h
Q8C166	0pt5mM / Ctrl	0.202587663	0.055200804	0.055200804	Cpne1	24h
Q9R0I7	0pt5mM / Ctrl	0.341387308	-0.018674077	0.018674077	Ylpm1	24h
Q8BI72	0pt5mM / Ctrl	0.354169935	0.028043354	0.028043354	Cdkn2aip	24h
P59328	0pt5mM / Ctrl	0.259750814	-0.027079361	0.027079361	Wdhd1	24h
A1A5B6	0pt5mM / Ctrl	0.28618046	0.059264984	0.059264984	Tbc1d25	24h
A2ABV5	0pt5mM / Ctrl	0.35767404	-0.018656673	0.018656673	Med14	24h
P23249	0pt5mM / Ctrl	0.010954423	-0.093151547	0.093151547	Mov10	24h
Q8R395	0pt5mM / Ctrl	0.225715887	0.062211886	0.062211886	Commd5	24h
Q9CR23	0pt5mM / Ctrl	0.122612773	-0.10770525	0.10770525	Tmem9	24h
P67984	0pt5mM / Ctrl	0.255051761	0.04501399	0.04501399	Rpl22	24h
P62855	0pt5mM / Ctrl	0.346300281	0.02191742	0.02191742	Rps26	24h
Q9DCS3	0pt5mM / Ctrl	0.381595887	-0.000757117	0.000757117	Mecr	24h
Q9CR08	0pt5mM / Ctrl	0.066583657	0.095211275	0.095211275	Pop4	24h
Q99L00	0pt5mM / Ctrl	0.086171578	-0.104212038	0.104212038	Haus8	24h
A2A432	0pt5mM / Ctrl	0.153050989	-0.099213302	0.099213302	Cul4b	24h
P07607	0pt5mM / Ctrl	0.219965796	-0.064775348	0.064775348	Tyms	24h
Q9CQW1	0pt5mM / Ctrl	0.009534572	0.114996612	0.114996612	Ykt6	24h
Q9CX97	0pt5mM / Ctrl	0.237161587	0.045944031	0.045944031	Wdr55	24h
Q9DB85	0pt5mM / Ctrl	0.310817947	-0.077840172	0.077840172	Rrp8	24h
Q8C754	0pt5mM / Ctrl	0.072263979	-0.185712516	0.185712516	Vps52	24h
P62484	0pt5mM / Ctrl	0.363971853	0.015294135	0.015294135	Abi2	24h
P45591	0pt5mM / Ctrl	0.240228439	0.094611019	0.094611019	Cfl2	24h
O54940	0pt5mM / Ctrl	0.14508737	0.087160677	0.087160677	Bnip2	24h
Q91W39	0pt5mM / Ctrl	0.017986702	0.086554267	0.086554267	Ncoa5	24h
Q9D338	0pt5mM / Ctrl	0.101067509	0.611082613	0.611082613	Mrpl19	24h
Q9CQM2	0pt5mM / Ctrl	0.230482596	-0.088054769	0.088054769	Kdelr2	24h
P10639	0pt5mM / Ctrl	0.036816766	0.292780459	0.292780459	Txn	24h
Q9CQC9	0pt5mM / Ctrl	0.101125829	0.128040329	0.128040329	Sar1b	24h
A2AWA9	0pt5mM / Ctrl	0.008421357	-0.152973339	0.152973339	Rabgap1	24h
Q924H2	0pt5mM / Ctrl	0.041558419	0.112864226	0.112864226	Med15	24h
Q99PP7	0pt5mM / Ctrl	0.189605514	0.242454499	0.242454499	Trim33	24h
P05132	0pt5mM / Ctrl	0.300125528	0.048834607	0.048834607	Prkaca	24h
Q91VA6	0pt5mM / Ctrl	0.352490539	0.012546768	0.012546768	Poldip2	24h
Q9CPX7	0pt5mM / Ctrl	0.212353662	0.062117998	0.062117998	Mrps16	24h
P10630	0pt5mM / Ctrl	0.169654755	0.31458205	0.31458205	Eif4a2	24h
P68181	0pt5mM / Ctrl	0.164200942	0.123203948	0.123203948	Prkacb	24h
Q9CRT8	0pt5mM / Ctrl	0.001071294	-0.145685658	0.145685658	Xpot	24h
Q9WTM5	0pt5mM / Ctrl	0.072634023	-0.085319437	0.085319437	Ruvbl2	24h
Q9D1D4	0pt5mM / Ctrl	0.112849528	-0.110293828	0.110293828	Tmed10	24h
Q91VN4	0pt5mM / Ctrl	0.237163757	0.105290547	0.105290547	Chchd6	24h
Q8BTZ7	0pt5mM / Ctrl	0.326546481	-0.013380695	0.013380695	Gmppb	24h
Q80X82	0pt5mM / Ctrl	9.38e-05	-0.166497201	0.166497201	Sympk	24h
O08553	0pt5mM / Ctrl	0.360380496	0.011039687	0.011039687	Dpysl2	24h
Q9DCL9	0pt5mM / Ctrl	0.006008339	0.216100067	0.216100067	Paics	24h
Q9JKN1	0pt5mM / Ctrl	0.362477536	0.007464143	0.007464143	Slc30a7	24h
Q99MR8	0pt5mM / Ctrl	0.282900571	-0.044882402	0.044882402	Mccc1	24h
P08030	0pt5mM / Ctrl	0.236786261	0.093987569	0.093987569	Aprt	24h
Q497V5	0pt5mM / Ctrl	0.067904595	-0.18571195	0.18571195	Srbd1	24h
O70589	0pt5mM / Ctrl	0.063075341	-0.119964898	0.119964898	Cask	24h
Q8R1J9	0pt5mM / Ctrl	0.254765987	-0.079561919	0.079561919	Tor2a	24h
P14069	0pt5mM / Ctrl	0.021728953	0.395874649	0.395874649	S100a6	24h
P29341	0pt5mM / Ctrl	0.104118496	0.112864539	0.112864539	Pabpc1	24h
Q6P9J9	0pt5mM / Ctrl	0.000419992	-0.185474381	0.185474381	Ano6	24h
P99029	0pt5mM / Ctrl	0.163465885	-0.028345026	0.028345026	Prdx5	24h
Q00899	0pt5mM / Ctrl	0.273690645	0.078038611	0.078038611	Yy1	24h
P28352	0pt5mM / Ctrl	0.0001433	0.198450893	0.198450893	Apex1	24h
P49717	0pt5mM / Ctrl	0.198763171	-0.031511504	0.031511504	Mcm4	24h
Q99KD5	0pt5mM / Ctrl	0.292357038	-0.071065113	0.071065113	Unc45a	24h
Q3UMU9	0pt5mM / Ctrl	0.104230536	-0.14950417	0.14950417	Hdgfrp2	24h
Q8K4R9	0pt5mM / Ctrl	0.090299169	0.056185663	0.056185663	Dlgap5	24h
P53996	0pt5mM / Ctrl	0.353560545	0.01627613	0.01627613	Cnbp	24h
Q8JZU2	0pt5mM / Ctrl	0.183068423	-0.047347512	0.047347512	Slc25a1	24h
Q8K2I1	0pt5mM / Ctrl	0.305891495	0.1151115	0.1151115	Fntb	24h
Q9D1N9	0pt5mM / Ctrl	0.302536029	-0.045497205	0.045497205	Mrpl21	24h
P00375	0pt5mM / Ctrl	0.117139754	0.149202362	0.149202362	Dhfr	24h
Q6P069	0pt5mM / Ctrl	0.263088324	0.027363876	0.027363876	Sri	24h
Q9Z0N2	0pt5mM / Ctrl	0.249299882	-0.050720803	0.050720803	Eif2s3y	24h
Q3THK7	0pt5mM / Ctrl	0.061303367	0.057345215	0.057345215	Gmps	24h
P27612	0pt5mM / Ctrl	0.080948112	0.058698356	0.058698356	Plaa	24h
A2ASS6	0pt5mM / Ctrl	0.285739675	0.019944677	0.019944677	Ttn	24h
Q8R146	0pt5mM / Ctrl	0.054916845	-0.044374246	0.044374246	Apeh	24h
Q80XS6	0pt5mM / Ctrl	0.323796435	-0.04233481	0.04233481	Samd4b	24h
Q9CQN3	0pt5mM / Ctrl	0.338960202	0.105213664	0.105213664	Tomm6	24h
Q8QZT1	0pt5mM / Ctrl	0.039433862	-0.088544264	0.088544264	Acat1	24h
Q61739	0pt5mM / Ctrl	0.051472032	-0.204744041	0.204744041	Itga6	24h
P70349	0pt5mM / Ctrl	0.315823868	-0.048926044	0.048926044	Hint1	24h
O88958	0pt5mM / Ctrl	0.102173446	0.069446765	0.069446765	Gnpda1	24h
Q61187	0pt5mM / Ctrl	0.343653125	0.014449088	0.014449088	Tsg101	24h
P97478	0pt5mM / Ctrl	0.375565934	0.010206463	0.010206463	Coq7	24h
Q7TT37	0pt5mM / Ctrl	0.033964112	-0.077071801	0.077071801	Ikbkap	24h
Q99N89	0pt5mM / Ctrl	0.258684698	-0.037820224	0.037820224	Mrpl43	24h
Q60575	0pt5mM / Ctrl	0.127043046	-0.236342147	0.236342147	Kif1b	24h
Q9D2E2	0pt5mM / Ctrl	0.005477077	-0.13019599	0.13019599	Toe1	24h
Q6RUT7	0pt5mM / Ctrl	0.093105812	0.065646067	0.065646067	Ccsmst1	24h
P70403	0pt5mM / Ctrl	0.337122767	-0.014655715	0.014655715	Cux1	24h
P61080	0pt5mM / Ctrl	0.05838014	0.16537708	0.16537708	Ube2d1	24h
Q8BL66	0pt5mM / Ctrl	0.214235134	0.023845293	0.023845293	Eea1	24h
Q9CZX8	0pt5mM / Ctrl	0.226426602	0.085635565	0.085635565	Rps19	24h
Q8VCP8	0pt5mM / Ctrl	0.343225672	0.036697086	0.036697086	Ak6	24h
Q9JI10	0pt5mM / Ctrl	0.308857268	-0.031477995	0.031477995	Stk3	24h
Q9CY18	0pt5mM / Ctrl	0.013379402	-0.160876721	0.160876721	Snx7	24h
P70296	0pt5mM / Ctrl	0.004344308	0.145998091	0.145998091	Pebp1	24h
P05202	0pt5mM / Ctrl	0.356730172	0.008714694	0.008714694	Got2	24h
Q8R1X6	0pt5mM / Ctrl	0.232544659	-0.108093612	0.108093612	Spg20	24h
Q8VHE0	0pt5mM / Ctrl	0.023574732	-0.082107067	0.082107067	Sec63	24h
Q60668	0pt5mM / Ctrl	0.003057646	0.266073614	0.266073614	Hnrnpd	24h
Q61136	0pt5mM / Ctrl	0.286302817	0.026429113	0.026429113	Prpf4b	24h
Q5NC05	0pt5mM / Ctrl	0.288845637	-0.061038505	0.061038505	Ttf2	24h
P35979	0pt5mM / Ctrl	0.275836247	0.097703591	0.097703591	Rpl12	24h
P34152	0pt5mM / Ctrl	0.185433064	-0.080377653	0.080377653	Ptk2	24h
Q8K1I7	0pt5mM / Ctrl	0.33687093	-0.050345894	0.050345894	Wipf1	24h
Q8BLN5	0pt5mM / Ctrl	0.084704743	-0.052487925	0.052487925	Lss	24h
Q9D6M3	0pt5mM / Ctrl	0.357773541	0.011005783	0.011005783	Slc25a22	24h
P53395	0pt5mM / Ctrl	0.036976503	-0.073640734	0.073640734	Dbt	24h
Q6ZWV3	0pt5mM / Ctrl	0.016086108	0.398317575	0.398317575	Rpl10	24h
P61759	0pt5mM / Ctrl	0.092401626	0.134642884	0.134642884	Vbp1	24h
Q8BHT6	0pt5mM / Ctrl	0.303468143	0.054717567	0.054717567	B3glct	24h
P36552	0pt5mM / Ctrl	0.326364725	0.01045014	0.01045014	Cpox	24h
O35215	0pt5mM / Ctrl	0.053377968	0.12148653	0.12148653	Ddt	24h
Q9CPQ1	0pt5mM / Ctrl	0.238398168	0.05189696	0.05189696	Cox6c	24h
Q8CBY1	0pt5mM / Ctrl	0.076369543	0.118148111	0.118148111	Samd4a	24h
P18608	0pt5mM / Ctrl	0.26033073	0.060644116	0.060644116	Hmgn1	24h
Q9CZG3	0pt5mM / Ctrl	0.274405812	0.081669256	0.081669256	Commd8	24h
Q9CQ40	0pt5mM / Ctrl	0.291761702	0.042383507	0.042383507	Mrpl49	24h
Q9R0X0	0pt5mM / Ctrl	0.196508079	0.073160402	0.073160402	Med20	24h
P99028	0pt5mM / Ctrl	0.174412403	0.090478599	0.090478599	Uqcrh	24h
Q99P31	0pt5mM / Ctrl	0.013097033	0.120224223	0.120224223	Hspbp1	24h
P08556	0pt5mM / Ctrl	0.109922897	-0.117858112	0.117858112	Nras	24h
O88455	0pt5mM / Ctrl	0.278600971	-0.046862666	0.046862666	Dhcr7	24h
Q8VCX5	0pt5mM / Ctrl	0.309357851	0.019477701	0.019477701	Micu1	24h
P69566	0pt5mM / Ctrl	0.228861216	-0.054845132	0.054845132	Ranbp9	24h
Q8VEG6	0pt5mM / Ctrl	0.340962597	-0.059269458	0.059269458	Cnot6l	24h
Q05D44	0pt5mM / Ctrl	0.001187548	0.20378904	0.20378904	Eif5b	24h
O08915	0pt5mM / Ctrl	0.069893069	0.156150788	0.156150788	Aip	24h
Q9D1M0	0pt5mM / Ctrl	0.338591079	0.011069146	0.011069146	Sec13	24h
Q8BYB9	0pt5mM / Ctrl	0.355168377	0.022306228	0.022306228	Poglut1	24h
Q8K2V1	0pt5mM / Ctrl	0.212471408	0.037866287	0.037866287	Ppp4r1	24h
Q8K1J6	0pt5mM / Ctrl	0.263633484	0.020892447	0.020892447	Trnt1	24h
P23198	0pt5mM / Ctrl	0.180164307	-0.121359125	0.121359125	Cbx3	24h
P28660	0pt5mM / Ctrl	0.255296628	0.028721478	0.028721478	Nckap1	24h
Q9CR88	0pt5mM / Ctrl	0.355619046	-0.011037597	0.011037597	Mrps14	24h
Q9DAK9	0pt5mM / Ctrl	0.201307278	-0.098704293	0.098704293	Phpt1	24h
Q8BJW6	0pt5mM / Ctrl	0.003475592	0.072852582	0.072852582	Eif2a	24h
Q62018	0pt5mM / Ctrl	0.061853835	-0.112087317	0.112087317	Ctr9	24h
Q80YR5	0pt5mM / Ctrl	0.309199793	-0.015806222	0.015806222	Safb2	24h
Q9D8N0	0pt5mM / Ctrl	0.013918531	0.228153571	0.228153571	Eef1g	24h
Q6PAR5	0pt5mM / Ctrl	0.048196392	-0.06562411	0.06562411	Gapvd1	24h
O88736	0pt5mM / Ctrl	0.098515618	0.074294381	0.074294381	Hsd17b7	24h
Q921M7	0pt5mM / Ctrl	0.257906543	0.044336349	0.044336349	Fam49b	24h
Q921W0	0pt5mM / Ctrl	0.102622587	-0.066372946	0.066372946	Chmp1a	24h
Q3TKT4	0pt5mM / Ctrl	0.092961944	-0.080257423	0.080257423	Smarca4	24h
Q91WJ8	0pt5mM / Ctrl	8.7e-05	0.261392146	0.261392146	Fubp1	24h
Q60902	0pt5mM / Ctrl	0.316141499	0.026899986	0.026899986	Eps15l1	24h
Q9ER41	0pt5mM / Ctrl	0.261895552	0.065346561	0.065346561	Tor1b	24h
Q9CRD0	0pt5mM / Ctrl	0.237271273	-0.01663411	0.01663411	Ociad1	24h
Q9ERH4	0pt5mM / Ctrl	0.356321134	0.01724804	0.01724804	Nusap1	24h
Q9CQI3	0pt5mM / Ctrl	0.006387307	0.118088759	0.118088759	Gmfb	24h
P62858	0pt5mM / Ctrl	0.113564961	0.124894872	0.124894872	Rps28	24h
Q80X73	0pt5mM / Ctrl	0.37608299	-0.003078453	0.003078453	Pelo	24h
Q05816	0pt5mM / Ctrl	0.38141389	-0.001319165	0.001319165	Fabp5	24h
Q99PV0	0pt5mM / Ctrl	0.108044459	-0.028213255	0.028213255	Prpf8	24h
P63321	0pt5mM / Ctrl	0.335540674	-0.023139145	0.023139145	Rala	24h
Q9QXY9	0pt5mM / Ctrl	0.361436793	0.01452916	0.01452916	Pex3	24h
P28656	0pt5mM / Ctrl	0.100134333	0.1339975	0.1339975	Nap1l1	24h
P61205;P84078	0pt5mM / Ctrl	0.291219244	0.042723548	0.042723548	Arf3;Arf1	24h
Q922Q9	0pt5mM / Ctrl	0.33386206	-0.034058668	0.034058668	Chid1	24h
Q99PG2	0pt5mM / Ctrl	0.073056753	0.105575383	0.105575383	Ogfr	24h
O55126	0pt5mM / Ctrl	0.101768357	0.150492668	0.150492668	Gbas	24h
Q8K3A9	0pt5mM / Ctrl	0.371737895	-0.00219945	0.00219945	Mepce	24h
P62242	0pt5mM / Ctrl	0.229380472	-0.0560387	0.0560387	Rps8	24h
Q80YV2	0pt5mM / Ctrl	0.161429154	-0.060699224	0.060699224	Zc3hc1	24h
Q8BKE6	0pt5mM / Ctrl	0.169611628	0.064511225	0.064511225	Cyp20a1	24h
Q6PIP5	0pt5mM / Ctrl	0.224759263	-0.03057708	0.03057708	Nudcd1	24h
Q91ZR2	0pt5mM / Ctrl	0.158433573	-0.057056479	0.057056479	Snx18	24h
Q9D7A6	0pt5mM / Ctrl	0.216989196	0.069430448	0.069430448	Srp19	24h
Q78ZA7	0pt5mM / Ctrl	0.268281593	0.042480096	0.042480096	Nap1l4	24h
P49586	0pt5mM / Ctrl	0.383445128	-0.00011572	0.00011572	Pcyt1a	24h
Q62446	0pt5mM / Ctrl	0.199455467	0.09563452	0.09563452	Fkbp3	24h
Q9CQR6	0pt5mM / Ctrl	0.002701041	-0.164551213	0.164551213	Ppp6c	24h
O55029	0pt5mM / Ctrl	0.021932526	0.086349159	0.086349159	Copb2	24h
Q8BJZ4	0pt5mM / Ctrl	0.067027964	-0.218602002	0.218602002	Mrps35	24h
Q9D773	0pt5mM / Ctrl	0.204160694	-0.068594545	0.068594545	Mrpl2	24h
Q9CWJ9	0pt5mM / Ctrl	0.039974604	-0.115988888	0.115988888	Atic	24h
P61222	0pt5mM / Ctrl	0.254726333	-0.038007215	0.038007215	Abce1	24h
P61963	0pt5mM / Ctrl	0.202922377	0.055701092	0.055701092	Dcaf7	24h
Q9JIG7	0pt5mM / Ctrl	0.097580298	-0.154316574	0.154316574	Ccdc22	24h
Q8BLX7	0pt5mM / Ctrl	0.292139312	-0.05358642	0.05358642	Col16a1	24h
P67871	0pt5mM / Ctrl	0.020736877	0.181927189	0.181927189	Csnk2b	24h
Q9CYG7	0pt5mM / Ctrl	0.309156487	-0.012727567	0.012727567	Tomm34	24h
P14685	0pt5mM / Ctrl	0.072178782	0.058364965	0.058364965	Psmd3	24h
Q9R0X4	0pt5mM / Ctrl	0.072653663	-0.110654823	0.110654823	Acot9	24h
Q148V7	0pt5mM / Ctrl	0.000547453	-0.234163687	0.234163687	Kiaa1468	24h
P60335	0pt5mM / Ctrl	0.271584539	-0.04872844	0.04872844	Pcbp1	24h
Q9CQZ5	0pt5mM / Ctrl	0.225397851	0.044324689	0.044324689	Ndufa6	24h
Q9CY45	0pt5mM / Ctrl	0.248114549	0.071478598	0.071478598	N6amt2	24h
Q8BKX1	0pt5mM / Ctrl	0.097666626	0.100467503	0.100467503	Baiap2	24h
Q8K2J0	0pt5mM / Ctrl	0.26040699	-0.080172203	0.080172203	Plcd3	24h
Q9WUH1	0pt5mM / Ctrl	0.097456581	-0.112800866	0.112800866	Tmem115	24h
P60904	0pt5mM / Ctrl	0.310285215	0.032437623	0.032437623	Dnajc5	24h
Q9DBG3	0pt5mM / Ctrl	0.083987875	0.261931062	0.261931062	Ap2b1	24h
Q9Z0H4	0pt5mM / Ctrl	0.027288427	0.104382314	0.104382314	Celf2	24h
Q8BJ03	0pt5mM / Ctrl	0.362476963	0.023007276	0.023007276	Cox15	24h
Q8C547	0pt5mM / Ctrl	0.321280167	-0.018160703	0.018160703	Heatr5b	24h
P48453	0pt5mM / Ctrl	0.080519859	-0.075759478	0.075759478	Ppp3cb	24h
O70152	0pt5mM / Ctrl	0.372780933	-0.005181942	0.005181942	Dpm1	24h
Q924M7	0pt5mM / Ctrl	0.126553055	0.061894778	0.061894778	Mpi	24h
Q9Z1G3	0pt5mM / Ctrl	0.329114974	-0.008075304	0.008075304	Atp6v1c1	24h
Q9DC48	0pt5mM / Ctrl	0.079256133	0.131095514	0.131095514	Cdc40	24h
O70400	0pt5mM / Ctrl	0.315366191	-0.015320579	0.015320579	Pdlim1	24h
Q9CZY3	0pt5mM / Ctrl	0.32514945	0.022520021	0.022520021	Ube2v1	24h
Q3TXS7	0pt5mM / Ctrl	0.282248647	0.018143777	0.018143777	Psmd1	24h
Q9QXK7	0pt5mM / Ctrl	0.114143604	-0.154923573	0.154923573	Cpsf3	24h
O35737	0pt5mM / Ctrl	0.370530323	0.00638812	0.00638812	Hnrnph1	24h
Q8R5A0	0pt5mM / Ctrl	0.324272971	-0.063261405	0.063261405	Smyd2	24h
Q9CSH3	0pt5mM / Ctrl	0.061214838	0.070333086	0.070333086	Dis3	24h
P23949	0pt5mM / Ctrl	0.040283901	0.250826776	0.250826776	Zfp36l2	24h
Q9CS42	0pt5mM / Ctrl	0.202601308	-0.101652578	0.101652578	Prps2	24h
Q6PFD9	0pt5mM / Ctrl	0.168720198	0.041185003	0.041185003	Nup98	24h
Q925B0	0pt5mM / Ctrl	0.170050415	0.039352331	0.039352331	Pawr	24h
Q63810	0pt5mM / Ctrl	0.088029934	0.084087983	0.084087983	Ppp3r1	24h
Q9DBH5	0pt5mM / Ctrl	0.21027422	-0.042478435	0.042478435	Lman2	24h
Q64010	0pt5mM / Ctrl	0.013689155	0.079976477	0.079976477	Crk	24h
P10649	0pt5mM / Ctrl	0.330856748	0.01976572	0.01976572	Gstm1	24h
Q8C854	0pt5mM / Ctrl	0.238624741	0.034106713	0.034106713	Myef2	24h
P02802	0pt5mM / Ctrl	0.258734364	-0.125421241	0.125421241	Mt1	24h
Q04750	0pt5mM / Ctrl	0.017055008	0.066207282	0.066207282	Top1	24h
Q3UVG3	0pt5mM / Ctrl	0.368176158	0.00373128	0.00373128	Fam91a1	24h
Q9Z2U0	0pt5mM / Ctrl	0.002202901	0.270483255	0.270483255	Psma7	24h
Q99J47	0pt5mM / Ctrl	0.097945847	-0.060521357	0.060521357	Dhrs7b	24h
Q03147	0pt5mM / Ctrl	0.170088052	0.341461271	0.341461271	Cdk7	24h
Q8JZQ2	0pt5mM / Ctrl	0.337676052	-0.009814777	0.009814777	Afg3l2	24h
A2ADA5	0pt5mM / Ctrl	0.246216582	-0.049871575	0.049871575	Pusl1	24h
O09061	0pt5mM / Ctrl	0.082824795	0.075461663	0.075461663	Psmb1	24h
Q9QUM9	0pt5mM / Ctrl	0.06164702	0.079886265	0.079886265	Psma6	24h
Q9QX47	0pt5mM / Ctrl	0.196766453	0.022595864	0.022595864	Son	24h
Q921V5	0pt5mM / Ctrl	0.355619046	-0.056041673	0.056041673	Mgat2	24h
Q3UPH1	0pt5mM / Ctrl	0.294632166	-0.028975002	0.028975002	Prrc1	24h
Q8QZS1	0pt5mM / Ctrl	0.084723283	0.056599751	0.056599751	Hibch	24h
Q9DCL8	0pt5mM / Ctrl	0.000363697	0.235909358	0.235909358	Ppp1r2	24h
Q6ZWX6	0pt5mM / Ctrl	0.326738393	0.014658256	0.014658256	Eif2s1	24h
Q80W47	0pt5mM / Ctrl	0.229380472	-0.039620694	0.039620694	Wipi2	24h
Q8R3Q6	0pt5mM / Ctrl	0.143277492	0.140197799	0.140197799	Ccdc58	24h
P37913	0pt5mM / Ctrl	0.045825923	-0.063227192	0.063227192	Lig1	24h
Q3UHB1	0pt5mM / Ctrl	0.044644847	0.096171334	0.096171334	Nt5dc3	24h
Q9JIK9	0pt5mM / Ctrl	0.047875968	0.152734414	0.152734414	Mrps34	24h
Q78HU7	0pt5mM / Ctrl	0.190948137	-0.0826765	0.0826765	Gypc	24h
Q9CR62	0pt5mM / Ctrl	0.131233907	-0.074224003	0.074224003	Slc25a11	24h
Q9D110	0pt5mM / Ctrl	0.233237043	0.084231667	0.084231667	Mthfs	24h
Q9D8P4	0pt5mM / Ctrl	0.021386684	-0.107443988	0.107443988	Mrpl17	24h
P54731	0pt5mM / Ctrl	0.076116902	0.06663128	0.06663128	Faf1	24h
Q3UDR8	0pt5mM / Ctrl	0.314986002	0.053311609	0.053311609	Yipf3	24h
P43275	0pt5mM / Ctrl	0.036105263	0.262109727	0.262109727	Hist1h1a	24h
Q9CQN1	0pt5mM / Ctrl	0.247121769	0.022880973	0.022880973	Trap1	24h
P17439	0pt5mM / Ctrl	0.000299057	-0.247064069	0.247064069	Gba	24h
Q9CQU1	0pt5mM / Ctrl	0.341600263	0.015144196	0.015144196	Mfap1	24h
Q921I2	0pt5mM / Ctrl	0.177517093	0.11439161	0.11439161	Klhdc4	24h
Q8BFW7	0pt5mM / Ctrl	0.282652882	-0.02191006	0.02191006	Lpp	24h
Q9R061	0pt5mM / Ctrl	0.358366204	-0.026221823	0.026221823	Nubp2	24h
Q8BJL1	0pt5mM / Ctrl	0.082452998	-0.088707551	0.088707551	Fbxo30	24h
Q6PIU9	0pt5mM / Ctrl	0.133607427	-0.060742825	0.060742825	NaN	24h
Q8BGC4	0pt5mM / Ctrl	0.207670528	0.140264675	0.140264675	Zadh2	24h
Q8C080	0pt5mM / Ctrl	0.255221337	0.054925188	0.054925188	Snx16	24h
Q91WK2	0pt5mM / Ctrl	0.381759543	-0.001426612	0.001426612	Eif3h	24h
Q7TNC4	0pt5mM / Ctrl	0.335177383	-0.010023988	0.010023988	Luc7l2	24h
Q9D1G1	0pt5mM / Ctrl	0.119012281	-0.304355323	0.304355323	Rab1b	24h
Q9D5T0	0pt5mM / Ctrl	4.84e-06	0.226875842	0.226875842	Atad1	24h
P70318	0pt5mM / Ctrl	0.018652412	0.156194538	0.156194538	Tial1	24h
P35980	0pt5mM / Ctrl	0.000254349	0.210437879	0.210437879	Rpl18	24h
O08579	0pt5mM / Ctrl	0.17534956	-0.046557643	0.046557643	Emd	24h
P55264	0pt5mM / Ctrl	0.012904042	-0.148973346	0.148973346	Adk	24h
P60670	0pt5mM / Ctrl	0.126690325	0.05438295	0.05438295	Nploc4	24h
Q8VCR7	0pt5mM / Ctrl	0.219154576	-0.125277221	0.125277221	Abhd14b	24h
A2APB8	0pt5mM / Ctrl	0.348627273	-0.005334665	0.005334665	Tpx2	24h
Q6A028	0pt5mM / Ctrl	0.16897394	0.128754795	0.128754795	Swap70	24h
Q80Y44	0pt5mM / Ctrl	0.204703004	0.046644282	0.046644282	Ddx10	24h
Q8BP67	0pt5mM / Ctrl	0.279428957	0.04648827	0.04648827	Rpl24	24h
Q6P5H2	0pt5mM / Ctrl	0.209306485	0.026133444	0.026133444	Nes	24h
Q9D4F8	0pt5mM / Ctrl	0.191007809	-0.391951323	0.391951323	Tubgcp4	24h
A8C756	0pt5mM / Ctrl	0.074385493	-0.229854599	0.229854599	Thada	24h
P47802	0pt5mM / Ctrl	0.009516314	-0.099436097	0.099436097	Mtx1	24h
Q99LC5	0pt5mM / Ctrl	0.004334886	-0.114179879	0.114179879	Etfa	24h
Q6ZWM4	0pt5mM / Ctrl	0.089157748	0.145596519	0.145596519	Lsm8	24h
Q7TQ95	0pt5mM / Ctrl	0.322129147	0.024182282	0.024182282	Lnp	24h
Q9Z1Z2	0pt5mM / Ctrl	0.155395493	0.053609323	0.053609323	Strap	24h
Q8BHC1	0pt5mM / Ctrl	0.232600463	-0.070139192	0.070139192	Rab39b	24h
Q8BGB7	0pt5mM / Ctrl	0.004317393	0.146527261	0.146527261	Enoph1	24h
Q9Z2E1	0pt5mM / Ctrl	0.209512413	0.068269432	0.068269432	Mbd2	24h
Q8BL95	0pt5mM / Ctrl	0.154986018	0.071289554	0.071289554	NaN	24h
Q9D385	0pt5mM / Ctrl	0.332287559	-0.035236619	0.035236619	Arl2bp	24h
Q61142	0pt5mM / Ctrl	0.217612768	-0.086764954	0.086764954	Spin1	24h
Q8BM55	0pt5mM / Ctrl	0.189889948	-0.031901889	0.031901889	Tmem214	24h
Q922Q4	0pt5mM / Ctrl	0.239478578	-0.04147305	0.04147305	Pycr2	24h
Q9CWF2	0pt5mM / Ctrl	0.120345717	-0.210530087	0.210530087	Tubb2b	24h
Q8K114	0pt5mM / Ctrl	0.2712617	-0.049323741	0.049323741	Ints9	24h
O35598	0pt5mM / Ctrl	0.006040185	-0.501852453	0.501852453	Adam10	24h
Q8BMZ5	0pt5mM / Ctrl	0.203859254	-0.059561905	0.059561905	Tsen34	24h
Q9DCT2	0pt5mM / Ctrl	0.352623525	0.009879874	0.009879874	Ndufs3	24h
Q8CIG8	0pt5mM / Ctrl	0.010205856	0.094664387	0.094664387	Prmt5	24h
Q569Z5	0pt5mM / Ctrl	0.045824798	-0.064719908	0.064719908	Ddx46	24h
P57780	0pt5mM / Ctrl	0.002922362	0.126536727	0.126536727	Actn4	24h
Q62189	0pt5mM / Ctrl	0.3616803	0.010729006	0.010729006	Snrpa	24h
Q99KN2	0pt5mM / Ctrl	0.052995766	-0.097938664	0.097938664	Ciao1	24h
P14824	0pt5mM / Ctrl	0.136148643	-0.046419106	0.046419106	Anxa6	24h
P61079;P62838	0pt5mM / Ctrl	0.116872049	0.176409215	0.176409215	Ube2d3;Ube2d2	24h
Q08091	0pt5mM / Ctrl	0.28664295	0.071901001	0.071901001	Cnn1	24h
P35123	0pt5mM / Ctrl	0.051419682	-0.097900935	0.097900935	Usp4	24h
P62257	0pt5mM / Ctrl	0.342593052	-0.017059464	0.017059464	Ube2h	24h
Q06185	0pt5mM / Ctrl	0.252692015	-0.073008597	0.073008597	Atp5i	24h
P63082	0pt5mM / Ctrl	0.01006328	-0.233860776	0.233860776	Atp6v0c	24h
P42208	0pt5mM / Ctrl	0.294593574	-0.019787878	0.019787878	2-Sep	24h
Q9D2R0	0pt5mM / Ctrl	0.112412697	0.117356092	0.117356092	Aacs	24h
Q9CQV8	0pt5mM / Ctrl	0.32534809	0.039060615	0.039060615	Ywhab	24h
Q9QZE7	0pt5mM / Ctrl	0.162617951	0.090460584	0.090460584	Tsnax	24h
P70297	0pt5mM / Ctrl	0.001838969	0.107573859	0.107573859	Stam	24h
Q8BGA9	0pt5mM / Ctrl	0.179786294	-0.0857317	0.0857317	Oxa1l	24h
Q8BKX6	0pt5mM / Ctrl	0.294807334	-0.022971703	0.022971703	Smg1	24h
P97311	0pt5mM / Ctrl	0.103858064	-0.055294286	0.055294286	Mcm6	24h
P62307	0pt5mM / Ctrl	0.110435054	0.182636619	0.182636619	Snrpf	24h
P40142	0pt5mM / Ctrl	0.284043515	0.027073983	0.027073983	Tkt	24h
Q9D1I6	0pt5mM / Ctrl	0.143088499	0.109012328	0.109012328	Mrpl14	24h
Q8BJW5	0pt5mM / Ctrl	0.013137358	0.149333805	0.149333805	Nol11	24h
Q80U78	0pt5mM / Ctrl	0.02644151	0.219126761	0.219126761	Pum1	24h
Q9Z0X1	0pt5mM / Ctrl	0.008176656	0.100835033	0.100835033	Aifm1	24h
Q99KS6	0pt5mM / Ctrl	0.231822523	0.081409045	0.081409045	Adprm	24h
Q9CQM5	0pt5mM / Ctrl	0.247304475	-0.042481977	0.042481977	Txndc17	24h
Q9EQ61	0pt5mM / Ctrl	0.053098809	0.111964568	0.111964568	Pes1	24h
Q3ULJ0	0pt5mM / Ctrl	0.340115821	-0.017905075	0.017905075	Gpd1l	24h
P28474	0pt5mM / Ctrl	0.359986118	0.004679763	0.004679763	Adh5	24h
P62774	0pt5mM / Ctrl	0.002003915	0.419518948	0.419518948	Mtpn	24h
Q8VDS4	0pt5mM / Ctrl	0.011076028	-0.158385709	0.158385709	Rprd1a	24h
Q8CGF7	0pt5mM / Ctrl	0.040810248	0.125380918	0.125380918	Tcerg1	24h
O35218	0pt5mM / Ctrl	0.163266513	0.059982754	0.059982754	Cpsf2	24h
P61164	0pt5mM / Ctrl	0.303590589	-0.08495333	0.08495333	Actr1a	24h
Q3TIR3	0pt5mM / Ctrl	0.004100651	-0.096428752	0.096428752	Ric8a	24h
Q01853	0pt5mM / Ctrl	0.009620652	0.121847048	0.121847048	Vcp	24h
O35969	0pt5mM / Ctrl	0.066271772	-0.107604802	0.107604802	Gamt	24h
Q9D735	0pt5mM / Ctrl	0.025446932	0.150712729	0.150712729	NaN	24h
P97346	0pt5mM / Ctrl	0.368771891	0.008350116	0.008350116	Nxn	24h
P61255	0pt5mM / Ctrl	0.1516148	0.127846688	0.127846688	Rpl26	24h
Q8BIW1	0pt5mM / Ctrl	0.099303445	0.060063038	0.060063038	Prune	24h
Q923D2	0pt5mM / Ctrl	0.369183422	0.006303637	0.006303637	Blvrb	24h
Q9D2C2	0pt5mM / Ctrl	0.146710017	0.082242884	0.082242884	Saal1	24h
Q8CE96	0pt5mM / Ctrl	0.011371555	0.126728654	0.126728654	Trmt6	24h
O70311	0pt5mM / Ctrl	0.205058173	-0.033352092	0.033352092	Nmt2	24h
O88796	0pt5mM / Ctrl	0.346239195	0.01161465	0.01161465	Rpp30	24h
Q9CQA3	0pt5mM / Ctrl	0.047084967	-0.122545458	0.122545458	Sdhb	24h
Q9WTP6	0pt5mM / Ctrl	0.125625868	0.05671744	0.05671744	Ak2	24h
Q9R008	0pt5mM / Ctrl	0.228030047	0.06921716	0.06921716	Mvk	24h
Q9Z1K6	0pt5mM / Ctrl	0.077310259	0.142988145	0.142988145	Arih2	24h
Q99LR1	0pt5mM / Ctrl	0.286474577	-0.032181241	0.032181241	Abhd12	24h
Q99N94	0pt5mM / Ctrl	0.058911176	0.096943915	0.096943915	Mrpl9	24h
O09111	0pt5mM / Ctrl	0.133885289	-0.037832294	0.037832294	Ndufb11	24h
Q8BWD8;Q8R3L8	0pt5mM / Ctrl	0.292316064	-0.10577178	0.10577178	Cdk19;Cdk8	24h
Q9D8S4	0pt5mM / Ctrl	0.330472629	-0.029658033	0.029658033	Rexo2	24h
Q9ER72	0pt5mM / Ctrl	0.002678969	0.108691804	0.108691804	Cars	24h
Q99LX0	0pt5mM / Ctrl	0.096547186	0.080463387	0.080463387	Park7	24h
Q9R0P9	0pt5mM / Ctrl	0.324272971	-0.019383876	0.019383876	Uchl1	24h
P47968	0pt5mM / Ctrl	0.126258717	-0.126496598	0.126496598	Rpia	24h
Q9DAM7	0pt5mM / Ctrl	0.021559131	0.198528722	0.198528722	Tmem263	24h
Q64522	0pt5mM / Ctrl	0.143684959	-0.27943179	0.27943179	Hist2h2ab	24h
Q8R5K4	0pt5mM / Ctrl	0.005923341	0.125930309	0.125930309	Nol6	24h
Q791V5	0pt5mM / Ctrl	0.018038917	-0.197481304	0.197481304	Mtch2	24h
Q8C1B7	0pt5mM / Ctrl	0.055696615	0.132847205	0.132847205	11-Sep	24h
Q69Z99	0pt5mM / Ctrl	0.35044655	-0.017821789	0.017821789	Znf512	24h
P16125	0pt5mM / Ctrl	0.102325732	-0.054703161	0.054703161	Ldhb	24h
Q9CQI9	0pt5mM / Ctrl	0.194678964	0.078382142	0.078382142	Med30	24h
Q9EQG9	0pt5mM / Ctrl	0.375764476	-0.00282731	0.00282731	Col4a3bp	24h
Q8C4Q6	0pt5mM / Ctrl	0.197463976	-0.070627853	0.070627853	Aida	24h
Q9DBJ1	0pt5mM / Ctrl	0.148321468	0.099802501	0.099802501	Pgam1	24h
Q9DCA2	0pt5mM / Ctrl	0.215739685	0.134480163	0.134480163	Mrps11	24h
Q9CQL5	0pt5mM / Ctrl	0.142432049	0.095308483	0.095308483	Mrpl18	24h
Q9D0M1	0pt5mM / Ctrl	0.145264686	0.323780686	0.323780686	Prpsap1	24h
Q99M71	0pt5mM / Ctrl	0.337410517	-0.038505729	0.038505729	Epdr1	24h
Q921G8	0pt5mM / Ctrl	0.122073203	0.061358444	0.061358444	Tubgcp2	24h
Q8BUI3	0pt5mM / Ctrl	0.221499431	-0.06798587	0.06798587	LRWD1	24h
P16675	0pt5mM / Ctrl	0.00023453	-0.278357416	0.278357416	Ctsa	24h
P47955	0pt5mM / Ctrl	0.148760639	0.109860115	0.109860115	Rplp1	24h
Q9QUR7	0pt5mM / Ctrl	0.022760595	0.156808704	0.156808704	Pin1	24h
Q921E2	0pt5mM / Ctrl	0.059696999	-0.06396047	0.06396047	Rab31	24h
Q8BXC6	0pt5mM / Ctrl	0.106015123	0.048439581	0.048439581	Commd2	24h
Q8BQM4	0pt5mM / Ctrl	0.252590801	-0.023567438	0.023567438	Heatr3	24h
Q9QZB9	0pt5mM / Ctrl	0.146236645	-0.072393633	0.072393633	Dctn5	24h
Q8CCF0	0pt5mM / Ctrl	0.16524644	-0.080081813	0.080081813	Prpf31	24h
O70126	0pt5mM / Ctrl	0.266119141	-0.025576103	0.025576103	Aurkb	24h
Q3UHJ0	0pt5mM / Ctrl	0.135533599	-0.169102043	0.169102043	Aak1	24h
Q99MN1	0pt5mM / Ctrl	0.023820027	0.191882521	0.191882521	Kars	24h
Q9CQK7	0pt5mM / Ctrl	0.158608513	0.089297153	0.089297153	Rwdd1	24h
Q9D0Q7	0pt5mM / Ctrl	0.202587663	0.30511564	0.30511564	Mrpl45	24h
P61979	0pt5mM / Ctrl	0.10714016	0.094708599	0.094708599	Hnrnpk	24h
Q9DA08	0pt5mM / Ctrl	0.067513521	0.077684075	0.077684075	Ccdc101	24h
P11983	0pt5mM / Ctrl	0.194113227	0.07828296	0.07828296	Tcp1	24h
Q9DCF9	0pt5mM / Ctrl	0.169286407	-0.075851731	0.075851731	Ssr3	24h
Q8C4J7	0pt5mM / Ctrl	0.250383164	0.039216127	0.039216127	Tbl3	24h
P10404	0pt5mM / Ctrl	0.141368584	-0.097391695	0.097391695	NaN	24h
Q6PDM2	0pt5mM / Ctrl	0.107247567	0.084908873	0.084908873	Srsf1	24h
Q3UHX2	0pt5mM / Ctrl	0.174004018	-0.27453047	0.27453047	Pdap1	24h
Q9WUA2	0pt5mM / Ctrl	0.368391326	0.006501979	0.006501979	Farsb	24h
Q8BVF2	0pt5mM / Ctrl	0.012422481	0.15121977	0.15121977	Pdcl3	24h
Q64378	0pt5mM / Ctrl	0.002511648	-0.127971441	0.127971441	Fkbp5	24h
Q8K385	0pt5mM / Ctrl	0.242374364	-0.036663633	0.036663633	FRRS1	24h
Q8K5B2	0pt5mM / Ctrl	0.382440817	0.000841906	0.000841906	Mcfd2	24h
Q91ZU6	0pt5mM / Ctrl	7.35e-07	-0.557563365	0.557563365	Dst	24h
Q80U63	0pt5mM / Ctrl	0.092798075	-0.077756919	0.077756919	Mfn2	24h
P33215	0pt5mM / Ctrl	0.021983645	-0.21053122	0.21053122	Nedd1	24h
Q9D2L9	0pt5mM / Ctrl	0.3331993	-0.011858367	0.011858367	Fam111a	24h
Q9JJX7	0pt5mM / Ctrl	0.171180828	-0.071384542	0.071384542	Tdp2	24h
Q8BFS6	0pt5mM / Ctrl	0.232015271	-0.097446859	0.097446859	Cpped1	24h
Q5SNZ0	0pt5mM / Ctrl	0.248618147	-0.046099618	0.046099618	Ccdc88a	24h
P47809	0pt5mM / Ctrl	0.009508224	-0.222776443	0.222776443	Map2k4	24h
Q9CQD1	0pt5mM / Ctrl	0.084932195	-0.104648262	0.104648262	Rab5a	24h
Q9CR00	0pt5mM / Ctrl	0.342741005	-0.017503511	0.017503511	Psmd9	24h
P97429	0pt5mM / Ctrl	0.049213221	-0.089526422	0.089526422	Anxa4	24h
Q9QYL7	0pt5mM / Ctrl	0.002549625	0.21756649	0.21756649	Abt1	24h
Q9D7M8	0pt5mM / Ctrl	0.105196665	0.100980692	0.100980692	Polr2d	24h
Q08509	0pt5mM / Ctrl	0.341600263	-0.010187401	0.010187401	Eps8	24h
P58137	0pt5mM / Ctrl	0.064731213	0.189088672	0.189088672	Acot8	24h
Q9Z1M8	0pt5mM / Ctrl	0.015903603	0.087805822	0.087805822	Ik	24h
Q9D8Y0	0pt5mM / Ctrl	0.346560651	0.0135129	0.0135129	Efhd2	24h
P35585	0pt5mM / Ctrl	0.104444205	-0.055236507	0.055236507	Ap1m1	24h
Q8R127	0pt5mM / Ctrl	0.221087578	0.09685003	0.09685003	Sccpdh	24h
Q99KV1	0pt5mM / Ctrl	0.001492289	0.131745845	0.131745845	Dnajb11	24h
P97461	0pt5mM / Ctrl	0.308788988	-0.020307221	0.020307221	Rps5	24h
Q6ZWZ2	0pt5mM / Ctrl	0.148784967	0.07013189	0.07013189	Ube2r2	24h
Q91VR2	0pt5mM / Ctrl	0.007348971	-0.134533182	0.134533182	Atp5c1	24h
Q99J83	0pt5mM / Ctrl	0.027731521	0.128949746	0.128949746	Atg5	24h
Q8CGC7	0pt5mM / Ctrl	0.155717191	-0.044380385	0.044380385	Eprs	24h
Q9CZ42	0pt5mM / Ctrl	0.061467551	-0.106394611	0.106394611	Carkd	24h
Q8BX37	0pt5mM / Ctrl	0.244596993	-0.06025333	0.06025333	Papl	24h
Q9D7H3	0pt5mM / Ctrl	0.237647918	0.054588716	0.054588716	RtcA	24h
P48758	0pt5mM / Ctrl	0.000648986	-0.106587194	0.106587194	Cbr1	24h
Q99N87	0pt5mM / Ctrl	0.35596453	-0.019934839	0.019934839	Mrps5	24h
Q6NS46	0pt5mM / Ctrl	0.00197353	-0.086470351	0.086470351	Pdcd11	24h
Q9Z2N8	0pt5mM / Ctrl	0.011617516	0.126921624	0.126921624	Actl6a	24h
Q9JKB3	0pt5mM / Ctrl	0.000148489	0.145115033	0.145115033	Ybx3	24h
Q8BKC8	0pt5mM / Ctrl	0.120676981	-0.081313983	0.081313983	Pi4kb	24h
P97360	0pt5mM / Ctrl	0.290718123	-0.056784667	0.056784667	Etv6	24h
Q8BHG9	0pt5mM / Ctrl	0.012171909	0.119699575	0.119699575	Cggbp1	24h
Q9CY97	0pt5mM / Ctrl	0.155126142	-0.060007207	0.060007207	Ssu72	24h
Q9D8Y8	0pt5mM / Ctrl	0.07656085	-0.213044748	0.213044748	Ing5	24h
Q99JX3	0pt5mM / Ctrl	0.354863939	0.027051082	0.027051082	Gorasp2	24h
P47753	0pt5mM / Ctrl	0.179962893	0.104671955	0.104671955	Capza1	24h
O55128	0pt5mM / Ctrl	0.02040486	0.183456481	0.183456481	Sap18	24h
P12382	0pt5mM / Ctrl	1.05e-05	-0.163126692	0.163126692	Pfkl	24h
Q921T2	0pt5mM / Ctrl	0.213046487	0.02901165	0.02901165	Tor1aip1	24h
Q9CQJ6	0pt5mM / Ctrl	0.34738892	0.072074644	0.072074644	Denr	24h
Q8R5A3	0pt5mM / Ctrl	0.119206123	-0.151096135	0.151096135	Apbb1ip	24h
Q8VC70	0pt5mM / Ctrl	0.108257014	-0.056376159	0.056376159	Rbms2	24h
Q9JJZ4	0pt5mM / Ctrl	0.325964683	-0.095636152	0.095636152	Ube2j1	24h
P56812	0pt5mM / Ctrl	0.247903595	0.041432809	0.041432809	Pdcd5	24h
Q9DCM0	0pt5mM / Ctrl	0.265624443	-0.031497527	0.031497527	Ethe1	24h
P07901	0pt5mM / Ctrl	0.087610446	-0.100313433	0.100313433	Hsp90aa1	24h
Q9JM05	0pt5mM / Ctrl	0.051871173	-0.302911907	0.302911907	Pias4	24h
O35345	0pt5mM / Ctrl	0.327666772	-0.024844745	0.024844745	Kpna6	24h
Q8BFY6	0pt5mM / Ctrl	0.133683957	0.058808871	0.058808871	Pef1	24h
Q6PFQ7	0pt5mM / Ctrl	0.119949936	-0.147237912	0.147237912	Rasa4	24h
Q7TN29	0pt5mM / Ctrl	0.224408692	0.107417785	0.107417785	Smap2	24h
Q8R164	0pt5mM / Ctrl	0.082956072	-0.093466297	0.093466297	Bphl	24h
P56391	0pt5mM / Ctrl	0.375565934	-0.003531153	0.003531153	Cox6b1	24h
Q62393	0pt5mM / Ctrl	0.030479906	0.099395551	0.099395551	Tpd52	24h
P0C0S6;Q3THW5	0pt5mM / Ctrl	0.085548848	0.416899085	0.416899085	H2afz;H2afv	24h
Q69ZC8	0pt5mM / Ctrl	0.109971009	-0.068768144	0.068768144	Gpalpp1	24h
Q8VE80	0pt5mM / Ctrl	0.354773212	-0.007754707	0.007754707	Thoc3	24h
Q5U458	0pt5mM / Ctrl	0.256279064	-0.024344806	0.024344806	Dnajc11	24h
Q8BGS2	0pt5mM / Ctrl	0.089123151	0.281855017	0.281855017	Bola2	24h
Q8VHK9	0pt5mM / Ctrl	0.06508832	-0.060346477	0.060346477	Dhx36	24h
Q91ZX7	0pt5mM / Ctrl	5.75e-80	-0.838504374	0.838504374	Lrp1	24h
Q60605	0pt5mM / Ctrl	0.227101131	-0.07411208	0.07411208	Myl6	24h
O08756	0pt5mM / Ctrl	0.002445381	-0.157536939	0.157536939	Hsd17b10	24h
Q99JF8	0pt5mM / Ctrl	0.321773065	0.023442475	0.023442475	Psip1	24h
Q8R0H9	0pt5mM / Ctrl	0.057047448	-0.124184512	0.124184512	Gga1	24h
P56375	0pt5mM / Ctrl	0.178823731	-0.092784412	0.092784412	Acyp2	24h
Q8CE50	0pt5mM / Ctrl	0.031131926	-0.207988173	0.207988173	Snx30	24h
Q9WU62	0pt5mM / Ctrl	0.268467451	0.077690475	0.077690475	Incenp	24h
Q99LT0	0pt5mM / Ctrl	0.006196072	0.198942497	0.198942497	Dpy30	24h
Q6PGH1	0pt5mM / Ctrl	0.162128682	0.088618867	0.088618867	Bud31	24h
P62806	0pt5mM / Ctrl	2.5e-05	0.356491894	0.356491894	Hist1h4a	24h
Q8K4P0	0pt5mM / Ctrl	0.309884382	-0.018907599	0.018907599	Wdr33	24h
Q4VAA2	0pt5mM / Ctrl	0.001461854	0.137126699	0.137126699	Cdv3	24h
Q9D7N6	0pt5mM / Ctrl	0.335116849	0.020914597	0.020914597	Mrpl30	24h
Q6P2K6	0pt5mM / Ctrl	0.29222252	-0.027780032	0.027780032	Ppp4r3a	24h
P18052	0pt5mM / Ctrl	0.271251403	-0.019636819	0.019636819	Ptpra	24h
Q9D081	0pt5mM / Ctrl	0.209562773	-0.081935652	0.081935652	Alg14	24h
Q8BKC5	0pt5mM / Ctrl	0.06726357	0.08299534	0.08299534	Ipo5	24h
Q9JJY4	0pt5mM / Ctrl	0.209437506	0.067480572	0.067480572	Ddx20	24h
Q9D1H7	0pt5mM / Ctrl	0.004323265	-0.113941684	0.113941684	Get4	24h
Q9DBV4	0pt5mM / Ctrl	0.342244833	0.088533737	0.088533737	Mxra8	24h
Q9CYD3	0pt5mM / Ctrl	0.266145321	-0.058150515	0.058150515	Crtap	24h
P61793	0pt5mM / Ctrl	0.38029542	0.00214961	0.00214961	Lpar1	24h
Q9JJG9	0pt5mM / Ctrl	0.270510632	-0.084289484	0.084289484	Noa1	24h
Q63932	0pt5mM / Ctrl	0.335763236	-0.017615981	0.017615981	Map2k2	24h
Q01730	0pt5mM / Ctrl	0.376455711	-0.003125893	0.003125893	Rsu1	24h
P62821	0pt5mM / Ctrl	0.174340218	-0.072440162	0.072440162	Rab1A	24h
Q8BV13	0pt5mM / Ctrl	0.26033073	-0.042767715	0.042767715	Cops7b	24h
P47964	0pt5mM / Ctrl	0.1364319	0.100445427	0.100445427	Rpl36	24h
Q9CQF3	0pt5mM / Ctrl	0.021060013	0.432206511	0.432206511	Nudt21	24h
Q91Z38	0pt5mM / Ctrl	0.350968163	0.009351016	0.009351016	Ttc1	24h
P0C0A3	0pt5mM / Ctrl	0.097945847	0.088399544	0.088399544	Chmp6	24h
Q8BK08	0pt5mM / Ctrl	0.346349471	0.015624834	0.015624834	Tmem11	24h
Q61425	0pt5mM / Ctrl	0.021439049	-0.183899164	0.183899164	Hadh	24h
Q9CWZ3	0pt5mM / Ctrl	0.006603675	0.15538387	0.15538387	Rbm8a	24h
P47941	0pt5mM / Ctrl	0.035497417	0.092466936	0.092466936	Crkl	24h
Q3UQN2	0pt5mM / Ctrl	0.250410763	-0.072873361	0.072873361	Fcho2	24h
Q91YM4	0pt5mM / Ctrl	0.079654325	-0.077476479	0.077476479	Tbrg4	24h
Q9CR25	0pt5mM / Ctrl	0.263617944	0.02849701	0.02849701	Dph2	24h
O55234	0pt5mM / Ctrl	0.044255797	0.094445527	0.094445527	Psmb5	24h
Q8K4B0	0pt5mM / Ctrl	0.169611628	-0.065253615	0.065253615	Mta1	24h
Q8BJU0	0pt5mM / Ctrl	0.015941929	0.183610544	0.183610544	Sgta	24h
P70288	0pt5mM / Ctrl	0.057981221	0.201232016	0.201232016	Hdac2	24h
Q8C0E3	0pt5mM / Ctrl	0.262211554	0.026518453	0.026518453	Trim47	24h
P22777	0pt5mM / Ctrl	0.137889343	0.082371719	0.082371719	Serpine1	24h
Q9CX30	0pt5mM / Ctrl	0.058359419	0.119922325	0.119922325	Yif1b	24h
Q9CX48	0pt5mM / Ctrl	0.20818747	0.09057232	0.09057232	Zcchc10	24h
O35280	0pt5mM / Ctrl	0.150612713	-0.091268957	0.091268957	Chek1	24h
Q9CW46	0pt5mM / Ctrl	0.043348486	-0.065421887	0.065421887	Raver1	24h
Q9CWT6	0pt5mM / Ctrl	0.235993434	0.463356465	0.463356465	Ddx28	24h
Q99L27	0pt5mM / Ctrl	0.085093169	-0.281284064	0.281284064	Gmpr2	24h
Q8K3W0	0pt5mM / Ctrl	0.068772268	-0.081098005	0.081098005	Bre	24h
Q99LG0	0pt5mM / Ctrl	0.221951059	0.073305525	0.073305525	Usp16	24h
Q8BGY7	0pt5mM / Ctrl	0.225000199	0.0705567	0.0705567	Fam210a	24h
O35604	0pt5mM / Ctrl	0.18290375	-0.059486907	0.059486907	Npc1	24h
P62843	0pt5mM / Ctrl	0.290034845	-0.077586196	0.077586196	Rps15	24h
Q8BFR4	0pt5mM / Ctrl	0.078706552	-0.086580247	0.086580247	Gns	24h
Q9CQV1	0pt5mM / Ctrl	0.173237373	-0.194507703	0.194507703	Pam16	24h
P43346	0pt5mM / Ctrl	0.078814569	0.099724159	0.099724159	Dck	24h
Q6NXN1	0pt5mM / Ctrl	0.081270304	-0.067071758	0.067071758	Szrd1	24h
Q69Z38	0pt5mM / Ctrl	0.370013285	-0.01080141	0.01080141	Peak1	24h
P54822	0pt5mM / Ctrl	0.001846798	0.127373412	0.127373412	Adsl	24h
Q60972	0pt5mM / Ctrl	0.10289433	0.119791217	0.119791217	Rbbp4	24h
Q8BKZ9	0pt5mM / Ctrl	0.156787923	-0.062339205	0.062339205	Pdhx	24h
Q62371	0pt5mM / Ctrl	5.44e-05	-0.26877284	0.26877284	Ddr2	24h
Q9QZD4	0pt5mM / Ctrl	0.185651382	-0.094362549	0.094362549	Ercc4	24h
Q9D786	0pt5mM / Ctrl	0.093385799	-0.064342551	0.064342551	Haus5	24h
Q9QWH1	0pt5mM / Ctrl	0.277978462	0.047940385	0.047940385	Phc2	24h
Q8C3P7	0pt5mM / Ctrl	0.323690358	0.031664331	0.031664331	Mettl3	24h
Q80U58	0pt5mM / Ctrl	0.162323013	0.099993281	0.099993281	Pum2	24h
Q2KN98	0pt5mM / Ctrl	0.181169837	-0.142586216	0.142586216	Specc1l	24h
Q80TY0	0pt5mM / Ctrl	0.245363231	-0.064065732	0.064065732	Fnbp1	24h
Q8VDQ9	0pt5mM / Ctrl	0.208452208	0.056103088	0.056103088	Kri1	24h
P58404	0pt5mM / Ctrl	0.083483507	-0.157837123	0.157837123	Strn4	24h
P98083	0pt5mM / Ctrl	0.000331056	-0.180652067	0.180652067	Shc1	24h
Q9CPX6	0pt5mM / Ctrl	0.216752649	0.195266396	0.195266396	Atg3	24h
Q9CX34	0pt5mM / Ctrl	0.375348929	0.002442405	0.002442405	Sugt1	24h
Q6NXI6	0pt5mM / Ctrl	0.294301493	0.028836219	0.028836219	Rprd2	24h
P52800	0pt5mM / Ctrl	0.170627951	0.090499796	0.090499796	Efnb2	24h
Q9R062	0pt5mM / Ctrl	0.346030373	-0.018336147	0.018336147	Gyg1	24h
P60766	0pt5mM / Ctrl	0.252590462	-0.073979937	0.073979937	Cdc42	24h
Q99PT1	0pt5mM / Ctrl	0.004002941	0.349866778	0.349866778	Arhgdia	24h
P11688	0pt5mM / Ctrl	0.368238879	-0.003684666	0.003684666	Itga5	24h
Q99KW3	0pt5mM / Ctrl	0.001975548	-0.165967971	0.165967971	Triobp	24h
Q8BR65	0pt5mM / Ctrl	0.313191851	0.039700378	0.039700378	Suds3	24h
Q62241	0pt5mM / Ctrl	0.186290758	-0.177101985	0.177101985	Snrpc	24h
Q6P6L0	0pt5mM / Ctrl	0.075926159	0.093463093	0.093463093	Filip1l	24h
P68368	0pt5mM / Ctrl	0.31029169	-0.097696833	0.097696833	Tuba4a	24h
O08808	0pt5mM / Ctrl	0.024546513	-0.096113548	0.096113548	Diaph1	24h
Q9CX00	0pt5mM / Ctrl	0.048180582	0.109801762	0.109801762	Ist1	24h
Q61249	0pt5mM / Ctrl	0.358420477	0.020426134	0.020426134	Igbp1	24h
Q8K215	0pt5mM / Ctrl	0.222241505	0.065434255	0.065434255	Lyrm4	24h
P40336	0pt5mM / Ctrl	0.098214758	0.060621142	0.060621142	Vps26a	24h
Q3UH60	0pt5mM / Ctrl	0.031307069	-0.149068117	0.149068117	Dip2b	24h
Q8CFD4	0pt5mM / Ctrl	0.376116273	0.002288559	0.002288559	Snx8	24h
Q9CZ28	0pt5mM / Ctrl	0.053815248	-0.164372623	0.164372623	Snf8	24h
Q8BYI6	0pt5mM / Ctrl	0.166639011	0.093482256	0.093482256	Lpcat2	24h
Q9D2G2	0pt5mM / Ctrl	0.128151453	-0.060167283	0.060167283	Dlst	24h
Q8CG46	0pt5mM / Ctrl	0.19882049	0.136017159	0.136017159	Smc5	24h
Q9QWT9	0pt5mM / Ctrl	0.187707065	-0.058599226	0.058599226	Kifc1	24h
Q91YW3	0pt5mM / Ctrl	0.057075014	0.104991764	0.104991764	Dnajc3	24h
Q9CR41	0pt5mM / Ctrl	0.359991405	-0.008196825	0.008196825	Hypk	24h
Q9JKB1	0pt5mM / Ctrl	0.126492459	0.06539388	0.06539388	Uchl3	24h
Q9DB05	0pt5mM / Ctrl	0.119747943	0.038366728	0.038366728	Napa	24h
Q9DD24	0pt5mM / Ctrl	0.375937688	-0.007502717	0.007502717	Wbp5	24h
Q60848	0pt5mM / Ctrl	0.04989047	-0.115004785	0.115004785	Hells	24h
Q99L47	0pt5mM / Ctrl	0.320232224	0.020326737	0.020326737	St13	24h
P59708	0pt5mM / Ctrl	0.310324333	-0.049544096	0.049544096	Sf3b6	24h
Q2HXL6	0pt5mM / Ctrl	0.139152933	0.122671865	0.122671865	Edem3	24h
Q9CQ13	0pt5mM / Ctrl	0.255435352	-0.082518138	0.082518138	Coprs	24h
O88487	0pt5mM / Ctrl	1.74e-05	-0.179725677	0.179725677	Dync1i2	24h
Q9DB20	0pt5mM / Ctrl	0.072070923	-0.093618587	0.093618587	Atp5o	24h
P12787	0pt5mM / Ctrl	0.003679822	0.199962139	0.199962139	Cox5a	24h
P35922	0pt5mM / Ctrl	0.094966455	0.058534823	0.058534823	Fmr1	24h
Q61035	0pt5mM / Ctrl	0.311028991	-0.024074525	0.024074525	Hars	24h
Q9D0B6	0pt5mM / Ctrl	0.001114928	0.185868785	0.185868785	Pbdc1	24h
Q62186	0pt5mM / Ctrl	0.060495544	-0.223966256	0.223966256	Ssr4	24h
Q6A0A9	0pt5mM / Ctrl	0.006852297	-0.072025999	0.072025999	FAM120A	24h
Q5SV66	0pt5mM / Ctrl	0.12452155	-0.134777322	0.134777322	Ccdc42	24h
Q8VE37	0pt5mM / Ctrl	0.001550724	0.124971583	0.124971583	Rcc1	24h
Q9D1Q1	0pt5mM / Ctrl	0.066437474	0.086468443	0.086468443	Mphosph6	24h
Q9CQR4	0pt5mM / Ctrl	0.346561355	-0.011742661	0.011742661	Acot13	24h
Q6ZQL4	0pt5mM / Ctrl	0.015384438	0.138466135	0.138466135	Wdr43	24h
Q3UIU2	0pt5mM / Ctrl	0.341310545	-0.031797513	0.031797513	Ndufb6	24h
[truncated: 7,367 more rows]
