# Supplementary material for: Mapping protein carboxymethylation sites provides insights into their role in proteostasis and cell proliferation
Source: Nat Commun. 2021 Nov 18;12:6743. doi: 10.1038/s41467-021-26982-6 (PMC8602705; doi:10.1038/s41467-021-26982-6)
Supplement: Supplementary file 11 — Source Data [file 41467_2021_26982_MOESM11_ESM.zip › Figure 3/3C/200525_0.5mM_Protein_expression_vs_CM_figure2C.csv]

	Comparison..group1.group2.	ProteinGroups	Absolute.AVG.Log2.Ratio	Qvalue	X..of.Ratios	X.DEPRECATED..AVG.Log2.Ratio	X.DEPRECATED..Absolute.AVG.Log2.Ratio	Genes	is.CM
1	0pt5mM / Ctrl	Q9D3D9	1.13e-05	0.119779037	20	-0.113920085	0.113920085	Atp5d	FALSE
2	0pt5mM / Ctrl	Q9Z2D6	1.33e-05	0.209267207	32	-0.154258162	0.154258162	Mecp2	FALSE
3	0pt5mM / Ctrl	Q9D2P4	8.77e-05	0.177952346	16	0.079135925	0.079135925	Urm1	FALSE
5	0pt5mM / Ctrl	P52760	0.000122029	0.359835337	8	0.026353402	0.026353402	Hrsp12	FALSE
6	0pt5mM / Ctrl	Q8BG73	0.000169989	0.336144302	8	0.023737896	0.023737896	Sh3bgrl2	FALSE
7	0pt5mM / Ctrl	A2BE28	0.00019733	0.09613366	68	-0.067509949	0.067509949	Las1l	FALSE
8	0pt5mM / Ctrl	O88844	0.000205949	0.055020083	132	0.145786434	0.145786434	Idh1	FALSE
9	0pt5mM / Ctrl	Q9D7A8	0.000209565	0.29786255	32	0.046849396	0.046849396	Armc1	FALSE
10	0pt5mM / Ctrl	Q61510	0.000226319	0.320156868	48	0.010219102	0.010219102	Trim25	FALSE
11	0pt5mM / Ctrl	Q8BK75	0.000233063	0.205001957	24	-0.072834618	0.072834618	Elp6	FALSE
12	0pt5mM / Ctrl	Q9CQA1	0.000253427	0.200731434	16	0.115641028	0.115641028	Trappc5	FALSE
13	0pt5mM / Ctrl	Q9CR80	0.000262265	0.380657835	8	-0.000980684	0.000980684	Fam32a	FALSE
14	0pt5mM / Ctrl	Q9D023	0.000268939	0.04067604	24	-0.113098823	0.113098823	Mpc2	FALSE
15	0pt5mM / Ctrl	Q8C9B9	0.000293849	0.301302746	32	-0.015759896	0.015759896	Dido1	FALSE
16	0pt5mM / Ctrl	Q8R3B7	0.000319349	0.381391691	8	0.00189096	0.00189096	Brd8	FALSE
17	0pt5mM / Ctrl	Q9JHR7	0.000339636	0.022111518	188	0.064766303	0.064766303	Ide	FALSE
20	0pt5mM / Ctrl	Q3URS9	0.000447769	0.333231603	32	0.032058243	0.032058243	Ccdc51	FALSE
21	0pt5mM / Ctrl	O35149	0.000475876	0.336755251	12	0.045614112	0.045614112	Slc30a4	FALSE
22	0pt5mM / Ctrl	Q60649	0.000499279	0.357966505	12	0.020822126	0.020822126	Clpb	FALSE
23	0pt5mM / Ctrl	Q9CQJ8	0.000502537	0.104989255	32	0.194246069	0.194246069	Ndufb9	FALSE
24	0pt5mM / Ctrl	Q9CQ69	0.000544908	0.34361913	48	0.012241467	0.012241467	Uqcrq	FALSE
25	0pt5mM / Ctrl	O35658	0.000610526	0.093079342	76	0.163994014	0.163994014	C1qbp	FALSE
26	0pt5mM / Ctrl	Q920A7	0.000662065	0.195466797	24	-0.06065473	0.06065473	Afg3l1	FALSE
27	0pt5mM / Ctrl	P70303	0.000688227	0.352128925	44	-0.01967553	0.01967553	Ctps2	FALSE
28	0pt5mM / Ctrl	Q8K1E0	0.000705589	0.204673102	40	-0.060761314	0.060761314	Stx5	FALSE
29	0pt5mM / Ctrl	P45377	0.000706459	0.351642115	44	-0.010813793	0.010813793	Akr1b8	FALSE
31	0pt5mM / Ctrl	Q9CPP6	0.000735662	0.177517093	28	-0.162299663	0.162299663	Ndufa5	FALSE
32	0pt5mM / Ctrl	Q9Z0L0	0.00074395	0.234039592	32	-0.04567077	0.04567077	Tpbg	FALSE
35	0pt5mM / Ctrl	Q8R0X7	0.000835947	0.331886658	112	-0.010687454	0.010687454	Sgpl1	FALSE
37	0pt5mM / Ctrl	Q62481	0.000869045	0.374558547	4	0.003243377	0.003243377	Vps72	FALSE
38	0pt5mM / Ctrl	Q8R016	0.000872792	0.001894371	112	0.097156435	0.097156435	Blmh	FALSE
39	0pt5mM / Ctrl	Q8CI32	0.000911515	0.088291054	16	-0.087650493	0.087650493	Bag5	FALSE
40	0pt5mM / Ctrl	P22437	0.000965714	0.012579245	32	-0.279737473	0.279737473	Ptgs1	FALSE
41	0pt5mM / Ctrl	O35379	0.000991333	0.252318108	96	-0.048012305	0.048012305	Abcc1	FALSE
43	0pt5mM / Ctrl	P16332	0.001047214	0.119978207	56	0.104835324	0.104835324	Mut	FALSE
45	0pt5mM / Ctrl	Q810B6	0.001295493	0.074534451	88	-0.093659431	0.093659431	Ankfy1	FALSE
46	0pt5mM / Ctrl	P24369	0.001314616	0.036618928	156	0.081438318	0.081438318	Ppib	FALSE
47	0pt5mM / Ctrl	O54825	0.001336884	0.022555118	44	0.08284989	0.08284989	Bysl	FALSE
48	0pt5mM / Ctrl	Q4KMM3	0.001410808	0.382332112	8	-0.000891311	0.000891311	Oxr1	FALSE
49	0pt5mM / Ctrl	Q9D8W5	0.001435731	0.308404606	168	0.018392164	0.018392164	Psmd12	FALSE
50	0pt5mM / Ctrl	B1AZA5	0.00147332	0.304673044	12	-0.055774987	0.055774987	Tmem245	FALSE
52	0pt5mM / Ctrl	Q9WVQ5	0.001498407	0.302763406	16	-0.017600648	0.017600648	Apip	FALSE
53	0pt5mM / Ctrl	P97310	0.001548291	0.054099129	244	0.107460149	0.107460149	Mcm2	FALSE
54	0pt5mM / Ctrl	Q8CHI8	0.001574421	0.068105738	24	-0.151757702	0.151757702	Ep400	FALSE
55	0pt5mM / Ctrl	Q9DAW6	0.001863666	0.191500356	88	0.07878311	0.07878311	Prpf4	FALSE
56	0pt5mM / Ctrl	O35593	0.001925625	0.07542004	108	0.12842916	0.12842916	Psmd14	FALSE
57	0pt5mM / Ctrl	Q8R0F6	0.001931767	0.160066744	40	-0.070200197	0.070200197	Ilkap	FALSE
58	0pt5mM / Ctrl	Q66GT5	0.001994273	0.074243566	20	0.115689747	0.115689747	Ptpmt1	FALSE
59	0pt5mM / Ctrl	P12367	0.002000956	0.316694424	84	0.026030367	0.026030367	Prkar2a	FALSE
60	0pt5mM / Ctrl	P22752;Q8CGP5;Q8CGP6;Q8CGP7	0.002036041	0.330650798	164	-0.080765352	0.080765352	Hist1h2ab;Hist1h2af;Hist1h2ah;Hist1h2ak	FALSE
61	0pt5mM / Ctrl	P50096	0.002046909	0.115451811	68	0.117754072	0.117754072	Impdh1	FALSE
62	0pt5mM / Ctrl	Q9DBZ1	0.00206955	0.064283409	104	-0.129040614	0.129040614	Ikbip	FALSE
63	0pt5mM / Ctrl	Q4KWH5	0.002107363	0.244500877	8	0.084891602	0.084891602	Plch1	FALSE
64	0pt5mM / Ctrl	O55103	0.002133048	0.317596407	8	0.035354041	0.035354041	Prx	FALSE
66	0pt5mM / Ctrl	Q9CWK3	0.002237968	0.237121257	16	-0.193843335	0.193843335	Cd2bp2	FALSE
68	0pt5mM / Ctrl	Q921F4	0.002282211	0.181152355	140	-0.040530309	0.040530309	Hnrnpll	FALSE
69	0pt5mM / Ctrl	P15920	0.002288102	0.18280517	20	0.03370773	0.03370773	Atp6v0a2	FALSE
70	0pt5mM / Ctrl	Q9Z2M7	0.002323218	0.383573455	24	0.000119351	0.000119351	Pmm2	FALSE
71	0pt5mM / Ctrl	Q3TWF6	0.002349362	0.151153143	44	0.050153818	0.050153818	Wdr70	FALSE
72	0pt5mM / Ctrl	Q9CWQ0	0.002395612	0.322899755	12	0.024273274	0.024273274	Dph5	FALSE
73	0pt5mM / Ctrl	P25976	0.002446133	0.109391026	108	0.060074992	0.060074992	Ubtf	FALSE
74	0pt5mM / Ctrl	O09044	0.002454971	0.124533229	56	-0.082503416	0.082503416	Snap23	FALSE
75	0pt5mM / Ctrl	Q6ZWY3	0.002525544	0.195723552	52	-0.087409489	0.087409489	Rps27l	FALSE
76	0pt5mM / Ctrl	Q9CXI5	0.002662568	0.001176389	64	0.165370896	0.165370896	Manf	FALSE
77	0pt5mM / Ctrl	Q8VBW6	0.002702765	0.245252051	64	0.105401553	0.105401553	Nae1	FALSE
78	0pt5mM / Ctrl	Q61165	0.002850672	0.383997398	12	1.89e-05	1.89e-05	Slc9a1	FALSE
80	0pt5mM / Ctrl	Q3SXD3	0.002908569	0.204552409	12	-0.064127766	0.064127766	Hddc2	FALSE
81	0pt5mM / Ctrl	Q9D7S7	0.002948887	0.057976286	32	0.146993548	0.146993548	Rpl22l1	FALSE
82	0pt5mM / Ctrl	Q05186	0.002991962	0.030643956	128	0.214938402	0.214938402	Rcn1	FALSE
83	0pt5mM / Ctrl	P62077	0.003053948	0.357799408	8	-0.01571122	0.01571122	Timm8b	FALSE
84	0pt5mM / Ctrl	Q8VDW0	0.003148318	0.013138036	224	0.18964766	0.18964766	Ddx39a	FALSE
85	0pt5mM / Ctrl	Q8R3N6	0.003173081	0.169504167	60	0.134868383	0.134868383	Thoc1	FALSE
86	0pt5mM / Ctrl	Q9D358	0.003225866	0.329512102	36	-0.029671883	0.029671883	Acp1	FALSE
87	0pt5mM / Ctrl	Q501J6	0.003261438	0.092600668	248	0.150645852	0.150645852	Ddx17	FALSE
88	0pt5mM / Ctrl	Q80WG5	0.003309354	0.089454475	20	0.067051426	0.067051426	Lrrc8a	FALSE
90	0pt5mM / Ctrl	Q3U5F4	0.003404355	0.220869561	8	0.078087449	0.078087449	Yrdc	FALSE
91	0pt5mM / Ctrl	Q9CZX9	0.00341116	0.376712219	8	0.001438745	0.001438745	Emc4	FALSE
94	0pt5mM / Ctrl	O08582	0.00358189	0.143950066	104	0.031434406	0.031434406	Gtpbp1	FALSE
95	0pt5mM / Ctrl	Q91Z53	0.003605504	0.267862879	24	-0.097935125	0.097935125	Grhpr	FALSE
96	0pt5mM / Ctrl	Q61749	0.003621045	0.29786255	60	-0.017706407	0.017706407	Eif2b4	FALSE
97	0pt5mM / Ctrl	Q8R3P6	0.003634567	0.127267628	24	-0.055495299	0.055495299	Vwa9	FALSE
99	0pt5mM / Ctrl	Q91YK2	0.00366927	0.182181557	36	0.077527151	0.077527151	Rrp1b	FALSE
100	0pt5mM / Ctrl	Q9Z1K5	0.003680229	0.231303603	44	-0.125599325	0.125599325	Arih1	FALSE
101	0pt5mM / Ctrl	Q6IRU5	0.003716359	0.038260962	32	0.094207913	0.094207913	Cltb	FALSE
102	0pt5mM / Ctrl	Q5FWK3	0.003860199	0.219035743	128	0.029957617	0.029957617	Arhgap1	FALSE
103	0pt5mM / Ctrl	Q8C878	0.003932354	0.311686575	44	-0.015213237	0.015213237	Uba3	FALSE
104	0pt5mM / Ctrl	P63001	0.004026834	0.191423376	64	-0.088780612	0.088780612	Rac1	FALSE
105	0pt5mM / Ctrl	Q9JK48	0.004028837	0.231387602	64	0.025331732	0.025331732	Sh3glb1	FALSE
106	0pt5mM / Ctrl	Q00547	0.004097888	0.371849761	24	0.003628826	0.003628826	Hmmr	FALSE
108	0pt5mM / Ctrl	P52479	0.004131718	0.212111281	56	0.027855236	0.027855236	Usp10	FALSE
109	0pt5mM / Ctrl	Q9CR21	0.00413895	0.374347362	44	-0.008552774	0.008552774	Ndufab1	FALSE
110	0pt5mM / Ctrl	P62334	0.004153118	0.176056004	188	-0.057937171	0.057937171	Psmc6	FALSE
111	0pt5mM / Ctrl	Q924T2	0.00416608	0.080012995	36	0.08017683	0.08017683	Mrps2	FALSE
112	0pt5mM / Ctrl	P46638	0.004174231	0.1877988	12	-0.039006833	0.039006833	Rab11b	FALSE
113	0pt5mM / Ctrl	P29391	0.004210149	0.125446486	32	0.209438741	0.209438741	Ftl1	FALSE
114	0pt5mM / Ctrl	Q80ZS3	0.004366762	0.337192443	20	0.035968475	0.035968475	Mrps26	FALSE
115	0pt5mM / Ctrl	Q8CJG0	0.004372587	0.145788733	76	-0.033237398	0.033237398	Ago2	FALSE
116	0pt5mM / Ctrl	Q9D1H6	0.004411339	0.26984433	8	-0.025228364	0.025228364	Ndufaf4	FALSE
117	0pt5mM / Ctrl	Q9D1H8	0.004447849	0.080478181	12	-2.216134548	2.216134548	Mrpl53	FALSE
118	0pt5mM / Ctrl	Q91WN1	0.004473715	0.323630393	52	0.009225749	0.009225749	Dnajc9	FALSE
119	0pt5mM / Ctrl	P62627	0.00448447	0.226795879	40	0.058994848	0.058994848	Dynlrb1	FALSE
120	0pt5mM / Ctrl	Q8CHP5	0.004488316	0.054517726	32	0.17051585	0.17051585	Wibg	FALSE
121	0pt5mM / Ctrl	P47757	0.004559856	0.064883078	108	-0.10181728	0.10181728	Capzb	FALSE
122	0pt5mM / Ctrl	Q60996	0.004613441	0.185487726	40	0.038659785	0.038659785	Ppp2r5c	FALSE
123	0pt5mM / Ctrl	Q6TYB5	0.004641404	0.288673467	16	-0.021588208	0.021588208	Fez2	FALSE
126	0pt5mM / Ctrl	Q0VBD2	0.004856586	0.243707718	8	0.119777322	0.119777322	Mcm10	FALSE
127	0pt5mM / Ctrl	Q8C156	0.004946307	0.008374059	84	-0.124057204	0.124057204	Ncaph	FALSE
128	0pt5mM / Ctrl	P17897	0.005018984	0.334459475	4	0.1906012	0.1906012	Lyz1	FALSE
129	0pt5mM / Ctrl	Q80TM9	0.005050514	0.008434362	60	-0.49087894	0.49087894	Nisch	FALSE
130	0pt5mM / Ctrl	O88544	0.005094935	0.035633616	136	0.048880018	0.048880018	Cops4	FALSE
131	0pt5mM / Ctrl	P59017	0.005102872	0.120986626	36	0.371978879	0.371978879	Bcl2l13	FALSE
132	0pt5mM / Ctrl	Q91W18	0.005164399	0.10374232	20	-0.131478578	0.131478578	Tdrd3	FALSE
133	0pt5mM / Ctrl	P61027	0.005175063	0.214889401	72	0.13383013	0.13383013	Rab10	FALSE
134	0pt5mM / Ctrl	Q9QZE5	0.005189267	0.132229068	244	0.070742719	0.070742719	Copg1	FALSE
135	0pt5mM / Ctrl	Q91W90	0.005218794	0.05136038	128	0.088139072	0.088139072	Txndc5	FALSE
136	0pt5mM / Ctrl	P62192	0.005228888	0.027307476	252	0.236287504	0.236287504	Psmc1	FALSE
137	0pt5mM / Ctrl	Q3TFQ1	0.005279506	0.271478784	16	0.050009768	0.050009768	Spryd7	FALSE
138	0pt5mM / Ctrl	P19324	0.005311284	0.001915453	384	-0.147661626	0.147661626	Serpinh1	FALSE
139	0pt5mM / Ctrl	Q6PHZ5	0.005321706	0.368046542	24	0.012810002	0.012810002	Rbm15b	FALSE
140	0pt5mM / Ctrl	Q9CR26	0.005338947	0.104528027	28	0.137401685	0.137401685	Vta1	FALSE
141	0pt5mM / Ctrl	P50431	0.005339975	0.231387602	68	0.035203885	0.035203885	Shmt1	FALSE
142	0pt5mM / Ctrl	P62340	0.00534016	0.366727262	4	0.011374751	0.011374751	Tbpl1	FALSE
143	0pt5mM / Ctrl	Q9QYE6	0.00539936	0.35296765	36	-0.017971419	0.017971419	Golga5	FALSE
144	0pt5mM / Ctrl	Q8VCL2	0.005420107	0.34385734	12	0.007655754	0.007655754	Sco2	FALSE
145	0pt5mM / Ctrl	P63260	0.005422439	0.376387114	4	-0.009520059	0.009520059	Actg1	FALSE
147	0pt5mM / Ctrl	Q9EQP2	0.005461723	0.043478915	92	-0.119978741	0.119978741	Ehd4	FALSE
148	0pt5mM / Ctrl	Q9DB77	0.005542624	0.175266816	152	0.061365854	0.061365854	Uqcrc2	FALSE
149	0pt5mM / Ctrl	Q9Z2D0	0.005548225	0.349037242	4	-0.00874764	0.00874764	Mtmr9	FALSE
150	0pt5mM / Ctrl	O35098	0.005571409	0.359760613	4	0.009136745	0.009136745	Dpysl4	FALSE
151	0pt5mM / Ctrl	Q9DC33	0.005617054	0.362704494	12	0.007362676	0.007362676	Hmg20a	FALSE
152	0pt5mM / Ctrl	P62281	0.005639042	0.191741832	148	0.103832349	0.103832349	Rps11	FALSE
153	0pt5mM / Ctrl	P10711	0.005681818	0.225185409	112	-0.040256139	0.040256139	Tcea1	FALSE
154	0pt5mM / Ctrl	Q921E6	0.005831869	0.23003153	36	0.039401855	0.039401855	Eed	FALSE
155	0pt5mM / Ctrl	Q3THG9	0.005832574	0.35719624	28	0.006947763	0.006947763	Aarsd1	FALSE
156	0pt5mM / Ctrl	Q9ERE7	0.005895184	0.083466119	52	0.084542558	0.084542558	Mesdc2	FALSE
157	0pt5mM / Ctrl	Q8BTT6	0.005912013	0.043565443	48	0.104348011	0.104348011	Diexf	FALSE
158	0pt5mM / Ctrl	P56960	0.006035535	0.217483017	148	-0.031997506	0.031997506	Exosc10	FALSE
159	0pt5mM / Ctrl	Q64442	0.006073961	0.24235624	44	0.033677254	0.033677254	Sord	FALSE
160	0pt5mM / Ctrl	Q9DCJ1	0.006180941	0.362915286	12	-0.01033804	0.01033804	Mlst8	FALSE
161	0pt5mM / Ctrl	P61294	0.00626641	0.315691493	12	0.018209066	0.018209066	Rab6b	FALSE
162	0pt5mM / Ctrl	Q8CES0	0.006268071	0.195723552	28	-0.042577405	0.042577405	Naa30	FALSE
164	0pt5mM / Ctrl	Q8CIE6	0.0063509	0.124166906	372	0.076150663	0.076150663	Copa	FALSE
165	0pt5mM / Ctrl	Q91YJ2	0.006375556	0.278647686	96	-0.01580818	0.01580818	Snx4	FALSE
166	0pt5mM / Ctrl	P62071	0.006439288	0.34659005	24	-0.011353835	0.011353835	Rras2	FALSE
167	0pt5mM / Ctrl	Q91VW3	0.006519138	0.197780319	16	0.052880168	0.052880168	Sh3bgrl3	FALSE
168	0pt5mM / Ctrl	O55047	0.006531193	0.358326419	4	0.021095114	0.021095114	Tlk2	FALSE
171	0pt5mM / Ctrl	Q9QXE7	0.006727004	0.238588223	48	-0.028275318	0.028275318	Tbl1x	FALSE
172	0pt5mM / Ctrl	Q8VHZ7	0.006767314	0.319303966	36	0.030319108	0.030319108	Imp4	FALSE
173	0pt5mM / Ctrl	P14152	0.006807563	0.272118665	80	0.047447588	0.047447588	Mdh1	FALSE
174	0pt5mM / Ctrl	Q9D7M1	0.006853597	0.331314509	28	-0.011451036	0.011451036	Gid8	FALSE
176	0pt5mM / Ctrl	P20029	0.006972374	0.106776341	404	0.05085488	0.05085488	Hspa5	FALSE
177	0pt5mM / Ctrl	Q2TBE6	0.006981241	0.189868877	24	0.078350276	0.078350276	Pi4k2a	FALSE
178	0pt5mM / Ctrl	P62196	0.007049114	0.298823815	196	0.019884609	0.019884609	Psmc5	FALSE
179	0pt5mM / Ctrl	Q8BP71	0.007075264	0.128720653	28	0.118276499	0.118276499	Rbfox2	FALSE
180	0pt5mM / Ctrl	P97314	0.007090416	0.082053518	40	-0.11639291	0.11639291	Csrp2	FALSE
181	0pt5mM / Ctrl	Q8BZX4	0.007118891	0.192707394	40	-0.0471473	0.0471473	Srek1	FALSE
182	0pt5mM / Ctrl	Q9JM13	0.007139565	0.364407854	20	0.009438053	0.009438053	Rabgef1	FALSE
183	0pt5mM / Ctrl	P26450	0.007155976	0.325715048	8	0.045958485	0.045958485	Pik3r1	FALSE
185	0pt5mM / Ctrl	O35972	0.007241459	0.324635125	24	0.010199103	0.010199103	Mrpl23	FALSE
186	0pt5mM / Ctrl	Q8CCP0	0.007379849	0.168502812	88	-0.064131178	0.064131178	Nemf	FALSE
187	0pt5mM / Ctrl	O35295	0.007403512	0.279783265	52	-0.033054162	0.033054162	Purb	FALSE
188	0pt5mM / Ctrl	P46467	0.007412993	0.060324884	76	0.081047155	0.081047155	Vps4b	FALSE
189	0pt5mM / Ctrl	Q924W5	0.007428769	0.280928878	28	0.056154139	0.056154139	Smc6	FALSE
190	0pt5mM / Ctrl	Q9CQX2	0.007551581	0.355941565	68	-0.007661276	0.007661276	Cyb5b	FALSE
191	0pt5mM / Ctrl	O08547	0.007556416	0.170770883	112	0.069120422	0.069120422	Sec22b	FALSE
192	0pt5mM / Ctrl	Q6ZQH8	0.007557065	0.3129477	136	0.0133576	0.0133576	Nup188	FALSE
193	0pt5mM / Ctrl	O35367	0.007558665	0.367109403	4	-0.003975602	0.003975602	Kera	FALSE
194	0pt5mM / Ctrl	Q9DBZ5	0.007560264	0.160451097	48	0.083808877	0.083808877	Eif3k	FALSE
195	0pt5mM / Ctrl	Q33DR3	0.007586187	0.277796254	8	-0.100440592	0.100440592	Pdss2	FALSE
196	0pt5mM / Ctrl	P97496	0.00766982	0.28561932	212	0.021917608	0.021917608	Smarcc1	FALSE
197	0pt5mM / Ctrl	O08528	0.007721038	0.348820223	124	0.00559933	0.00559933	Hk2	FALSE
198	0pt5mM / Ctrl	Q9D666	0.007725119	0.015537035	128	-0.21641387	0.21641387	Sun1	FALSE
199	0pt5mM / Ctrl	Q9CQJ2	0.007741433	0.039849567	32	0.107907191	0.107907191	Pih1d1	FALSE
201	0pt5mM / Ctrl	O88668	0.007824648	0.355743706	4	-0.040621962	0.040621962	Creg1	FALSE
202	0pt5mM / Ctrl	Q3UPF5	0.007889358	0.007008644	76	-0.125519425	0.125519425	Zc3hav1	FALSE
203	0pt5mM / Ctrl	Q80WQ2	0.007922582	0.031458175	52	-0.17312032	0.17312032	Vac14	FALSE
204	0pt5mM / Ctrl	Q8BJ37	0.00809064	0.311714934	20	0.025218977	0.025218977	Tdp1	FALSE
205	0pt5mM / Ctrl	O54916	0.008196363	0.353968552	32	0.03680446	0.03680446	Reps1	FALSE
206	0pt5mM / Ctrl	Q6PE01	0.008254481	0.272710137	100	-0.015484493	0.015484493	Snrnp40	FALSE
207	0pt5mM / Ctrl	Q9DCZ4	0.008466119	0.291538491	24	0.05846066	0.05846066	Apoo	FALSE
208	0pt5mM / Ctrl	P97377	0.008479697	0.008331825	116	0.101002	0.101002	Cdk2	FALSE
209	0pt5mM / Ctrl	P62911	0.008498856	0.376535137	84	-0.001989583	0.001989583	Rpl32	FALSE
210	0pt5mM / Ctrl	O88520	0.008523653	0.146530357	28	0.047460433	0.047460433	Shoc2	FALSE
211	0pt5mM / Ctrl	Q8BGF3	0.0085362	0.275184479	8	0.093291238	0.093291238	Wdr92	FALSE
212	0pt5mM / Ctrl	P52432	0.00854296	0.097953146	24	0.051157203	0.051157203	Polr1c	FALSE
213	0pt5mM / Ctrl	Q6NVF9	0.008655302	0.036017176	68	0.112893499	0.112893499	Cpsf6	FALSE
214	0pt5mM / Ctrl	P62830	0.008663639	0.1300567	168	0.181251824	0.181251824	Rpl23	FALSE
215	0pt5mM / Ctrl	P22366	0.008741226	0.321864391	28	0.01903083	0.01903083	Myd88	FALSE
216	0pt5mM / Ctrl	Q3TMW1	0.00878232	0.210862995	12	0.177931845	0.177931845	Ccdc102a	FALSE
217	0pt5mM / Ctrl	O54998	0.0087974	0.35627718	28	0.01521999	0.01521999	Fkbp7	FALSE
218	0pt5mM / Ctrl	O35129	0.008809963	0.093309604	132	0.052681189	0.052681189	Phb2	FALSE
220	0pt5mM / Ctrl	Q9QZR0	0.008858925	0.381017421	8	0.008840119	0.008840119	Rnf25	FALSE
221	0pt5mM / Ctrl	Q8VDC0	0.008973264	0.375348929	8	-0.014604694	0.014604694	Lars2	FALSE
222	0pt5mM / Ctrl	Q811D0	0.009060614	0.199461316	64	-0.046532467	0.046532467	Dlg1	FALSE
223	0pt5mM / Ctrl	P21619	0.009069132	0.211378719	120	0.03269517	0.03269517	Lmnb2	FALSE
224	0pt5mM / Ctrl	Q8VCH5	0.009132449	0.25536187	8	0.038047403	0.038047403	Rabepk	FALSE
225	0pt5mM / Ctrl	P47791	0.009174115	0.307361225	112	0.017038601	0.017038601	Gsr	FALSE
226	0pt5mM / Ctrl	Q9CRA5	0.009180172	0.011694201	32	0.245003924	0.245003924	Golph3	FALSE
227	0pt5mM / Ctrl	Q91V04	0.009203863	0.040330354	24	-0.15796718	0.15796718	Tram1	FALSE
228	0pt5mM / Ctrl	Q9CR60	0.009303709	0.278213635	16	-0.034055572	0.034055572	Golt1b	FALSE
231	0pt5mM / Ctrl	Q924Z4	0.009454299	0.257414305	56	0.055932049	0.055932049	Cers2	FALSE
232	0pt5mM / Ctrl	P97477	0.009505628	0.073562993	24	0.298158586	0.298158586	Aurka	FALSE
233	0pt5mM / Ctrl	Q8C0M9	0.009515006	0.358672538	8	-0.017328048	0.017328048	Asrgl1	FALSE
234	0pt5mM / Ctrl	Q9JIY5	0.009730243	0.156463819	32	0.053369887	0.053369887	Htra2	FALSE
235	0pt5mM / Ctrl	Q61301	0.009737441	0.381017421	4	-0.001426934	0.001426934	Ctnna2	FALSE
236	0pt5mM / Ctrl	P59999	0.009772101	0.160602354	64	0.079256557	0.079256557	Arpc4	FALSE
237	0pt5mM / Ctrl	Q7TNP2	0.009783598	0.209481019	60	0.182279795	0.182279795	Ppp2r1b	FALSE
238	0pt5mM / Ctrl	O70325	0.009906752	0.037906802	40	-0.126330882	0.126330882	Gpx4	FALSE
239	0pt5mM / Ctrl	Q8K2F0	0.009985271	0.214073513	20	-0.409324795	0.409324795	Brd3	FALSE
240	0pt5mM / Ctrl	P62267	0.009995786	0.224885679	76	-0.268936694	0.268936694	Rps23	FALSE
241	0pt5mM / Ctrl	P20444	0.010001627	0.358326419	16	-0.007092944	0.007092944	Prkca	FALSE
242	0pt5mM / Ctrl	Q9R0Q3	0.010037742	0.259584677	80	-0.146094561	0.146094561	Tmed2	FALSE
243	0pt5mM / Ctrl	Q9D898	0.010120466	0.183068423	40	-0.065987408	0.065987408	Arpc5l	FALSE
244	0pt5mM / Ctrl	Q923G2	0.010186141	0.011704445	28	0.107765332	0.107765332	Polr2h	FALSE
245	0pt5mM / Ctrl	Q8BYY4	0.010223711	0.1877988	12	-0.098300889	0.098300889	Ttc39b	FALSE
246	0pt5mM / Ctrl	Q921X9	0.01025212	0.055020083	116	0.10895925	0.10895925	Pdia5	FALSE
247	0pt5mM / Ctrl	P97792	0.010316418	0.141743358	24	0.065236852	0.065236852	Cxadr	FALSE
248	0pt5mM / Ctrl	Q64433	0.010442644	0.099452806	120	0.164102018	0.164102018	Hspe1	FALSE
249	0pt5mM / Ctrl	Q99J95	0.010457581	0.167200458	28	0.048862915	0.048862915	Cdk9	FALSE
250	0pt5mM / Ctrl	O54950	0.01059633	0.061955601	44	0.151229426	0.151229426	Prkag1	FALSE
252	0pt5mM / Ctrl	P06797	0.010649553	0.301975583	36	0.014994239	0.014994239	Ctsl	FALSE
253	0pt5mM / Ctrl	Q8VED2	0.010668062	0.365978092	4	-0.005801114	0.005801114	Bloc1s4	FALSE
254	0pt5mM / Ctrl	Q8K224	0.010752892	0.126423421	204	0.032066166	0.032066166	Nat10	FALSE
255	0pt5mM / Ctrl	Q924K8	0.010830719	0.264711548	16	0.023908567	0.023908567	Mta3	FALSE
256	0pt5mM / Ctrl	Q9WUU8	0.010841957	0.246967066	8	-0.18373017	0.18373017	Tnip1	FALSE
257	0pt5mM / Ctrl	Q9CWU4	0.01088377	0.276493577	16	-0.04726395	0.04726395	NaN	FALSE
258	0pt5mM / Ctrl	Q9WVA4	0.010927434	0.104013926	184	0.072508633	0.072508633	Tagln2	FALSE
259	0pt5mM / Ctrl	Q8CI94	0.010929792	0.059289601	168	0.09164872	0.09164872	Pygb	FALSE
260	0pt5mM / Ctrl	P54923	0.010959678	0.257414305	56	-0.021836549	0.021836549	Adprh	FALSE
261	0pt5mM / Ctrl	P83940	0.010961249	0.230841202	64	0.267416984	0.267416984	Tceb1	FALSE
263	0pt5mM / Ctrl	Q9D6Y9	0.011067854	0.076685524	28	0.08105059	0.08105059	Gbe1	FALSE
264	0pt5mM / Ctrl	Q9QXZ0	0.011078945	4.24e-07	116	-0.211709008	0.211709008	Macf1	FALSE
265	0pt5mM / Ctrl	Q9CR61	0.011179249	0.329735917	28	-0.045597423	0.045597423	Ndufb7	FALSE
266	0pt5mM / Ctrl	Q80Y98	0.011215549	0.301502296	24	-0.030922363	0.030922363	Ddhd2	FALSE
268	0pt5mM / Ctrl	P68040	0.011297747	0.366685627	180	0.010585535	0.010585535	Gnb2l1	FALSE
269	0pt5mM / Ctrl	P48377	0.011473515	0.377349435	8	-0.001187121	0.001187121	Rfx1	FALSE
270	0pt5mM / Ctrl	Q8CD10	0.011548608	0.268162937	20	0.043590028	0.043590028	Micu2	FALSE
271	0pt5mM / Ctrl	Q9QXA5	0.011558687	0.150253123	44	0.088859983	0.088859983	Lsm4	FALSE
272	0pt5mM / Ctrl	Q7TSG2	0.01156085	0.185932982	52	0.058068678	0.058068678	Ctdp1	FALSE
273	0pt5mM / Ctrl	Q8BM72	0.011614622	0.22019474	48	-0.03518153	0.03518153	Hspa13	FALSE
274	0pt5mM / Ctrl	P05480	0.011700628	0.376812959	32	-0.004931047	0.004931047	Src	FALSE
275	0pt5mM / Ctrl	O88413	0.011780398	0.323713231	12	0.018072924	0.018072924	Tulp3	FALSE
278	0pt5mM / Ctrl	O54734	0.011819871	0.004465735	116	-0.082133546	0.082133546	Ddost	FALSE
281	0pt5mM / Ctrl	Q8BZA9	0.012196463	0.364902015	12	0.01316403	0.01316403	Tigar	FALSE
282	0pt5mM / Ctrl	P62315	0.012207864	0.358825264	44	0.006068973	0.006068973	Snrpd1	FALSE
284	0pt5mM / Ctrl	Q9DB25	0.012251324	0.299714246	32	-0.021355478	0.021355478	Alg5	FALSE
285	0pt5mM / Ctrl	Q91X78	0.012261802	0.031292435	48	-0.10161721	0.10161721	Erlin1	FALSE
287	0pt5mM / Ctrl	O35381	0.012337055	0.188509924	60	-0.083953455	0.083953455	Anp32a	FALSE
288	0pt5mM / Ctrl	O70133	0.012356781	0.359832877	420	-0.004302326	0.004302326	Dhx9	FALSE
289	0pt5mM / Ctrl	Q9JJK2	0.012390539	0.205969717	20	-0.116703033	0.116703033	Lancl2	FALSE
291	0pt5mM / Ctrl	Q9ER81	0.012564781	0.307427893	4	-0.010463621	0.010463621	Tor1aip2	FALSE
292	0pt5mM / Ctrl	Q64727	0.012595568	0.366040794	532	0.003603	0.003603	Vcl	FALSE
293	0pt5mM / Ctrl	Q8CG76	0.012673294	0.222048032	40	-0.030549653	0.030549653	Akr7a2	FALSE
294	0pt5mM / Ctrl	Q9WUD1	0.012679648	0.367830856	56	-0.003667974	0.003667974	Stub1	FALSE
295	0pt5mM / Ctrl	Q8R2U0	0.012696648	0.083779533	68	0.128386423	0.128386423	Seh1l	FALSE
296	0pt5mM / Ctrl	Q8VEH3	0.012765329	0.305128668	68	0.03619251	0.03619251	Arl8a	FALSE
297	0pt5mM / Ctrl	Q8R311	0.012825656	0.365850594	32	0.008938573	0.008938573	Ctage5	FALSE
298	0pt5mM / Ctrl	Q9CQ39	0.01284852	0.338386559	4	0.029555965	0.029555965	Med21	FALSE
299	0pt5mM / Ctrl	P43276	0.012907992	0.031227892	68	0.137359396	0.137359396	Hist1h1b	FALSE
300	0pt5mM / Ctrl	Q9D1J3	0.012957861	0.128940326	92	-0.088255972	0.088255972	Sarnp	FALSE
301	0pt5mM / Ctrl	Q59J78	0.012961257	0.1876596	24	-0.04608427	0.04608427	Ndufaf2	FALSE
302	0pt5mM / Ctrl	Q9DBG9	0.012996336	0.354061466	12	-0.035959922	0.035959922	Tax1bp3	FALSE
303	0pt5mM / Ctrl	Q80U93	0.013039258	0.086882458	200	0.045072582	0.045072582	Nup214	FALSE
304	0pt5mM / Ctrl	Q99LN9	0.013071882	0.062461001	52	-0.072452754	0.072452754	Dohh	FALSE
305	0pt5mM / Ctrl	Q9JLI8	0.013082505	0.061212784	108	0.050727382	0.050727382	Sart3	FALSE
306	0pt5mM / Ctrl	O89090	0.013087458	0.284874837	8	0.04931777	0.04931777	Sp1	FALSE
307	0pt5mM / Ctrl	Q8VE88	0.013155082	0.084932692	40	0.126941741	0.126941741	Fam114a2	FALSE
308	0pt5mM / Ctrl	P81269	0.013157075	0.193730914	12	0.080830604	0.080830604	Atf1	FALSE
309	0pt5mM / Ctrl	Q8BT60	0.013206007	0.047816936	80	0.480378985	0.480378985	Cpne3	FALSE
311	0pt5mM / Ctrl	Q99P88	0.013301964	0.238061699	272	0.042291794	0.042291794	Nup155	FALSE
312	0pt5mM / Ctrl	Q6P5B0	0.013366306	0.236056935	120	0.083737768	0.083737768	Rrp12	FALSE
314	0pt5mM / Ctrl	Q6DID3	0.013656321	0.146773898	24	0.142382354	0.142382354	Scaf8	FALSE
316	0pt5mM / Ctrl	P62141	0.013760118	0.221087578	40	-0.097074002	0.097074002	Ppp1cb	FALSE
317	0pt5mM / Ctrl	Q9JII6	0.013794583	0.155793807	72	-0.050239392	0.050239392	Akr1a1	FALSE
318	0pt5mM / Ctrl	Q6ZQ88	0.013808999	0.2967763	48	-0.03757973	0.03757973	Kdm1a	FALSE
319	0pt5mM / Ctrl	Q8BU88	0.013818795	0.112589409	24	-0.073377751	0.073377751	Mrpl22	FALSE
320	0pt5mM / Ctrl	O88291	0.013899669	0.111043989	64	0.083205014	0.083205014	Znf326	FALSE
322	0pt5mM / Ctrl	Q921M3	0.013992806	0.116351438	280	-0.029815972	0.029815972	Sf3b3	FALSE
324	0pt5mM / Ctrl	P62264	0.014031001	0.189024207	120	-0.134996906	0.134996906	Rps14	FALSE
325	0pt5mM / Ctrl	Q8K0G5	0.014065355	0.262834768	16	-0.037654404	0.037654404	Tssc1	FALSE
327	0pt5mM / Ctrl	Q8K202	0.0141423	0.379934121	28	-0.003772997	0.003772997	Polr1e	FALSE
328	0pt5mM / Ctrl	P58064	0.014222603	0.054916845	28	0.281083703	0.281083703	Mrps6	FALSE
329	0pt5mM / Ctrl	Q9WVK0	0.014246719	0.376663627	4	0.008406597	0.008406597	Agtrap	FALSE
330	0pt5mM / Ctrl	Q9CY16	0.014349887	0.063801088	20	0.25411272	0.25411272	Mrps28	FALSE
332	0pt5mM / Ctrl	Q8VCI5	0.014374977	0.294730893	12	-0.079427183	0.079427183	Pex19	FALSE
333	0pt5mM / Ctrl	Q8BFY9	0.014470984	0.325908295	176	0.028374409	0.028374409	Tnpo1	FALSE
334	0pt5mM / Ctrl	Q80UM7	0.014476278	0.29655682	116	0.016952617	0.016952617	Mogs	FALSE
335	0pt5mM / Ctrl	Q62418	0.014529738	0.106456126	92	-0.050963514	0.050963514	Dbnl	FALSE
336	0pt5mM / Ctrl	Q9D0L7	0.014573764	0.276137935	20	0.018996177	0.018996177	Armc10	FALSE
337	0pt5mM / Ctrl	Q9CR70	0.014581308	0.364050667	4	-0.016517226	0.016517226	Lage3	FALSE
338	0pt5mM / Ctrl	Q505D1	0.014581602	0.379934121	12	-0.002003467	0.002003467	Ankrd28	FALSE
339	0pt5mM / Ctrl	Q9Z120	0.014606407	0.04049744	32	0.140524551	0.140524551	Mettl1	FALSE
340	0pt5mM / Ctrl	Q80X95	0.014800551	0.143940069	36	-0.093440868	0.093440868	Rraga	FALSE
341	0pt5mM / Ctrl	O88532	0.01487462	0.007563671	76	0.102424547	0.102424547	Zfr	FALSE
343	0pt5mM / Ctrl	Q9D855	0.014934974	0.060197912	56	0.176187217	0.176187217	Uqcrb	FALSE
344	0pt5mM / Ctrl	Q99L13	0.014953174	0.104259148	36	0.046471182	0.046471182	Hibadh	FALSE
345	0pt5mM / Ctrl	Q9DCR2	0.014984365	0.254141393	24	-0.040853955	0.040853955	Ap3s1	FALSE
346	0pt5mM / Ctrl	P50247	0.015013586	0.012746832	196	0.109497234	0.109497234	Ahcy	FALSE
347	0pt5mM / Ctrl	Q9ERN0	0.015020565	0.227177072	24	0.040998459	0.040998459	Scamp2	FALSE
348	0pt5mM / Ctrl	Q8BH69	0.015045619	0.000190184	64	0.192537665	0.192537665	Sephs1	FALSE
349	0pt5mM / Ctrl	Q8C4Y3	0.015056169	0.016164078	44	-0.159657314	0.159657314	Nelfb	FALSE
350	0pt5mM / Ctrl	Q69ZF7	0.015099114	0.374776376	8	0.004530949	0.004530949	Cnnm4	FALSE
351	0pt5mM / Ctrl	Q9QY36	0.015126243	0.211822873	100	-0.074022807	0.074022807	Naa10	FALSE
352	0pt5mM / Ctrl	Q8BHG1	0.01518085	0.359807426	120	-0.010712559	0.010712559	Nrd1	FALSE
353	0pt5mM / Ctrl	P42567	0.015182537	0.063352126	68	-0.205043033	0.205043033	Eps15	FALSE
354	0pt5mM / Ctrl	P25425	0.015241166	0.353519511	12	-0.019891182	0.019891182	Pou2f1	FALSE
356	0pt5mM / Ctrl	P11157	0.015297397	0.275167384	52	0.051910654	0.051910654	Rrm2	FALSE
357	0pt5mM / Ctrl	Q9QYB1	0.015298645	0.216609015	112	-0.060413245	0.060413245	Clic4	FALSE
358	0pt5mM / Ctrl	Q8C7E9	0.015460631	0.251722013	8	0.06440302	0.06440302	Cstf2t	FALSE
359	0pt5mM / Ctrl	Q9Z1G4	0.015465858	0.00468389	56	-0.124730825	0.124730825	Atp6v0a1	FALSE
360	0pt5mM / Ctrl	Q8BZ05	0.015587826	0.312390612	4	-0.03243012	0.03243012	Arap2	FALSE
361	0pt5mM / Ctrl	Q9CQS8	0.015637497	0.111075903	20	-1.115045428	1.115045428	Sec61b	FALSE
363	0pt5mM / Ctrl	P37804	0.015670873	0.349986955	152	0.007509226	0.007509226	Tagln	FALSE
364	0pt5mM / Ctrl	Q9D1B9	0.015723664	0.135992635	12	0.26522845	0.26522845	Mrpl28	FALSE
365	0pt5mM / Ctrl	Q8K012	0.01572681	0.376189518	12	0.008889005	0.008889005	Fnbp1l	FALSE
366	0pt5mM / Ctrl	Q9JHQ5	0.015830406	0.243193196	28	0.135964528	0.135964528	Lztfl1	FALSE
367	0pt5mM / Ctrl	Q9CQI7	0.015879645	0.208619682	68	0.039336849	0.039336849	Snrpb2	FALSE
368	0pt5mM / Ctrl	Q9D024	0.015888685	0.24505057	128	0.030896885	0.030896885	Ccdc47	FALSE
369	0pt5mM / Ctrl	Q8BJ05	0.015902001	0.255987807	40	-0.044017758	0.044017758	Zc3h14	FALSE
370	0pt5mM / Ctrl	Q9D7Z3	0.015902839	0.326763471	32	0.021809896	0.021809896	Nol7	FALSE
372	0pt5mM / Ctrl	Q9JJ66	0.015934775	0.296366536	8	0.076337293	0.076337293	Cdc20	FALSE
373	0pt5mM / Ctrl	O88545	0.015967689	0.129282457	64	-0.047105554	0.047105554	Cops6	FALSE
374	0pt5mM / Ctrl	Q60866	0.015972139	0.294807334	28	0.029153574	0.029153574	Pter	FALSE
376	0pt5mM / Ctrl	Q99NB9	0.016041412	0.092007918	372	0.027111858	0.027111858	Sf3b1	FALSE
377	0pt5mM / Ctrl	P56390	0.016050947	0.363746892	36	0.017218789	0.017218789	Cks2	FALSE
378	0pt5mM / Ctrl	Q9CPR8	0.01615281	0.370911158	8	0.004061628	0.004061628	Ndnl2	FALSE
379	0pt5mM / Ctrl	Q9CR95	0.016224949	0.355725662	12	0.013413563	0.013413563	Necap1	FALSE
380	0pt5mM / Ctrl	Q9EPS3	0.016264449	0.20660782	52	0.021397838	0.021397838	Glce	FALSE
381	0pt5mM / Ctrl	Q91YI0	0.016341049	0.173127095	68	0.035593435	0.035593435	Asl	FALSE
383	0pt5mM / Ctrl	P58501	0.016422451	0.090761757	44	0.123678893	0.123678893	Paxbp1	FALSE
384	0pt5mM / Ctrl	Q9Z1Q5	0.016509061	0.372334087	120	0.004936356	0.004936356	Clic1	FALSE
386	0pt5mM / Ctrl	Q9D620	0.016542857	0.226247654	20	0.109798349	0.109798349	Rab11fip1	FALSE
387	0pt5mM / Ctrl	P24610	0.016590624	0.372209572	8	0.002383695	0.002383695	Pax3	FALSE
388	0pt5mM / Ctrl	Q9CZX7	0.01669864	0.261248607	12	0.038552586	0.038552586	Tmem55a	FALSE
389	0pt5mM / Ctrl	Q3TW96	0.016733493	0.215761423	168	0.092291787	0.092291787	Uap1l1	FALSE
390	0pt5mM / Ctrl	Q91YP3	0.016816593	0.172916186	32	-0.084815092	0.084815092	Dera	FALSE
391	0pt5mM / Ctrl	P63011	0.016819376	0.365532202	4	0.008563981	0.008563981	Rab3a	FALSE
392	0pt5mM / Ctrl	Q9WVJ2	0.016824132	0.000115682	172	0.135953352	0.135953352	Psmd13	FALSE
393	0pt5mM / Ctrl	P58281	0.016826287	0.352923289	108	0.015805695	0.015805695	Opa1	FALSE
394	0pt5mM / Ctrl	P35293	0.016838423	0.319359995	60	-0.021057962	0.021057962	Rab18	FALSE
395	0pt5mM / Ctrl	Q6KAR6	0.016846778	0.052342325	36	0.323673546	0.323673546	Exoc3	FALSE
396	0pt5mM / Ctrl	P63094;Q6R0H7	0.016860252	0.057755358	64	-0.097357109	0.097357109	Gnas	FALSE
397	0pt5mM / Ctrl	Q5SXY1	0.016867709	0.187034647	12	0.46398437	0.46398437	Specc1	FALSE
398	0pt5mM / Ctrl	Q8BG32	0.016881364	0.074510081	252	0.179618344	0.179618344	Psmd11	FALSE
399	0pt5mM / Ctrl	Q8CEC0	0.016894777	0.359832877	48	-0.004647889	0.004647889	Nup88	FALSE
400	0pt5mM / Ctrl	Q791N7	0.016928024	0.316865203	4	0.017557345	0.017557345	Znrd1	FALSE
401	0pt5mM / Ctrl	Q9CQ80	0.016985306	0.086963894	40	0.088436604	0.088436604	Vps25	FALSE
402	0pt5mM / Ctrl	Q7TPM1	0.017012034	0.318330545	8	0.024019094	0.024019094	Prrc2b	FALSE
403	0pt5mM / Ctrl	Q60759	0.017016108	0.033083699	44	-0.18974255	0.18974255	Gcdh	FALSE
405	0pt5mM / Ctrl	Q9Z0W3	0.017057921	0.101969068	216	-0.084894553	0.084894553	Nup160	FALSE
406	0pt5mM / Ctrl	Q91XD6	0.017062387	0.168587363	16	0.090874337	0.090874337	Vps36	FALSE
407	0pt5mM / Ctrl	Q9CZ13	0.017094369	0.041871874	116	0.071792416	0.071792416	Uqcrc1	FALSE
408	0pt5mM / Ctrl	P51150	0.017136868	0.198745968	124	0.049473692	0.049473692	Rab7a	FALSE
409	0pt5mM / Ctrl	P18242	0.01714382	0.058169071	104	0.071812168	0.071812168	Ctsd	FALSE
410	0pt5mM / Ctrl	Q61239	0.017205262	0.379190372	56	0.000995335	0.000995335	Fnta	FALSE
411	0pt5mM / Ctrl	Q7TQH0	0.017211819	4.82e-06	124	0.175106093	0.175106093	Atxn2l	FALSE
412	0pt5mM / Ctrl	Q9WUN2	0.017218879	0.215636208	48	-0.070361897	0.070361897	Tbk1	FALSE
413	0pt5mM / Ctrl	Q9D1A2	0.017239673	0.001100727	88	0.091733918	0.091733918	Cndp2	FALSE
415	0pt5mM / Ctrl	Q04736	0.017285801	0.321034616	8	0.064910159	0.064910159	Yes1	FALSE
416	0pt5mM / Ctrl	P97470	0.017326811	0.321349021	40	0.010148816	0.010148816	Ppp4c	FALSE
417	0pt5mM / Ctrl	Q99LI7	0.017388321	0.000210152	76	0.159104109	0.159104109	Cstf3	FALSE
419	0pt5mM / Ctrl	Q9ESX5	0.017505983	0.108279746	172	0.055623155	0.055623155	Dkc1	FALSE
420	0pt5mM / Ctrl	Q8K157	0.01751916	0.286019916	32	0.023759376	0.023759376	Galm	FALSE
421	0pt5mM / Ctrl	Q62425	0.017555432	0.184863086	40	0.053878121	0.053878121	Ndufa4	FALSE
422	0pt5mM / Ctrl	P14869	0.017559236	0.144249744	208	0.120049484	0.120049484	Rplp0	FALSE
423	0pt5mM / Ctrl	Q8R050	0.017569315	0.372131117	212	0.004476599	0.004476599	Gspt1	FALSE
425	0pt5mM / Ctrl	Q8CI71	0.017652547	0.036252901	24	-0.09911719	0.09911719	Vps50	FALSE
426	0pt5mM / Ctrl	P62313	0.017712212	0.338593722	12	-0.029461192	0.029461192	Lsm6	FALSE
427	0pt5mM / Ctrl	P0DN34	0.017723847	0.354378535	12	-0.008513993	0.008513993	Ndufb1	FALSE
428	0pt5mM / Ctrl	Q80SZ7	0.017737505	0.171509386	8	-0.26403448	0.26403448	Gng5	FALSE
429	0pt5mM / Ctrl	Q80XL6	0.017754769	0.362671704	4	-0.03025523	0.03025523	Acad11	FALSE
430	0pt5mM / Ctrl	Q9QUR6	0.017786138	0.040661685	240	0.071161337	0.071161337	Prep	FALSE
431	0pt5mM / Ctrl	Q8C0D5	0.017813128	0.376116273	28	0.004229862	0.004229862	Eftud1	FALSE
432	0pt5mM / Ctrl	Q8K2M0	0.01784506	0.288158908	24	0.057448778	0.057448778	Mrpl38	FALSE
433	0pt5mM / Ctrl	Q5U4D9	0.017939175	0.381759543	32	-0.000598772	0.000598772	Thoc6	FALSE
434	0pt5mM / Ctrl	Q9WTL7	0.017947538	0.377652721	24	0.002140402	0.002140402	Lypla2	FALSE
435	0pt5mM / Ctrl	Q8K010	0.017953254	0.28520629	4	0.317350328	0.317350328	Oplah	FALSE
436	0pt5mM / Ctrl	O35609	0.017962813	0.368686268	52	0.003111356	0.003111356	Scamp3	FALSE
437	0pt5mM / Ctrl	Q3UMC0	0.017980454	0.29851743	44	-0.033055075	0.033055075	Spata5	FALSE
438	0pt5mM / Ctrl	P70441	0.018022368	0.352655239	4	-0.017810585	0.017810585	Slc9a3r1	FALSE
440	0pt5mM / Ctrl	P97765	0.018093987	0.090519476	28	0.27572462	0.27572462	Wbp2	FALSE
441	0pt5mM / Ctrl	Q3U182	0.018118002	0.314659044	4	0.035856791	0.035856791	Crtc2	FALSE
442	0pt5mM / Ctrl	Q99MP8	0.018118622	0.305891495	4	-0.018703092	0.018703092	Brap	FALSE
443	0pt5mM / Ctrl	Q9Z0H8	0.018169519	0.263308638	40	-0.053189624	0.053189624	Clip2	FALSE
444	0pt5mM / Ctrl	P23475	0.018231878	0.102082404	60	-0.065181136	0.065181136	Xrcc6	FALSE
445	0pt5mM / Ctrl	P50516	0.018235853	0.103138412	220	0.080307543	0.080307543	Atp6v1a	FALSE
446	0pt5mM / Ctrl	Q60809	0.018257668	0.203859254	12	-0.030797519	0.030797519	Cnot7	FALSE
447	0pt5mM / Ctrl	P55012	0.018334063	0.361558364	44	-0.040743332	0.040743332	Slc12a2	FALSE
448	0pt5mM / Ctrl	P62492	0.018439971	0.245261642	80	-0.130808532	0.130808532	Rab11a	FALSE
449	0pt5mM / Ctrl	P20108	0.018474473	0.274660256	92	-0.061226476	0.061226476	Prdx3	FALSE
450	0pt5mM / Ctrl	Q9D832	0.018566929	0.001925559	44	0.133317187	0.133317187	Dnajb4	FALSE
451	0pt5mM / Ctrl	Q9CZU3	0.018641781	0.025825704	152	0.080014952	0.080014952	Skiv2l2	FALSE
452	0pt5mM / Ctrl	Q91WC0	0.018705208	0.250134946	48	-0.025293425	0.025293425	Setd3	FALSE
453	0pt5mM / Ctrl	Q8CDM8	0.018708131	0.141729443	32	-0.059873916	0.059873916	Fam160b1	FALSE
454	0pt5mM / Ctrl	Q9CPV5	0.018721823	0.207184803	12	-0.04466147	0.04466147	Pmf1	FALSE
455	0pt5mM / Ctrl	P51125	0.018736929	0.027509175	140	-0.121589944	0.121589944	Cast	FALSE
456	0pt5mM / Ctrl	P97807	0.01875809	0.374949395	176	-0.002503459	0.002503459	Fh	FALSE
457	0pt5mM / Ctrl	P53564	0.018764007	0.02824609	20	-0.245300263	0.245300263	Cux1	FALSE
458	0pt5mM / Ctrl	Q9EPJ9	0.018777739	0.376790882	44	0.002577249	0.002577249	Arfgap1	FALSE
459	0pt5mM / Ctrl	Q8BXN9	0.018999749	0.295485376	8	0.02824383	0.02824383	Tmem87a	FALSE
460	0pt5mM / Ctrl	Q7TMY4	0.01900248	0.255940718	8	-0.027972637	0.027972637	Thoc7	FALSE
461	0pt5mM / Ctrl	Q3V1D3	0.019006312	0.332109188	4	0.023189755	0.023189755	Ampd1	FALSE
462	0pt5mM / Ctrl	Q6A0A2	0.019066929	0.175405011	28	-0.059944838	0.059944838	Larp4b	FALSE
463	0pt5mM / Ctrl	Q8K124	0.019076161	0.347018428	24	0.007480837	0.007480837	Plekho2	FALSE
464	0pt5mM / Ctrl	Q6P9Q6	0.019160756	0.142252495	20	0.207213759	0.207213759	Fkbp15	FALSE
465	0pt5mM / Ctrl	Q7TSJ2	0.019193568	0.076429438	16	-0.375178635	0.375178635	Map6	FALSE
466	0pt5mM / Ctrl	P56546	0.019405054	0.078570411	40	-0.113591716	0.113591716	Ctbp2	FALSE
467	0pt5mM / Ctrl	Q9CQ26	0.019497292	0.369718886	4	-0.008720445	0.008720445	Stambp	FALSE
468	0pt5mM / Ctrl	Q64475	0.019520174	0.059599132	288	0.288375467	0.288375467	Hist1h2bb	FALSE
469	0pt5mM / Ctrl	Q9WVG6	0.019547306	0.054172696	72	0.101511121	0.101511121	Carm1	FALSE
471	0pt5mM / Ctrl	Q80ZW2	0.019768897	0.369158258	12	-0.004033248	0.004033248	Them6	FALSE
472	0pt5mM / Ctrl	P51410	0.019826311	0.213169982	152	0.060821101	0.060821101	Rpl9	FALSE
473	0pt5mM / Ctrl	Q8CAQ8	0.019897013	0.336507996	328	0.015352867	0.015352867	Immt	FALSE
474	0pt5mM / Ctrl	Q8C5N3	0.019906427	0.040102979	48	-0.173020259	0.173020259	Cwc22	FALSE
476	0pt5mM / Ctrl	Q9QZN4	0.019955668	0.169441499	16	-0.923829317	0.923829317	Fbxo6	FALSE
477	0pt5mM / Ctrl	Q99K43	0.01995686	0.38022916	48	0.000911058	0.000911058	Prc1	FALSE
478	0pt5mM / Ctrl	Q99ME9	0.019958883	0.087181317	148	0.09203703	0.09203703	Gtpbp4	FALSE
481	0pt5mM / Ctrl	Q8CHT3	0.020120516	0.256181439	24	-0.022469301	0.022469301	Ints5	FALSE
482	0pt5mM / Ctrl	Q5EG47	0.020122123	0.293410267	60	0.029815601	0.029815601	Prkaa1	FALSE
484	0pt5mM / Ctrl	Q8BGS0	0.020303707	0.282959692	28	-0.035786737	0.035786737	Mak16	FALSE
485	0pt5mM / Ctrl	Q99KU0	0.020310098	0.097905321	32	-0.096047685	0.096047685	Vmp1	FALSE
486	0pt5mM / Ctrl	Q99KF1	0.020317809	0.24660138	76	-0.14715685	0.14715685	Tmed9	FALSE
487	0pt5mM / Ctrl	Q9D8X2	0.020381332	0.286047877	76	-0.021199968	0.021199968	Ccdc124	FALSE
488	0pt5mM / Ctrl	Q6ZPZ3	0.020399029	0.112648692	36	-0.268665403	0.268665403	Zc3h4	FALSE
489	0pt5mM / Ctrl	Q3UQ84	0.020420791	0.376594172	28	0.003784093	0.003784093	Tars2	FALSE
490	0pt5mM / Ctrl	Q6P5G6	0.020492631	0.172304233	52	0.124709316	0.124709316	Ubxn7	FALSE
491	0pt5mM / Ctrl	P62918	0.020534721	0.024225697	224	0.164016709	0.164016709	Rpl8	FALSE
492	0pt5mM / Ctrl	O35551	0.020608208	0.177579822	32	0.05141677	0.05141677	Rabep1	FALSE
493	0pt5mM / Ctrl	Q9WUD8	0.020679161	0.169834659	16	-0.045729358	0.045729358	Faim	FALSE
494	0pt5mM / Ctrl	P39688	0.02074594	0.376745277	16	0.00350846	0.00350846	Fyn	FALSE
495	0pt5mM / Ctrl	Q99KE1	0.02077311	0.353621499	112	0.006525465	0.006525465	Me2	FALSE
496	0pt5mM / Ctrl	Q62159	0.020850061	0.254958218	36	0.064893536	0.064893536	Rhoc	FALSE
497	0pt5mM / Ctrl	Q9D6Z1	0.020919209	0.150927218	260	-0.03884409	0.03884409	Nop56	FALSE
498	0pt5mM / Ctrl	P36536	0.020922306	0.02019554	76	-0.116366498	0.116366498	Sar1a	FALSE
499	0pt5mM / Ctrl	Q9DCS9	0.020938475	0.144211241	56	-0.051709384	0.051709384	Ndufb10	FALSE
500	0pt5mM / Ctrl	Q61033	0.021034633	0.261895552	172	0.029086545	0.029086545	Tmpo	FALSE
501	0pt5mM / Ctrl	P54726	0.021050395	0.332027498	32	0.016722156	0.016722156	Rad23a	FALSE
502	0pt5mM / Ctrl	P46938	0.021051907	0.009901155	40	-0.184014782	0.184014782	Yap1	FALSE
503	0pt5mM / Ctrl	Q6ZQK5	0.021058825	0.310324333	24	0.026190873	0.026190873	Acap2	FALSE
504	0pt5mM / Ctrl	Q8K4F6	0.021091199	0.375285163	12	-0.004277485	0.004277485	Nsun5	FALSE
506	0pt5mM / Ctrl	Q9DCB1	0.021130694	0.380228655	32	-0.002996714	0.002996714	Hmgn3	FALSE
507	0pt5mM / Ctrl	Q61624	0.021172696	0.166830718	16	0.105543181	0.105543181	Znf148	FALSE
509	0pt5mM / Ctrl	Q8VDL4	0.02120428	0.280513217	76	-0.033315238	0.033315238	Adpgk	FALSE
510	0pt5mM / Ctrl	Q921V7	0.021258803	0.094904034	8	0.192408219	0.192408219	Slc44a3	FALSE
511	0pt5mM / Ctrl	Q9CQH8	0.021269613	0.294991052	8	0.023186186	0.023186186	Rpp14	FALSE
512	0pt5mM / Ctrl	Q62093	0.021274721	0.059262817	60	0.260442376	0.260442376	Srsf2	FALSE
514	0pt5mM / Ctrl	P61600	0.02136777	0.234629369	40	-0.071863234	0.071863234	Naa20	FALSE
515	0pt5mM / Ctrl	P06537	0.021381123	0.186725936	24	-0.106395312	0.106395312	Nr3c1	FALSE
516	0pt5mM / Ctrl	Q91WV0	0.021388059	0.280501578	4	-0.025915455	0.025915455	Dr1	FALSE
517	0pt5mM / Ctrl	Q9WV60	0.021412855	0.33061636	40	-0.013720587	0.013720587	Gsk3b	FALSE
520	0pt5mM / Ctrl	Q5XJY5	0.021645556	0.192632807	192	-0.038968954	0.038968954	Arcn1	FALSE
521	0pt5mM / Ctrl	Q3TDN2	0.021674981	0.042123834	84	-0.159387618	0.159387618	Faf2	FALSE
522	0pt5mM / Ctrl	Q8R2U4	0.021701546	0.260436803	24	-0.032440051	0.032440051	Ntmt1	FALSE
523	0pt5mM / Ctrl	O70252	0.021748618	0.011083455	108	-0.133849353	0.133849353	Hmox2	FALSE
524	0pt5mM / Ctrl	Q07076	0.021853552	0.279423641	100	-0.027637454	0.027637454	Anxa7	FALSE
525	0pt5mM / Ctrl	Q6P9Z1	0.021878398	0.255706734	32	-0.048387349	0.048387349	Smarcd3	FALSE
526	0pt5mM / Ctrl	P97348	0.021953373	0.35296765	8	-0.015361978	0.015361978	Rhod	FALSE
527	0pt5mM / Ctrl	Q8VHI3	0.021959618	0.382750903	28	-0.000543165	0.000543165	Pofut2	FALSE
528	0pt5mM / Ctrl	Q9WVK4	0.021986378	0.105592679	284	0.096555792	0.096555792	Ehd1	FALSE
529	0pt5mM / Ctrl	Q9JIX0	0.021995345	0.156999844	16	0.052484982	0.052484982	Eny2	FALSE
531	0pt5mM / Ctrl	Q3U1V6	0.022055819	0.286023139	20	-0.029449133	0.029449133	Uevld	FALSE
532	0pt5mM / Ctrl	Q9DCC8	0.02208325	0.362477536	20	0.020022308	0.020022308	Tomm20	FALSE
533	0pt5mM / Ctrl	Q925I1	0.022085952	0.377693208	124	-0.001034654	0.001034654	Atad3	FALSE
534	0pt5mM / Ctrl	Q8BHC9	0.022223819	0.264321769	12	-0.127301693	0.127301693	Fut11	FALSE
535	0pt5mM / Ctrl	Q8R1N4	0.022287779	0.097953146	20	-0.345945358	0.345945358	Nudcd3	FALSE
536	0pt5mM / Ctrl	Q9D061	0.022303254	0.106176183	12	-0.218432486	0.218432486	Acbd6	FALSE
537	0pt5mM / Ctrl	O88696	0.022311609	0.297145399	68	-0.041603636	0.041603636	Clpp	FALSE
538	0pt5mM / Ctrl	P35282	0.022399534	0.000452111	60	-0.113400869	0.113400869	Rab21	FALSE
539	0pt5mM / Ctrl	Q9D0F9	0.022442753	0.106194253	80	0.052032739	0.052032739	Pgm1	FALSE
540	0pt5mM / Ctrl	Q99PU8	0.022467593	0.239613778	140	-0.034690801	0.034690801	Dhx30	FALSE
541	0pt5mM / Ctrl	Q99JI4	0.022601344	0.154910754	176	0.053573631	0.053573631	Psmd6	FALSE
542	0pt5mM / Ctrl	Q8VEH6	0.022630574	0.02516078	32	0.140868515	0.140868515	Cbwd1	FALSE
543	0pt5mM / Ctrl	P45376	0.022660469	0.342595564	100	0.013697294	0.013697294	Akr1b1	FALSE
546	0pt5mM / Ctrl	P62702	0.022717708	0.346042585	248	-0.009570862	0.009570862	Rps4x	FALSE
547	0pt5mM / Ctrl	Q62448	0.022741925	0.016405296	176	-0.087135382	0.087135382	Eif4g2	FALSE
549	0pt5mM / Ctrl	Q9Z2W0	0.022807025	0.174291206	76	0.057199713	0.057199713	Dnpep	FALSE
550	0pt5mM / Ctrl	Q8BG15	0.022813188	0.034821614	32	-0.115933076	0.115933076	Ctdspl2	FALSE
551	0pt5mM / Ctrl	P61082	0.02283711	0.032459629	48	-0.35341081	0.35341081	Ube2m	FALSE
552	0pt5mM / Ctrl	Q8BTV2	0.022849548	0.043423077	48	0.099593095	0.099593095	Cpsf7	FALSE
553	0pt5mM / Ctrl	Q921L3	0.022856106	0.327863477	16	-0.010459423	0.010459423	Tmco1	FALSE
554	0pt5mM / Ctrl	P41105	0.022868904	0.095780954	56	0.528162062	0.528162062	Rpl28	FALSE
555	0pt5mM / Ctrl	Q61884	0.022958714	0.257085027	4	-0.419708341	0.419708341	Mns1	FALSE
556	0pt5mM / Ctrl	Q8CHH9	0.023012824	0.377671046	52	0.002085589	0.002085589	8-Sep	FALSE
557	0pt5mM / Ctrl	P68433	0.023027677	0.079281512	188	0.258355528	0.258355528	Hist1h3a	FALSE
558	0pt5mM / Ctrl	Q08943	0.023031348	0.152682233	164	0.059557948	0.059557948	Ssrp1	FALSE
559	0pt5mM / Ctrl	O54774	0.023049091	1.13e-05	108	-0.25182128	0.25182128	Ap3d1	FALSE
560	0pt5mM / Ctrl	Q99JP4	0.023090361	0.327452487	12	0.018166458	0.018166458	Cdc26	FALSE
561	0pt5mM / Ctrl	P26516	0.023134304	0.290020061	116	-0.019901963	0.019901963	Psmd7	FALSE
562	0pt5mM / Ctrl	Q8K409	0.023169559	0.276412501	12	-0.097221956	0.097221956	Polb	FALSE
563	0pt5mM / Ctrl	Q8R480	0.023193017	0.049438407	92	0.105422191	0.105422191	Nup85	FALSE
564	0pt5mM / Ctrl	Q922H9	0.023254768	0.347996373	8	0.028261306	0.028261306	Znf330	FALSE
565	0pt5mM / Ctrl	Q8VE62	0.023301789	0.154276129	16	-0.064742707	0.064742707	Paip1	FALSE
566	0pt5mM / Ctrl	Q9R1Q7	0.02332185	0.254392949	8	0.049907569	0.049907569	Plp2	FALSE
567	0pt5mM / Ctrl	Q9CZU6	0.023341936	0.261178274	196	-0.028331466	0.028331466	Cs	FALSE
568	0pt5mM / Ctrl	Q80VJ3	0.023404606	0.003720183	48	0.184092388	0.184092388	Dnph1	FALSE
569	0pt5mM / Ctrl	Q8R307	0.023427114	0.218667262	8	0.385477215	0.385477215	Vps18	FALSE
570	0pt5mM / Ctrl	O54931	0.023434667	0.363013173	68	-0.004544513	0.004544513	Akap2	FALSE
571	0pt5mM / Ctrl	Q9QYF9	0.023449451	0.097497547	48	-0.076808356	0.076808356	Ndrg3	FALSE
572	0pt5mM / Ctrl	Q9CQF8	0.023497427	0.180185075	8	0.290378153	0.290378153	Mrpl57	FALSE
573	0pt5mM / Ctrl	Q9D2V7	0.023600894	0.337779591	16	-0.026452325	0.026452325	Coro7	FALSE
574	0pt5mM / Ctrl	Q9Z0Y1	0.023607108	0.245350191	24	0.050491694	0.050491694	Dctn3	FALSE
575	0pt5mM / Ctrl	Q3UX10	0.023674314	0.306456985	4	-0.080046244	0.080046244	Tubal3	FALSE
577	0pt5mM / Ctrl	Q99PM9	0.023813724	0.203460597	20	-0.03939531	0.03939531	Uck2	FALSE
578	0pt5mM / Ctrl	Q9DCJ5	0.023841815	0.015623073	40	-0.120721273	0.120721273	Ndufa8	FALSE
579	0pt5mM / Ctrl	Q8VEM8	0.02384415	0.381806527	152	-0.001169243	0.001169243	Slc25a3	FALSE
580	0pt5mM / Ctrl	Q9JMG1	0.023844987	0.007295394	40	0.213457391	0.213457391	Edf1	FALSE
581	0pt5mM / Ctrl	P70444	0.023858338	0.109036434	28	0.065363407	0.065363407	Bid	FALSE
582	0pt5mM / Ctrl	P17427	0.023925971	0.189070378	156	-0.048735537	0.048735537	Ap2a2	FALSE
583	0pt5mM / Ctrl	Q9Z0S1	0.023952451	0.099494494	72	0.086086132	0.086086132	Bpnt1	FALSE
584	0pt5mM / Ctrl	Q8BP92	0.023960101	0.18317754	120	0.047123872	0.047123872	Rcn2	FALSE
585	0pt5mM / Ctrl	Q3TC46	0.023995965	0.008345404	40	0.099701561	0.099701561	Patl1	FALSE
586	0pt5mM / Ctrl	Q8BQ30	0.024041497	0.10731047	52	0.049998935	0.049998935	Ppp1r18	FALSE
587	0pt5mM / Ctrl	P97822	0.02411687	0.020529493	68	-0.301965445	0.301965445	Anp32e	FALSE
588	0pt5mM / Ctrl	Q9ES97	0.024137029	0.374653929	28	-0.008703955	0.008703955	Rtn3	FALSE
589	0pt5mM / Ctrl	P61022	0.024175784	0.347333203	52	0.009448846	0.009448846	Chp1	FALSE
590	0pt5mM / Ctrl	Q8C7Q4	0.024202717	0.2310086	20	0.048585847	0.048585847	Rbm4	FALSE
591	0pt5mM / Ctrl	Q8C4B4	0.024276376	0.364876535	32	0.004101627	0.004101627	Unc119b	FALSE
592	0pt5mM / Ctrl	Q8BHB4	0.024355946	0.04252213	156	0.07074748	0.07074748	Wdr3	FALSE
593	0pt5mM / Ctrl	P62915	0.024396856	0.070405749	40	0.069143385	0.069143385	Gtf2b	FALSE
594	0pt5mM / Ctrl	Q99L85	0.024457317	0.252816444	20	-0.042704914	0.042704914	Elp5	FALSE
595	0pt5mM / Ctrl	Q8K003	0.024487997	0.327620506	12	0.022360822	0.022360822	Tma7	FALSE
596	0pt5mM / Ctrl	Q9D8S3	0.024495318	0.007366773	52	-0.20458065	0.20458065	Arfgap3	FALSE
597	0pt5mM / Ctrl	Q9EP82	0.024535227	0.075763052	24	0.136286423	0.136286423	Wdr4	FALSE
598	0pt5mM / Ctrl	P35821	0.024629673	0.289964939	48	0.024761498	0.024761498	Ptpn1	FALSE
599	0pt5mM / Ctrl	Q91XL3	0.024679682	0.202236503	20	0.097904325	0.097904325	Uxs1	FALSE
600	0pt5mM / Ctrl	P03930	0.024720162	0.374099329	8	-0.009208771	0.009208771	Mtatp8	FALSE
601	0pt5mM / Ctrl	P70227	0.02475656	6.82e-06	132	-0.30981344	0.30981344	Itpr3	FALSE
602	0pt5mM / Ctrl	Q8BG94	0.024784875	0.302814372	16	-0.027707711	0.027707711	Commd7	FALSE
603	0pt5mM / Ctrl	Q8VEE4	0.024793789	0.000123243	136	0.109922677	0.109922677	Rpa1	FALSE
604	0pt5mM / Ctrl	Q3U1T3	0.024807857	0.383147836	8	0.000341887	0.000341887	Brms1l	FALSE
606	0pt5mM / Ctrl	A2AJ15	0.024849307	0.297987219	32	-0.059370168	0.059370168	Man1b1	FALSE
607	0pt5mM / Ctrl	O09131	0.024916611	0.127175717	136	-0.04906458	0.04906458	Gsto1	FALSE
608	0pt5mM / Ctrl	Q8CG72	0.024943715	0.352923289	8	0.010531375	0.010531375	Adprhl2	FALSE
609	0pt5mM / Ctrl	Q9D880	0.024961208	0.092124121	48	0.106408671	0.106408671	Timm50	FALSE
611	0pt5mM / Ctrl	Q91ZW2	0.02498284	0.161377537	48	-0.052980233	0.052980233	Pofut1	FALSE
612	0pt5mM / Ctrl	P97384	0.024984585	0.064341844	72	-0.0420371	0.0420371	Anxa11	FALSE
613	0pt5mM / Ctrl	O88286	0.024990851	0.297432044	44	0.021409707	0.021409707	Wiz	FALSE
614	0pt5mM / Ctrl	Q9CR59	0.025024248	0.335187023	8	-0.015287819	0.015287819	Gadd45gip1	FALSE
615	0pt5mM / Ctrl	O54965	0.025062899	0.280672777	12	-0.022198651	0.022198651	Rnf13	FALSE
616	0pt5mM / Ctrl	Q8R3S6	0.025075099	0.137647125	36	-0.447976351	0.447976351	Exoc1	FALSE
617	0pt5mM / Ctrl	Q9CQ48	0.025093789	0.300728946	20	0.013796436	0.013796436	Nudcd2	FALSE
618	0pt5mM / Ctrl	Q91XV3	0.025106835	0.232755756	84	0.020138621	0.020138621	Basp1	FALSE
619	0pt5mM / Ctrl	Q922Y1	0.025152158	0.023436709	80	0.741100252	0.741100252	Ubxn1	FALSE
621	0pt5mM / Ctrl	Q9Z0P4	0.025185854	0.018127914	52	-0.090542331	0.090542331	Palm	FALSE
622	0pt5mM / Ctrl	Q6P1B1	0.025187467	0.000116527	104	0.310975671	0.310975671	Xpnpep1	FALSE
623	0pt5mM / Ctrl	Q80W54	0.025201194	0.060772119	124	0.150643229	0.150643229	Zmpste24	FALSE
624	0pt5mM / Ctrl	Q02248	0.025222959	0.151807088	116	-0.046350095	0.046350095	Ctnnb1	FALSE
625	0pt5mM / Ctrl	Q6ZPY7	0.025265566	0.095475442	12	-0.149274692	0.149274692	Kdm3b	FALSE
626	0pt5mM / Ctrl	Q9D4J7	0.025339497	0.163109125	36	-0.092463851	0.092463851	Phf6	FALSE
627	0pt5mM / Ctrl	Q99KH8	0.025372214	0.066298961	56	-0.137499034	0.137499034	Stk24	FALSE
628	0pt5mM / Ctrl	Q60854	0.025379388	0.326834401	200	0.012449003	0.012449003	Serpinb6	FALSE
629	0pt5mM / Ctrl	P60824	0.025424347	0.34674063	4	0.015878694	0.015878694	Cirbp	FALSE
630	0pt5mM / Ctrl	Q60864	0.025470626	0.080367555	456	0.089377999	0.089377999	Stip1	FALSE
631	0pt5mM / Ctrl	Q8VI36	0.025531185	0.34399462	40	-0.014452755	0.014452755	Pxn	FALSE
632	0pt5mM / Ctrl	Q99MR3	0.025591526	0.217786744	8	-0.052711871	0.052711871	Slc12a9	FALSE
633	0pt5mM / Ctrl	Q91W53	0.025611355	0.292169777	16	0.041256726	0.041256726	Golga7	FALSE
635	0pt5mM / Ctrl	Q8CFQ3	0.025667468	0.089108975	100	0.129542053	0.129542053	Aqr	FALSE
636	0pt5mM / Ctrl	Q62313	0.025762943	0.36438943	40	-0.010645507	0.010645507	Tgoln1	FALSE
637	0pt5mM / Ctrl	Q9CVB6	0.025768273	0.024456872	160	0.166720733	0.166720733	Arpc2	FALSE
638	0pt5mM / Ctrl	Q9CRB9	0.025873587	0.068885173	36	0.074753739	0.074753739	Chchd3	FALSE
639	0pt5mM / Ctrl	P70677	0.025947354	0.24701629	64	0.055313397	0.055313397	Casp3	FALSE
641	0pt5mM / Ctrl	Q8CBQ5	0.025962799	0.373971974	4	-0.006646633	0.006646633	Pi4k2b	FALSE
642	0pt5mM / Ctrl	Q9D0A3	0.026010458	0.139280416	32	-0.160430923	0.160430923	Arpin	FALSE
643	0pt5mM / Ctrl	O88587	0.026055022	0.310195885	64	-0.046211079	0.046211079	Comt	FALSE
644	0pt5mM / Ctrl	Q91W92	0.02605563	0.350164158	4	0.02791171	0.02791171	Cdc42ep1	FALSE
645	0pt5mM / Ctrl	Q9DBD5	0.026059978	0.089595872	68	-0.091762915	0.091762915	Pelp1	FALSE
647	0pt5mM / Ctrl	Q8BU14	0.026147796	0.100726932	52	0.100587428	0.100587428	Sec62	FALSE
648	0pt5mM / Ctrl	Q8VE22	0.026212789	0.213046487	28	-0.036759846	0.036759846	Mrps23	FALSE
649	0pt5mM / Ctrl	P70700	0.026249734	0.203886055	28	0.041524999	0.041524999	Polr1b	FALSE
650	0pt5mM / Ctrl	Q9JJ11	0.026341598	0.28007923	48	-0.039469298	0.039469298	Tacc3	FALSE
651	0pt5mM / Ctrl	Q8CHQ0	0.026346559	0.255319149	4	0.025965368	0.025965368	Fbxo4	FALSE
652	0pt5mM / Ctrl	O88569	0.02635067	0.002154464	372	0.414339483	0.414339483	Hnrnpa2b1	FALSE
653	0pt5mM / Ctrl	Q66JX5	0.026448639	0.292870529	28	0.049499858	0.049499858	Fgfr1op	FALSE
654	0pt5mM / Ctrl	Q3TSG4	0.026516738	0.341485951	8	-0.026948353	0.026948353	Alkbh5	FALSE
655	0pt5mM / Ctrl	Q9QZ73	0.026545301	0.132693415	24	0.047049366	0.047049366	Dcun1d1	FALSE
656	0pt5mM / Ctrl	O08529	0.026575087	0.160789637	240	0.034400471	0.034400471	Capn2	FALSE
658	0pt5mM / Ctrl	P11103	0.026658042	0.180686261	216	-0.063814394	0.063814394	Parp1	FALSE
660	0pt5mM / Ctrl	Q9D2Q8	0.026665447	0.299001175	4	0.5229159	0.5229159	S100a14	FALSE
662	0pt5mM / Ctrl	Q9CQT1	0.026684964	0.003986255	72	0.118532747	0.118532747	Mri1	FALSE
663	0pt5mM / Ctrl	O35239	0.026697026	0.066312773	32	-0.416102588	0.416102588	Ptpn9	FALSE
664	0pt5mM / Ctrl	Q9CY66	0.026718453	0.132480279	48	0.062565766	0.062565766	Gar1	FALSE
665	0pt5mM / Ctrl	Q9R1Q9	0.026823183	0.307390204	52	-0.039238397	0.039238397	Atp6ap1	FALSE
666	0pt5mM / Ctrl	Q9D9K3	0.02685601	0.298964242	16	-0.019373266	0.019373266	Aven	FALSE
667	0pt5mM / Ctrl	Q7TPR4	0.026906553	0.027374542	388	0.104752846	0.104752846	Actn1	FALSE
668	0pt5mM / Ctrl	Q8BH79	0.026927392	0.007374227	28	-0.236099303	0.236099303	Ano10	FALSE
670	0pt5mM / Ctrl	Q922D8	0.02694719	0.347902061	292	-0.007672569	0.007672569	Mthfd1	FALSE
671	0pt5mM / Ctrl	Q9JJT0	0.02704021	0.364658256	44	-0.004687022	0.004687022	Rcl1	FALSE
672	0pt5mM / Ctrl	Q6PHN9	0.027058623	0.374690972	32	-0.005777597	0.005777597	Rab35	FALSE
673	0pt5mM / Ctrl	Q9R0H0	0.027059307	0.152456188	92	-0.028867155	0.028867155	Acox1	FALSE
674	0pt5mM / Ctrl	Q9CQG2	0.027104958	0.056628555	32	-0.273602068	0.273602068	Mettl16	FALSE
675	0pt5mM / Ctrl	Q8R080	0.027118747	0.279569923	16	0.037202828	0.037202828	Gtse1	FALSE
677	0pt5mM / Ctrl	Q8CBW3	0.027225275	0.098496559	60	0.072916277	0.072916277	Abi1	FALSE
678	0pt5mM / Ctrl	Q93092	0.02722722	0.026911719	100	0.095374115	0.095374115	Taldo1	FALSE
680	0pt5mM / Ctrl	Q9QZS7	0.027268259	0.382153121	4	0.007366943	0.007366943	Nphs1	FALSE
681	0pt5mM / Ctrl	Q8R1T4	0.02739114	0.295913431	8	-0.033854935	0.033854935	Slc35a3	FALSE
682	0pt5mM / Ctrl	O08848	0.027475108	0.122505408	92	-0.080005236	0.080005236	Trove2	FALSE
683	0pt5mM / Ctrl	Q9CR86	0.027513326	0.037096954	32	0.181641623	0.181641623	Carhsp1	FALSE
684	0pt5mM / Ctrl	Q3TZX8	0.027625016	0.122531259	44	0.072717607	0.072717607	Nol9	FALSE
685	0pt5mM / Ctrl	Q8BGH7	0.027655918	0.339988432	4	0.020201884	0.020201884	Cdc42se2	FALSE
686	0pt5mM / Ctrl	Q9JL35	0.027663615	0.01807507	152	0.229936138	0.229936138	Hmgn5	FALSE
687	0pt5mM / Ctrl	Q9CPW2	0.027719191	0.271991175	4	-0.026735488	0.026735488	Fdx1l	FALSE
688	0pt5mM / Ctrl	Q7TQK5	0.027809472	0.33698361	44	-0.020950168	0.020950168	Ccdc93	FALSE
689	0pt5mM / Ctrl	Q8BHX3	0.027878194	0.165693832	28	0.128863469	0.128863469	Cdca8	FALSE
690	0pt5mM / Ctrl	Q9EPC1	0.028000965	0.346485449	48	-0.008301677	0.008301677	Parva	FALSE
691	0pt5mM / Ctrl	Q8K0C9	0.028058701	0.35767404	60	-0.013748679	0.013748679	Gmds	FALSE
692	0pt5mM / Ctrl	Q9WV02	0.028090053	0.05883199	120	0.067709275	0.067709275	Rbmx	FALSE
693	0pt5mM / Ctrl	Q9D211	0.028141407	0.306984592	4	0.049738538	0.049738538	Cdkn2aipnl	FALSE
694	0pt5mM / Ctrl	Q9JK81	0.028183297	0.283131426	80	-0.013496367	0.013496367	Myg1	FALSE
695	0pt5mM / Ctrl	Q9CY50	0.028296328	0.176083444	44	-0.081330605	0.081330605	Ssr1	FALSE
696	0pt5mM / Ctrl	Q8BQ47	0.028416468	0.292882193	60	-0.028394703	0.028394703	Cnpy4	FALSE
697	0pt5mM / Ctrl	Q8BMG7	0.028528384	0.021354863	92	-0.085844778	0.085844778	Rab3gap2	FALSE
698	0pt5mM / Ctrl	Q9CQY6	0.028619163	0.383010542	12	-0.000399924	0.000399924	Uqcc2	FALSE
699	0pt5mM / Ctrl	O35943	0.02865248	0.210808384	20	0.114139549	0.114139549	Fxn	FALSE
700	0pt5mM / Ctrl	P35283	0.02870869	0.377240263	28	0.001860795	0.001860795	Rab12	FALSE
701	0pt5mM / Ctrl	O55022	0.028712713	0.0512803	100	0.114436239	0.114436239	Pgrmc1	FALSE
702	0pt5mM / Ctrl	Q8R1T1	0.028741175	0.376367958	20	-0.010150935	0.010150935	Chmp7	FALSE
703	0pt5mM / Ctrl	A6X919	0.028868832	0.271499114	24	0.054710213	0.054710213	Dpy19l1	FALSE
705	0pt5mM / Ctrl	O88685	0.028938776	0.141059571	228	-0.051158257	0.051158257	Psmc3	FALSE
707	0pt5mM / Ctrl	Q80TA1	0.029017614	0.326916226	12	0.041425351	0.041425351	Ept1	FALSE
708	0pt5mM / Ctrl	Q9CZ30	0.029071027	0.08771316	172	0.068453625	0.068453625	Ola1	FALSE
709	0pt5mM / Ctrl	Q3UFY8	0.029092723	0.245359336	24	-0.037404299	0.037404299	Trmt10c	FALSE
710	0pt5mM / Ctrl	Q5SUR0	0.029136907	0.348820223	196	0.009078629	0.009078629	Pfas	FALSE
711	0pt5mM / Ctrl	P17751	0.02918871	0.22047919	248	-0.066292219	0.066292219	Tpi1	FALSE
712	0pt5mM / Ctrl	Q921Y2	0.029225801	0.075734155	32	-0.130990908	0.130990908	Imp3	FALSE
713	0pt5mM / Ctrl	Q6ZWN5	0.029347599	0.025931898	228	0.24314642	0.24314642	Rps9	FALSE
715	0pt5mM / Ctrl	Q8CI51	0.029428129	0.008601538	128	-0.107852265	0.107852265	Pdlim5	FALSE
716	0pt5mM / Ctrl	Q9D6L8	0.029445097	0.362738766	8	0.010545033	0.010545033	Ppil3	FALSE
717	0pt5mM / Ctrl	P29533	0.0294644	0.352930453	80	0.006645346	0.006645346	Vcam1	FALSE
718	0pt5mM / Ctrl	Q3UFK8	0.029544453	0.189179738	20	0.081748597	0.081748597	Frmd8	FALSE
720	0pt5mM / Ctrl	O35226	0.02967061	0.114460435	56	-0.09411753	0.09411753	Psmd4	FALSE
721	0pt5mM / Ctrl	Q9CWV6	0.02967151	0.295195502	4	0.038268756	0.038268756	Prkrip1	FALSE
722	0pt5mM / Ctrl	Q9JHS9	0.029722606	0.315072041	36	0.020360487	0.020360487	Cwc15	FALSE
723	0pt5mM / Ctrl	Q9DB15	0.02972584	0.011880301	48	0.402157903	0.402157903	Mrpl12	FALSE
724	0pt5mM / Ctrl	Q99KG3	0.029825617	0.264435711	64	-0.02886644	0.02886644	Rbm10	FALSE
725	0pt5mM / Ctrl	Q6P073	0.029858732	0.311809539	4	-0.031467304	0.031467304	Ube2j2	FALSE
726	0pt5mM / Ctrl	O08807	0.029921838	0.058234568	112	-0.182867467	0.182867467	Prdx4	FALSE
727	0pt5mM / Ctrl	Q8BK72	0.029929936	0.074885478	76	0.071485698	0.071485698	Mrps27	FALSE
728	0pt5mM / Ctrl	P23492	0.029938612	0.134981853	128	-0.038489457	0.038489457	Pnp	FALSE
729	0pt5mM / Ctrl	Q91YJ3	0.029997823	0.101397633	24	0.050008472	0.050008472	Thyn1	FALSE
730	0pt5mM / Ctrl	Q3UJD6	0.030017835	0.081104387	52	-0.053871959	0.053871959	Usp19	FALSE
732	0pt5mM / Ctrl	Q9WTS2	0.030027123	0.329343636	32	-0.133457616	0.133457616	Fut8	FALSE
733	0pt5mM / Ctrl	Q5I1X5	0.030033719	0.346404333	8	0.033909477	0.033909477	Ppp1r13l	FALSE
736	0pt5mM / Ctrl	Q9JMD0	0.030208887	0.362173314	40	-0.012858275	0.012858275	Znf207	FALSE
737	0pt5mM / Ctrl	Q9DC37	0.03021271	0.138003682	16	0.104017213	0.104017213	Mfsd1	FALSE
738	0pt5mM / Ctrl	Q9CZ82	0.030230648	0.312907518	4	-0.084038213	0.084038213	Med18	FALSE
739	0pt5mM / Ctrl	P83882	0.030262613	0.008846601	32	0.204966277	0.204966277	Rpl36a	FALSE
740	0pt5mM / Ctrl	Q8VEH5	0.030271818	0.168094367	60	-0.031078955	0.031078955	Epm2aip1	FALSE
741	0pt5mM / Ctrl	P97493	0.030355149	0.254105723	16	-0.054999948	0.054999948	Txn2	FALSE
742	0pt5mM / Ctrl	Q9CX56	0.030394799	0.003938141	84	0.142453983	0.142453983	Psmd8	FALSE
743	0pt5mM / Ctrl	Q99JI6	0.030406537	0.25221125	24	-0.113310166	0.113310166	Rap1b	FALSE
744	0pt5mM / Ctrl	Q91WQ3	0.03040977	0.005580077	196	0.069398813	0.069398813	Yars	FALSE
745	0pt5mM / Ctrl	Q68FL6	0.03042696	0.181458362	216	-0.036660224	0.036660224	Mars	FALSE
746	0pt5mM / Ctrl	P61957	0.030446795	0.047071591	32	0.969032109	0.969032109	Sumo2	FALSE
748	0pt5mM / Ctrl	P32883	0.030505439	0.239904928	4	0.031712405	0.031712405	Kras	FALSE
749	0pt5mM / Ctrl	Q9D0T2	0.030530934	0.340115821	4	-0.024812635	0.024812635	Dusp12	FALSE
750	0pt5mM / Ctrl	Q64105	0.03054282	0.060810339	48	-0.146081284	0.146081284	Spr	FALSE
751	0pt5mM / Ctrl	Q80VI1	0.030550899	0.098066104	28	-0.078311324	0.078311324	Trim56	FALSE
752	0pt5mM / Ctrl	Q68FD5	0.030622857	0.301801378	916	0.008928289	0.008928289	Cltc	FALSE
753	0pt5mM / Ctrl	Q8CHU3	0.030685974	0.203253989	12	-0.139772564	0.139772564	Epn2	FALSE
754	0pt5mM / Ctrl	P83917	0.030686162	0.380629318	44	-0.002313021	0.002313021	Cbx1	FALSE
755	0pt5mM / Ctrl	Q9CZT8	0.030690136	0.350732343	12	-0.01121042	0.01121042	Rab3b	FALSE
756	0pt5mM / Ctrl	Q8VDD8	0.030764889	0.143301945	28	-0.161592886	0.161592886	Wash1	FALSE
757	0pt5mM / Ctrl	Q8VCM8	0.030770372	0.054321162	104	-0.119963102	0.119963102	Ncln	FALSE
758	0pt5mM / Ctrl	Q9CZH3	0.030824877	0.158321819	24	0.057815738	0.057815738	Psmg3	FALSE
759	0pt5mM / Ctrl	Q8VBZ3	0.030825847	0.016902462	48	-0.140073061	0.140073061	Clptm1	FALSE
760	0pt5mM / Ctrl	P83870	0.030889546	0.020018376	32	0.11954847	0.11954847	Phf5a	FALSE
761	0pt5mM / Ctrl	P63087	0.030906876	0.146083042	16	-0.118966654	0.118966654	Ppp1cc	FALSE
762	0pt5mM / Ctrl	Q64310	0.030944137	0.127219491	60	-0.125678614	0.125678614	Surf4	FALSE
763	0pt5mM / Ctrl	Q3URE1	0.030976241	0.340129243	12	0.026028741	0.026028741	Acsf3	FALSE
764	0pt5mM / Ctrl	Q3TJD7	0.030981815	0.036105263	68	-0.063048378	0.063048378	Pdlim7	FALSE
765	0pt5mM / Ctrl	Q9WV70	0.031024624	0.232208755	52	0.188636675	0.188636675	Noc2l	FALSE
766	0pt5mM / Ctrl	Q9CQ37	0.031131282	0.31966935	4	0.039580569	0.039580569	Ube2t	FALSE
767	0pt5mM / Ctrl	Q9CPN8	0.031143406	0.329049991	56	-0.012108552	0.012108552	Igf2bp3	FALSE
768	0pt5mM / Ctrl	Q99K51	0.031153259	0.000445748	204	-0.140169591	0.140169591	Pls3	FALSE
770	0pt5mM / Ctrl	O08663	0.031200416	0.026806688	44	0.208073333	0.208073333	Metap2	FALSE
771	0pt5mM / Ctrl	Q3U9G9	0.031239484	0.140194602	148	0.097601227	0.097601227	Lbr	FALSE
772	0pt5mM / Ctrl	Q9DB34	0.031278314	0.380503573	16	-0.001279877	0.001279877	Chmp2a	FALSE
773	0pt5mM / Ctrl	P83887	0.03128458	0.11827635	76	-0.115876056	0.115876056	Tubg1	FALSE
774	0pt5mM / Ctrl	Q9JHK4	0.031435208	0.347796625	16	-0.010841377	0.010841377	Rabggta	FALSE
775	0pt5mM / Ctrl	Q61655	0.03163186	0.109877849	124	-0.102326497	0.102326497	Ddx19a	FALSE
777	0pt5mM / Ctrl	Q9WTX5	0.031694376	0.275312816	60	0.02139364	0.02139364	Skp1	FALSE
778	0pt5mM / Ctrl	Q60634	0.031864131	0.233319877	96	-0.022277212	0.022277212	Flot2	FALSE
779	0pt5mM / Ctrl	Q07813	0.032049584	0.047066822	60	-0.142971888	0.142971888	Bax	FALSE
780	0pt5mM / Ctrl	Q8R2M2	0.032074682	1.41e-06	80	0.195482075	0.195482075	Dnttip2	FALSE
781	0pt5mM / Ctrl	Q9JIF7	0.032150051	0.074914245	280	0.089997791	0.089997791	Copb1	FALSE
782	0pt5mM / Ctrl	Q6P8X1	0.032191371	0.083151193	76	-0.214161709	0.214161709	Snx6	FALSE
783	0pt5mM / Ctrl	Q8K301	0.032435846	0.035688954	60	0.076010503	0.076010503	Ddx52	FALSE
784	0pt5mM / Ctrl	Q8C0D4	0.032553479	0.08603807	24	-0.092817359	0.092817359	Arhgap12	FALSE
785	0pt5mM / Ctrl	Q6PAQ4	0.032566811	0.295907446	8	0.032207903	0.032207903	Rexo4	FALSE
786	0pt5mM / Ctrl	Q9Z2A5	0.032675328	0.268530693	12	-0.077276006	0.077276006	Ate1	FALSE
787	0pt5mM / Ctrl	Q9CQ10	0.03268833	0.204269085	16	0.055233624	0.055233624	Chmp3	FALSE
788	0pt5mM / Ctrl	A2AQ19	0.032728257	0.166024376	48	-0.053774755	0.053774755	Rtf1	FALSE
789	0pt5mM / Ctrl	Q9CXL3	0.032735891	0.268928779	28	0.015655529	0.015655529	NaN	FALSE
790	0pt5mM / Ctrl	Q5PRF0	0.03275304	0.092351558	52	-0.056849673	0.056849673	Heatr5a	FALSE
791	0pt5mM / Ctrl	Q8CGZ0	0.032761366	0.075831815	84	0.067965254	0.067965254	Cherp	FALSE
792	0pt5mM / Ctrl	Q8CH18	0.032767884	0.200127123	160	-0.106144965	0.106144965	Ccar1	FALSE
793	0pt5mM / Ctrl	Q61216	0.032942042	0.365544609	68	-0.005369205	0.005369205	Mre11a	FALSE
794	0pt5mM / Ctrl	Q922M7	0.032999693	0.337207839	4	0.034985952	0.034985952	NaN	FALSE
797	0pt5mM / Ctrl	Q9R1P0	0.033147515	0.144391829	88	0.117986642	0.117986642	Psma4	FALSE
798	0pt5mM / Ctrl	Q99JR8	0.033157986	0.355523729	60	0.006227798	0.006227798	Smarcd2	FALSE
799	0pt5mM / Ctrl	Q9D1Q6	0.033178067	0.330089474	104	-0.010104625	0.010104625	Erp44	FALSE
800	0pt5mM / Ctrl	Q8K194	0.033185471	0.219223677	12	0.058979213	0.058979213	Snrnp27	FALSE
801	0pt5mM / Ctrl	P84091	0.033226661	0.212366548	104	0.081299104	0.081299104	Ap2m1	FALSE
802	0pt5mM / Ctrl	Q8BSQ9	0.033301584	0.380228655	60	-0.00157081	0.00157081	Pbrm1	FALSE
803	0pt5mM / Ctrl	P14148	0.033323897	0.09805819	248	0.091390021	0.091390021	Rpl7	FALSE
804	0pt5mM / Ctrl	Q60772	0.033329556	0.373481234	8	0.019359618	0.019359618	Cdkn2c	FALSE
805	0pt5mM / Ctrl	Q9CPX8	0.033390747	0.301400514	4	0.030702306	0.030702306	Uqcr11	FALSE
806	0pt5mM / Ctrl	Q8K2V6	0.033428981	0.278206511	60	0.019852253	0.019852253	Ipo11	FALSE
807	0pt5mM / Ctrl	Q62048	0.033429109	0.059649629	52	0.222136125	0.222136125	Pea15	FALSE
808	0pt5mM / Ctrl	P22907	0.033442233	0.361295198	28	-0.007328568	0.007328568	Hmbs	FALSE
809	0pt5mM / Ctrl	Q63829	0.033447474	0.198141777	28	-0.036128055	0.036128055	Commd3	FALSE
810	0pt5mM / Ctrl	Q9D6J6	0.03349549	0.268103632	40	-0.037026394	0.037026394	Ndufv2	FALSE
811	0pt5mM / Ctrl	Q9DD18	0.033520003	0.19959314	4	0.039675012	0.039675012	Dtd1	FALSE
812	0pt5mM / Ctrl	Q9CRB2	0.033548019	0.187101209	40	-0.032458194	0.032458194	Nhp2	FALSE
813	0pt5mM / Ctrl	P17879;Q61696	0.033559923	0.057096878	172	0.112908192	0.112908192	Hspa1b;Hspa1a	FALSE
814	0pt5mM / Ctrl	Q7TMM9	0.033573551	0.224570863	60	-0.080618136	0.080618136	Tubb2a	FALSE
815	0pt5mM / Ctrl	Q61183	0.033626551	0.032287507	52	0.085145608	0.085145608	Papola	FALSE
816	0pt5mM / Ctrl	P27808	0.033654544	0.376334556	32	-0.002583083	0.002583083	Mgat1	FALSE
817	0pt5mM / Ctrl	Q8BR63	0.033682912	0.348398915	16	-0.023768198	0.023768198	Fam177a1	FALSE
818	0pt5mM / Ctrl	Q9D2Y4	0.033739148	0.274405812	8	-0.021775028	0.021775028	Mlkl	FALSE
819	0pt5mM / Ctrl	Q921N7	0.033806766	0.332078945	4	-0.195679069	0.195679069	Tmem70	FALSE
821	0pt5mM / Ctrl	Q8CFE3	0.033900598	0.29652139	36	0.03377435	0.03377435	Rcor1	FALSE
822	0pt5mM / Ctrl	Q8QZY1	0.033941818	0.045320539	236	0.122321971	0.122321971	Eif3l	FALSE
824	0pt5mM / Ctrl	Q8CE90	0.034084276	0.349395928	4	-0.018761361	0.018761361	Map2k7	FALSE
825	0pt5mM / Ctrl	Q8BH43	0.034155001	0.297182015	44	-0.035380758	0.035380758	Wasf2	FALSE
826	0pt5mM / Ctrl	Q9ER39	0.034164171	0.328587991	32	0.013824461	0.013824461	Tor1a	FALSE
827	0pt5mM / Ctrl	Q921C5	0.034169107	0.173325357	64	0.07671193	0.07671193	Bicd2	FALSE
828	0pt5mM / Ctrl	Q80TB8	0.03421145	0.097046444	68	0.053018969	0.053018969	Vat1l	FALSE
829	0pt5mM / Ctrl	P62869	0.034271024	0.19407914	88	-0.10244716	0.10244716	Tceb2	FALSE
830	0pt5mM / Ctrl	Q6PDG5	0.034274722	0.373698485	140	-0.006174203	0.006174203	Smarcc2	FALSE
831	0pt5mM / Ctrl	Q6P4S8	0.034357564	0.088928558	80	-0.055635083	0.055635083	Ints1	FALSE
832	0pt5mM / Ctrl	Q3UHH8	0.034384484	0.264107805	8	0.038809907	0.038809907	Gxylt1	FALSE
833	0pt5mM / Ctrl	Q99KI3	0.034403485	0.06922842	64	-0.10163074	0.10163074	Emc3	FALSE
834	0pt5mM / Ctrl	Q8BIF9	0.034471452	0.349997357	4	-0.02960775	0.02960775	Znf787	FALSE
835	0pt5mM / Ctrl	B1AZI6	0.034511599	0.382863889	84	-0.000327223	0.000327223	Thoc2	FALSE
837	0pt5mM / Ctrl	Q8C1E7	0.034527836	0.31337112	4	0.030656246	0.030656246	Tmem120a	FALSE
838	0pt5mM / Ctrl	Q99LI8	0.034541405	0.21408978	56	-0.0689134	0.0689134	Hgs	FALSE
839	0pt5mM / Ctrl	P53994	0.034556519	0.080250187	120	-0.086888306	0.086888306	Rab2a	FALSE
840	0pt5mM / Ctrl	Q60737	0.034556822	0.285688618	104	-0.037505213	0.037505213	Csnk2a1	FALSE
841	0pt5mM / Ctrl	O70503	0.034625944	0.146315272	96	-0.056063842	0.056063842	Hsd17b12	FALSE
842	0pt5mM / Ctrl	Q6PGB6	0.034653533	0.34319546	84	-0.038913544	0.038913544	Naa50	FALSE
843	0pt5mM / Ctrl	Q6PGC1	0.034658597	0.044897728	84	-0.094743907	0.094743907	Dhx29	FALSE
846	0pt5mM / Ctrl	Q9CQE3	0.034935807	0.346569759	16	0.020731205	0.020731205	Mrps17	FALSE
847	0pt5mM / Ctrl	Q8BHJ5	0.034955584	0.018787706	28	-0.155469015	0.155469015	Tbl1xr1	FALSE
848	0pt5mM / Ctrl	Q7TMB8	0.034967103	0.299714246	160	-0.032989405	0.032989405	Cyfip1	FALSE
849	0pt5mM / Ctrl	P62835	0.035041979	0.347883237	72	0.012068541	0.012068541	Rap1a	FALSE
850	0pt5mM / Ctrl	P63328	0.035059508	0.194468361	48	-0.039710693	0.039710693	Ppp3ca	FALSE
851	0pt5mM / Ctrl	Q3UPL0	0.035166521	0.121937235	252	0.131998152	0.131998152	Sec31a	FALSE
852	0pt5mM / Ctrl	Q9JKP7	0.035244179	0.257413795	8	0.063328773	0.063328773	Pole3	FALSE
853	0pt5mM / Ctrl	P00405	0.035244655	0.054612444	60	-0.153916284	0.153916284	Mtco2	FALSE
854	0pt5mM / Ctrl	Q9D967	0.035256273	0.345210446	4	-0.066044882	0.066044882	Mdp1	FALSE
855	0pt5mM / Ctrl	Q8BTU1	0.03530591	0.270727475	24	0.022142934	0.022142934	Cfap20	FALSE
856	0pt5mM / Ctrl	P56480	0.035320651	0.017932642	356	-0.126418769	0.126418769	Atp5b	FALSE
857	0pt5mM / Ctrl	Q9DB27	0.03535784	0.065241051	28	0.070497096	0.070497096	Mcts1	FALSE
858	0pt5mM / Ctrl	Q9ET54	0.035358318	0.075600581	84	-0.07300508	0.07300508	Palld	FALSE
859	0pt5mM / Ctrl	Q9D0I4	0.035370144	0.352013053	4	-0.047378905	0.047378905	Stx17	FALSE
860	0pt5mM / Ctrl	Q9CZH7	0.035375256	0.305128668	8	-0.043782786	0.043782786	Mxra7	FALSE
861	0pt5mM / Ctrl	Q08639	0.035510389	0.319175607	4	0.026953256	0.026953256	Tfdp1	FALSE
862	0pt5mM / Ctrl	P28659	0.035548397	0.262513156	100	-0.060689736	0.060689736	Celf1	FALSE
863	0pt5mM / Ctrl	Q9D1C8	0.035614155	0.288307206	28	-0.029778367	0.029778367	Vps28	FALSE
864	0pt5mM / Ctrl	Q8BX57	0.035644783	0.278175093	16	-0.023712508	0.023712508	Pxk	FALSE
865	0pt5mM / Ctrl	P57722	0.035648488	0.24375777	8	-0.066022128	0.066022128	Pcbp3	FALSE
866	0pt5mM / Ctrl	Q99KN9	0.035652506	0.076672296	92	0.082591228	0.082591228	Clint1	FALSE
867	0pt5mM / Ctrl	Q99J09	0.035686756	0.15710446	56	0.036022466	0.036022466	Wdr77	FALSE
868	0pt5mM / Ctrl	Q9CXV9	0.035745603	0.139790428	16	-0.134936154	0.134936154	Dcun1d5	FALSE
869	0pt5mM / Ctrl	O55201	0.035794547	0.159958363	192	-0.047204535	0.047204535	Supt5h	FALSE
870	0pt5mM / Ctrl	Q8CFE6	0.035833921	1.94e-05	40	0.194039047	0.194039047	Slc38a2	FALSE
871	0pt5mM / Ctrl	Q9ERD7	0.035862373	0.188095031	40	-0.149884805	0.149884805	Tubb3	FALSE
872	0pt5mM / Ctrl	Q6P9R2	0.035863696	0.000438332	80	-0.097998232	0.097998232	Oxsr1	FALSE
873	0pt5mM / Ctrl	Q61599	0.035887774	0.317532471	84	0.017076166	0.017076166	Arhgdib	FALSE
875	0pt5mM / Ctrl	Q80ZV0	0.036046336	0.321864391	40	-0.016711887	0.016711887	Rnaseh2b	FALSE
876	0pt5mM / Ctrl	Q5SSL4	0.036119493	0.303213165	8	-0.042214774	0.042214774	Abr	FALSE
877	0pt5mM / Ctrl	Q8R2Y8	0.036123597	0.227512748	36	-0.043550782	0.043550782	Ptrh2	FALSE
878	0pt5mM / Ctrl	Q9D937	0.036142426	0.076962643	8	0.094242945	0.094242945	NaN	FALSE
879	0pt5mM / Ctrl	P21126	0.036191664	0.139545798	44	-0.113802783	0.113802783	Ubl4a	FALSE
880	0pt5mM / Ctrl	Q64705	0.036270407	0.332223174	8	0.021474283	0.021474283	Usf2	FALSE
881	0pt5mM / Ctrl	P05201	0.036292605	0.136440819	132	0.037660673	0.037660673	Got1	FALSE
882	0pt5mM / Ctrl	P11438	0.036306816	0.370512216	56	-0.003458162	0.003458162	Lamp1	FALSE
883	0pt5mM / Ctrl	Q5SW19	0.036375459	0.067163066	116	-0.058258053	0.058258053	Cluh	FALSE
884	0pt5mM / Ctrl	Q8VD66	0.036548358	0.317004095	4	-0.068313494	0.068313494	Abhd4	FALSE
885	0pt5mM / Ctrl	Q9CR29	0.036577415	0.166014004	28	-0.056466717	0.056466717	Ccdc43	FALSE
886	0pt5mM / Ctrl	Q6NZC7	0.036761791	0.019716668	100	0.107015088	0.107015088	Sec23ip	FALSE
887	0pt5mM / Ctrl	Q921L5	0.036763129	0.058828965	48	-0.064508557	0.064508557	Cog2	FALSE
888	0pt5mM / Ctrl	Q61151	0.036797796	0.306556377	16	-0.046574753	0.046574753	Ppp2r5e	FALSE
889	0pt5mM / Ctrl	Q9CYN9	0.036804355	0.363746892	76	0.004622157	0.004622157	Atp6ap2	FALSE
890	0pt5mM / Ctrl	Q9JJI8	0.036853006	0.303311446	52	0.07865531	0.07865531	Rpl38	FALSE
891	0pt5mM / Ctrl	Q8C570	0.036862228	0.072879893	52	0.048024449	0.048024449	Rae1	FALSE
892	0pt5mM / Ctrl	Q91V41	0.036933896	0.023115801	124	0.113866948	0.113866948	Rab14	FALSE
893	0pt5mM / Ctrl	P40124	0.036960451	0.049326734	288	-0.110448271	0.110448271	Cap1	FALSE
894	0pt5mM / Ctrl	Q9CY64	0.037016166	0.377240263	64	0.003463628	0.003463628	Blvra	FALSE
896	0pt5mM / Ctrl	B8ZXI1	0.037036534	0.346560651	20	0.030878777	0.030878777	Qtrtd1	FALSE
897	0pt5mM / Ctrl	Q9R0A0	0.037115458	0.140591401	72	0.065052979	0.065052979	Pex14	FALSE
898	0pt5mM / Ctrl	Q60597	0.03711734	0.00023717	256	-0.121029466	0.121029466	Ogdh	FALSE
899	0pt5mM / Ctrl	O35643	0.037171042	0.122177832	212	0.077858545	0.077858545	Ap1b1	FALSE
900	0pt5mM / Ctrl	P68369	0.037231917	0.363927188	100	0.009929561	0.009929561	Tuba1a	FALSE
901	0pt5mM / Ctrl	Q9CXH7	0.037280326	0.380824608	4	0.003811499	0.003811499	Sgol1	FALSE
902	0pt5mM / Ctrl	P62700	0.037284473	0.342833227	4	-0.026331892	0.026331892	Ypel5	FALSE
903	0pt5mM / Ctrl	O08585	0.037295953	0.119873776	48	-0.090037324	0.090037324	Clta	FALSE
904	0pt5mM / Ctrl	Q8BNI4	0.037334806	0.307427893	4	-0.033098038	0.033098038	Derl2	FALSE
905	0pt5mM / Ctrl	Q9CQL4	0.037352645	0.251762802	12	-0.03164205	0.03164205	Mrpl20	FALSE
906	0pt5mM / Ctrl	Q9CPV4	0.037356341	0.007724194	76	-0.123594448	0.123594448	Glod4	FALSE
907	0pt5mM / Ctrl	P14211	0.037410191	0.035745735	432	0.125365153	0.125365153	Calr	FALSE
908	0pt5mM / Ctrl	Q9CQP2	0.037469783	0.295417964	20	0.053128909	0.053128909	Trappc2	FALSE
909	0pt5mM / Ctrl	Q8VCE2	0.037470314	0.297094322	4	0.041357759	0.041357759	Gpn1	FALSE
910	0pt5mM / Ctrl	P62488	0.037503027	0.187619123	24	0.071902573	0.071902573	Polr2g	FALSE
911	0pt5mM / Ctrl	Q8K019	0.037556497	0.021775665	140	0.073954642	0.073954642	Bclaf1	FALSE
912	0pt5mM / Ctrl	Q8R3L2	0.037608483	0.22589165	12	-0.061888397	0.061888397	Tcf25	FALSE
913	0pt5mM / Ctrl	Q9CQ06	0.037666482	0.353802964	24	-0.009471671	0.009471671	Mrpl24	FALSE
914	0pt5mM / Ctrl	Q62311	0.037706329	0.380629318	20	0.002580753	0.002580753	Taf6	FALSE
915	0pt5mM / Ctrl	P59325	0.037736822	0.104124383	144	0.095387153	0.095387153	Eif5	FALSE
916	0pt5mM / Ctrl	Q8C163	0.037765443	0.233056198	36	-0.070146248	0.070146248	Exog	FALSE
917	0pt5mM / Ctrl	Q8BHX1	0.037769472	0.353120483	16	-0.046937175	0.046937175	Haus1	FALSE
918	0pt5mM / Ctrl	Q9ESJ0	0.037810608	0.031226099	64	0.124412261	0.124412261	Xpo4	FALSE
919	0pt5mM / Ctrl	P62301	0.037891522	0.235684746	144	0.138887167	0.138887167	Rps13	FALSE
920	0pt5mM / Ctrl	Q8K4Z5	0.037941834	9.62e-05	200	0.115890451	0.115890451	Sf3a1	FALSE
921	0pt5mM / Ctrl	O35387	0.037958906	0.38342397	4	0.000943101	0.000943101	Hax1	FALSE
922	0pt5mM / Ctrl	Q9Z0V7	0.038021504	0.136080215	8	-0.052994661	0.052994661	Timm17b	FALSE
924	0pt5mM / Ctrl	Q9D6K5	0.038066869	0.021592213	20	0.094055101	0.094055101	Synj2bp	FALSE
925	0pt5mM / Ctrl	Q91VR8	0.038132387	0.160057245	16	1.002970815	1.002970815	Brk1	FALSE
926	0pt5mM / Ctrl	Q3TFD2	0.038140334	0.020012428	20	-0.170101687	0.170101687	Lpcat1	FALSE
927	0pt5mM / Ctrl	Q922E4	0.038150278	0.199509217	40	-0.103302069	0.103302069	Pcyt2	FALSE
928	0pt5mM / Ctrl	Q571I9	0.038187909	0.011857257	52	0.19447583	0.19447583	Aldh16a1	FALSE
929	0pt5mM / Ctrl	P53986	0.038232692	0.216681662	64	-0.069106579	0.069106579	Slc16a1	FALSE
930	0pt5mM / Ctrl	Q9Z204	0.038283381	0.077399915	196	0.271595329	0.271595329	Hnrnpc	FALSE
931	0pt5mM / Ctrl	Q8K2F8	0.038506062	0.165740082	20	0.078687325	0.078687325	Lsm14a	FALSE
932	0pt5mM / Ctrl	Q8CFE4	0.038566377	0.016393115	40	0.110489108	0.110489108	Scyl2	FALSE
933	0pt5mM / Ctrl	P62245	0.038615689	0.046428122	116	-0.184254423	0.184254423	Rps15a	FALSE
934	0pt5mM / Ctrl	Q9CYR6	0.038669197	0.131714222	40	0.094767071	0.094767071	Pgm3	FALSE
935	0pt5mM / Ctrl	Q9QXA1	0.038748351	0.310753374	4	0.07827124	0.07827124	Cyhr1	FALSE
936	0pt5mM / Ctrl	Q8BIZ6	0.038761431	0.243020945	4	-0.718600571	0.718600571	Snip1	FALSE
937	0pt5mM / Ctrl	Q80WC7	0.038901229	0.188095031	20	0.051013511	0.051013511	Agfg2	FALSE
938	0pt5mM / Ctrl	P06745	0.038902489	0.004793642	152	0.152189225	0.152189225	Gpi	FALSE
939	0pt5mM / Ctrl	O08784	0.038914197	0.053631503	148	0.138635665	0.138635665	Tcof1	FALSE
940	0pt5mM / Ctrl	Q9D1E8	0.038916239	0.184863086	16	0.161125645	0.161125645	Agpat5	FALSE
941	0pt5mM / Ctrl	Q9DAS9	0.038960459	0.313119053	16	-0.015993377	0.015993377	Gng12	FALSE
942	0pt5mM / Ctrl	Q8R4X3	0.039067033	0.057466134	44	0.197902754	0.197902754	Rbm12	FALSE
943	0pt5mM / Ctrl	Q9R0N0	0.039070532	0.257974609	88	0.028169593	0.028169593	Galk1	FALSE
944	0pt5mM / Ctrl	Q8BSL7	0.039177729	0.09658597	16	0.095434837	0.095434837	Arf2	FALSE
945	0pt5mM / Ctrl	Q9CPT4	0.039239779	0.360648031	32	-0.005452035	0.005452035	Mydgf	FALSE
947	0pt5mM / Ctrl	P62908	0.039294234	0.004079527	272	0.164780706	0.164780706	Rps3	FALSE
948	0pt5mM / Ctrl	Q9QX60	0.039315423	0.370689417	16	0.018630467	0.018630467	Dguok	FALSE
949	0pt5mM / Ctrl	Q9JHW2	0.039327247	0.101011244	44	0.074776903	0.074776903	Nit2	FALSE
950	0pt5mM / Ctrl	Q61335	0.039368731	0.119146985	196	-0.114255756	0.114255756	Bcap31	FALSE
952	0pt5mM / Ctrl	Q80XU3	0.039442925	0.008877352	44	0.786718249	0.786718249	Nucks1	FALSE
953	0pt5mM / Ctrl	Q8K2C9	0.039461238	0.352013053	44	-0.006269039	0.006269039	Hacd3	FALSE
954	0pt5mM / Ctrl	Q9CWX2	0.039463334	0.277626732	16	0.054049805	0.054049805	Ndufaf1	FALSE
955	0pt5mM / Ctrl	Q9CTH6	0.039571133	0.07859442	20	0.386934429	0.386934429	Fcf1	FALSE
956	0pt5mM / Ctrl	O55135	0.039586251	0.26651006	60	0.033760004	0.033760004	Eif6	FALSE
957	0pt5mM / Ctrl	P47754	0.039610322	0.155656343	48	0.039863601	0.039863601	Capza2	FALSE
958	0pt5mM / Ctrl	Q6NSQ7	0.039703473	0.259002519	20	0.084016763	0.084016763	Ltv1	FALSE
959	0pt5mM / Ctrl	Q62376	0.039711364	0.016124303	128	0.138046712	0.138046712	Snrnp70	FALSE
960	0pt5mM / Ctrl	Q2YDW2	0.039737539	0.146902442	88	-0.093101554	0.093101554	Msto1	FALSE
961	0pt5mM / Ctrl	O54724	0.039753099	0.055738449	168	-0.065192759	0.065192759	Ptrf	FALSE
962	0pt5mM / Ctrl	Q923D4	0.039784988	0.309121642	48	-0.026965469	0.026965469	Sf3b5	FALSE
964	0pt5mM / Ctrl	Q9JM14	0.039806611	0.154754994	24	-0.196271911	0.196271911	Nt5c	FALSE
965	0pt5mM / Ctrl	O35207;Q9CPY4	0.039831546	0.290770543	8	0.057802331	0.057802331	Cdk2ap1;Cdk2ap2	FALSE
966	0pt5mM / Ctrl	Q922B2	0.039880912	0.090747908	212	-0.104764827	0.104764827	Dars	FALSE
967	0pt5mM / Ctrl	Q8K2T8	0.039928464	0.081156348	56	0.118586555	0.118586555	Paf1	FALSE
968	0pt5mM / Ctrl	Q9JHJ3	0.039946249	0.054895106	12	-0.380240619	0.380240619	Glmp	FALSE
970	0pt5mM / Ctrl	Q8CCS6	0.04008507	0.140879647	56	0.045778602	0.045778602	Pabpn1	FALSE
971	0pt5mM / Ctrl	Q922L6	0.040108495	0.348949018	20	-0.010156932	0.010156932	Nelfcd	FALSE
972	0pt5mM / Ctrl	Q9CQZ6	0.040124052	0.235952213	16	0.046737276	0.046737276	Ndufb3	FALSE
975	0pt5mM / Ctrl	Q9R1P3	0.040188161	0.001300685	108	0.310432374	0.310432374	Psmb2	FALSE
976	0pt5mM / Ctrl	Q3TUU5	0.040251804	0.139037769	16	-0.349383533	0.349383533	Tex30	FALSE
977	0pt5mM / Ctrl	P60229	0.040256998	0.205672632	172	0.049736671	0.049736671	Eif3e	FALSE
978	0pt5mM / Ctrl	Q9JJU8	0.040343363	0.133037449	44	0.054989301	0.054989301	Sh3bgrl	FALSE
979	0pt5mM / Ctrl	Q01405	0.04048259	0.021542895	144	0.068738587	0.068738587	Sec23a	FALSE
980	0pt5mM / Ctrl	Q8R418	0.040502012	0.268546309	4	0.064745218	0.064745218	Dicer1	FALSE
981	0pt5mM / Ctrl	P62852	0.040505526	0.031534795	80	0.660017371	0.660017371	Rps25	FALSE
982	0pt5mM / Ctrl	P63330	0.040511674	0.279097482	96	-0.032989074	0.032989074	Ppp2ca	FALSE
984	0pt5mM / Ctrl	P47963	0.040575557	0.142239703	112	0.170909837	0.170909837	Rpl13	FALSE
986	0pt5mM / Ctrl	Q8R1A4	0.040614198	0.000226079	204	-0.141513601	0.141513601	Dock7	FALSE
987	0pt5mM / Ctrl	Q8BSF4	0.040626153	0.346912068	4	-0.140795261	0.140795261	Pisd	FALSE
988	0pt5mM / Ctrl	P09671	0.040679736	0.08873077	72	0.075501502	0.075501502	Sod2	FALSE
990	0pt5mM / Ctrl	Q3THE2	0.040790425	0.011951705	160	-0.285893589	0.285893589	Myl12b	FALSE
991	0pt5mM / Ctrl	Q61792	0.040827911	0.006298652	124	0.128427505	0.128427505	Lasp1	FALSE
992	0pt5mM / Ctrl	Q61029	0.040922614	0.176931904	116	0.095124818	0.095124818	Tmpo	FALSE
993	0pt5mM / Ctrl	P97447	0.040942336	0.217658419	16	0.193436205	0.193436205	Fhl1	FALSE
994	0pt5mM / Ctrl	P28271	0.041072065	0.173014829	80	-0.072708786	0.072708786	Aco1	FALSE
995	0pt5mM / Ctrl	O88874	0.041088326	0.035173563	24	0.117367677	0.117367677	Ccnk	FALSE
996	0pt5mM / Ctrl	Q8R1I1	0.041113027	0.120193541	12	0.090068653	0.090068653	Uqcr10	FALSE
997	0pt5mM / Ctrl	Q9D020	0.041154262	0.071742085	28	0.187195033	0.187195033	Nt5c3a	FALSE
998	0pt5mM / Ctrl	P55066	0.041257449	0.298537596	4	-0.043386132	0.043386132	Ncan	FALSE
999	0pt5mM / Ctrl	Q3TLP5	0.04131038	0.383050528	4	-0.001696349	0.001696349	Echdc2	FALSE
1000	0pt5mM / Ctrl	Q3TJZ6	0.041313784	0.020998865	48	0.141132742	0.141132742	Fam98a	FALSE
1001	0pt5mM / Ctrl	P70295	0.041364652	0.186456103	8	-0.047716912	0.047716912	Aup1	FALSE
1003	0pt5mM / Ctrl	P48428	0.041409293	0.007207643	68	0.157040536	0.157040536	Tbca	FALSE
1004	0pt5mM / Ctrl	Q99LZ3	0.041569141	0.210730434	28	0.051044535	0.051044535	Gins4	FALSE
1005	0pt5mM / Ctrl	Q80UZ0	0.041583061	0.246919192	4	0.038052481	0.038052481	Fgd5	FALSE
1006	0pt5mM / Ctrl	P97355	0.041633205	0.31337112	40	-0.060006876	0.060006876	Sms	FALSE
1008	0pt5mM / Ctrl	A2AEY4	0.041660106	0.320232224	4	-0.033209484	0.033209484	Map7d3	FALSE
1009	0pt5mM / Ctrl	Q8R5J9	0.041663645	0.16200729	60	0.072937913	0.072937913	Arl6ip5	FALSE
1010	0pt5mM / Ctrl	Q9DCT6	0.041673814	0.316991044	8	-0.060794901	0.060794901	Bap18	FALSE
1011	0pt5mM / Ctrl	P97823	0.041711563	0.353255229	24	-0.028033698	0.028033698	Lypla1	FALSE
1012	0pt5mM / Ctrl	O88952	0.041720715	0.106741291	28	0.067122392	0.067122392	Lin7c	FALSE
1014	0pt5mM / Ctrl	P24668	0.041786056	0.355924579	32	0.005416144	0.005416144	M6pr	FALSE
1016	0pt5mM / Ctrl	O08539	0.041847587	0.006605893	80	0.127028391	0.127028391	Bin1	FALSE
1017	0pt5mM / Ctrl	Q8CD15	0.04188162	0.253350853	20	0.097940452	0.097940452	Mina	FALSE
1018	0pt5mM / Ctrl	P11031	0.041987936	0.165175939	56	0.28499788	0.28499788	Sub1	FALSE
1019	0pt5mM / Ctrl	P68254	0.042068985	0.362738766	112	0.014242536	0.014242536	Ywhaq	FALSE
1020	0pt5mM / Ctrl	Q8VC31	0.042071191	0.278360748	4	0.04401518	0.04401518	Ccdc9	FALSE
1022	0pt5mM / Ctrl	Q8BVQ5	0.042203397	0.252572948	36	0.07773605	0.07773605	Ppme1	FALSE
1023	0pt5mM / Ctrl	O88447	0.042209023	0.105717537	84	-0.049196396	0.049196396	Klc1	FALSE
1024	0pt5mM / Ctrl	P17426	0.042290403	0.082924459	80	0.077874109	0.077874109	Ap2a1	FALSE
1025	0pt5mM / Ctrl	Q99J45	0.042332833	0.269847952	48	-0.037966534	0.037966534	Nrbp1	FALSE
1026	0pt5mM / Ctrl	Q9D4H8	0.042366112	0.247602174	80	-0.05303739	0.05303739	Cul2	FALSE
1027	0pt5mM / Ctrl	Q505D7	0.042381327	0.28911388	4	0.048247937	0.048247937	Opa3	FALSE
1028	0pt5mM / Ctrl	P52623	0.042478228	0.303860422	8	-0.02337819	0.02337819	Uck1	FALSE
1029	0pt5mM / Ctrl	Q6ZQ38	0.042517903	0.191782718	276	0.039765041	0.039765041	Cand1	FALSE
1030	0pt5mM / Ctrl	P49443	0.042598149	0.051472032	24	0.23580426	0.23580426	Ppm1a	FALSE
1031	0pt5mM / Ctrl	Q14B02	0.042606033	0.329530153	4	-0.030465528	0.030465528	Rnf133	FALSE
1032	0pt5mM / Ctrl	P60060	0.042695553	0.352432292	8	0.017076042	0.017076042	Sec61g	FALSE
1033	0pt5mM / Ctrl	Q8BFQ4	0.042696288	0.323261077	52	0.017201526	0.017201526	Wdr82	FALSE
1034	0pt5mM / Ctrl	Q8BHA3	0.042753767	0.226426602	4	-0.040206287	0.040206287	Dtd2	FALSE
1035	0pt5mM / Ctrl	Q9Z130	0.042811732	0.254880557	100	-0.071216948	0.071216948	Hnrnpdl	FALSE
1036	0pt5mM / Ctrl	Q80XP8	0.043000114	0.362719734	16	-0.01417808	0.01417808	Fam76b	FALSE
1037	0pt5mM / Ctrl	P70698	0.043005382	0.278464016	204	0.028814143	0.028814143	Ctps1	FALSE
1039	0pt5mM / Ctrl	P61924	0.043196807	0.021060013	36	-0.128823891	0.128823891	Copz1	FALSE
1041	0pt5mM / Ctrl	Q64735	0.043227586	0.173238088	20	-0.081379995	0.081379995	Cr1l	FALSE
1042	0pt5mM / Ctrl	Q8JZZ7	0.043254694	0.292371093	8	-0.032707579	0.032707579	Adgrl2	FALSE
1043	0pt5mM / Ctrl	Q9Z2Q5	0.043270252	0.308683458	32	-0.023726758	0.023726758	Mrpl40	FALSE
1044	0pt5mM / Ctrl	P61967	0.043313189	0.235045475	20	-0.104203939	0.104203939	Ap1s1	FALSE
1045	0pt5mM / Ctrl	P63030	0.043373883	0.105875232	12	1.554344416	1.554344416	Mpc1	FALSE
1046	0pt5mM / Ctrl	Q8BG30	0.043425249	0.174291206	20	0.080232061	0.080232061	Nelfa	FALSE
1047	0pt5mM / Ctrl	Q62383	0.043437608	0.332223174	88	0.009895213	0.009895213	Supt6h	FALSE
1048	0pt5mM / Ctrl	Q8C0C7	0.043442428	0.048252515	144	0.114666313	0.114666313	Farsa	FALSE
1049	0pt5mM / Ctrl	Q8BMJ3	0.043452439	0.026679108	60	0.12159048	0.12159048	Eif1ax	FALSE
1050	0pt5mM / Ctrl	P24270	0.043485117	0.333525804	144	-0.008203154	0.008203154	Cat	FALSE
1051	0pt5mM / Ctrl	Q8R3C6	0.043495138	0.206415487	88	0.068632379	0.068632379	Rbm19	FALSE
1052	0pt5mM / Ctrl	Q99LB6	0.043497511	0.017718871	36	-0.067054547	0.067054547	Mat2b	FALSE
1053	0pt5mM / Ctrl	P47911	0.043510391	0.05651084	180	0.067325458	0.067325458	Rpl6	FALSE
1054	0pt5mM / Ctrl	Q9QZQ1	0.043719705	0.208972124	156	0.038836036	0.038836036	Mllt4	FALSE
1055	0pt5mM / Ctrl	Q61009	0.043794174	0.212092144	20	-0.081294827	0.081294827	Scarb1	FALSE
1056	0pt5mM / Ctrl	Q3TKY6	0.043837997	0.103653334	36	0.072700128	0.072700128	Cwc27	FALSE
1058	0pt5mM / Ctrl	P61971	0.043882084	0.215318715	44	-0.048084799	0.048084799	Nutf2	FALSE
1059	0pt5mM / Ctrl	P63005	0.043908002	0.138026258	128	0.05229548	0.05229548	Pafah1b1	FALSE
1060	0pt5mM / Ctrl	Q9CZ04	0.043924352	0.109243042	48	0.053105302	0.053105302	Cops7a	FALSE
1062	0pt5mM / Ctrl	P97930	0.043939132	0.049569308	16	-0.12688978	0.12688978	Dtymk	FALSE
1063	0pt5mM / Ctrl	Q9CWK8	0.04395353	0.001602371	116	0.115661412	0.115661412	Snx2	FALSE
1064	0pt5mM / Ctrl	Q60I26	0.044002164	0.29424376	4	-0.03395832	0.03395832	Als2cl	FALSE
1065	0pt5mM / Ctrl	Q99MR6	0.044060416	0.078765236	168	0.150338858	0.150338858	Srrt	FALSE
1066	0pt5mM / Ctrl	Q8VDQ8	0.044077437	0.003589093	20	-0.15907304	0.15907304	Sirt2	FALSE
1067	0pt5mM / Ctrl	Q8R034	0.044152356	0.330993442	4	0.057170253	0.057170253	Anapc13	FALSE
1068	0pt5mM / Ctrl	P51949	0.044187254	0.31457631	12	0.027467765	0.027467765	Mnat1	FALSE
1070	0pt5mM / Ctrl	Q8VI75	0.044359983	0.181370121	148	0.111503661	0.111503661	Ipo4	FALSE
1071	0pt5mM / Ctrl	Q9DBF1	0.044441652	0.038259483	60	-0.109534547	0.109534547	Aldh7a1	FALSE
1072	0pt5mM / Ctrl	Q8C5L7	0.044452311	0.076394107	16	0.131929934	0.131929934	Rbm34	FALSE
1073	0pt5mM / Ctrl	Q8R3H9	0.044472232	0.364254047	8	-0.006579122	0.006579122	Ttc4	FALSE
1074	0pt5mM / Ctrl	Q9WVR4	0.044515804	0.215879719	76	-0.032996006	0.032996006	Fxr2	FALSE
1075	0pt5mM / Ctrl	Q9D5V5	0.044683822	0.217538896	136	0.038784407	0.038784407	Cul5	FALSE
1077	0pt5mM / Ctrl	P84084	0.04481959	0.11225001	32	-0.224285334	0.224285334	Arf5	FALSE
1078	0pt5mM / Ctrl	Q9Z0R4	0.044832994	0.352174505	12	-0.014625207	0.014625207	Itsn1	FALSE
1079	0pt5mM / Ctrl	Q9JK23	0.044848301	0.212652766	28	-0.061672829	0.061672829	Psmg1	FALSE
1080	0pt5mM / Ctrl	O89079	0.044964376	0.119754746	108	0.037037868	0.037037868	Cope	FALSE
1081	0pt5mM / Ctrl	P62878	0.044964842	0.234464049	8	0.085456908	0.085456908	Rbx1	FALSE
1082	0pt5mM / Ctrl	Q8C6L5	0.044989868	0.116019001	24	0.119833775	0.119833775	Mb21d1	FALSE
1083	0pt5mM / Ctrl	O88384	0.044990752	0.288122725	24	-0.057181139	0.057181139	Vti1b	FALSE
1085	0pt5mM / Ctrl	Q9Z0H3	0.045099334	0.013154374	40	-0.165957019	0.165957019	Smarcb1	FALSE
1086	0pt5mM / Ctrl	Q9D6R2	0.045249059	0.315172366	160	0.034248531	0.034248531	Idh3a	FALSE
1087	0pt5mM / Ctrl	Q62351	0.045318426	0.031695564	284	-0.099150904	0.099150904	Tfrc	FALSE
1088	0pt5mM / Ctrl	Q9D187	0.045379077	0.246982836	16	0.074621484	0.074621484	Fam96b	FALSE
1089	0pt5mM / Ctrl	Q99P72	0.045457695	0.213251243	200	0.023710534	0.023710534	Rtn4	FALSE
1090	0pt5mM / Ctrl	Q8BMK4	0.045519119	0.063989212	312	0.11845427	0.11845427	Ckap4	FALSE
1091	0pt5mM / Ctrl	Q9DBC3	0.04554956	0.008173267	60	-0.077387035	0.077387035	Cmtr1	FALSE
1092	0pt5mM / Ctrl	Q8BVI4	0.045572432	0.361436793	52	-0.008986789	0.008986789	Qdpr	FALSE
1093	0pt5mM / Ctrl	Q99JT9	0.045630823	0.262205927	32	-0.047862485	0.047862485	Adi1	FALSE
1094	0pt5mM / Ctrl	P84096	0.045646647	0.00372991	20	-0.134813651	0.134813651	Rhog	FALSE
1095	0pt5mM / Ctrl	Q8BIG7	0.045714974	0.158593923	20	0.039341375	0.039341375	Comtd1	FALSE
1096	0pt5mM / Ctrl	Q8CHT0	0.045718601	0.045560063	4	-0.046089415	0.046089415	Aldh4a1	FALSE
1097	0pt5mM / Ctrl	Q9CQC7	0.045719329	0.164508502	36	-0.058277108	0.058277108	Ndufb4	FALSE
1098	0pt5mM / Ctrl	Q9JKK8	0.045753289	0.355168377	12	-0.019532857	0.019532857	Atr	FALSE
1099	0pt5mM / Ctrl	O35375	0.045926277	0.274807739	4	0.145810679	0.145810679	Nrp2	FALSE
1100	0pt5mM / Ctrl	Q91XL9	0.045934863	0.204256236	12	-0.133768573	0.133768573	Osbpl1a	FALSE
1101	0pt5mM / Ctrl	A2AIV2	0.045937676	0.170930001	36	0.064183347	0.064183347	Kiaa1429	FALSE
1102	0pt5mM / Ctrl	Q91W50	0.045943196	0.154754994	196	-0.091118023	0.091118023	Csde1	FALSE
1103	0pt5mM / Ctrl	Q6P8I4	0.045959863	0.174379337	40	0.060427029	0.060427029	Pcnp	FALSE
1104	0pt5mM / Ctrl	Q91YE6	0.046030788	0.279376851	140	0.013123165	0.013123165	Ipo9	FALSE
1105	0pt5mM / Ctrl	Q9WVQ1	0.046074108	0.221904349	8	0.191769987	0.191769987	Magi2	FALSE
1106	0pt5mM / Ctrl	Q9Z1R2	0.046076289	0.10511612	140	0.083087184	0.083087184	Bag6	FALSE
1107	0pt5mM / Ctrl	Q9DC69	0.046078201	0.000883901	132	-0.135204583	0.135204583	Ndufa9	FALSE
1108	0pt5mM / Ctrl	Q62422	0.04607846	0.130697399	52	0.332170159	0.332170159	Ostf1	FALSE
1109	0pt5mM / Ctrl	P47199	0.046082866	0.077039699	28	-0.072025329	0.072025329	Cryz	FALSE
1110	0pt5mM / Ctrl	Q9D753	0.046088032	0.095633673	24	0.117906436	0.117906436	Exosc8	FALSE
1111	0pt5mM / Ctrl	Q9D173	0.046173503	0.326175808	4	-0.040388338	0.040388338	Tomm7	FALSE
1112	0pt5mM / Ctrl	Q9CQS5	0.046196639	0.191156463	12	-0.065798685	0.065798685	Riok2	FALSE
1113	0pt5mM / Ctrl	Q52KE7	0.046206249	0.056730917	32	0.293713629	0.293713629	Ccnl1	FALSE
1114	0pt5mM / Ctrl	Q9QZQ8	0.046219814	0.032892541	144	-0.317027211	0.317027211	H2afy	FALSE
1116	0pt5mM / Ctrl	Q3TIV5	0.046319743	0.032909404	68	0.176307619	0.176307619	Zc3h15	FALSE
1117	0pt5mM / Ctrl	Q3UMR5	0.046324282	0.332669571	68	-0.029786961	0.029786961	Mcu	FALSE
1118	0pt5mM / Ctrl	Q99N96	0.046331705	0.086777464	44	0.075640008	0.075640008	Mrpl1	FALSE
1119	0pt5mM / Ctrl	Q923D5	0.046396099	0.290049918	52	-0.043040734	0.043040734	Wbp11	FALSE
1120	0pt5mM / Ctrl	Q9JKR6	0.046534562	0.381806527	280	0.000472723	0.000472723	Hyou1	FALSE
1121	0pt5mM / Ctrl	Q569Z6	0.046535891	0.078519047	208	0.097838491	0.097838491	Thrap3	FALSE
1122	0pt5mM / Ctrl	Q91YX5	0.046632161	0.319923197	8	-0.019146908	0.019146908	Lpgat1	FALSE
1123	0pt5mM / Ctrl	Q8K1X1	0.046666092	0.239911373	16	-0.043360207	0.043360207	Wdr11	FALSE
1124	0pt5mM / Ctrl	P49442	0.046777525	0.242919686	12	0.047560368	0.047560368	Inpp1	FALSE
1125	0pt5mM / Ctrl	O70194	0.046911887	0.008615548	184	0.124634616	0.124634616	Eif3d	FALSE
1127	0pt5mM / Ctrl	P23591	0.046984918	0.265513147	56	0.0157582	0.0157582	Tsta3	FALSE
1129	0pt5mM / Ctrl	Q8K1M6	0.047077865	0.289100198	212	-0.016163766	0.016163766	Dnm1l	FALSE
1130	0pt5mM / Ctrl	P62751	0.047086701	0.011618637	116	0.226879016	0.226879016	Rpl23a	FALSE
1131	0pt5mM / Ctrl	Q9WV55	0.04712616	0.27565333	156	0.053909641	0.053909641	Vapa	FALSE
1132	0pt5mM / Ctrl	Q3TGF2	0.047171948	0.111677782	20	0.042057756	0.042057756	Fam107b	FALSE
1133	0pt5mM / Ctrl	Q9DAU1	0.047178691	0.326735709	32	0.023203902	0.023203902	Cnpy3	FALSE
1134	0pt5mM / Ctrl	Q9CYA6	0.047195885	0.257282643	52	0.040890351	0.040890351	Zcchc8	FALSE
1136	0pt5mM / Ctrl	Q9CQ54	0.047235041	0.364209416	40	-0.004660783	0.004660783	Ndufc2	FALSE
1137	0pt5mM / Ctrl	Q8BVU0	0.047264435	0.03273326	16	-0.167978674	0.167978674	Lrch3	FALSE
1138	0pt5mM / Ctrl	O08788	0.047300284	0.2019635	232	0.023616279	0.023616279	Dctn1	FALSE
1139	0pt5mM / Ctrl	P03911	0.047306846	0.298386167	32	-0.042494208	0.042494208	Mtnd4	FALSE
1141	0pt5mM / Ctrl	Q921Q7	0.047395194	0.1810544	32	-0.05704134	0.05704134	Rin1	FALSE
1142	0pt5mM / Ctrl	Q8VDP4	0.047395356	0.278836219	96	0.016802078	0.016802078	Ccar2	FALSE
1143	0pt5mM / Ctrl	Q9D8C6	0.047488266	0.223520395	4	0.064953469	0.064953469	Med11	FALSE
1144	0pt5mM / Ctrl	Q8R3Y5	0.04752906	0.241472937	8	-0.037083406	0.037083406	NaN	FALSE
1145	0pt5mM / Ctrl	P52482;P52483;Q91W82	0.047555111	0.086294175	8	0.06516929	0.06516929	Ube2e1;Ube2e3;Ube2e2	FALSE
1147	0pt5mM / Ctrl	Q62276	0.047584043	0.273389374	8	0.061476067	0.061476067	Med22	FALSE
1148	0pt5mM / Ctrl	Q2TPA8	0.047651187	0.204513902	12	-0.153739303	0.153739303	Hsdl2	FALSE
1149	0pt5mM / Ctrl	Q9Z1Z0	0.047683628	0.02907255	180	0.092774093	0.092774093	Uso1	FALSE
1150	0pt5mM / Ctrl	Q9Z247	0.047688582	0.043760304	56	-0.050273977	0.050273977	Fkbp9	FALSE
1152	0pt5mM / Ctrl	Q99MI1	0.047928286	0.038024522	56	-0.151007205	0.151007205	Erc1	FALSE
1153	0pt5mM / Ctrl	Q9QZD8	0.047965441	0.310062023	36	0.027945334	0.027945334	Slc25a10	FALSE
1154	0pt5mM / Ctrl	Q9CQC8	0.048018012	0.026953554	28	-0.123155087	0.123155087	Spg21	FALSE
1155	0pt5mM / Ctrl	Q8VE18	0.04807463	0.190256115	4	0.049519476	0.049519476	Smg8	FALSE
1156	0pt5mM / Ctrl	Q8R1F9	0.048075181	0.243610048	12	0.526718438	0.526718438	Rpp40	FALSE
1157	0pt5mM / Ctrl	Q9JLB2	0.048089276	0.283850769	4	0.076561704	0.076561704	Mpp5	FALSE
1158	0pt5mM / Ctrl	Q9WTX6	0.048141624	0.343225672	148	0.01914507	0.01914507	Cul1	FALSE
1159	0pt5mM / Ctrl	Q8R404	0.048171053	0.348627273	16	0.018718271	0.018718271	Mic13	FALSE
1161	0pt5mM / Ctrl	P08249	0.048384706	0.311123304	180	-0.020013485	0.020013485	Mdh2	FALSE
1162	0pt5mM / Ctrl	Q921S7	0.04839155	0.372957053	52	0.003381414	0.003381414	Mrpl37	FALSE
1163	0pt5mM / Ctrl	Q922R8	0.048464086	0.072428897	120	0.097793624	0.097793624	Pdia6	FALSE
1164	0pt5mM / Ctrl	Q8BQZ5	0.048512114	0.041622196	20	0.146378204	0.146378204	Cpsf4	FALSE
1165	0pt5mM / Ctrl	Q61733	0.04851666	0.180300197	60	-0.121919654	0.121919654	Mrps31	FALSE
1166	0pt5mM / Ctrl	P70280	0.048558795	0.02842653	20	-0.105180651	0.105180651	Vamp7	FALSE
1167	0pt5mM / Ctrl	Q3TLH4	0.048674207	0.200374984	200	0.036333505	0.036333505	Prrc2c	FALSE
1168	0pt5mM / Ctrl	Q99JX7	0.048693339	0.004479429	112	0.114810139	0.114810139	Nxf1	FALSE
1169	0pt5mM / Ctrl	Q9JHP7	0.048908144	0.192001467	68	-0.12272504	0.12272504	Kdelc1	FALSE
1170	0pt5mM / Ctrl	Q8CFI0	0.048924221	0.144532326	20	0.070015579	0.070015579	Nedd4l	FALSE
1171	0pt5mM / Ctrl	Q61771	0.048925369	0.043803114	20	-0.128645703	0.128645703	Kif3b	FALSE
1172	0pt5mM / Ctrl	Q9ER88	0.048989618	0.041848352	68	-0.093972787	0.093972787	Dap3	FALSE
1173	0pt5mM / Ctrl	Q64521	0.049005417	0.376712219	204	-0.001614653	0.001614653	Gpd2	FALSE
1174	0pt5mM / Ctrl	Q9QXD8	0.049088777	0.186185541	16	0.080041096	0.080041096	Limd1	FALSE
1175	0pt5mM / Ctrl	Q8CGC4	0.049235785	0.257761773	12	0.037138775	0.037138775	Lsm14b	FALSE
1176	0pt5mM / Ctrl	Q8BVE8	0.049258639	0.261627435	20	-0.062664509	0.062664509	Whsc1	FALSE
1177	0pt5mM / Ctrl	Q9CQP0	0.049267282	0.237231924	8	-0.077132978	0.077132978	Mrpl33	FALSE
1178	0pt5mM / Ctrl	Q8K2Q0	0.049303382	0.163239491	20	0.13779518	0.13779518	Commd9	FALSE
1179	0pt5mM / Ctrl	Q8R574	0.049311232	0.193195761	56	-0.053298011	0.053298011	Prpsap2	FALSE
1180	0pt5mM / Ctrl	P56135	0.049313767	0.111207042	24	-0.13623105	0.13623105	Atp5j2	FALSE
1181	0pt5mM / Ctrl	Q99KR7	0.049352076	0.202632802	8	0.048615005	0.048615005	Ppif	FALSE
1182	0pt5mM / Ctrl	P57784	0.049403376	0.149019835	68	-0.066011436	0.066011436	Snrpa1	FALSE
1183	0pt5mM / Ctrl	Q9JKP5	0.049409227	0.37713249	32	0.002052341	0.002052341	Mbnl1	FALSE
1184	0pt5mM / Ctrl	P09925	0.049412612	0.331314509	8	0.030253535	0.030253535	Surf1	FALSE
1185	0pt5mM / Ctrl	O35864	0.049419243	0.011508336	100	0.066018447	0.066018447	Cops5	FALSE
1186	0pt5mM / Ctrl	Q8JZN7	0.049428789	0.33396831	4	-0.053591322	0.053591322	Rhot2	FALSE
1187	0pt5mM / Ctrl	Q9ES46	0.049439007	0.259921768	16	-0.068901859	0.068901859	Parvb	FALSE
1188	0pt5mM / Ctrl	Q6NS82	0.049481575	0.16085277	4	0.05132034	0.05132034	Fam134a	FALSE
1189	0pt5mM / Ctrl	Q3UGR5	0.049609575	0.232994132	24	0.06233779	0.06233779	Hdhd2	FALSE
1190	0pt5mM / Ctrl	Q91X97	0.049727071	0.305042127	4	0.058252629	0.058252629	Ncald	FALSE
1191	0pt5mM / Ctrl	Q9WTU6	0.049799595	0.117887901	20	-0.211873353	0.211873353	Mapk9	FALSE
1192	0pt5mM / Ctrl	Q9CQV5	0.049827263	0.225715887	16	-0.076246805	0.076246805	Mrps24	FALSE
1193	0pt5mM / Ctrl	P43277	0.049842699	0.267970679	156	0.053969137	0.053969137	Hist1h1d	FALSE
1194	0pt5mM / Ctrl	Q9D1R9	0.049924268	0.050118111	76	-0.285868913	0.285868913	Rpl34	FALSE
1195	0pt5mM / Ctrl	P46471	0.049936346	0.047118209	212	0.137514696	0.137514696	Psmc2	FALSE
1196	0pt5mM / Ctrl	Q922P9	0.049948535	0.330881867	80	0.039493285	0.039493285	Glyr1	FALSE
1197	0pt5mM / Ctrl	Q9D720	0.049948584	0.173386268	8	-0.05705576	0.05705576	Nsmce1	FALSE
1198	0pt5mM / Ctrl	Q9Z1Q9	0.049982655	0.347967002	412	-0.006536676	0.006536676	Vars	FALSE
1199	0pt5mM / Ctrl	Q8VDN2	0.050224108	5.13e-06	288	-0.146515325	0.146515325	Atp1a1	FALSE
1200	0pt5mM / Ctrl	P97363	0.050248445	0.25955519	36	0.055611368	0.055611368	Sptlc2	FALSE
1202	0pt5mM / Ctrl	Q8CG19	0.050374456	0.00373751	28	-0.33279112	0.33279112	Ltbp1	FALSE
1203	0pt5mM / Ctrl	Q91VH6	0.050383568	0.104742093	76	0.053909067	0.053909067	Memo1	FALSE
1204	0pt5mM / Ctrl	Q923T9	0.050509475	0.060728542	36	-0.14944756	0.14944756	Camk2g	FALSE
1205	0pt5mM / Ctrl	P63325	0.050562064	0.027197701	100	0.191896752	0.191896752	Rps10	FALSE
1206	0pt5mM / Ctrl	Q8C3R1	0.050564907	0.237271273	4	0.043419886	0.043419886	Brat1	FALSE
1207	0pt5mM / Ctrl	Q8R059	0.05061252	0.136516985	24	-0.087979563	0.087979563	Gale	FALSE
1208	0pt5mM / Ctrl	Q3UHD6	0.050625868	0.304622598	60	0.02981133	0.02981133	Snx27	FALSE
1209	0pt5mM / Ctrl	Q9EQC5	0.050654545	0.121266026	96	-0.064235538	0.064235538	Scyl1	FALSE
1210	0pt5mM / Ctrl	Q9EQI8	0.050673722	0.108888127	28	-0.060035188	0.060035188	Mrpl46	FALSE
1211	0pt5mM / Ctrl	Q91XU0	0.050696916	0.051304403	44	-0.19496572	0.19496572	Wrnip1	FALSE
1213	0pt5mM / Ctrl	O55106	0.050801055	0.030479906	80	-0.084755294	0.084755294	Strn	FALSE
1214	0pt5mM / Ctrl	Q80VD1	0.051145692	0.07348028	40	-0.060202442	0.060202442	Fam98b	FALSE
1215	0pt5mM / Ctrl	Q3UPH7	0.05117412	0.042544751	36	-0.086127415	0.086127415	Arhgef40	FALSE
1216	0pt5mM / Ctrl	Q09143	0.051234359	0.051201806	28	0.129900172	0.129900172	Slc7a1	FALSE
1217	0pt5mM / Ctrl	Q9DBC7	0.051268455	0.04984012	80	0.280419797	0.280419797	Prkar1a	FALSE
1218	0pt5mM / Ctrl	Q3TQI7	0.05128702	0.199530652	16	0.063281812	0.063281812	NaN	FALSE
1219	0pt5mM / Ctrl	Q9DBR7	0.051299407	0.146271874	168	0.038795561	0.038795561	Ppp1r12a	FALSE
1221	0pt5mM / Ctrl	Q80YD1	0.05139537	0.048180582	36	-0.090725265	0.090725265	Supv3l1	FALSE
1222	0pt5mM / Ctrl	P29037	0.051407479	0.173376194	8	0.08747565	0.08747565	Tbp	FALSE
1223	0pt5mM / Ctrl	Q9CZ44	0.051469185	0.120486541	152	0.058984991	0.058984991	Nsfl1c	FALSE
1224	0pt5mM / Ctrl	Q3U319	0.051493218	0.383876083	24	6.63e-05	6.63e-05	Rnf40	FALSE
1225	0pt5mM / Ctrl	Q99L45	0.051499288	0.205370512	224	0.044595931	0.044595931	Eif2s2	FALSE
1226	0pt5mM / Ctrl	Q9Z103	0.051540941	0.181942889	80	-0.057901248	0.057901248	Adnp	FALSE
1227	0pt5mM / Ctrl	Q5IRJ6	0.051551963	0.281408612	8	-0.142901763	0.142901763	Slc30a9	FALSE
1228	0pt5mM / Ctrl	P56213	0.051556941	0.364355787	8	0.024166955	0.024166955	Gfer	FALSE
1229	0pt5mM / Ctrl	Q60949	0.051567402	0.156687561	8	0.049763341	0.049763341	Tbc1d1	FALSE
1230	0pt5mM / Ctrl	Q9WV80	0.051583158	0.036725386	112	0.167029932	0.167029932	Snx1	FALSE
1231	0pt5mM / Ctrl	P63166	0.05158708	0.069845052	12	-0.078794532	0.078794532	Sumo1	FALSE
1232	0pt5mM / Ctrl	Q60932	0.051610084	0.081453679	160	0.168508977	0.168508977	Vdac1	FALSE
1234	0pt5mM / Ctrl	Q9QYA2	0.051684683	0.015602636	60	0.087894656	0.087894656	Tomm40	FALSE
1235	0pt5mM / Ctrl	Q8K268	0.05170335	0.098715653	60	-0.124736018	0.124736018	Abcf3	FALSE
1236	0pt5mM / Ctrl	Q91VM5	0.051706599	0.166221731	48	0.12266358	0.12266358	Rbmxl1	FALSE
1237	0pt5mM / Ctrl	P19783	0.051741799	0.269453497	72	-0.022490339	0.022490339	Cox4i1	FALSE
1238	0pt5mM / Ctrl	Q9D1P4	0.051776112	0.000371487	96	0.143394694	0.143394694	Chordc1	FALSE
1239	0pt5mM / Ctrl	O08856	0.05180192	0.064880124	4	0.050247226	0.050247226	Ell	FALSE
1240	0pt5mM / Ctrl	Q9JJA4	0.051805775	0.101930788	84	0.037583902	0.037583902	Wdr12	FALSE
1241	0pt5mM / Ctrl	Q91V12	0.051835023	0.191711285	112	0.063461266	0.063461266	Acot7	FALSE
1242	0pt5mM / Ctrl	P35279	0.051979286	0.207109024	48	-0.063869029	0.063869029	Rab6a	FALSE
1243	0pt5mM / Ctrl	Q8VDP6	0.051981959	0.028552499	24	-0.160522595	0.160522595	Cdipt	FALSE
1244	0pt5mM / Ctrl	Q8VCF0	0.052000239	0.375615396	32	0.002243846	0.002243846	Mavs	FALSE
1245	0pt5mM / Ctrl	Q3UMB9	0.052188785	0.251340017	100	-0.042084243	0.042084243	Kiaa1033	FALSE
1246	0pt5mM / Ctrl	Q8VE47	0.052190027	0.334296762	36	-0.007526537	0.007526537	Uba5	FALSE
1248	0pt5mM / Ctrl	P27641	0.052318268	0.002390846	32	-0.102467671	0.102467671	Xrcc5	FALSE
1249	0pt5mM / Ctrl	O55131	0.052372789	0.375822045	160	-0.004396217	0.004396217	7-Sep	FALSE
1250	0pt5mM / Ctrl	Q62101	0.052391804	0.188144652	12	-0.078145057	0.078145057	Prkd1	FALSE
1251	0pt5mM / Ctrl	Q8VCB2	0.052443428	0.281217569	4	-0.059601042	0.059601042	Med25	FALSE
1252	0pt5mM / Ctrl	P26231	0.052480897	0.02806815	148	-0.087791644	0.087791644	Ctnna1	FALSE
1253	0pt5mM / Ctrl	P62743	0.052494601	0.079281812	32	-0.254072398	0.254072398	Ap2s1	FALSE
1254	0pt5mM / Ctrl	E1U8D0	0.052540146	0.356109755	12	0.036371466	0.036371466	Soga1	FALSE
1256	0pt5mM / Ctrl	Q91VJ5	0.052547576	0.076006847	16	0.068000369	0.068000369	Pqbp1	FALSE
1257	0pt5mM / Ctrl	Q6P4S6	0.052622288	0.086882458	20	-0.17553857	0.17553857	Sik3	FALSE
1258	0pt5mM / Ctrl	Q8CIS0	0.052628329	0.298730537	4	0.079057261	0.079057261	Card11	FALSE
1259	0pt5mM / Ctrl	Q6P5E4	0.052628561	0.124305883	372	-0.036729433	0.036729433	Uggt1	FALSE
1260	0pt5mM / Ctrl	Q9CR57	0.052749247	0.264847023	96	-0.087742224	0.087742224	Rpl14	FALSE
1261	0pt5mM / Ctrl	P17809	0.052770186	0.359468913	44	0.013376193	0.013376193	Slc2a1	FALSE
1262	0pt5mM / Ctrl	O35900	0.052815644	0.14748437	36	0.072899118	0.072899118	Lsm2	FALSE
1263	0pt5mM / Ctrl	P46737	0.052914316	0.206818436	16	0.051412445	0.051412445	Brcc3	FALSE
1265	0pt5mM / Ctrl	O88554	0.052968676	0.047066822	12	-0.321927965	0.321927965	Parp2	FALSE
1266	0pt5mM / Ctrl	Q9CWS0	0.053000499	0.010617114	60	0.155752882	0.155752882	Ddah1	FALSE
1267	0pt5mM / Ctrl	O08715	0.053037213	0.11783512	32	0.094381742	0.094381742	Akap1	FALSE
1268	0pt5mM / Ctrl	P28652	0.053063337	0.093385799	40	-0.188951239	0.188951239	Camk2b	FALSE
1269	0pt5mM / Ctrl	Q9ES74	0.053104092	0.004748932	24	0.152574643	0.152574643	Nek7	FALSE
1270	0pt5mM / Ctrl	P08551	0.053193566	0.270250307	8	0.285046935	0.285046935	Nefl	FALSE
1271	0pt5mM / Ctrl	Q6PHZ2	0.053218746	0.182428223	48	0.122286424	0.122286424	Camk2d	FALSE
1272	0pt5mM / Ctrl	P56959	0.053231421	0.067029588	152	0.104754128	0.104754128	Fus	FALSE
1273	0pt5mM / Ctrl	Q8BGE6	0.053257851	0.327600025	8	0.019458644	0.019458644	Atg4b	FALSE
1274	0pt5mM / Ctrl	Q9CQ18	0.053262222	0.381992292	28	0.000623369	0.000623369	Rnaseh2c	FALSE
1275	0pt5mM / Ctrl	Q9CXE7	0.053319837	0.283388202	24	-0.022224277	0.022224277	Tmed5	FALSE
1276	0pt5mM / Ctrl	P36993	0.053326286	0.044622765	44	0.08917325	0.08917325	Ppm1b	FALSE
1277	0pt5mM / Ctrl	Q8JZX4	0.05334862	0.269243325	56	0.078441612	0.078441612	Rbm17	FALSE
1278	0pt5mM / Ctrl	Q99JY9	0.05335192	0.054604584	160	0.074622884	0.074622884	Actr3	FALSE
1279	0pt5mM / Ctrl	Q62188	0.053352796	0.305733741	216	0.022115858	0.022115858	Dpysl3	FALSE
1280	0pt5mM / Ctrl	Q8BL80	0.053367575	0.029195541	16	-0.225819871	0.225819871	Arhgap22	FALSE
1281	0pt5mM / Ctrl	Q505F5	0.053376329	0.000747217	96	0.17697826	0.17697826	Lrrc47	FALSE
1282	0pt5mM / Ctrl	P58854	0.053392364	0.002150955	28	-0.126030579	0.126030579	Tubgcp3	FALSE
1283	0pt5mM / Ctrl	Q9CQ85	0.05339874	0.267135665	8	-0.047835123	0.047835123	Timm22	FALSE
1284	0pt5mM / Ctrl	Q8C0J2	0.053409709	0.180613274	8	0.175890759	0.175890759	Atg16l1	FALSE
1285	0pt5mM / Ctrl	Q9CWH5	0.05349563	0.255637399	4	-0.053810991	0.053810991	Trmt11	FALSE
1286	0pt5mM / Ctrl	P53569	0.053495789	0.284259021	96	0.024899729	0.024899729	Cebpz	FALSE
1287	0pt5mM / Ctrl	Q8R4U7	0.053499338	0.220924319	20	-0.04343361	0.04343361	Luzp1	FALSE
1289	0pt5mM / Ctrl	P24860	0.053537462	0.222296666	36	-0.049290333	0.049290333	Ccnb1	FALSE
1290	0pt5mM / Ctrl	Q62432	0.053549744	0.351915349	12	-0.009192955	0.009192955	Smad2	FALSE
1291	0pt5mM / Ctrl	Q9D6N5	0.053550415	0.082832706	16	0.118714891	0.118714891	Drap1	FALSE
1292	0pt5mM / Ctrl	Q99MB2	0.053586043	0.353709632	4	-0.024930986	0.024930986	Mtfr1	FALSE
1293	0pt5mM / Ctrl	Q922X9	0.053611375	0.185487726	16	-0.070091985	0.070091985	Prmt7	FALSE
1294	0pt5mM / Ctrl	Q8K039	0.053622131	0.245363231	16	0.078726493	0.078726493	NaN	FALSE
1295	0pt5mM / Ctrl	Q8K2L8	0.05366083	0.202850051	24	-0.192004859	0.192004859	Trappc12	FALSE
1296	0pt5mM / Ctrl	P61514	0.053695453	0.204565598	32	-0.711842239	0.711842239	Rpl37a	FALSE
1297	0pt5mM / Ctrl	P84099	0.053727003	0.050575503	116	0.304180205	0.304180205	Rpl19	FALSE
1298	0pt5mM / Ctrl	Q9CS00	0.053760752	0.233876028	24	0.043676008	0.043676008	Cactin	FALSE
1299	0pt5mM / Ctrl	P19258	0.053911469	0.261285588	8	-0.092539452	0.092539452	Mpv17	FALSE
1300	0pt5mM / Ctrl	Q8CG47	0.053913268	0.181921295	336	-0.073406368	0.073406368	Smc4	FALSE
1301	0pt5mM / Ctrl	Q6P549	0.053962388	0.180638546	40	0.269518942	0.269518942	Inppl1	FALSE
1302	0pt5mM / Ctrl	Q8VDM6	0.053974563	0.273081528	84	0.02085162	0.02085162	Hnrnpul1	FALSE
1303	0pt5mM / Ctrl	Q00612	0.053991439	0.108803874	228	0.068007901	0.068007901	G6pdx	FALSE
1304	0pt5mM / Ctrl	Q80XC6	0.054046499	0.210837696	12	-0.08191067	0.08191067	Nrde2	FALSE
1305	0pt5mM / Ctrl	Q62523	0.054158721	0.206603357	136	0.055674791	0.055674791	Zyx	FALSE
1306	0pt5mM / Ctrl	Q9Z315	0.054175785	0.157501696	116	0.047079593	0.047079593	Sart1	FALSE
1307	0pt5mM / Ctrl	P83741	0.054200028	0.062010819	16	-0.093064882	0.093064882	Wnk1	FALSE
1309	0pt5mM / Ctrl	Q8BMD8	0.054496558	0.337082638	164	-0.031575896	0.031575896	Slc25a24	FALSE
1310	0pt5mM / Ctrl	Q9ER00	0.054528938	0.012927896	56	0.128304675	0.128304675	Stx12	FALSE
1311	0pt5mM / Ctrl	O70378	0.054529359	0.293795898	44	0.034582797	0.034582797	Emc8	FALSE
1312	0pt5mM / Ctrl	Q9D6J5	0.054535177	0.049837303	36	0.227472022	0.227472022	Ndufb8	FALSE
1313	0pt5mM / Ctrl	Q9DC71	0.054547487	0.29148999	12	-0.037005536	0.037005536	Mrps15	FALSE
1314	0pt5mM / Ctrl	Q9D6S7	0.054569935	0.376075736	20	-0.002063964	0.002063964	Mrrf	FALSE
1315	0pt5mM / Ctrl	Q8BYA0	0.054577308	0.051926642	64	-0.13118732	0.13118732	Tbcd	FALSE
1316	0pt5mM / Ctrl	Q9DBS1	0.0546851	0.064013078	116	-0.068798795	0.068798795	Tmem43	FALSE
1317	0pt5mM / Ctrl	P12970	0.054693025	0.014487698	148	0.257700205	0.257700205	Rpl7a	FALSE
1318	0pt5mM / Ctrl	Q9D8B3	0.054729137	0.238452215	76	-0.040623609	0.040623609	Chmp4b	FALSE
1319	0pt5mM / Ctrl	Q80WW9	0.054750353	0.360271627	4	0.018367449	0.018367449	Ddrgk1	FALSE
1320	0pt5mM / Ctrl	Q9D8V7	0.054754919	0.326595277	12	-0.026435122	0.026435122	Sec11c	FALSE
1321	0pt5mM / Ctrl	Q9QYI3	0.054779059	0.304587426	84	0.025160719	0.025160719	Dnajc7	FALSE
1322	0pt5mM / Ctrl	Q6P6J0	0.054780352	0.293481944	4	-0.059199121	0.059199121	Adat2	FALSE
1323	0pt5mM / Ctrl	Q9CWX9	0.054811179	0.001502699	76	0.130408898	0.130408898	Ddx47	FALSE
1324	0pt5mM / Ctrl	Q91W97	0.054838888	0.16616428	8	0.031652719	0.031652719	Hkdc1	FALSE
1325	0pt5mM / Ctrl	P54103	0.054884247	0.21233847	100	0.071195014	0.071195014	Dnajc2	FALSE
1327	0pt5mM / Ctrl	E9Q1P8	0.055046224	0.150567402	24	-0.113452479	0.113452479	Irf2bp2	FALSE
1328	0pt5mM / Ctrl	Q8R035	0.055250662	0.21553526	24	0.087047905	0.087047905	Ict1	FALSE
1329	0pt5mM / Ctrl	Q8C1A5	0.055257922	0.100726932	160	-0.081719346	0.081719346	Thop1	FALSE
1330	0pt5mM / Ctrl	Q9EST4	0.055293855	0.122651589	28	0.594200611	0.594200611	Psmg2	FALSE
1331	0pt5mM / Ctrl	Q8BNY6	0.055296431	0.257940464	8	-0.053225346	0.053225346	Ncs1	FALSE
1332	0pt5mM / Ctrl	Q8BX17	0.055318952	0.049719438	128	0.179677948	0.179677948	Gemin5	FALSE
1333	0pt5mM / Ctrl	Q8BJ71	0.055345166	1.73e-07	236	0.242584586	0.242584586	Nup93	FALSE
1335	0pt5mM / Ctrl	Q91VR5	0.055400019	0.2623554	196	0.038600072	0.038600072	Ddx1	FALSE
1336	0pt5mM / Ctrl	Q3UDE2	0.055406779	0.002276182	188	0.106731407	0.106731407	Ttll12	FALSE
1337	0pt5mM / Ctrl	P27659	0.055474353	0.265748261	356	-0.041484065	0.041484065	Rpl3	FALSE
1338	0pt5mM / Ctrl	Q3THS6	0.055487694	0.294274034	68	-0.01014349	0.01014349	Mat2a	FALSE
1339	0pt5mM / Ctrl	Q9WTK2	0.055501662	0.223970726	4	0.054885067	0.054885067	Cdyl	FALSE
1340	0pt5mM / Ctrl	Q99KK7	0.055514994	0.383219247	120	0.000140141	0.000140141	Dpp3	FALSE
1341	0pt5mM / Ctrl	Q64152	0.055567337	0.000537064	88	0.2187915	0.2187915	Btf3	FALSE
1342	0pt5mM / Ctrl	Q58A65	0.05558631	0.005092231	116	-0.128935382	0.128935382	Spag9	FALSE
1343	0pt5mM / Ctrl	Q9CQC6	0.055620401	0.150256453	152	-0.102411143	0.102411143	Bzw1	FALSE
1344	0pt5mM / Ctrl	Q5U4C3	0.055624773	0.311912319	4	-0.06887006	0.06887006	Scaf1	FALSE
1345	0pt5mM / Ctrl	Q9CZJ1	0.05569193	0.323208812	28	0.040028006	0.040028006	Utp11l	FALSE
1348	0pt5mM / Ctrl	P53810	0.055801111	0.335177138	60	0.018373774	0.018373774	Pitpna	FALSE
1349	0pt5mM / Ctrl	Q9CYA0	0.055835596	0.353056902	28	-0.01785044	0.01785044	Creld2	FALSE
1350	0pt5mM / Ctrl	O70493	0.055882467	0.0678857	64	0.448195875	0.448195875	Snx12	FALSE
1351	0pt5mM / Ctrl	O88522	0.055889528	0.382863889	16	-0.000310381	0.000310381	Ikbkg	FALSE
1353	0pt5mM / Ctrl	P07724	0.055935452	0.171851204	16	-0.181808725	0.181808725	Alb	FALSE
1354	0pt5mM / Ctrl	O08749	0.055984068	0.198165839	132	-0.138607696	0.138607696	Dld	FALSE
1356	0pt5mM / Ctrl	P27773	0.056000296	0.330785652	360	0.012082536	0.012082536	Pdia3	FALSE
1357	0pt5mM / Ctrl	Q9D0D4	0.05600918	0.355612686	48	0.012445369	0.012445369	Dimt1	FALSE
1358	0pt5mM / Ctrl	A2AR02	0.056063946	0.064204202	28	-0.152687162	0.152687162	Ppig	FALSE
1359	0pt5mM / Ctrl	Q6PCP5	0.056069027	0.070464837	16	-0.051534336	0.051534336	Mff	FALSE
1360	0pt5mM / Ctrl	Q9D7N9	0.056101879	0.111699827	80	-0.077295139	0.077295139	Apmap	FALSE
1361	0pt5mM / Ctrl	Q8R3C0	0.056118868	0.111075903	40	0.124523789	0.124523789	Mcmbp	FALSE
1362	0pt5mM / Ctrl	Q9QYY8	0.056188142	0.120373833	12	0.056930769	0.056930769	Spast	FALSE
1363	0pt5mM / Ctrl	Q8BHJ9	0.056328358	0.1405012	20	0.109656453	0.109656453	Slu7	FALSE
1364	0pt5mM / Ctrl	Q9CQH3	0.056338881	0.216968725	24	-0.069873042	0.069873042	Ndufb5	FALSE
1365	0pt5mM / Ctrl	Q8K327	0.056366069	0.090753571	24	-0.109412417	0.109412417	Champ1	FALSE
1366	0pt5mM / Ctrl	Q9D554	0.056371359	0.264915528	136	0.045267008	0.045267008	Sf3a3	FALSE
1367	0pt5mM / Ctrl	Q9Z266	0.056392004	0.20343708	8	-0.046898652	0.046898652	Snapin	FALSE
1368	0pt5mM / Ctrl	Q8BWW4	0.056611708	0.264711548	68	-0.125121027	0.125121027	Larp4	FALSE
1369	0pt5mM / Ctrl	P62748	0.056674147	0.342077997	48	0.011792185	0.011792185	Hpcal1	FALSE
1370	0pt5mM / Ctrl	Q9CR67	0.056698214	0.014173609	28	-0.15616937	0.15616937	Tmem33	FALSE
1371	0pt5mM / Ctrl	Q8CEC6	0.056708505	0.04261695	24	0.074954167	0.074954167	Ppwd1	FALSE
1372	0pt5mM / Ctrl	Q91WA1	0.056709465	0.098078525	16	-0.071942233	0.071942233	Tipin	FALSE
1373	0pt5mM / Ctrl	P06795	0.056799849	0.336348877	52	-0.0124395	0.0124395	Abcb1b	FALSE
1374	0pt5mM / Ctrl	A2BH40	0.056819889	0.076394107	52	0.09457878	0.09457878	Arid1a	FALSE
1375	0pt5mM / Ctrl	Q8BW00	0.056933151	0.150558547	12	-0.068068087	0.068068087	Ptrh1	FALSE
1376	0pt5mM / Ctrl	Q9DAT2	0.056972596	0.182933044	8	0.070063055	0.070063055	Mrgbp	FALSE
1377	0pt5mM / Ctrl	Q91VM3	0.056984313	0.253237635	12	0.053638428	0.053638428	Wdr45	FALSE
1379	0pt5mM / Ctrl	Q9CZM2	0.057020958	0.002545325	112	0.665507138	0.665507138	Rpl15	FALSE
1380	0pt5mM / Ctrl	Q924C1	0.05709492	0.223031723	192	0.070831656	0.070831656	Xpo5	FALSE
1381	0pt5mM / Ctrl	Q99K01	0.057120233	0.257761773	136	0.024808025	0.024808025	Pdxdc1	FALSE
1382	0pt5mM / Ctrl	Q60980	0.057233386	0.281706092	4	-0.072178021	0.072178021	Klf3	FALSE
1383	0pt5mM / Ctrl	P62075	0.057249579	0.126479824	40	-0.085054569	0.085054569	Timm13	FALSE
1384	0pt5mM / Ctrl	Q80WT5	0.057259459	0.291631593	12	0.145341545	0.145341545	Aftph	FALSE
1386	0pt5mM / Ctrl	Q6P4T2	0.057449542	0.353430597	620	-0.003173504	0.003173504	Snrnp200	FALSE
1387	0pt5mM / Ctrl	Q91Z92	0.057461478	0.19781475	4	-0.05300333	0.05300333	B3galt6	FALSE
1388	0pt5mM / Ctrl	P45878	0.057558735	0.304410301	32	0.037743766	0.037743766	Fkbp2	FALSE
1389	0pt5mM / Ctrl	Q9QZS3	0.057638584	0.11226249	12	0.070153981	0.070153981	Numb	FALSE
1390	0pt5mM / Ctrl	Q9EQK5	0.057656205	0.256405523	180	-0.020507801	0.020507801	Mvp	FALSE
1391	0pt5mM / Ctrl	O55142	0.057677317	0.04059785	88	0.185428262	0.185428262	Rpl35a	FALSE
1393	0pt5mM / Ctrl	Q9DAA6	0.057715783	0.26260629	20	-0.039166726	0.039166726	Exosc1	FALSE
1394	0pt5mM / Ctrl	Q9WUP7	0.057753391	0.026436045	120	0.10209275	0.10209275	Uchl5	FALSE
1395	0pt5mM / Ctrl	Q9CW03	0.057850252	0.190068955	312	-0.030711776	0.030711776	Smc3	FALSE
1396	0pt5mM / Ctrl	Q9CQ65	0.057861349	0.328132154	152	-0.022591872	0.022591872	Mtap	FALSE
1397	0pt5mM / Ctrl	Q80X72	0.05786632	0.00012565	48	-0.196982965	0.196982965	Lrrc15	FALSE
1398	0pt5mM / Ctrl	P97868	0.057940193	0.022621727	36	0.131526664	0.131526664	Rbbp6	FALSE
1399	0pt5mM / Ctrl	Q99KJ8	0.057960176	0.299055028	140	0.018996701	0.018996701	Dctn2	FALSE
1400	0pt5mM / Ctrl	Q99MV7	0.057991728	0.233239328	4	0.064427473	0.064427473	Rnf17	FALSE
1402	0pt5mM / Ctrl	Q9R0P4	0.058039717	0.141387043	28	0.048428822	0.048428822	Smap	FALSE
1403	0pt5mM / Ctrl	Q9JKF7	0.058066425	0.028879772	36	0.283466607	0.283466607	Mrpl39	FALSE
1404	0pt5mM / Ctrl	Q9CQ60	0.058071074	0.125321908	60	0.064897619	0.064897619	Pgls	FALSE
1405	0pt5mM / Ctrl	O55023	0.058103149	0.023690652	48	0.074572854	0.074572854	Impa1	FALSE
1406	0pt5mM / Ctrl	Q64520	0.058147658	0.222262718	4	0.060097456	0.060097456	Guk1	FALSE
1407	0pt5mM / Ctrl	Q5Y5T1	0.058178253	0.190460945	12	0.054633655	0.054633655	Zdhhc20	FALSE
1408	0pt5mM / Ctrl	Q9WV85	0.058180353	0.383147836	8	0.001015932	0.001015932	Nme3	FALSE
1409	0pt5mM / Ctrl	P35235	0.058257999	0.071876028	124	0.050823003	0.050823003	Ptpn11	FALSE
1410	0pt5mM / Ctrl	Q9D0R2	0.058271942	0.310223508	260	-0.019637169	0.019637169	Tars	FALSE
1413	0pt5mM / Ctrl	P46718	0.058545068	0.273670441	16	-0.043951642	0.043951642	Pdcd2	FALSE
1414	0pt5mM / Ctrl	O88643	0.058556742	0.109863989	80	0.091566153	0.091566153	Pak1	FALSE
1416	0pt5mM / Ctrl	Q8VBT9	0.058640536	0.011035626	28	-0.138212666	0.138212666	Aspscr1	FALSE
1417	0pt5mM / Ctrl	Q9D0F3	0.058670468	0.036651802	128	-0.106846936	0.106846936	Lman1	FALSE
1418	0pt5mM / Ctrl	P06801	0.058675491	1.42e-05	200	0.151914626	0.151914626	Me1	FALSE
1419	0pt5mM / Ctrl	P62270	0.058677163	0.013998412	112	0.136948809	0.136948809	Rps18	FALSE
1420	0pt5mM / Ctrl	P41216	0.058724812	0.29077918	68	0.029250506	0.029250506	Acsl1	FALSE
1421	0pt5mM / Ctrl	Q8C166	0.058742387	0.202587663	72	0.055200804	0.055200804	Cpne1	FALSE
1422	0pt5mM / Ctrl	Q9R0I7	0.058801574	0.341387308	36	-0.018674077	0.018674077	Ylpm1	FALSE
1423	0pt5mM / Ctrl	Q8BI72	0.058817993	0.354169935	64	0.028043354	0.028043354	Cdkn2aip	FALSE
1424	0pt5mM / Ctrl	P59328	0.058844526	0.259750814	112	-0.027079361	0.027079361	Wdhd1	FALSE
1425	0pt5mM / Ctrl	A1A5B6	0.058885014	0.28618046	4	0.059264984	0.059264984	Tbc1d25	FALSE
1426	0pt5mM / Ctrl	A2ABV5	0.058892222	0.35767404	44	-0.018656673	0.018656673	Med14	FALSE
1427	0pt5mM / Ctrl	P23249	0.058979432	0.010954423	144	-0.093151547	0.093151547	Mov10	FALSE
1428	0pt5mM / Ctrl	Q8R395	0.059020672	0.225715887	8	0.062211886	0.062211886	Commd5	FALSE
1429	0pt5mM / Ctrl	Q9CR23	0.059042036	0.122612773	8	-0.10770525	0.10770525	Tmem9	FALSE
1430	0pt5mM / Ctrl	P67984	0.059072853	0.255051761	44	0.04501399	0.04501399	Rpl22	FALSE
1431	0pt5mM / Ctrl	P62855	0.059211627	0.346300281	40	0.02191742	0.02191742	Rps26	FALSE
1432	0pt5mM / Ctrl	Q9DCS3	0.059217505	0.381595887	44	-0.000757117	0.000757117	Mecr	FALSE
1433	0pt5mM / Ctrl	Q9CR08	0.05927222	0.066583657	20	0.095211275	0.095211275	Pop4	FALSE
1434	0pt5mM / Ctrl	Q99L00	0.059312053	0.086171578	12	-0.104212038	0.104212038	Haus8	FALSE
1435	0pt5mM / Ctrl	A2A432	0.059470921	0.153050989	156	-0.099213302	0.099213302	Cul4b	FALSE
1436	0pt5mM / Ctrl	P07607	0.059587645	0.219965796	72	-0.064775348	0.064775348	Tyms	FALSE
1437	0pt5mM / Ctrl	Q9CQW1	0.059616553	0.009534572	56	0.114996612	0.114996612	Ykt6	FALSE
1438	0pt5mM / Ctrl	Q9CX97	0.059622807	0.237161587	8	0.045944031	0.045944031	Wdr55	FALSE
1439	0pt5mM / Ctrl	Q9DB85	0.059722342	0.310817947	16	-0.077840172	0.077840172	Rrp8	FALSE
1440	0pt5mM / Ctrl	Q8C754	0.059729138	0.072263979	36	-0.185712516	0.185712516	Vps52	FALSE
1441	0pt5mM / Ctrl	P62484	0.059744534	0.363971853	4	0.015294135	0.015294135	Abi2	FALSE
1442	0pt5mM / Ctrl	P45591	0.059748575	0.240228439	148	0.094611019	0.094611019	Cfl2	FALSE
1443	0pt5mM / Ctrl	O54940	0.059779602	0.14508737	16	0.087160677	0.087160677	Bnip2	FALSE
1444	0pt5mM / Ctrl	Q91W39	0.059812796	0.017986702	56	0.086554267	0.086554267	Ncoa5	FALSE
1445	0pt5mM / Ctrl	Q9D338	0.059820056	0.101067509	36	0.611082613	0.611082613	Mrpl19	FALSE
1446	0pt5mM / Ctrl	Q9CQM2	0.059850698	0.230482596	24	-0.088054769	0.088054769	Kdelr2	FALSE
1449	0pt5mM / Ctrl	A2AWA9	0.059908567	0.008421357	72	-0.152973339	0.152973339	Rabgap1	FALSE
1450	0pt5mM / Ctrl	Q924H2	0.05995678	0.041558419	16	0.112864226	0.112864226	Med15	FALSE
1451	0pt5mM / Ctrl	Q99PP7	0.059965121	0.189605514	40	0.242454499	0.242454499	Trim33	FALSE
1452	0pt5mM / Ctrl	P05132	0.059971884	0.300125528	104	0.048834607	0.048834607	Prkaca	FALSE
1453	0pt5mM / Ctrl	Q91VA6	0.059995713	0.352490539	64	0.012546768	0.012546768	Poldip2	FALSE
1454	0pt5mM / Ctrl	Q9CPX7	0.060031771	0.212353662	12	0.062117998	0.062117998	Mrps16	FALSE
1455	0pt5mM / Ctrl	P10630	0.060057632	0.169654755	48	0.31458205	0.31458205	Eif4a2	FALSE
1456	0pt5mM / Ctrl	P68181	0.060109943	0.164200942	36	0.123203948	0.123203948	Prkacb	FALSE
1457	0pt5mM / Ctrl	Q9CRT8	0.060151284	0.001071294	96	-0.145685658	0.145685658	Xpot	FALSE
1458	0pt5mM / Ctrl	Q9WTM5	0.060371184	0.072634023	204	-0.085319437	0.085319437	Ruvbl2	FALSE
1459	0pt5mM / Ctrl	Q9D1D4	0.060484822	0.112849528	104	-0.110293828	0.110293828	Tmed10	FALSE
1460	0pt5mM / Ctrl	Q91VN4	0.06048686	0.237163757	16	0.105290547	0.105290547	Chchd6	FALSE
1461	0pt5mM / Ctrl	Q8BTZ7	0.060494382	0.326546481	28	-0.013380695	0.013380695	Gmppb	FALSE
1462	0pt5mM / Ctrl	Q80X82	0.060554928	9.38e-05	144	-0.166497201	0.166497201	Sympk	FALSE
1463	0pt5mM / Ctrl	O08553	0.06063271	0.360380496	252	0.011039687	0.011039687	Dpysl2	FALSE
1464	0pt5mM / Ctrl	Q9DCL9	0.060685821	0.006008339	196	0.216100067	0.216100067	Paics	FALSE
1465	0pt5mM / Ctrl	Q9JKN1	0.060772747	0.362477536	12	0.007464143	0.007464143	Slc30a7	FALSE
1466	0pt5mM / Ctrl	Q99MR8	0.060784116	0.282900571	48	-0.044882402	0.044882402	Mccc1	FALSE
1467	0pt5mM / Ctrl	P08030	0.060813949	0.236786261	104	0.093987569	0.093987569	Aprt	FALSE
1468	0pt5mM / Ctrl	Q497V5	0.060915026	0.067904595	36	-0.18571195	0.18571195	Srbd1	FALSE
1469	0pt5mM / Ctrl	O70589	0.060959273	0.063075341	52	-0.119964898	0.119964898	Cask	FALSE
1470	0pt5mM / Ctrl	Q8R1J9	0.06096472	0.254765987	24	-0.079561919	0.079561919	Tor2a	FALSE
1472	0pt5mM / Ctrl	P29341	0.060966235	0.104118496	440	0.112864539	0.112864539	Pabpc1	FALSE
1473	0pt5mM / Ctrl	Q6P9J9	0.061025689	0.000419992	48	-0.185474381	0.185474381	Ano6	FALSE
1474	0pt5mM / Ctrl	P99029	0.061061804	0.163465885	72	-0.028345026	0.028345026	Prdx5	FALSE
1475	0pt5mM / Ctrl	Q00899	0.061075763	0.273690645	4	0.078038611	0.078038611	Yy1	FALSE
1476	0pt5mM / Ctrl	P28352	0.061088756	0.0001433	112	0.198450893	0.198450893	Apex1	FALSE
1477	0pt5mM / Ctrl	P49717	0.061122141	0.198763171	280	-0.031511504	0.031511504	Mcm4	FALSE
1478	0pt5mM / Ctrl	Q99KD5	0.06113947	0.292357038	28	-0.071065113	0.071065113	Unc45a	FALSE
1480	0pt5mM / Ctrl	Q8K4R9	0.061187678	0.090299169	24	0.056185663	0.056185663	Dlgap5	FALSE
1481	0pt5mM / Ctrl	P53996	0.061256317	0.353560545	44	0.01627613	0.01627613	Cnbp	FALSE
1482	0pt5mM / Ctrl	Q8JZU2	0.061287943	0.183068423	44	-0.047347512	0.047347512	Slc25a1	FALSE
1483	0pt5mM / Ctrl	Q8K2I1	0.061324752	0.305891495	16	0.1151115	0.1151115	Fntb	FALSE
1484	0pt5mM / Ctrl	Q9D1N9	0.061370945	0.302536029	24	-0.045497205	0.045497205	Mrpl21	FALSE
1485	0pt5mM / Ctrl	P00375	0.06137251	0.117139754	88	0.149202362	0.149202362	Dhfr	FALSE
1486	0pt5mM / Ctrl	Q6P069	0.061435777	0.263088324	44	0.027363876	0.027363876	Sri	FALSE
1487	0pt5mM / Ctrl	Q9Z0N2	0.061440759	0.249299882	132	-0.050720803	0.050720803	Eif2s3y	FALSE
1489	0pt5mM / Ctrl	P27612	0.061563993	0.080948112	132	0.058698356	0.058698356	Plaa	FALSE
1490	0pt5mM / Ctrl	A2ASS6	0.061571433	0.285739675	20	0.019944677	0.019944677	Ttn	FALSE
1491	0pt5mM / Ctrl	Q8R146	0.061630357	0.054916845	92	-0.044374246	0.044374246	Apeh	FALSE
1492	0pt5mM / Ctrl	Q80XS6	0.061644485	0.323796435	4	-0.04233481	0.04233481	Samd4b	FALSE
1493	0pt5mM / Ctrl	Q9CQN3	0.061703555	0.338960202	8	0.105213664	0.105213664	Tomm6	FALSE
1494	0pt5mM / Ctrl	Q8QZT1	0.061810159	0.039433862	144	-0.088544264	0.088544264	Acat1	FALSE
1495	0pt5mM / Ctrl	Q61739	0.061995753	0.051472032	16	-0.204744041	0.204744041	Itga6	FALSE
1496	0pt5mM / Ctrl	P70349	0.062005637	0.315823868	144	-0.048926044	0.048926044	Hint1	FALSE
1497	0pt5mM / Ctrl	O88958	0.0621351	0.102173446	40	0.069446765	0.069446765	Gnpda1	FALSE
1498	0pt5mM / Ctrl	Q61187	0.062139368	0.343653125	40	0.014449088	0.014449088	Tsg101	FALSE
1499	0pt5mM / Ctrl	P97478	0.062139752	0.375565934	4	0.010206463	0.010206463	Coq7	FALSE
1500	0pt5mM / Ctrl	Q7TT37	0.06218347	0.033964112	164	-0.077071801	0.077071801	Ikbkap	FALSE
1501	0pt5mM / Ctrl	Q99N89	0.062255604	0.258684698	20	-0.037820224	0.037820224	Mrpl43	FALSE
1502	0pt5mM / Ctrl	Q60575	0.062305549	0.127043046	20	-0.236342147	0.236342147	Kif1b	FALSE
1503	0pt5mM / Ctrl	Q9D2E2	0.062411039	0.005477077	24	-0.13019599	0.13019599	Toe1	FALSE
1504	0pt5mM / Ctrl	Q6RUT7	0.062462789	0.093105812	4	0.065646067	0.065646067	Ccsmst1	FALSE
1505	0pt5mM / Ctrl	P70403	0.062529947	0.337122767	36	-0.014655715	0.014655715	Cux1	FALSE
1506	0pt5mM / Ctrl	P61080	0.062547956	0.05838014	12	0.16537708	0.16537708	Ube2d1	FALSE
1507	0pt5mM / Ctrl	Q8BL66	0.062645808	0.214235134	204	0.023845293	0.023845293	Eea1	FALSE
1508	0pt5mM / Ctrl	Q9CZX8	0.062676654	0.226426602	104	0.085635565	0.085635565	Rps19	FALSE
1509	0pt5mM / Ctrl	Q8VCP8	0.062755174	0.343225672	4	0.036697086	0.036697086	Ak6	FALSE
1511	0pt5mM / Ctrl	Q9CY18	0.062825591	0.013379402	56	-0.160876721	0.160876721	Snx7	FALSE
1512	0pt5mM / Ctrl	P70296	0.062977383	0.004344308	92	0.145998091	0.145998091	Pebp1	FALSE
1513	0pt5mM / Ctrl	P05202	0.06300399	0.356730172	244	0.008714694	0.008714694	Got2	FALSE
1516	0pt5mM / Ctrl	Q60668	0.063193079	0.003057646	120	0.266073614	0.266073614	Hnrnpd	FALSE
1517	0pt5mM / Ctrl	Q61136	0.063206058	0.286302817	56	0.026429113	0.026429113	Prpf4b	FALSE
1518	0pt5mM / Ctrl	Q5NC05	0.063231784	0.288845637	4	-0.061038505	0.061038505	Ttf2	FALSE
1519	0pt5mM / Ctrl	P35979	0.063284699	0.275836247	92	0.097703591	0.097703591	Rpl12	FALSE
1520	0pt5mM / Ctrl	P34152	0.063322079	0.185433064	16	-0.080377653	0.080377653	Ptk2	FALSE
1521	0pt5mM / Ctrl	Q8K1I7	0.063323055	0.33687093	8	-0.050345894	0.050345894	Wipf1	FALSE
1522	0pt5mM / Ctrl	Q8BLN5	0.063374813	0.084704743	60	-0.052487925	0.052487925	Lss	FALSE
1523	0pt5mM / Ctrl	Q9D6M3	0.063411461	0.357773541	12	0.011005783	0.011005783	Slc25a22	FALSE
1524	0pt5mM / Ctrl	P53395	0.06341153	0.036976503	72	-0.073640734	0.073640734	Dbt	FALSE
1527	0pt5mM / Ctrl	Q8BHT6	0.063520782	0.303468143	16	0.054717567	0.054717567	B3glct	FALSE
1528	0pt5mM / Ctrl	P36552	0.063531612	0.326364725	56	0.01045014	0.01045014	Cpox	FALSE
1529	0pt5mM / Ctrl	O35215	0.06357099	0.053377968	32	0.12148653	0.12148653	Ddt	FALSE
1530	0pt5mM / Ctrl	Q9CPQ1	0.063672125	0.238398168	28	0.05189696	0.05189696	Cox6c	FALSE
1531	0pt5mM / Ctrl	Q8CBY1	0.063725657	0.076369543	48	0.118148111	0.118148111	Samd4a	FALSE
1532	0pt5mM / Ctrl	P18608	0.063752628	0.26033073	12	0.060644116	0.060644116	Hmgn1	FALSE
1533	0pt5mM / Ctrl	Q9CZG3	0.063816778	0.274405812	28	0.081669256	0.081669256	Commd8	FALSE
1534	0pt5mM / Ctrl	Q9CQ40	0.063857872	0.291761702	12	0.042383507	0.042383507	Mrpl49	FALSE
1535	0pt5mM / Ctrl	Q9R0X0	0.063869865	0.196508079	20	0.073160402	0.073160402	Med20	FALSE
1536	0pt5mM / Ctrl	P99028	0.063886916	0.174412403	16	0.090478599	0.090478599	Uqcrh	FALSE
1537	0pt5mM / Ctrl	Q99P31	0.063962082	0.013097033	36	0.120224223	0.120224223	Hspbp1	FALSE
1538	0pt5mM / Ctrl	P08556	0.06410623	0.109922897	36	-0.117858112	0.117858112	Nras	FALSE
1539	0pt5mM / Ctrl	O88455	0.064307209	0.278600971	8	-0.046862666	0.046862666	Dhcr7	FALSE
1540	0pt5mM / Ctrl	Q8VCX5	0.064353934	0.309357851	20	0.019477701	0.019477701	Micu1	FALSE
1541	0pt5mM / Ctrl	P69566	0.064423016	0.228861216	12	-0.054845132	0.054845132	Ranbp9	FALSE
1542	0pt5mM / Ctrl	Q8VEG6	0.064549715	0.340962597	12	-0.059269458	0.059269458	Cnot6l	FALSE
1543	0pt5mM / Ctrl	Q05D44	0.06460407	0.001187548	312	0.20378904	0.20378904	Eif5b	FALSE
1545	0pt5mM / Ctrl	Q9D1M0	0.064632862	0.338591079	64	0.011069146	0.011069146	Sec13	FALSE
1546	0pt5mM / Ctrl	Q8BYB9	0.064676155	0.355168377	36	0.022306228	0.022306228	Poglut1	FALSE
1547	0pt5mM / Ctrl	Q8K2V1	0.064793992	0.212471408	68	0.037866287	0.037866287	Ppp4r1	FALSE
1548	0pt5mM / Ctrl	Q8K1J6	0.064795178	0.263633484	76	0.020892447	0.020892447	Trnt1	FALSE
1549	0pt5mM / Ctrl	P23198	0.064806376	0.180164307	96	-0.121359125	0.121359125	Cbx3	FALSE
1550	0pt5mM / Ctrl	P28660	0.064828007	0.255296628	152	0.028721478	0.028721478	Nckap1	FALSE
1551	0pt5mM / Ctrl	Q9CR88	0.064854873	0.355619046	8	-0.011037597	0.011037597	Mrps14	FALSE
1552	0pt5mM / Ctrl	Q9DAK9	0.064875333	0.201307278	32	-0.098704293	0.098704293	Phpt1	FALSE
1553	0pt5mM / Ctrl	Q8BJW6	0.064894119	0.003475592	120	0.072852582	0.072852582	Eif2a	FALSE
1554	0pt5mM / Ctrl	Q62018	0.064930084	0.061853835	68	-0.112087317	0.112087317	Ctr9	FALSE
1555	0pt5mM / Ctrl	Q80YR5	0.064944917	0.309199793	24	-0.015806222	0.015806222	Safb2	FALSE
1558	0pt5mM / Ctrl	O88736	0.065300975	0.098515618	20	0.074294381	0.074294381	Hsd17b7	FALSE
1559	0pt5mM / Ctrl	Q921M7	0.065303231	0.257906543	56	0.044336349	0.044336349	Fam49b	FALSE
1560	0pt5mM / Ctrl	Q921W0	0.065340561	0.102622587	8	-0.066372946	0.066372946	Chmp1a	FALSE
1561	0pt5mM / Ctrl	Q3TKT4	0.06538285	0.092961944	156	-0.080257423	0.080257423	Smarca4	FALSE
1562	0pt5mM / Ctrl	Q91WJ8	0.065412688	8.7e-05	140	0.261392146	0.261392146	Fubp1	FALSE
1563	0pt5mM / Ctrl	Q60902	0.065499103	0.316141499	72	0.026899986	0.026899986	Eps15l1	FALSE
1564	0pt5mM / Ctrl	Q9ER41	0.065500171	0.261895552	60	0.065346561	0.065346561	Tor1b	FALSE
1565	0pt5mM / Ctrl	Q9CRD0	0.065524548	0.237271273	44	-0.01663411	0.01663411	Ociad1	FALSE
1566	0pt5mM / Ctrl	Q9ERH4	0.065557481	0.356321134	44	0.01724804	0.01724804	Nusap1	FALSE
1567	0pt5mM / Ctrl	Q9CQI3	0.065561746	0.006387307	56	0.118088759	0.118088759	Gmfb	FALSE
1568	0pt5mM / Ctrl	P62858	0.065573729	0.113564961	44	0.124894872	0.124894872	Rps28	FALSE
1571	0pt5mM / Ctrl	Q99PV0	0.065842478	0.108044459	640	-0.028213255	0.028213255	Prpf8	FALSE
1572	0pt5mM / Ctrl	P63321	0.065868496	0.335540674	40	-0.023139145	0.023139145	Rala	FALSE
1573	0pt5mM / Ctrl	Q9QXY9	0.06589725	0.361436793	16	0.01452916	0.01452916	Pex3	FALSE
1575	0pt5mM / Ctrl	P61205;P84078	0.065965328	0.291219244	128	0.042723548	0.042723548	Arf3;Arf1	FALSE
1576	0pt5mM / Ctrl	Q922Q9	0.065990154	0.33386206	8	-0.034058668	0.034058668	Chid1	FALSE
1578	0pt5mM / Ctrl	O55126	0.066109885	0.101768357	36	0.150492668	0.150492668	Gbas	FALSE
1579	0pt5mM / Ctrl	Q8K3A9	0.066152405	0.371737895	72	-0.00219945	0.00219945	Mepce	FALSE
1580	0pt5mM / Ctrl	P62242	0.066172861	0.229380472	152	-0.0560387	0.0560387	Rps8	FALSE
1581	0pt5mM / Ctrl	Q80YV2	0.066231798	0.161429154	8	-0.060699224	0.060699224	Zc3hc1	FALSE
1582	0pt5mM / Ctrl	Q8BKE6	0.066457137	0.169611628	100	0.064511225	0.064511225	Cyp20a1	FALSE
1583	0pt5mM / Ctrl	Q6PIP5	0.066618809	0.224759263	76	-0.03057708	0.03057708	Nudcd1	FALSE
1584	0pt5mM / Ctrl	Q91ZR2	0.066669072	0.158433573	12	-0.057056479	0.057056479	Snx18	FALSE
1585	0pt5mM / Ctrl	Q9D7A6	0.066857964	0.216989196	4	0.069430448	0.069430448	Srp19	FALSE
1586	0pt5mM / Ctrl	Q78ZA7	0.066921904	0.268281593	60	0.042480096	0.042480096	Nap1l4	FALSE
1588	0pt5mM / Ctrl	Q62446	0.067057053	0.199455467	64	0.09563452	0.09563452	Fkbp3	FALSE
1589	0pt5mM / Ctrl	Q9CQR6	0.067088759	0.002701041	40	-0.164551213	0.164551213	Ppp6c	FALSE
1590	0pt5mM / Ctrl	O55029	0.067092848	0.021932526	276	0.086349159	0.086349159	Copb2	FALSE
1591	0pt5mM / Ctrl	Q8BJZ4	0.067217067	0.067027964	36	-0.218602002	0.218602002	Mrps35	FALSE
1592	0pt5mM / Ctrl	Q9D773	0.067231702	0.204160694	12	-0.068594545	0.068594545	Mrpl2	FALSE
1593	0pt5mM / Ctrl	Q9CWJ9	0.067274597	0.039974604	296	-0.115988888	0.115988888	Atic	FALSE
1595	0pt5mM / Ctrl	P61963	0.067367754	0.202922377	32	0.055701092	0.055701092	Dcaf7	FALSE
1596	0pt5mM / Ctrl	Q9JIG7	0.067422585	0.097580298	96	-0.154316574	0.154316574	Ccdc22	FALSE
1597	0pt5mM / Ctrl	Q8BLX7	0.067438952	0.292139312	4	-0.05358642	0.05358642	Col16a1	FALSE
1598	0pt5mM / Ctrl	P67871	0.067552021	0.020736877	56	0.181927189	0.181927189	Csnk2b	FALSE
1599	0pt5mM / Ctrl	Q9CYG7	0.067555125	0.309156487	64	-0.012727567	0.012727567	Tomm34	FALSE
1600	0pt5mM / Ctrl	P14685	0.067562156	0.072178782	264	0.058364965	0.058364965	Psmd3	FALSE
1602	0pt5mM / Ctrl	Q148V7	0.067591749	0.000547453	32	-0.234163687	0.234163687	Kiaa1468	FALSE
1604	0pt5mM / Ctrl	Q9CQZ5	0.067632049	0.225397851	28	0.044324689	0.044324689	Ndufa6	FALSE
1605	0pt5mM / Ctrl	Q9CY45	0.06767573	0.248114549	4	0.071478598	0.071478598	N6amt2	FALSE
1606	0pt5mM / Ctrl	Q8BKX1	0.067691709	0.097666626	52	0.100467503	0.100467503	Baiap2	FALSE
1607	0pt5mM / Ctrl	Q8K2J0	0.067767745	0.26040699	4	-0.080172203	0.080172203	Plcd3	FALSE
1608	0pt5mM / Ctrl	Q9WUH1	0.067816712	0.097456581	12	-0.112800866	0.112800866	Tmem115	FALSE
1609	0pt5mM / Ctrl	P60904	0.067848403	0.310285215	20	0.032437623	0.032437623	Dnajc5	FALSE
1610	0pt5mM / Ctrl	Q9DBG3	0.068004993	0.083987875	164	0.261931062	0.261931062	Ap2b1	FALSE
1611	0pt5mM / Ctrl	Q9Z0H4	0.068042997	0.027288427	44	0.104382314	0.104382314	Celf2	FALSE
1612	0pt5mM / Ctrl	Q8BJ03	0.068047708	0.362476963	12	0.023007276	0.023007276	Cox15	FALSE
1613	0pt5mM / Ctrl	Q8C547	0.068154883	0.321280167	44	-0.018160703	0.018160703	Heatr5b	FALSE
1614	0pt5mM / Ctrl	P48453	0.068187948	0.080519859	24	-0.075759478	0.075759478	Ppp3cb	FALSE
1615	0pt5mM / Ctrl	O70152	0.068190052	0.372780933	28	-0.005181942	0.005181942	Dpm1	FALSE
1616	0pt5mM / Ctrl	Q924M7	0.068267672	0.126553055	24	0.061894778	0.061894778	Mpi	FALSE
1617	0pt5mM / Ctrl	Q9Z1G3	0.068332521	0.329114974	64	-0.008075304	0.008075304	Atp6v1c1	FALSE
1618	0pt5mM / Ctrl	Q9DC48	0.068335861	0.079256133	60	0.131095514	0.131095514	Cdc40	FALSE
1619	0pt5mM / Ctrl	O70400	0.068384542	0.315366191	116	-0.015320579	0.015320579	Pdlim1	FALSE
1620	0pt5mM / Ctrl	Q9CZY3	0.06841356	0.32514945	48	0.022520021	0.022520021	Ube2v1	FALSE
1621	0pt5mM / Ctrl	Q3TXS7	0.068427191	0.282248647	336	0.018143777	0.018143777	Psmd1	FALSE
1622	0pt5mM / Ctrl	Q9QXK7	0.068472889	0.114143604	56	-0.154923573	0.154923573	Cpsf3	FALSE
1624	0pt5mM / Ctrl	Q8R5A0	0.068675861	0.324272971	4	-0.063261405	0.063261405	Smyd2	FALSE
1625	0pt5mM / Ctrl	Q9CSH3	0.068703987	0.061214838	296	0.070333086	0.070333086	Dis3	FALSE
1626	0pt5mM / Ctrl	P23949	0.068710219	0.040283901	16	0.250826776	0.250826776	Zfp36l2	FALSE
1627	0pt5mM / Ctrl	Q9CS42	0.068728848	0.202601308	20	-0.101652578	0.101652578	Prps2	FALSE
1628	0pt5mM / Ctrl	Q6PFD9	0.068750045	0.168720198	296	0.041185003	0.041185003	Nup98	FALSE
1629	0pt5mM / Ctrl	Q925B0	0.068873724	0.170050415	28	0.039352331	0.039352331	Pawr	FALSE
1630	0pt5mM / Ctrl	Q63810	0.069040741	0.088029934	20	0.084087983	0.084087983	Ppp3r1	FALSE
1631	0pt5mM / Ctrl	Q9DBH5	0.06904225	0.21027422	108	-0.042478435	0.042478435	Lman2	FALSE
1632	0pt5mM / Ctrl	Q64010	0.069051267	0.013689155	72	0.079976477	0.079976477	Crk	FALSE
1634	0pt5mM / Ctrl	Q8C854	0.069066623	0.238624741	128	0.034106713	0.034106713	Myef2	FALSE
1635	0pt5mM / Ctrl	P02802	0.069210821	0.258734364	4	-0.125421241	0.125421241	Mt1	FALSE
1636	0pt5mM / Ctrl	Q04750	0.069214993	0.017055008	176	0.066207282	0.066207282	Top1	FALSE
1637	0pt5mM / Ctrl	Q3UVG3	0.069353333	0.368176158	32	0.00373128	0.00373128	Fam91a1	FALSE
1638	0pt5mM / Ctrl	Q9Z2U0	0.069407931	0.002202901	96	0.270483255	0.270483255	Psma7	FALSE
1639	0pt5mM / Ctrl	Q99J47	0.069423399	0.097945847	36	-0.060521357	0.060521357	Dhrs7b	FALSE
1640	0pt5mM / Ctrl	Q03147	0.069611122	0.170088052	32	0.341461271	0.341461271	Cdk7	FALSE
1641	0pt5mM / Ctrl	Q8JZQ2	0.069625564	0.337676052	68	-0.009814777	0.009814777	Afg3l2	FALSE
1642	0pt5mM / Ctrl	A2ADA5	0.069630143	0.246216582	8	-0.049871575	0.049871575	Pusl1	FALSE
1643	0pt5mM / Ctrl	O09061	0.069660083	0.082824795	96	0.075461663	0.075461663	Psmb1	FALSE
1644	0pt5mM / Ctrl	Q9QUM9	0.069668984	0.06164702	72	0.079886265	0.079886265	Psma6	FALSE
1645	0pt5mM / Ctrl	Q9QX47	0.069675199	0.196766453	164	0.022595864	0.022595864	Son	FALSE
1646	0pt5mM / Ctrl	Q921V5	0.069683469	0.355619046	16	-0.056041673	0.056041673	Mgat2	FALSE
1647	0pt5mM / Ctrl	Q3UPH1	0.069700748	0.294632166	36	-0.028975002	0.028975002	Prrc1	FALSE
1648	0pt5mM / Ctrl	Q8QZS1	0.069762687	0.084723283	36	0.056599751	0.056599751	Hibch	FALSE
1649	0pt5mM / Ctrl	Q9DCL8	0.069776193	0.000363697	36	0.235909358	0.235909358	Ppp1r2	FALSE
1650	0pt5mM / Ctrl	Q6ZWX6	0.06978047	0.326738393	176	0.014658256	0.014658256	Eif2s1	FALSE
1651	0pt5mM / Ctrl	Q80W47	0.069780582	0.229380472	24	-0.039620694	0.039620694	Wipi2	FALSE
1652	0pt5mM / Ctrl	Q8R3Q6	0.069825452	0.143277492	24	0.140197799	0.140197799	Ccdc58	FALSE
1653	0pt5mM / Ctrl	P37913	0.069850184	0.045825923	176	-0.063227192	0.063227192	Lig1	FALSE
1654	0pt5mM / Ctrl	Q3UHB1	0.069905215	0.044644847	80	0.096171334	0.096171334	Nt5dc3	FALSE
1655	0pt5mM / Ctrl	Q9JIK9	0.070015812	0.047875968	52	0.152734414	0.152734414	Mrps34	FALSE
1656	0pt5mM / Ctrl	Q78HU7	0.070055205	0.190948137	4	-0.0826765	0.0826765	Gypc	FALSE
1657	0pt5mM / Ctrl	Q9CR62	0.070158593	0.131233907	60	-0.074224003	0.074224003	Slc25a11	FALSE
1658	0pt5mM / Ctrl	Q9D110	0.070232602	0.233237043	4	0.084231667	0.084231667	Mthfs	FALSE
1659	0pt5mM / Ctrl	Q9D8P4	0.070238166	0.021386684	12	-0.107443988	0.107443988	Mrpl17	FALSE
1660	0pt5mM / Ctrl	P54731	0.070257986	0.076116902	80	0.06663128	0.06663128	Faf1	FALSE
1661	0pt5mM / Ctrl	Q3UDR8	0.070288252	0.314986002	12	0.053311609	0.053311609	Yipf3	FALSE
1662	0pt5mM / Ctrl	P43275	0.070372939	0.036105263	40	0.262109727	0.262109727	Hist1h1a	FALSE
1663	0pt5mM / Ctrl	Q9CQN1	0.070429982	0.247121769	192	0.022880973	0.022880973	Trap1	FALSE
1664	0pt5mM / Ctrl	P17439	0.070430161	0.000299057	60	-0.247064069	0.247064069	Gba	FALSE
1665	0pt5mM / Ctrl	Q9CQU1	0.070432973	0.341600263	32	0.015144196	0.015144196	Mfap1	FALSE
1666	0pt5mM / Ctrl	Q921I2	0.070490381	0.177517093	76	0.11439161	0.11439161	Klhdc4	FALSE
1668	0pt5mM / Ctrl	Q9R061	0.070512175	0.358366204	20	-0.026221823	0.026221823	Nubp2	FALSE
1669	0pt5mM / Ctrl	Q8BJL1	0.070520554	0.082452998	12	-0.088707551	0.088707551	Fbxo30	FALSE
1670	0pt5mM / Ctrl	Q6PIU9	0.070540496	0.133607427	16	-0.060742825	0.060742825	NaN	FALSE
1671	0pt5mM / Ctrl	Q8BGC4	0.070565178	0.207670528	32	0.140264675	0.140264675	Zadh2	FALSE
1672	0pt5mM / Ctrl	Q8C080	0.070632939	0.255221337	4	0.054925188	0.054925188	Snx16	FALSE
1673	0pt5mM / Ctrl	Q91WK2	0.07068293	0.381759543	152	-0.001426612	0.001426612	Eif3h	FALSE
1674	0pt5mM / Ctrl	Q7TNC4	0.070785793	0.335177383	104	-0.010023988	0.010023988	Luc7l2	FALSE
1675	0pt5mM / Ctrl	Q9D1G1	0.070790574	0.119012281	84	-0.304355323	0.304355323	Rab1b	FALSE
1676	0pt5mM / Ctrl	Q9D5T0	0.070813571	4.84e-06	56	0.226875842	0.226875842	Atad1	FALSE
1677	0pt5mM / Ctrl	P70318	0.070816313	0.018652412	52	0.156194538	0.156194538	Tial1	FALSE
1678	0pt5mM / Ctrl	P35980	0.070976664	0.000254349	108	0.210437879	0.210437879	Rpl18	FALSE
1680	0pt5mM / Ctrl	P55264	0.071052475	0.012904042	108	-0.148973346	0.148973346	Adk	FALSE
1681	0pt5mM / Ctrl	P60670	0.071121912	0.126690325	88	0.05438295	0.05438295	Nploc4	FALSE
1682	0pt5mM / Ctrl	Q8VCR7	0.071138428	0.219154576	32	-0.125277221	0.125277221	Abhd14b	FALSE
1684	0pt5mM / Ctrl	Q6A028	0.071160328	0.16897394	92	0.128754795	0.128754795	Swap70	FALSE
1685	0pt5mM / Ctrl	Q80Y44	0.071169541	0.204703004	52	0.046644282	0.046644282	Ddx10	FALSE
1686	0pt5mM / Ctrl	Q8BP67	0.071248014	0.279428957	76	0.04648827	0.04648827	Rpl24	FALSE
1688	0pt5mM / Ctrl	Q9D4F8	0.071333481	0.191007809	20	-0.391951323	0.391951323	Tubgcp4	FALSE
1689	0pt5mM / Ctrl	A8C756	0.071356376	0.074385493	36	-0.229854599	0.229854599	Thada	FALSE
1690	0pt5mM / Ctrl	P47802	0.071430886	0.009516314	36	-0.099436097	0.099436097	Mtx1	FALSE
1691	0pt5mM / Ctrl	Q99LC5	0.071451382	0.004334886	120	-0.114179879	0.114179879	Etfa	FALSE
1692	0pt5mM / Ctrl	Q6ZWM4	0.071508334	0.089157748	24	0.145596519	0.145596519	Lsm8	FALSE
1693	0pt5mM / Ctrl	Q7TQ95	0.071602817	0.322129147	72	0.024182282	0.024182282	Lnp	FALSE
1694	0pt5mM / Ctrl	Q9Z1Z2	0.071668567	0.155395493	128	0.053609323	0.053609323	Strap	FALSE
1695	0pt5mM / Ctrl	Q8BHC1	0.071742318	0.232600463	16	-0.070139192	0.070139192	Rab39b	FALSE
1696	0pt5mM / Ctrl	Q8BGB7	0.071766016	0.004317393	28	0.146527261	0.146527261	Enoph1	FALSE
1697	0pt5mM / Ctrl	Q9Z2E1	0.0717755	0.209512413	16	0.068269432	0.068269432	Mbd2	FALSE
1698	0pt5mM / Ctrl	Q8BL95	0.071783614	0.154986018	4	0.071289554	0.071289554	NaN	FALSE
1699	0pt5mM / Ctrl	Q9D385	0.071975293	0.332287559	12	-0.035236619	0.035236619	Arl2bp	FALSE
1700	0pt5mM / Ctrl	Q61142	0.072140128	0.217612768	4	-0.086764954	0.086764954	Spin1	FALSE
1701	0pt5mM / Ctrl	Q8BM55	0.072142963	0.189889948	60	-0.031901889	0.031901889	Tmem214	FALSE
1702	0pt5mM / Ctrl	Q922Q4	0.072229292	0.239478578	76	-0.04147305	0.04147305	Pycr2	FALSE
1703	0pt5mM / Ctrl	Q9CWF2	0.072275853	0.120345717	8	-0.210530087	0.210530087	Tubb2b	FALSE
1704	0pt5mM / Ctrl	Q8K114	0.072356715	0.2712617	32	-0.049323741	0.049323741	Ints9	FALSE
1705	0pt5mM / Ctrl	O35598	0.072411056	0.006040185	48	-0.501852453	0.501852453	Adam10	FALSE
1706	0pt5mM / Ctrl	Q8BMZ5	0.072485903	0.203859254	20	-0.059561905	0.059561905	Tsen34	FALSE
1707	0pt5mM / Ctrl	Q9DCT2	0.072488214	0.352623525	80	0.009879874	0.009879874	Ndufs3	FALSE
1708	0pt5mM / Ctrl	Q8CIG8	0.072548983	0.010205856	124	0.094664387	0.094664387	Prmt5	FALSE
1710	0pt5mM / Ctrl	P57780	0.07265308	0.002922362	536	0.126536727	0.126536727	Actn4	FALSE
1711	0pt5mM / Ctrl	Q62189	0.072658579	0.3616803	72	0.010729006	0.010729006	Snrpa	FALSE
1712	0pt5mM / Ctrl	Q99KN2	0.072674732	0.052995766	20	-0.097938664	0.097938664	Ciao1	FALSE
1713	0pt5mM / Ctrl	P14824	0.072929981	0.136148643	356	-0.046419106	0.046419106	Anxa6	FALSE
1714	0pt5mM / Ctrl	P61079;P62838	0.072959076	0.116872049	8	0.176409215	0.176409215	Ube2d3;Ube2d2	FALSE
1715	0pt5mM / Ctrl	Q08091	0.073082623	0.28664295	12	0.071901001	0.071901001	Cnn1	FALSE
1716	0pt5mM / Ctrl	P35123	0.07311677	0.051419682	88	-0.097900935	0.097900935	Usp4	FALSE
1717	0pt5mM / Ctrl	P62257	0.073217952	0.342593052	12	-0.017059464	0.017059464	Ube2h	FALSE
1718	0pt5mM / Ctrl	Q06185	0.073326362	0.252692015	28	-0.073008597	0.073008597	Atp5i	FALSE
1719	0pt5mM / Ctrl	P63082	0.073376964	0.01006328	40	-0.233860776	0.233860776	Atp6v0c	FALSE
1721	0pt5mM / Ctrl	Q9D2R0	0.073480168	0.112412697	136	0.117356092	0.117356092	Aacs	FALSE
1723	0pt5mM / Ctrl	Q9QZE7	0.073484692	0.162617951	52	0.090460584	0.090460584	Tsnax	FALSE
1724	0pt5mM / Ctrl	P70297	0.073533076	0.001838969	40	0.107573859	0.107573859	Stam	FALSE
1725	0pt5mM / Ctrl	Q8BGA9	0.073597338	0.179786294	12	-0.0857317	0.0857317	Oxa1l	FALSE
1726	0pt5mM / Ctrl	Q8BKX6	0.073613967	0.294807334	28	-0.022971703	0.022971703	Smg1	FALSE
1727	0pt5mM / Ctrl	P97311	0.073616455	0.103858064	316	-0.055294286	0.055294286	Mcm6	FALSE
1728	0pt5mM / Ctrl	P62307	0.073665223	0.110435054	36	0.182636619	0.182636619	Snrpf	FALSE
1730	0pt5mM / Ctrl	Q9D1I6	0.073734229	0.143088499	20	0.109012328	0.109012328	Mrpl14	FALSE
1731	0pt5mM / Ctrl	Q8BJW5	0.073738935	0.013137358	60	0.149333805	0.149333805	Nol11	FALSE
1732	0pt5mM / Ctrl	Q80U78	0.073749031	0.02644151	44	0.219126761	0.219126761	Pum1	FALSE
1733	0pt5mM / Ctrl	Q9Z0X1	0.073756599	0.008176656	160	0.100835033	0.100835033	Aifm1	FALSE
1734	0pt5mM / Ctrl	Q99KS6	0.073875389	0.231822523	4	0.081409045	0.081409045	Adprm	FALSE
1735	0pt5mM / Ctrl	Q9CQM5	0.07394191	0.247304475	20	-0.042481977	0.042481977	Txndc17	FALSE
1737	0pt5mM / Ctrl	Q3ULJ0	0.074055661	0.340115821	16	-0.017905075	0.017905075	Gpd1l	FALSE
1738	0pt5mM / Ctrl	P28474	0.074066165	0.359986118	84	0.004679763	0.004679763	Adh5	FALSE
1740	0pt5mM / Ctrl	Q8VDS4	0.074287561	0.011076028	16	-0.158385709	0.158385709	Rprd1a	FALSE
1741	0pt5mM / Ctrl	Q8CGF7	0.074325746	0.040810248	184	0.125380918	0.125380918	Tcerg1	FALSE
1742	0pt5mM / Ctrl	O35218	0.074331166	0.163266513	96	0.059982754	0.059982754	Cpsf2	FALSE
1743	0pt5mM / Ctrl	P61164	0.074357291	0.303590589	72	-0.08495333	0.08495333	Actr1a	FALSE
1744	0pt5mM / Ctrl	Q3TIR3	0.074381625	0.004100651	20	-0.096428752	0.096428752	Ric8a	FALSE
1746	0pt5mM / Ctrl	O35969	0.074419514	0.066271772	16	-0.107604802	0.107604802	Gamt	FALSE
1748	0pt5mM / Ctrl	P97346	0.074508902	0.368771891	40	0.008350116	0.008350116	Nxn	FALSE
1749	0pt5mM / Ctrl	P61255	0.074517485	0.1516148	164	0.127846688	0.127846688	Rpl26	FALSE
1750	0pt5mM / Ctrl	Q8BIW1	0.074528859	0.099303445	40	0.060063038	0.060063038	Prune	FALSE
1751	0pt5mM / Ctrl	Q923D2	0.074567741	0.369183422	36	0.006303637	0.006303637	Blvrb	FALSE
1752	0pt5mM / Ctrl	Q9D2C2	0.074632391	0.146710017	8	0.082242884	0.082242884	Saal1	FALSE
1753	0pt5mM / Ctrl	Q8CE96	0.074726195	0.011371555	32	0.126728654	0.126728654	Trmt6	FALSE
1754	0pt5mM / Ctrl	O70311	0.074874604	0.205058173	44	-0.033352092	0.033352092	Nmt2	FALSE
1755	0pt5mM / Ctrl	O88796	0.074917346	0.346239195	48	0.01161465	0.01161465	Rpp30	FALSE
1756	0pt5mM / Ctrl	Q9CQA3	0.074974005	0.047084967	80	-0.122545458	0.122545458	Sdhb	FALSE
1757	0pt5mM / Ctrl	Q9WTP6	0.075059125	0.125625868	100	0.05671744	0.05671744	Ak2	FALSE
1758	0pt5mM / Ctrl	Q9R008	0.075183245	0.228030047	32	0.06921716	0.06921716	Mvk	FALSE
1759	0pt5mM / Ctrl	Q9Z1K6	0.075256741	0.077310259	24	0.142988145	0.142988145	Arih2	FALSE
1760	0pt5mM / Ctrl	Q99LR1	0.07530299	0.286474577	48	-0.032181241	0.032181241	Abhd12	FALSE
1761	0pt5mM / Ctrl	Q99N94	0.075311433	0.058911176	40	0.096943915	0.096943915	Mrpl9	FALSE
1762	0pt5mM / Ctrl	O09111	0.07537061	0.133885289	24	-0.037832294	0.037832294	Ndufb11	FALSE
1763	0pt5mM / Ctrl	Q8BWD8;Q8R3L8	0.075376548	0.292316064	8	-0.10577178	0.10577178	Cdk19;Cdk8	FALSE
1764	0pt5mM / Ctrl	Q9D8S4	0.075496355	0.330472629	32	-0.029658033	0.029658033	Rexo2	FALSE
1765	0pt5mM / Ctrl	Q9ER72	0.075508543	0.002678969	180	0.108691804	0.108691804	Cars	FALSE
1766	0pt5mM / Ctrl	Q99LX0	0.075519692	0.096547186	100	0.080463387	0.080463387	Park7	FALSE
1767	0pt5mM / Ctrl	Q9R0P9	0.075625218	0.324272971	40	-0.019383876	0.019383876	Uchl1	FALSE
1768	0pt5mM / Ctrl	P47968	0.075676917	0.126258717	32	-0.126496598	0.126496598	Rpia	FALSE
1769	0pt5mM / Ctrl	Q9DAM7	0.075685171	0.021559131	28	0.198528722	0.198528722	Tmem263	FALSE
1770	0pt5mM / Ctrl	Q64522	0.075744	0.143684959	80	-0.27943179	0.27943179	Hist2h2ab	FALSE
1771	0pt5mM / Ctrl	Q8R5K4	0.075780957	0.005923341	96	0.125930309	0.125930309	Nol6	FALSE
1772	0pt5mM / Ctrl	Q791V5	0.075928019	0.018038917	52	-0.197481304	0.197481304	Mtch2	FALSE
1773	0pt5mM / Ctrl	Q8C1B7	0.075970368	0.055696615	148	0.132847205	0.132847205	11-Sep	FALSE
1774	0pt5mM / Ctrl	Q69Z99	0.075988398	0.35044655	32	-0.017821789	0.017821789	Znf512	FALSE
1775	0pt5mM / Ctrl	P16125	0.076013726	0.102325732	28	-0.054703161	0.054703161	Ldhb	FALSE
1776	0pt5mM / Ctrl	Q9CQI9	0.076014638	0.194678964	8	0.078382142	0.078382142	Med30	FALSE
1777	0pt5mM / Ctrl	Q9EQG9	0.07603686	0.375764476	40	-0.00282731	0.00282731	Col4a3bp	FALSE
1778	0pt5mM / Ctrl	Q8C4Q6	0.07616104	0.197463976	12	-0.070627853	0.070627853	Aida	FALSE
1780	0pt5mM / Ctrl	Q9DCA2	0.07627877	0.215739685	20	0.134480163	0.134480163	Mrps11	FALSE
1781	0pt5mM / Ctrl	Q9CQL5	0.076346788	0.142432049	12	0.095308483	0.095308483	Mrpl18	FALSE
1782	0pt5mM / Ctrl	Q9D0M1	0.076381883	0.145264686	68	0.323780686	0.323780686	Prpsap1	FALSE
1783	0pt5mM / Ctrl	Q99M71	0.076385253	0.337410517	32	-0.038505729	0.038505729	Epdr1	FALSE
1784	0pt5mM / Ctrl	Q921G8	0.076387354	0.122073203	48	0.061358444	0.061358444	Tubgcp2	FALSE
1785	0pt5mM / Ctrl	Q8BUI3	0.076416729	0.221499431	12	-0.06798587	0.06798587	LRWD1	FALSE
1786	0pt5mM / Ctrl	P16675	0.076526218	0.00023453	80	-0.278357416	0.278357416	Ctsa	FALSE
1787	0pt5mM / Ctrl	P47955	0.076644122	0.148760639	32	0.109860115	0.109860115	Rplp1	FALSE
1788	0pt5mM / Ctrl	Q9QUR7	0.076708509	0.022760595	64	0.156808704	0.156808704	Pin1	FALSE
1789	0pt5mM / Ctrl	Q921E2	0.076714531	0.059696999	48	-0.06396047	0.06396047	Rab31	FALSE
1790	0pt5mM / Ctrl	Q8BXC6	0.076750451	0.106015123	32	0.048439581	0.048439581	Commd2	FALSE
1792	0pt5mM / Ctrl	Q9QZB9	0.076878185	0.146236645	8	-0.072393633	0.072393633	Dctn5	FALSE
1793	0pt5mM / Ctrl	Q8CCF0	0.076879188	0.16524644	72	-0.080081813	0.080081813	Prpf31	FALSE
1794	0pt5mM / Ctrl	O70126	0.076966304	0.266119141	48	-0.025576103	0.025576103	Aurkb	FALSE
1795	0pt5mM / Ctrl	Q3UHJ0	0.077010105	0.135533599	20	-0.169102043	0.169102043	Aak1	FALSE
1796	0pt5mM / Ctrl	Q99MN1	0.07709389	0.023820027	272	0.191882521	0.191882521	Kars	FALSE
1797	0pt5mM / Ctrl	Q9CQK7	0.077110266	0.158608513	32	0.089297153	0.089297153	Rwdd1	FALSE
1798	0pt5mM / Ctrl	Q9D0Q7	0.077176375	0.202587663	40	0.30511564	0.30511564	Mrpl45	FALSE
1800	0pt5mM / Ctrl	Q9DA08	0.077235356	0.067513521	4	0.077684075	0.077684075	Ccdc101	FALSE
1802	0pt5mM / Ctrl	Q9DCF9	0.077281442	0.169286407	8	-0.075851731	0.075851731	Ssr3	FALSE
1803	0pt5mM / Ctrl	Q8C4J7	0.077429636	0.250383164	136	0.039216127	0.039216127	Tbl3	FALSE
1804	0pt5mM / Ctrl	P10404	0.077481408	0.141368584	48	-0.097391695	0.097391695	NaN	FALSE
1806	0pt5mM / Ctrl	Q3UHX2	0.077667705	0.174004018	68	-0.27453047	0.27453047	Pdap1	FALSE
1807	0pt5mM / Ctrl	Q9WUA2	0.077679819	0.368391326	132	0.006501979	0.006501979	Farsb	FALSE
1808	0pt5mM / Ctrl	Q8BVF2	0.077802141	0.012422481	48	0.15121977	0.15121977	Pdcl3	FALSE
1809	0pt5mM / Ctrl	Q64378	0.07782397	0.002511648	76	-0.127971441	0.127971441	Fkbp5	FALSE
1810	0pt5mM / Ctrl	Q8K385	0.077874339	0.242374364	20	-0.036663633	0.036663633	FRRS1	FALSE
1811	0pt5mM / Ctrl	Q8K5B2	0.077883221	0.382440817	40	0.000841906	0.000841906	Mcfd2	FALSE
1812	0pt5mM / Ctrl	Q91ZU6	0.077898882	7.35e-07	108	-0.557563365	0.557563365	Dst	FALSE
1813	0pt5mM / Ctrl	Q80U63	0.077987075	0.092798075	8	-0.077756919	0.077756919	Mfn2	FALSE
1814	0pt5mM / Ctrl	P33215	0.07801343	0.021983645	28	-0.21053122	0.21053122	Nedd1	FALSE
1815	0pt5mM / Ctrl	Q9D2L9	0.078016756	0.3331993	32	-0.011858367	0.011858367	Fam111a	FALSE
1816	0pt5mM / Ctrl	Q9JJX7	0.078025929	0.171180828	4	-0.071384542	0.071384542	Tdp2	FALSE
1817	0pt5mM / Ctrl	Q8BFS6	0.078062651	0.232015271	4	-0.097446859	0.097446859	Cpped1	FALSE
1818	0pt5mM / Ctrl	Q5SNZ0	0.078096017	0.248618147	16	-0.046099618	0.046099618	Ccdc88a	FALSE
1819	0pt5mM / Ctrl	P47809	0.078104423	0.009508224	24	-0.222776443	0.222776443	Map2k4	FALSE
1820	0pt5mM / Ctrl	Q9CQD1	0.078252746	0.084932195	64	-0.104648262	0.104648262	Rab5a	FALSE
1821	0pt5mM / Ctrl	Q9CR00	0.078256844	0.342741005	64	-0.017503511	0.017503511	Psmd9	FALSE
1823	0pt5mM / Ctrl	Q9QYL7	0.078287634	0.002549625	28	0.21756649	0.21756649	Abt1	FALSE
1824	0pt5mM / Ctrl	Q9D7M8	0.078308538	0.105196665	32	0.100980692	0.100980692	Polr2d	FALSE
1825	0pt5mM / Ctrl	Q08509	0.07832306	0.341600263	72	-0.010187401	0.010187401	Eps8	FALSE
1826	0pt5mM / Ctrl	P58137	0.078333477	0.064731213	20	0.189088672	0.189088672	Acot8	FALSE
1827	0pt5mM / Ctrl	Q9Z1M8	0.078360188	0.015903603	80	0.087805822	0.087805822	Ik	FALSE
1828	0pt5mM / Ctrl	Q9D8Y0	0.078387217	0.346560651	24	0.0135129	0.0135129	Efhd2	FALSE
1829	0pt5mM / Ctrl	P35585	0.078393069	0.104444205	72	-0.055236507	0.055236507	Ap1m1	FALSE
1830	0pt5mM / Ctrl	Q8R127	0.078419429	0.221087578	16	0.09685003	0.09685003	Sccpdh	FALSE
1831	0pt5mM / Ctrl	Q99KV1	0.078437184	0.001492289	88	0.131745845	0.131745845	Dnajb11	FALSE
1832	0pt5mM / Ctrl	P97461	0.078461174	0.308788988	124	-0.020307221	0.020307221	Rps5	FALSE
1833	0pt5mM / Ctrl	Q6ZWZ2	0.078473348	0.148784967	12	0.07013189	0.07013189	Ube2r2	FALSE
1835	0pt5mM / Ctrl	Q99J83	0.078626507	0.027731521	12	0.128949746	0.128949746	Atg5	FALSE
1837	0pt5mM / Ctrl	Q9CZ42	0.078795177	0.061467551	44	-0.106394611	0.106394611	Carkd	FALSE
1838	0pt5mM / Ctrl	Q8BX37	0.078846304	0.244596993	4	-0.06025333	0.06025333	Papl	FALSE
1839	0pt5mM / Ctrl	Q9D7H3	0.078847606	0.237647918	60	0.054588716	0.054588716	RtcA	FALSE
1840	0pt5mM / Ctrl	P48758	0.079009549	0.000648986	52	-0.106587194	0.106587194	Cbr1	FALSE
1841	0pt5mM / Ctrl	Q99N87	0.079038691	0.35596453	36	-0.019934839	0.019934839	Mrps5	FALSE
1842	0pt5mM / Ctrl	Q6NS46	0.079072826	0.00197353	272	-0.086470351	0.086470351	Pdcd11	FALSE
1843	0pt5mM / Ctrl	Q9Z2N8	0.079124283	0.011617516	64	0.126921624	0.126921624	Actl6a	FALSE
1844	0pt5mM / Ctrl	Q9JKB3	0.079150383	0.000148489	88	0.145115033	0.145115033	Ybx3	FALSE
1845	0pt5mM / Ctrl	Q8BKC8	0.079155042	0.120676981	24	-0.081313983	0.081313983	Pi4kb	FALSE
1846	0pt5mM / Ctrl	P97360	0.079186971	0.290718123	12	-0.056784667	0.056784667	Etv6	FALSE
1847	0pt5mM / Ctrl	Q8BHG9	0.079284211	0.012171909	36	0.119699575	0.119699575	Cggbp1	FALSE
1848	0pt5mM / Ctrl	Q9CY97	0.079303305	0.155126142	24	-0.060007207	0.060007207	Ssu72	FALSE
1849	0pt5mM / Ctrl	Q9D8Y8	0.079313492	0.07656085	12	-0.213044748	0.213044748	Ing5	FALSE
1850	0pt5mM / Ctrl	Q99JX3	0.07931929	0.354863939	68	0.027051082	0.027051082	Gorasp2	FALSE
1852	0pt5mM / Ctrl	O55128	0.079412369	0.02040486	56	0.183456481	0.183456481	Sap18	FALSE
1853	0pt5mM / Ctrl	P12382	0.07949812	1.05e-05	196	-0.163126692	0.163126692	Pfkl	FALSE
1854	0pt5mM / Ctrl	Q921T2	0.079588593	0.213046487	108	0.02901165	0.02901165	Tor1aip1	FALSE
1855	0pt5mM / Ctrl	Q9CQJ6	0.079596426	0.34738892	12	0.072074644	0.072074644	Denr	FALSE
1856	0pt5mM / Ctrl	Q8R5A3	0.079652362	0.119206123	44	-0.151096135	0.151096135	Apbb1ip	FALSE
1857	0pt5mM / Ctrl	Q8VC70	0.079852726	0.108257014	40	-0.056376159	0.056376159	Rbms2	FALSE
1858	0pt5mM / Ctrl	Q9JJZ4	0.079929904	0.325964683	12	-0.095636152	0.095636152	Ube2j1	FALSE
1859	0pt5mM / Ctrl	P56812	0.080057895	0.247903595	36	0.041432809	0.041432809	Pdcd5	FALSE
1860	0pt5mM / Ctrl	Q9DCM0	0.080184371	0.265624443	20	-0.031497527	0.031497527	Ethe1	FALSE
1862	0pt5mM / Ctrl	Q9JM05	0.080274335	0.051871173	16	-0.302911907	0.302911907	Pias4	FALSE
1863	0pt5mM / Ctrl	O35345	0.080277054	0.327666772	24	-0.024844745	0.024844745	Kpna6	FALSE
1864	0pt5mM / Ctrl	Q8BFY6	0.080290481	0.133683957	12	0.058808871	0.058808871	Pef1	FALSE
1865	0pt5mM / Ctrl	Q6PFQ7	0.080313461	0.119949936	12	-0.147237912	0.147237912	Rasa4	FALSE
1866	0pt5mM / Ctrl	Q7TN29	0.080315035	0.224408692	4	0.107417785	0.107417785	Smap2	FALSE
1867	0pt5mM / Ctrl	Q8R164	0.080334666	0.082956072	12	-0.093466297	0.093466297	Bphl	FALSE
1868	0pt5mM / Ctrl	P56391	0.080417708	0.375565934	40	-0.003531153	0.003531153	Cox6b1	FALSE
1869	0pt5mM / Ctrl	Q62393	0.080522263	0.030479906	40	0.099395551	0.099395551	Tpd52	FALSE
1870	0pt5mM / Ctrl	P0C0S6;Q3THW5	0.080548313	0.085548848	59	0.416899085	0.416899085	H2afz;H2afv	FALSE
1871	0pt5mM / Ctrl	Q69ZC8	0.08074419	0.109971009	8	-0.068768144	0.068768144	Gpalpp1	FALSE
1872	0pt5mM / Ctrl	Q8VE80	0.08077991	0.354773212	16	-0.007754707	0.007754707	Thoc3	FALSE
1873	0pt5mM / Ctrl	Q5U458	0.080801066	0.256279064	52	-0.024344806	0.024344806	Dnajc11	FALSE
1874	0pt5mM / Ctrl	Q8BGS2	0.080847291	0.089123151	20	0.281855017	0.281855017	Bola2	FALSE
1875	0pt5mM / Ctrl	Q8VHK9	0.080851521	0.06508832	140	-0.060346477	0.060346477	Dhx36	FALSE
1876	0pt5mM / Ctrl	Q91ZX7	0.080856121	5.75e-80	352	-0.838504374	0.838504374	Lrp1	FALSE
1878	0pt5mM / Ctrl	O08756	0.080894863	0.002445381	92	-0.157536939	0.157536939	Hsd17b10	FALSE
1880	0pt5mM / Ctrl	Q8R0H9	0.080932845	0.057047448	32	-0.124184512	0.124184512	Gga1	FALSE
1881	0pt5mM / Ctrl	P56375	0.08095278	0.178823731	4	-0.092784412	0.092784412	Acyp2	FALSE
1882	0pt5mM / Ctrl	Q8CE50	0.080976139	0.031131926	16	-0.207988173	0.207988173	Snx30	FALSE
1883	0pt5mM / Ctrl	Q9WU62	0.080979555	0.268467451	52	0.077690475	0.077690475	Incenp	FALSE
1884	0pt5mM / Ctrl	Q99LT0	0.08101217	0.006196072	36	0.198942497	0.198942497	Dpy30	FALSE
1885	0pt5mM / Ctrl	Q6PGH1	0.081085796	0.162128682	12	0.088618867	0.088618867	Bud31	FALSE
1887	0pt5mM / Ctrl	Q8K4P0	0.081283324	0.309884382	56	-0.018907599	0.018907599	Wdr33	FALSE
1888	0pt5mM / Ctrl	Q4VAA2	0.081320896	0.001461854	116	0.137126699	0.137126699	Cdv3	FALSE
1889	0pt5mM / Ctrl	Q9D7N6	0.081379089	0.335116849	12	0.020914597	0.020914597	Mrpl30	FALSE
1890	0pt5mM / Ctrl	Q6P2K6	0.081414052	0.29222252	48	-0.027780032	0.027780032	Ppp4r3a	FALSE
1891	0pt5mM / Ctrl	P18052	0.081441202	0.271251403	28	-0.019636819	0.019636819	Ptpra	FALSE
1892	0pt5mM / Ctrl	Q9D081	0.08162337	0.209562773	4	-0.081935652	0.081935652	Alg14	FALSE
1893	0pt5mM / Ctrl	Q8BKC5	0.08168003	0.06726357	412	0.08299534	0.08299534	Ipo5	FALSE
1895	0pt5mM / Ctrl	Q9D1H7	0.082019341	0.004323265	44	-0.113941684	0.113941684	Get4	FALSE
1896	0pt5mM / Ctrl	Q9DBV4	0.082059765	0.342244833	4	0.088533737	0.088533737	Mxra8	FALSE
1897	0pt5mM / Ctrl	Q9CYD3	0.082151709	0.266145321	64	-0.058150515	0.058150515	Crtap	FALSE
1898	0pt5mM / Ctrl	P61793	0.082161284	0.38029542	8	0.00214961	0.00214961	Lpar1	FALSE
1899	0pt5mM / Ctrl	Q9JJG9	0.08224165	0.270510632	12	-0.084289484	0.084289484	Noa1	FALSE
1900	0pt5mM / Ctrl	Q63932	0.082398491	0.335763236	92	-0.017615981	0.017615981	Map2k2	FALSE
1901	0pt5mM / Ctrl	Q01730	0.082531502	0.376455711	88	-0.003125893	0.003125893	Rsu1	FALSE
1902	0pt5mM / Ctrl	P62821	0.082643882	0.174340218	148	-0.072440162	0.072440162	Rab1A	FALSE
1903	0pt5mM / Ctrl	Q8BV13	0.082647133	0.26033073	36	-0.042767715	0.042767715	Cops7b	FALSE
1905	0pt5mM / Ctrl	Q9CQF3	0.082729402	0.021060013	80	0.432206511	0.432206511	Nudt21	FALSE
1907	0pt5mM / Ctrl	P0C0A3	0.082766266	0.097945847	4	0.088399544	0.088399544	Chmp6	FALSE
1908	0pt5mM / Ctrl	Q8BK08	0.08279469	0.346349471	12	0.015624834	0.015624834	Tmem11	FALSE
1909	0pt5mM / Ctrl	Q61425	0.082799813	0.021439049	124	-0.183899164	0.183899164	Hadh	FALSE
1910	0pt5mM / Ctrl	Q9CWZ3	0.082803598	0.006603675	52	0.15538387	0.15538387	Rbm8a	FALSE
1911	0pt5mM / Ctrl	P47941	0.082868945	0.035497417	76	0.092466936	0.092466936	Crkl	FALSE
1912	0pt5mM / Ctrl	Q3UQN2	0.082987271	0.250410763	4	-0.072873361	0.072873361	Fcho2	FALSE
1913	0pt5mM / Ctrl	Q91YM4	0.083055772	0.079654325	76	-0.077476479	0.077476479	Tbrg4	FALSE
1914	0pt5mM / Ctrl	Q9CR25	0.083189152	0.263617944	12	0.02849701	0.02849701	Dph2	FALSE
1915	0pt5mM / Ctrl	O55234	0.083403693	0.044255797	120	0.094445527	0.094445527	Psmb5	FALSE
1916	0pt5mM / Ctrl	Q8K4B0	0.083419129	0.169611628	68	-0.065253615	0.065253615	Mta1	FALSE
1917	0pt5mM / Ctrl	Q8BJU0	0.083543863	0.015941929	92	0.183610544	0.183610544	Sgta	FALSE
1918	0pt5mM / Ctrl	P70288	0.083592485	0.057981221	52	0.201232016	0.201232016	Hdac2	FALSE
1919	0pt5mM / Ctrl	Q8C0E3	0.083626464	0.262211554	48	0.026518453	0.026518453	Trim47	FALSE
1920	0pt5mM / Ctrl	P22777	0.083754466	0.137889343	12	0.082371719	0.082371719	Serpine1	FALSE
1921	0pt5mM / Ctrl	Q9CX30	0.083780393	0.058359419	28	0.119922325	0.119922325	Yif1b	FALSE
1922	0pt5mM / Ctrl	Q9CX48	0.083793733	0.20818747	4	0.09057232	0.09057232	Zcchc10	FALSE
1923	0pt5mM / Ctrl	O35280	0.083811653	0.150612713	8	-0.091268957	0.091268957	Chek1	FALSE
1924	0pt5mM / Ctrl	Q9CW46	0.083846285	0.043348486	92	-0.065421887	0.065421887	Raver1	FALSE
1925	0pt5mM / Ctrl	Q9CWT6	0.083887963	0.235993434	4	0.463356465	0.463356465	Ddx28	FALSE
1926	0pt5mM / Ctrl	Q99L27	0.083945977	0.085093169	28	-0.281284064	0.281284064	Gmpr2	FALSE
1927	0pt5mM / Ctrl	Q8K3W0	0.083946143	0.068772268	16	-0.081098005	0.081098005	Bre	FALSE
1928	0pt5mM / Ctrl	Q99LG0	0.083984758	0.221951059	4	0.073305525	0.073305525	Usp16	FALSE
1929	0pt5mM / Ctrl	Q8BGY7	0.083990035	0.225000199	24	0.0705567	0.0705567	Fam210a	FALSE
1930	0pt5mM / Ctrl	O35604	0.083999334	0.18290375	16	-0.059486907	0.059486907	Npc1	FALSE
1931	0pt5mM / Ctrl	P62843	0.084275286	0.290034845	96	-0.077586196	0.077586196	Rps15	FALSE
1932	0pt5mM / Ctrl	Q8BFR4	0.084309786	0.078706552	60	-0.086580247	0.086580247	Gns	FALSE
1933	0pt5mM / Ctrl	Q9CQV1	0.084348478	0.173237373	16	-0.194507703	0.194507703	Pam16	FALSE
1934	0pt5mM / Ctrl	P43346	0.084391019	0.078814569	16	0.099724159	0.099724159	Dck	FALSE
1935	0pt5mM / Ctrl	Q6NXN1	0.084550264	0.081270304	16	-0.067071758	0.067071758	Szrd1	FALSE
1938	0pt5mM / Ctrl	Q60972	0.084712416	0.10289433	100	0.119791217	0.119791217	Rbbp4	FALSE
1939	0pt5mM / Ctrl	Q8BKZ9	0.084720363	0.156787923	32	-0.062339205	0.062339205	Pdhx	FALSE
1940	0pt5mM / Ctrl	Q62371	0.084726813	5.44e-05	36	-0.26877284	0.26877284	Ddr2	FALSE
1941	0pt5mM / Ctrl	Q9QZD4	0.084739212	0.185651382	4	-0.094362549	0.094362549	Ercc4	FALSE
1942	0pt5mM / Ctrl	Q9D786	0.084757404	0.093385799	28	-0.064342551	0.064342551	Haus5	FALSE
1943	0pt5mM / Ctrl	Q9QWH1	0.084769775	0.277978462	12	0.047940385	0.047940385	Phc2	FALSE
1944	0pt5mM / Ctrl	Q8C3P7	0.084880598	0.323690358	16	0.031664331	0.031664331	Mettl3	FALSE
1945	0pt5mM / Ctrl	Q80U58	0.085087834	0.162323013	24	0.099993281	0.099993281	Pum2	FALSE
1946	0pt5mM / Ctrl	Q2KN98	0.085108605	0.181169837	40	-0.142586216	0.142586216	Specc1l	FALSE
1947	0pt5mM / Ctrl	Q80TY0	0.085152483	0.245363231	28	-0.064065732	0.064065732	Fnbp1	FALSE
1948	0pt5mM / Ctrl	Q8VDQ9	0.085236481	0.208452208	16	0.056103088	0.056103088	Kri1	FALSE
1949	0pt5mM / Ctrl	P58404	0.085241867	0.083483507	12	-0.157837123	0.157837123	Strn4	FALSE
1950	0pt5mM / Ctrl	P98083	0.08529384	0.000331056	32	-0.180652067	0.180652067	Shc1	FALSE
1951	0pt5mM / Ctrl	Q9CPX6	0.085299436	0.216752649	40	0.195266396	0.195266396	Atg3	FALSE
1952	0pt5mM / Ctrl	Q9CX34	0.085321555	0.375348929	108	0.002442405	0.002442405	Sugt1	FALSE
1953	0pt5mM / Ctrl	Q6NXI6	0.085400126	0.294301493	52	0.028836219	0.028836219	Rprd2	FALSE
1954	0pt5mM / Ctrl	P52800	0.085639679	0.170627951	4	0.090499796	0.090499796	Efnb2	FALSE
1955	0pt5mM / Ctrl	Q9R062	0.085655842	0.346030373	20	-0.018336147	0.018336147	Gyg1	FALSE
1956	0pt5mM / Ctrl	P60766	0.085701184	0.252590462	80	-0.073979937	0.073979937	Cdc42	FALSE
1958	0pt5mM / Ctrl	P11688	0.085926618	0.368238879	96	-0.003684666	0.003684666	Itga5	FALSE
1959	0pt5mM / Ctrl	Q99KW3	0.085931125	0.001975548	60	-0.165967971	0.165967971	Triobp	FALSE
1960	0pt5mM / Ctrl	Q8BR65	0.085984456	0.313191851	16	0.039700378	0.039700378	Suds3	FALSE
1961	0pt5mM / Ctrl	Q62241	0.086000738	0.186290758	16	-0.177101985	0.177101985	Snrpc	FALSE
1963	0pt5mM / Ctrl	P68368	0.086052582	0.31029169	44	-0.097696833	0.097696833	Tuba4a	FALSE
1964	0pt5mM / Ctrl	O08808	0.086184671	0.024546513	124	-0.096113548	0.096113548	Diaph1	FALSE
1965	0pt5mM / Ctrl	Q9CX00	0.086193991	0.048180582	44	0.109801762	0.109801762	Ist1	FALSE
1966	0pt5mM / Ctrl	Q61249	0.086279709	0.358420477	60	0.020426134	0.020426134	Igbp1	FALSE
1967	0pt5mM / Ctrl	Q8K215	0.086297633	0.222241505	12	0.065434255	0.065434255	Lyrm4	FALSE
1968	0pt5mM / Ctrl	P40336	0.086302003	0.098214758	104	0.060621142	0.060621142	Vps26a	FALSE
1969	0pt5mM / Ctrl	Q3UH60	0.086328631	0.031307069	16	-0.149068117	0.149068117	Dip2b	FALSE
1970	0pt5mM / Ctrl	Q8CFD4	0.086347184	0.376116273	28	0.002288559	0.002288559	Snx8	FALSE
1971	0pt5mM / Ctrl	Q9CZ28	0.086407544	0.053815248	12	-0.164372623	0.164372623	Snf8	FALSE
1972	0pt5mM / Ctrl	Q8BYI6	0.086513343	0.166639011	4	0.093482256	0.093482256	Lpcat2	FALSE
1973	0pt5mM / Ctrl	Q9D2G2	0.086520864	0.128151453	100	-0.060167283	0.060167283	Dlst	FALSE
1974	0pt5mM / Ctrl	Q8CG46	0.086523451	0.19882049	24	0.136017159	0.136017159	Smc5	FALSE
1975	0pt5mM / Ctrl	Q9QWT9	0.086586868	0.187707065	116	-0.058599226	0.058599226	Kifc1	FALSE
1976	0pt5mM / Ctrl	Q91YW3	0.08662321	0.057075014	104	0.104991764	0.104991764	Dnajc3	FALSE
1977	0pt5mM / Ctrl	Q9CR41	0.086629411	0.359991405	52	-0.008196825	0.008196825	Hypk	FALSE
1978	0pt5mM / Ctrl	Q9JKB1	0.08670114	0.126492459	104	0.06539388	0.06539388	Uchl3	FALSE
1980	0pt5mM / Ctrl	Q9DD24	0.08679263	0.375937688	16	-0.007502717	0.007502717	Wbp5	FALSE
1981	0pt5mM / Ctrl	Q60848	0.086801019	0.04989047	72	-0.115004785	0.115004785	Hells	FALSE
1982	0pt5mM / Ctrl	Q99L47	0.086843323	0.320232224	104	0.020326737	0.020326737	St13	FALSE
1983	0pt5mM / Ctrl	P59708	0.08688076	0.310324333	28	-0.049544096	0.049544096	Sf3b6	FALSE
1984	0pt5mM / Ctrl	Q2HXL6	0.086888998	0.139152933	8	0.122671865	0.122671865	Edem3	FALSE
1985	0pt5mM / Ctrl	Q9CQ13	0.086990425	0.255435352	4	-0.082518138	0.082518138	Coprs	FALSE
1986	0pt5mM / Ctrl	O88487	0.087104567	1.74e-05	116	-0.179725677	0.179725677	Dync1i2	FALSE
1987	0pt5mM / Ctrl	Q9DB20	0.087116543	0.072070923	108	-0.093618587	0.093618587	Atp5o	FALSE
1988	0pt5mM / Ctrl	P12787	0.087197447	0.003679822	60	0.199962139	0.199962139	Cox5a	FALSE
1989	0pt5mM / Ctrl	P35922	0.087231101	0.094966455	116	0.058534823	0.058534823	Fmr1	FALSE
1990	0pt5mM / Ctrl	Q61035	0.087272888	0.311028991	112	-0.024074525	0.024074525	Hars	FALSE
1991	0pt5mM / Ctrl	Q9D0B6	0.087310363	0.001114928	72	0.185868785	0.185868785	Pbdc1	FALSE
1992	0pt5mM / Ctrl	Q62186	0.087515073	0.060495544	60	-0.223966256	0.223966256	Ssr4	FALSE
1993	0pt5mM / Ctrl	Q6A0A9	0.087570824	0.006852297	144	-0.072025999	0.072025999	FAM120A	FALSE
1994	0pt5mM / Ctrl	Q5SV66	0.087607426	0.12452155	8	-0.134777322	0.134777322	Ccdc42	FALSE
1995	0pt5mM / Ctrl	Q8VE37	0.08772131	0.001550724	116	0.124971583	0.124971583	Rcc1	FALSE
1996	0pt5mM / Ctrl	Q9D1Q1	0.087776472	0.066437474	4	0.086468443	0.086468443	Mphosph6	FALSE
1997	0pt5mM / Ctrl	Q9CQR4	0.087951582	0.346561355	28	-0.011742661	0.011742661	Acot13	FALSE
1998	0pt5mM / Ctrl	Q6ZQL4	0.08813567	0.015384438	92	0.138466135	0.138466135	Wdr43	FALSE
1999	0pt5mM / Ctrl	Q3UIU2	0.088241413	0.341310545	36	-0.031797513	0.031797513	Ndufb6	FALSE
2000	0pt5mM / Ctrl	Q1HFZ0	0.088241697	0.063641305	264	-0.095196255	0.095196255	Nsun2	FALSE
2001	0pt5mM / Ctrl	P62900	0.088280308	0.368703958	96	0.014363695	0.014363695	Rpl31	FALSE
2003	0pt5mM / Ctrl	Q99JW2	0.088396053	0.131714222	56	-0.067386441	0.067386441	Acy1	FALSE
2004	0pt5mM / Ctrl	Q9WU78	0.088397139	0.023090103	324	0.110241681	0.110241681	Pdcd6ip	FALSE
2005	0pt5mM / Ctrl	Q9D0F4	0.08840367	0.100835783	24	0.140770614	0.140770614	Nkap	FALSE
2007	0pt5mM / Ctrl	Q8R010	0.088760251	0.16342662	104	-0.201045692	0.201045692	Aimp2	FALSE
2008	0pt5mM / Ctrl	Q921I0;Q9CQZ0	0.088829751	0.311516983	4	0.05881926	0.05881926	Ormdl1;Ormdl2	FALSE
2009	0pt5mM / Ctrl	Q69ZS7	0.088832926	0.002910033	60	-0.175295532	0.175295532	Hbs1l	FALSE
2010	0pt5mM / Ctrl	Q6P1H6	0.08892702	0.151672662	40	0.047854234	0.047854234	Ankle2	FALSE
2011	0pt5mM / Ctrl	O70310	0.089003116	0.131319316	136	-0.039278537	0.039278537	Nmt1	FALSE
2012	0pt5mM / Ctrl	P43274	0.089009588	0.189567882	32	-0.165460005	0.165460005	Hist1h1e	FALSE
2013	0pt5mM / Ctrl	Q91VK1	0.089094139	0.157424555	112	0.057814438	0.057814438	Bzw2	FALSE
2014	0pt5mM / Ctrl	Q9D289	0.089156909	0.100811143	12	-0.102565229	0.102565229	Trappc6b	FALSE
2015	0pt5mM / Ctrl	Q99NB8	0.089178811	0.03929503	52	0.136802971	0.136802971	Ubqln4	FALSE
2017	0pt5mM / Ctrl	Q8VI84	0.089254531	0.003737932	48	0.181655064	0.181655064	Noc3l	FALSE
2018	0pt5mM / Ctrl	Q6PDQ2	0.089254996	0.123419304	552	-0.050444935	0.050444935	Chd4	FALSE
2019	0pt5mM / Ctrl	Q5U5Q9	0.089278847	0.192188197	4	-0.09189228	0.09189228	Uimc1	FALSE
2020	0pt5mM / Ctrl	Q8C650	0.089373276	0.320177932	24	-0.042333663	0.042333663	10-Sep	FALSE
2021	0pt5mM / Ctrl	P55937	0.089426206	0.291219244	80	-0.022774855	0.022774855	Golga3	FALSE
2022	0pt5mM / Ctrl	Q3UIA2	0.089442015	0.313953151	24	-0.025596838	0.025596838	Arhgap17	FALSE
2023	0pt5mM / Ctrl	Q61166	0.089443061	0.004622572	128	0.17735894	0.17735894	Mapre1	FALSE
2024	0pt5mM / Ctrl	Q64133	0.089507311	0.016330403	96	-0.101818852	0.101818852	Maoa	FALSE
2025	0pt5mM / Ctrl	Q8K3J1	0.089538395	0.378810482	40	-0.001436322	0.001436322	Ndufs8	FALSE
2026	0pt5mM / Ctrl	O54988	0.089580561	0.000361665	128	-0.14322345	0.14322345	Slk	FALSE
2027	0pt5mM / Ctrl	Q62426	0.089585841	0.303092876	80	-0.079377487	0.079377487	Cstb	FALSE
2028	0pt5mM / Ctrl	Q8BH74	0.089685717	0.227522011	188	0.045813277	0.045813277	Nup107	FALSE
2029	0pt5mM / Ctrl	Q9D168	0.089824696	0.038055428	16	0.152311772	0.152311772	Ints12	FALSE
2030	0pt5mM / Ctrl	Q9R078	0.089912864	0.27914212	40	0.041826852	0.041826852	Prkab1	FALSE
2031	0pt5mM / Ctrl	Q91VH2	0.089987104	0.303234362	132	-0.025815357	0.025815357	Snx9	FALSE
2032	0pt5mM / Ctrl	Q3TIX9	0.090002809	0.278370593	64	0.042010881	0.042010881	Usp39	FALSE
2033	0pt5mM / Ctrl	Q3UMY5	0.090018789	0.163861096	52	0.260403126	0.260403126	Eml4	FALSE
2034	0pt5mM / Ctrl	Q9Z2I0	0.090144946	0.071986496	112	0.097238995	0.097238995	Letm1	FALSE
2035	0pt5mM / Ctrl	Q91XB7	0.09020242	0.140145952	8	-0.094993763	0.094993763	Yif1a	FALSE
2036	0pt5mM / Ctrl	O88271	0.090338054	0.185058222	60	0.100821108	0.100821108	Cfdp1	FALSE
2037	0pt5mM / Ctrl	Q9DC23	0.090378024	0.286373902	76	0.025520831	0.025520831	Dnajc10	FALSE
2038	0pt5mM / Ctrl	Q3V4B5	0.09045027	0.083144946	16	0.126678184	0.126678184	Commd6	FALSE
2039	0pt5mM / Ctrl	Q8BYH7	0.090497395	0.295907446	20	0.029701918	0.029701918	Tbc1d17	FALSE
2040	0pt5mM / Ctrl	Q8R0X2	0.090604166	0.30977548	8	0.0447831	0.0447831	Cacul1	FALSE
2041	0pt5mM / Ctrl	Q9WVE8	0.09066922	0.279291819	76	0.013822802	0.013822802	Pacsin2	FALSE
2042	0pt5mM / Ctrl	P51660	0.090673095	0.00479244	152	-0.134197131	0.134197131	Hsd17b4	FALSE
2043	0pt5mM / Ctrl	Q0GNC1	0.090678274	0.069386716	116	-0.183298796	0.183298796	Inf2	FALSE
2044	0pt5mM / Ctrl	Q9R0U0	0.090685764	0.035791765	76	0.107601248	0.107601248	Srsf10	FALSE
2045	0pt5mM / Ctrl	Q9CXU0	0.0907419	0.163166558	20	0.099092923	0.099092923	Med10	FALSE
2046	0pt5mM / Ctrl	Q9CXY6	0.09080911	0.098348739	116	0.052184843	0.052184843	Ilf2	FALSE
2047	0pt5mM / Ctrl	Q8K183	0.090852829	0.37318834	36	0.004018234	0.004018234	Pdxk	FALSE
2048	0pt5mM / Ctrl	Q3TIU4	0.090923462	0.190997762	40	0.039473943	0.039473943	Pde12	FALSE
2049	0pt5mM / Ctrl	Q8C0E2	0.090976184	0.375301332	64	-0.001895306	0.001895306	Vps26b	FALSE
2050	0pt5mM / Ctrl	Q9D0W5	0.091008859	0.260337345	24	-0.110502765	0.110502765	Ppil1	FALSE
2052	0pt5mM / Ctrl	Q6NV83	0.091142527	0.006699735	140	0.381989568	0.381989568	U2surp	FALSE
2053	0pt5mM / Ctrl	Q3TUH1	0.091145409	0.130771907	16	0.260186434	0.260186434	Tamm41	FALSE
2054	0pt5mM / Ctrl	Q8K0V4	0.091148754	0.153757326	32	-0.070800699	0.070800699	Cnot3	FALSE
2055	0pt5mM / Ctrl	Q99M74	0.091162644	0.130099693	8	0.107116222	0.107116222	Krt82	FALSE
2056	0pt5mM / Ctrl	P53026	0.091195921	0.267937132	164	0.10224662	0.10224662	Rpl10a	FALSE
2057	0pt5mM / Ctrl	Q7TNE3	0.091227065	0.261150292	20	0.038411975	0.038411975	Spag7	FALSE
2058	0pt5mM / Ctrl	P63276	0.09126627	0.244756517	116	0.040909808	0.040909808	Rps17	FALSE
2059	0pt5mM / Ctrl	P97371	0.09131153	0.036595356	72	-0.08300399	0.08300399	Psme1	FALSE
2060	0pt5mM / Ctrl	Q3TPX4	0.09134048	0.188458971	28	-0.188205644	0.188205644	Exoc5	FALSE
2061	0pt5mM / Ctrl	Q9CRA4	0.091378931	0.334406726	28	-0.041130394	0.041130394	Msmo1	FALSE
2062	0pt5mM / Ctrl	P32020	0.091380086	0.184945046	36	-0.045587253	0.045587253	Scp2	FALSE
2063	0pt5mM / Ctrl	Q9JHI7	0.091444287	0.2169944	20	0.028964149	0.028964149	Exosc9	FALSE
2064	0pt5mM / Ctrl	P11352	0.091448361	0.278893949	36	-0.031303219	0.031303219	Gpx1	FALSE
2065	0pt5mM / Ctrl	Q9CZW5	0.091468432	0.209437506	136	-0.07595481	0.07595481	Tomm70a	FALSE
2066	0pt5mM / Ctrl	P70429	0.091476008	0.206961901	4	-0.070868246	0.070868246	Evl	FALSE
2067	0pt5mM / Ctrl	Q8BJH1	0.09161343	0.069248579	24	-0.072672889	0.072672889	Zc2hc1a	FALSE
2068	0pt5mM / Ctrl	P81117	0.091710544	0.12441759	84	-0.039975166	0.039975166	Nucb2	FALSE
2070	0pt5mM / Ctrl	Q9ERU9	0.091898056	0.294446151	400	0.009835612	0.009835612	Ranbp2	FALSE
2071	0pt5mM / Ctrl	Q9CR68	0.091944598	0.121675538	72	0.088535801	0.088535801	Uqcrfs1	FALSE
2072	0pt5mM / Ctrl	Q4PJX1	0.091971943	0.256279064	8	-0.049982622	0.049982622	Odr4	FALSE
2073	0pt5mM / Ctrl	Q9Z1T1	0.092083958	0.059492789	132	-0.049647719	0.049647719	Ap3b1	FALSE
2074	0pt5mM / Ctrl	Q923B1	0.092143529	0.115814519	52	0.086745262	0.086745262	Dbr1	FALSE
2075	0pt5mM / Ctrl	Q6A065	0.09226314	0.0020751	140	-0.205366209	0.205366209	Cep170	FALSE
2076	0pt5mM / Ctrl	Q99PM3	0.092271183	0.09482246	4	-0.090141647	0.090141647	Gtf2a1	FALSE
2077	0pt5mM / Ctrl	O35382	0.092283635	0.00435418	76	-0.133131683	0.133131683	Exoc4	FALSE
2078	0pt5mM / Ctrl	Q9D6Y7	0.092395096	0.300347883	24	-0.030351903	0.030351903	Msra	FALSE
2079	0pt5mM / Ctrl	P49769	0.092537077	0.205978146	4	-0.088638164	0.088638164	Psen1	FALSE
2080	0pt5mM / Ctrl	Q61171	0.092541088	0.119218203	128	-0.07902804	0.07902804	Prdx2	FALSE
2081	0pt5mM / Ctrl	P61327	0.092577055	2.49e-05	76	0.278107643	0.278107643	Magoh	FALSE
2084	0pt5mM / Ctrl	Q9R0Q6	0.09268969	0.038383346	4	0.09246248	0.09246248	Arpc1a	FALSE
2085	0pt5mM / Ctrl	Q9WTP7	0.092719328	0.004361996	52	-0.264908075	0.264908075	Ak3	FALSE
2086	0pt5mM / Ctrl	P97465	0.092723469	0.028484184	20	-0.111439638	0.111439638	Dok1	FALSE
2088	0pt5mM / Ctrl	Q8CI95	0.092845496	0.311516983	44	0.040073935	0.040073935	Osbpl11	FALSE
2089	0pt5mM / Ctrl	Q3TWW8	0.09284686	0.382949731	52	0.00067805	0.00067805	Srsf6	FALSE
2090	0pt5mM / Ctrl	P63073	0.09286527	0.021626886	56	0.239059657	0.239059657	Eif4e	FALSE
2091	0pt5mM / Ctrl	Q61103	0.092947288	0.127398686	20	-0.136817247	0.136817247	Dpf2	FALSE
2092	0pt5mM / Ctrl	P35278	0.093013003	0.369062599	44	-0.00517615	0.00517615	Rab5c	FALSE
2094	0pt5mM / Ctrl	Q6P2B1	0.093175413	0.032474142	80	-0.133421078	0.133421078	Tnpo3	FALSE
2095	0pt5mM / Ctrl	Q6PA06	0.093226447	0.255637399	52	-0.033767339	0.033767339	Atl2	FALSE
2096	0pt5mM / Ctrl	Q99LC3	0.093262976	0.036808097	68	-0.0968078	0.0968078	Ndufa10	FALSE
2097	0pt5mM / Ctrl	P47226	0.093398354	0.198318317	60	0.073659018	0.073659018	Tes	FALSE
2098	0pt5mM / Ctrl	Q9JJF3	0.093476935	0.091374084	12	0.209280774	0.209280774	No66	FALSE
2100	0pt5mM / Ctrl	Q6PFR5	0.093536052	0.007743348	40	0.192426294	0.192426294	Tra2a	FALSE
2103	0pt5mM / Ctrl	Q6PFX9	0.09375385	0.162800152	4	0.090600371	0.090600371	Tnks	FALSE
2104	0pt5mM / Ctrl	Q80UG5	0.093755042	0.354672977	216	-0.006242648	0.006242648	9-Sep	FALSE
2105	0pt5mM / Ctrl	P40630	0.093871941	0.375615396	20	0.002119815	0.002119815	Tfam	FALSE
2106	0pt5mM / Ctrl	Q9CY25	0.093878672	0.009766717	4	0.095532425	0.095532425	Mis12	FALSE
2107	0pt5mM / Ctrl	Q8K273	0.093908594	0.333216926	20	0.016393423	0.016393423	Mmgt1	FALSE
2108	0pt5mM / Ctrl	Q8R2U2	0.093918091	0.108873421	20	0.159683496	0.159683496	Nepro	FALSE
2109	0pt5mM / Ctrl	Q8VBV3	0.094048116	0.340583806	52	-0.017113317	0.017113317	Exosc2	FALSE
2110	0pt5mM / Ctrl	O88351	0.094108172	0.085298855	12	-0.106578097	0.106578097	Ikbkb	FALSE
2111	0pt5mM / Ctrl	Q9JJA2	0.09417296	0.040836339	12	-0.110303476	0.110303476	Cog8	FALSE
2112	0pt5mM / Ctrl	P56542	0.094175963	0.329986685	4	-0.205409169	0.205409169	Dnase2	FALSE
2113	0pt5mM / Ctrl	P61804	0.094251527	0.277323293	12	0.145934373	0.145934373	Dad1	FALSE
2115	0pt5mM / Ctrl	Q3U487	0.094353124	0.043714491	8	-0.10793744	0.10793744	Hectd3	FALSE
2116	0pt5mM / Ctrl	Q9DBU0	0.094358238	0.202153817	4	-0.122608826	0.122608826	Tm9sf1	FALSE
2117	0pt5mM / Ctrl	Q9D0M3	0.094446309	0.133085018	80	0.05910074	0.05910074	Cyc1	FALSE
2118	0pt5mM / Ctrl	Q8VDP3	0.094471083	0.076696478	8	-0.125890195	0.125890195	Mical1	FALSE
2119	0pt5mM / Ctrl	Q8CH72	0.094477692	0.201532748	12	-0.063823394	0.063823394	Trim32	FALSE
2120	0pt5mM / Ctrl	P61965	0.094503633	0.067368788	44	-0.097312964	0.097312964	Wdr5	FALSE
2121	0pt5mM / Ctrl	Q9JJR8	0.094583661	0.275943254	4	0.074225985	0.074225985	Tmem9b	FALSE
2122	0pt5mM / Ctrl	Q922J9	0.094810278	0.054604584	84	-0.090035878	0.090035878	Far1	FALSE
2123	0pt5mM / Ctrl	Q8R349	0.094828467	0.042659922	76	-0.072031543	0.072031543	Cdc16	FALSE
2124	0pt5mM / Ctrl	Q8CH25	0.094831177	0.20870503	96	0.057133082	0.057133082	Sltm	FALSE
2125	0pt5mM / Ctrl	P54728	0.095105325	0.094803553	88	0.075112365	0.075112365	Rad23b	FALSE
2126	0pt5mM / Ctrl	O88895	0.095116846	0.141199581	4	-0.109048627	0.109048627	Hdac3	FALSE
2127	0pt5mM / Ctrl	O88441	0.09514867	0.049428439	28	-0.136318862	0.136318862	Mtx2	FALSE
2129	0pt5mM / Ctrl	Q9WUM5	0.095221891	0.334385579	64	-0.020189751	0.020189751	Suclg1	FALSE
2130	0pt5mM / Ctrl	Q9ET01	0.095297817	0.264349991	8	0.057143234	0.057143234	Pygl	FALSE
2131	0pt5mM / Ctrl	Q6PD03	0.095305444	0.185755909	16	-0.042939451	0.042939451	Ppp2r5a	FALSE
2132	0pt5mM / Ctrl	Q7M6Y3	0.095320327	0.001856507	92	-0.153763473	0.153763473	Picalm	FALSE
2133	0pt5mM / Ctrl	Q64012	0.095338316	0.225368494	124	0.041763719	0.041763719	Raly	FALSE
2134	0pt5mM / Ctrl	Q91YR1	0.095338389	0.004030889	72	0.100003749	0.100003749	Twf1	FALSE
2135	0pt5mM / Ctrl	Q9QXS6	0.095416324	0.003147618	88	0.117799349	0.117799349	Dbn1	FALSE
2136	0pt5mM / Ctrl	Q70FJ1	0.09542543	0.118615474	4	-0.095510244	0.095510244	Akap9	FALSE
2137	0pt5mM / Ctrl	Q8C1D8	0.095465068	0.002547552	60	-0.148919493	0.148919493	Iws1	FALSE
2138	0pt5mM / Ctrl	Q3USH5	0.095589751	0.03969885	16	0.170396209	0.170396209	Sfswap	FALSE
2139	0pt5mM / Ctrl	Q8CFX1	0.095630283	0.221636889	80	-0.052604981	0.052604981	H6pd	FALSE
2140	0pt5mM / Ctrl	Q8K2X3	0.095654469	0.050927238	20	-0.306964368	0.306964368	Obfc1	FALSE
2141	0pt5mM / Ctrl	Q9Z2L6	0.095719539	0.225149989	4	-0.092622332	0.092622332	Minpp1	FALSE
2142	0pt5mM / Ctrl	Q91WE2	0.095721592	0.200832079	4	-0.101145782	0.101145782	Fam192a	FALSE
2143	0pt5mM / Ctrl	Q8BTY8	0.095750743	0.353797062	12	0.029993171	0.029993171	Scfd2	FALSE
2144	0pt5mM / Ctrl	Q99N95	0.095759298	0.231745251	44	-0.053183917	0.053183917	Mrpl3	FALSE
2145	0pt5mM / Ctrl	Q3TCN2	0.095887633	0.292052507	68	-0.024135703	0.024135703	Plbd2	FALSE
2146	0pt5mM / Ctrl	Q9JLV6	0.096009669	0.117745481	48	0.055937979	0.055937979	Pnkp	FALSE
2147	0pt5mM / Ctrl	Q3TEA8	0.096094866	0.235788466	160	-0.027238162	0.027238162	Hp1bp3	FALSE
2148	0pt5mM / Ctrl	Q8K2T1	0.096096392	0.195531857	60	-0.083067104	0.083067104	Nmral1	FALSE
2150	0pt5mM / Ctrl	Q4VBF2	0.096162594	0.257708609	4	-0.191501632	0.191501632	R3hdm4	FALSE
2151	0pt5mM / Ctrl	P62137	0.096181375	0.046364558	124	-0.132249579	0.132249579	Ppp1ca	FALSE
2152	0pt5mM / Ctrl	Q6PGG2	0.096220655	0.206794239	8	-0.112059131	0.112059131	Gmip	FALSE
2153	0pt5mM / Ctrl	Q9D7X3	0.096239181	0.031910021	36	0.208594516	0.208594516	Dusp3	FALSE
2154	0pt5mM / Ctrl	Q8VEJ9	0.096246109	0.006713577	40	0.16693148	0.16693148	Vps4a	FALSE
2156	0pt5mM / Ctrl	Q922H1	0.096341247	0.304617125	24	0.038033426	0.038033426	Prmt3	FALSE
2157	0pt5mM / Ctrl	Q3TAS6	0.096364975	0.12488211	20	-0.092188157	0.092188157	Emc10	FALSE
2158	0pt5mM / Ctrl	Q920E5	0.096439953	0.015462991	180	0.385890514	0.385890514	Fdps	FALSE
2159	0pt5mM / Ctrl	Q8C7V8	0.096473938	0.11465301	16	-0.105134569	0.105134569	Ccdc134	FALSE
2160	0pt5mM / Ctrl	P56183	0.096551104	0.025078669	48	0.247813582	0.247813582	Rrp1	FALSE
2161	0pt5mM / Ctrl	Q8VEB4	0.096658258	0.209245043	24	-0.058009494	0.058009494	Pla2g15	FALSE
2162	0pt5mM / Ctrl	Q6NZB0	0.09669731	0.109484377	116	0.062551513	0.062551513	Dnajc8	FALSE
2163	0pt5mM / Ctrl	P99026	0.09670803	0.203253989	72	0.040533159	0.040533159	Psmb4	FALSE
2164	0pt5mM / Ctrl	P18572	0.096799803	0.360264224	56	0.004826805	0.004826805	Bsg	FALSE
2165	0pt5mM / Ctrl	Q3UVK0	0.096846178	0.030387263	92	-0.154110938	0.154110938	Ermp1	FALSE
2166	0pt5mM / Ctrl	Q5SSH7	0.096922928	0.140591401	20	-0.171408489	0.171408489	Zzef1	FALSE
2167	0pt5mM / Ctrl	Q61083	0.097052396	0.293999223	4	-0.116103396	0.116103396	Map3k2	FALSE
2168	0pt5mM / Ctrl	Q99L90	0.097070975	0.125427171	8	-0.119130075	0.119130075	Mcrs1	FALSE
2169	0pt5mM / Ctrl	Q8BUK6	0.097101127	0.019829999	88	-0.091862038	0.091862038	Hook3	FALSE
2170	0pt5mM / Ctrl	Q4VA53	0.097113183	0.000257282	204	-0.144841507	0.144841507	Pds5b	FALSE
2171	0pt5mM / Ctrl	Q5XG73	0.097125201	0.035995262	16	-0.225130707	0.225130707	Acbd5	FALSE
2173	0pt5mM / Ctrl	Q6PCM2	0.097298754	0.145673971	44	0.074366197	0.074366197	Ints6	FALSE
2174	0pt5mM / Ctrl	O54879	0.097307589	0.156266087	36	0.084360637	0.084360637	Hmgb3	FALSE
2175	0pt5mM / Ctrl	O54984	0.097397851	0.053655603	92	-0.070509367	0.070509367	Asna1	FALSE
2176	0pt5mM / Ctrl	P61750	0.097468176	0.373772549	56	-0.003515415	0.003515415	Arf4	FALSE
2178	0pt5mM / Ctrl	Q8BPG6	0.097804722	0.103376792	20	-0.070857003	0.070857003	Sumf2	FALSE
2179	0pt5mM / Ctrl	Q8BH95	0.097874613	0.038536058	36	-0.152015612	0.152015612	Echs1	FALSE
2181	0pt5mM / Ctrl	Q8CGA0	0.097930852	0.305241894	40	0.033944145	0.033944145	Ppm1f	FALSE
2183	0pt5mM / Ctrl	Q8K4Z3	0.098013405	0.049593163	20	-0.088811837	0.088811837	Apoa1bp	FALSE
2184	0pt5mM / Ctrl	Q02053	0.098040179	0.009402317	520	0.175088212	0.175088212	Uba1	FALSE
2185	0pt5mM / Ctrl	P24788	0.098088612	0.134047521	104	-0.063598476	0.063598476	Cdk11b	FALSE
2186	0pt5mM / Ctrl	O35887	0.098100075	0.050026363	228	0.070593812	0.070593812	Calu	FALSE
2187	0pt5mM / Ctrl	Q8VDF2	0.098168392	0.322276461	120	0.01630901	0.01630901	Uhrf1	FALSE
2188	0pt5mM / Ctrl	Q8K297	0.098220874	0.026768453	164	-0.142187089	0.142187089	Colgalt1	FALSE
2189	0pt5mM / Ctrl	Q14AI0	0.098243656	0.037410919	8	-0.126060739	0.126060739	DSCC1	FALSE
2190	0pt5mM / Ctrl	Q3U308	0.098309784	0.265989546	8	-0.077986538	0.077986538	Ctu2	FALSE
2191	0pt5mM / Ctrl	Q9JKK7	0.098359973	0.219035743	4	0.10657122	0.10657122	Tmod2	FALSE
2192	0pt5mM / Ctrl	Q9DBR3	0.098409735	0.198041318	44	-0.047476254	0.047476254	Armc8	FALSE
2193	0pt5mM / Ctrl	Q9CQS2	0.098412331	0.307148893	44	-0.038948949	0.038948949	Nop10	FALSE
2194	0pt5mM / Ctrl	P10852	0.098453896	0.058338515	152	0.05835529	0.05835529	Slc3a2	FALSE
2195	0pt5mM / Ctrl	Q9QZD9	0.098505842	0.381017421	144	0.000898256	0.000898256	Eif3i	FALSE
2196	0pt5mM / Ctrl	Q9CQE7	0.098525858	0.186500487	36	-0.062406596	0.062406596	Ergic3	FALSE
2197	0pt5mM / Ctrl	Q08775	0.098613531	0.000949965	16	0.245913461	0.245913461	Runx2	FALSE
2198	0pt5mM / Ctrl	Q99J62	0.098619972	0.028889167	72	-0.12232092	0.12232092	Rfc4	FALSE
2199	0pt5mM / Ctrl	Q9CR27	0.098625934	0.223059466	16	0.061331548	0.061331548	Ccdc53	FALSE
2200	0pt5mM / Ctrl	Q9CY94	0.098855532	0.008948436	36	0.142465755	0.142465755	Gins3	FALSE
2201	0pt5mM / Ctrl	Q9D1J1	0.098918208	0.161531555	16	-0.06711337	0.06711337	Necap2	FALSE
2202	0pt5mM / Ctrl	Q91YD9	0.098990598	0.363908903	20	-0.007054233	0.007054233	Wasl	FALSE
2203	0pt5mM / Ctrl	P42227	0.099004778	0.167288759	60	-0.06516023	0.06516023	Stat3	FALSE
2204	0pt5mM / Ctrl	Q8BWY3	0.099086431	0.181820614	156	0.039911401	0.039911401	Etf1	FALSE
2206	0pt5mM / Ctrl	Q7TMS5	0.09915313	0.304836448	8	-0.060043663	0.060043663	Abcg2	FALSE
2207	0pt5mM / Ctrl	P08228	0.09916048	0.000862394	72	0.308738619	0.308738619	Sod1	FALSE
2208	0pt5mM / Ctrl	Q8BHG2	0.09917201	0.181146889	8	0.125479192	0.125479192	NaN	FALSE
2209	0pt5mM / Ctrl	P56383;P56384;Q9CR84	0.099227547	0.304456551	4	0.421634376	0.421634376	Atp5g2;Atp5g3;Atp5g1	FALSE
2210	0pt5mM / Ctrl	Q69ZX6	0.099237756	0.245021272	12	0.045941226	0.045941226	Morc2a	FALSE
2211	0pt5mM / Ctrl	Q7TSC1	0.099269542	0.208229195	152	0.035611354	0.035611354	Prrc2a	FALSE
2212	0pt5mM / Ctrl	Q6PGF7	0.099297986	0.134865725	28	0.06785059	0.06785059	Exoc8	FALSE
2213	0pt5mM / Ctrl	Q8BVI5	0.099339468	0.368578049	16	0.013747161	0.013747161	Stx16	FALSE
2214	0pt5mM / Ctrl	Q6NZQ2	0.099358756	0.201519043	24	-0.045040332	0.045040332	Ddx31	FALSE
2215	0pt5mM / Ctrl	Q80W68	0.099451085	0.122478997	16	-0.222122103	0.222122103	Kirrel	FALSE
2216	0pt5mM / Ctrl	Q60876	0.099572392	0.278647686	16	0.083324276	0.083324276	Eif4ebp1	FALSE
2217	0pt5mM / Ctrl	O08810	0.09957809	0.24688162	320	0.019723652	0.019723652	Eftud2	FALSE
2220	0pt5mM / Ctrl	Q9JII5	0.099620215	0.309121642	76	0.018904265	0.018904265	Dazap1	FALSE
2221	0pt5mM / Ctrl	Q78IK4	0.099745215	0.041215366	48	-0.072948858	0.072948858	Apool	FALSE
2222	0pt5mM / Ctrl	P22682	0.099841816	0.266833924	8	-0.080443457	0.080443457	Cbl	FALSE
2223	0pt5mM / Ctrl	Q9CQX8	0.099857051	0.293849795	40	0.026696485	0.026696485	Mrps36	FALSE
2224	0pt5mM / Ctrl	O08601	0.100131551	0.374832376	4	-0.014125317	0.014125317	Mttp	FALSE
2225	0pt5mM / Ctrl	Q91YE7	0.100165273	0.002396389	4	0.100838631	0.100838631	Rbm5	FALSE
2226	0pt5mM / Ctrl	Q9D0M0	0.100297362	0.084832721	36	0.637210548	0.637210548	Exosc7	FALSE
2227	0pt5mM / Ctrl	Q9DCC4	0.100298473	0.049690826	28	0.118869789	0.118869789	Pycrl	FALSE
2228	0pt5mM / Ctrl	Q8CHW4	0.100319389	0.326364725	64	0.012977127	0.012977127	Eif2b5	FALSE
2230	0pt5mM / Ctrl	P18760	0.10041983	0.376602636	136	-0.002333	0.002333	Cfl1	FALSE
2231	0pt5mM / Ctrl	Q61553	0.100481248	0.021957918	216	0.202543974	0.202543974	Fscn1	FALSE
2232	0pt5mM / Ctrl	Q8BNU0	0.100544864	0.137822095	32	-0.169053301	0.169053301	Armc6	FALSE
2234	0pt5mM / Ctrl	Q8CI61	0.100673418	0.087558696	12	0.069869049	0.069869049	Bag4	FALSE
2235	0pt5mM / Ctrl	Q9DBL9	0.100686731	0.268674188	36	-0.042593461	0.042593461	Abhd5	FALSE
2236	0pt5mM / Ctrl	P26040	0.100781019	0.004999485	140	0.169275984	0.169275984	Ezr	FALSE
2237	0pt5mM / Ctrl	P60605	0.100821176	0.114134225	8	0.173553795	0.173553795	Ube2g2	FALSE
[truncated: 2,721 more rows]
