# Supplementary material for: Mapping protein carboxymethylation sites provides insights into their role in proteostasis and cell proliferation
Source: Nat Commun. 2021 Nov 18;12:6743. doi: 10.1038/s41467-021-26982-6 (PMC8602705; doi:10.1038/s41467-021-26982-6)
Supplement: Supplementary file 11 — Source Data [file 41467_2021_26982_MOESM11_ESM.zip › Figure 3/3D/Figure3_D.csv]

geneset	description	link	NES	FDR
mmu00190	Oxidative phosphorylation - Mus musculus (mouse)	http://www.kegg.jp/kegg-bin/show_pathway?mmu00190	2.5394826	0
mmu00510	N-Glycan biosynthesis - Mus musculus (mouse)	http://www.kegg.jp/kegg-bin/show_pathway?mmu00510	2.4623652	0
mmu03010	Ribosome - Mus musculus (mouse)	http://www.kegg.jp/kegg-bin/show_pathway?mmu03010	2.7927816	0
mmu05012	Parkinson's disease - Mus musculus (mouse)	http://www.kegg.jp/kegg-bin/show_pathway?mmu05012	2.2980218	0
mmu05322	Systemic lupus erythematosus - Mus musculus (mouse)	http://www.kegg.jp/kegg-bin/show_pathway?mmu05322	2.4298086	0
mmu05016	Huntington's disease - Mus musculus (mouse)	http://www.kegg.jp/kegg-bin/show_pathway?mmu05016	2.162372	0.00152213
mmu04260	Cardiac muscle contraction - Mus musculus (mouse)	http://www.kegg.jp/kegg-bin/show_pathway?mmu04260	2.0494456	0.005898494
mmu04120	Ubiquitin mediated proteolysis - Mus musculus (mouse)	http://www.kegg.jp/kegg-bin/show_pathway?mmu04120	-1.9750042	0.013967852
mmu05034	Alcoholism - Mus musculus (mouse)	http://www.kegg.jp/kegg-bin/show_pathway?mmu05034	1.9098425	0.017376475
mmu00980	Metabolism of xenobiotics by cytochrome P450 - Mus musculus (mouse)	http://www.kegg.jp/kegg-bin/show_pathway?mmu00980	-1.914065	0.020558195
mmu05010	Alzheimer's disease - Mus musculus (mouse)	http://www.kegg.jp/kegg-bin/show_pathway?mmu05010	1.854499	0.025199637
mmu04932	Non-alcoholic fatty liver disease (NAFLD) - Mus musculus (mouse)	http://www.kegg.jp/kegg-bin/show_pathway?mmu04932	1.8190938	0.029146537
mmu00030	Pentose phosphate pathway - Mus musculus (mouse)	http://www.kegg.jp/kegg-bin/show_pathway?mmu00030	-1.8055102	0.04794885
