# Supplementary material for: Mapping protein carboxymethylation sites provides insights into their role in proteostasis and cell proliferation
Source: Nat Commun. 2021 Nov 18;12:6743. doi: 10.1038/s41467-021-26982-6 (PMC8602705; doi:10.1038/s41467-021-26982-6)
Supplement: Supplementary file 11 — Source Data [file 41467_2021_26982_MOESM11_ESM.zip › Figure 3/3E/Figure3_E_left.csv]

	LogFC_05mM	LogFC_2mM
Psma1	0.316532463	0.469683439
Psma2	0.132270187	0.03691484
Psma3	0.214279637	0.589089572
Psma4	0.117986642	0.273891628
Psma5	0.073651589	0.15837273
Psma6	0.079886265	0.044378698
Psma7	0.270483255	0.35483256
Psmb1	0.075461663	0.083881915
Psmb2	0.310432374	0.344020456
Psmb3	0.03308852	0.049582031
Psmb4	0.040533159	-0.080381252
Psmb5	0.094445527	-0.066256337
Psmb6	0.100127526	0.062814534
Psmb7	0.142347217	0.105729416
Psmc1	0.236287504	0.57074815
Psmc3	-0.051158257	0.297223032
Psmc4	0.034979548	0.247462526
Psmc5	0.019884609	0.436235398
Psmc6	-0.057937171	0.239485115
Psmd1	0.018143777	0.325878054
Psmd10	-0.153877527	-0.179949149
Psmd11	0.179618344	0.628380001
Psmd12	0.018392164	0.287444681
Psmd13	0.135953352	0.508083045
Psmd14	0.12842916	0.405541271
Psmd3	0.058364965	0.411174953
Psmd4	-0.09411753	0.133451983
Psmd5	0.09278737	0.000630276
Psmd6	0.053573631	0.420457393
Psmd7	-0.019901963	0.010674237
Psmd8	0.142453983	0.396823257
Psmd9	-0.017503511	-0.297104239
