# Supplementary material for: Mapping protein carboxymethylation sites provides insights into their role in proteostasis and cell proliferation
Source: Nat Commun. 2021 Nov 18;12:6743. doi: 10.1038/s41467-021-26982-6 (PMC8602705; doi:10.1038/s41467-021-26982-6)
Supplement: Supplementary file 11 — Source Data [file 41467_2021_26982_MOESM11_ESM.zip › Figure 3/3F/Data_Analysis.xls]

## Sheet: Sheet1
b Actin
	Intensity	Percent		Rel perc
Ctrl - 1	4343.06	7.976
Ctrl - 2	4715.01	8.659
Ctrl - 3	4719.43	8.667
Ctrl - 4	4720.72	8.67
0.5mM - 1	4544.31	8.346
0.5mM - 2	4763.72	8.749
0.5mM - 3	4371.01	8.027
0.5mM - 4	4407.18	8.094
2mM - 1	4512.13	8.287
2mM - 2	4615.31	8.476
2mM - 3	4504.43	8.272
2mM - 4	4235.01	7.778
Ubiquit.
	Intensity	Percent		Rel perc	Mean
Ctrl - 1	13566.7	2.558		0.320712		0.688163
Ctrl - 2	16162.4	3.048		0.352004	0.466041	0.755306
Ctrl - 3	28405.9	5.356		0.617976		1.32601
Ctrl - 4	26369.8	4.972		0.573472		1.23052
0.5mM - 1	38750.6	7.307		0.875509		1.87861
0.5mM - 2	35993.7	6.787		0.775746		1.66454
0.5mM - 3	37411.4	7.054		0.878784		1.88564
0.5mM - 4	44885.8	8.464		1.04571		2.24382
2mM - 1	77459.8	14.606		1.76252		3.7819
2mM - 2	69729.5	13.148		1.5512		3.32847
2mM - 3	63037.2	11.887		1.43702		3.08346
2mM - 4	78551.8	14.812		1.90435		4.08622
