# Supplementary material for: Mapping protein carboxymethylation sites provides insights into their role in proteostasis and cell proliferation
Source: Nat Commun. 2021 Nov 18;12:6743. doi: 10.1038/s41467-021-26982-6 (PMC8602705; doi:10.1038/s41467-021-26982-6)
Supplement: Supplementary file 11 — Source Data [file 41467_2021_26982_MOESM11_ESM.zip › Figure 3/3G/Figure3_G.csv]

	Melt.Point.Ctrl	Melt.Point.05mM	Melt.Point.2mM
PSMD10	47.5412315262774	46.702231340851	46.7094568039266
PSMD5	47.8352720970916	48.9183098826923	47.8821780907876
PSMC6	48.5041537493935	47.7377921720772	47.0784343696666
PSMC3	48.7589513871089	48.1364551153623	47.9264816715241
PSMD14	49.8339809984441	49.1663747220283	48.6309215116797
PSMD3	49.901464728089	48.838530026601	48.3470350109825
PSMC1	50.0514052001797	48.7843596272782	48.4523299581263
PSMD11	50.0864747816577	49.1326458440717	48.7070251248311
PSMD12	50.2141107099244	48.8733661581221	48.5296991659306
PSMD6	50.3911270514201	49.4468932403388	48.941303119052
PSMD1	50.4962099104043	49.3812136199556	49.1246799994241
PSMD7	50.5084811938832	49.4032977761043	49.4890619095661
PSMC5	50.6534721401358	49.3809192067899	48.9428068895198
PSMD13	50.7592160738387	49.7237724011762	49.4198126023248
PSMC4	50.8141553897756	49.47058526721	49.041561027694
PSMD4	50.9118962908244	49.7233457248852	54.2651447824323
PSMD8	51.5845268604945	49.7437100258265	49.7852966372547
