# Supplementary material for: Mapping protein carboxymethylation sites provides insights into their role in proteostasis and cell proliferation
Source: Nat Commun. 2021 Nov 18;12:6743. doi: 10.1038/s41467-021-26982-6 (PMC8602705; doi:10.1038/s41467-021-26982-6)
Supplement: Supplementary file 11 — Source Data [file 41467_2021_26982_MOESM11_ESM.zip › Figure 3/3H/Quantification for the paper.xlsx]

## Sheet: Sheet1
CML 1-2
	research_ori 2021-06-08_09h26m45s_Exposure_27.8sec								Normalized to the average of individual gel controls
	Lane No.	Adj. Total Band Vol. (Int)	Total Band Vol. (Int)	Adj. Total Lane Vol. (Int)	Total Lane Vol. (Int)	Bkgd. Vol. (Int)	Norm. Factor		Normalized to Alpha1-7		Normalized to Ctrl
4h 1mM GO - 1	1	3616865	8969975	4068470	15460725	11392255	N/A		0.561513		2.08024
4h 1mM GO - 2	2	5208120	12462303	5886996	20805026	14918030	N/A		1.19536		4.42846
2h 1mM GO - 1	3	1835665	5903826	2063391	11334437	9271046	N/A		0.291478		1.07984
2h 1mM GO - 2	4	2380851	7368900	2580138	13122516	10542378	N/A		0.283466		1.05016
1h 1mM GO - 1	5	2543550	8170422	3074797	15973122	12898325	N/A		0.333661		1.23611
1h 1mM GO - 2	6	2383876	9553728	3277396	20160198	16882802	N/A		0.394169		1.46028
Ctrl - 1	7	1940400	7142760	2181852	13378608	11196756	N/A		0.264568		0.980146
Ctrl - 2	8	2524970	7446845	2687440	13498415	10810975	N/A		0.275286		1.01985
100uM MG132 - 1	9	1863609	6207135	2032701	11900691	9867990	N/A		0.181568		0.672654
100uM MG132 - 2	10	1993788	6462720	2239056	12793608	10554552	N/A		0.221506		0.820613
Average Ctrl	2434646								Average ctrl (1-2)	0.269927
CML 3-4
	research_ori 2021-06-08_09h34m48s_Exposure_27.8sec
	Lane No.	Adj. Total Band Vol. (Int)	Total Band Vol. (Int)	Adj. Total Lane Vol. (Int)	Total Lane Vol. (Int)	Bkgd. Vol. (Int)	Norm. Factor		Normalized to Alpha1-7		Normalized to Ctrl
4h 1mM GO - 3	1	3377458	10732440	3661766	16885352	13223586	N/A		0.397321		2.37
4h 1mM GO - 4	2	6115644	15648804	6400008	22673052	16273044	N/A		0.521315		3.10962
2h 1mM GO - 3	3	4258980	12683715	4507536	18606687	14099151	N/A		0.422077		2.51767
2h 1mM GO - 4	4	4875465	13279175	5082350	19210730	14128380	N/A		0.509631		3.03993
1h 1mM GO - 3	5	2922944	10066208	3118784	15066848	11948064	N/A		0.386884		2.30774
1h 1mM GO - 4	6	1924300	9437365	2139550	16006865	13867315	N/A		0.577763		3.44633
Ctrl - 3	7	1112700	7175040	1337460	12226530	10889070	N/A		0.205632		1.22659
Ctrl - 4	8	1153740	6561390	1310100	11843970	10533870	N/A		0.129659		0.773413
100uM MG132 - 3	9	2003490	8194170	2246550	13753320	11506770	N/A		0.167817		1.00102
100uM MG132 - 4	10	936864	4996044	1427544	14756112	13328568	N/A		0.113949		0.679698
									Average ctrl (1-2)	0.167646
Activity 1-2									Normalized to the average of individual gel controls
	research_ori 2021-06-07_16h44m22s_2sec
	Lane No.	Adj. Total Band Vol. (Int)	Total Band Vol. (Int)	Adj. Total Lane Vol. (Int)	Total Lane Vol. (Int)	Bkgd. Vol. (Int)	Norm. Factor		Normalized to Alpha1-7		Normalized to Ctrl
4h 1mM GO - 1	1	32459922	89708916	34524072	241930392	207406320	N/A		4.76487		1.99461
4h 1mM GO - 2	2	24676212	78438822	26410230	229379634	202969404	N/A		5.36263		2.24484
2h 1mM GO - 1	3	26670336	83287974	28435374	234343362	205907988	N/A		4.01682		1.68147
2h 1mM GO - 2	4	25252392	80215146	27211866	232511796	205299930	N/A		2.98963		1.25148
1h 1mM GO - 1	5	25187580	80735556	27446298	234186876	206740578	N/A		2.97833		1.24675
1h 1mM GO - 2	6	21969618	75564192	24178110	229683432	205505322	N/A		2.90787		1.21726
Ctrl - 1	7	21331464	74508324	23462802	227927106	204464304	N/A		2.84507		1.19097
Ctrl - 2	8	17025822	65455236	18867486	226049604	207182118	N/A		1.93268		0.809034
100uM MG132 - 1	9	5826150	39314880	8238450	215095716	206857266	N/A		0.735886		0.308047
100uM MG132 - 2	10	5846544	46044570	8406354	227943870	219537516	N/A		0.831626		0.348125
				21165144					Average ctrl (1-2)	2.38887
Activity 3-4
	research_ori 2021-06-07_16h47m11s_2sec
	Lane No.	Adj. Total Band Vol. (Int)	Total Band Vol. (Int)	Adj. Total Lane Vol. (Int)	Total Lane Vol. (Int)	Bkgd. Vol. (Int)	Norm. Factor		Normalized to Alpha1-7		Normalized to Ctrl
4h 1mM GO - 3	1	39851392	98839168	42440768	267739072	225298304	N/A		4.60505		0.902649
4h 1mM GO - 4	2	40801344	107850944	43648256	278576000	234927744	N/A		3.55539		0.696901
2h 1mM GO - 3	3	45305792	116466240	48621888	284377792	235755904	N/A		4.55286		0.892419
2h 1mM GO - 4	4	38617024	105065344	42154368	281342976	239188608	N/A		4.22702		0.828548
1h 1mM GO - 3	5	28831872	92141568	32272192	272297088	240024896	N/A		4.00335		0.784707
1h 1mM GO - 4	6	29065664	96988032	35072704	281532736	246460032	N/A		9.47102		1.85644
Ctrl - 3	7	26765760	90113920	39955200	284722368	244767168	N/A		6.14305		1.20412
Ctrl - 4	8	25604416	84784640	41026688	283496704	242470016	N/A		4.06038		0.795885
100uM MG132 - 3	9	10551680	45500352	15673472	241130816	225457344	N/A		1.1708		0.229492
100uM MG132 - 4	10	11396736	45560448	19954368	256578368	236624000	N/A		1.59279		0.312206
									Average ctrl (1-2)	5.10171
	Alpha 1-7 (1-2)
	research_ori 2021-06-09_10h58m36s_Exposure_4.0sec
	Lane No.	Adj. Total Band Vol. (Int)	Total Band Vol. (Int)	Adj. Total Lane Vol. (Int)	Total Lane Vol. (Int)	Bkgd. Vol. (Int)	Norm. Factor
4h 1mM GO - 1	1	7061933	9556535	7245543	11662718	4417175	N/A
4h 1mM GO - 2	2	4841260	9351088	4924866	10466968	5542102	N/A
2h 1mM GO - 1	3	6983250	10968330	7079070	11963460	4884390	N/A
2h 1mM GO - 2	4	9004870	13730605	9102100	14972580	5870480	N/A
1h 1mM GO - 1	5	9131074	13258096	9215326	14297442	5082116	N/A
1h 1mM GO - 2	6	8226144	13471920	8314704	14779620	6464916	N/A
Ctrl - 1	7	8141810	12830988	8246836	14110238	5863402	N/A
Ctrl - 2	8	9685235	13935530	9762340	15378405	5616065	N/A
100uM MG132 - 1	9	11076875	14401029	11195275	15448166	4252891	N/A
100uM MG132 - 2	10	9951942	13994799	10108332	15231450	5123118	N/A
Alpha 1-7 (3-4)
	research_ori 2021-06-09_10h52m12s_Exposure_4.0sec
	Lane No.	Adj. Total Band Vol. (Int)	Total Band Vol. (Int)	Adj. Total Lane Vol. (Int)	Total Lane Vol. (Int)	Bkgd. Vol. (Int)	Norm. Factor
4h 1mM GO - 3	1	9031191	13935441	9216129	15971280	6755151	N/A
4h 1mM GO - 4	2	12090298	15991832	12276652	17594422	5317770	N/A
2h 1mM GO - 3	3	10458816	17034450	10679406	19145236	8465830	N/A
2h 1mM GO - 4	4	9773776	15962490	9972608	18560872	8588264	N/A
1h 1mM GO - 3	5	7853616	15468264	8061300	17846604	9785304	N/A
1h 1mM GO - 4	6	3547665	14297085	3703161	16704732	13001571	N/A
Ctrl - 3	7	6269736	14896726	6504132	17252110	10747978	N/A
Ctrl - 4	8	9862102	18108520	10104162	20534896	10430734	N/A
100uM MG132 - 3	9	13179204	19175040	13386924	21027420	7640496	N/A
100uM MG132 - 4	10	12395438	16225018	12527964	18114180	5586216	N/A
