# Supplementary material for: Mapping protein carboxymethylation sites provides insights into their role in proteostasis and cell proliferation
Source: Nat Commun. 2021 Nov 18;12:6743. doi: 10.1038/s41467-021-26982-6 (PMC8602705; doi:10.1038/s41467-021-26982-6)
Supplement: Supplementary file 11 — Source Data [file 41467_2021_26982_MOESM11_ESM.zip › Figure 4/4A/210611_IntensitiesInput_Huvec_Cm.csv_annotated.csv]

PG.ProteinAccessions	PG.Genes	Group	PG.Label.Free.Quant.median.log2	is.CM	Abundance.rank	log10abundancescore	description	short.name	sub.cell	GO	GO.ID	gene.name	mass	ID
P68104	EEF1A1	Input	28.04456055	TRUE	1	0.330487408	Elongation factor 1-alpha 1 (EF-1-alpha-1) (Elongation factor Tu) (EF-Tu) (Eukaryotic elongation factor 1 A-1) (eEF1A-1) (Leukocyte receptor cluster member 7)	EF1A1_HUMAN	SUBCELLULAR LOCATION: Cytoplasm {ECO:0000269|PubMed:19158340, ECO:0000269|PubMed:8650580}. Nucleus {ECO:0000269|PubMed:17177976, ECO:0000269|PubMed:8650580}. Nucleus, nucleolus {ECO:0000269|PubMed:8650580}. Cell membrane {ECO:0000269|PubMed:26497934}. Note=Colocalizes with DLC1 at actin-rich regions in the cell periphery (PubMed:19158340). Translocates together with ZPR1 from the cytoplasm to the…	cortical actin cytoskeleton [GO:0030864]; cytoplasm [GO:0005737]; cytoplasmic side of lysosomal membrane [GO:0098574]; cytosol [GO:0005829]; eukaryotic translation elongation factor 1 complex [GO:0005853]; extracellular exosome [GO:0070062]; extracellular region [GO:0005576]; extracellular space [GO:0005615]; ficolin-1-rich granule lumen [GO:1904813]; membrane [GO:0016020]; myelin sheath [GO:0043…	GO:0000049; GO:0003723; GO:0003746; GO:0003924; GO:0005516; GO:0005525; GO:0005576; GO:0005615; GO:0005634; GO:0005730; GO:0005737; GO:0005829; GO:0005853; GO:0005886; GO:0006351; GO:0006355; GO:0006414; GO:0016020; GO:0019901; GO:0030864; GO:0032587; GO:0034774; GO:0043209; GO:0043312; GO:0070062; GO:0071364; GO:0098574; GO:1904714; GO:1904813	EEF1A1	50,141	P68104
P04406	GAPDH	Input	27.80785098	TRUE	2	0.326806197	Glyceraldehyde-3-phosphate dehydrogenase (GAPDH) (EC 1.2.1.12) (Peptidyl-cysteine S-nitrosylase GAPDH) (EC 2.6.99.-)	G3P_HUMAN	SUBCELLULAR LOCATION: Cytoplasm, cytosol {ECO:0000269|PubMed:12829261}. Nucleus {ECO:0000250}. Cytoplasm, perinuclear region {ECO:0000269|PubMed:12829261}. Membrane {ECO:0000269|PubMed:12829261}. Cytoplasm, cytoskeleton {ECO:0000250}. Note=Translocates to the nucleus following S-nitrosylation and interaction with SIAH1, which contains a nuclear localization signal (By similarity). Postnuclear and…	cytoplasm [GO:0005737]; cytosol [GO:0005829]; extracellular exosome [GO:0070062]; GAIT complex [GO:0097452]; intracellular membrane-bounded organelle [GO:0043231]; lipid droplet [GO:0005811]; membrane [GO:0016020]; microtubule cytoskeleton [GO:0015630]; nuclear membrane [GO:0031965]; nucleus [GO:0005634]; perinuclear region of cytoplasm [GO:0048471]; plasma membrane [GO:0005886]; ribonucleoprotei…	GO:0000226; GO:0004365; GO:0005634; GO:0005737; GO:0005811; GO:0005829; GO:0005886; GO:0006094; GO:0008017; GO:0010951; GO:0015630; GO:0016020; GO:0016241; GO:0017148; GO:0019828; GO:0031640; GO:0031965; GO:0031982; GO:0035605; GO:0035606; GO:0042802; GO:0043231; GO:0048471; GO:0050661; GO:0050715; GO:0050821; GO:0050832; GO:0051287; GO:0051402; GO:0051873; GO:0052501; GO:0061621; GO:0061844; GO:…	GAPDH	36,053	P04406
P35579	MYH9	Input	27.45726398	TRUE	3	0.321296028	Myosin-9 (Cellular myosin heavy chain, type A) (Myosin heavy chain 9) (Myosin heavy chain, non-muscle IIa) (Non-muscle myosin heavy chain A) (NMMHC-A) (Non-muscle myosin heavy chain IIa) (NMMHC II-a) (NMMHC-IIA)	MYH9_HUMAN	SUBCELLULAR LOCATION: Cytoplasm, cytoskeleton {ECO:0000250|UniProtKB:Q8VDD5}. Cytoplasm, cell cortex {ECO:0000250|UniProtKB:Q8VDD5}. Note=Colocalizes with actin filaments at lamellipodia margins and at the leading edge of migrating cells (PubMed:20052411). In retinal pigment epithelial cells, predominantly localized to stress fiber-like structures with some localization to cytoplasmic puncta (Pub…	actin cytoskeleton [GO:0015629]; actomyosin [GO:0042641]; actomyosin contractile ring [GO:0005826]; brush border [GO:0005903]; cell leading edge [GO:0031252]; cell-cell adherens junction [GO:0005913]; cleavage furrow [GO:0032154]; cytoplasm [GO:0005737]; cytosol [GO:0005829]; extracellular exosome [GO:0070062]; focal adhesion [GO:0005925]; immunological synapse [GO:0001772]; membrane [GO:0016020]…	GO:0000146; GO:0000212; GO:0001525; GO:0001701; GO:0001725; GO:0001726; GO:0001768; GO:0001772; GO:0001931; GO:0003723; GO:0003774; GO:0003777; GO:0003779; GO:0005516; GO:0005524; GO:0005634; GO:0005737; GO:0005819; GO:0005826; GO:0005829; GO:0005886; GO:0005903; GO:0005913; GO:0005925; GO:0006509; GO:0006911; GO:0007018; GO:0007229; GO:0007520; GO:0008017; GO:0008360; GO:0015031; GO:0015629; GO:…	MYH9	226,532	P35579
P08670	VIM	Input	27.34944724	TRUE	4	0.319587322	Vimentin	VIME_HUMAN	SUBCELLULAR LOCATION: Cytoplasm {ECO:0000269|PubMed:21465480, ECO:0000269|PubMed:29496907}. Cytoplasm, cytoskeleton {ECO:0000269|PubMed:29496907}. Nucleus matrix {ECO:0000250|UniProtKB:P31000}.	cell leading edge [GO:0031252]; cytoplasm [GO:0005737]; cytoskeleton [GO:0005856]; cytosol [GO:0005829]; extracellular exosome [GO:0070062]; focal adhesion [GO:0005925]; intermediate filament [GO:0005882]; neuron projection [GO:0043005]; nuclear matrix [GO:0016363]; peroxisome [GO:0005777]; phagocytic vesicle [GO:0045335]; plasma membrane [GO:0005886]; polysome [GO:0005844]; ribonucleoprotein com…	GO:0003725; GO:0005200; GO:0005212; GO:0005737; GO:0005777; GO:0005829; GO:0005844; GO:0005856; GO:0005882; GO:0005886; GO:0005925; GO:0008022; GO:0010977; GO:0014002; GO:0016032; GO:0016363; GO:0019221; GO:0019904; GO:0030049; GO:0031252; GO:0032967; GO:0042802; GO:0043005; GO:0043488; GO:0045109; GO:0045335; GO:0045727; GO:0060020; GO:0060395; GO:0070062; GO:0070307; GO:0071346; GO:0097110; GO:…	VIM	53,652	P08670
P68363	TUBA1B	Input	27.25860512	TRUE	5	0.318142397	Tubulin alpha-1B chain (Alpha-tubulin ubiquitous) (Tubulin K-alpha-1) (Tubulin alpha-ubiquitous chain) [Cleaved into: Detyrosinated tubulin alpha-1B chain]	TBA1B_HUMAN	SUBCELLULAR LOCATION: Cytoplasm, cytoskeleton.	cytoplasmic microtubule [GO:0005881]; membrane raft [GO:0045121]; microtubule [GO:0005874]; microtubule cytoskeleton [GO:0015630]; myelin sheath [GO:0043209]; double-stranded RNA binding [GO:0003725]; GTP binding [GO:0005525]; GTPase activity [GO:0003924]; structural constituent of cytoskeleton [GO:0005200]; structural molecule activity [GO:0005198]; ubiquitin protein ligase binding [GO:0031625];…	GO:0000226; GO:0003725; GO:0003924; GO:0005198; GO:0005200; GO:0005525; GO:0005874; GO:0005881; GO:0007017; GO:0015630; GO:0030705; GO:0031625; GO:0043209; GO:0045121; GO:0051301; GO:0071353	TUBA1B	50,152	P68363
P60709;P60712	ACTB;SWISS-PROT:P60712	Input	27.19701437	FALSE	6	0.31716								P60709.P60712
P07737	PFN1	Input	27.08792574	TRUE	7	0.315414519	Profilin-1 (Epididymis tissue protein Li 184a) (Profilin I)	PROF1_HUMAN	SUBCELLULAR LOCATION: Cytoplasm, cytoskeleton.	blood microparticle [GO:0072562]; cell cortex [GO:0005938]; cytoplasm [GO:0005737]; cytoskeleton [GO:0005856]; cytosol [GO:0005829]; extracellular exosome [GO:0070062]; focal adhesion [GO:0005925]; membrane [GO:0016020]; nucleus [GO:0005634]; actin binding [GO:0003779]; actin monomer binding [GO:0003785]; adenyl-nucleotide exchange factor activity [GO:0000774]; cadherin binding [GO:0045296]; phos…	GO:0000774; GO:0001843; GO:0003723; GO:0003779; GO:0003785; GO:0005546; GO:0005634; GO:0005737; GO:0005829; GO:0005856; GO:0005925; GO:0005938; GO:0006357; GO:0010634; GO:0016020; GO:0017048; GO:0030036; GO:0030837; GO:0030838; GO:0032232; GO:0032233; GO:0032781; GO:0045296; GO:0050821; GO:0051497; GO:0060071; GO:0070062; GO:0070064; GO:0072562; GO:1900029	PFN1	15,054	P07737
P13639	EEF2	Input	27.04155328	FALSE	8	0.314670403	Elongation factor 2 (EF-2)	EF2_HUMAN	SUBCELLULAR LOCATION: Cytoplasm {ECO:0000269|PubMed:25064856}. Nucleus {ECO:0000269|PubMed:24648518}. Note=Phosphorylation by CSK promotes cleavage and SUMOylation-dependent nuclear translocation of the C-terminal cleavage product. {ECO:0000269|PubMed:24648518}.	aggresome [GO:0016235]; cytoplasm [GO:0005737]; cytosol [GO:0005829]; extracellular exosome [GO:0070062]; extracellular region [GO:0005576]; ficolin-1-rich granule lumen [GO:1904813]; membrane [GO:0016020]; membrane raft [GO:0045121]; nucleus [GO:0005634]; plasma membrane [GO:0005886]; polysomal ribosome [GO:0042788]; ribonucleoprotein complex [GO:1990904]; secretory granule lumen [GO:0034774]; 5…	GO:0002039; GO:0002244; GO:0002931; GO:0003009; GO:0003723; GO:0003746; GO:0003924; GO:0005525; GO:0005576; GO:0005634; GO:0005737; GO:0005829; GO:0005886; GO:0006414; GO:0007568; GO:0008097; GO:0014009; GO:0016020; GO:0016235; GO:0019901; GO:0032355; GO:0034774; GO:0034976; GO:0035914; GO:0042542; GO:0042788; GO:0043022; GO:0043312; GO:0045121; GO:0045296; GO:0045471; GO:0045727; GO:0051015; GO:…	EEF2	95,338	P13639
P31949	S100A11	Input	27.03931711	TRUE	9	0.314634488	Protein S100-A11 (Calgizzarin) (Metastatic lymph node gene 70 protein) (MLN 70) (Protein S100-C) (S100 calcium-binding protein A11) [Cleaved into: Protein S100-A11, N-terminally processed]	S10AB_HUMAN	SUBCELLULAR LOCATION: Cytoplasm {ECO:0000269|PubMed:18618420}. Nucleus {ECO:0000269|PubMed:18618420}.	cell-cell adherens junction [GO:0005913]; cytoplasm [GO:0005737]; extracellular exosome [GO:0070062]; extracellular region [GO:0005576]; extracellular space [GO:0005615]; nucleus [GO:0005634]; ruffle [GO:0001726]; secretory granule lumen [GO:0034774]; cadherin binding involved in cell-cell adhesion [GO:0098641]; calcium ion binding [GO:0005509]; calcium-dependent protein binding [GO:0048306]; pro…	GO:0001726; GO:0005509; GO:0005576; GO:0005615; GO:0005634; GO:0005737; GO:0005913; GO:0007165; GO:0008156; GO:0008285; GO:0034774; GO:0042803; GO:0043312; GO:0044548; GO:0048306; GO:0070062; GO:0098641	S100A11	11,740	P31949
P62081	RPS7	Input	26.9826078	TRUE	10	0.31372269	40S ribosomal protein S7 (Small ribosomal subunit protein eS7)	RS7_HUMAN	SUBCELLULAR LOCATION: Cytoplasm, cytoskeleton, microtubule organizing center, centrosome {ECO:0000269|PubMed:20873783}. Note=Colocalizes with NEK6 in the centrosome. {ECO:0000269|PubMed:20873783}.	90S preribosome [GO:0030686]; cytosol [GO:0005829]; cytosolic small ribosomal subunit [GO:0022627]; focal adhesion [GO:0005925]; membrane [GO:0016020]; microtubule organizing center [GO:0005815]; nucleolus [GO:0005730]; nucleoplasm [GO:0005654]; nucleus [GO:0005634]; protein-containing complex [GO:0032991]; ribonucleoprotein complex [GO:1990904]; ribosome [GO:0005840]; small-subunit processome [G…	GO:0000184; GO:0002181; GO:0003723; GO:0003730; GO:0003735; GO:0005634; GO:0005654; GO:0005730; GO:0005815; GO:0005829; GO:0005840; GO:0005925; GO:0006364; GO:0006412; GO:0006413; GO:0006614; GO:0010628; GO:0016020; GO:0019901; GO:0022627; GO:0030686; GO:0032040; GO:0032991; GO:0042274; GO:0048027; GO:0050821; GO:1902255; GO:1904667; GO:1990904; GO:1990948; GO:2000059	RPS7	22,127	P62081
P06733	ENO1	Input	26.9655322	TRUE	11	0.313447765	Alpha-enolase (EC 4.2.1.11) (2-phospho-D-glycerate hydro-lyase) (C-myc promoter-binding protein) (Enolase 1) (MBP-1) (MPB-1) (Non-neural enolase) (NNE) (Phosphopyruvate hydratase) (Plasminogen-binding protein)	ENOA_HUMAN	SUBCELLULAR LOCATION: Cytoplasm {ECO:0000269|PubMed:10802057}. Cell membrane {ECO:0000269|PubMed:10802057}. Cytoplasm, myofibril, sarcomere, M line {ECO:0000269|PubMed:10802057}. Note=Can translocate to the plasma membrane in either the homodimeric (alpha/alpha) or heterodimeric (alpha/gamma) form. ENO1 is localized to the M line.; SUBCELLULAR LOCATION: Isoform MBP-1: Nucleus.	cell cortex region [GO:0099738]; cell surface [GO:0009986]; cytoplasm [GO:0005737]; cytosol [GO:0005829]; extracellular exosome [GO:0070062]; extracellular space [GO:0005615]; M band [GO:0031430]; membrane [GO:0016020]; nucleus [GO:0005634]; phosphopyruvate hydratase complex [GO:0000015]; plasma membrane [GO:0005886]; cadherin binding [GO:0045296]; GTPase binding [GO:0051020]; magnesium ion bindi…	GO:0000015; GO:0000122; GO:0000287; GO:0000977; GO:0001078; GO:0001227; GO:0003723; GO:0004634; GO:0005615; GO:0005634; GO:0005737; GO:0005829; GO:0005886; GO:0006094; GO:0006351; GO:0009615; GO:0009986; GO:0010756; GO:0016020; GO:0030308; GO:0031430; GO:0042803; GO:0045296; GO:0045892; GO:0045933; GO:0051020; GO:0061621; GO:0070062; GO:0099738; GO:1903298; GO:2001171	ENO1	47,169	P06733
P05387	RPLP2	Input	26.93415634	FALSE	12	0.312942146	60S acidic ribosomal protein P2 (Large ribosomal subunit protein P2) (Renal carcinoma antigen NY-REN-44)	RLA2_HUMAN		cytosol [GO:0005829]; cytosolic large ribosomal subunit [GO:0022625]; extracellular exosome [GO:0070062]; focal adhesion [GO:0005925]; membrane [GO:0016020]; structural constituent of ribosome [GO:0003735]; cytoplasmic translation [GO:0002181]; nuclear-transcribed mRNA catabolic process, nonsense-mediated decay [GO:0000184]; SRP-dependent cotranslational protein targeting to membrane [GO:0006614]…	GO:0000184; GO:0002181; GO:0003735; GO:0005829; GO:0005925; GO:0006412; GO:0006413; GO:0006414; GO:0006614; GO:0016020; GO:0022625; GO:0070062	RPLP2	11,665	P05387
O75369	FLNB	Input	26.93231396	FALSE	13	0.312912438	Filamin-B (FLN-B) (ABP-278) (ABP-280 homolog) (Actin-binding-like protein) (Beta-filamin) (Filamin homolog 1) (Fh1) (Filamin-3) (Thyroid autoantigen) (Truncated actin-binding protein) (Truncated ABP)	FLNB_HUMAN	SUBCELLULAR LOCATION: Isoform 1: Cytoplasm, cell cortex. Cytoplasm, cytoskeleton. Cytoplasm, myofibril, sarcomere, Z line. Note=In differentiating myotubes, isoform 1, isoform 2 and isoform 3 are localized diffusely throughout the cytoplasm with regions of enrichment at the longitudinal actin stress fiber. In differentiated tubes, isoform 1 is also detected within the Z-lines.; SUBCELLULAR LOCATI…	actin cytoskeleton [GO:0015629]; brush border [GO:0005903]; cell cortex [GO:0005938]; cytoplasm [GO:0005737]; cytosol [GO:0005829]; extracellular exosome [GO:0070062]; focal adhesion [GO:0005925]; integral component of membrane [GO:0016021]; phagocytic vesicle [GO:0045335]; plasma membrane [GO:0005886]; stress fiber [GO:0001725]; Z disc [GO:0030018]; actin binding [GO:0003779]; cadherin binding […	GO:0001725; GO:0003334; GO:0003382; GO:0003723; GO:0003779; GO:0005737; GO:0005829; GO:0005886; GO:0005903; GO:0005925; GO:0005938; GO:0007016; GO:0007165; GO:0007519; GO:0015629; GO:0016021; GO:0030018; GO:0030036; GO:0042802; GO:0045296; GO:0045335; GO:0070062; GO:0071346	FLNB	278,164	O75369
P14625	HSP90B1	Input	26.92965404	FALSE	14	0.312869543	Endoplasmin (94 kDa glucose-regulated protein) (GRP-94) (Heat shock protein 90 kDa beta member 1) (Tumor rejection antigen 1) (gp96 homolog)	ENPL_HUMAN	SUBCELLULAR LOCATION: Endoplasmic reticulum lumen. Melanosome. Note=Identified by mass spectrometry in melanosome fractions from stage I to stage IV.	cytosol [GO:0005829]; endocytic vesicle lumen [GO:0071682]; endoplasmic reticulum [GO:0005783]; endoplasmic reticulum chaperone complex [GO:0034663]; endoplasmic reticulum lumen [GO:0005788]; endoplasmic reticulum membrane [GO:0005789]; extracellular exosome [GO:0070062]; extracellular matrix [GO:0031012]; extracellular region [GO:0005576]; focal adhesion [GO:0005925]; melanosome [GO:0042470]; me…	GO:0001666; GO:0002224; GO:0003723; GO:0005509; GO:0005524; GO:0005576; GO:0005634; GO:0005783; GO:0005788; GO:0005789; GO:0005829; GO:0005886; GO:0005925; GO:0006898; GO:0015031; GO:0016020; GO:0019221; GO:0019903; GO:0030433; GO:0030496; GO:0030970; GO:0031012; GO:0031247; GO:0032991; GO:0034663; GO:0034975; GO:0034976; GO:0036500; GO:0042470; GO:0043066; GO:0043666; GO:0043687; GO:0044267; GO:…	HSP90B1	92,469	P14625
P62258	YWHAE	Input	26.89705159	TRUE	15	0.312343445	14-3-3 protein epsilon (14-3-3E)	1433E_HUMAN	SUBCELLULAR LOCATION: Nucleus {ECO:0000269|PubMed:12917326}. Cytoplasm {ECO:0000269|PubMed:12917326}. Melanosome {ECO:0000269|PubMed:12042314, ECO:0000269|PubMed:17081065}. Note=Identified by mass spectrometry in melanosome fractions from stage I to stage IV. {ECO:0000269|PubMed:12042314, ECO:0000269|PubMed:17081065}.	central region of growth cone [GO:0090724]; cytoplasm [GO:0005737]; cytosol [GO:0005829]; extracellular exosome [GO:0070062]; focal adhesion [GO:0005925]; kinesin complex [GO:0005871]; melanosome [GO:0042470]; membrane [GO:0016020]; mitochondrion [GO:0005739]; nucleus [GO:0005634]; cadherin binding [GO:0045296]; calcium channel regulator activity [GO:0005246]; enzyme binding [GO:0019899]; histone…	GO:0000086; GO:0000165; GO:0001764; GO:0003064; GO:0003723; GO:0005246; GO:0005634; GO:0005737; GO:0005739; GO:0005829; GO:0005871; GO:0005925; GO:0006605; GO:0010389; GO:0015459; GO:0016020; GO:0016032; GO:0017112; GO:0019899; GO:0019904; GO:0021762; GO:0021766; GO:0021987; GO:0023026; GO:0031625; GO:0034605; GO:0035329; GO:0035556; GO:0042470; GO:0042802; GO:0042826; GO:0043154; GO:0044325; GO:…	YWHAE	29,174	P62258
P14618	PKM	Input	26.78762676	FALSE	16	0.310573008	Pyruvate kinase PKM (EC 2.7.1.40) (Cytosolic thyroid hormone-binding protein) (CTHBP) (Opa-interacting protein 3) (OIP-3) (Pyruvate kinase 2/3) (Pyruvate kinase muscle isozyme) (Thyroid hormone-binding protein 1) (THBP1) (Tumor M2-PK) (p58)	KPYM_HUMAN	SUBCELLULAR LOCATION: Cytoplasm {ECO:0000269|PubMed:25263439}. Nucleus. Note=Translocates to the nucleus in response to different apoptotic stimuli. Nuclear translocation is sufficient to induce cell death that is caspase independent, isoform-specific and independent of its enzymatic activity.	cilium [GO:0005929]; cytoplasm [GO:0005737]; cytosol [GO:0005829]; extracellular exosome [GO:0070062]; extracellular matrix [GO:0031012]; extracellular region [GO:0005576]; extracellular vesicle [GO:1903561]; ficolin-1-rich granule lumen [GO:1904813]; mitochondrion [GO:0005739]; myelin sheath [GO:0043209]; nucleus [GO:0005634]; photoreceptor inner segment [GO:0001917]; pyruvate kinase complex [GO…	GO:0000287; GO:0001666; GO:0001889; GO:0001917; GO:0003723; GO:0004743; GO:0005524; GO:0005576; GO:0005634; GO:0005737; GO:0005739; GO:0005829; GO:0005929; GO:0007584; GO:0009629; GO:0012501; GO:0014870; GO:0016301; GO:0023026; GO:0030955; GO:0031012; GO:0031100; GO:0031982; GO:0032869; GO:0034774; GO:0042802; GO:0043209; GO:0043312; GO:0043403; GO:0043531; GO:0045296; GO:0051289; GO:0061621; GO:…	PKM	57,937	P14618
P23528	CFL1	Input	26.73864716	FALSE	17	0.3097782	Cofilin-1 (18 kDa phosphoprotein) (p18) (Cofilin, non-muscle isoform)	COF1_HUMAN	SUBCELLULAR LOCATION: Nucleus matrix {ECO:0000269|PubMed:15580268}. Cytoplasm, cytoskeleton {ECO:0000269|PubMed:15580268}. Cell projection, ruffle membrane {ECO:0000269|PubMed:15580268}; Peripheral membrane protein {ECO:0000269|PubMed:15580268}; Cytoplasmic side {ECO:0000269|PubMed:15580268}. Cell projection, lamellipodium membrane {ECO:0000269|PubMed:15580268}; Peripheral membrane protein {ECO:0…	cell-cell junction [GO:0005911]; cortical actin cytoskeleton [GO:0030864]; cytoplasm [GO:0005737]; cytosol [GO:0005829]; extracellular exosome [GO:0070062]; extracellular space [GO:0005615]; focal adhesion [GO:0005925]; lamellipodium [GO:0030027]; lamellipodium membrane [GO:0031258]; membrane [GO:0016020]; nuclear matrix [GO:0016363]; nucleus [GO:0005634]; ruffle membrane [GO:0032587]; vesicle [G…	GO:0000281; GO:0001755; GO:0001842; GO:0005102; GO:0005615; GO:0005634; GO:0005737; GO:0005829; GO:0005911; GO:0005925; GO:0006468; GO:0007010; GO:0007266; GO:0009615; GO:0016020; GO:0016363; GO:0022604; GO:0030010; GO:0030027; GO:0030036; GO:0030042; GO:0030043; GO:0030836; GO:0030864; GO:0031258; GO:0031982; GO:0032587; GO:0035722; GO:0043066; GO:0043200; GO:0044794; GO:0051015; GO:0061001; GO:…	CFL1	18,502	P23528
Q00610	CLTC	Input	26.60477827	FALSE	18	0.307598413	Clathrin heavy chain 1 (Clathrin heavy chain on chromosome 17) (CLH-17)	CLH1_HUMAN	SUBCELLULAR LOCATION: Cytoplasmic vesicle membrane {ECO:0000269|PubMed:17081065}; Peripheral membrane protein {ECO:0000269|PubMed:17081065}; Cytoplasmic side {ECO:0000269|PubMed:17081065}. Membrane, coated pit {ECO:0000269|PubMed:17081065}; Peripheral membrane protein {ECO:0000269|PubMed:17081065}; Cytoplasmic side {ECO:0000269|PubMed:17081065}. Melanosome {ECO:0000269|PubMed:17081065}. Cytoplasm…	clathrin coat [GO:0030118]; clathrin coat of coated pit [GO:0030132]; clathrin coat of trans-Golgi network vesicle [GO:0030130]; clathrin complex [GO:0071439]; clathrin-coated endocytic vesicle [GO:0045334]; clathrin-coated endocytic vesicle membrane [GO:0030669]; clathrin-coated vesicle [GO:0030136]; cytosol [GO:0005829]; endolysosome membrane [GO:0036020]; endosome [GO:0005768]; extracellular e…	GO:0000278; GO:0001649; GO:0003723; GO:0003725; GO:0005198; GO:0005764; GO:0005768; GO:0005819; GO:0005829; GO:0005886; GO:0005925; GO:0006886; GO:0006898; GO:0006914; GO:0016020; GO:0019886; GO:0019901; GO:0030118; GO:0030130; GO:0030132; GO:0030136; GO:0030669; GO:0031623; GO:0032051; GO:0032588; GO:0032802; GO:0032991; GO:0033572; GO:0034383; GO:0036020; GO:0042147; GO:0042470; GO:0043231; GO:…	CLTC	191,615	Q00610
P04908;P0C0S8;P20671;Q16777;Q6FI13;Q7L7L0;Q93077;Q96KK5;Q99878;Q9BTM1	HIST1H2AB;HIST1H2AG;HIST1H2AD;HIST2H2AC;HIST2H2AA3;HIST3H2A;HIST1H2AC;HIST1H2AH;HIST1H2AJ;H2AFJ	Input	26.57349914	FALSE	19	0.307087514								P04908.P0C0S8.P20671.Q16777.Q6FI13.Q7L7L0.Q93077.Q96KK5.Q99878.Q9BTM1
P07355	ANXA2	Input	26.5703698	TRUE	20	0.307036368	Annexin A2 (Annexin II) (Annexin-2) (Calpactin I heavy chain) (Calpactin-1 heavy chain) (Chromobindin-8) (Lipocortin II) (Placental anticoagulant protein IV) (PAP-IV) (Protein I) (p36)	ANXA2_HUMAN	SUBCELLULAR LOCATION: Secreted, extracellular space, extracellular matrix, basement membrane {ECO:0000269|PubMed:17081065}. Melanosome {ECO:0000269|PubMed:17081065}. Note=In the lamina beneath the plasma membrane. Identified by mass spectrometry in melanosome fractions from stage I to stage IV. Translocated from the cytoplasm to the cell surface through a Golgi-independent mechanism.	azurophil granule lumen [GO:0035578]; basement membrane [GO:0005604]; basolateral plasma membrane [GO:0016323]; cell cortex [GO:0005938]; cell surface [GO:0009986]; cell-cell adherens junction [GO:0005913]; collagen-containing extracellular matrix [GO:0062023]; cytoplasm [GO:0005737]; cytosol [GO:0005829]; early endosome [GO:0005769]; endosome [GO:0005768]; extracellular exosome [GO:0070062]; ext…	GO:0001525; GO:0001726; GO:0001765; GO:0001921; GO:0001934; GO:0002020; GO:0003723; GO:0005509; GO:0005544; GO:0005546; GO:0005576; GO:0005604; GO:0005615; GO:0005634; GO:0005737; GO:0005765; GO:0005768; GO:0005769; GO:0005811; GO:0005829; GO:0005886; GO:0005913; GO:0005938; GO:0006900; GO:0007589; GO:0008092; GO:0009986; GO:0016020; GO:0016323; GO:0017137; GO:0019834; GO:0019897; GO:0030199; GO:…	ANXA2	38,604	P07355
P31946	YWHAB	Input	26.56324271	TRUE	21	0.30691986	14-3-3 protein beta/alpha (Protein 1054) (Protein kinase C inhibitor protein 1) (KCIP-1) [Cleaved into: 14-3-3 protein beta/alpha, N-terminally processed]	1433B_HUMAN	SUBCELLULAR LOCATION: Cytoplasm {ECO:0000269|PubMed:17081065}. Melanosome {ECO:0000269|PubMed:17081065}. Note=Identified by mass spectrometry in melanosome fractions from stage I to stage IV.	cytoplasm [GO:0005737]; cytosol [GO:0005829]; extracellular exosome [GO:0070062]; focal adhesion [GO:0005925]; melanosome [GO:0042470]; membrane [GO:0016020]; mitochondrion [GO:0005739]; nucleus [GO:0005634]; perinuclear region of cytoplasm [GO:0048471]; transcriptional repressor complex [GO:0017053]; cadherin binding [GO:0045296]; enzyme binding [GO:0019899]; histone deacetylase binding [GO:0042…	GO:0000165; GO:0003714; GO:0005634; GO:0005737; GO:0005739; GO:0005829; GO:0005925; GO:0006605; GO:0008022; GO:0016020; GO:0016032; GO:0017053; GO:0019899; GO:0019904; GO:0035308; GO:0035329; GO:0042470; GO:0042802; GO:0042826; GO:0043085; GO:0043488; GO:0044877; GO:0045296; GO:0045744; GO:0045892; GO:0048471; GO:0050815; GO:0051219; GO:0051220; GO:0051291; GO:0061024; GO:0070062; GO:1900740	YWHAB	28,082	P31946
P62158	CALM1	Input	26.55144673	FALSE	22	0.306726959								P62158
P46778	RPL21	Input	26.53136934	FALSE	23	0.306398434	60S ribosomal protein L21 (Large ribosomal subunit protein eL21)	RL21_HUMAN	SUBCELLULAR LOCATION: Cytoplasm, cytosol {ECO:0000269|PubMed:25957688}. Cytoplasm {ECO:0000305|PubMed:23636399, ECO:0000305|PubMed:25901680}. Endoplasmic reticulum {ECO:0000250|UniProtKB:P49666}. Note=Detected on cytosolic polysomes (PubMed:25957688). Detected in ribosomes that are associated with the rough endoplasmic reticulum (By similarity). {ECO:0000250|UniProtKB:P49666, ECO:0000269|PubMed:2…	cytosol [GO:0005829]; cytosolic large ribosomal subunit [GO:0022625]; endoplasmic reticulum [GO:0005783]; membrane [GO:0016020]; RNA binding [GO:0003723]; structural constituent of ribosome [GO:0003735]; nuclear-transcribed mRNA catabolic process, nonsense-mediated decay [GO:0000184]; SRP-dependent cotranslational protein targeting to membrane [GO:0006614]; translation [GO:0006412]; translational…	GO:0000184; GO:0003723; GO:0003735; GO:0005783; GO:0005829; GO:0006412; GO:0006413; GO:0006614; GO:0016020; GO:0022625	RPL21	18,565	P46778
Q07020	RPL18	Input	26.51405269	TRUE	24	0.306114884	60S ribosomal protein L18 (Large ribosomal subunit protein eL18)	RL18_HUMAN	SUBCELLULAR LOCATION: Cytoplasm, cytosol {ECO:0000269|PubMed:25957688}. Cytoplasm {ECO:0000305|PubMed:23636399, ECO:0000305|PubMed:25901680}. Rough endoplasmic reticulum {ECO:0000250|UniProtKB:Q95342}. Note=Detected on cytosolic polysomes (PubMed:25957688). Detected in ribosomes that are associated with the rough endoplasmic reticulum (By similarity). {ECO:0000250|UniProtKB:Q95342, ECO:0000269|Pu…	cytosol [GO:0005829]; cytosolic large ribosomal subunit [GO:0022625]; endoplasmic reticulum [GO:0005783]; focal adhesion [GO:0005925]; membrane [GO:0016020]; nucleolus [GO:0005730]; nucleus [GO:0005634]; polysomal ribosome [GO:0042788]; rough endoplasmic reticulum [GO:0005791]; RNA binding [GO:0003723]; structural constituent of ribosome [GO:0003735]; cytoplasmic translation [GO:0002181]; nuclear…	GO:0000184; GO:0002181; GO:0003723; GO:0003735; GO:0005634; GO:0005730; GO:0005783; GO:0005791; GO:0005829; GO:0005925; GO:0006412; GO:0006413; GO:0006614; GO:0016020; GO:0022625; GO:0042788	RPL18	21,634	Q07020
P62277	RPS13	Input	26.49927836	FALSE	25	0.305872816	40S ribosomal protein S13 (Small ribosomal subunit protein uS15)	RS13_HUMAN		cytosol [GO:0005829]; cytosolic small ribosomal subunit [GO:0022627]; extracellular exosome [GO:0070062]; focal adhesion [GO:0005925]; membrane [GO:0016020]; nucleolus [GO:0005730]; nucleoplasm [GO:0005654]; nucleus [GO:0005634]; ribosome [GO:0005840]; mRNA 5'-UTR binding [GO:0048027]; mRNA binding [GO:0003729]; RNA binding [GO:0003723]; small ribosomal subunit rRNA binding [GO:0070181]; structur…	GO:0000184; GO:0003723; GO:0003729; GO:0003735; GO:0005634; GO:0005654; GO:0005730; GO:0005829; GO:0005840; GO:0005925; GO:0006412; GO:0006413; GO:0006614; GO:0016020; GO:0022627; GO:0033119; GO:0048027; GO:0070062; GO:0070181	RPS13	17,222	P62277
P61604	HSPE1	Input	26.48154948	FALSE	26	0.305582162	10 kDa heat shock protein, mitochondrial (Hsp10) (10 kDa chaperonin) (Chaperonin 10) (CPN10) (Early-pregnancy factor) (EPF)	CH10_HUMAN	SUBCELLULAR LOCATION: Mitochondrion matrix.	extracellular exosome [GO:0070062]; membrane [GO:0016020]; mitochondrial matrix [GO:0005759]; mitochondrion [GO:0005739]; ATP binding [GO:0005524]; chaperone binding [GO:0051087]; metal ion binding [GO:0046872]; RNA binding [GO:0003723]; unfolded protein binding [GO:0051082]; activation of cysteine-type endopeptidase activity involved in apoptotic process [GO:0006919]; chaperone cofactor-dependen…	GO:0001649; GO:0003723; GO:0005524; GO:0005739; GO:0005759; GO:0006457; GO:0006919; GO:0006986; GO:0016020; GO:0046872; GO:0051082; GO:0051085; GO:0051087; GO:0070062	HSPE1	10,932	P61604
P15880	RPS2	Input	26.48092023	FALSE	27	0.305571842	40S ribosomal protein S2 (40S ribosomal protein S4) (Protein LLRep3) (Small ribosomal subunit protein uS5)	RS2_HUMAN		cytosol [GO:0005829]; cytosolic small ribosomal subunit [GO:0022627]; extracellular exosome [GO:0070062]; focal adhesion [GO:0005925]; membrane [GO:0016020]; nucleoplasm [GO:0005654]; nucleus [GO:0005634]; cadherin binding [GO:0045296]; enzyme binding [GO:0019899]; fibroblast growth factor binding [GO:0017134]; mRNA binding [GO:0003729]; RNA binding [GO:0003723]; structural constituent of ribosom…	GO:0000184; GO:0003723; GO:0003729; GO:0003735; GO:0005634; GO:0005654; GO:0005829; GO:0005925; GO:0006364; GO:0006412; GO:0006413; GO:0006614; GO:0016020; GO:0017134; GO:0019899; GO:0022627; GO:0045296; GO:0051443; GO:0070062	RPS2	31,324	P15880
O43707	ACTN4	Input	26.47828912	FALSE	28	0.305528689	Alpha-actinin-4 (Non-muscle alpha-actinin 4)	ACTN4_HUMAN	SUBCELLULAR LOCATION: Nucleus {ECO:0000269|PubMed:22351778, ECO:0000269|PubMed:9508771}. Cytoplasm {ECO:0000269|PubMed:22351778, ECO:0000269|PubMed:9508771}. Cell junction {ECO:0000250|UniProtKB:P57780}. Note=Localized in cytoplasmic mRNP granules containing untranslated mRNAs. Colocalizes with actin stress fibers. Nuclear translocation can be induced by the PI3 kinase inhibitor wortmannin or by …	brush border [GO:0005903]; cell-cell junction [GO:0005911]; cortical cytoskeleton [GO:0030863]; cytoplasm [GO:0005737]; cytosol [GO:0005829]; extracellular exosome [GO:0070062]; extracellular region [GO:0005576]; extracellular space [GO:0005615]; focal adhesion [GO:0005925]; intracellular [GO:0005622]; neuron projection [GO:0043005]; nuclear body [GO:0016604]; nucleus [GO:0005634]; perinuclear re…	GO:0000977; GO:0001666; GO:0001725; GO:0001882; GO:0002576; GO:0003723; GO:0003779; GO:0005178; GO:0005509; GO:0005576; GO:0005615; GO:0005622; GO:0005634; GO:0005737; GO:0005829; GO:0005903; GO:0005911; GO:0005925; GO:0015031; GO:0016604; GO:0030018; GO:0030050; GO:0030335; GO:0030374; GO:0030863; GO:0031093; GO:0031143; GO:0031490; GO:0032417; GO:0032991; GO:0035257; GO:0035357; GO:0042803; GO:…	ACTN4	104,854	O43707
P83731	RPL24	Input	26.47151933	FALSE	29	0.305417637	60S ribosomal protein L24 (60S ribosomal protein L30) (Large ribosomal subunit protein eL24)	RL24_HUMAN		cytoplasm [GO:0005737]; cytosol [GO:0005829]; cytosolic large ribosomal subunit [GO:0022625]; endoplasmic reticulum [GO:0005783]; extracellular exosome [GO:0070062]; membrane [GO:0016020]; polysomal ribosome [GO:0042788]; cadherin binding [GO:0045296]; RNA binding [GO:0003723]; structural constituent of ribosome [GO:0003735]; assembly of large subunit precursor of preribosome [GO:1902626]; cytopl…	GO:0000027; GO:0000184; GO:0002181; GO:0003723; GO:0003735; GO:0005737; GO:0005783; GO:0005829; GO:0006412; GO:0006413; GO:0006614; GO:0016020; GO:0022625; GO:0042788; GO:0045296; GO:0070062; GO:1902626	RPL24	17,779	P83731
P62269	RPS18	Input	26.43690298	TRUE	30	0.304849346	40S ribosomal protein S18 (Ke-3) (Ke3) (Small ribosomal subunit protein uS13)	RS18_HUMAN	SUBCELLULAR LOCATION: Cytoplasm.	cytosol [GO:0005829]; cytosolic small ribosomal subunit [GO:0022627]; extracellular exosome [GO:0070062]; focal adhesion [GO:0005925]; membrane [GO:0016020]; nucleoplasm [GO:0005654]; nucleus [GO:0005634]; ribosome [GO:0005840]; small ribosomal subunit [GO:0015935]; protein kinase binding [GO:0019901]; RNA binding [GO:0003723]; rRNA binding [GO:0019843]; structural constituent of ribosome [GO:000…	GO:0000184; GO:0003723; GO:0003735; GO:0005634; GO:0005654; GO:0005829; GO:0005840; GO:0005925; GO:0006412; GO:0006413; GO:0006614; GO:0015935; GO:0016020; GO:0019843; GO:0019901; GO:0022627; GO:0042254; GO:0070062	RPS18	17,719	P62269
P60660	MYL6	Input	26.39730662	TRUE	31	0.304198386	Myosin light polypeptide 6 (17 kDa myosin light chain) (LC17) (Myosin light chain 3) (MLC-3) (Myosin light chain alkali 3) (Myosin light chain A3) (Smooth muscle and nonmuscle myosin light chain alkali 6)	MYL6_HUMAN		brush border [GO:0005903]; cytosol [GO:0005829]; extracellular exosome [GO:0070062]; membrane [GO:0016020]; myosin complex [GO:0016459]; unconventional myosin complex [GO:0016461]; vesicle [GO:0031982]; actin-dependent ATPase activity [GO:0030898]; calcium ion binding [GO:0005509]; motor activity [GO:0003774]; structural constituent of muscle [GO:0008307]; muscle contraction [GO:0006936]; muscle …	GO:0003774; GO:0005509; GO:0005829; GO:0005903; GO:0006936; GO:0007519; GO:0008307; GO:0016020; GO:0016459; GO:0016461; GO:0030049; GO:0030898; GO:0031982; GO:0070062	MYL6	16,930	P60660
P21333	FLNA	Input	26.38797638	TRUE	32	0.304044856	Filamin-A (FLN-A) (Actin-binding protein 280) (ABP-280) (Alpha-filamin) (Endothelial actin-binding protein) (Filamin-1) (Non-muscle filamin)	FLNA_HUMAN	SUBCELLULAR LOCATION: Cytoplasm, cell cortex. Cytoplasm, cytoskeleton.	actin cytoskeleton [GO:0015629]; actin filament [GO:0005884]; apical dendrite [GO:0097440]; cell-cell junction [GO:0005911]; cortical cytoskeleton [GO:0030863]; cytoplasm [GO:0005737]; cytosol [GO:0005829]; dendritic shaft [GO:0043198]; extracellular exosome [GO:0070062]; extracellular region [GO:0005576]; focal adhesion [GO:0005925]; membrane [GO:0016020]; Myb complex [GO:0031523]; neuronal cell…	GO:0001664; GO:0002576; GO:0003723; GO:0005576; GO:0005634; GO:0005730; GO:0005737; GO:0005829; GO:0005884; GO:0005886; GO:0005911; GO:0005925; GO:0007195; GO:0008134; GO:0015459; GO:0015629; GO:0016020; GO:0016479; GO:0017048; GO:0017160; GO:0019900; GO:0021943; GO:0021987; GO:0030018; GO:0030168; GO:0030334; GO:0030863; GO:0031267; GO:0031523; GO:0031532; GO:0031852; GO:0032233; GO:0034329; GO:…	FLNA	280,739	P21333
P68371	TUBB4B	Input	26.37170238	TRUE	33	0.303776935	Tubulin beta-4B chain (Tubulin beta-2 chain) (Tubulin beta-2C chain)	TBB4B_HUMAN	SUBCELLULAR LOCATION: Cytoplasm, cytoskeleton.	azurophil granule lumen [GO:0035578]; cytoskeleton [GO:0005856]; cytosol [GO:0005829]; extracellular exosome [GO:0070062]; extracellular region [GO:0005576]; extracellular vesicle [GO:1903561]; microtubule [GO:0005874]; myelin sheath [GO:0043209]; nucleus [GO:0005634]; double-stranded RNA binding [GO:0003725]; GTP binding [GO:0005525]; GTPase activity [GO:0003924]; MHC class I protein binding [GO…	GO:0000086; GO:0003725; GO:0003924; GO:0005200; GO:0005525; GO:0005576; GO:0005634; GO:0005829; GO:0005856; GO:0005874; GO:0007017; GO:0010389; GO:0035578; GO:0042267; GO:0042288; GO:0043209; GO:0043312; GO:0051082; GO:0070062; GO:0097711; GO:1903561	TUBB4B	49,831	P68371
P08238	HSP90AB1	Input	26.36543363	FALSE	34	0.303673688	Heat shock protein HSP 90-beta (HSP 90) (Heat shock 84 kDa) (HSP 84) (HSP84)	HS90B_HUMAN	SUBCELLULAR LOCATION: Cytoplasm {ECO:0000269|PubMed:16580629, ECO:0000269|PubMed:18239673, ECO:0000269|PubMed:24880080, ECO:0000269|PubMed:9482106}. Melanosome {ECO:0000269|PubMed:17081065}. Nucleus {ECO:0000269|PubMed:18239673}. Secreted {ECO:0000269|PubMed:20599762}. Cell membrane {ECO:0000269|PubMed:20599762}. Note=Identified by mass spectrometry in melanosome fractions from stage I to stage I…	apical plasma membrane [GO:0016324]; aryl hydrocarbon receptor complex [GO:0034751]; axonal growth cone [GO:0044295]; basolateral plasma membrane [GO:0016323]; brush border membrane [GO:0031526]; cell surface [GO:0009986]; cytoplasm [GO:0005737]; cytosol [GO:0005829]; dendritic growth cone [GO:0044294]; extracellular exosome [GO:0070062]; extracellular region [GO:0005576]; ficolin-1-rich granule …	GO:0001890; GO:0002134; GO:0002135; GO:0003723; GO:0003725; GO:0005524; GO:0005525; GO:0005576; GO:0005634; GO:0005654; GO:0005737; GO:0005739; GO:0005765; GO:0005829; GO:0006457; GO:0006805; GO:0006986; GO:0007004; GO:0009651; GO:0009986; GO:0016020; GO:0016234; GO:0016323; GO:0016324; GO:0017098; GO:0019062; GO:0019887; GO:0019900; GO:0019901; GO:0021955; GO:0023026; GO:0030010; GO:0030235; GO:…	HSP90AB1	83,264	P08238
P11021	HSPA5	Input	26.33352007	FALSE	35	0.303147685	Endoplasmic reticulum chaperone BiP (EC 3.6.4.10) (78 kDa glucose-regulated protein) (GRP-78) (Binding-immunoglobulin protein) (BiP) (Heat shock protein 70 family protein 5) (HSP70 family protein 5) (Heat shock protein family A member 5) (Immunoglobulin heavy chain-binding protein)	BIP_HUMAN	SUBCELLULAR LOCATION: Endoplasmic reticulum lumen {ECO:0000269|PubMed:21080038, ECO:0000269|PubMed:21289099, ECO:0000269|PubMed:23990668, ECO:0000269|PubMed:29497057}. Melanosome {ECO:0000269|PubMed:12643545}. Cytoplasm {ECO:0000250|UniProtKB:P20029}. Note=Identified by mass spectrometry in melanosome fractions from stage I to stage IV. {ECO:0000269|PubMed:12643545}.	cell surface [GO:0009986]; endoplasmic reticulum [GO:0005783]; endoplasmic reticulum chaperone complex [GO:0034663]; endoplasmic reticulum lumen [GO:0005788]; endoplasmic reticulum membrane [GO:0005789]; endoplasmic reticulum-Golgi intermediate compartment [GO:0005793]; extracellular exosome [GO:0070062]; focal adhesion [GO:0005925]; integral component of endoplasmic reticulum membrane [GO:003017…	GO:0005509; GO:0005524; GO:0005634; GO:0005739; GO:0005783; GO:0005788; GO:0005789; GO:0005790; GO:0005793; GO:0005886; GO:0005925; GO:0006983; GO:0009986; GO:0010976; GO:0016020; GO:0016887; GO:0019899; GO:0019904; GO:0021589; GO:0021680; GO:0021762; GO:0030176; GO:0030182; GO:0030335; GO:0030433; GO:0030496; GO:0030512; GO:0030968; GO:0031398; GO:0031625; GO:0032991; GO:0034663; GO:0034975; GO:…	HSPA5	72,333	P11021
P61254	RPL26	Input	26.3285924	FALSE	36	0.30306641	60S ribosomal protein L26 (Large ribosomal subunit protein uL24)	RL26_HUMAN		cytoplasm [GO:0005737]; cytosol [GO:0005829]; cytosolic large ribosomal subunit [GO:0022625]; cytosolic ribosome [GO:0022626]; extracellular exosome [GO:0070062]; membrane [GO:0016020]; nucleolus [GO:0005730]; nucleoplasm [GO:0005654]; ribonucleoprotein complex [GO:1990904]; mRNA 5'-UTR binding [GO:0048027]; RNA binding [GO:0003723]; structural constituent of ribosome [GO:0003735]; cellular respo…	GO:0000184; GO:0002181; GO:0003723; GO:0003735; GO:0005654; GO:0005730; GO:0005737; GO:0005829; GO:0006364; GO:0006412; GO:0006413; GO:0006614; GO:0006977; GO:0016020; GO:0022625; GO:0022626; GO:0034644; GO:0042273; GO:0045727; GO:0048027; GO:0070062; GO:0071480; GO:1902164; GO:1902167; GO:1904803; GO:1990904	RPL26	17,258	P61254
P35580	MYH10	Input	26.31812959	TRUE	37	0.30289379	Myosin-10 (Cellular myosin heavy chain, type B) (Myosin heavy chain 10) (Myosin heavy chain, non-muscle IIb) (Non-muscle myosin heavy chain B) (NMMHC-B) (Non-muscle myosin heavy chain IIb) (NMMHC II-b) (NMMHC-IIB)	MYH10_HUMAN	SUBCELLULAR LOCATION: Cell projection, lamellipodium {ECO:0000269|PubMed:20052411, ECO:0000269|PubMed:22480440}. Note=Colocalizes with MCC at the leading edge of migrating cells.	actomyosin [GO:0042641]; brush border [GO:0005903]; cell cortex [GO:0005938]; cleavage furrow [GO:0032154]; cytoplasm [GO:0005737]; cytosol [GO:0005829]; dendritic spine [GO:0043197]; extracellular exosome [GO:0070062]; growth cone [GO:0030426]; lamellipodium [GO:0030027]; midbody [GO:0030496]; myosin complex [GO:0016459]; myosin II complex [GO:0016460]; myosin II filament [GO:0097513]; neuromusc…	GO:0000146; GO:0000281; GO:0001701; GO:0001725; GO:0001764; GO:0001778; GO:0003279; GO:0003777; GO:0003779; GO:0005516; GO:0005524; GO:0005634; GO:0005737; GO:0005819; GO:0005829; GO:0005844; GO:0005903; GO:0005938; GO:0006887; GO:0006930; GO:0007018; GO:0007097; GO:0007155; GO:0007411; GO:0007512; GO:0008017; GO:0008283; GO:0008360; GO:0016459; GO:0016460; GO:0016887; GO:0021592; GO:0021670; GO:…	MYH10	228,999	P35580
P06576	ATP5B	Input	26.3157411	FALSE	38	0.302854374	ATP synthase subunit beta, mitochondrial (EC 3.6.3.14) (ATP synthase F1 subunit beta)	ATPB_HUMAN	SUBCELLULAR LOCATION: Mitochondrion inner membrane {ECO:0000250|UniProtKB:P00829}; Peripheral membrane protein {ECO:0000250|UniProtKB:P00829}; Matrix side {ECO:0000250|UniProtKB:P00829}.	cell surface [GO:0009986]; extracellular exosome [GO:0070062]; membrane [GO:0016020]; mitochondrial matrix [GO:0005759]; mitochondrial membrane [GO:0031966]; mitochondrial nucleoid [GO:0042645]; mitochondrial proton-transporting ATP synthase complex [GO:0005753]; mitochondrial proton-transporting ATP synthase, catalytic core [GO:0005754]; mitochondrion [GO:0005739]; myelin sheath [GO:0043209]; nu…	GO:0001525; GO:0001649; GO:0005215; GO:0005524; GO:0005634; GO:0005739; GO:0005753; GO:0005754; GO:0005759; GO:0005886; GO:0006091; GO:0006629; GO:0006754; GO:0006933; GO:0007005; GO:0009986; GO:0016020; GO:0022857; GO:0031966; GO:0042288; GO:0042407; GO:0042645; GO:0042776; GO:0043209; GO:0043532; GO:0043536; GO:0045259; GO:0046933; GO:0046961; GO:0051453; GO:0070062; GO:1902600	ATP5F1B	56,560	P06576
P11279	LAMP1	Input	26.28499967	FALSE	39	0.302346745	Lysosome-associated membrane glycoprotein 1 (LAMP-1) (Lysosome-associated membrane protein 1) (CD107 antigen-like family member A) (CD antigen CD107a)	LAMP1_HUMAN	SUBCELLULAR LOCATION: Cell membrane {ECO:0000250|UniProtKB:P05300}; Single-pass type I membrane protein {ECO:0000255}. Endosome membrane; Single-pass type I membrane protein {ECO:0000255}. Lysosome membrane {ECO:0000269|PubMed:16176980, ECO:0000269|PubMed:17897319}; Single-pass type I membrane protein {ECO:0000255}. Late endosome {ECO:0000269|PubMed:16176980}. Note=This protein shuttles between l…	alveolar lamellar body [GO:0097208]; autolysosome [GO:0044754]; azurophil granule membrane [GO:0035577]; cytolytic granule [GO:0044194]; cytoplasm [GO:0005737]; cytosol [GO:0005829]; dendrite [GO:0030425]; endosome membrane [GO:0010008]; external side of plasma membrane [GO:0009897]; extracellular exosome [GO:0070062]; ficolin-1-rich granule membrane [GO:0101003]; integral component of plasma mem…	GO:0001618; GO:0005737; GO:0005764; GO:0005765; GO:0005770; GO:0005771; GO:0005829; GO:0005886; GO:0005887; GO:0008021; GO:0008626; GO:0009897; GO:0010008; GO:0016020; GO:0019899; GO:0019904; GO:0030425; GO:0035577; GO:0042383; GO:0042470; GO:0043025; GO:0043312; GO:0043323; GO:0044194; GO:0044754; GO:0045954; GO:0048102; GO:0048471; GO:0050821; GO:0061474; GO:0070062; GO:0072594; GO:0090160; GO:…	LAMP1	44,882	P11279
P10809	HSPD1	Input	26.26037551	TRUE	40	0.301939701	60 kDa heat shock protein, mitochondrial (EC 3.6.4.9) (60 kDa chaperonin) (Chaperonin 60) (CPN60) (Heat shock protein 60) (HSP-60) (Hsp60) (HuCHA60) (Mitochondrial matrix protein P1) (P60 lymphocyte protein)	CH60_HUMAN	SUBCELLULAR LOCATION: Mitochondrion matrix.	cell surface [GO:0009986]; clathrin-coated pit [GO:0005905]; coated vesicle [GO:0030135]; cytoplasm [GO:0005737]; cytosol [GO:0005829]; early endosome [GO:0005769]; extracellular exosome [GO:0070062]; extracellular space [GO:0005615]; lipopolysaccharide receptor complex [GO:0046696]; membrane [GO:0016020]; mitochondrial inner membrane [GO:0005743]; mitochondrial matrix [GO:0005759]; mitochondrion…	GO:0001530; GO:0002039; GO:0002368; GO:0002755; GO:0002842; GO:0003688; GO:0003697; GO:0003723; GO:0003725; GO:0005524; GO:0005615; GO:0005737; GO:0005739; GO:0005743; GO:0005759; GO:0005769; GO:0005829; GO:0005886; GO:0005905; GO:0006357; GO:0006458; GO:0006919; GO:0006986; GO:0008035; GO:0008637; GO:0009409; GO:0009986; GO:0016020; GO:0016032; GO:0016887; GO:0019899; GO:0030135; GO:0030141; GO:…	HSPD1	61,055	P10809
Q02878	RPL6	Input	26.25613681	FALSE	41	0.301869596	60S ribosomal protein L6 (Large ribosomal subunit protein eL6) (Neoplasm-related protein C140) (Tax-responsive enhancer element-binding protein 107) (TaxREB107)	RL6_HUMAN	SUBCELLULAR LOCATION: Cytoplasm, cytosol {ECO:0000269|PubMed:25957688}. Cytoplasm {ECO:0000305|PubMed:23636399, ECO:0000305|PubMed:25901680}. Rough endoplasmic reticulum {ECO:0000250|UniProtKB:Q2YGT9}. Note=Detected on cytosolic polysomes (PubMed:25957688). Detected in ribosomes that are associated with the rough endoplasmic reticulum (By similarity). {ECO:0000250|UniProtKB:Q2YGT9, ECO:0000269|Pu…	cytoplasmic ribonucleoprotein granule [GO:0036464]; cytosol [GO:0005829]; cytosolic large ribosomal subunit [GO:0022625]; focal adhesion [GO:0005925]; membrane [GO:0016020]; nucleus [GO:0005634]; polysomal ribosome [GO:0042788]; rough endoplasmic reticulum [GO:0005791]; cadherin binding [GO:0045296]; DNA binding [GO:0003677]; RNA binding [GO:0003723]; structural constituent of ribosome [GO:000373…	GO:0000027; GO:0000184; GO:0002181; GO:0003677; GO:0003723; GO:0003735; GO:0005634; GO:0005791; GO:0005829; GO:0005925; GO:0006355; GO:0006412; GO:0006413; GO:0006614; GO:0016020; GO:0022625; GO:0036464; GO:0042788; GO:0045296	RPL6	32,728	Q02878
O75531	BANF1	Input	26.25380239	FALSE	42	0.301830981	Barrier-to-autointegration factor (Breakpoint cluster region protein 1) [Cleaved into: Barrier-to-autointegration factor, N-terminally processed]	BAF_HUMAN	SUBCELLULAR LOCATION: Barrier-to-autointegration factor: Nucleus {ECO:0000269|PubMed:16495336, ECO:0000269|PubMed:24600006}. Cytoplasm {ECO:0000269|PubMed:16495336, ECO:0000269|PubMed:24600006}. Chromosome {ECO:0000269|PubMed:16495336}. Nucleus envelope {ECO:0000269|PubMed:24600006}. Note=Significantly enriched at the nuclear inner membrane, diffusely throughout the nucleus during interphase and …	chromosome [GO:0005694]; cytoplasm [GO:0005737]; cytosol [GO:0005829]; nuclear envelope [GO:0005635]; nucleoplasm [GO:0005654]; nucleus [GO:0005634]; DNA binding [GO:0003677]; enzyme binding [GO:0019899]; identical protein binding [GO:0042802]; LEM domain binding [GO:0097726]; protein C-terminus binding [GO:0008022]; protein homodimerization activity [GO:0042803]; protein N-terminus binding [GO:0…	GO:0003677; GO:0005634; GO:0005635; GO:0005654; GO:0005694; GO:0005737; GO:0005829; GO:0007084; GO:0008022; GO:0009615; GO:0019899; GO:0042802; GO:0042803; GO:0045071; GO:0047485; GO:0051169; GO:0075713; GO:0097726	BANF1	10,059	O75531
P40261	NNMT	Input	26.21960121	FALSE	43	0.301264851	Nicotinamide N-methyltransferase (EC 2.1.1.1)	NNMT_HUMAN	SUBCELLULAR LOCATION: Cytoplasm.	cytosol [GO:0005829]; nicotinamide N-methyltransferase activity [GO:0008112]; pyridine N-methyltransferase activity [GO:0030760]; animal organ regeneration [GO:0031100]; methylation [GO:0032259]; NAD biosynthesis via nicotinamide riboside salvage pathway [GO:0034356]; response to drug [GO:0042493]; response to organonitrogen compound [GO:0010243]	GO:0005829; GO:0008112; GO:0010243; GO:0030760; GO:0031100; GO:0032259; GO:0034356; GO:0042493	NNMT	29,574	P40261
P07900	HSP90AA1	Input	26.21117033	FALSE	44	0.301125182	Heat shock protein HSP 90-alpha (Heat shock 86 kDa) (HSP 86) (HSP86) (Lipopolysaccharide-associated protein 2) (LAP-2) (LPS-associated protein 2) (Renal carcinoma antigen NY-REN-38)	HS90A_HUMAN	SUBCELLULAR LOCATION: Nucleus {ECO:0000250|UniProtKB:P07901}. Cytoplasm {ECO:0000250|UniProtKB:P07901}. Melanosome {ECO:0000269|PubMed:17081065}. Cell membrane {ECO:0000269|PubMed:11276205}. Note=Identified by mass spectrometry in melanosome fractions from stage I to stage IV.	axonal growth cone [GO:0044295]; cytoplasm [GO:0005737]; cytosol [GO:0005829]; dendritic growth cone [GO:0044294]; endocytic vesicle lumen [GO:0071682]; extracellular exosome [GO:0070062]; extracellular region [GO:0005576]; ficolin-1-rich granule lumen [GO:1904813]; lysosomal lumen [GO:0043202]; melanosome [GO:0042470]; membrane [GO:0016020]; myelin sheath [GO:0043209]; neuronal cell body [GO:004…	GO:0000086; GO:0000166; GO:0001934; GO:0003723; GO:0004713; GO:0005524; GO:0005576; GO:0005634; GO:0005654; GO:0005737; GO:0005829; GO:0005886; GO:0006839; GO:0006898; GO:0006986; GO:0007004; GO:0007165; GO:0009408; GO:0009409; GO:0010389; GO:0016020; GO:0016887; GO:0019221; GO:0021955; GO:0023026; GO:0030010; GO:0030235; GO:0030911; GO:0031396; GO:0031625; GO:0032273; GO:0032587; GO:0032991; GO:…	HSP90AA1	84,660	P07900
P62805	HIST1H4A	Input	26.2034804	TRUE	45	0.300997748	Histone H4	H4_HUMAN	SUBCELLULAR LOCATION: Nucleus. Chromosome.	extracellular exosome [GO:0070062]; extracellular region [GO:0005576]; membrane [GO:0016020]; nuclear chromosome [GO:0000228]; nuclear chromosome, telomeric region [GO:0000784]; nuclear nucleosome [GO:0000788]; nucleoplasm [GO:0005654]; nucleosome [GO:0000786]; nucleus [GO:0005634]; protein-containing complex [GO:0032991]; DNA binding [GO:0003677]; histone binding [GO:0042393]; protein domain spe…	GO:0000183; GO:0000228; GO:0000784; GO:0000786; GO:0000788; GO:0003677; GO:0003723; GO:0005576; GO:0005634; GO:0005654; GO:0006303; GO:0006334; GO:0006335; GO:0006336; GO:0006352; GO:0016020; GO:0016233; GO:0019904; GO:0032200; GO:0032991; GO:0034080; GO:0042393; GO:0044267; GO:0045652; GO:0045653; GO:0045814; GO:0046982; GO:0051290; GO:0060964; GO:0070062	HIST1H4A; HIST1H4B; HIST1H4C; HIST1H4D; HIST1H4E; HIST1H4F; HIST1H4H; HIST1H4I; HIST1H4J; HIST1H4K; HIST1H4L; HIST2H4A; HIST2H4B; HIST4H4	11,367	P62805
P12814	ACTN1	Input	26.20078952	TRUE	46	0.300953147	Alpha-actinin-1 (Alpha-actinin cytoskeletal isoform) (F-actin cross-linking protein) (Non-muscle alpha-actinin-1)	ACTN1_HUMAN	SUBCELLULAR LOCATION: Cytoplasm, cytoskeleton {ECO:0000269|PubMed:24069336, ECO:0000269|PubMed:7750553}. Cytoplasm, myofibril, sarcomere, Z line {ECO:0000269|PubMed:7750553}. Cell membrane {ECO:0000250|UniProtKB:Q9Z1P2}. Cell junction {ECO:0000250|UniProtKB:Q9Z1P2}. Cell projection, ruffle {ECO:0000250|UniProtKB:Q7TPR4}. Note=Colocalizes with MYOZ2 and PPP3CA at the Z-line of heart and skeletal m…	brush border [GO:0005903]; cell projection [GO:0042995]; cell-cell junction [GO:0005911]; cytoplasm [GO:0005737]; cytosol [GO:0005829]; extracellular exosome [GO:0070062]; extracellular region [GO:0005576]; extracellular space [GO:0005615]; fascia adherens [GO:0005916]; focal adhesion [GO:0005925]; intracellular [GO:0005622]; plasma membrane [GO:0005886]; platelet alpha granule lumen [GO:0031093]…	GO:0001725; GO:0001726; GO:0002576; GO:0003725; GO:0005178; GO:0005509; GO:0005576; GO:0005615; GO:0005622; GO:0005737; GO:0005829; GO:0005886; GO:0005903; GO:0005911; GO:0005916; GO:0005925; GO:0007015; GO:0017166; GO:0030018; GO:0030220; GO:0030374; GO:0031093; GO:0031143; GO:0036344; GO:0042803; GO:0042981; GO:0042995; GO:0044325; GO:0048041; GO:0051015; GO:0051017; GO:0051271; GO:0051639; GO:…	ACTN1	103,058	P12814
P62829	RPL23	Input	26.19639659	FALSE	47	0.300880326	60S ribosomal protein L23 (60S ribosomal protein L17) (Large ribosomal subunit protein uL14)	RL23_HUMAN		cytoplasm [GO:0005737]; cytosol [GO:0005829]; cytosolic large ribosomal subunit [GO:0022625]; extracellular exosome [GO:0070062]; focal adhesion [GO:0005925]; membrane [GO:0016020]; nucleolus [GO:0005730]; nucleoplasm [GO:0005654]; protein-containing complex [GO:0032991]; ribosome [GO:0005840]; large ribosomal subunit rRNA binding [GO:0070180]; RNA binding [GO:0003723]; structural constituent of …	GO:0000122; GO:0000184; GO:0001223; GO:0003723; GO:0003735; GO:0005654; GO:0005730; GO:0005737; GO:0005829; GO:0005840; GO:0005925; GO:0006412; GO:0006413; GO:0006610; GO:0006614; GO:0008284; GO:0010628; GO:0016020; GO:0022625; GO:0031625; GO:0032986; GO:0032991; GO:0045944; GO:0050821; GO:0070062; GO:0070180; GO:0071157; GO:0071158; GO:0072717; GO:1901798; GO:1904667; GO:1990948; GO:2000059	RPL23	14,865	P62829
P27797	CALR	Input	26.18357844	FALSE	48	0.300667769	Calreticulin (CRP55) (Calregulin) (Endoplasmic reticulum resident protein 60) (ERp60) (HACBP) (grp60)	CALR_HUMAN	SUBCELLULAR LOCATION: Endoplasmic reticulum lumen {ECO:0000269|PubMed:10358038, ECO:0000269|PubMed:11149926}. Cytoplasm, cytosol {ECO:0000269|PubMed:11149926}. Secreted, extracellular space, extracellular matrix {ECO:0000305}. Cell surface {ECO:0000269|PubMed:10358038}. Sarcoplasmic reticulum lumen {ECO:0000250|UniProtKB:P28491}. Note=Also found in cell surface (T cells), cytosol and extracellula…	acrosomal vesicle [GO:0001669]; cell surface [GO:0009986]; cytoplasm [GO:0005737]; cytosol [GO:0005829]; endocytic vesicle lumen [GO:0071682]; endoplasmic reticulum [GO:0005783]; endoplasmic reticulum lumen [GO:0005788]; endoplasmic reticulum quality control compartment [GO:0044322]; endoplasmic reticulum-Golgi intermediate compartment membrane [GO:0033116]; external side of plasma membrane [GO:0…	GO:0000122; GO:0001669; GO:0001849; GO:0002474; GO:0002479; GO:0002502; GO:0003677; GO:0003723; GO:0003729; GO:0005178; GO:0005506; GO:0005509; GO:0005576; GO:0005615; GO:0005622; GO:0005634; GO:0005635; GO:0005737; GO:0005783; GO:0005788; GO:0005790; GO:0005794; GO:0005829; GO:0005844; GO:0005925; GO:0006355; GO:0006457; GO:0006611; GO:0006874; GO:0006898; GO:0007283; GO:0008270; GO:0008284; GO:…	CALR	48,142	P27797
P37802	TAGLN2	Input	26.1539712	FALSE	49	0.30017641	Transgelin-2 (Epididymis tissue protein Li 7e) (SM22-alpha homolog)	TAGL2_HUMAN		cytosol [GO:0005829]; extracellular exosome [GO:0070062]; extracellular region [GO:0005576]; vesicle [GO:0031982]; cadherin binding [GO:0045296]; epithelial cell differentiation [GO:0030855]; platelet degranulation [GO:0002576]	GO:0002576; GO:0005576; GO:0005829; GO:0030855; GO:0031982; GO:0045296; GO:0070062	TAGLN2	22,391	P37802
P13010	XRCC5	Input	26.13618969	TRUE	50	0.299881043	X-ray repair cross-complementing protein 5 (EC 3.6.4.-) (86 kDa subunit of Ku antigen) (ATP-dependent DNA helicase 2 subunit 2) (ATP-dependent DNA helicase II 80 kDa subunit) (CTC box-binding factor 85 kDa subunit) (CTC85) (CTCBF) (DNA repair protein XRCC5) (Ku80) (Ku86) (Lupus Ku autoantigen protein p86) (Nuclear factor IV) (Thyroid-lupus autoantigen) (TLAA) (X-ray repair complementing defective…	XRCC5_HUMAN	SUBCELLULAR LOCATION: Nucleus {ECO:0000269|PubMed:22442688}. Nucleus, nucleolus {ECO:0000269|PubMed:22002106}. Chromosome {ECO:0000269|PubMed:22442688}.	cytosol [GO:0005829]; extracellular region [GO:0005576]; Ku70:Ku80 complex [GO:0043564]; membrane [GO:0016020]; nonhomologous end joining complex [GO:0070419]; nuclear chromosome, telomeric region [GO:0000784]; nuclear telomere cap complex [GO:0000783]; nucleolus [GO:0005730]; nucleoplasm [GO:0005654]; nucleus [GO:0005634]; plasma membrane [GO:0005886]; protein-containing complex [GO:0032991]; pr…	GO:0000723; GO:0000783; GO:0000784; GO:0002218; GO:0003677; GO:0003684; GO:0003690; GO:0003723; GO:0004003; GO:0005524; GO:0005576; GO:0005634; GO:0005654; GO:0005730; GO:0005829; GO:0005886; GO:0006302; GO:0006303; GO:0006310; GO:0006351; GO:0007420; GO:0008022; GO:0008047; GO:0008283; GO:0016020; GO:0031625; GO:0032204; GO:0032212; GO:0032481; GO:0032991; GO:0032993; GO:0034774; GO:0042162; GO:…	XRCC5	82,705	P13010
P62280	RPS11	Input	26.13584146	FALSE	51	0.299875256	40S ribosomal protein S11 (Small ribosomal subunit protein uS17)	RS11_HUMAN		cytoplasm [GO:0005737]; cytosol [GO:0005829]; cytosolic small ribosomal subunit [GO:0022627]; extracellular exosome [GO:0070062]; focal adhesion [GO:0005925]; membrane [GO:0016020]; nucleolus [GO:0005730]; nucleoplasm [GO:0005654]; ribosome [GO:0005840]; RNA binding [GO:0003723]; rRNA binding [GO:0019843]; structural constituent of ribosome [GO:0003735]; nuclear-transcribed mRNA catabolic process…	GO:0000184; GO:0003723; GO:0003735; GO:0005654; GO:0005730; GO:0005737; GO:0005829; GO:0005840; GO:0005925; GO:0006412; GO:0006413; GO:0006614; GO:0016020; GO:0019843; GO:0022627; GO:0070062	RPS11	18,431	P62280
P00558	PGK1	Input	26.13318097	FALSE	52	0.299831045	Phosphoglycerate kinase 1 (EC 2.7.2.3) (Cell migration-inducing gene 10 protein) (Primer recognition protein 2) (PRP 2)	PGK1_HUMAN	SUBCELLULAR LOCATION: Cytoplasm.	cytosol [GO:0005829]; extracellular exosome [GO:0070062]; extracellular space [GO:0005615]; membrane [GO:0016020]; membrane raft [GO:0045121]; ATP binding [GO:0005524]; phosphoglycerate kinase activity [GO:0004618]; protein-disulfide reductase activity [GO:0047134]; canonical glycolysis [GO:0061621]; cellular response to hypoxia [GO:0071456]; epithelial cell differentiation [GO:0030855]; gluconeo…	GO:0004618; GO:0005524; GO:0005615; GO:0005829; GO:0006094; GO:0006096; GO:0016020; GO:0016310; GO:0016525; GO:0030855; GO:0031639; GO:0045121; GO:0047134; GO:0061621; GO:0070062; GO:0071456	PGK1	44,615	P00558
P30050	RPL12	Input	26.12727837	FALSE	53	0.299732942	60S ribosomal protein L12 (Large ribosomal subunit protein uL11)	RL12_HUMAN		cytosol [GO:0005829]; cytosolic large ribosomal subunit [GO:0022625]; extracellular exosome [GO:0070062]; focal adhesion [GO:0005925]; membrane [GO:0016020]; RNA binding [GO:0003723]; rRNA binding [GO:0019843]; structural constituent of ribosome [GO:0003735]; nuclear-transcribed mRNA catabolic process, nonsense-mediated decay [GO:0000184]; ribosomal large subunit assembly [GO:0000027]; SRP-depend…	GO:0000027; GO:0000184; GO:0003723; GO:0003735; GO:0005829; GO:0005925; GO:0006412; GO:0006413; GO:0006614; GO:0016020; GO:0019843; GO:0022625; GO:0070062	RPL12	17,819	P30050
P04083	ANXA1	Input	26.11449004	TRUE	54	0.299520319	Annexin A1 (Annexin I) (Annexin-1) (Calpactin II) (Calpactin-2) (Chromobindin-9) (Lipocortin I) (Phospholipase A2 inhibitory protein) (p35)	ANXA1_HUMAN	SUBCELLULAR LOCATION: Nucleus {ECO:0000269|PubMed:10772777, ECO:0000269|PubMed:19625660}. Cytoplasm {ECO:0000269|PubMed:10772777, ECO:0000269|PubMed:17008549, ECO:0000269|PubMed:19625660}. Cell projection, cilium {ECO:0000250|UniProtKB:P46193}. Cell membrane {ECO:0000269|PubMed:10772777}. Membrane {ECO:0000269|PubMed:17008549, ECO:0000269|PubMed:2532504, ECO:0000269|PubMed:8557678}; Peripheral me…	apical plasma membrane [GO:0016324]; basolateral plasma membrane [GO:0016323]; cell surface [GO:0009986]; cell-cell adherens junction [GO:0005913]; cornified envelope [GO:0001533]; cytoplasm [GO:0005737]; cytoplasmic vesicle membrane [GO:0030659]; cytosol [GO:0005829]; early endosome membrane [GO:0031901]; endosome [GO:0005768]; extracellular exosome [GO:0070062]; extracellular region [GO:0005576…	GO:0001533; GO:0001780; GO:0001891; GO:0002250; GO:0002548; GO:0002685; GO:0003697; GO:0003727; GO:0005102; GO:0005198; GO:0005509; GO:0005543; GO:0005544; GO:0005576; GO:0005615; GO:0005634; GO:0005654; GO:0005737; GO:0005768; GO:0005829; GO:0005886; GO:0005913; GO:0005925; GO:0006909; GO:0006954; GO:0007165; GO:0007166; GO:0007186; GO:0007187; GO:0008360; GO:0009986; GO:0010165; GO:0014839; GO:…	ANXA1	38,714	P04083
Q15233	NONO	Input	26.09491574	TRUE	55	0.299194668	Non-POU domain-containing octamer-binding protein (NonO protein) (54 kDa nuclear RNA- and DNA-binding protein) (55 kDa nuclear protein) (DNA-binding p52/p100 complex, 52 kDa subunit) (NMT55) (p54(nrb)) (p54nrb)	NONO_HUMAN	SUBCELLULAR LOCATION: Nucleus. Nucleus, nucleolus. Nucleus speckle. Note=Detected in punctate subnuclear structures often located adjacent to splicing speckles, called paraspeckles.	membrane [GO:0016020]; nuclear matrix [GO:0016363]; nuclear speck [GO:0016607]; nucleolus [GO:0005730]; nucleoplasm [GO:0005654]; nucleus [GO:0005634]; paraspeckles [GO:0042382]; RNA polymerase II transcription factor complex [GO:0090575]; chromatin binding [GO:0003682]; core promoter binding [GO:0001047]; identical protein binding [GO:0042802]; RNA binding [GO:0003723]; RNA polymerase II distal …	GO:0000398; GO:0000976; GO:0000980; GO:0000981; GO:0001047; GO:0002218; GO:0003682; GO:0003723; GO:0005634; GO:0005654; GO:0005730; GO:0006281; GO:0006310; GO:0006351; GO:0006355; GO:0006397; GO:0007623; GO:0008380; GO:0016020; GO:0016363; GO:0016607; GO:0042382; GO:0042752; GO:0042802; GO:0045087; GO:0045892; GO:0090575; GO:1903377	NONO	54,232	Q15233
Q06830	PRDX1	Input	26.07401244	FALSE	56	0.298846637	Peroxiredoxin-1 (EC 1.11.1.15) (Natural killer cell-enhancing factor A) (NKEF-A) (Proliferation-associated gene protein) (PAG) (Thioredoxin peroxidase 2) (Thioredoxin-dependent peroxide reductase 2)	PRDX1_HUMAN	SUBCELLULAR LOCATION: Cytoplasm {ECO:0000269|PubMed:17081065, ECO:0000269|PubMed:9497357}. Melanosome {ECO:0000269|PubMed:17081065}. Note=Identified by mass spectrometry in melanosome fractions from stage I to stage IV.	cytoplasm [GO:0005737]; cytosol [GO:0005829]; extracellular exosome [GO:0070062]; extracellular space [GO:0005615]; melanosome [GO:0042470]; myelin sheath [GO:0043209]; nucleus [GO:0005634]; cadherin binding [GO:0045296]; identical protein binding [GO:0042802]; peroxidase activity [GO:0004601]; RNA binding [GO:0003723]; thioredoxin peroxidase activity [GO:0008379]; cell proliferation [GO:0008283]…	GO:0001501; GO:0001895; GO:0003723; GO:0004601; GO:0005615; GO:0005634; GO:0005737; GO:0005829; GO:0008283; GO:0008379; GO:0019430; GO:0030101; GO:0032872; GO:0034101; GO:0034599; GO:0042267; GO:0042470; GO:0042744; GO:0042802; GO:0043209; GO:0045296; GO:0045454; GO:0070062; GO:1901222	PRDX1	22,110	Q06830
P40926	MDH2	Input	26.06572132	FALSE	57	0.298708517	Malate dehydrogenase, mitochondrial (EC 1.1.1.37)	MDHM_HUMAN	SUBCELLULAR LOCATION: Mitochondrion matrix {ECO:0000250|UniProtKB:P04636}.	extracellular exosome [GO:0070062]; membrane [GO:0016020]; mitochondrial matrix [GO:0005759]; mitochondrion [GO:0005739]; myelin sheath [GO:0043209]; nucleus [GO:0005634]; L-malate dehydrogenase activity [GO:0030060]; malate dehydrogenase (NADP+) activity [GO:0046554]; protein self-association [GO:0043621]; RNA binding [GO:0003723]; aerobic respiration [GO:0009060]; gluconeogenesis [GO:0006094]; …	GO:0003723; GO:0005634; GO:0005739; GO:0005759; GO:0006094; GO:0006099; GO:0006107; GO:0006108; GO:0006475; GO:0006734; GO:0009060; GO:0016020; GO:0030060; GO:0043209; GO:0043621; GO:0046554; GO:0070062	MDH2	35,503	P40926
P63104	YWHAZ	Input	26.0631739	FALSE	58	0.298666071	14-3-3 protein zeta/delta (Protein kinase C inhibitor protein 1) (KCIP-1)	1433Z_HUMAN	SUBCELLULAR LOCATION: Cytoplasm {ECO:0000269|PubMed:17081065}. Melanosome {ECO:0000269|PubMed:17081065}. Note=Located to stage I to stage IV melanosomes.	blood microparticle [GO:0072562]; cytoplasm [GO:0005737]; cytosol [GO:0005829]; extracellular exosome [GO:0070062]; extracellular space [GO:0005615]; focal adhesion [GO:0005925]; melanosome [GO:0042470]; mitochondrion [GO:0005739]; nucleoplasm [GO:0005654]; nucleus [GO:0005634]; vesicle [GO:0031982]; cadherin binding [GO:0045296]; identical protein binding [GO:0042802]; ion channel binding [GO:00…	GO:0003723; GO:0005615; GO:0005634; GO:0005654; GO:0005737; GO:0005739; GO:0005829; GO:0005925; GO:0007165; GO:0008134; GO:0019221; GO:0019901; GO:0019904; GO:0030168; GO:0031625; GO:0031982; GO:0042470; GO:0042802; GO:0043066; GO:0043488; GO:0044325; GO:0045296; GO:0051683; GO:0061024; GO:0070062; GO:0072562; GO:0090168; GO:1900740	YWHAZ	27,745	P63104
P00338	LDHA	Input	26.05768284	FALSE	59	0.298574563	L-lactate dehydrogenase A chain (LDH-A) (EC 1.1.1.27) (Cell proliferation-inducing gene 19 protein) (LDH muscle subunit) (LDH-M) (Renal carcinoma antigen NY-REN-59)	LDHA_HUMAN	SUBCELLULAR LOCATION: Cytoplasm.	cytosol [GO:0005829]; extracellular exosome [GO:0070062]; membrane [GO:0016020]; nucleus [GO:0005634]; cadherin binding [GO:0045296]; identical protein binding [GO:0042802]; kinase binding [GO:0019900]; L-lactate dehydrogenase activity [GO:0004459]; NAD binding [GO:0051287]; glycolytic process [GO:0006096]; lactate metabolic process [GO:0006089]; NAD metabolic process [GO:0019674]; positive regul…	GO:0001666; GO:0004459; GO:0005634; GO:0005829; GO:0006089; GO:0006090; GO:0006096; GO:0007584; GO:0009749; GO:0016020; GO:0019674; GO:0019900; GO:0021762; GO:0042542; GO:0042802; GO:0043065; GO:0043627; GO:0045296; GO:0048569; GO:0051287; GO:0051591; GO:0070062	LDHA	36,689	P00338
Q9H299	SH3BGRL3	Input	26.05468792	FALSE	60	0.298524645	SH3 domain-binding glutamic acid-rich-like protein 3 (SH3 domain-binding protein 1) (SH3BP-1)	SH3L3_HUMAN	SUBCELLULAR LOCATION: Cytoplasm. Nucleus.	cytoplasm [GO:0005737]; extracellular exosome [GO:0070062]; nuclear body [GO:0016604]; electron transfer activity [GO:0009055]; protein disulfide oxidoreductase activity [GO:0015035]; cell redox homeostasis [GO:0045454]	GO:0005737; GO:0009055; GO:0015035; GO:0016604; GO:0045454; GO:0070062	SH3BGRL3	10,438	Q9H299
P40429	RPL13A	Input	26.04789184	FALSE	61	0.298411349	60S ribosomal protein L13a (23 kDa highly basic protein) (Large ribosomal subunit protein uL13)	RL13A_HUMAN	SUBCELLULAR LOCATION: Cytoplasm {ECO:0000305|PubMed:14567916}.	cytoplasm [GO:0005737]; cytosol [GO:0005829]; cytosolic large ribosomal subunit [GO:0022625]; focal adhesion [GO:0005925]; GAIT complex [GO:0097452]; large ribosomal subunit [GO:0015934]; membrane [GO:0016020]; nucleolus [GO:0005730]; nucleus [GO:0005634]; ribonucleoprotein complex [GO:1990904]; mRNA binding [GO:0003729]; RNA binding [GO:0003723]; structural constituent of ribosome [GO:0003735]; …	GO:0000184; GO:0003723; GO:0003729; GO:0003735; GO:0005634; GO:0005730; GO:0005737; GO:0005829; GO:0005925; GO:0006412; GO:0006413; GO:0006614; GO:0015934; GO:0016020; GO:0017148; GO:0022625; GO:0071346; GO:0097452; GO:1901194; GO:1990904	RPL13A	23,577	P40429
P21796	VDAC1	Input	26.0458978	FALSE	62	0.298378101	Voltage-dependent anion-selective channel protein 1 (VDAC-1) (hVDAC1) (Outer mitochondrial membrane protein porin 1) (Plasmalemmal porin) (Porin 31HL) (Porin 31HM)	VDAC1_HUMAN	SUBCELLULAR LOCATION: Mitochondrion outer membrane {ECO:0000269|PubMed:7539795}; Multi-pass membrane protein {ECO:0000269|PubMed:18755977, ECO:0000269|PubMed:18832158}. Cell membrane {ECO:0000269|PubMed:25168729, ECO:0000269|PubMed:25296756}; Multi-pass membrane protein {ECO:0000269|PubMed:18755977, ECO:0000269|PubMed:18832158}. Membrane raft {ECO:0000269|PubMed:25168729}; Multi-pass membrane pro…	extracellular exosome [GO:0070062]; membrane [GO:0016020]; membrane raft [GO:0045121]; mitochondrial nucleoid [GO:0042645]; mitochondrial outer membrane [GO:0005741]; mitochondrial permeability transition pore complex [GO:0005757]; mitochondrion [GO:0005739]; nucleus [GO:0005634]; plasma membrane [GO:0005886]; pore complex [GO:0046930]; ion channel binding [GO:0044325]; porin activity [GO:0015288…	GO:0005634; GO:0005739; GO:0005741; GO:0005757; GO:0005886; GO:0006820; GO:0006915; GO:0008308; GO:0015288; GO:0016020; GO:0016032; GO:0016236; GO:0019901; GO:0030855; GO:0042645; GO:0044325; GO:0045121; GO:0046930; GO:0070062; GO:1903146	VDAC1	30,773	P21796
P08758	ANXA5	Input	26.03886046	TRUE	63	0.298260743	Annexin A5 (Anchorin CII) (Annexin V) (Annexin-5) (Calphobindin I) (CBP-I) (Endonexin II) (Lipocortin V) (Placental anticoagulant protein 4) (PP4) (Placental anticoagulant protein I) (PAP-I) (Thromboplastin inhibitor) (Vascular anticoagulant-alpha) (VAC-alpha)	ANXA5_HUMAN		cytoplasm [GO:0005737]; cytosol [GO:0005829]; endothelial microparticle [GO:0072563]; external side of plasma membrane [GO:0009897]; extracellular exosome [GO:0070062]; extracellular region [GO:0005576]; focal adhesion [GO:0005925]; intracellular [GO:0005622]; membrane [GO:0016020]; calcium ion binding [GO:0005509]; calcium-dependent phospholipid binding [GO:0005544]; phospholipase inhibitor acti…	GO:0002576; GO:0004859; GO:0005509; GO:0005543; GO:0005544; GO:0005576; GO:0005622; GO:0005737; GO:0005829; GO:0005925; GO:0007165; GO:0007596; GO:0009897; GO:0010033; GO:0016020; GO:0043066; GO:0050819; GO:0070062; GO:0072563	ANXA5	35,937	P08758
P07195	LDHB	Input	26.03201551	FALSE	64	0.298146564	L-lactate dehydrogenase B chain (LDH-B) (EC 1.1.1.27) (LDH heart subunit) (LDH-H) (Renal carcinoma antigen NY-REN-46)	LDHB_HUMAN	SUBCELLULAR LOCATION: Cytoplasm.	cytoplasm [GO:0005737]; cytosol [GO:0005829]; extracellular exosome [GO:0070062]; membrane [GO:0016020]; membrane raft [GO:0045121]; myelin sheath [GO:0043209]; identical protein binding [GO:0042802]; kinase binding [GO:0019900]; L-lactate dehydrogenase activity [GO:0004459]; NAD binding [GO:0051287]; carbohydrate metabolic process [GO:0005975]; lactate metabolic process [GO:0006089]; NAD metabol…	GO:0004459; GO:0005737; GO:0005829; GO:0005975; GO:0006089; GO:0006090; GO:0016020; GO:0019674; GO:0019900; GO:0042802; GO:0043209; GO:0045121; GO:0051287; GO:0070062	LDHB	36,638	P07195
P22626	HNRNPA2B1	Input	26.02460725	FALSE	65	0.298022953	Heterogeneous nuclear ribonucleoproteins A2/B1 (hnRNP A2/B1)	ROA2_HUMAN	SUBCELLULAR LOCATION: Nucleus, nucleoplasm {ECO:0000269|PubMed:17289661}. Cytoplasmic granule {ECO:0000269|PubMed:17289661, ECO:0000269|PubMed:24356509}. Secreted, exosome {ECO:0000269|PubMed:24356509}. Note=Localized in cytoplasmic mRNP granules containing untranslated mRNAs (PubMed:17289661). Component of ribonucleosomes (PubMed:17289661). Not found in the nucleolus (PubMed:17289661). Found in …	Cajal body [GO:0015030]; catalytic step 2 spliceosome [GO:0071013]; chromosome, telomeric region [GO:0000781]; cytoplasm [GO:0005737]; extracellular exosome [GO:0070062]; membrane [GO:0016020]; nuclear matrix [GO:0016363]; nucleoplasm [GO:0005654]; nucleus [GO:0005634]; ribonucleoprotein complex [GO:1990904]; spliceosomal complex [GO:0005681]; G-rich strand telomeric DNA binding [GO:0098505]; ide…	GO:0000122; GO:0000398; GO:0000781; GO:0003723; GO:0003730; GO:0005634; GO:0005654; GO:0005681; GO:0005737; GO:0006397; GO:0006406; GO:0015030; GO:0016020; GO:0016070; GO:0016363; GO:0031053; GO:0035198; GO:0035722; GO:0042802; GO:0043047; GO:0044806; GO:0048025; GO:0050658; GO:0070062; GO:0071013; GO:0097157; GO:0098505; GO:1904358; GO:1905663; GO:1990247; GO:1990428; GO:1990904	HNRNPA2B1	37,430	P22626
P61247	RPS3A	Input	26.02291065	FALSE	66	0.29799464	40S ribosomal protein S3a (Small ribosomal subunit protein eS1) (v-fos transformation effector protein) (Fte-1)	RS3A_HUMAN	SUBCELLULAR LOCATION: Cytoplasm {ECO:0000255|HAMAP-Rule:MF_03122, ECO:0000269|PubMed:17289661}. Nucleus {ECO:0000255|HAMAP-Rule:MF_03122}. Note=Localized in cytoplasmic mRNP granules containing untranslated mRNAs.	cytoplasm [GO:0005737]; cytosol [GO:0005829]; cytosolic small ribosomal subunit [GO:0022627]; endoplasmic reticulum [GO:0005783]; extracellular exosome [GO:0070062]; focal adhesion [GO:0005925]; nucleolus [GO:0005730]; nucleoplasm [GO:0005654]; nucleus [GO:0005634]; ribonucleoprotein complex [GO:1990904]; mRNA 5'-UTR binding [GO:0048027]; RNA binding [GO:0003723]; structural constituent of riboso…	GO:0000184; GO:0002181; GO:0003723; GO:0003735; GO:0005634; GO:0005654; GO:0005730; GO:0005737; GO:0005783; GO:0005829; GO:0005925; GO:0006412; GO:0006413; GO:0006614; GO:0022627; GO:0030154; GO:0043066; GO:0048027; GO:0070062; GO:1990904	RPS3A	29,945	P61247
P07602	PSAP	Input	26.01456765	FALSE	67	0.297855382	Prosaposin (Proactivator polypeptide) [Cleaved into: Saposin-A (Protein A); Saposin-B-Val; Saposin-B (Cerebroside sulfate activator) (CSAct) (Dispersin) (Sphingolipid activator protein 1) (SAP-1) (Sulfatide/GM1 activator); Saposin-C (A1 activator) (Co-beta-glucosidase) (Glucosylceramidase activator) (Sphingolipid activator protein 2) (SAP-2); Saposin-D (Component C) (Protein C)]	SAP_HUMAN	SUBCELLULAR LOCATION: Lysosome {ECO:0000269|PubMed:14657016, ECO:0000269|PubMed:21835174, ECO:0000269|PubMed:22431521}.; SUBCELLULAR LOCATION: Prosaposin: Secreted {ECO:0000250|UniProtKB:Q61207}. Note=Secreted as a fully glycosylated 70 kDa protein composed of complex glycans. {ECO:0000250|UniProtKB:Q61207}.	azurophil granule membrane [GO:0035577]; collagen-containing extracellular matrix [GO:0062023]; extracellular exosome [GO:0070062]; extracellular region [GO:0005576]; extracellular space [GO:0005615]; integral component of membrane [GO:0016021]; intracellular membrane-bounded organelle [GO:0043231]; lysosomal lumen [GO:0043202]; lysosomal membrane [GO:0005765]; lysosome [GO:0005764]; plasma membr…	GO:0001664; GO:0002576; GO:0004565; GO:0005543; GO:0005576; GO:0005615; GO:0005764; GO:0005765; GO:0005886; GO:0006687; GO:0006869; GO:0007186; GO:0007193; GO:0008047; GO:0008289; GO:0010506; GO:0016021; GO:0019216; GO:0035577; GO:0042802; GO:0042803; GO:0043202; GO:0043231; GO:0043312; GO:0043410; GO:0060736; GO:0060742; GO:0062023; GO:0070062; GO:0071310; GO:1903206; GO:1905572; GO:1905573; GO:…	PSAP	58,113	P07602
P08865	RPSA	Input	26.01319027	FALSE	68	0.297832387	40S ribosomal protein SA (37 kDa laminin receptor precursor) (37LRP) (37/67 kDa laminin receptor) (LRP/LR) (67 kDa laminin receptor) (67LR) (Colon carcinoma laminin-binding protein) (Laminin receptor 1) (LamR) (Laminin-binding protein precursor p40) (LBP/p40) (Multidrug resistance-associated protein MGr1-Ag) (NEM/1CHD4) (Small ribosomal subunit protein uS2)	RSSA_HUMAN	SUBCELLULAR LOCATION: Cell membrane. Cytoplasm. Nucleus {ECO:0000255|HAMAP-Rule:MF_03016}. Note=67LR is found at the surface of the plasma membrane, with its C-terminal laminin-binding domain accessible to extracellular ligands. 37LRP is found at the cell surface, in the cytoplasm and in the nucleus (By similarity). Colocalizes with PPP1R16B in the cell membrane. {ECO:0000255|HAMAP-Rule:MF_03016}.	90S preribosome [GO:0030686]; cytoplasm [GO:0005737]; cytosol [GO:0005829]; cytosolic small ribosomal subunit [GO:0022627]; extracellular exosome [GO:0070062]; membrane [GO:0016020]; nucleoplasm [GO:0005654]; nucleus [GO:0005634]; plasma membrane [GO:0005886]; laminin receptor activity [GO:0005055]; ribosome binding [GO:0043022]; RNA binding [GO:0003723]; structural constituent of ribosome [GO:00…	GO:0000028; GO:0000184; GO:0000447; GO:0000461; GO:0001618; GO:0003723; GO:0003735; GO:0005055; GO:0005634; GO:0005654; GO:0005737; GO:0005829; GO:0005886; GO:0006407; GO:0006412; GO:0006413; GO:0006614; GO:0007155; GO:0016020; GO:0022627; GO:0030686; GO:0043022; GO:0070062	RPSA	32,854	P08865
P27105	STOM	Input	26.01055875	FALSE	69	0.297788451	Erythrocyte band 7 integral membrane protein (Protein 7.2b) (Stomatin)	STOM_HUMAN	SUBCELLULAR LOCATION: Cell membrane {ECO:0000269|PubMed:9243190}; Peripheral membrane protein {ECO:0000269|PubMed:9243190}; Cytoplasmic side {ECO:0000269|PubMed:9243190}. Cytoplasm, cytoskeleton {ECO:0000269|PubMed:9243190}. Cell membrane {ECO:0000269|PubMed:12130500}; Lipid-anchor {ECO:0000269|PubMed:12130500}; Cytoplasmic side {ECO:0000269|PubMed:12130500}. Membrane raft {ECO:0000269|PubMed:121…	azurophil granule membrane [GO:0035577]; blood microparticle [GO:0072562]; cytoskeleton [GO:0005856]; endoplasmic reticulum [GO:0005783]; extracellular exosome [GO:0070062]; extracellular space [GO:0005615]; integral component of plasma membrane [GO:0005887]; melanosome [GO:0042470]; membrane [GO:0016020]; membrane raft [GO:0045121]; mitochondrion [GO:0005739]; perinuclear region of cytoplasm [GO…	GO:0005615; GO:0005739; GO:0005783; GO:0005856; GO:0005886; GO:0005887; GO:0016020; GO:0031982; GO:0035577; GO:0035579; GO:0042470; GO:0042803; GO:0043312; GO:0044829; GO:0045121; GO:0048471; GO:0051260; GO:0070062; GO:0070063; GO:0070821; GO:0072562; GO:0090314; GO:1901585	STOM	31,731	P27105
P07437	TUBB	Input	26.00837498	TRUE	70	0.297751987	Tubulin beta chain (Tubulin beta-5 chain)	TBB5_HUMAN	SUBCELLULAR LOCATION: Cytoplasm, cytoskeleton {ECO:0000269|PubMed:26637975}.	azurophil granule lumen [GO:0035578]; cell body [GO:0044297]; cytoplasm [GO:0005737]; cytoplasmic ribonucleoprotein granule [GO:0036464]; cytoskeleton [GO:0005856]; extracellular exosome [GO:0070062]; extracellular region [GO:0005576]; membrane raft [GO:0045121]; microtubule [GO:0005874]; nuclear envelope lumen [GO:0005641]; nucleus [GO:0005634]; GTP binding [GO:0005525]; GTPase activating protei…	GO:0000086; GO:0003924; GO:0005198; GO:0005200; GO:0005525; GO:0005576; GO:0005634; GO:0005641; GO:0005737; GO:0005856; GO:0005874; GO:0007017; GO:0009987; GO:0010389; GO:0019904; GO:0030705; GO:0031625; GO:0032794; GO:0035578; GO:0036464; GO:0042267; GO:0042288; GO:0043312; GO:0044297; GO:0044877; GO:0045121; GO:0051225; GO:0051301; GO:0070062; GO:0097711	TUBB	49,671	P07437
P49368	CCT3	Input	26.00692374	TRUE	71	0.297727753	T-complex protein 1 subunit gamma (TCP-1-gamma) (CCT-gamma) (hTRiC5)	TCPG_HUMAN	SUBCELLULAR LOCATION: Cytoplasm.	cell body [GO:0044297]; chaperonin-containing T-complex [GO:0005832]; cytoskeleton [GO:0005856]; cytosol [GO:0005829]; extracellular exosome [GO:0070062]; microtubule [GO:0005874]; myelin sheath [GO:0043209]; plasma membrane [GO:0005886]; zona pellucida receptor complex [GO:0002199]; ATP binding [GO:0005524]; RNA binding [GO:0003723]; unfolded protein binding [GO:0051082]; 'de novo' protein foldi…	GO:0002199; GO:0003723; GO:0005524; GO:0005829; GO:0005832; GO:0005856; GO:0005874; GO:0005886; GO:0006457; GO:0006458; GO:0007339; GO:0032212; GO:0043209; GO:0044297; GO:0046931; GO:0050821; GO:0051082; GO:0061077; GO:0070062; GO:1901998; GO:1904851; GO:1904871; GO:1904874	CCT3	60,534	P49368
P20339	RAB5A	Input	26.0039456	FALSE	72	0.297678018	Ras-related protein Rab-5A	RAB5A_HUMAN	SUBCELLULAR LOCATION: Cell membrane {ECO:0000269|PubMed:23815289}; Lipid-anchor {ECO:0000305|PubMed:7991565}; Cytoplasmic side {ECO:0000250|UniProtKB:P18066}. Early endosome membrane {ECO:0000269|PubMed:23815289, ECO:0000269|PubMed:25869668}; Lipid-anchor {ECO:0000305|PubMed:7991565}. Melanosome {ECO:0000269|PubMed:17081065}. Cytoplasmic vesicle {ECO:0000269|PubMed:10818110}. Cell projection, ruf…	actin cytoskeleton [GO:0015629]; axon [GO:0030424]; axon terminus [GO:0043679]; clathrin-coated vesicle membrane [GO:0030665]; cytoplasm [GO:0005737]; cytoplasmic side of early endosome membrane [GO:0098559]; cytosol [GO:0005829]; dendrite [GO:0030425]; early endosome [GO:0005769]; early endosome membrane [GO:0031901]; endocytic vesicle [GO:0030139]; endosome [GO:0005768]; endosome membrane [GO:0…	GO:0001726; GO:0003924; GO:0005525; GO:0005737; GO:0005768; GO:0005769; GO:0005829; GO:0005886; GO:0006661; GO:0006897; GO:0006909; GO:0007596; GO:0008021; GO:0010008; GO:0015031; GO:0015629; GO:0019003; GO:0030100; GO:0030139; GO:0030424; GO:0030425; GO:0030665; GO:0030670; GO:0031901; GO:0036465; GO:0036477; GO:0039694; GO:0042470; GO:0043025; GO:0043195; GO:0043679; GO:0043687; GO:0045022; GO:…	RAB5A	23,659	P20339
P46783	RPS10	Input	26.00219114	FALSE	73	0.297648715	40S ribosomal protein S10 (Small ribosomal subunit protein eS10)	RS10_HUMAN	SUBCELLULAR LOCATION: Cytoplasm {ECO:0000269|PubMed:20159986}. Nucleus, nucleolus {ECO:0000269|PubMed:20159986}. Note=Localized in the granular component (GC) region of the nucleolus. Methylation is required for its localization in the GC region. Colocalizes with NPS1 in the GC region of the nucleolus.	cytosol [GO:0005829]; cytosolic small ribosomal subunit [GO:0022627]; focal adhesion [GO:0005925]; membrane [GO:0016020]; nucleolus [GO:0005730]; nucleoplasm [GO:0005654]; ribosome [GO:0005840]; RNA binding [GO:0003723]; structural constituent of ribosome [GO:0003735]; nuclear-transcribed mRNA catabolic process, nonsense-mediated decay [GO:0000184]; ribosomal small subunit assembly [GO:0000028]; …	GO:0000028; GO:0000184; GO:0003723; GO:0003735; GO:0005654; GO:0005730; GO:0005829; GO:0005840; GO:0005925; GO:0006412; GO:0006413; GO:0006614; GO:0016020; GO:0022627	RPS10	18,898	P46783
P22392	NME2	Input	25.99897851	FALSE	74	0.297595054	Nucleoside diphosphate kinase B (NDK B) (NDP kinase B) (EC 2.7.4.6) (C-myc purine-binding transcription factor PUF) (Histidine protein kinase NDKB) (EC 2.7.13.3) (nm23-H2)	NDKB_HUMAN	SUBCELLULAR LOCATION: Cytoplasm {ECO:0000269|PubMed:16442775}. Nucleus {ECO:0000269|PubMed:16442775}. Cell projection, lamellipodium {ECO:0000269|PubMed:11919189}. Cell projection, ruffle {ECO:0000269|PubMed:11919189}. Note=Isoform 3 is mainly cytoplasmic and isoform 1 and isoform 3 are excluded from the nucleolus. Colocalizes with ITGB1 and ITGB1BP1 at the edge or peripheral ruffles and lamellip…	cell periphery [GO:0071944]; cytoplasm [GO:0005737]; cytosol [GO:0005829]; extracellular exosome [GO:0070062]; extracellular region [GO:0005576]; ficolin-1-rich granule lumen [GO:1904813]; lamellipodium [GO:0030027]; nucleus [GO:0005634]; ruffle [GO:0001726]; secretory granule lumen [GO:0034774]; ATP binding [GO:0005524]; DNA binding [GO:0003677]; DNA binding transcription factor activity [GO:000…	GO:0001726; GO:0003677; GO:0003700; GO:0004550; GO:0004673; GO:0005524; GO:0005576; GO:0005634; GO:0005737; GO:0005829; GO:0006183; GO:0006228; GO:0006241; GO:0006351; GO:0006355; GO:0007155; GO:0007229; GO:0009142; GO:0015949; GO:0030027; GO:0034774; GO:0043066; GO:0043312; GO:0045618; GO:0045682; GO:0045944; GO:0046872; GO:0050679; GO:0070062; GO:0071944; GO:1904813	NME2	17,298	P22392
P12236	SLC25A6	Input	25.99817187	FALSE	75	0.29758158	ADP/ATP translocase 3 (ADP,ATP carrier protein 3) (ADP,ATP carrier protein, isoform T2) (ANT 2) (Adenine nucleotide translocator 3) (ANT 3) (Solute carrier family 25 member 6) [Cleaved into: ADP/ATP translocase 3, N-terminally processed]	ADT3_HUMAN	SUBCELLULAR LOCATION: Mitochondrion inner membrane; Multi-pass membrane protein. Note=The complex formed with ARL2BP, ARL2 and SLC25A6 is expressed in mitochondria. {ECO:0000250}.	integral component of membrane [GO:0016021]; mitochondrial inner membrane [GO:0005743]; mitochondrial inner membrane presequence translocase complex [GO:0005744]; mitochondrion [GO:0005739]; nucleus [GO:0005634]; adenine transmembrane transporter activity [GO:0015207]; ATP:ADP antiporter activity [GO:0005471]; active induction of host immune response by virus [GO:0046732]; apoptotic process [GO:0…	GO:0005471; GO:0005634; GO:0005739; GO:0005743; GO:0005744; GO:0006626; GO:0006915; GO:0015207; GO:0016021; GO:0046732; GO:0046902; GO:0050796	SLC25A6	32,866	P12236
P16949	STMN1	Input	25.99209742	FALSE	76	0.297480095	Stathmin (Leukemia-associated phosphoprotein p18) (Metablastin) (Oncoprotein 18) (Op18) (Phosphoprotein p19) (pp19) (Prosolin) (Protein Pr22) (pp17)	STMN1_HUMAN	SUBCELLULAR LOCATION: Cytoplasm, cytoskeleton.	cytoplasm [GO:0005737]; cytosol [GO:0005829]; extracellular exosome [GO:0070062]; intracellular [GO:0005622]; membrane [GO:0016020]; microtubule [GO:0005874]; neuron projection [GO:0043005]; tubulin binding [GO:0015631]; axonogenesis [GO:0007409]; brain development [GO:0007420]; establishment of skin barrier [GO:0061436]; hepatocyte growth factor receptor signaling pathway [GO:0048012]; intracell…	GO:0000281; GO:0005622; GO:0005737; GO:0005829; GO:0005874; GO:0007019; GO:0007052; GO:0007165; GO:0007409; GO:0007420; GO:0009615; GO:0015631; GO:0016020; GO:0031110; GO:0031115; GO:0031175; GO:0035024; GO:0035556; GO:0043005; GO:0048012; GO:0051272; GO:0051497; GO:0061436; GO:0070062; GO:0070495; GO:1905098	STMN1	17,303	P16949
O14950;P19105	MYL12B;MYL12A	Input	25.98782639	FALSE	77	0.297408726								O14950.P19105
P50395	GDI2	Input	25.9844687	FALSE	78	0.29735261	Rab GDP dissociation inhibitor beta (Rab GDI beta) (Guanosine diphosphate dissociation inhibitor 2) (GDI-2)	GDIB_HUMAN	SUBCELLULAR LOCATION: Cytoplasm {ECO:0000250}. Membrane {ECO:0000250}; Peripheral membrane protein {ECO:0000250}.	azurophil granule lumen [GO:0035578]; cytoplasm [GO:0005737]; cytosol [GO:0005829]; extracellular exosome [GO:0070062]; extracellular region [GO:0005576]; focal adhesion [GO:0005925]; Golgi apparatus [GO:0005794]; membrane [GO:0016020]; myelin sheath [GO:0043209]; secretory granule lumen [GO:0034774]; vesicle [GO:0031982]; GTPase activator activity [GO:0005096]; Rab GDP-dissociation inhibitor act…	GO:0003723; GO:0005093; GO:0005096; GO:0005576; GO:0005737; GO:0005794; GO:0005829; GO:0005925; GO:0007165; GO:0007264; GO:0015031; GO:0016020; GO:0031267; GO:0031982; GO:0034774; GO:0035578; GO:0043209; GO:0043312; GO:0051056; GO:0070062	GDI2	50,663	P50395
P05388	RPLP0	Input	25.98320071	FALSE	79	0.297331417	60S acidic ribosomal protein P0 (60S ribosomal protein L10E) (Large ribosomal subunit protein uL10)	RLA0_HUMAN	SUBCELLULAR LOCATION: Nucleus {ECO:0000269|PubMed:19188445}. Cytoplasm {ECO:0000269|PubMed:19188445}. Note=Localized in cytoplasmic mRNP granules containing untranslated mRNAs (PubMed:19188445, PubMed:17289661). {ECO:0000269|PubMed:17289661, ECO:0000269|PubMed:19188445}.	cytoplasm [GO:0005737]; cytoplasmic ribonucleoprotein granule [GO:0036464]; cytosol [GO:0005829]; cytosolic large ribosomal subunit [GO:0022625]; endoplasmic reticulum [GO:0005783]; extracellular exosome [GO:0070062]; focal adhesion [GO:0005925]; membrane [GO:0016020]; nucleus [GO:0005634]; ribonucleoprotein complex [GO:1990904]; RNA binding [GO:0003723]; structural constituent of ribosome [GO:00…	GO:0000184; GO:0003723; GO:0003735; GO:0005634; GO:0005737; GO:0005783; GO:0005829; GO:0005925; GO:0006412; GO:0006413; GO:0006614; GO:0016020; GO:0016032; GO:0022625; GO:0035722; GO:0036464; GO:0042254; GO:0070062; GO:1990904	RPLP0	34,274	P05388
P23396	RPS3	Input	25.97534755	FALSE	80	0.297200136	40S ribosomal protein S3 (EC 4.2.99.18) (Small ribosomal subunit protein uS3)	RS3_HUMAN	SUBCELLULAR LOCATION: Cytoplasm {ECO:0000269|PubMed:16314389, ECO:0000269|PubMed:17289661, ECO:0000269|PubMed:17560175, ECO:0000269|PubMed:18045535, ECO:0000269|PubMed:20217897, ECO:0000269|PubMed:21871177}. Nucleus {ECO:0000269|PubMed:17560175, ECO:0000269|PubMed:18045535, ECO:0000269|PubMed:19460357, ECO:0000269|PubMed:20217897, ECO:0000269|PubMed:21871177}. Nucleus, nucleolus {ECO:0000269|PubM…	cytoplasm [GO:0005737]; cytosol [GO:0005829]; cytosolic small ribosomal subunit [GO:0022627]; endoplasmic reticulum [GO:0005783]; extracellular exosome [GO:0070062]; focal adhesion [GO:0005925]; membrane [GO:0016020]; mitochondrial inner membrane [GO:0005743]; mitochondrial matrix [GO:0005759]; mitotic spindle [GO:0072686]; NF-kappaB complex [GO:0071159]; nucleolus [GO:0005730]; nucleoplasm [GO:0…	GO:0000184; GO:0002181; GO:0003677; GO:0003684; GO:0003723; GO:0003729; GO:0003735; GO:0003906; GO:0004520; GO:0005634; GO:0005654; GO:0005730; GO:0005737; GO:0005743; GO:0005759; GO:0005783; GO:0005829; GO:0005840; GO:0005844; GO:0005886; GO:0005925; GO:0006281; GO:0006351; GO:0006412; GO:0006413; GO:0006614; GO:0006915; GO:0006974; GO:0006979; GO:0007059; GO:0008017; GO:0008134; GO:0010628; GO:…	RPS3	26,688	P23396
P25705	ATP5A1	Input	25.96493838	FALSE	81	0.297026065	ATP synthase subunit alpha, mitochondrial (ATP synthase F1 subunit alpha)	ATPA_HUMAN	SUBCELLULAR LOCATION: Mitochondrion inner membrane {ECO:0000250|UniProtKB:P19483}; Peripheral membrane protein {ECO:0000250|UniProtKB:P19483}; Matrix side {ECO:0000250|UniProtKB:P19483}. Cell membrane {ECO:0000269|PubMed:10077593}; Peripheral membrane protein {ECO:0000269|PubMed:10077593}; Extracellular side {ECO:0000269|PubMed:10077593}. Note=Colocalizes with HRG on the cell surface of T-cells (…	extracellular exosome [GO:0070062]; membrane [GO:0016020]; mitochondrial inner membrane [GO:0005743]; mitochondrial matrix [GO:0005759]; mitochondrial proton-transporting ATP synthase complex [GO:0005753]; mitochondrion [GO:0005739]; myelin sheath [GO:0043209]; plasma membrane [GO:0005886]; proton-transporting ATP synthase complex [GO:0045259]; proton-transporting ATP synthase complex, catalytic …	GO:0001937; GO:0003723; GO:0005524; GO:0005739; GO:0005743; GO:0005753; GO:0005759; GO:0005886; GO:0006629; GO:0006754; GO:0016020; GO:0022857; GO:0042288; GO:0042407; GO:0042776; GO:0043209; GO:0043532; GO:0043536; GO:0045259; GO:0045261; GO:0046933; GO:0070062	ATP5F1A	59,751	P25705
P62906	RPL10A	Input	25.96214787	FALSE	82	0.296979388	60S ribosomal protein L10a (CSA-19) (Large ribosomal subunit protein uL1) (Neural precursor cell expressed developmentally down-regulated protein 6) (NEDD-6)	RL10A_HUMAN		cytosol [GO:0005829]; cytosolic large ribosomal subunit [GO:0022625]; extracellular exosome [GO:0070062]; focal adhesion [GO:0005925]; membrane [GO:0016020]; nucleus [GO:0005634]; polysomal ribosome [GO:0042788]; RNA binding [GO:0003723]; structural constituent of ribosome [GO:0003735]; cytoplasmic translation [GO:0002181]; maturation of LSU-rRNA [GO:0000470]; nuclear-transcribed mRNA catabolic p…	GO:0000184; GO:0000470; GO:0002181; GO:0003723; GO:0003735; GO:0005634; GO:0005829; GO:0005925; GO:0006412; GO:0006413; GO:0006614; GO:0016020; GO:0022625; GO:0042788; GO:0045471; GO:0070062	RPL10A	24,831	P62906
P13797	PLS3	Input	25.95982033	FALSE	83	0.296940451	Plastin-3 (T-plastin)	PLST_HUMAN	SUBCELLULAR LOCATION: Cytoplasm.	actin filament [GO:0005884]; actin filament bundle [GO:0032432]; cytoplasm [GO:0005737]; cytosol [GO:0005829]; plasma membrane [GO:0005886]; actin filament binding [GO:0051015]; calcium ion binding [GO:0005509]; actin crosslink formation [GO:0051764]; actin filament bundle assembly [GO:0051017]; actin filament network formation [GO:0051639]; bone development [GO:0060348]	GO:0005509; GO:0005737; GO:0005829; GO:0005884; GO:0005886; GO:0032432; GO:0051015; GO:0051017; GO:0051639; GO:0051764; GO:0060348	PLS3	70,811	P13797
P32969	RPL9	Input	25.95380187	FALSE	84	0.296839754	60S ribosomal protein L9 (Large ribosomal subunit protein uL6)	RL9_HUMAN		cytosol [GO:0005829]; cytosolic large ribosomal subunit [GO:0022625]; focal adhesion [GO:0005925]; membrane [GO:0016020]; nucleus [GO:0005634]; ribosome [GO:0005840]; RNA binding [GO:0003723]; rRNA binding [GO:0019843]; structural constituent of ribosome [GO:0003735]; cytoplasmic translation [GO:0002181]; nuclear-transcribed mRNA catabolic process, nonsense-mediated decay [GO:0000184]; SRP-depend…	GO:0000184; GO:0002181; GO:0003723; GO:0003735; GO:0005634; GO:0005829; GO:0005840; GO:0005925; GO:0006412; GO:0006413; GO:0006614; GO:0016020; GO:0019843; GO:0022625	RPL9; RPL9P7; RPL9P8; RPL9P9	21,863	P32969
Q6NZI2	PTRF	Input	25.95284818	FALSE	85	0.296823795	Caveolae-associated protein 1 (Cavin-1) (Polymerase I and transcript release factor)	CAVN1_HUMAN	SUBCELLULAR LOCATION: Membrane, caveola {ECO:0000269|PubMed:15242332, ECO:0000269|PubMed:18056712, ECO:0000269|PubMed:19525939}. Cell membrane {ECO:0000269|PubMed:15242332, ECO:0000269|PubMed:17026959, ECO:0000269|PubMed:18056712}. Microsome {ECO:0000269|PubMed:15242332, ECO:0000269|PubMed:17026959}. Endoplasmic reticulum {ECO:0000250|UniProtKB:P85125}. Cytoplasm, cytosol {ECO:0000269|PubMed:1524…	caveola [GO:0005901]; cytoplasm [GO:0005737]; cytosol [GO:0005829]; endoplasmic reticulum [GO:0005783]; intracellular membrane-bounded organelle [GO:0043231]; membrane raft [GO:0045121]; mitochondrion [GO:0005739]; nucleoplasm [GO:0005654]; nucleus [GO:0005634]; plasma membrane [GO:0005886]; protein-containing complex [GO:0032991]; identical protein binding [GO:0042802]; RNA binding [GO:0003723];…	GO:0003723; GO:0005634; GO:0005654; GO:0005737; GO:0005739; GO:0005783; GO:0005829; GO:0005886; GO:0005901; GO:0006355; GO:0006361; GO:0006363; GO:0009303; GO:0032991; GO:0042134; GO:0042802; GO:0043231; GO:0045121; GO:2000147	CAVIN1	43,476	Q6NZI2
P26038	MSN	Input	25.94203055	FALSE	86	0.296642735	Moesin (Membrane-organizing extension spike protein)	MOES_HUMAN	SUBCELLULAR LOCATION: Cell membrane {ECO:0000269|PubMed:18586956}; Peripheral membrane protein {ECO:0000250|UniProtKB:P26041}; Cytoplasmic side {ECO:0000250|UniProtKB:P26041}. Cytoplasm, cytoskeleton {ECO:0000250|UniProtKB:P26041}. Apical cell membrane {ECO:0000250|UniProtKB:P26041}; Peripheral membrane protein {ECO:0000250|UniProtKB:P26041}; Cytoplasmic side {ECO:0000250|UniProtKB:P26041}. Cell …	apical part of cell [GO:0045177]; apical plasma membrane [GO:0016324]; basolateral plasma membrane [GO:0016323]; blood microparticle [GO:0072562]; cell periphery [GO:0071944]; cell surface [GO:0009986]; cytoplasm [GO:0005737]; cytoskeleton [GO:0005856]; cytosol [GO:0005829]; extracellular exosome [GO:0070062]; extracellular space [GO:0005615]; filopodium [GO:0030175]; focal adhesion [GO:0005925];…	GO:0001771; GO:0001931; GO:0003725; GO:0003779; GO:0005102; GO:0005200; GO:0005615; GO:0005634; GO:0005737; GO:0005829; GO:0005856; GO:0005886; GO:0005902; GO:0005925; GO:0007159; GO:0008360; GO:0008361; GO:0009986; GO:0010628; GO:0016323; GO:0016324; GO:0019899; GO:0019901; GO:0022612; GO:0022614; GO:0030175; GO:0031143; GO:0031528; GO:0031982; GO:0035722; GO:0042098; GO:0043209; GO:0045177; GO:…	MSN	67,820	P26038
P62424	RPL7A	Input	25.92525719	FALSE	87	0.296361843	60S ribosomal protein L7a (Large ribosomal subunit protein eL8) (PLA-X polypeptide) (Surfeit locus protein 3)	RL7A_HUMAN		cytoplasm [GO:0005737]; cytosol [GO:0005829]; cytosolic large ribosomal subunit [GO:0022625]; focal adhesion [GO:0005925]; membrane [GO:0016020]; nucleolus [GO:0005730]; nucleus [GO:0005634]; polysomal ribosome [GO:0042788]; cadherin binding [GO:0045296]; RNA binding [GO:0003723]; structural constituent of ribosome [GO:0003735]; maturation of LSU-rRNA [GO:0000470]; nuclear-transcribed mRNA catabo…	GO:0000184; GO:0000470; GO:0003723; GO:0003735; GO:0005634; GO:0005730; GO:0005737; GO:0005829; GO:0005925; GO:0006412; GO:0006413; GO:0006614; GO:0016020; GO:0022625; GO:0042788; GO:0045296	RPL7A	29,996	P62424
P78417	GSTO1	Input	25.92006581	TRUE	88	0.296274869	Glutathione S-transferase omega-1 (GSTO-1) (EC 2.5.1.18) (Glutathione S-transferase omega 1-1) (GSTO 1-1) (Glutathione-dependent dehydroascorbate reductase) (EC 1.8.5.1) (Monomethylarsonic acid reductase) (MMA(V) reductase) (EC 1.20.4.2) (S-(Phenacyl)glutathione reductase) (SPG-R)	GSTO1_HUMAN	SUBCELLULAR LOCATION: Cytoplasm, cytosol {ECO:0000269|PubMed:11511179}.	cytoplasm [GO:0005737]; cytosol [GO:0005829]; extracellular exosome [GO:0070062]; glutathione dehydrogenase (ascorbate) activity [GO:0045174]; glutathione transferase activity [GO:0004364]; methylarsonate reductase activity [GO:0050610]; oxidoreductase activity [GO:0016491]; cellular response to arsenic-containing substance [GO:0071243]; glutathione derivative biosynthetic process [GO:1901687]; g…	GO:0004364; GO:0005737; GO:0005829; GO:0006749; GO:0009407; GO:0010880; GO:0010881; GO:0014810; GO:0016491; GO:0019852; GO:0032259; GO:0035722; GO:0042178; GO:0045174; GO:0050610; GO:0060315; GO:0060316; GO:0070062; GO:0071243; GO:1901687	GSTO1	27,566	P78417
P84103	SRSF3	Input	25.91646194	TRUE	89	0.296214481	Serine/arginine-rich splicing factor 3 (Pre-mRNA-splicing factor SRP20) (Splicing factor, arginine/serine-rich 3)	SRSF3_HUMAN	SUBCELLULAR LOCATION: Nucleus {ECO:0000269|PubMed:11336712}. Nucleus speckle {ECO:0000269|PubMed:26876937}. Cytoplasm {ECO:0000269|PubMed:11336712}. Note=Recruited to nuclear speckles following interaction with YTHDC1. {ECO:0000269|PubMed:26876937}.	cytoplasm [GO:0005737]; nuclear speck [GO:0016607]; nucleoplasm [GO:0005654]; phospholipase binding [GO:0043274]; RNA binding [GO:0003723]; sequence-specific mRNA binding [GO:1990825]; cellular response to leukemia inhibitory factor [GO:1990830]; mRNA 3'-end processing [GO:0031124]; mRNA export from nucleus [GO:0006406]; mRNA splicing, via spliceosome [GO:0000398]; regulation of mRNA splicing, vi…	GO:0000398; GO:0003723; GO:0005654; GO:0005737; GO:0006405; GO:0006406; GO:0016607; GO:0031124; GO:0043274; GO:0048024; GO:1990825; GO:1990830	SRSF3	19,330	P84103
P62750	RPL23A	Input	25.90213777	FALSE	90	0.295974378	60S ribosomal protein L23a (Large ribosomal subunit protein uL23)	RL23A_HUMAN		cytoplasm [GO:0005737]; cytosol [GO:0005829]; cytosolic large ribosomal subunit [GO:0022625]; extracellular exosome [GO:0070062]; nucleolus [GO:0005730]; nucleus [GO:0005634]; cadherin binding [GO:0045296]; RNA binding [GO:0003723]; rRNA binding [GO:0019843]; structural constituent of ribosome [GO:0003735]; cell proliferation [GO:0008283]; nuclear-transcribed mRNA catabolic process, nonsense-medi…	GO:0000027; GO:0000184; GO:0003723; GO:0003735; GO:0005634; GO:0005730; GO:0005737; GO:0005829; GO:0006412; GO:0006413; GO:0006614; GO:0008283; GO:0019843; GO:0022625; GO:0045296; GO:0070062	RPL23A	17,695	P62750
P50454	SERPINH1	Input	25.87186795	FALSE	91	0.295466555	Serpin H1 (47 kDa heat shock protein) (Arsenic-transactivated protein 3) (AsTP3) (Cell proliferation-inducing gene 14 protein) (Collagen-binding protein) (Colligin) (Rheumatoid arthritis-related antigen RA-A47)	SERPH_HUMAN	SUBCELLULAR LOCATION: Endoplasmic reticulum lumen.	endoplasmic reticulum [GO:0005783]; endoplasmic reticulum lumen [GO:0005788]; endoplasmic reticulum-Golgi intermediate compartment [GO:0005793]; membrane raft [GO:0045121]; collagen binding [GO:0005518]; RNA binding [GO:0003723]; serine-type endopeptidase inhibitor activity [GO:0004867]; unfolded protein binding [GO:0051082]; chondrocyte development involved in endochondral bone morphogenesis [GO…	GO:0003433; GO:0003723; GO:0004867; GO:0005518; GO:0005783; GO:0005788; GO:0005793; GO:0006986; GO:0030199; GO:0032964; GO:0045121; GO:0051082; GO:0051604	SERPINH1	46,441	P50454
P62244	RPS15A	Input	25.85893422	FALSE	92	0.295249391	40S ribosomal protein S15a (Small ribosomal subunit protein uS8)	RS15A_HUMAN		cytoplasm [GO:0005737]; cytosol [GO:0005829]; cytosolic small ribosomal subunit [GO:0022627]; extracellular exosome [GO:0070062]; membrane [GO:0016020]; nucleoplasm [GO:0005654]; RNA binding [GO:0003723]; structural constituent of ribosome [GO:0003735]; nuclear-transcribed mRNA catabolic process, nonsense-mediated decay [GO:0000184]; positive regulation of cell cycle [GO:0045787]; positive regula…	GO:0000184; GO:0003723; GO:0003735; GO:0005654; GO:0005737; GO:0005829; GO:0006412; GO:0006413; GO:0006614; GO:0008284; GO:0009615; GO:0016020; GO:0022627; GO:0045787; GO:0070062	RPS15A	14,840	P62244
P02545	LMNA	Input	25.85432873	TRUE	93	0.295172036	Prelamin-A/C [Cleaved into: Lamin-A/C (70 kDa lamin) (Renal carcinoma antigen NY-REN-32)]	LMNA_HUMAN	SUBCELLULAR LOCATION: Nucleus {ECO:0000269|PubMed:15372542}. Nucleus envelope. Nucleus lamina. Nucleus, nucleoplasm. Note=Farnesylation of prelamin-A/C facilitates nuclear envelope targeting and subsequent cleaveage by ZMPSTE24/FACE1 to remove the farnesyl group produces mature lamin-A/C, which can then be inserted into the nuclear lamina. EMD is required for proper localization of non-farnesylat…	cytosol [GO:0005829]; intermediate filament [GO:0005882]; lamin filament [GO:0005638]; nuclear envelope [GO:0005635]; nuclear lamina [GO:0005652]; nuclear membrane [GO:0031965]; nuclear speck [GO:0016607]; nucleoplasm [GO:0005654]; nucleus [GO:0005634]; perinuclear region of cytoplasm [GO:0048471]; identical protein binding [GO:0042802]; structural molecule activity [GO:0005198]; cellular protein…	GO:0005198; GO:0005634; GO:0005635; GO:0005638; GO:0005652; GO:0005654; GO:0005829; GO:0005882; GO:0006606; GO:0006998; GO:0007084; GO:0007517; GO:0008285; GO:0010628; GO:0016607; GO:0030334; GO:0030951; GO:0031965; GO:0032204; GO:0034504; GO:0034613; GO:0036498; GO:0042802; GO:0048471; GO:0055015; GO:0071456; GO:0072201; GO:0090201; GO:0090343; GO:1900180; GO:1903243; GO:2001237	LMNA	74,139	P02545
Q99497	PARK7	Input	25.85217427	FALSE	94	0.295135844	Protein/nucleic acid deglycase DJ-1 (EC 3.1.2.-) (EC 3.5.1.-) (EC 3.5.1.124) (Maillard deglycase) (Oncogene DJ1) (Parkinson disease protein 7) (Parkinsonism-associated deglycase) (Protein DJ-1) (DJ-1)	PARK7_HUMAN	SUBCELLULAR LOCATION: Cell membrane {ECO:0000250|UniProtKB:O88767}; Lipid-anchor {ECO:0000250|UniProtKB:O88767}. Cytoplasm {ECO:0000269|PubMed:12851414, ECO:0000269|PubMed:14579415, ECO:0000269|PubMed:15976810, ECO:0000269|PubMed:19229105, ECO:0000269|PubMed:28596309}. Nucleus {ECO:0000269|PubMed:12851414, ECO:0000269|PubMed:14579415, ECO:0000269|PubMed:15976810, ECO:0000269|PubMed:16390825, ECO:…	axon [GO:0030424]; cell body [GO:0044297]; cell-cell adherens junction [GO:0005913]; chromatin [GO:0000785]; cytoplasm [GO:0005737]; cytosol [GO:0005829]; endoplasmic reticulum [GO:0005783]; extracellular exosome [GO:0070062]; membrane raft [GO:0045121]; mitochondrial intermembrane space [GO:0005758]; mitochondrial matrix [GO:0005759]; mitochondrion [GO:0005739]; nucleus [GO:0005634]; perinuclear…	GO:0000785; GO:0001933; GO:0002866; GO:0003713; GO:0003729; GO:0005102; GO:0005507; GO:0005634; GO:0005737; GO:0005739; GO:0005758; GO:0005759; GO:0005783; GO:0005829; GO:0005886; GO:0005913; GO:0006281; GO:0006469; GO:0006517; GO:0006914; GO:0006954; GO:0007005; GO:0007265; GO:0007338; GO:0008134; GO:0008233; GO:0008344; GO:0009438; GO:0010273; GO:0010628; GO:0010629; GO:0016532; GO:0016605; GO:…	PARK7	19,891	Q99497
P62899	RPL31	Input	25.84411437	FALSE	95	0.295000423	60S ribosomal protein L31 (Large ribosomal subunit protein eL31)	RL31_HUMAN		cytosol [GO:0005829]; cytosolic large ribosomal subunit [GO:0022625]; extracellular exosome [GO:0070062]; focal adhesion [GO:0005925]; membrane [GO:0016020]; polysomal ribosome [GO:0042788]; RNA binding [GO:0003723]; structural constituent of ribosome [GO:0003735]; cytoplasmic translation [GO:0002181]; nuclear-transcribed mRNA catabolic process, nonsense-mediated decay [GO:0000184]; SRP-dependent…	GO:0000184; GO:0002181; GO:0003723; GO:0003735; GO:0005829; GO:0005925; GO:0006412; GO:0006413; GO:0006614; GO:0016020; GO:0022625; GO:0042788; GO:0070062	RPL31	14,463	P62899
P04075	ALDOA	Input	25.82862284	FALSE	96	0.29474002	Fructose-bisphosphate aldolase A (EC 4.1.2.13) (Lung cancer antigen NY-LU-1) (Muscle-type aldolase)	ALDOA_HUMAN	SUBCELLULAR LOCATION: Cytoplasm, myofibril, sarcomere, I band. Cytoplasm, myofibril, sarcomere, M line. Note=In skeletal muscle, accumulates around the M line and within the I band, colocalizing with FBP2 on both sides of the Z line in the absence of Ca(2+). {ECO:0000250}.	actin cytoskeleton [GO:0015629]; cytosol [GO:0005829]; extracellular exosome [GO:0070062]; extracellular region [GO:0005576]; extracellular space [GO:0005615]; ficolin-1-rich granule lumen [GO:1904813]; I band [GO:0031674]; M band [GO:0031430]; membrane [GO:0016020]; nucleus [GO:0005634]; platelet alpha granule lumen [GO:0031093]; secretory granule lumen [GO:0034774]; sperm head [GO:0061827]; ter…	GO:0002576; GO:0003723; GO:0003779; GO:0004332; GO:0005576; GO:0005615; GO:0005634; GO:0005829; GO:0006000; GO:0006094; GO:0006096; GO:0006754; GO:0006941; GO:0007015; GO:0007339; GO:0008092; GO:0008360; GO:0015629; GO:0015631; GO:0016020; GO:0030388; GO:0031093; GO:0031430; GO:0031674; GO:0034774; GO:0042802; GO:0043312; GO:0045296; GO:0046716; GO:0051289; GO:0061621; GO:0061827; GO:0070061; GO:…	ALDOA	39,420	P04075
Q14103	HNRNPD	Input	25.82455355	FALSE	97	0.294671591	Heterogeneous nuclear ribonucleoprotein D0 (hnRNP D0) (AU-rich element RNA-binding protein 1)	HNRPD_HUMAN	SUBCELLULAR LOCATION: Nucleus. Cytoplasm. Note=Localized in cytoplasmic mRNP granules containing untranslated mRNAs. Component of ribonucleosomes. Cytoplasmic localization oscillates diurnally.	cytosol [GO:0005829]; nucleoplasm [GO:0005654]; nucleus [GO:0005634]; ribonucleoprotein complex [GO:1990904]; AT DNA binding [GO:0003680]; chromatin binding [GO:0003682]; histone deacetylase binding [GO:0042826]; mRNA 3'-UTR AU-rich region binding [GO:0035925]; RNA binding [GO:0003723]; telomeric DNA binding [GO:0042162]; transcription factor binding [GO:0008134]; 3'-UTR-mediated mRNA destabiliza…	GO:0000398; GO:0001889; GO:0003680; GO:0003682; GO:0003723; GO:0005634; GO:0005654; GO:0005829; GO:0006351; GO:0006355; GO:0006396; GO:0006401; GO:0008134; GO:0010628; GO:0016070; GO:0021549; GO:0032204; GO:0035925; GO:0042162; GO:0042752; GO:0042789; GO:0042826; GO:0043488; GO:0045727; GO:0045893; GO:0048255; GO:0051592; GO:0051602; GO:0061158; GO:0071230; GO:0071392; GO:0071732; GO:0097167; GO:…	HNRNPD	38,434	Q14103
P30048	PRDX3	Input	25.82168763	FALSE	98	0.294623392	Thioredoxin-dependent peroxide reductase, mitochondrial (EC 1.11.1.15) (Antioxidant protein 1) (AOP-1) (HBC189) (Peroxiredoxin III) (Prx-III) (Peroxiredoxin-3) (Protein MER5 homolog)	PRDX3_HUMAN	SUBCELLULAR LOCATION: Mitochondrion {ECO:0000250|UniProtKB:P35705}. Cytoplasm {ECO:0000305|PubMed:12492477}. Early endosome {ECO:0000269|PubMed:15750338}. Note=Localizes to early endosomes in a RPS6KC1-dependent manner. {ECO:0000269|PubMed:15750338}.	cytoplasm [GO:0005737]; cytosol [GO:0005829]; early endosome [GO:0005769]; mitochondrial matrix [GO:0005759]; mitochondrion [GO:0005739]; myelin sheath [GO:0043209]; protein-containing complex [GO:0032991]; alkyl hydroperoxide reductase activity [GO:0008785]; cysteine-type endopeptidase inhibitor activity involved in apoptotic process [GO:0043027]; identical protein binding [GO:0042802]; kinase b…	GO:0001893; GO:0005737; GO:0005739; GO:0005759; GO:0005769; GO:0005829; GO:0006979; GO:0007005; GO:0008022; GO:0008284; GO:0008379; GO:0008785; GO:0018171; GO:0019900; GO:0019901; GO:0030099; GO:0032496; GO:0032991; GO:0033673; GO:0034599; GO:0034614; GO:0042542; GO:0042744; GO:0042802; GO:0043027; GO:0043066; GO:0043209; GO:0045454; GO:0051092; GO:0051881	PRDX3	27,693	P30048
P55209	NAP1L1	Input	25.81606173	FALSE	99	0.29452876	Nucleosome assembly protein 1-like 1 (NAP-1-related protein) (hNRP)	NP1L1_HUMAN	SUBCELLULAR LOCATION: Nucleus {ECO:0000269|PubMed:17081065}. Melanosome {ECO:0000269|PubMed:17081065}. Note=Identified by mass spectrometry in melanosome fractions from stage I to stage IV.	melanosome [GO:0042470]; membrane [GO:0016020]; nucleus [GO:0005634]; RNA binding [GO:0003723]; DNA replication [GO:0006260]; nucleosome assembly [GO:0006334]; positive regulation of cell proliferation [GO:0008284]	GO:0003723; GO:0005634; GO:0006260; GO:0006334; GO:0008284; GO:0016020; GO:0042470	NAP1L1	45,374	P55209
O60814;P57053;P58876;P62807;Q5QNW6;Q93079;Q99877;Q99879;Q99880	HIST1H2BK;H2BFS;HIST1H2BD;HIST1H2BC;HIST2H2BF;HIST1H2BH;HIST1H2BN;HIST1H2BM;HIST1H2BL	Input	25.81007065	FALSE	100	0.294427962								O60814.P57053.P58876.P62807.Q5QNW6.Q93079.Q99877.Q99879.Q99880
Q15084	PDIA6	Input	25.79933336	FALSE	101	0.294247253	Protein disulfide-isomerase A6 (EC 5.3.4.1) (Endoplasmic reticulum protein 5) (ER protein 5) (ERp5) (Protein disulfide isomerase P5) (Thioredoxin domain-containing protein 7)	PDIA6_HUMAN	SUBCELLULAR LOCATION: Endoplasmic reticulum lumen {ECO:0000269|PubMed:15466936}. Cell membrane {ECO:0000269|PubMed:15466936}. Melanosome {ECO:0000269|PubMed:12643545, ECO:0000269|PubMed:17081065}. Note=Identified by mass spectrometry in melanosome fractions from stage I to stage IV (PubMed:12643545). {ECO:0000269|PubMed:12643545}.	cytosol [GO:0005829]; endoplasmic reticulum [GO:0005783]; endoplasmic reticulum chaperone complex [GO:0034663]; endoplasmic reticulum lumen [GO:0005788]; endoplasmic reticulum membrane [GO:0005789]; endoplasmic reticulum-Golgi intermediate compartment [GO:0005793]; extracellular exosome [GO:0070062]; extracellular space [GO:0005615]; melanosome [GO:0042470]; plasma membrane [GO:0005886]; peptide …	GO:0003756; GO:0005615; GO:0005783; GO:0005788; GO:0005789; GO:0005793; GO:0005829; GO:0005886; GO:0006457; GO:0015037; GO:0034663; GO:0034976; GO:0036498; GO:0042470; GO:0043277; GO:0043687; GO:0044267; GO:0045454; GO:0070062	PDIA6	48,121	Q15084
P40227	CCT6A	Input	25.78252035	FALSE	102	0.293964138	T-complex protein 1 subunit zeta (TCP-1-zeta) (Acute morphine dependence-related protein 2) (CCT-zeta-1) (HTR3) (Tcp20)	TCPZ_HUMAN	SUBCELLULAR LOCATION: Cytoplasm.	chaperonin-containing T-complex [GO:0005832]; cytoplasm [GO:0005737]; cytosol [GO:0005829]; extracellular exosome [GO:0070062]; microtubule [GO:0005874]; ATP binding [GO:0005524]; RNA binding [GO:0003723]; unfolded protein binding [GO:0051082]; WD40-repeat domain binding [GO:0071987]; 'de novo' protein folding [GO:0006458]; chaperone-mediated protein folding [GO:0061077]; positive regulation of e…	GO:0003723; GO:0005524; GO:0005737; GO:0005829; GO:0005832; GO:0005874; GO:0006457; GO:0006458; GO:0032212; GO:0050821; GO:0051082; GO:0061077; GO:0070062; GO:0071987; GO:1904851; GO:1904871; GO:1904874	CCT6A	58,024	P40227
P09382	LGALS1	Input	25.77976446	FALSE	103	0.293917714	Galectin-1 (Gal-1) (14 kDa laminin-binding protein) (HLBP14) (14 kDa lectin) (Beta-galactoside-binding lectin L-14-I) (Galaptin) (HBL) (HPL) (Lactose-binding lectin 1) (Lectin galactoside-binding soluble 1) (Putative MAPK-activating protein PM12) (S-Lac lectin 1)	LEG1_HUMAN	SUBCELLULAR LOCATION: Secreted, extracellular space, extracellular matrix {ECO:0000269|PubMed:14617626}.	cell surface [GO:0009986]; collagen-containing extracellular matrix [GO:0062023]; cytoplasm [GO:0005737]; cytosol [GO:0005829]; endoplasmic reticulum lumen [GO:0005788]; extracellular exosome [GO:0070062]; extracellular region [GO:0005576]; extracellular space [GO:0005615]; intracellular [GO:0005622]; nucleus [GO:0005634]; lactose binding [GO:0030395]; laminin binding [GO:0043236]; protein homodi…	GO:0002317; GO:0003723; GO:0005576; GO:0005615; GO:0005622; GO:0005634; GO:0005737; GO:0005788; GO:0005829; GO:0006915; GO:0009986; GO:0010812; GO:0010977; GO:0030395; GO:0031295; GO:0034120; GO:0035900; GO:0042493; GO:0042803; GO:0042981; GO:0043123; GO:0043236; GO:0043687; GO:0044267; GO:0045445; GO:0046598; GO:0048678; GO:0062023; GO:0070062; GO:0071333; GO:0071407	LGALS1	14,716	P09382
P05141	SLC25A5	Input	25.77933102	FALSE	104	0.293910412	ADP/ATP translocase 2 (ADP,ATP carrier protein 2) (ADP,ATP carrier protein, fibroblast isoform) (Adenine nucleotide translocator 2) (ANT 2) (Solute carrier family 25 member 5) [Cleaved into: ADP/ATP translocase 2, N-terminally processed]	ADT2_HUMAN	SUBCELLULAR LOCATION: Mitochondrion inner membrane; Multi-pass membrane protein.	integral component of plasma membrane [GO:0005887]; membrane [GO:0016020]; membrane raft [GO:0045121]; mitochondrial inner membrane [GO:0005743]; mitochondrial nucleoid [GO:0042645]; mitochondrion [GO:0005739]; MMXD complex [GO:0071817]; myelin sheath [GO:0043209]; nucleus [GO:0005634]; adenine transmembrane transporter activity [GO:0015207]; ATP:ADP antiporter activity [GO:0005471]; RNA binding …	GO:0003723; GO:0005471; GO:0005634; GO:0005739; GO:0005743; GO:0005887; GO:0007059; GO:0008284; GO:0015207; GO:0016020; GO:0016032; GO:0031625; GO:0042645; GO:0043209; GO:0045121; GO:0050796; GO:0071817; GO:1901029; GO:1990830	SLC25A5	32,852	P05141
P16401	HIST1H1B	Input	25.76952669	FALSE	105	0.293745211	Histone H1.5 (Histone H1a) (Histone H1b) (Histone H1s-3)	H15_HUMAN	SUBCELLULAR LOCATION: Nucleus. Chromosome. Note=According to PubMed:15911621 more commonly found in heterochromatin. According to PubMed:10997781 associates with actively transcribed chromatin and not heterochromatin.	nuclear chromatin [GO:0000790]; nuclear heterochromatin [GO:0005720]; nucleosome [GO:0000786]; nucleus [GO:0005634]; chromatin DNA binding [GO:0031490]; histone deacetylase binding [GO:0042826]; RNA binding [GO:0003723]; chromatin organization [GO:0006325]; establishment of protein localization to chromatin [GO:0071169]; negative regulation of transcription by RNA polymerase II [GO:0000122]; nucl…	GO:0000122; GO:0000786; GO:0000790; GO:0003723; GO:0005634; GO:0005720; GO:0006325; GO:0006334; GO:0030307; GO:0031490; GO:0042826; GO:0050821; GO:0051574; GO:0071169	HIST1H1B	22,580	P16401
P07910	HNRNPC	Input	25.76400697	FALSE	106	0.293652177	Heterogeneous nuclear ribonucleoproteins C1/C2 (hnRNP C1/C2)	HNRPC_HUMAN	SUBCELLULAR LOCATION: Nucleus. Note=Component of ribonucleosomes.	actin cytoskeleton [GO:0015629]; catalytic step 2 spliceosome [GO:0071013]; cytosol [GO:0005829]; extracellular exosome [GO:0070062]; extracellular region [GO:0005576]; membrane [GO:0016020]; nuclear chromatin [GO:0000790]; nucleoplasm [GO:0005654]; nucleus [GO:0005634]; pronucleus [GO:0045120]; protein-containing complex [GO:0032991]; spliceosomal complex [GO:0005681]; identical protein binding …	GO:0000398; GO:0000790; GO:0000978; GO:0000980; GO:0001649; GO:0003723; GO:0003730; GO:0005576; GO:0005634; GO:0005654; GO:0005681; GO:0005829; GO:0008266; GO:0008380; GO:0015629; GO:0016020; GO:0016070; GO:0031492; GO:0032211; GO:0032991; GO:0042802; GO:0043044; GO:0045120; GO:0070034; GO:0070062; GO:0070935; GO:0071013; GO:1990247	HNRNPC	33,670	P07910
P62263	RPS14	Input	25.76333132	FALSE	107	0.293640788	40S ribosomal protein S14 (Small ribosomal subunit protein uS11)	RS14_HUMAN		cytosol [GO:0005829]; cytosolic small ribosomal subunit [GO:0022627]; extracellular exosome [GO:0070062]; focal adhesion [GO:0005925]; membrane [GO:0016020]; nucleolus [GO:0005730]; nucleoplasm [GO:0005654]; mRNA 5'-UTR binding [GO:0048027]; RNA binding [GO:0003723]; small ribosomal subunit rRNA binding [GO:0070181]; structural constituent of ribosome [GO:0003735]; translation regulator activity …	GO:0000028; GO:0000122; GO:0000184; GO:0000462; GO:0003723; GO:0003735; GO:0005654; GO:0005730; GO:0005829; GO:0005925; GO:0006364; GO:0006412; GO:0006413; GO:0006614; GO:0016020; GO:0022627; GO:0030218; GO:0030490; GO:0045182; GO:0048027; GO:0070062; GO:0070181	RPS14	16,273	P62263
Q16658	FSCN1	Input	25.73280808	FALSE	108	0.29312595	Fascin (55 kDa actin-bundling protein) (Singed-like protein) (p55)	FSCN1_HUMAN	SUBCELLULAR LOCATION: Cytoplasm, cytosol {ECO:0000269|PubMed:21706053, ECO:0000269|PubMed:9571235}. Cytoplasm, cytoskeleton {ECO:0000269|PubMed:3525578, ECO:0000269|PubMed:9571235}. Cell projection, filopodium {ECO:0000269|PubMed:20137952, ECO:0000269|PubMed:3525578}. Cell projection, invadopodium {ECO:0000269|PubMed:20137952}. Cell projection, microvillus {ECO:0000269|PubMed:9571235}. Cell junct…	actin cytoskeleton [GO:0015629]; cell projection membrane [GO:0031253]; cell-cell junction [GO:0005911]; cytoplasm [GO:0005737]; cytoskeleton [GO:0005856]; cytosol [GO:0005829]; extracellular exosome [GO:0070062]; filamentous actin [GO:0031941]; filopodium [GO:0030175]; growth cone [GO:0030426]; invadopodium [GO:0071437]; lamellipodium [GO:0030027]; microspike [GO:0044393]; microvillus [GO:000590…	GO:0001725; GO:0001726; GO:0002102; GO:0003723; GO:0003779; GO:0005737; GO:0005829; GO:0005856; GO:0005902; GO:0005911; GO:0007043; GO:0008144; GO:0008283; GO:0009653; GO:0010592; GO:0015629; GO:0016477; GO:0019221; GO:0030027; GO:0030035; GO:0030036; GO:0030175; GO:0030426; GO:0030674; GO:0031253; GO:0031941; GO:0032534; GO:0032956; GO:0035089; GO:0043209; GO:0044393; GO:0045296; GO:0048870; GO:…	FSCN1	54,530	Q16658
Q04760	GLO1	Input	25.72870376	FALSE	109	0.293056676	Lactoylglutathione lyase (EC 4.4.1.5) (Aldoketomutase) (Glyoxalase I) (Glx I) (Ketone-aldehyde mutase) (Methylglyoxalase) (S-D-lactoylglutathione methylglyoxal lyase)	LGUL_HUMAN		cytoplasm [GO:0005737]; cytosol [GO:0005829]; extracellular exosome [GO:0070062]; nucleus [GO:0005634]; plasma membrane [GO:0005886]; lactoylglutathione lyase activity [GO:0004462]; zinc ion binding [GO:0008270]; carbohydrate metabolic process [GO:0005975]; glutathione metabolic process [GO:0006749]; methylglyoxal metabolic process [GO:0009438]; negative regulation of apoptotic process [GO:004306…	GO:0004462; GO:0005634; GO:0005737; GO:0005829; GO:0005886; GO:0005975; GO:0006090; GO:0006357; GO:0006749; GO:0008270; GO:0009438; GO:0030316; GO:0043066; GO:0070062	GLO1	20,778	Q04760
P62937	PPIA	Input	25.72809871	TRUE	110	0.293046462	Peptidyl-prolyl cis-trans isomerase A (PPIase A) (EC 5.2.1.8) (Cyclophilin A) (Cyclosporin A-binding protein) (Rotamase A) [Cleaved into: Peptidyl-prolyl cis-trans isomerase A, N-terminally processed]	PPIA_HUMAN	SUBCELLULAR LOCATION: Cytoplasm {ECO:0000269|PubMed:16527992}. Secreted {ECO:0000269|PubMed:16527992}. Note=Secretion occurs in response to oxidative stress in vascular smooth muscle through a vesicular secretory pathway that involves actin remodeling and myosin II activation, and mediates ERK1/2 activation.	cytosol [GO:0005829]; extracellular exosome [GO:0070062]; extracellular region [GO:0005576]; extracellular space [GO:0005615]; ficolin-1-rich granule lumen [GO:1904813]; focal adhesion [GO:0005925]; membrane [GO:0016020]; nucleus [GO:0005634]; protein-containing complex [GO:0032991]; secretory granule lumen [GO:0034774]; vesicle [GO:0031982]; cyclosporin A binding [GO:0016018]; peptidyl-prolyl ci…	GO:0000413; GO:0003723; GO:0003755; GO:0005576; GO:0005615; GO:0005634; GO:0005829; GO:0005925; GO:0006278; GO:0006457; GO:0016018; GO:0016020; GO:0019058; GO:0019061; GO:0019064; GO:0019068; GO:0019076; GO:0030260; GO:0031982; GO:0032991; GO:0034389; GO:0034774; GO:0035722; GO:0043312; GO:0045069; GO:0045070; GO:0046790; GO:0050714; GO:0050900; GO:0051082; GO:0070062; GO:0075713; GO:1904813	PPIA	18,012	P62937
P37837	TALDO1	Input	25.72204753	FALSE	111	0.292944306	Transaldolase (EC 2.2.1.2)	TALDO_HUMAN	SUBCELLULAR LOCATION: Cytoplasm {ECO:0000305}.	cytoplasm [GO:0005737]; cytosol [GO:0005829]; extracellular exosome [GO:0070062]; nucleoplasm [GO:0005654]; nucleus [GO:0005634]; monosaccharide binding [GO:0048029]; sedoheptulose-7-phosphate:D-glyceraldehyde-3-phosphate glyceronetransferase activity [GO:0004801]; carbohydrate metabolic process [GO:0005975]; fructose 6-phosphate metabolic process [GO:0006002]; interleukin-12-mediated signaling p…	GO:0004801; GO:0005634; GO:0005654; GO:0005737; GO:0005829; GO:0005975; GO:0005999; GO:0006002; GO:0006098; GO:0009052; GO:0035722; GO:0048029; GO:0070062	TALDO1	37,540	P37837
P0DMV8;P0DMV9	HSPA1A;HSPA1B	Input	25.71996509	FALSE	112	0.292909144								P0DMV8.P0DMV9
P09601	HMOX1	Input	25.71532798	TRUE	113	0.292830837	Heme oxygenase 1 (HO-1) (EC 1.14.14.18)	HMOX1_HUMAN	SUBCELLULAR LOCATION: Microsome {ECO:0000269|PubMed:22419571}. Endoplasmic reticulum membrane {ECO:0000269|PubMed:22419571}; Peripheral membrane protein {ECO:0000269|PubMed:22419571}; Cytoplasmic side {ECO:0000269|PubMed:22419571}.	caveola [GO:0005901]; cytosol [GO:0005829]; endoplasmic reticulum [GO:0005783]; endoplasmic reticulum membrane [GO:0005789]; extracellular space [GO:0005615]; membrane [GO:0016020]; nucleolus [GO:0005730]; nucleus [GO:0005634]; perinuclear region of cytoplasm [GO:0048471]; enzyme binding [GO:0019899]; heme binding [GO:0020037]; heme oxygenase (decyclizing) activity [GO:0004392]; metal ion binding…	GO:0001525; GO:0001935; GO:0002246; GO:0002686; GO:0004392; GO:0004630; GO:0005615; GO:0005634; GO:0005730; GO:0005783; GO:0005789; GO:0005829; GO:0005901; GO:0006788; GO:0006879; GO:0006979; GO:0007264; GO:0007588; GO:0008217; GO:0008219; GO:0008630; GO:0010656; GO:0014806; GO:0016020; GO:0016239; GO:0016242; GO:0019221; GO:0019899; GO:0020037; GO:0031670; GO:0032764; GO:0034101; GO:0034383; GO:…	HMOX1	32,819	P09601
P10606	COX5B	Input	25.7112396	FALSE	114	0.292761785	Cytochrome c oxidase subunit 5B, mitochondrial (Cytochrome c oxidase polypeptide Vb)	COX5B_HUMAN	SUBCELLULAR LOCATION: Mitochondrion inner membrane.	mitochondrial inner membrane [GO:0005743]; mitochondrial respiratory chain complex IV [GO:0005751]; mitochondrion [GO:0005739]; cytochrome-c oxidase activity [GO:0004129]; metal ion binding [GO:0046872]; mitochondrial ATP synthesis coupled proton transport [GO:0042776]; mitochondrial electron transport, cytochrome c to oxygen [GO:0006123]; respiratory gaseous exchange [GO:0007585]	GO:0004129; GO:0005739; GO:0005743; GO:0005751; GO:0006123; GO:0007585; GO:0042776; GO:0046872	COX5B	13,696	P10606
P51149	RAB7A	Input	25.69476712	FALSE	115	0.292483455	Ras-related protein Rab-7a	RAB7A_HUMAN	SUBCELLULAR LOCATION: Cytoplasmic vesicle, phagosome membrane {ECO:0000269|PubMed:12944476, ECO:0000269|PubMed:21255211}; Peripheral membrane protein {ECO:0000305}; Cytoplasmic side {ECO:0000305}. Late endosome membrane {ECO:0000269|PubMed:12944476, ECO:0000269|PubMed:14617358, ECO:0000269|PubMed:16176980, ECO:0000269|PubMed:20028791}; Peripheral membrane protein {ECO:0000305}; Cytoplasmic side {…	alveolar lamellar body [GO:0097208]; autophagosome membrane [GO:0000421]; cytosol [GO:0005829]; endosome membrane [GO:0010008]; extracellular exosome [GO:0070062]; extrinsic component of lysosome membrane [GO:0032419]; Golgi apparatus [GO:0005794]; late endosome [GO:0005770]; late endosome membrane [GO:0031902]; lipid droplet [GO:0005811]; lysosomal membrane [GO:0005765]; lysosome [GO:0005764]; m…	GO:0000045; GO:0000421; GO:0003924; GO:0005525; GO:0005764; GO:0005765; GO:0005770; GO:0005794; GO:0005811; GO:0005829; GO:0005886; GO:0006622; GO:0006897; GO:0007174; GO:0008333; GO:0010008; GO:0015031; GO:0016042; GO:0019003; GO:0019076; GO:0019886; GO:0022615; GO:0030667; GO:0030670; GO:0031902; GO:0032419; GO:0033162; GO:0034045; GO:0042147; GO:0043312; GO:0045022; GO:0045335; GO:0045453; GO:…	RAB7A	23,490	P51149
Q9UQB8	BAIAP2	Input	25.69126119	FALSE	116	0.292424193	Brain-specific angiogenesis inhibitor 1-associated protein 2 (BAI-associated protein 2) (BAI1-associated protein 2) (Protein BAP2) (Fas ligand-associated factor 3) (FLAF3) (Insulin receptor substrate p53/p58) (IRS-58) (IRSp53/58) (Insulin receptor substrate protein of 53 kDa) (IRSp53) (Insulin receptor substrate p53)	BAIP2_HUMAN	SUBCELLULAR LOCATION: Cytoplasm. Membrane; Peripheral membrane protein. Cell projection, filopodium. Cell projection, ruffle. Cytoplasm, cytoskeleton. Note=Detected throughout the cytoplasm in the absence of specific binding partners. Detected in filopodia and close to membrane ruffles. Recruited to actin pedestals that are formed upon infection by bacteria at bacterial attachment sites.	cell-cell adherens junction [GO:0005913]; cytoplasm [GO:0005737]; cytosol [GO:0005829]; dendritic shaft [GO:0043198]; dendritic spine cytoplasm [GO:0061846]; excitatory synapse [GO:0060076]; extracellular exosome [GO:0070062]; filopodium [GO:0030175]; Golgi apparatus [GO:0005794]; microtubule [GO:0005874]; neuron projection branch point [GO:0061845]; neuron projection terminus [GO:0044306]; neuro…	GO:0001221; GO:0001726; GO:0005737; GO:0005791; GO:0005794; GO:0005829; GO:0005874; GO:0005886; GO:0005913; GO:0007009; GO:0007409; GO:0007420; GO:0008022; GO:0008093; GO:0008286; GO:0008360; GO:0009617; GO:0014069; GO:0016358; GO:0030141; GO:0030165; GO:0030175; GO:0030838; GO:0032956; GO:0035418; GO:0038096; GO:0042802; GO:0043025; GO:0043198; GO:0044306; GO:0048010; GO:0048167; GO:0051017; GO:…	BAIAP2	60,868	Q9UQB8
Q99536	VAT1	Input	25.68734252	FALSE	117	0.292357946	Synaptic vesicle membrane protein VAT-1 homolog (EC 1.-.-.-)	VAT1_HUMAN	SUBCELLULAR LOCATION: Cytoplasm. Mitochondrion outer membrane; Peripheral membrane protein. Note=The majority is localized in the cytoplasm and a small amount is associated with mitochondria. {ECO:0000250}.	azurophil granule lumen [GO:0035578]; extracellular exosome [GO:0070062]; extracellular region [GO:0005576]; integral component of membrane [GO:0016021]; mitochondrial outer membrane [GO:0005741]; oxidoreductase activity [GO:0016491]; zinc ion binding [GO:0008270]; negative regulation of mitochondrial fusion [GO:0010637]; neutrophil degranulation [GO:0043312]	GO:0005576; GO:0005741; GO:0008270; GO:0010637; GO:0016021; GO:0016491; GO:0035578; GO:0043312; GO:0070062	VAT1	41,920	Q99536
P25398	RPS12	Input	25.68567694	FALSE	118	0.292329785	40S ribosomal protein S12 (Small ribosomal subunit protein eS12)	RS12_HUMAN	SUBCELLULAR LOCATION: Cytoplasm.	cytosol [GO:0005829]; cytosolic small ribosomal subunit [GO:0022627]; Golgi apparatus [GO:0005794]; intracellular membrane-bounded organelle [GO:0043231]; membrane [GO:0016020]; nucleoplasm [GO:0005654]; RNA binding [GO:0003723]; structural constituent of ribosome [GO:0003735]; nuclear-transcribed mRNA catabolic process, nonsense-mediated decay [GO:0000184]; SRP-dependent cotranslational protein …	GO:0000184; GO:0003723; GO:0003735; GO:0005654; GO:0005794; GO:0005829; GO:0006412; GO:0006413; GO:0006614; GO:0016020; GO:0022627; GO:0043231	RPS12	14,515	P25398
Q8NBS9	TXNDC5	Input	25.67694024	FALSE	119	0.292182039	Thioredoxin domain-containing protein 5 (Endoplasmic reticulum resident protein 46) (ER protein 46) (ERp46) (Thioredoxin-like protein p46)	TXND5_HUMAN	SUBCELLULAR LOCATION: Endoplasmic reticulum lumen {ECO:0000255|PROSITE-ProRule:PRU10138}.	azurophil granule lumen [GO:0035578]; endoplasmic reticulum [GO:0005783]; endoplasmic reticulum lumen [GO:0005788]; extracellular exosome [GO:0070062]; extracellular region [GO:0005576]; lysosomal lumen [GO:0043202]; protein disulfide isomerase activity [GO:0003756]; apoptotic cell clearance [GO:0043277]; cell redox homeostasis [GO:0045454]; negative regulation of apoptotic process [GO:0043066]; …	GO:0003756; GO:0005576; GO:0005783; GO:0005788; GO:0006457; GO:0034976; GO:0035578; GO:0043066; GO:0043202; GO:0043277; GO:0043312; GO:0045454; GO:0070062	TXNDC5	47,629	Q8NBS9
P59998	ARPC4	Input	25.67467592	FALSE	120	0.29214374	Actin-related protein 2/3 complex subunit 4 (Arp2/3 complex 20 kDa subunit) (p20-ARC)	ARPC4_HUMAN	SUBCELLULAR LOCATION: Cytoplasm, cytoskeleton {ECO:0000269|PubMed:9359840}. Cell projection {ECO:0000269|PubMed:9359840}.	Arp2/3 protein complex [GO:0005885]; cell projection [GO:0042995]; cytosol [GO:0005829]; extracellular exosome [GO:0070062]; actin binding [GO:0003779]; enzyme binding [GO:0019899]; structural constituent of cytoskeleton [GO:0005200]; actin filament polymerization [GO:0030041]; actin nucleation [GO:0045010]; Arp2/3 complex-mediated actin nucleation [GO:0034314]; ephrin receptor signaling pathway …	GO:0003779; GO:0005200; GO:0005829; GO:0005885; GO:0019899; GO:0030041; GO:0034314; GO:0038096; GO:0042995; GO:0045010; GO:0048013; GO:0061024; GO:0070062	ARPC4	19,667	P59998
P48681	NES	Input	25.65820881	TRUE	121	0.291865104	Nestin	NEST_HUMAN		cytoplasm [GO:0005737]; intermediate filament [GO:0005882]; intermediate filament cytoskeleton [GO:0045111]; intermediate filament binding [GO:0019215]; structural molecule activity [GO:0005198]; brain development [GO:0007420]; central nervous system development [GO:0007417]; embryonic camera-type eye development [GO:0031076]; G2/M transition of mitotic cell cycle [GO:0000086]; negative regulatio…	GO:0000086; GO:0005198; GO:0005737; GO:0005882; GO:0007417; GO:0007420; GO:0019215; GO:0030844; GO:0031076; GO:0032091; GO:0043086; GO:0045111; GO:0072089; GO:2000179	NES	177,439	P48681
P52565	ARHGDIA	Input	25.65805841	FALSE	122	0.291862559	Rho GDP-dissociation inhibitor 1 (Rho GDI 1) (Rho-GDI alpha)	GDIR1_HUMAN	SUBCELLULAR LOCATION: Cytoplasm {ECO:0000269|PubMed:23434736}.	cytoskeleton [GO:0005856]; cytosol [GO:0005829]; extracellular exosome [GO:0070062]; GTPase activator activity [GO:0005096]; Rho GDP-dissociation inhibitor activity [GO:0005094]; negative regulation of apoptotic process [GO:0043066]; negative regulation of axonogenesis [GO:0050771]; negative regulation of cell adhesion [GO:0007162]; positive regulation of axonogenesis [GO:0050772]; regulation of …	GO:0005094; GO:0005096; GO:0005829; GO:0005856; GO:0007162; GO:0035023; GO:0043066; GO:0050771; GO:0050772; GO:0051056; GO:0070062; GO:0071526; GO:2000249	ARHGDIA	23,207	P52565
Q00839	HNRNPU	Input	25.65803008	TRUE	123	0.291862079	Heterogeneous nuclear ribonucleoprotein U (hnRNP U) (GRIP120) (Nuclear p120 ribonucleoprotein) (Scaffold-attachment factor A) (SAF-A) (p120) (pp120)	HNRPU_HUMAN	SUBCELLULAR LOCATION: Nucleus {ECO:0000269|PubMed:10671544, ECO:0000269|PubMed:11003645, ECO:0000269|PubMed:1324173, ECO:0000269|PubMed:14608463, ECO:0000269|PubMed:15563465, ECO:0000269|PubMed:19617346, ECO:0000269|PubMed:21242313, ECO:0000269|PubMed:8174554, ECO:0000269|PubMed:9353307, ECO:0000269|PubMed:9405365}. Nucleus matrix {ECO:0000269|PubMed:1324173, ECO:0000269|PubMed:14608463, ECO:0000…	catalytic step 2 spliceosome [GO:0071013]; cell surface [GO:0009986]; centrosome [GO:0005813]; condensed chromosome kinetochore [GO:0000777]; CRD-mediated mRNA stability complex [GO:0070937]; cytoplasmic ribonucleoprotein granule [GO:0036464]; inactive sex chromosome [GO:0098577]; kinetochore [GO:0000776]; membrane [GO:0016020]; midbody [GO:0030496]; mitotic spindle [GO:0072686]; mitotic spindle …	GO:0000122; GO:0000228; GO:0000381; GO:0000398; GO:0000776; GO:0000777; GO:0000922; GO:0000993; GO:0001047; GO:0001097; GO:0001649; GO:0003677; GO:0003682; GO:0003690; GO:0003697; GO:0003714; GO:0003723; GO:0003725; GO:0003727; GO:0003730; GO:0003779; GO:0005524; GO:0005634; GO:0005654; GO:0005813; GO:0006325; GO:0006351; GO:0006396; GO:0007049; GO:0007346; GO:0008143; GO:0009048; GO:0009986; GO:…	HNRNPU	90,584	Q00839
Q96AG4	LRRC59	Input	25.65686747	FALSE	124	0.2918424	Leucine-rich repeat-containing protein 59 (Ribosome-binding protein p34) (p34) [Cleaved into: Leucine-rich repeat-containing protein 59, N-terminally processed]	LRC59_HUMAN	SUBCELLULAR LOCATION: Microsome membrane {ECO:0000250}; Single-pass type II membrane protein {ECO:0000250}. Endoplasmic reticulum membrane; Single-pass type II membrane protein. Nucleus envelope. Note=Localization in the nuclear envelope depends upon the nuclear import machinery, including KPNB1.	endoplasmic reticulum [GO:0005783]; endoplasmic reticulum membrane [GO:0005789]; integral component of membrane [GO:0016021]; membrane [GO:0016020]; mitochondrial nucleoid [GO:0042645]; nuclear envelope [GO:0005635]; organelle membrane [GO:0031090]; cadherin binding [GO:0045296]; RNA binding [GO:0003723]	GO:0003723; GO:0005635; GO:0005783; GO:0005789; GO:0016020; GO:0016021; GO:0031090; GO:0042645; GO:0045296	LRRC59	34,930	Q96AG4
P46777	RPL5	Input	25.65451186	FALSE	125	0.291802525	60S ribosomal protein L5 (Large ribosomal subunit protein uL18)	RL5_HUMAN	SUBCELLULAR LOCATION: Cytoplasm {ECO:0000269|PubMed:15469983, ECO:0000269|Ref.7}. Nucleus, nucleolus {ECO:0000269|PubMed:15469983, ECO:0000269|Ref.7}.	cytoplasm [GO:0005737]; cytosol [GO:0005829]; cytosolic large ribosomal subunit [GO:0022625]; endoplasmic reticulum [GO:0005783]; extracellular exosome [GO:0070062]; focal adhesion [GO:0005925]; membrane [GO:0016020]; nucleolus [GO:0005730]; nucleoplasm [GO:0005654]; nucleus [GO:0005634]; protein-containing complex [GO:0032991]; ribonucleoprotein complex [GO:1990904]; 5S rRNA binding [GO:0008097]…	GO:0000027; GO:0000184; GO:0003723; GO:0003730; GO:0003735; GO:0005634; GO:0005654; GO:0005730; GO:0005737; GO:0005783; GO:0005829; GO:0005925; GO:0006364; GO:0006412; GO:0006413; GO:0006614; GO:0008097; GO:0010628; GO:0016020; GO:0022625; GO:0031625; GO:0032991; GO:0042273; GO:0045727; GO:0048027; GO:0050821; GO:0070062; GO:1901796; GO:1904667; GO:1990904; GO:1990948; GO:2000059; GO:2000435	RPL5	34,363	P46777
P62847	RPS24	Input	25.65067327	FALSE	126	0.291737538	40S ribosomal protein S24 (Small ribosomal subunit protein eS24)	RS24_HUMAN		cytosol [GO:0005829]; cytosolic small ribosomal subunit [GO:0022627]; membrane [GO:0016020]; nucleoplasm [GO:0005654]; nucleus [GO:0005634]; small ribosomal subunit [GO:0015935]; RNA binding [GO:0003723]; structural constituent of ribosome [GO:0003735]; translation initiation factor binding [GO:0031369]; erythrocyte homeostasis [GO:0034101]; maturation of SSU-rRNA from tricistronic rRNA transcrip…	GO:0000184; GO:0000462; GO:0003723; GO:0003735; GO:0005634; GO:0005654; GO:0005829; GO:0006364; GO:0006412; GO:0006413; GO:0006614; GO:0015935; GO:0016020; GO:0022627; GO:0031369; GO:0034101; GO:0042274	RPS24	15,423	P62847
P67936	TPM4	Input	25.64778031	TRUE	127	0.291688554	Tropomyosin alpha-4 chain (TM30p1) (Tropomyosin-4)	TPM4_HUMAN	SUBCELLULAR LOCATION: Cytoplasm, cytoskeleton {ECO:0000250|UniProtKB:P09495}. Note=Associates with F-actin stress fibers. {ECO:0000250|UniProtKB:P09495}.	actin filament [GO:0005884]; cytoskeleton [GO:0005856]; cytosol [GO:0005829]; extracellular exosome [GO:0070062]; focal adhesion [GO:0005925]; membrane [GO:0016020]; muscle thin filament tropomyosin [GO:0005862]; stress fiber [GO:0001725]; actin filament binding [GO:0051015]; calcium ion binding [GO:0005509]; identical protein binding [GO:0042802]; protein heterodimerization activity [GO:0046982]…	GO:0001649; GO:0001725; GO:0005509; GO:0005829; GO:0005856; GO:0005862; GO:0005884; GO:0005925; GO:0006936; GO:0007015; GO:0008307; GO:0016020; GO:0030049; GO:0042802; GO:0042803; GO:0046982; GO:0051015; GO:0070062	TPM4	28,522	P67936
P11142	HSPA8	Input	25.64432088	TRUE	128	0.291629972	Heat shock cognate 71 kDa protein (Heat shock 70 kDa protein 8) (Lipopolysaccharide-associated protein 1) (LAP-1) (LPS-associated protein 1)	HSP7C_HUMAN	SUBCELLULAR LOCATION: Cytoplasm. Melanosome. Nucleus, nucleolus. Cell membrane. Note=Localized in cytoplasmic mRNP granules containing untranslated mRNAs. Translocates rapidly from the cytoplasm to the nuclei, and especially to the nucleoli, upon heat shock.	blood microparticle [GO:0072562]; chaperone complex [GO:0101031]; clathrin-sculpted gamma-aminobutyric acid transport vesicle membrane [GO:0061202]; cytosol [GO:0005829]; extracellular exosome [GO:0070062]; extracellular region [GO:0005576]; extracellular space [GO:0005615]; ficolin-1-rich granule lumen [GO:1904813]; focal adhesion [GO:0005925]; intracellular [GO:0005622]; late endosome [GO:00057…	GO:0000398; GO:0000974; GO:0001664; GO:0001786; GO:0003723; GO:0005524; GO:0005576; GO:0005615; GO:0005622; GO:0005634; GO:0005654; GO:0005681; GO:0005730; GO:0005765; GO:0005770; GO:0005829; GO:0005886; GO:0005925; GO:0006351; GO:0006457; GO:0006986; GO:0009267; GO:0016020; GO:0016032; GO:0016887; GO:0019221; GO:0019899; GO:0023026; GO:0030674; GO:0031072; GO:0031625; GO:0031647; GO:0034774; GO:…	HSPA8	70,898	P11142
Q13748	TUBA3C	Input	25.64404316	FALSE	129	0.291625268	Tubulin alpha-3C/D chain (Alpha-tubulin 2) (Alpha-tubulin 3C/D) (Tubulin alpha-2 chain) [Cleaved into: Detyrosinated tubulin alpha-3C/D chain]	TBA3C_HUMAN	SUBCELLULAR LOCATION: Cytoplasm, cytoskeleton.	cytoplasm [GO:0005737]; microtubule [GO:0005874]; microtubule cytoskeleton [GO:0015630]; nucleus [GO:0005634]; GTP binding [GO:0005525]; GTPase activity [GO:0003924]; structural constituent of cytoskeleton [GO:0005200]; microtubule-based process [GO:0007017]	GO:0003924; GO:0005200; GO:0005525; GO:0005634; GO:0005737; GO:0005874; GO:0007017; GO:0015630	TUBA3C; TUBA3D	49,960	Q13748
P62879	GNB2	Input	25.63681015	FALSE	130	0.291502756	Guanine nucleotide-binding protein G(I)/G(S)/G(T) subunit beta-2 (G protein subunit beta-2) (Transducin beta chain 2)	GBB2_HUMAN	SUBCELLULAR LOCATION: Cytoplasm, perinuclear region {ECO:0000269|PubMed:16498633}.	cell body [GO:0044297]; cytosol [GO:0005829]; extracellular exosome [GO:0070062]; extracellular space [GO:0005615]; focal adhesion [GO:0005925]; lysosomal membrane [GO:0005765]; membrane [GO:0016020]; myelin sheath [GO:0043209]; perinuclear region of cytoplasm [GO:0048471]; plasma membrane [GO:0005886]; protein-containing complex [GO:0032991]; vesicle [GO:0031982]; calcium channel regulator activ…	GO:0003924; GO:0005246; GO:0005615; GO:0005765; GO:0005829; GO:0005886; GO:0005925; GO:0006457; GO:0007186; GO:0016020; GO:0031982; GO:0032991; GO:0043209; GO:0044297; GO:0044877; GO:0048471; GO:0051020; GO:0070062	GNB2	37,331	P62879
P35268	RPL22	Input	25.62689459	FALSE	131	0.291334752	60S ribosomal protein L22 (EBER-associated protein) (EAP) (Epstein-Barr virus small RNA-associated protein) (Heparin-binding protein HBp15) (Large ribosomal subunit protein eL22)	RL22_HUMAN		cytoplasm [GO:0005737]; cytosol [GO:0005829]; cytosolic large ribosomal subunit [GO:0022625]; extracellular exosome [GO:0070062]; focal adhesion [GO:0005925]; nucleus [GO:0005634]; ribonucleoprotein complex [GO:1990904]; heparin binding [GO:0008201]; RNA binding [GO:0003723]; structural constituent of ribosome [GO:0003735]; alpha-beta T cell differentiation [GO:0046632]; cytoplasmic translation […	GO:0000184; GO:0002181; GO:0003723; GO:0003735; GO:0005634; GO:0005737; GO:0005829; GO:0005925; GO:0006412; GO:0006413; GO:0006614; GO:0008201; GO:0022625; GO:0046632; GO:0070062; GO:1990904	RPL22	14,787	P35268
Q03135	CAV1	Input	25.62647828	FALSE	132	0.291327697	Caveolin-1	CAV1_HUMAN	SUBCELLULAR LOCATION: Golgi apparatus membrane; Peripheral membrane protein. Cell membrane; Peripheral membrane protein. Membrane, caveola {ECO:0000269|PubMed:19262564, ECO:0000269|PubMed:25588833}; Peripheral membrane protein. Membrane raft {ECO:0000269|PubMed:25893292}. Golgi apparatus, trans-Golgi network {ECO:0000250|UniProtKB:P33724}. Note=Colocalized with DPP4 in membrane rafts. Potential h…	acrosomal membrane [GO:0002080]; apical plasma membrane [GO:0016324]; basolateral plasma membrane [GO:0016323]; caveola [GO:0005901]; cell cortex [GO:0005938]; cilium [GO:0005929]; cytoplasmic vesicle [GO:0031410]; early endosome membrane [GO:0031901]; endocytic vesicle membrane [GO:0030666]; endoplasmic reticulum [GO:0005783]; endoplasmic reticulum membrane [GO:0005789]; endosome [GO:0005768]; f…	GO:0000122; GO:0000139; GO:0000188; GO:0001525; GO:0001570; GO:0001666; GO:0001937; GO:0001960; GO:0002080; GO:0002931; GO:0003057; GO:0005102; GO:0005113; GO:0005198; GO:0005622; GO:0005768; GO:0005783; GO:0005789; GO:0005811; GO:0005886; GO:0005887; GO:0005901; GO:0005925; GO:0005929; GO:0005938; GO:0006641; GO:0006816; GO:0006874; GO:0006940; GO:0007519; GO:0007595; GO:0008104; GO:0009267; GO:…	CAV1	20,472	Q03135
Q01813	PFKP	Input	25.62210705	FALSE	133	0.29125361	ATP-dependent 6-phosphofructokinase, platelet type (ATP-PFK) (PFK-P) (EC 2.7.1.11) (6-phosphofructokinase type C) (Phosphofructo-1-kinase isozyme C) (PFK-C) (Phosphohexokinase)	PFKAP_HUMAN	SUBCELLULAR LOCATION: Cytoplasm {ECO:0000255|HAMAP-Rule:MF_03184}.	cytoplasm [GO:0005737]; cytosol [GO:0005829]; extracellular exosome [GO:0070062]; membrane [GO:0016020]; nucleus [GO:0005634]; 6-phosphofructokinase activity [GO:0003872]; ATP binding [GO:0005524]; cadherin binding [GO:0045296]; identical protein binding [GO:0042802]; metal ion binding [GO:0046872]; protein-containing complex binding [GO:0044877]; canonical glycolysis [GO:0061621]; cellular respo…	GO:0003872; GO:0005524; GO:0005634; GO:0005737; GO:0005829; GO:0006002; GO:0016020; GO:0042802; GO:0044877; GO:0045296; GO:0046872; GO:0061621; GO:0070062; GO:1990830	PFKP	85,596	Q01813
P30040	ERP29	Input	25.61339505	FALSE	134	0.291105917	Endoplasmic reticulum resident protein 29 (ERp29) (Endoplasmic reticulum resident protein 28) (ERp28) (Endoplasmic reticulum resident protein 31) (ERp31)	ERP29_HUMAN	SUBCELLULAR LOCATION: Endoplasmic reticulum lumen. Melanosome. Note=Identified by mass spectrometry in melanosome fractions from stage I to stage IV.	cell surface [GO:0009986]; endoplasmic reticulum [GO:0005783]; endoplasmic reticulum lumen [GO:0005788]; melanosome [GO:0042470]; membrane [GO:0016020]; smooth endoplasmic reticulum [GO:0005790]; transport vesicle [GO:0030133]; chaperone binding [GO:0051087]; protein homodimerization activity [GO:0042803]; activation of MAPK activity [GO:0000187]; intracellular protein transport [GO:0006886]; neg…	GO:0000187; GO:0001934; GO:0005783; GO:0005788; GO:0005790; GO:0006457; GO:0006886; GO:0009306; GO:0009986; GO:0010628; GO:0010629; GO:0016020; GO:0030133; GO:0042470; GO:0042803; GO:0043335; GO:0050709; GO:0051087; GO:1902235	ERP29	28,993	P30040
P62701	RPS4X	Input	25.60575759	TRUE	135	0.290976399	40S ribosomal protein S4, X isoform (SCR10) (Single copy abundant mRNA protein) (Small ribosomal subunit protein eS4)	RS4X_HUMAN	SUBCELLULAR LOCATION: Cytoplasm {ECO:0000269|PubMed:17289661}. Note=Localized in cytoplasmic mRNP granules containing untranslated mRNAs.	cytoplasmic ribonucleoprotein granule [GO:0036464]; cytosol [GO:0005829]; cytosolic small ribosomal subunit [GO:0022627]; extracellular exosome [GO:0070062]; focal adhesion [GO:0005925]; membrane [GO:0016020]; nucleoplasm [GO:0005654]; polysome [GO:0005844]; ribonucleoprotein complex [GO:1990904]; ribosome [GO:0005840]; small ribosomal subunit [GO:0015935]; RNA binding [GO:0003723]; rRNA binding …	GO:0000184; GO:0003723; GO:0003735; GO:0005654; GO:0005829; GO:0005840; GO:0005844; GO:0005925; GO:0006412; GO:0006413; GO:0006614; GO:0007275; GO:0008284; GO:0015935; GO:0016020; GO:0019843; GO:0022627; GO:0036464; GO:0045727; GO:0070062; GO:1990904	RPS4X	29,598	P62701
P39019	RPS19	Input	25.60533372	FALSE	136	0.29096921	40S ribosomal protein S19 (Small ribosomal subunit protein eS19)	RS19_HUMAN	SUBCELLULAR LOCATION: Nucleus {ECO:0000269|PubMed:12586610, ECO:0000269|PubMed:17517689}. Note=Located more specifically in the nucleoli.	cytoplasm [GO:0005737]; cytosol [GO:0005829]; cytosolic small ribosomal subunit [GO:0022627]; extracellular exosome [GO:0070062]; focal adhesion [GO:0005925]; membrane [GO:0016020]; nucleolus [GO:0005730]; nucleoplasm [GO:0005654]; ribosome [GO:0005840]; fibroblast growth factor binding [GO:0017134]; protein homodimerization activity [GO:0042803]; protein kinase binding [GO:0019901]; RNA binding …	GO:0000028; GO:0000184; GO:0000462; GO:0002548; GO:0003723; GO:0003735; GO:0005654; GO:0005730; GO:0005737; GO:0005829; GO:0005840; GO:0005925; GO:0006364; GO:0006412; GO:0006413; GO:0006614; GO:0007000; GO:0007219; GO:0009991; GO:0016020; GO:0017134; GO:0019901; GO:0022627; GO:0030218; GO:0030490; GO:0031640; GO:0042274; GO:0042803; GO:0050829; GO:0051262; GO:0051272; GO:0060265; GO:0060266; GO:…	RPS19	16,060	P39019
Q15907	RAB11B	Input	25.5953084	FALSE	137	0.290799136	Ras-related protein Rab-11B (GTP-binding protein YPT3)	RB11B_HUMAN	SUBCELLULAR LOCATION: Recycling endosome membrane {ECO:0000250}; Lipid-anchor {ECO:0000250}; Cytoplasmic side {ECO:0000250}. Cytoplasmic vesicle, secretory vesicle, synaptic vesicle membrane {ECO:0000250}; Lipid-anchor {ECO:0000250}; Cytoplasmic side {ECO:0000250}. Cytoplasmic vesicle, phagosome membrane {ECO:0000305|PubMed:21255211}; Lipid-anchor {ECO:0000305|PubMed:21255211}; Cytoplasmic side {…	anchored component of synaptic vesicle membrane [GO:0098993]; cell junction [GO:0030054]; cytosol [GO:0005829]; extracellular exosome [GO:0070062]; phagocytic vesicle [GO:0045335]; phagocytic vesicle membrane [GO:0030670]; recycling endosome [GO:0055037]; recycling endosome membrane [GO:0055038]; synaptic vesicle [GO:0008021]; cadherin binding [GO:0045296]; GDP binding [GO:0019003]; GTP binding […	GO:0001881; GO:0003924; GO:0005525; GO:0005829; GO:0008021; GO:0019003; GO:0030054; GO:0030670; GO:0031489; GO:0032402; GO:0033572; GO:0035773; GO:0043687; GO:0044070; GO:0045054; GO:0045055; GO:0045056; GO:0045296; GO:0045335; GO:0055037; GO:0055038; GO:0070062; GO:0071468; GO:0090150; GO:0098993; GO:1990126; GO:2000008; GO:2001135	RAB11B	24,489	Q15907
P46781	RPS9	Input	25.59519	FALSE	138	0.290797127	40S ribosomal protein S9 (Small ribosomal subunit protein uS4)	RS9_HUMAN	SUBCELLULAR LOCATION: Cytoplasm {ECO:0000269|PubMed:17289661}. Note=Localized in cytoplasmic mRNP granules containing untranslated mRNAs.	cytoplasm [GO:0005737]; cytosol [GO:0005829]; cytosolic small ribosomal subunit [GO:0022627]; extracellular exosome [GO:0070062]; focal adhesion [GO:0005925]; membrane [GO:0016020]; nucleolus [GO:0005730]; nucleoplasm [GO:0005654]; nucleus [GO:0005634]; ribonucleoprotein complex [GO:1990904]; ribosome [GO:0005840]; RNA binding [GO:0003723]; rRNA binding [GO:0019843]; structural constituent of rib…	GO:0000184; GO:0003723; GO:0003735; GO:0005634; GO:0005654; GO:0005730; GO:0005737; GO:0005829; GO:0005840; GO:0005925; GO:0006364; GO:0006412; GO:0006413; GO:0006614; GO:0008284; GO:0016020; GO:0019843; GO:0022627; GO:0045182; GO:0045903; GO:0070062; GO:1990904	RPS9	22,591	P46781
Q16881	TXNRD1	Input	25.59513678	FALSE	139	0.290796224	Thioredoxin reductase 1, cytoplasmic (TR) (EC 1.8.1.9) (Gene associated with retinoic and interferon-induced mortality 12 protein) (GRIM-12) (Gene associated with retinoic and IFN-induced mortality 12 protein) (KM-102-derived reductase-like factor) (Thioredoxin reductase TR1)	TRXR1_HUMAN	SUBCELLULAR LOCATION: Cytoplasm {ECO:0000250}.; SUBCELLULAR LOCATION: Isoform 4: Cytoplasm. Nucleus.; SUBCELLULAR LOCATION: Isoform 5: Cytoplasm.	cytosol [GO:0005829]; extracellular exosome [GO:0070062]; fibrillar center [GO:0001650]; mitochondrion [GO:0005739]; nucleoplasm [GO:0005654]; electron transfer activity [GO:0009055]; flavin adenine dinucleotide binding [GO:0050660]; methylseleninic acid reductase activity [GO:0098626]; methylselenol reductase activity [GO:0098625]; protein disulfide oxidoreductase activity [GO:0015035]; thioredo…	GO:0000305; GO:0001650; GO:0001707; GO:0001887; GO:0004791; GO:0005654; GO:0005739; GO:0005829; GO:0007165; GO:0008283; GO:0009055; GO:0015035; GO:0015949; GO:0019216; GO:0034599; GO:0045454; GO:0050660; GO:0070062; GO:0098625; GO:0098626	TXNRD1	70,906	Q16881
P00352	ALDH1A1	Input	25.59150668	FALSE	140	0.290734625	Retinal dehydrogenase 1 (RALDH 1) (RalDH1) (EC 1.2.1.-) (EC 1.2.1.36) (ALDH-E1) (ALHDII) (Aldehyde dehydrogenase family 1 member A1) (Aldehyde dehydrogenase, cytosolic)	AL1A1_HUMAN	SUBCELLULAR LOCATION: Cytoplasm, cytosol {ECO:0000250|UniProtKB:P48644}.	cytoplasm [GO:0005737]; cytosol [GO:0005829]; extracellular exosome [GO:0070062]; aldehyde dehydrogenase (NAD) activity [GO:0004029]; androgen binding [GO:0005497]; benzaldehyde dehydrogenase (NAD+) activity [GO:0018479]; GTPase activator activity [GO:0005096]; NAD binding [GO:0051287]; retinal dehydrogenase activity [GO:0001758]; cellular aldehyde metabolic process [GO:0006081]; ethanol oxidatio…	GO:0001523; GO:0001758; GO:0004029; GO:0005096; GO:0005497; GO:0005737; GO:0005829; GO:0006069; GO:0006081; GO:0018479; GO:0042572; GO:0051287; GO:0055114; GO:0061624; GO:0070062	ALDH1A1	54,862	P00352
P29692	EEF1D	Input	25.58233614	FALSE	141	0.29057897	Elongation factor 1-delta (EF-1-delta) (Antigen NY-CO-4)	EF1D_HUMAN	SUBCELLULAR LOCATION: Isoform 2: Nucleus {ECO:0000269|PubMed:21597468}.	cytoplasm [GO:0005737]; cytosol [GO:0005829]; eukaryotic translation elongation factor 1 complex [GO:0005853]; fibrillar center [GO:0001650]; nucleus [GO:0005634]; activating transcription factor binding [GO:0033613]; cadherin binding [GO:0045296]; DNA binding [GO:0003677]; heat shock protein binding [GO:0031072]; translation elongation factor activity [GO:0003746]; translation factor activity, R…	GO:0001650; GO:0003677; GO:0003746; GO:0005634; GO:0005737; GO:0005829; GO:0005853; GO:0006351; GO:0006355; GO:0006414; GO:0008135; GO:0009299; GO:0010941; GO:0031072; GO:0033613; GO:0043123; GO:0045296; GO:0071479	EEF1D	31,122	P29692
P47756	CAPZB	Input	25.58212234	FALSE	142	0.290575341	F-actin-capping protein subunit beta (CapZ beta)	CAPZB_HUMAN	SUBCELLULAR LOCATION: Cytoplasm, cytoskeleton {ECO:0000250}. Cytoplasm, myofibril, sarcomere {ECO:0000250}.	actin cytoskeleton [GO:0015629]; actin filament [GO:0005884]; cytoskeleton [GO:0005856]; cytosol [GO:0005829]; extracellular exosome [GO:0070062]; F-actin capping protein complex [GO:0008290]; sarcomere [GO:0030017]; WASH complex [GO:0071203]; actin binding [GO:0003779]; actin filament binding [GO:0051015]; cadherin binding [GO:0045296]; actin cytoskeleton organization [GO:0030036]; antigen proce…	GO:0003779; GO:0005829; GO:0005856; GO:0005884; GO:0006888; GO:0007010; GO:0007596; GO:0008290; GO:0010591; GO:0015629; GO:0019886; GO:0022604; GO:0030017; GO:0030036; GO:0045296; GO:0051015; GO:0051016; GO:0051490; GO:0070062; GO:0071203	CAPZB	31,350	P47756
P42766	RPL35	Input	25.57430335	FALSE	143	0.290442581	60S ribosomal protein L35 (Large ribosomal subunit protein uL29)	RL35_HUMAN		cytosol [GO:0005829]; cytosolic large ribosomal subunit [GO:0022625]; membrane [GO:0016020]; nucleolus [GO:0005730]; mRNA binding [GO:0003729]; RNA binding [GO:0003723]; structural constituent of ribosome [GO:0003735]; maturation of LSU-rRNA from tricistronic rRNA transcript (SSU-rRNA, 5.8S rRNA, LSU-rRNA) [GO:0000463]; nuclear-transcribed mRNA catabolic process, nonsense-mediated decay [GO:00001…	GO:0000184; GO:0000463; GO:0003723; GO:0003729; GO:0003735; GO:0005730; GO:0005829; GO:0006412; GO:0006413; GO:0006614; GO:0016020; GO:0022625	RPL35	14,551	P42766
P50502	ST13	Input	25.57111781	FALSE	144	0.290388482	Hsc70-interacting protein (Hip) (Aging-associated protein 2) (Progesterone receptor-associated p48 protein) (Protein FAM10A1) (Putative tumor suppressor ST13) (Renal carcinoma antigen NY-REN-33) (Suppression of tumorigenicity 13 protein)	F10A1_HUMAN	SUBCELLULAR LOCATION: Cytoplasm {ECO:0000250}.	cytoplasm [GO:0005737]; cytosol [GO:0005829]; extracellular exosome [GO:0070062]; protein-containing complex [GO:0032991]; chaperone binding [GO:0051087]; dATP binding [GO:0032564]; Hsp70 protein binding [GO:0030544]; identical protein binding [GO:0042802]; protein binding, bridging [GO:0030674]; protein dimerization activity [GO:0046983]; protein domain specific binding [GO:0019904]; protein-con…	GO:0005737; GO:0005829; GO:0006457; GO:0019904; GO:0030544; GO:0030674; GO:0032564; GO:0032991; GO:0042802; GO:0044877; GO:0046983; GO:0051082; GO:0051085; GO:0051087; GO:0051289; GO:0061084; GO:0070062	ST13	41,332	P50502
Q9NQC3	RTN4	Input	25.56742626	FALSE	145	0.290325781	Reticulon-4 (Foocen) (Neurite outgrowth inhibitor) (Nogo protein) (Neuroendocrine-specific protein) (NSP) (Neuroendocrine-specific protein C homolog) (RTN-x) (Reticulon-5)	RTN4_HUMAN	SUBCELLULAR LOCATION: Endoplasmic reticulum membrane {ECO:0000269|PubMed:25612671, ECO:0000269|PubMed:26906412, ECO:0000269|PubMed:27619977}; Multi-pass membrane protein {ECO:0000255}. Note=Anchored to the membrane of the endoplasmic reticulum (ER) through 2 putative transmembrane domains. Localizes throughout the ER tubular network (PubMed:27619977). Co-localizes with TMEM33 at the ER sheets. {E…	dendritic growth cone [GO:0044294]; endoplasmic reticulum [GO:0005783]; endoplasmic reticulum membrane [GO:0005789]; endoplasmic reticulum tubular network [GO:0071782]; endoplasmic reticulum tubular network membrane [GO:0098826]; integral component of endoplasmic reticulum membrane [GO:0030176]; intracellular [GO:0005622]; neuronal cell body [GO:0043025]; nuclear envelope [GO:0005635]; plasma mem…	GO:0001525; GO:0003723; GO:0005622; GO:0005635; GO:0005783; GO:0005789; GO:0005886; GO:0006915; GO:0007413; GO:0010634; GO:0014069; GO:0021801; GO:0030176; GO:0030308; GO:0030334; GO:0030517; GO:0031625; GO:0033601; GO:0042981; GO:0043025; GO:0044294; GO:0045296; GO:0048694; GO:0050771; GO:0050821; GO:0051292; GO:0051897; GO:0060317; GO:0071277; GO:0071782; GO:0071786; GO:0071787; GO:0098826; GO:…	RTN4	129,931	Q9NQC3
P18669	PGAM1	Input	25.56661116	FALSE	146	0.290311935	Phosphoglycerate mutase 1 (EC 5.4.2.11) (EC 5.4.2.4) (BPG-dependent PGAM 1) (Phosphoglycerate mutase isozyme B) (PGAM-B)	PGAM1_HUMAN		cytoplasm [GO:0005737]; cytosol [GO:0005829]; extracellular exosome [GO:0070062]; extracellular region [GO:0005576]; ficolin-1-rich granule lumen [GO:1904813]; membrane [GO:0016020]; myelin sheath [GO:0043209]; nucleus [GO:0005634]; secretory granule lumen [GO:0034774]; 2,3-bisphosphoglycerate-dependent phosphoglycerate mutase activity [GO:0046538]; bisphosphoglycerate mutase activity [GO:0004082…	GO:0004082; GO:0004619; GO:0005576; GO:0005634; GO:0005737; GO:0005829; GO:0006094; GO:0006096; GO:0006110; GO:0016020; GO:0016787; GO:0019901; GO:0034774; GO:0043209; GO:0043312; GO:0043456; GO:0045730; GO:0046538; GO:0061621; GO:0070062; GO:1904813	PGAM1	28,804	P18669
O14818	PSMA7	Input	25.56337205	FALSE	147	0.29025691	Proteasome subunit alpha type-7 (EC 3.4.25.1) (Proteasome subunit RC6-1) (Proteasome subunit XAPC7)	PSA7_HUMAN	SUBCELLULAR LOCATION: Cytoplasm {ECO:0000269|PubMed:12181345}. Nucleus {ECO:0000269|PubMed:12181345}.	cytosol [GO:0005829]; extracellular exosome [GO:0070062]; nucleoplasm [GO:0005654]; nucleus [GO:0005634]; postsynapse [GO:0098794]; proteasome complex [GO:0000502]; proteasome core complex [GO:0005839]; proteasome core complex, alpha-subunit complex [GO:0019773]; identical protein binding [GO:0042802]; threonine-type endopeptidase activity [GO:0004298]; post-translational protein modification [GO…	GO:0000502; GO:0004298; GO:0005634; GO:0005654; GO:0005829; GO:0005839; GO:0006511; GO:0016032; GO:0016579; GO:0019773; GO:0042802; GO:0043687; GO:0070062; GO:0098794	PSMA7	27,887	O14818
P61158	ACTR3	Input	25.56144621	FALSE	148	0.290224191	Actin-related protein 3 (Actin-like protein 3)	ARP3_HUMAN	SUBCELLULAR LOCATION: Cytoplasm, cytoskeleton {ECO:0000269|PubMed:19109554}. Cell projection {ECO:0000269|PubMed:9230079}. Note=In pre-apoptotic cells, colocalizes with MEFV in large specks (pyroptosomes) (PubMed:19109554).	actin cytoskeleton [GO:0015629]; Arp2/3 protein complex [GO:0005885]; brush border [GO:0005903]; cell-cell junction [GO:0005911]; cytosol [GO:0005829]; extracellular exosome [GO:0070062]; focal adhesion [GO:0005925]; lamellipodium [GO:0030027]; membrane [GO:0016020]; actin binding [GO:0003779]; ATP binding [GO:0005524]; structural constituent of cytoskeleton [GO:0005200]; actin polymerization-dep…	GO:0003779; GO:0005200; GO:0005524; GO:0005829; GO:0005885; GO:0005903; GO:0005911; GO:0005925; GO:0007163; GO:0008356; GO:0015629; GO:0016020; GO:0016344; GO:0030027; GO:0033206; GO:0034314; GO:0038096; GO:0048013; GO:0051653; GO:0060271; GO:0061024; GO:0070062; GO:0070358; GO:0071346	ACTR3	47,371	P61158
P08962	CD63	Input	25.55821869	FALSE	149	0.290169351	CD63 antigen (Granulophysin) (Lysosomal-associated membrane protein 3) (LAMP-3) (Melanoma-associated antigen ME491) (OMA81H) (Ocular melanoma-associated antigen) (Tetraspanin-30) (Tspan-30) (CD antigen CD63)	CD63_HUMAN	SUBCELLULAR LOCATION: Cell membrane {ECO:0000269|PubMed:15351990, ECO:0000269|PubMed:19640571, ECO:0000269|PubMed:23632027}; Multi-pass membrane protein {ECO:0000255}. Lysosome membrane {ECO:0000269|PubMed:17897319, ECO:0000269|PubMed:19640571, ECO:0000269|PubMed:1993697, ECO:0000269|PubMed:22431521, ECO:0000269|PubMed:23632027}; Multi-pass membrane protein {ECO:0000255}. Late endosome membrane {…	azurophil granule membrane [GO:0035577]; cell surface [GO:0009986]; endosome lumen [GO:0031904]; endosome membrane [GO:0010008]; extracellular exosome [GO:0070062]; extracellular space [GO:0005615]; integral component of plasma membrane [GO:0005887]; intrinsic component of plasma membrane [GO:0031226]; late endosome membrane [GO:0031902]; lysosomal membrane [GO:0005765]; melanosome [GO:0042470]; …	GO:0002092; GO:0002576; GO:0005615; GO:0005765; GO:0005886; GO:0005887; GO:0007160; GO:0009986; GO:0010008; GO:0015031; GO:0016477; GO:0031088; GO:0031226; GO:0031902; GO:0031904; GO:0032585; GO:0034613; GO:0035577; GO:0035646; GO:0042470; GO:0043312; GO:0048757; GO:0070062; GO:0097487; GO:1900746; GO:1901379; GO:2001046	CD63	25,637	P08962
P62942	FKBP1A	Input	25.556138	FALSE	150	0.290133994	Peptidyl-prolyl cis-trans isomerase FKBP1A (PPIase FKBP1A) (EC 5.2.1.8) (12 kDa FK506-binding protein) (12 kDa FKBP) (FKBP-12) (Calstabin-1) (FK506-binding protein 1A) (FKBP-1A) (Immunophilin FKBP12) (Rotamase)	FKB1A_HUMAN	SUBCELLULAR LOCATION: Cytoplasm, cytosol {ECO:0000269|PubMed:1701173}. Sarcoplasmic reticulum membrane {ECO:0000250|UniProtKB:P62943}; Peripheral membrane protein {ECO:0000250|UniProtKB:P62943}; Cytoplasmic side {ECO:0000250|UniProtKB:P62943}.	cytoplasm [GO:0005737]; cytoplasmic side of membrane [GO:0098562]; cytosol [GO:0005829]; extrinsic component of organelle membrane [GO:0031312]; membrane [GO:0016020]; ryanodine receptor complex [GO:1990425]; sarcoplasmic reticulum [GO:0016529]; terminal cisterna [GO:0014802]; Z disc [GO:0030018]; activin binding [GO:0048185]; FK506 binding [GO:0005528]; ion channel binding [GO:0044325]; macrolid…	GO:0000413; GO:0003007; GO:0003755; GO:0005160; GO:0005527; GO:0005528; GO:0005737; GO:0005829; GO:0006457; GO:0006458; GO:0007183; GO:0014802; GO:0016020; GO:0016529; GO:0022417; GO:0030018; GO:0031312; GO:0031398; GO:0032092; GO:0032515; GO:0032880; GO:0032925; GO:0034713; GO:0042026; GO:0042110; GO:0043123; GO:0044325; GO:0046332; GO:0048185; GO:0050776; GO:0055010; GO:0060314; GO:0060347; GO:…	FKBP1A	11,951	P62942
Q99832	CCT7	Input	25.52835183	FALSE	151	0.289661546	T-complex protein 1 subunit eta (TCP-1-eta) (CCT-eta) (HIV-1 Nef-interacting protein) [Cleaved into: T-complex protein 1 subunit eta, N-terminally processed]	TCPH_HUMAN	SUBCELLULAR LOCATION: Cytoplasm {ECO:0000250}.	cell body [GO:0044297]; chaperonin-containing T-complex [GO:0005832]; cytoplasm [GO:0005737]; cytosol [GO:0005829]; extracellular exosome [GO:0070062]; microtubule [GO:0005874]; zona pellucida receptor complex [GO:0002199]; ATP binding [GO:0005524]; identical protein binding [GO:0042802]; protein binding involved in protein folding [GO:0044183]; unfolded protein binding [GO:0051082]; 'de novo' pr…	GO:0002199; GO:0005524; GO:0005737; GO:0005829; GO:0005832; GO:0005874; GO:0006457; GO:0006458; GO:0007339; GO:0032212; GO:0042802; GO:0044183; GO:0044297; GO:0050821; GO:0051082; GO:0061077; GO:0070062; GO:1901998; GO:1904851; GO:1904871; GO:1904874	CCT7	59,367	Q99832
O00299	CLIC1	Input	25.52556436	FALSE	152	0.289614122	Chloride intracellular channel protein 1 (Chloride channel ABP) (Nuclear chloride ion channel 27) (NCC27) (Regulatory nuclear chloride ion channel protein) (hRNCC)	CLIC1_HUMAN	SUBCELLULAR LOCATION: Nucleus. Nucleus membrane {ECO:0000305}; Single-pass membrane protein {ECO:0000305}. Cytoplasm. Cell membrane {ECO:0000305}; Single-pass membrane protein {ECO:0000305}. Note=Mostly in the nucleus including in the nuclear membrane. Small amount in the cytoplasm and the plasma membrane. Exists both as soluble cytoplasmic protein and as membrane protein with probably a single t…	blood microparticle [GO:0072562]; brush border [GO:0005903]; chloride channel complex [GO:0034707]; cytoplasm [GO:0005737]; extracellular exosome [GO:0070062]; extracellular space [GO:0005615]; membrane [GO:0016020]; mitochondrion [GO:0005739]; nuclear envelope [GO:0005635]; nuclear membrane [GO:0031965]; nucleus [GO:0005634]; perinuclear region of cytoplasm [GO:0048471]; plasma membrane [GO:0005…	GO:0005244; GO:0005254; GO:0005615; GO:0005634; GO:0005635; GO:0005737; GO:0005739; GO:0005886; GO:0005903; GO:0006821; GO:0007165; GO:0016020; GO:0031965; GO:0031982; GO:0034707; GO:0034765; GO:0045296; GO:0045669; GO:0048471; GO:0051726; GO:0051881; GO:0070062; GO:0070527; GO:0072562	CLIC1	26,923	O00299
P26373	RPL13	Input	25.50877471	FALSE	153	0.289328367	60S ribosomal protein L13 (Breast basic conserved protein 1) (Large ribosomal subunit protein eL13)	RL13_HUMAN		cytosol [GO:0005829]; cytosolic large ribosomal subunit [GO:0022625]; cytosolic ribosome [GO:0022626]; endoplasmic reticulum [GO:0005783]; membrane [GO:0016020]; nucleolus [GO:0005730]; nucleus [GO:0005634]; RNA binding [GO:0003723]; structural constituent of ribosome [GO:0003735]; nuclear-transcribed mRNA catabolic process, nonsense-mediated decay [GO:0000184]; SRP-dependent cotranslational prot…	GO:0000184; GO:0003723; GO:0003735; GO:0005634; GO:0005730; GO:0005783; GO:0005829; GO:0006412; GO:0006413; GO:0006614; GO:0016020; GO:0022625; GO:0022626	RPL13	24,261	P26373
P18206	VCL	Input	25.50642212	FALSE	154	0.289288312	Vinculin (Metavinculin) (MV)	VINC_HUMAN	SUBCELLULAR LOCATION: Cell membrane {ECO:0000250|UniProtKB:P12003}; Peripheral membrane protein {ECO:0000250|UniProtKB:P12003}; Cytoplasmic side {ECO:0000250|UniProtKB:P12003}. Cell junction, adherens junction {ECO:0000250|UniProtKB:P12003}. Cell junction, focal adhesion {ECO:0000250|UniProtKB:P12003}. Cytoplasm, cytoskeleton {ECO:0000250|UniProtKB:P85972}. Cell membrane, sarcolemma {ECO:0000250|…	adherens junction [GO:0005912]; brush border [GO:0005903]; cell [GO:0005623]; cell-cell adherens junction [GO:0005913]; cell-cell junction [GO:0005911]; cell-substrate junction [GO:0030055]; costamere [GO:0043034]; cytoskeleton [GO:0005856]; cytosol [GO:0005829]; extracellular exosome [GO:0070062]; extracellular region [GO:0005576]; extracellular vesicle [GO:1903561]; fascia adherens [GO:0005916]…	GO:0002009; GO:0002102; GO:0002162; GO:0002576; GO:0003779; GO:0005198; GO:0005576; GO:0005623; GO:0005829; GO:0005856; GO:0005886; GO:0005903; GO:0005911; GO:0005912; GO:0005913; GO:0005915; GO:0005916; GO:0005925; GO:0006936; GO:0007155; GO:0007160; GO:0008013; GO:0030032; GO:0030055; GO:0030336; GO:0031625; GO:0032991; GO:0034333; GO:0034394; GO:0034774; GO:0035580; GO:0042383; GO:0043034; GO:…	VCL	123,799	P18206
P62826	RAN	Input	25.50509201	TRUE	155	0.289265664	GTP-binding nuclear protein Ran (Androgen receptor-associated protein 24) (GTPase Ran) (Ras-like protein TC4) (Ras-related nuclear protein)	RAN_HUMAN	SUBCELLULAR LOCATION: Nucleus {ECO:0000269|PubMed:10679025, ECO:0000269|PubMed:12194828, ECO:0000269|PubMed:8421051, ECO:0000269|PubMed:8896452, ECO:0000269|PubMed:9351834, ECO:0000269|PubMed:9822603}. Nucleus envelope {ECO:0000269|PubMed:8896452, ECO:0000269|PubMed:9822603}. Cytoplasm, cytosol {ECO:0000269|PubMed:8276887}. Cytoplasm {ECO:0000269|PubMed:10679025, ECO:0000269|PubMed:12194828, ECO:…	centriole [GO:0005814]; cytoplasm [GO:0005737]; cytosol [GO:0005829]; extracellular exosome [GO:0070062]; host cell [GO:0043657]; melanosome [GO:0042470]; membrane [GO:0016020]; midbody [GO:0030496]; nuclear envelope [GO:0005635]; nuclear pore [GO:0005643]; nucleolus [GO:0005730]; nucleoplasm [GO:0005654]; nucleus [GO:0005634]; protein-containing complex [GO:0032991]; recycling endosome [GO:00550…	GO:0000055; GO:0000056; GO:0000060; GO:0000070; GO:0000278; GO:0000287; GO:0003682; GO:0003713; GO:0003723; GO:0003924; GO:0005525; GO:0005634; GO:0005635; GO:0005643; GO:0005654; GO:0005730; GO:0005737; GO:0005814; GO:0005829; GO:0006259; GO:0006409; GO:0006606; GO:0006611; GO:0007052; GO:0010586; GO:0016020; GO:0016032; GO:0019003; GO:0030496; GO:0030521; GO:0032092; GO:0032991; GO:0035281; GO:…	RAN	24,423	P62826
Q09666	AHNAK	Input	25.50450052	TRUE	156	0.289255592	Neuroblast differentiation-associated protein AHNAK (Desmoyokin)	AHNK_HUMAN	SUBCELLULAR LOCATION: Nucleus.	actin cytoskeleton [GO:0015629]; cell-cell contact zone [GO:0044291]; costamere [GO:0043034]; cytoplasm [GO:0005737]; cytosol [GO:0005829]; extracellular exosome [GO:0070062]; focal adhesion [GO:0005925]; lysosomal membrane [GO:0005765]; membrane [GO:0016020]; nucleus [GO:0005634]; plasma membrane [GO:0005886]; sarcolemma [GO:0042383]; T-tubule [GO:0030315]; vesicle [GO:0031982]; cadherin binding…	GO:0003723; GO:0005634; GO:0005737; GO:0005765; GO:0005829; GO:0005886; GO:0005925; GO:0015629; GO:0016020; GO:0030315; GO:0031982; GO:0042383; GO:0043034; GO:0043484; GO:0044291; GO:0044548; GO:0045296; GO:0051259; GO:0070062; GO:0097493; GO:1901385	AHNAK	629,101	Q09666
P60174	TPI1	Input	25.49363557	FALSE	157	0.289070542	Triosephosphate isomerase (TIM) (EC 5.3.1.1) (Triose-phosphate isomerase)	TPIS_HUMAN		cytosol [GO:0005829]; extracellular exosome [GO:0070062]; extracellular space [GO:0005615]; nucleus [GO:0005634]; triose-phosphate isomerase activity [GO:0004807]; ubiquitin protein ligase binding [GO:0031625]; canonical glycolysis [GO:0061621]; gluconeogenesis [GO:0006094]; glyceraldehyde-3-phosphate biosynthetic process [GO:0046166]; glycerol catabolic process [GO:0019563]; glycolytic process […	GO:0004807; GO:0005615; GO:0005634; GO:0005829; GO:0006094; GO:0006096; GO:0007275; GO:0019563; GO:0031625; GO:0046166; GO:0061621; GO:0070062	TPI1	30,791	P60174
P54652	HSPA2	Input	25.49239386	FALSE	158	0.289049389	Heat shock-related 70 kDa protein 2 (Heat shock 70 kDa protein 2)	HSP72_HUMAN	SUBCELLULAR LOCATION: Cytoplasm, cytoskeleton, spindle {ECO:0000250|UniProtKB:P17156}. Note=Colocalizes with SHCBP1L at spindle during the meiosis process. {ECO:0000250|UniProtKB:P17156}.	blood microparticle [GO:0072562]; CatSper complex [GO:0036128]; cell surface [GO:0009986]; cytosol [GO:0005829]; extracellular exosome [GO:0070062]; male germ cell nucleus [GO:0001673]; meiotic spindle [GO:0072687]; membrane [GO:0016020]; myelin sheath [GO:0043209]; nucleus [GO:0005634]; synaptonemal complex [GO:0000795]; ATP binding [GO:0005524]; chaperone binding [GO:0051087]; disordered domain…	GO:0000795; GO:0001673; GO:0001934; GO:0005524; GO:0005634; GO:0005829; GO:0006986; GO:0007140; GO:0007141; GO:0007283; GO:0007286; GO:0009408; GO:0009409; GO:0009986; GO:0010971; GO:0016020; GO:0019899; GO:0036128; GO:0042026; GO:0043209; GO:0048156; GO:0051082; GO:0051087; GO:0051861; GO:0070062; GO:0070194; GO:0072562; GO:0072687; GO:0090084; GO:0097718; GO:1901896	HSPA2	70,021	P54652
Q9UKM9	RALY	Input	25.49160618	FALSE	159	0.28903597	RNA-binding protein Raly (Autoantigen p542) (Heterogeneous nuclear ribonucleoprotein C-like 2) (hnRNP core protein C-like 2) (hnRNP associated with lethal yellow protein homolog)	RALY_HUMAN	SUBCELLULAR LOCATION: Nucleus {ECO:0000250|UniProtKB:Q64012}.	catalytic step 2 spliceosome [GO:0071013]; nucleus [GO:0005634]; RNA binding [GO:0003723]; transcription cofactor activity [GO:0003712]; cholesterol homeostasis [GO:0042632]; mRNA splicing, via spliceosome [GO:0000398]; regulation of nucleic acid-templated transcription [GO:1903506]; regulation of transcription, DNA-templated [GO:0006355]; transcription, DNA-templated [GO:0006351]	GO:0000398; GO:0003712; GO:0003723; GO:0005634; GO:0006351; GO:0006355; GO:0042632; GO:0071013; GO:1903506	RALY	32,463	Q9UKM9
Q9BVK6	TMED9	Input	25.48953168	FALSE	160	0.289000625	Transmembrane emp24 domain-containing protein 9 (GMP25) (Glycoprotein 25L2) (p24 family protein alpha-2) (p24alpha2) (p25)	TMED9_HUMAN	SUBCELLULAR LOCATION: Endoplasmic reticulum membrane; Single-pass type I membrane protein. Golgi apparatus, cis-Golgi network membrane; Single-pass type I membrane protein. Endoplasmic reticulum-Golgi intermediate compartment membrane; Single-pass type I membrane protein. Golgi apparatus, trans-Golgi network membrane {ECO:0000250}; Single-pass type I membrane protein {ECO:0000250}. Note=Cycles be…	endoplasmic reticulum [GO:0005783]; endoplasmic reticulum membrane [GO:0005789]; endoplasmic reticulum-Golgi intermediate compartment [GO:0005793]; endoplasmic reticulum-Golgi intermediate compartment membrane [GO:0033116]; extracellular exosome [GO:0070062]; Golgi apparatus [GO:0005794]; Golgi membrane [GO:0000139]; integral component of membrane [GO:0016021]; trans-Golgi network transport vesic…	GO:0000139; GO:0005783; GO:0005789; GO:0005793; GO:0005794; GO:0006888; GO:0006890; GO:0007030; GO:0010638; GO:0015031; GO:0016021; GO:0019905; GO:0030133; GO:0030140; GO:0033116; GO:0048205; GO:0070062	TMED9	27,277	Q9BVK6
Q05682	CALD1	Input	25.48908588	TRUE	161	0.28899303	Caldesmon (CDM)	CALD1_HUMAN	SUBCELLULAR LOCATION: Cytoplasm, cytoskeleton {ECO:0000250}. Cytoplasm, myofibril {ECO:0000250}. Note=On thin filaments in smooth muscle and on stress fibers in fibroblasts (nonmuscle). {ECO:0000250}.	actin cap [GO:0030478]; actin cytoskeleton [GO:0015629]; cytoskeleton [GO:0005856]; cytosol [GO:0005829]; intracellular membrane-bounded organelle [GO:0043231]; myofibril [GO:0030016]; plasma membrane [GO:0005886]; actin binding [GO:0003779]; cadherin binding [GO:0045296]; calmodulin binding [GO:0005516]; myosin binding [GO:0017022]; tropomyosin binding [GO:0005523]; muscle contraction [GO:000693…	GO:0003779; GO:0005516; GO:0005523; GO:0005829; GO:0005856; GO:0005886; GO:0006936; GO:0015629; GO:0017022; GO:0030016; GO:0030478; GO:0043231; GO:0045296	CALD1	93,231	Q05682
P12004	PCNA	Input	25.48089967	FALSE	162	0.288853527	Proliferating cell nuclear antigen (PCNA) (Cyclin)	PCNA_HUMAN	SUBCELLULAR LOCATION: Nucleus {ECO:0000269|PubMed:24115439, ECO:0000269|PubMed:24939902}. Note=Colocalizes with CREBBP, EP300 and POLD1 to sites of DNA damage (PubMed:24939902). Forms nuclear foci representing sites of ongoing DNA replication and vary in morphology and number during S phase. Together with APEX2, is redistributed in discrete nuclear foci in presence of oxidative DNA damaging agent…	centrosome [GO:0005813]; DNA replication factor C complex [GO:0005663]; extracellular exosome [GO:0070062]; nuclear body [GO:0016604]; nuclear chromosome, telomeric region [GO:0000784]; nuclear replication fork [GO:0043596]; nucleoplasm [GO:0005654]; nucleus [GO:0005634]; PCNA complex [GO:0043626]; PCNA-p21 complex [GO:0070557]; replication fork [GO:0005657]; replisome [GO:0030894]; chromatin bin…	GO:0000083; GO:0000701; GO:0000723; GO:0000784; GO:0003682; GO:0003684; GO:0005634; GO:0005654; GO:0005657; GO:0005663; GO:0005813; GO:0006272; GO:0006283; GO:0006296; GO:0006297; GO:0006298; GO:0006977; GO:0007507; GO:0008283; GO:0016567; GO:0016604; GO:0019899; GO:0019985; GO:0030331; GO:0030337; GO:0030855; GO:0030894; GO:0030971; GO:0031297; GO:0032077; GO:0032139; GO:0032201; GO:0032355; GO:…	PCNA	28,769	P12004
P18124	RPL7	Input	25.47772452	FALSE	163	0.288799407	60S ribosomal protein L7 (Large ribosomal subunit protein uL30)	RL7_HUMAN		cytoplasm [GO:0005737]; cytosol [GO:0005829]; cytosolic large ribosomal subunit [GO:0022625]; focal adhesion [GO:0005925]; membrane [GO:0016020]; nucleolus [GO:0005730]; nucleus [GO:0005634]; ribonucleoprotein complex [GO:1990904]; DNA binding [GO:0003677]; mRNA binding [GO:0003729]; protein homodimerization activity [GO:0042803]; RNA binding [GO:0003723]; structural constituent of ribosome [GO:0…	GO:0000184; GO:0000463; GO:0002181; GO:0003677; GO:0003723; GO:0003729; GO:0003735; GO:0005634; GO:0005730; GO:0005737; GO:0005829; GO:0005925; GO:0006364; GO:0006412; GO:0006413; GO:0006614; GO:0016020; GO:0022625; GO:0042273; GO:0042803; GO:1990904	RPL7	29,226	P18124
P08708	RPS17	Input	25.47459544	FALSE	164	0.288746065	40S ribosomal protein S17 (Small ribosomal subunit protein eS17)	RS17_HUMAN		cytosol [GO:0005829]; cytosolic small ribosomal subunit [GO:0022627]; focal adhesion [GO:0005925]; membrane [GO:0016020]; nucleoplasm [GO:0005654]; ribosome [GO:0005840]; RNA binding [GO:0003723]; structural constituent of ribosome [GO:0003735]; erythrocyte homeostasis [GO:0034101]; nuclear-transcribed mRNA catabolic process, nonsense-mediated decay [GO:0000184]; ribosomal small subunit assembly …	GO:0000028; GO:0000184; GO:0003723; GO:0003735; GO:0005654; GO:0005829; GO:0005840; GO:0005925; GO:0006364; GO:0006412; GO:0006413; GO:0006614; GO:0016020; GO:0022627; GO:0034101; GO:0042274	RPS17	15,550	P08708
P62910	RPL32	Input	25.47239126	FALSE	165	0.288708486	60S ribosomal protein L32 (Large ribosomal subunit protein eL32)	RL32_HUMAN		cytosol [GO:0005829]; cytosolic large ribosomal subunit [GO:0022625]; membrane [GO:0016020]; polysomal ribosome [GO:0042788]; RNA binding [GO:0003723]; structural constituent of ribosome [GO:0003735]; cytoplasmic translation [GO:0002181]; nuclear-transcribed mRNA catabolic process, nonsense-mediated decay [GO:0000184]; SRP-dependent cotranslational protein targeting to membrane [GO:0006614]; tran…	GO:0000184; GO:0002181; GO:0003723; GO:0003735; GO:0005829; GO:0006412; GO:0006413; GO:0006614; GO:0016020; GO:0022625; GO:0042788	RPL32	15,860	P62910
P50990	CCT8	Input	25.46756068	FALSE	166	0.288626119	T-complex protein 1 subunit theta (TCP-1-theta) (CCT-theta) (Chaperonin containing T-complex polypeptide 1 subunit 8) (Renal carcinoma antigen NY-REN-15)	TCPQ_HUMAN	SUBCELLULAR LOCATION: Cytoplasm {ECO:0000269|PubMed:20080638}. Cytoplasm, cytoskeleton, microtubule organizing center, centrosome {ECO:0000269|PubMed:20080638}. Cytoplasm, cytoskeleton, cilium basal body {ECO:0000250|UniProtKB:P42932}.	azurophil granule lumen [GO:0035578]; cell body [GO:0044297]; centrosome [GO:0005813]; chaperonin-containing T-complex [GO:0005832]; cilium [GO:0005929]; cytoplasm [GO:0005737]; cytosol [GO:0005829]; extracellular exosome [GO:0070062]; extracellular region [GO:0005576]; ficolin-1-rich granule lumen [GO:1904813]; intermediate filament cytoskeleton [GO:0045111]; microtubule [GO:0005874]; nucleoplas…	GO:0002199; GO:0005524; GO:0005576; GO:0005654; GO:0005737; GO:0005813; GO:0005829; GO:0005832; GO:0005874; GO:0005929; GO:0006457; GO:0006458; GO:0007339; GO:0032212; GO:0034774; GO:0035578; GO:0042623; GO:0043312; GO:0044183; GO:0044297; GO:0045111; GO:0045296; GO:0046931; GO:0050821; GO:0051082; GO:0061077; GO:0070062; GO:1901998; GO:1904813; GO:1904851; GO:1904871; GO:1904874	CCT8	59,621	P50990
Q9Y277	VDAC3	Input	25.46738002	FALSE	167	0.288623038	Voltage-dependent anion-selective channel protein 3 (VDAC-3) (hVDAC3) (Outer mitochondrial membrane protein porin 3)	VDAC3_HUMAN	SUBCELLULAR LOCATION: Mitochondrion outer membrane.	extracellular exosome [GO:0070062]; mitochondrial outer membrane [GO:0005741]; mitochondrion [GO:0005739]; nucleus [GO:0005634]; pore complex [GO:0046930]; nucleotide binding [GO:0000166]; porin activity [GO:0015288]; voltage-gated anion channel activity [GO:0008308]; adenine transport [GO:0015853]; behavioral fear response [GO:0001662]; learning [GO:0007612]; neuron-neuron synaptic transmission …	GO:0000166; GO:0001662; GO:0005634; GO:0005739; GO:0005741; GO:0007270; GO:0007612; GO:0008308; GO:0015288; GO:0015853; GO:0046930; GO:0070062; GO:1902017	VDAC3	30,659	Q9Y277
P35221	CTNNA1	Input	25.46736384	FALSE	168	0.288622762	Catenin alpha-1 (Alpha E-catenin) (Cadherin-associated protein) (Renal carcinoma antigen NY-REN-13)	CTNA1_HUMAN	SUBCELLULAR LOCATION: Isoform 1: Cytoplasm, cytoskeleton. Cell junction, adherens junction. Cell membrane; Peripheral membrane protein; Cytoplasmic side. Cell junction. Note=Found at cell-cell boundaries and probably at cell-matrix boundaries.; SUBCELLULAR LOCATION: Isoform 3: Cell membrane {ECO:0000269|PubMed:21708131}; Peripheral membrane protein {ECO:0000269|PubMed:21708131}; Cytoplasmic side …	acrosomal vesicle [GO:0001669]; actin cytoskeleton [GO:0015629]; catenin complex [GO:0016342]; cell junction [GO:0030054]; cell-cell junction [GO:0005911]; cytosol [GO:0005829]; flotillin complex [GO:0016600]; focal adhesion [GO:0005925]; Golgi apparatus [GO:0005794]; intercalated disc [GO:0014704]; intracellular membrane-bounded organelle [GO:0043231]; lamellipodium [GO:0030027]; plasma membrane…	GO:0001541; GO:0001669; GO:0003723; GO:0005198; GO:0005794; GO:0005829; GO:0005886; GO:0005911; GO:0005915; GO:0005925; GO:0007015; GO:0007155; GO:0007163; GO:0007406; GO:0007568; GO:0008013; GO:0008584; GO:0014704; GO:0015629; GO:0016264; GO:0016342; GO:0016600; GO:0017166; GO:0030027; GO:0030054; GO:0031103; GO:0034332; GO:0034613; GO:0042475; GO:0042802; GO:0043231; GO:0043297; GO:0043627; GO:…	CTNNA1	100,071	P35221
Q13162	PRDX4	Input	25.46681517	FALSE	169	0.288613405	Peroxiredoxin-4 (EC 1.11.1.15) (Antioxidant enzyme AOE372) (AOE37-2) (Peroxiredoxin IV) (Prx-IV) (Thioredoxin peroxidase AO372) (Thioredoxin-dependent peroxide reductase A0372)	PRDX4_HUMAN	SUBCELLULAR LOCATION: Cytoplasm {ECO:0000269|PubMed:18052930, ECO:0000269|PubMed:9388242}. Endoplasmic reticulum {ECO:0000269|PubMed:18052930}. Note=Cotranslationally translocated to and retained within the endoplasmic reticulum. A small fraction of the protein is cytoplasmic. {ECO:0000269|PubMed:18052930}.	cytosol [GO:0005829]; extracellular exosome [GO:0070062]; extracellular region [GO:0005576]; ficolin-1-rich granule lumen [GO:1904813]; nucleus [GO:0005634]; secretory granule lumen [GO:0034774]; smooth endoplasmic reticulum [GO:0005790]; protein homodimerization activity [GO:0042803]; thioredoxin peroxidase activity [GO:0008379]; 4-hydroxyproline metabolic process [GO:0019471]; cell redox homeos…	GO:0005576; GO:0005634; GO:0005790; GO:0005829; GO:0007252; GO:0007283; GO:0008379; GO:0008584; GO:0019471; GO:0022417; GO:0030198; GO:0034774; GO:0042803; GO:0043312; GO:0045454; GO:0070062; GO:0072593; GO:1904813; GO:2000255	PRDX4	30,540	Q13162
P06744	GPI	Input	25.46225113	FALSE	170	0.288535566	Glucose-6-phosphate isomerase (GPI) (EC 5.3.1.9) (Autocrine motility factor) (AMF) (Neuroleukin) (NLK) (Phosphoglucose isomerase) (PGI) (Phosphohexose isomerase) (PHI) (Sperm antigen 36) (SA-36)	G6PI_HUMAN	SUBCELLULAR LOCATION: Cytoplasm {ECO:0000269|PubMed:11437381}. Secreted {ECO:0000269|PubMed:11437381}.	cytosol [GO:0005829]; extracellular exosome [GO:0070062]; extracellular region [GO:0005576]; ficolin-1-rich granule lumen [GO:1904813]; membrane [GO:0016020]; nucleoplasm [GO:0005654]; plasma membrane [GO:0005886]; secretory granule lumen [GO:0034774]; cytokine activity [GO:0005125]; glucose-6-phosphate isomerase activity [GO:0004347]; growth factor activity [GO:0008083]; ubiquitin protein ligase…	GO:0004347; GO:0005125; GO:0005576; GO:0005654; GO:0005829; GO:0005886; GO:0005975; GO:0006094; GO:0006959; GO:0007599; GO:0008083; GO:0010595; GO:0016020; GO:0031625; GO:0034774; GO:0043312; GO:0051024; GO:0061621; GO:0070062; GO:1904813	GPI	63,147	P06744
P17987	TCP1	Input	25.46139514	FALSE	171	0.288520966	T-complex protein 1 subunit alpha (TCP-1-alpha) (CCT-alpha)	TCPA_HUMAN	SUBCELLULAR LOCATION: Cytoplasm. Cytoplasm, cytoskeleton, microtubule organizing center, centrosome.	acrosomal vesicle [GO:0001669]; cell body [GO:0044297]; centrosome [GO:0005813]; chaperonin-containing T-complex [GO:0005832]; cytosol [GO:0005829]; extracellular exosome [GO:0070062]; Golgi apparatus [GO:0005794]; microtubule [GO:0005874]; myelin sheath [GO:0043209]; nuclear heterochromatin [GO:0005720]; pericentriolar material [GO:0000242]; zona pellucida receptor complex [GO:0002199]; ATP bind…	GO:0000242; GO:0001669; GO:0002199; GO:0003723; GO:0005524; GO:0005720; GO:0005794; GO:0005813; GO:0005829; GO:0005832; GO:0005874; GO:0006457; GO:0006458; GO:0007021; GO:0007339; GO:0031625; GO:0032212; GO:0035722; GO:0043209; GO:0044053; GO:0044183; GO:0044297; GO:0050821; GO:0051082; GO:0051973; GO:0061077; GO:0070062; GO:0090666; GO:1901998; GO:1904851; GO:1904871; GO:1904874; GO:2000109	TCP1	60,344	P17987
Q07666	KHDRBS1	Input	25.45839892	FALSE	172	0.288469856	KH domain-containing, RNA-binding, signal transduction-associated protein 1 (GAP-associated tyrosine phosphoprotein p62) (Src-associated in mitosis 68 kDa protein) (Sam68) (p21 Ras GTPase-activating protein-associated p62) (p68)	KHDR1_HUMAN	SUBCELLULAR LOCATION: Nucleus {ECO:0000269|PubMed:1374686, ECO:0000269|PubMed:29496907}. Cytoplasm {ECO:0000269|PubMed:29496907}. Membrane {ECO:0000269|PubMed:1374686}. Note=Predominantly located in the nucleus but also located partially in the cytoplasm. {ECO:0000269|PubMed:29496907}.	cytoplasm [GO:0005737]; cytosol [GO:0005829]; Grb2-Sos complex [GO:0070618]; membrane [GO:0016020]; nucleoplasm [GO:0005654]; nucleus [GO:0005634]; DNA binding [GO:0003677]; identical protein binding [GO:0042802]; poly(A) binding [GO:0008143]; poly(U) RNA binding [GO:0008266]; protein domain specific binding [GO:0019904]; protein-containing complex binding [GO:0044877]; RNA binding [GO:0003723]; …	GO:0000086; GO:0003677; GO:0003723; GO:0005070; GO:0005634; GO:0005654; GO:0005737; GO:0005829; GO:0006351; GO:0006397; GO:0007050; GO:0007165; GO:0007166; GO:0007283; GO:0008143; GO:0008266; GO:0008283; GO:0016020; GO:0017124; GO:0019904; GO:0042802; GO:0044877; GO:0045892; GO:0045948; GO:0046831; GO:0046833; GO:0048024; GO:0051259; GO:0070618	KHDRBS1	48,227	Q07666
P30041	PRDX6	Input	25.44964555	FALSE	173	0.288320507	Peroxiredoxin-6 (EC 1.11.1.15) (1-Cys peroxiredoxin) (1-Cys PRX) (24 kDa protein) (Acidic calcium-independent phospholipase A2) (aiPLA2) (EC 3.1.1.4) (Antioxidant protein 2) (Liver 2D page spot 40) (Non-selenium glutathione peroxidase) (NSGPx) (Red blood cells page spot 12)	PRDX6_HUMAN	SUBCELLULAR LOCATION: Cytoplasm {ECO:0000269|PubMed:16186110, ECO:0000269|PubMed:19188445, ECO:0000269|PubMed:9497358}. Lysosome {ECO:0000250|UniProtKB:O35244}. Note=Also found in lung secretory organelles (lamellar bodies). {ECO:0000250|UniProtKB:O35244}.	azurophil granule lumen [GO:0035578]; cytoplasm [GO:0005737]; cytosol [GO:0005829]; extracellular exosome [GO:0070062]; extracellular region [GO:0005576]; extracellular space [GO:0005615]; membrane [GO:0016020]; nucleus [GO:0005634]; perinuclear region of cytoplasm [GO:0048471]; cadherin binding [GO:0045296]; calcium-independent phospholipase A2 activity [GO:0047499]; glutathione peroxidase activ…	GO:0004602; GO:0005576; GO:0005615; GO:0005634; GO:0005737; GO:0005829; GO:0006979; GO:0016020; GO:0031625; GO:0035578; GO:0042744; GO:0042803; GO:0043312; GO:0045296; GO:0045454; GO:0046475; GO:0047499; GO:0048026; GO:0048471; GO:0051920; GO:0070062; GO:0098869; GO:0102567; GO:0102568	PRDX6	25,035	P30041
P46782	RPS5	Input	25.4482447	FALSE	174	0.288296601	40S ribosomal protein S5 (Small ribosomal subunit protein uS7) [Cleaved into: 40S ribosomal protein S5, N-terminally processed]	RS5_HUMAN		cytosol [GO:0005829]; cytosolic small ribosomal subunit [GO:0022627]; extracellular exosome [GO:0070062]; focal adhesion [GO:0005925]; membrane [GO:0016020]; nucleoplasm [GO:0005654]; ribonucleoprotein complex [GO:1990904]; mRNA binding [GO:0003729]; RNA binding [GO:0003723]; rRNA binding [GO:0019843]; structural constituent of ribosome [GO:0003735]; nuclear-transcribed mRNA catabolic process, no…	GO:0000028; GO:0000184; GO:0003723; GO:0003729; GO:0003735; GO:0005654; GO:0005829; GO:0005925; GO:0006412; GO:0006413; GO:0006450; GO:0006614; GO:0016020; GO:0019843; GO:0022627; GO:0070062; GO:1990904	RPS5	22,876	P46782
P62913	RPL11	Input	25.44482369	FALSE	175	0.288238215	60S ribosomal protein L11 (CLL-associated antigen KW-12) (Large ribosomal subunit protein uL5)	RL11_HUMAN	SUBCELLULAR LOCATION: Nucleus, nucleolus {ECO:0000269|PubMed:27829214}. Cytoplasm {ECO:0000250|UniProtKB:Q9CXW4}.	cytoplasm [GO:0005737]; cytosol [GO:0005829]; cytosolic large ribosomal subunit [GO:0022625]; extracellular exosome [GO:0070062]; membrane [GO:0016020]; nucleolus [GO:0005730]; nucleoplasm [GO:0005654]; polysomal ribosome [GO:0042788]; protein-containing complex [GO:0032991]; 5S rRNA binding [GO:0008097]; RNA binding [GO:0003723]; structural constituent of ribosome [GO:0003735]; ubiquitin ligase …	GO:0000027; GO:0000184; GO:0002181; GO:0003723; GO:0003735; GO:0005654; GO:0005730; GO:0005737; GO:0005829; GO:0006364; GO:0006412; GO:0006413; GO:0006605; GO:0006614; GO:0008097; GO:0010628; GO:0016020; GO:0022625; GO:0031625; GO:0032092; GO:0032435; GO:0032991; GO:0034504; GO:0042273; GO:0042788; GO:0050821; GO:0070062; GO:1901796; GO:1904667; GO:1990948; GO:2000059; GO:2000435	RPL11	20,252	P62913
P84098	RPL19	Input	25.4373633	FALSE	176	0.288110862	60S ribosomal protein L19 (Large ribosomal subunit protein eL19)	RL19_HUMAN		cytosol [GO:0005829]; cytosolic large ribosomal subunit [GO:0022625]; focal adhesion [GO:0005925]; membrane [GO:0016020]; polysomal ribosome [GO:0042788]; 5.8S rRNA binding [GO:1990932]; large ribosomal subunit rRNA binding [GO:0070180]; RNA binding [GO:0003723]; structural constituent of ribosome [GO:0003735]; cytoplasmic translation [GO:0002181]; liver regeneration [GO:0097421]; nuclear-transcr…	GO:0000184; GO:0002181; GO:0003723; GO:0003735; GO:0005829; GO:0005925; GO:0006412; GO:0006413; GO:0006614; GO:0016020; GO:0022625; GO:0042788; GO:0070180; GO:0097421; GO:1990932	RPL19	23,466	P84098
Q15185	PTGES3	Input	25.43385875	TRUE	177	0.288051024	Prostaglandin E synthase 3 (EC 5.3.99.3) (Cytosolic prostaglandin E2 synthase) (cPGES) (Hsp90 co-chaperone) (Progesterone receptor complex p23) (Telomerase-binding protein p23)	TEBP_HUMAN	SUBCELLULAR LOCATION: Cytoplasm {ECO:0000250|UniProtKB:Q3ZBF7}.	chaperone complex [GO:0101031]; chromosome, telomeric region [GO:0000781]; cytosol [GO:0005829]; nucleoplasm [GO:0005654]; nucleus [GO:0005634]; protein-containing complex [GO:0032991]; telomerase holoenzyme complex [GO:0005697]; DNA polymerase binding [GO:0070182]; Hsp90 protein binding [GO:0051879]; prostaglandin-E synthase activity [GO:0050220]; telomerase activity [GO:0003720]; unfolded prote…	GO:0000723; GO:0000781; GO:0001516; GO:0003720; GO:0005634; GO:0005654; GO:0005697; GO:0005829; GO:0006805; GO:0007004; GO:0007165; GO:0019371; GO:0032991; GO:0042327; GO:0050220; GO:0050821; GO:0051082; GO:0051085; GO:0051131; GO:0051879; GO:0051973; GO:0070182; GO:0101031; GO:1900034; GO:1905323	PTGES3	18,697	Q15185
P48643	CCT5	Input	25.429111	TRUE	178	0.287969947	T-complex protein 1 subunit epsilon (TCP-1-epsilon) (CCT-epsilon)	TCPE_HUMAN	SUBCELLULAR LOCATION: Cytoplasm {ECO:0000269|PubMed:20080638}. Cytoplasm, cytoskeleton, microtubule organizing center, centrosome {ECO:0000269|PubMed:20080638}.	cell body [GO:0044297]; centrosome [GO:0005813]; chaperonin-containing T-complex [GO:0005832]; cytosol [GO:0005829]; extracellular exosome [GO:0070062]; microtubule [GO:0005874]; myelin sheath [GO:0043209]; nucleolus [GO:0005730]; zona pellucida receptor complex [GO:0002199]; ATP binding [GO:0005524]; beta-tubulin binding [GO:0048487]; G-protein beta-subunit binding [GO:0031681]; mRNA 3'-UTR bind…	GO:0002199; GO:0003730; GO:0005524; GO:0005730; GO:0005813; GO:0005829; GO:0005832; GO:0005874; GO:0006457; GO:0006458; GO:0007339; GO:0009615; GO:0031681; GO:0032212; GO:0043209; GO:0044183; GO:0044297; GO:0048027; GO:0048487; GO:0050821; GO:0051082; GO:0061077; GO:0070062; GO:1901998; GO:1904851; GO:1904871; GO:1904874	CCT5	59,671	P48643
P23381	WARS	Input	25.42358773	TRUE	179	0.287875606	Tryptophan--tRNA ligase, cytoplasmic (EC 6.1.1.2) (Interferon-induced protein 53) (IFP53) (Tryptophanyl-tRNA synthetase) (TrpRS) (hWRS) [Cleaved into: T1-TrpRS; T2-TrpRS]	SYWC_HUMAN	SUBCELLULAR LOCATION: Cytoplasm.	cytoplasm [GO:0005737]; cytosol [GO:0005829]; extracellular exosome [GO:0070062]; nucleus [GO:0005634]; protein-containing complex [GO:0032991]; ATP binding [GO:0005524]; kinase inhibitor activity [GO:0019210]; protein domain specific binding [GO:0019904]; protein homodimerization activity [GO:0042803]; protein kinase binding [GO:0019901]; tryptophan-tRNA ligase activity [GO:0004830]; angiogenesi…	GO:0001525; GO:0001933; GO:0004830; GO:0005524; GO:0005634; GO:0005737; GO:0005829; GO:0006412; GO:0006418; GO:0006436; GO:0006469; GO:0008285; GO:0010628; GO:0010835; GO:0019210; GO:0019901; GO:0019904; GO:0031334; GO:0032991; GO:0042803; GO:0045765; GO:0070062	WARS	53,165	P23381
P26641	EEF1G	Input	25.42245265	TRUE	180	0.287856216	Elongation factor 1-gamma (EF-1-gamma) (eEF-1B gamma)	EF1G_HUMAN		cytoplasm [GO:0005737]; cytosol [GO:0005829]; extracellular exosome [GO:0070062]; membrane [GO:0016020]; nucleus [GO:0005634]; cadherin binding [GO:0045296]; glutathione transferase activity [GO:0004364]; translation elongation factor activity [GO:0003746]; glutathione metabolic process [GO:0006749]; response to virus [GO:0009615]; translational elongation [GO:0006414]	GO:0003746; GO:0004364; GO:0005634; GO:0005737; GO:0005829; GO:0006414; GO:0006749; GO:0009615; GO:0016020; GO:0045296; GO:0070062	EEF1G	50,119	P26641
P61353	RPL27	Input	25.41860787	FALSE	181	0.28779053	60S ribosomal protein L27 (Large ribosomal subunit protein eL27)	RL27_HUMAN	SUBCELLULAR LOCATION: Cytoplasm, cytosol {ECO:0000269|PubMed:25957688}. Cytoplasm {ECO:0000305|PubMed:23636399, ECO:0000305|PubMed:25901680}. Rough endoplasmic reticulum {ECO:0000250|UniProtKB:A1XQU5}. Note=Detected on cytosolic polysomes (PubMed:25957688). Detected in ribosomes that are associated with the rough endoplasmic reticulum (By similarity). {ECO:0000250|UniProtKB:A1XQU5, ECO:0000269|Pu…	cytoplasmic side of rough endoplasmic reticulum membrane [GO:0098556]; cytosol [GO:0005829]; cytosolic large ribosomal subunit [GO:0022625]; extracellular exosome [GO:0070062]; focal adhesion [GO:0005925]; membrane [GO:0016020]; nucleus [GO:0005634]; ribonucleoprotein complex [GO:1990904]; ribosome [GO:0005840]; RNA binding [GO:0003723]; structural constituent of ribosome [GO:0003735]; nuclear-tr…	GO:0000184; GO:0003723; GO:0003735; GO:0005634; GO:0005829; GO:0005840; GO:0005925; GO:0006364; GO:0006412; GO:0006413; GO:0006614; GO:0016020; GO:0022625; GO:0070062; GO:0098556; GO:1904044; GO:1990904	RPL27	15,798	P61353
O15523	DDX3Y	Input	25.41600965	FALSE	182	0.287746136	ATP-dependent RNA helicase DDX3Y (EC 3.6.4.13) (DEAD box protein 3, Y-chromosomal)	DDX3Y_HUMAN	SUBCELLULAR LOCATION: Cytoplasm {ECO:0000269|PubMed:15383328}. Nucleus {ECO:0000269|PubMed:15383328}. Note=Shuttles between the nucleus and the cytoplasm in an XPO1-dependent manner.	cytoplasmic ribonucleoprotein granule [GO:0036464]; cytosol [GO:0005829]; membrane [GO:0016020]; nucleolus [GO:0005730]; nucleus [GO:0005634]; ATP binding [GO:0005524]; ATP-dependent RNA helicase activity [GO:0004004]; DNA binding [GO:0003677]; RNA binding [GO:0003723]; chromosome segregation [GO:0007059]; regulation of gene expression [GO:0010468]; RNA secondary structure unwinding [GO:0010501];…	GO:0003677; GO:0003723; GO:0004004; GO:0005524; GO:0005634; GO:0005730; GO:0005829; GO:0006413; GO:0007059; GO:0010468; GO:0010501; GO:0016020; GO:0036464	DDX3Y	73,154	O15523
P38646	HSPA9	Input	25.41462943	TRUE	183	0.287722551	Stress-70 protein, mitochondrial (75 kDa glucose-regulated protein) (GRP-75) (Heat shock 70 kDa protein 9) (Mortalin) (MOT) (Peptide-binding protein 74) (PBP74)	GRP75_HUMAN	SUBCELLULAR LOCATION: Mitochondrion {ECO:0000269|PubMed:22002106, ECO:0000269|PubMed:26702583}. Nucleus, nucleolus {ECO:0000269|PubMed:22002106}.	cytoplasm [GO:0005737]; extracellular exosome [GO:0070062]; focal adhesion [GO:0005925]; mitochondrial matrix [GO:0005759]; mitochondrial nucleoid [GO:0042645]; mitochondrion [GO:0005739]; myelin sheath [GO:0043209]; nucleolus [GO:0005730]; ATP binding [GO:0005524]; RNA binding [GO:0003723]; ubiquitin protein ligase binding [GO:0031625]; unfolded protein binding [GO:0051082]; erythrocyte differen…	GO:0003723; GO:0005524; GO:0005730; GO:0005737; GO:0005739; GO:0005759; GO:0005925; GO:0006457; GO:0006611; GO:0016226; GO:0030218; GO:0031625; GO:0035722; GO:0042645; GO:0043066; GO:0043209; GO:0045646; GO:0045647; GO:0051082; GO:0070062; GO:1902037	HSPA9	73,680	P38646
P23284	PPIB	Input	25.40206769	FALSE	184	0.287507838	Peptidyl-prolyl cis-trans isomerase B (PPIase B) (EC 5.2.1.8) (CYP-S1) (Cyclophilin B) (Rotamase B) (S-cyclophilin) (SCYLP)	PPIB_HUMAN	SUBCELLULAR LOCATION: Endoplasmic reticulum lumen {ECO:0000269|PubMed:1530944}. Melanosome {ECO:0000269|PubMed:17081065}. Note=Identified by mass spectrometry in melanosome fractions from stage I to stage IV (PubMed:17081065). {ECO:0000269|PubMed:17081065}.	endoplasmic reticulum [GO:0005783]; endoplasmic reticulum chaperone complex [GO:0034663]; endoplasmic reticulum lumen [GO:0005788]; extracellular exosome [GO:0070062]; focal adhesion [GO:0005925]; melanosome [GO:0042470]; membrane [GO:0016020]; nucleus [GO:0005634]; perinuclear region of cytoplasm [GO:0048471]; protein-containing complex [GO:0032991]; smooth endoplasmic reticulum [GO:0005790]; cy…	GO:0000413; GO:0003723; GO:0003755; GO:0005634; GO:0005783; GO:0005788; GO:0005790; GO:0005925; GO:0016018; GO:0016020; GO:0032991; GO:0034663; GO:0040018; GO:0042470; GO:0044794; GO:0044829; GO:0044877; GO:0048471; GO:0050821; GO:0051082; GO:0060348; GO:0061077; GO:0070062; GO:0070063	PPIB	23,743	P23284
P50991	CCT4	Input	25.3993192	FALSE	185	0.287460845	T-complex protein 1 subunit delta (TCP-1-delta) (CCT-delta) (Stimulator of TAR RNA-binding)	TCPD_HUMAN	SUBCELLULAR LOCATION: Cytoplasm {ECO:0000269|PubMed:17081065, ECO:0000269|PubMed:20080638}. Melanosome {ECO:0000269|PubMed:17081065}. Cytoplasm, cytoskeleton, microtubule organizing center, centrosome {ECO:0000269|PubMed:20080638}. Cytoplasm, cytoskeleton, cilium basal body {ECO:0000250|UniProtKB:P80315}. Note=Identified by mass spectrometry in melanosome fractions from stage I to stage IV. {ECO:…	cell body [GO:0044297]; cell projection [GO:0042995]; centrosome [GO:0005813]; chaperonin-containing T-complex [GO:0005832]; cytosol [GO:0005829]; extracellular exosome [GO:0070062]; melanosome [GO:0042470]; microtubule [GO:0005874]; nucleoplasm [GO:0005654]; zona pellucida receptor complex [GO:0002199]; ATP binding [GO:0005524]; protein binding involved in protein folding [GO:0044183]; RNA bindi…	GO:0002199; GO:0003723; GO:0005524; GO:0005654; GO:0005813; GO:0005829; GO:0005832; GO:0005874; GO:0006457; GO:0006458; GO:0007339; GO:0032212; GO:0042470; GO:0042995; GO:0044183; GO:0044297; GO:0050821; GO:0051082; GO:0051973; GO:0061077; GO:0070062; GO:0090666; GO:1901998; GO:1904851; GO:1904871; GO:1904874	CCT4	57,924	P50991
Q16543	CDC37	Input	25.39851131	FALSE	186	0.287447031	Hsp90 co-chaperone Cdc37 (Hsp90 chaperone protein kinase-targeting subunit) (p50Cdc37) [Cleaved into: Hsp90 co-chaperone Cdc37, N-terminally processed]	CDC37_HUMAN	SUBCELLULAR LOCATION: Cytoplasm {ECO:0000269|PubMed:9482106}.	chaperone complex [GO:0101031]; cytoplasm [GO:0005737]; cytosol [GO:0005829]; extracellular exosome [GO:0070062]; HSP90-CDC37 chaperone complex [GO:1990565]; chaperone binding [GO:0051087]; heat shock protein binding [GO:0031072]; Hsp90 protein binding [GO:0051879]; kinase binding [GO:0019900]; protein kinase binding [GO:0019901]; protein kinase regulator activity [GO:0019887]; protein tyrosine k…	GO:0000079; GO:0004713; GO:0005737; GO:0005829; GO:0006457; GO:0006605; GO:0010608; GO:0019887; GO:0019900; GO:0019901; GO:0031072; GO:0038128; GO:0050821; GO:0051082; GO:0051087; GO:0051879; GO:0060334; GO:0060338; GO:0070062; GO:0097110; GO:0098779; GO:0101031; GO:1990565	CDC37	44,468	Q16543
P60903	S100A10	Input	25.39243774	TRUE	187	0.287343165	Protein S100-A10 (Calpactin I light chain) (Calpactin-1 light chain) (Cellular ligand of annexin II) (S100 calcium-binding protein A10) (p10 protein) (p11)	S10AA_HUMAN		endoplasmic reticulum [GO:0005783]; extracellular exosome [GO:0070062]; extracellular region [GO:0005576]; extrinsic component of plasma membrane [GO:0019897]; calcium ion binding [GO:0005509]; ion channel binding [GO:0044325]; protein homodimerization activity [GO:0042803]; membrane raft assembly [GO:0001765]; positive regulation of binding [GO:0051099]; positive regulation of focal adhesion ass…	GO:0001765; GO:0005509; GO:0005576; GO:0005783; GO:0006900; GO:0019897; GO:0042493; GO:0042803; GO:0043547; GO:0044325; GO:0051099; GO:0051290; GO:0051496; GO:0051894; GO:0070062; GO:0072659; GO:1900026	S100A10	11,203	P60903
P49773	HINT1	Input	25.39178346	FALSE	188	0.287331975	Histidine triad nucleotide-binding protein 1 (EC 3.-.-.-) (Adenosine 5'-monophosphoramidase) (Protein kinase C inhibitor 1) (Protein kinase C-interacting protein 1) (PKCI-1)	HINT1_HUMAN	SUBCELLULAR LOCATION: Cytoplasm. Nucleus. Note=Interaction with CDK7 leads to a more nuclear localization.	cytoskeleton [GO:0005856]; cytosol [GO:0005829]; extracellular exosome [GO:0070062]; histone deacetylase complex [GO:0000118]; nucleus [GO:0005634]; plasma membrane [GO:0005886]; hydrolase activity [GO:0016787]; nucleotide binding [GO:0000166]; protein kinase C binding [GO:0005080]; intrinsic apoptotic signaling pathway by p53 class mediator [GO:0072332]; positive regulation of calcium-mediated s…	GO:0000118; GO:0000166; GO:0005080; GO:0005634; GO:0005829; GO:0005856; GO:0005886; GO:0006351; GO:0006355; GO:0007165; GO:0009154; GO:0016787; GO:0050850; GO:0070062; GO:0072332	HINT1	13,802	P49773
P62249	RPS16	Input	25.38550504	TRUE	189	0.287224577	40S ribosomal protein S16 (Small ribosomal subunit protein uS9)	RS16_HUMAN		cytosol [GO:0005829]; cytosolic small ribosomal subunit [GO:0022627]; extracellular exosome [GO:0070062]; focal adhesion [GO:0005925]; membrane [GO:0016020]; nucleoplasm [GO:0005654]; small ribosomal subunit [GO:0015935]; RNA binding [GO:0003723]; structural constituent of ribosome [GO:0003735]; liver regeneration [GO:0097421]; maturation of SSU-rRNA from tricistronic rRNA transcript (SSU-rRNA, 5…	GO:0000184; GO:0000462; GO:0003723; GO:0003735; GO:0005654; GO:0005829; GO:0005925; GO:0006364; GO:0006412; GO:0006413; GO:0006614; GO:0015935; GO:0016020; GO:0022627; GO:0042274; GO:0070062; GO:0097421	RPS16	16,445	P62249
Q9HB71	CACYBP	Input	25.38345256	TRUE	190	0.287189462	Calcyclin-binding protein (CacyBP) (hCacyBP) (S100A6-binding protein) (Siah-interacting protein)	CYBP_HUMAN	SUBCELLULAR LOCATION: Nucleus {ECO:0000269|PubMed:12895292}. Cytoplasm {ECO:0000269|PubMed:12895292}. Note=Cytoplasmic at low calcium concentrations. In neuroblastoma cells, after a retinoic acid (RA) induction and calcium increase, it localizes in both the nucleus and cytoplasm. The nuclear fraction may be phosphorylated.	beta-catenin destruction complex [GO:0030877]; cell body [GO:0044297]; cytosol [GO:0005829]; extracellular exosome [GO:0070062]; neuron projection [GO:0043005]; nuclear envelope lumen [GO:0005641]; nucleoplasm [GO:0005654]; SCF ubiquitin ligase complex [GO:0019005]; protein domain specific binding [GO:0019904]; protein homodimerization activity [GO:0042803]; S100 protein binding [GO:0044548]; tub…	GO:0005641; GO:0005654; GO:0005829; GO:0007568; GO:0015631; GO:0019005; GO:0019904; GO:0030877; GO:0031625; GO:0042803; GO:0043005; GO:0044297; GO:0044548; GO:0045740; GO:0055007; GO:0060416; GO:0060548; GO:0070062; GO:0071277; GO:1990830	CACYBP	26,210	Q9HB71
P52209	PGD	Input	25.37747616	FALSE	191	0.287087198	6-phosphogluconate dehydrogenase, decarboxylating (EC 1.1.1.44)	6PGD_HUMAN	SUBCELLULAR LOCATION: Cytoplasm {ECO:0000250}.	cytosol [GO:0005829]; extracellular exosome [GO:0070062]; nucleus [GO:0005634]; phosphogluconate dehydrogenase (decarboxylating) activity [GO:0004616]; D-gluconate metabolic process [GO:0019521]; oxidation-reduction process [GO:0055114]; pentose biosynthetic process [GO:0019322]; pentose-phosphate shunt [GO:0006098]; pentose-phosphate shunt, oxidative branch [GO:0009051]	GO:0004616; GO:0005634; GO:0005829; GO:0006098; GO:0009051; GO:0019322; GO:0019521; GO:0055114; GO:0070062	PGD	53,140	P52209
P18077	RPL35A	Input	25.37372832	FALSE	192	0.287023055	60S ribosomal protein L35a (Cell growth-inhibiting gene 33 protein) (Large ribosomal subunit protein eL33)	RL35A_HUMAN		cytosol [GO:0005829]; cytosolic large ribosomal subunit [GO:0022625]; extracellular exosome [GO:0070062]; membrane [GO:0016020]; RNA binding [GO:0003723]; structural constituent of ribosome [GO:0003735]; tRNA binding [GO:0000049]; cytoplasmic translation [GO:0002181]; nuclear-transcribed mRNA catabolic process, nonsense-mediated decay [GO:0000184]; ribosomal large subunit biogenesis [GO:0042273];…	GO:0000049; GO:0000184; GO:0002181; GO:0003723; GO:0003735; GO:0005829; GO:0006364; GO:0006412; GO:0006413; GO:0006614; GO:0016020; GO:0022625; GO:0042273; GO:0070062	RPL35A	12,538	P18077
P62316	SNRPD2	Input	25.36979521	FALSE	193	0.286955731	Small nuclear ribonucleoprotein Sm D2 (Sm-D2) (snRNP core protein D2)	SMD2_HUMAN	SUBCELLULAR LOCATION: Cytoplasm, cytosol {ECO:0000269|PubMed:18984161}. Nucleus {ECO:0000269|PubMed:18984161}. Note=SMN-mediated assembly into core snRNPs occurs in the cytosol before SMN-mediated transport to the nucleus to be included in spliceosomes.	catalytic step 2 spliceosome [GO:0071013]; cytosol [GO:0005829]; extracellular exosome [GO:0070062]; methylosome [GO:0034709]; nucleoplasm [GO:0005654]; pICln-Sm protein complex [GO:0034715]; precatalytic spliceosome [GO:0071011]; small nuclear ribonucleoprotein complex [GO:0030532]; SMN-Sm protein complex [GO:0034719]; spliceosomal complex [GO:0005681]; U1 snRNP [GO:0005685]; U12-type spliceosom…	GO:0000245; GO:0000387; GO:0000398; GO:0003723; GO:0005654; GO:0005681; GO:0005682; GO:0005685; GO:0005686; GO:0005687; GO:0005689; GO:0005829; GO:0008380; GO:0030532; GO:0034709; GO:0034715; GO:0034719; GO:0046540; GO:0051170; GO:0070062; GO:0071007; GO:0071011; GO:0071013	SNRPD2	13,527	P62316
P09211	GSTP1	Input	25.3682901	TRUE	194	0.286929965	Glutathione S-transferase P (EC 2.5.1.18) (GST class-pi) (GSTP1-1)	GSTP1_HUMAN	SUBCELLULAR LOCATION: Cytoplasm {ECO:0000269|PubMed:19269317}. Mitochondrion {ECO:0000269|PubMed:19269317}. Nucleus {ECO:0000269|PubMed:19269317}. Note=The 83 N-terminal amino acids function as un uncleaved transit peptide, and arginine residues within it are crucial for mitochondrial localization.	cytoplasm [GO:0005737]; cytosol [GO:0005829]; extracellular exosome [GO:0070062]; extracellular region [GO:0005576]; extracellular space [GO:0005615]; ficolin-1-rich granule lumen [GO:1904813]; intracellular [GO:0005622]; mitochondrion [GO:0005739]; nucleus [GO:0005634]; plasma membrane [GO:0005886]; secretory granule lumen [GO:0034774]; TRAF2-GSTP1 complex [GO:0097057]; vesicle [GO:0031982]; din…	GO:0000302; GO:0002674; GO:0004364; GO:0004602; GO:0005576; GO:0005615; GO:0005622; GO:0005634; GO:0005737; GO:0005739; GO:0005829; GO:0005886; GO:0006469; GO:0006749; GO:0006805; GO:0007417; GO:0008144; GO:0008432; GO:0009890; GO:0010804; GO:0014003; GO:0019207; GO:0031100; GO:0031982; GO:0032355; GO:0032691; GO:0032720; GO:0032869; GO:0032872; GO:0032873; GO:0032930; GO:0033591; GO:0034774; GO:…	GSTP1	23,356	P09211
P50453	SERPINB9	Input	25.36739349	FALSE	195	0.286914615	Serpin B9 (Cytoplasmic antiproteinase 3) (CAP-3) (CAP3) (Peptidase inhibitor 9) (PI-9)	SPB9_HUMAN	SUBCELLULAR LOCATION: Cytoplasm.	cytoplasm [GO:0005737]; cytosol [GO:0005829]; extracellular exosome [GO:0070062]; extracellular space [GO:0005615]; Golgi apparatus [GO:0005794]; intracellular [GO:0005622]; membrane [GO:0016020]; nucleoplasm [GO:0005654]; nucleus [GO:0005634]; cysteine-type endopeptidase inhibitor activity involved in apoptotic process [GO:0043027]; protease binding [GO:0002020]; serine-type endopeptidase inhibi…	GO:0002020; GO:0002448; GO:0004867; GO:0005615; GO:0005622; GO:0005634; GO:0005654; GO:0005737; GO:0005794; GO:0005829; GO:0006955; GO:0009617; GO:0010628; GO:0010951; GO:0016020; GO:0033668; GO:0042270; GO:0043027; GO:0043066; GO:0070062; GO:0071391	SERPINB9	42,404	P50453
P60866	RPS20	Input	25.36599047	FALSE	196	0.286890594	40S ribosomal protein S20 (Small ribosomal subunit protein uS10)	RS20_HUMAN	SUBCELLULAR LOCATION: Cytoplasm {ECO:0000250}.	cytosol [GO:0005829]; cytosolic small ribosomal subunit [GO:0022627]; extracellular exosome [GO:0070062]; membrane [GO:0016020]; nucleoplasm [GO:0005654]; RNA binding [GO:0003723]; structural constituent of ribosome [GO:0003735]; cytoplasmic translation [GO:0002181]; nuclear-transcribed mRNA catabolic process, nonsense-mediated decay [GO:0000184]; SRP-dependent cotranslational protein targeting t…	GO:0000184; GO:0002181; GO:0003723; GO:0003735; GO:0005654; GO:0005829; GO:0006412; GO:0006413; GO:0006614; GO:0016020; GO:0022627; GO:0070062	RPS20	13,373	P60866
P63173	RPL38	Input	25.36542621	FALSE	197	0.286880933	60S ribosomal protein L38 (Large ribosomal subunit protein eL38)	RL38_HUMAN		cytosol [GO:0005829]; cytosolic large ribosomal subunit [GO:0022625]; eukaryotic 80S initiation complex [GO:0033291]; focal adhesion [GO:0005925]; polysomal ribosome [GO:0042788]; RNA binding [GO:0003723]; structural constituent of ribosome [GO:0003735]; 90S preribosome assembly [GO:0034463]; axial mesoderm development [GO:0048318]; cytoplasmic translation [GO:0002181]; middle ear morphogenesis […	GO:0000184; GO:0001501; GO:0001503; GO:0002181; GO:0003723; GO:0003735; GO:0005829; GO:0005925; GO:0006412; GO:0006413; GO:0006417; GO:0006614; GO:0007605; GO:0022618; GO:0022625; GO:0033291; GO:0034463; GO:0042474; GO:0042788; GO:0048318	RPL38	8,218	P63173
P14866	HNRNPL	Input	25.36487041	TRUE	198	0.286871417	Heterogeneous nuclear ribonucleoprotein L (hnRNP L)	HNRPL_HUMAN	SUBCELLULAR LOCATION: Nucleus, nucleoplasm {ECO:0000269|PubMed:17289661, ECO:0000269|PubMed:2687284, ECO:0000305|PubMed:26051023}. Cytoplasm {ECO:0000269|PubMed:17289661}. Note=Localized in cytoplasmic mRNP granules containing untranslated mRNAs. These granules are not identical with P bodies or stress granules. {ECO:0000269|PubMed:17289661}.	cytosol [GO:0005829]; extracellular exosome [GO:0070062]; membrane [GO:0016020]; nucleoplasm [GO:0005654]; nucleus [GO:0005634]; perinuclear region of cytoplasm [GO:0048471]; pronucleus [GO:0045120]; ribonucleoprotein complex [GO:1990904]; ribonucleoprotein granule [GO:0035770]; mRNA 3'-UTR binding [GO:0003730]; mRNA CDS binding [GO:1990715]; pre-mRNA intronic binding [GO:0097157]; RNA binding [G…	GO:0000381; GO:0000398; GO:0003723; GO:0003730; GO:0005634; GO:0005654; GO:0005829; GO:0006396; GO:0007623; GO:0016020; GO:0016070; GO:0034198; GO:0035770; GO:0044212; GO:0045120; GO:0045727; GO:0048025; GO:0048471; GO:0070062; GO:0097157; GO:1901652; GO:1902416; GO:1990715; GO:1990904	HNRNPL	64,133	P14866
P13693	TPT1	Input	25.36423891	FALSE	199	0.286860604	Translationally-controlled tumor protein (TCTP) (Fortilin) (Histamine-releasing factor) (HRF) (p23)	TCTP_HUMAN	SUBCELLULAR LOCATION: Cytoplasm {ECO:0000269|PubMed:9059837}.	cytoplasm [GO:0005737]; cytosol [GO:0005829]; extracellular exosome [GO:0070062]; extracellular space [GO:0005615]; multivesicular body [GO:0005771]; nucleus [GO:0005634]; calcium ion binding [GO:0005509]; microtubule binding [GO:0008017]; RNA binding [GO:0003723]; calcium ion transport [GO:0006816]; cell differentiation [GO:0030154]; cellular calcium ion homeostasis [GO:0006874]; negative regula…	GO:0003723; GO:0005509; GO:0005615; GO:0005634; GO:0005737; GO:0005771; GO:0005829; GO:0006816; GO:0006874; GO:0008017; GO:0009615; GO:0030154; GO:0042981; GO:0043066; GO:0070062; GO:1902230	TPT1	19,595	P13693
P62857	RPS28	Input	25.36129666	FALSE	200	0.286810223	40S ribosomal protein S28 (Small ribosomal subunit protein eS28)	RS28_HUMAN	SUBCELLULAR LOCATION: Cytoplasm, cytosol {ECO:0000269|PubMed:25957688}. Cytoplasm {ECO:0000305|PubMed:23636399, ECO:0000305|PubMed:25901680}. Rough endoplasmic reticulum {ECO:0000250|UniProtKB:Q6QAT1}. Note=Detected on cytosolic polysomes (PubMed:25957688). Detected in ribosomes that are associated with the rough endoplasmic reticulum (By similarity). {ECO:0000250|UniProtKB:Q6QAT1, ECO:0000269|Pu…	cytoplasmic side of rough endoplasmic reticulum membrane [GO:0098556]; cytosol [GO:0005829]; cytosolic small ribosomal subunit [GO:0022627]; extracellular exosome [GO:0070062]; nucleoplasm [GO:0005654]; polysomal ribosome [GO:0042788]; small ribosomal subunit [GO:0015935]; RNA binding [GO:0003723]; structural constituent of ribosome [GO:0003735]; cytoplasmic translation [GO:0002181]; maturation o…	GO:0000028; GO:0000184; GO:0002181; GO:0003723; GO:0003735; GO:0005654; GO:0005829; GO:0006364; GO:0006412; GO:0006413; GO:0006614; GO:0015935; GO:0022627; GO:0030490; GO:0042254; GO:0042274; GO:0042788; GO:0070062; GO:0098556	RPS28	7,841	P62857
Q06323	PSME1	Input	25.36102787	FALSE	201	0.28680562	Proteasome activator complex subunit 1 (11S regulator complex subunit alpha) (REG-alpha) (Activator of multicatalytic protease subunit 1) (Interferon gamma up-regulated I-5111 protein) (IGUP I-5111) (Proteasome activator 28 subunit alpha) (PA28a) (PA28alpha)	PSME1_HUMAN		cytoplasm [GO:0005737]; cytosol [GO:0005829]; extracellular exosome [GO:0070062]; nucleoplasm [GO:0005654]; proteasome activator complex [GO:0008537]; proteasome complex [GO:0000502]; endopeptidase activator activity [GO:0061133]; antigen processing and presentation of exogenous antigen [GO:0019884]; positive regulation of endopeptidase activity [GO:0010950]; post-translational protein modificati…	GO:0000502; GO:0005654; GO:0005737; GO:0005829; GO:0008537; GO:0010950; GO:0016579; GO:0019884; GO:0043687; GO:0061133; GO:0061136; GO:0070062; GO:2000045	PSME1	28,723	Q06323
P62241	RPS8	Input	25.35866532	FALSE	202	0.286765161	40S ribosomal protein S8 (Small ribosomal subunit protein eS8)	RS8_HUMAN	SUBCELLULAR LOCATION: Cytoplasm {ECO:0000269|PubMed:17289661}. Membrane {ECO:0000305}; Lipid-anchor {ECO:0000305}. Note=Localized in cytoplasmic mRNP granules containing untranslated mRNAs.	cytosol [GO:0005829]; cytosolic small ribosomal subunit [GO:0022627]; endoplasmic reticulum [GO:0005783]; extracellular exosome [GO:0070062]; focal adhesion [GO:0005925]; membrane [GO:0016020]; nucleoplasm [GO:0005654]; nucleus [GO:0005634]; ribonucleoprotein complex [GO:1990904]; RNA binding [GO:0003723]; structural constituent of ribosome [GO:0003735]; maturation of SSU-rRNA from tricistronic r…	GO:0000184; GO:0000462; GO:0003723; GO:0003735; GO:0005634; GO:0005654; GO:0005783; GO:0005829; GO:0005925; GO:0006412; GO:0006413; GO:0006614; GO:0016020; GO:0022627; GO:0070062; GO:1990904	RPS8	24,205	P62241
Q13813	SPTAN1	Input	25.34898433	FALSE	203	0.286599332	Spectrin alpha chain, non-erythrocytic 1 (Alpha-II spectrin) (Fodrin alpha chain) (Spectrin, non-erythroid alpha subunit)	SPTN1_HUMAN	SUBCELLULAR LOCATION: Cytoplasm, cytoskeleton. Cytoplasm, cell cortex. Note=Expressed along the cell membrane in podocytes and presumptive tubule cells during glomerulogenesis and is expressed along lateral cell margins in tubule cells. {ECO:0000250}.	cytosol [GO:0005829]; extracellular exosome [GO:0070062]; extracellular region [GO:0005576]; extracellular vesicle [GO:1903561]; intracellular membrane-bounded organelle [GO:0043231]; membrane [GO:0016020]; microtubule cytoskeleton [GO:0015630]; specific granule lumen [GO:0035580]; spectrin [GO:0008091]; tertiary granule lumen [GO:1904724]; actin binding [GO:0003779]; cadherin binding [GO:0045296…	GO:0000165; GO:0003779; GO:0005088; GO:0005200; GO:0005509; GO:0005516; GO:0005576; GO:0005829; GO:0006888; GO:0007411; GO:0008091; GO:0015630; GO:0016020; GO:0035580; GO:0043231; GO:0043312; GO:0045296; GO:0051693; GO:0070062; GO:1903561; GO:1904724	SPTAN1	284,539	Q13813
P11233	RALA	Input	25.34867204	FALSE	204	0.286593982	Ras-related protein Ral-A	RALA_HUMAN	SUBCELLULAR LOCATION: Cell membrane {ECO:0000269|PubMed:17875936, ECO:0000269|PubMed:18756269, ECO:0000269|PubMed:19306925}; Lipid-anchor {ECO:0000269|PubMed:17875936}; Cytoplasmic side. Cleavage furrow {ECO:0000269|PubMed:18756269}. Midbody, Midbody ring {ECO:0000269|PubMed:16213214}. Note=Predominantly at the cell surface in the absence of LPA. In the presence of LPA, colocalizes with LPAR1 and…	cell surface [GO:0009986]; cleavage furrow [GO:0032154]; cytoplasmic vesicle membrane [GO:0030659]; extracellular exosome [GO:0070062]; Flemming body [GO:0090543]; focal adhesion [GO:0005925]; myelin sheath [GO:0043209]; plasma membrane [GO:0005886]; ATPase binding [GO:0051117]; Edg-2 lysophosphatidic acid receptor binding [GO:0031755]; GDP binding [GO:0019003]; GTP binding [GO:0005525]; GTPase a…	GO:0001843; GO:0003924; GO:0005525; GO:0005886; GO:0005925; GO:0006887; GO:0006935; GO:0007049; GO:0007165; GO:0007265; GO:0009986; GO:0016032; GO:0017022; GO:0017157; GO:0019003; GO:0030659; GO:0031532; GO:0031625; GO:0031755; GO:0032154; GO:0035722; GO:0043209; GO:0051117; GO:0051301; GO:0051491; GO:0051665; GO:0061024; GO:0070062; GO:0090543	RALA	23,567	P11233
P62753	RPS6	Input	25.34256798	TRUE	205	0.286489389	40S ribosomal protein S6 (Phosphoprotein NP33) (Small ribosomal subunit protein eS6)	RS6_HUMAN		cell body [GO:0044297]; cytoplasmic ribonucleoprotein granule [GO:0036464]; cytosol [GO:0005829]; cytosolic small ribosomal subunit [GO:0022627]; dendrite [GO:0030425]; endoplasmic reticulum [GO:0005783]; membrane [GO:0016020]; nucleolus [GO:0005730]; nucleoplasm [GO:0005654]; nucleus [GO:0005634]; perinuclear region of cytoplasm [GO:0048471]; polysome [GO:0005844]; ribonucleoprotein complex [GO:…	GO:0000082; GO:0000184; GO:0001890; GO:0002309; GO:0003723; GO:0003735; GO:0005634; GO:0005654; GO:0005730; GO:0005783; GO:0005829; GO:0005844; GO:0006364; GO:0006412; GO:0006413; GO:0006614; GO:0006924; GO:0007093; GO:0007369; GO:0015935; GO:0016020; GO:0019901; GO:0022605; GO:0022627; GO:0030425; GO:0031929; GO:0033077; GO:0036464; GO:0042274; GO:0042593; GO:0043065; GO:0043066; GO:0044297; GO:…	RPS6	28,681	P62753
O95373	IPO7	Input	25.34228651	FALSE	206	0.286484566	Importin-7 (Imp7) (Ran-binding protein 7) (RanBP7)	IPO7_HUMAN	SUBCELLULAR LOCATION: Cytoplasm. Nucleus.	cytosol [GO:0005829]; membrane [GO:0016020]; nuclear pore [GO:0005643]; nucleoplasm [GO:0005654]; GTPase regulator activity [GO:0030695]; histone binding [GO:0042393]; protein transporter activity [GO:0008565]; Ran GTPase binding [GO:0008536]; SMAD binding [GO:0046332]; transporter activity [GO:0005215]; innate immune response [GO:0045087]; negative regulation of cyclin-dependent protein serine/t…	GO:0005215; GO:0005643; GO:0005654; GO:0005829; GO:0006606; GO:0007165; GO:0008536; GO:0008565; GO:0016020; GO:0016032; GO:0030695; GO:0042393; GO:0045087; GO:0045736; GO:0046332	IPO7	119,517	O95373
P99999	CYCS	Input	25.34208216	FALSE	207	0.286481064	Cytochrome c	CYC_HUMAN	SUBCELLULAR LOCATION: Mitochondrion intermembrane space. Note=Loosely associated with the inner membrane.	cytosol [GO:0005829]; mitochondrial inner membrane [GO:0005743]; mitochondrial intermembrane space [GO:0005758]; mitochondrion [GO:0005739]; nucleus [GO:0005634]; protein phosphatase type 2A complex [GO:0000159]; respiratory chain [GO:0070469]; electron transporter, transferring electrons from CoQH2-cytochrome c reductase complex and cytochrome c oxidase complex activity [GO:0045155]; heme bindin…	GO:0000159; GO:0005634; GO:0005739; GO:0005743; GO:0005758; GO:0005829; GO:0006122; GO:0006123; GO:0006470; GO:0007005; GO:0008635; GO:0020037; GO:0034599; GO:0045155; GO:0045333; GO:0046872; GO:0070469; GO:0097193	CYCS	11,749	P99999
P32119	PRDX2	Input	25.33920004	FALSE	208	0.286431669	Peroxiredoxin-2 (EC 1.11.1.15) (Natural killer cell-enhancing factor B) (NKEF-B) (PRP) (Thiol-specific antioxidant protein) (TSA) (Thioredoxin peroxidase 1) (Thioredoxin-dependent peroxide reductase 1)	PRDX2_HUMAN	SUBCELLULAR LOCATION: Cytoplasm {ECO:0000269|PubMed:9497357}.	cytoplasm [GO:0005737]; cytosol [GO:0005829]; extracellular exosome [GO:0070062]; antioxidant activity [GO:0016209]; thioredoxin peroxidase activity [GO:0008379]; cell redox homeostasis [GO:0045454]; cellular response to oxidative stress [GO:0034599]; hydrogen peroxide catabolic process [GO:0042744]; negative regulation of apoptotic process [GO:0043066]; regulation of apoptotic process [GO:004298…	GO:0005737; GO:0005829; GO:0006979; GO:0008379; GO:0016209; GO:0019430; GO:0034599; GO:0042744; GO:0042981; GO:0043066; GO:0045454; GO:0070062	PRDX2	21,892	P32119
P27824	CANX	Input	25.3391183	FALSE	209	0.286430268	Calnexin (IP90) (Major histocompatibility complex class I antigen-binding protein p88) (p90)	CALX_HUMAN	SUBCELLULAR LOCATION: Endoplasmic reticulum membrane {ECO:0000269|PubMed:22314232}; Single-pass type I membrane protein {ECO:0000255}. Endoplasmic reticulum {ECO:0000269|PubMed:22314232}. Melanosome {ECO:0000269|PubMed:12643545, ECO:0000269|PubMed:17081065}. Note=Identified by mass spectrometry in melanosome fractions from stage I to stage IV (PubMed:12643545, PubMed:17081065). The palmitoylated …	axon [GO:0030424]; dendrite cytoplasm [GO:0032839]; dendritic spine [GO:0043197]; endoplasmic reticulum [GO:0005783]; endoplasmic reticulum lumen [GO:0005788]; endoplasmic reticulum membrane [GO:0005789]; endoplasmic reticulum quality control compartment [GO:0044322]; ER-mitochondrion membrane contact site [GO:0044233]; extracellular exosome [GO:0070062]; integral component of lumenal side of end…	GO:0002474; GO:0003723; GO:0005509; GO:0005783; GO:0005788; GO:0005789; GO:0005790; GO:0005791; GO:0005840; GO:0006457; GO:0007568; GO:0009306; GO:0016020; GO:0019886; GO:0030246; GO:0030424; GO:0032839; GO:0034185; GO:0034975; GO:0035255; GO:0042470; GO:0043025; GO:0043197; GO:0043209; GO:0044233; GO:0044322; GO:0048488; GO:0051082; GO:0061077; GO:0070062; GO:0070106; GO:0070757; GO:0071556; GO:…	CANX	67,568	P27824
P24534	EEF1B2	Input	25.33213485	FALSE	210	0.28631056	Elongation factor 1-beta (EF-1-beta)	EF1B_HUMAN		cytoplasm [GO:0005737]; cytosol [GO:0005829]; eukaryotic translation elongation factor 1 complex [GO:0005853]; translation elongation factor activity [GO:0003746]; response to ethanol [GO:0045471]; translational elongation [GO:0006414]	GO:0003746; GO:0005737; GO:0005829; GO:0005853; GO:0006414; GO:0045471	EEF1B2	24,764	P24534
P26599	PTBP1	Input	25.32719113	FALSE	211	0.286225797	Polypyrimidine tract-binding protein 1 (PTB) (57 kDa RNA-binding protein PPTB-1) (Heterogeneous nuclear ribonucleoprotein I) (hnRNP I)	PTBP1_HUMAN	SUBCELLULAR LOCATION: Nucleus.	extracellular exosome [GO:0070062]; membrane [GO:0016020]; nucleolus [GO:0005730]; nucleoplasm [GO:0005654]; poly-pyrimidine tract binding [GO:0008187]; pre-mRNA binding [GO:0036002]; RNA binding [GO:0003723]; fibroblast growth factor receptor signaling pathway [GO:0008543]; IRES-dependent viral translational initiation [GO:0075522]; mRNA processing [GO:0006397]; mRNA splicing, via spliceosome [G…	GO:0000381; GO:0000398; GO:0003723; GO:0005654; GO:0005730; GO:0006397; GO:0008187; GO:0008380; GO:0008543; GO:0016020; GO:0016070; GO:0033119; GO:0035307; GO:0036002; GO:0048025; GO:0051148; GO:0070062; GO:0070886; GO:0075522	PTBP1	57,221	P26599
P30101	PDIA3	Input	25.32485039	FALSE	212	0.286185657	Protein disulfide-isomerase A3 (EC 5.3.4.1) (58 kDa glucose-regulated protein) (58 kDa microsomal protein) (p58) (Disulfide isomerase ER-60) (Endoplasmic reticulum resident protein 57) (ER protein 57) (ERp57) (Endoplasmic reticulum resident protein 60) (ER protein 60) (ERp60)	PDIA3_HUMAN	SUBCELLULAR LOCATION: Endoplasmic reticulum {ECO:0000269|PubMed:23826168}. Endoplasmic reticulum lumen {ECO:0000250}. Melanosome {ECO:0000269|PubMed:12643545, ECO:0000269|PubMed:17081065}. Note=Identified by mass spectrometry in melanosome fractions from stage I to stage IV (PubMed:12643545). {ECO:0000269|PubMed:12643545}.	cell surface [GO:0009986]; endoplasmic reticulum [GO:0005783]; endoplasmic reticulum lumen [GO:0005788]; extracellular exosome [GO:0070062]; extracellular space [GO:0005615]; focal adhesion [GO:0005925]; melanosome [GO:0042470]; myelin sheath [GO:0043209]; nucleus [GO:0005634]; phagocytic vesicle [GO:0045335]; recycling endosome membrane [GO:0055038]; cysteine-type endopeptidase activity [GO:0004…	GO:0002474; GO:0002479; GO:0003723; GO:0003756; GO:0004197; GO:0004629; GO:0005615; GO:0005634; GO:0005783; GO:0005788; GO:0005925; GO:0006457; GO:0009986; GO:0015036; GO:0015037; GO:0034975; GO:0034976; GO:0042470; GO:0042802; GO:0043209; GO:0045335; GO:0045454; GO:0055038; GO:0070062; GO:2001238	PDIA3	56,782	P30101
O75083	WDR1	Input	25.32388513	FALSE	213	0.286169104	WD repeat-containing protein 1 (Actin-interacting protein 1) (AIP1) (NORI-1)	WDR1_HUMAN	SUBCELLULAR LOCATION: Cytoplasm, cytoskeleton {ECO:0000250|UniProtKB:Q5RKI0}. Cell projection, podosome {ECO:0000269|PubMed:22721921}. Cell junction {ECO:0000269|PubMed:25792565}.	actomyosin, actin portion [GO:0042643]; cell junction [GO:0030054]; cell projection [GO:0042995]; cell-cell junction [GO:0005911]; cortical actin cytoskeleton [GO:0030864]; cytosol [GO:0005829]; extracellular exosome [GO:0070062]; extracellular region [GO:0005576]; myelin sheath [GO:0043209]; plasma membrane [GO:0005886]; podosome [GO:0002102]; actin filament binding [GO:0051015]; actin filament …	GO:0002102; GO:0002446; GO:0002576; GO:0005576; GO:0005829; GO:0005886; GO:0005911; GO:0007605; GO:0008360; GO:0030043; GO:0030054; GO:0030220; GO:0030834; GO:0030836; GO:0030864; GO:0030865; GO:0040011; GO:0042247; GO:0042643; GO:0042995; GO:0043209; GO:0043297; GO:0045199; GO:0045214; GO:0048713; GO:0051015; GO:0060307; GO:0070062; GO:1990266	WDR1	66,194	O75083
P04899	GNAI2	Input	25.29609933	TRUE	214	0.285692327	Guanine nucleotide-binding protein G(i) subunit alpha-2 (Adenylate cyclase-inhibiting G alpha protein)	GNAI2_HUMAN	SUBCELLULAR LOCATION: Cytoplasm {ECO:0000269|PubMed:17635935}. Cytoplasm, cytoskeleton, microtubule organizing center, centrosome {ECO:0000269|PubMed:17635935}. Cell membrane {ECO:0000269|PubMed:17635935}. Membrane {ECO:0000305}; Lipid-anchor {ECO:0000305}. Note=Localizes in the centrosomes of interphase and mitotic cells. Detected at the cleavage furrow and/or the midbody.	cell body [GO:0044297]; centrosome [GO:0005813]; cytoplasm [GO:0005737]; cytosol [GO:0005829]; dendrite [GO:0030425]; extracellular exosome [GO:0070062]; extracellular vesicle [GO:1903561]; heterotrimeric G-protein complex [GO:0005834]; membrane [GO:0016020]; membrane raft [GO:0045121]; midbody [GO:0030496]; nucleoplasm [GO:0005654]; plasma membrane [GO:0005886]; G-protein beta/gamma-subunit comp…	GO:0001664; GO:0001973; GO:0003924; GO:0005525; GO:0005654; GO:0005737; GO:0005813; GO:0005829; GO:0005834; GO:0005886; GO:0006457; GO:0007049; GO:0007165; GO:0007186; GO:0007189; GO:0007193; GO:0007194; GO:0007213; GO:0007214; GO:0007584; GO:0008283; GO:0016020; GO:0030335; GO:0030425; GO:0030496; GO:0031683; GO:0032930; GO:0033864; GO:0035810; GO:0035815; GO:0044297; GO:0045121; GO:0045955; GO:…	GNAI2	40,451	P04899
P36578	RPL4	Input	25.29423132	FALSE	215	0.285660255	60S ribosomal protein L4 (60S ribosomal protein L1) (Large ribosomal subunit protein uL4)	RL4_HUMAN		cytoplasm [GO:0005737]; cytosol [GO:0005829]; cytosolic large ribosomal subunit [GO:0022625]; extracellular exosome [GO:0070062]; focal adhesion [GO:0005925]; membrane [GO:0016020]; nucleolus [GO:0005730]; nucleus [GO:0005634]; ribonucleoprotein complex [GO:1990904]; rough endoplasmic reticulum [GO:0005791]; RNA binding [GO:0003723]; structural constituent of ribosome [GO:0003735]; cytoplasmic tr…	GO:0000184; GO:0002181; GO:0003723; GO:0003735; GO:0005634; GO:0005730; GO:0005737; GO:0005791; GO:0005829; GO:0005925; GO:0006412; GO:0006413; GO:0006614; GO:0016020; GO:0022625; GO:0070062; GO:1990904	RPL4	47,697	P36578
P39656	DDOST	Input	25.27968022	FALSE	216	0.285410345	Dolichyl-diphosphooligosaccharide--protein glycosyltransferase 48 kDa subunit (DDOST 48 kDa subunit) (Oligosaccharyl transferase 48 kDa subunit)	OST48_HUMAN	SUBCELLULAR LOCATION: Endoplasmic reticulum membrane {ECO:0000250|UniProtKB:Q29381}; Single-pass type I membrane protein {ECO:0000250|UniProtKB:Q29381}.	azurophil granule membrane [GO:0035577]; endoplasmic reticulum [GO:0005783]; endoplasmic reticulum membrane [GO:0005789]; integral component of membrane [GO:0016021]; intracellular membrane-bounded organelle [GO:0043231]; membrane [GO:0016020]; oligosaccharyltransferase complex [GO:0008250]; plasma membrane [GO:0005886]; protein-containing complex [GO:0032991]; neutrophil degranulation [GO:004331…	GO:0005783; GO:0005789; GO:0005886; GO:0006486; GO:0006487; GO:0008250; GO:0016020; GO:0016021; GO:0018279; GO:0032991; GO:0034097; GO:0035577; GO:0042110; GO:0043231; GO:0043312	DDOST	50,801	P39656
P27816	MAP4	Input	25.27806688	FALSE	217	0.285382628	Microtubule-associated protein 4 (MAP-4)	MAP4_HUMAN	SUBCELLULAR LOCATION: Cytoplasm, cytoskeleton.	axon [GO:0030424]; axoneme [GO:0005930]; cytosol [GO:0005829]; microtubule [GO:0005874]; microtubule associated complex [GO:0005875]; microtubule cytoskeleton [GO:0015630]; mitotic spindle [GO:0072686]; neuron projection [GO:0043005]; plasma membrane [GO:0005886]; postsynaptic density [GO:0014069]; microtubule binding [GO:0008017]; RNA binding [GO:0003723]; structural molecule activity [GO:000519…	GO:0000226; GO:0003723; GO:0005198; GO:0005829; GO:0005874; GO:0005875; GO:0005886; GO:0005930; GO:0007052; GO:0008017; GO:0014069; GO:0015630; GO:0030424; GO:0031175; GO:0043005; GO:0051012; GO:0051294; GO:0051301; GO:0072686; GO:1902856	MAP4	121,005	P27816
P06748	NPM1	Input	25.27361905	TRUE	218	0.285306204	Nucleophosmin (NPM) (Nucleolar phosphoprotein B23) (Nucleolar protein NO38) (Numatrin)	NPM_HUMAN	SUBCELLULAR LOCATION: Nucleus, nucleolus {ECO:0000269|PubMed:19208757, ECO:0000269|PubMed:22528486, ECO:0000269|PubMed:25818168, ECO:0000269|PubMed:25956029}. Nucleus, nucleoplasm {ECO:0000269|PubMed:25818168}. Cytoplasm, cytoskeleton, microtubule organizing center, centrosome. Note=Generally nucleolar, but is translocated to the nucleoplasm in case of serum starvation or treatment with anticance…	centrosome [GO:0005813]; cytoplasm [GO:0005737]; cytosol [GO:0005829]; focal adhesion [GO:0005925]; membrane [GO:0016020]; nucleolus [GO:0005730]; nucleoplasm [GO:0005654]; nucleus [GO:0005634]; protein-containing complex [GO:0032991]; protein-DNA complex [GO:0032993]; ribonucleoprotein complex [GO:1990904]; spindle pole centrosome [GO:0031616]; activating transcription factor binding [GO:0033613…	GO:0001047; GO:0001105; GO:0003713; GO:0003723; GO:0004860; GO:0005634; GO:0005654; GO:0005730; GO:0005737; GO:0005813; GO:0005829; GO:0005925; GO:0006281; GO:0006334; GO:0006357; GO:0006886; GO:0006913; GO:0007098; GO:0007165; GO:0007569; GO:0008104; GO:0008134; GO:0008284; GO:0008285; GO:0010826; GO:0016020; GO:0016032; GO:0019901; GO:0030957; GO:0031616; GO:0032071; GO:0032991; GO:0032993; GO:…	NPM1	32,575	P06748
P39687	ANP32A	Input	25.27192396	FALSE	219	0.285277075	Acidic leucine-rich nuclear phosphoprotein 32 family member A (Acidic nuclear phosphoprotein pp32) (pp32) (Leucine-rich acidic nuclear protein) (LANP) (Mapmodulin) (Potent heat-stable protein phosphatase 2A inhibitor I1PP2A) (Putative HLA-DR-associated protein I) (PHAPI)	AN32A_HUMAN	SUBCELLULAR LOCATION: Nucleus. Cytoplasm. Endoplasmic reticulum. Note=Translocates to the cytoplasm during the process of neuritogenesis (By similarity). Shuttles between nucleus and cytoplasm. {ECO:0000250}.	cytoplasm [GO:0005737]; endoplasmic reticulum [GO:0005783]; nucleoplasm [GO:0005654]; nucleus [GO:0005634]; perinuclear region of cytoplasm [GO:0048471]; histone binding [GO:0042393]; RNA binding [GO:0003723]; intracellular signal transduction [GO:0035556]; nucleocytoplasmic transport [GO:0006913]; regulation of apoptotic process [GO:0042981]; regulation of mRNA stability [GO:0043488]; regulation…	GO:0003723; GO:0005634; GO:0005654; GO:0005737; GO:0005783; GO:0006351; GO:0006355; GO:0006913; GO:0035556; GO:0042393; GO:0042981; GO:0043488; GO:0048471	ANP32A	28,585	P39687
P62851	RPS25	Input	25.26725333	FALSE	220	0.285196804	40S ribosomal protein S25 (Small ribosomal subunit protein eS25)	RS25_HUMAN		cytosol [GO:0005829]; cytosolic small ribosomal subunit [GO:0022627]; extracellular exosome [GO:0070062]; nucleolus [GO:0005730]; nucleoplasm [GO:0005654]; nucleus [GO:0005634]; ribosome [GO:0005840]; small ribosomal subunit [GO:0015935]; RNA binding [GO:0003723]; nuclear-transcribed mRNA catabolic process, nonsense-mediated decay [GO:0000184]; SRP-dependent cotranslational protein targeting to m…	GO:0000184; GO:0003723; GO:0005634; GO:0005654; GO:0005730; GO:0005829; GO:0005840; GO:0006412; GO:0006413; GO:0006614; GO:0015935; GO:0022627; GO:0070062	RPS25	13,742	P62851
P61088	UBE2N	Input	25.2648005	FALSE	221	0.285154642	Ubiquitin-conjugating enzyme E2 N (EC 2.3.2.23) (Bendless-like ubiquitin-conjugating enzyme) (E2 ubiquitin-conjugating enzyme N) (Ubc13) (UbcH13) (Ubiquitin carrier protein N) (Ubiquitin-protein ligase N)	UBE2N_HUMAN	SUBCELLULAR LOCATION: Nucleus {ECO:0000269|PubMed:19340006}. Cytoplasm {ECO:0000269|PubMed:19340006}.	cytoplasm [GO:0005737]; cytosol [GO:0005829]; extracellular exosome [GO:0070062]; fibrillar center [GO:0001650]; nucleoplasm [GO:0005654]; nucleus [GO:0005634]; protein-containing complex [GO:0032991]; UBC13-MMS2 complex [GO:0031372]; UBC13-UEV1A complex [GO:0035370]; ubiquitin ligase complex [GO:0000151]; ATP binding [GO:0005524]; RNA binding [GO:0003723]; ubiquitin binding [GO:0043130]; ubiquit…	GO:0000151; GO:0000187; GO:0000724; GO:0000729; GO:0001650; GO:0003723; GO:0004842; GO:0005524; GO:0005634; GO:0005654; GO:0005737; GO:0005829; GO:0006282; GO:0006301; GO:0006303; GO:0006464; GO:0006508; GO:0007254; GO:0016567; GO:0016574; GO:0031058; GO:0031372; GO:0031625; GO:0032991; GO:0033182; GO:0035370; GO:0043123; GO:0043130; GO:0045739; GO:0050852; GO:0051092; GO:0051443; GO:0061630; GO:…	UBE2N	17,138	P61088
O15144	ARPC2	Input	25.26265229	FALSE	222	0.285117714	Actin-related protein 2/3 complex subunit 2 (Arp2/3 complex 34 kDa subunit) (p34-ARC)	ARPC2_HUMAN	SUBCELLULAR LOCATION: Cytoplasm, cytoskeleton {ECO:0000269|PubMed:9230079}. Cell projection {ECO:0000269|PubMed:9230079}. Cell junction, synapse, synaptosome {ECO:0000250}.	actin cytoskeleton [GO:0015629]; Arp2/3 protein complex [GO:0005885]; cytosol [GO:0005829]; endosome [GO:0005768]; extracellular exosome [GO:0070062]; focal adhesion [GO:0005925]; lamellipodium [GO:0030027]; muscle cell projection membrane [GO:0036195]; neuron projection [GO:0043005]; synapse [GO:0045202]; actin binding [GO:0003779]; structural constituent of cytoskeleton [GO:0005200]; actin fila…	GO:0003779; GO:0005200; GO:0005768; GO:0005829; GO:0005885; GO:0005925; GO:0010592; GO:0015629; GO:0030027; GO:0030041; GO:0034314; GO:0036195; GO:0038096; GO:0043005; GO:0045202; GO:0048013; GO:0061024; GO:0070062; GO:0070358; GO:1900026	ARPC2	34,333	O15144
P55084	HADHB	Input	25.26108024	TRUE	223	0.285090687	Trifunctional enzyme subunit beta, mitochondrial (TP-beta) [Includes: 3-ketoacyl-CoA thiolase (EC 2.3.1.16) (Acetyl-CoA acyltransferase) (Beta-ketothiolase)]	ECHB_HUMAN	SUBCELLULAR LOCATION: Mitochondrion {ECO:0000269|PubMed:21527675}. Mitochondrion inner membrane {ECO:0000269|PubMed:21527675}. Mitochondrion outer membrane {ECO:0000269|PubMed:21527675}. Endoplasmic reticulum {ECO:0000269|PubMed:21527675}.	endoplasmic reticulum [GO:0005783]; mitochondrial envelope [GO:0005740]; mitochondrial inner membrane [GO:0005743]; mitochondrial nucleoid [GO:0042645]; mitochondrial outer membrane [GO:0005741]; mitochondrion [GO:0005739]; 3-hydroxyacyl-CoA dehydrogenase activity [GO:0003857]; acetyl-CoA C-acyltransferase activity [GO:0003988]; enoyl-CoA hydratase activity [GO:0004300]; long-chain-3-hydroxyacyl-…	GO:0003723; GO:0003857; GO:0003988; GO:0004300; GO:0005739; GO:0005740; GO:0005741; GO:0005743; GO:0005783; GO:0006635; GO:0016509; GO:0042645	HADHB	51,294	P55084
P28482	MAPK1	Input	25.26028532	FALSE	224	0.285077021	Mitogen-activated protein kinase 1 (MAP kinase 1) (MAPK 1) (EC 2.7.11.24) (ERT1) (Extracellular signal-regulated kinase 2) (ERK-2) (MAP kinase isoform p42) (p42-MAPK) (Mitogen-activated protein kinase 2) (MAP kinase 2) (MAPK 2)	MK01_HUMAN	SUBCELLULAR LOCATION: Cytoplasm, cytoskeleton, spindle {ECO:0000250}. Nucleus. Cytoplasm, cytoskeleton, microtubule organizing center, centrosome. Cytoplasm. Membrane, caveola {ECO:0000250|UniProtKB:P63086}. Note=Associated with the spindle during prometaphase and metaphase (By similarity). PEA15-binding and phosphorylated DAPK1 promote its cytoplasmic retention. Phosphorylation at Ser- 246 and S…	axon [GO:0030424]; azurophil granule lumen [GO:0035578]; caveola [GO:0005901]; cytoplasm [GO:0005737]; cytoskeleton [GO:0005856]; cytosol [GO:0005829]; dendrite cytoplasm [GO:0032839]; early endosome [GO:0005769]; extracellular region [GO:0005576]; ficolin-1-rich granule lumen [GO:1904813]; focal adhesion [GO:0005925]; Golgi apparatus [GO:0005794]; late endosome [GO:0005770]; microtubule organizi…	GO:0000165; GO:0000187; GO:0001784; GO:0003677; GO:0004674; GO:0004707; GO:0004708; GO:0005524; GO:0005576; GO:0005634; GO:0005654; GO:0005737; GO:0005739; GO:0005769; GO:0005770; GO:0005794; GO:0005815; GO:0005829; GO:0005856; GO:0005886; GO:0005901; GO:0005925; GO:0006351; GO:0006468; GO:0006915; GO:0006935; GO:0006974; GO:0007049; GO:0007165; GO:0007268; GO:0007411; GO:0007611; GO:0008134; GO:…	MAPK1	41,390	P28482
P42785	PRCP	Input	25.25784488	FALSE	225	0.285035061	Lysosomal Pro-X carboxypeptidase (EC 3.4.16.2) (Angiotensinase C) (Lysosomal carboxypeptidase C) (Proline carboxypeptidase) (Prolylcarboxypeptidase) (PRCP)	PCP_HUMAN	SUBCELLULAR LOCATION: Lysosome.	azurophil granule membrane [GO:0035577]; basal part of cell [GO:0045178]; extracellular exosome [GO:0070062]; ficolin-1-rich granule membrane [GO:0101003]; plasma membrane [GO:0005886]; dipeptidyl-peptidase activity [GO:0008239]; serine-type carboxypeptidase activity [GO:0004185]; angiogenesis involved in wound healing [GO:0060055]; blood coagulation, intrinsic pathway [GO:0007597]; energy homeos…	GO:0002155; GO:0002353; GO:0003085; GO:0004185; GO:0005886; GO:0006508; GO:0007597; GO:0008239; GO:0035577; GO:0042593; GO:0043312; GO:0043535; GO:0045178; GO:0060055; GO:0070062; GO:0097009; GO:0101003; GO:2000377	PRCP	55,800	P42785
P17813	ENG	Input	25.25557967	FALSE	226	0.28499611	Endoglin (CD antigen CD105)	EGLN_HUMAN	SUBCELLULAR LOCATION: Cell membrane {ECO:0000269|PubMed:10545596, ECO:0000269|PubMed:1326540, ECO:0000269|PubMed:1692830, ECO:0000269|PubMed:17540773, ECO:0000269|PubMed:8370410}; Single-pass type I membrane protein {ECO:0000305|PubMed:1692830, ECO:0000305|PubMed:8370410}.	cell surface [GO:0009986]; endothelial microparticle [GO:0072563]; external side of plasma membrane [GO:0009897]; extracellular space [GO:0005615]; focal adhesion [GO:0005925]; receptor complex [GO:0043235]; transforming growth factor beta receptor complex [GO:0070022]; activin binding [GO:0048185]; galactose binding [GO:0005534]; glycosaminoglycan binding [GO:0005539]; identical protein binding …	GO:0000122; GO:0001300; GO:0001569; GO:0001570; GO:0001666; GO:0001934; GO:0001937; GO:0001947; GO:0003084; GO:0003148; GO:0003198; GO:0003203; GO:0003208; GO:0003209; GO:0003222; GO:0003273; GO:0004888; GO:0005024; GO:0005072; GO:0005114; GO:0005534; GO:0005539; GO:0005615; GO:0005925; GO:0006355; GO:0007155; GO:0007179; GO:0009897; GO:0009986; GO:0010629; GO:0010862; GO:0016477; GO:0017015; GO:…	ENG	70,578	P17813
Q14697	GANAB	Input	25.25410229	FALSE	227	0.284970704	Neutral alpha-glucosidase AB (EC 3.2.1.84) (Alpha-glucosidase 2) (Glucosidase II subunit alpha)	GANAB_HUMAN	SUBCELLULAR LOCATION: Endoplasmic reticulum {ECO:0000305|PubMed:10929008}. Golgi apparatus {ECO:0000250|UniProtKB:P79403}. Melanosome {ECO:0000269|PubMed:17081065}. Note=Identified by mass spectrometry in melanosome fractions from stage I to stage IV. {ECO:0000269|PubMed:17081065}.	endoplasmic reticulum lumen [GO:0005788]; extracellular exosome [GO:0070062]; glucosidase II complex [GO:0017177]; Golgi apparatus [GO:0005794]; melanosome [GO:0042470]; membrane [GO:0016020]; carbohydrate binding [GO:0030246]; glucan 1,3-alpha-glucosidase activity [GO:0033919]; RNA binding [GO:0003723]; carbohydrate metabolic process [GO:0005975]	GO:0003723; GO:0005788; GO:0005794; GO:0005975; GO:0016020; GO:0017177; GO:0030246; GO:0033919; GO:0042470; GO:0070062	GANAB	106,874	Q14697
P19338	NCL	Input	25.25148974	FALSE	228	0.284925774	Nucleolin (Protein C23)	NUCL_HUMAN	SUBCELLULAR LOCATION: Nucleus, nucleolus. Cytoplasm. Note=Localized in cytoplasmic mRNP granules containing untranslated mRNAs.	cell cortex [GO:0005938]; cytoplasmic ribonucleoprotein granule [GO:0036464]; extracellular exosome [GO:0070062]; membrane [GO:0016020]; nucleolus [GO:0005730]; nucleoplasm [GO:0005654]; nucleus [GO:0005634]; ribonucleoprotein complex [GO:1990904]; DNA topoisomerase binding [GO:0044547]; identical protein binding [GO:0042802]; mRNA 5'-UTR binding [GO:0048027]; protein C-terminus binding [GO:00080…	GO:0001525; GO:0003723; GO:0005634; GO:0005654; GO:0005730; GO:0005938; GO:0008022; GO:0016020; GO:0017148; GO:0036464; GO:0042162; GO:0042802; GO:0044547; GO:0045944; GO:0048027; GO:0070062; GO:0071364; GO:1901838; GO:1990830; GO:1990904	NCL	76,614	P19338
P09651	HNRNPA1	Input	25.25072981	TRUE	229	0.284912704	Heterogeneous nuclear ribonucleoprotein A1 (hnRNP A1) (Helix-destabilizing protein) (Single-strand RNA-binding protein) (hnRNP core protein A1) [Cleaved into: Heterogeneous nuclear ribonucleoprotein A1, N-terminally processed]	ROA1_HUMAN	SUBCELLULAR LOCATION: Nucleus {ECO:0000269|PubMed:17289661, ECO:0000269|PubMed:27694260}. Cytoplasm {ECO:0000269|PubMed:17289661}. Note=Localized in cytoplasmic mRNP granules containing untranslated mRNAs. Shuttles continuously between the nucleus and the cytoplasm along with mRNA. Component of ribonucleosomes (PubMed:17289661). {ECO:0000269|PubMed:17289661, ECO:0000269|PubMed:27694260}.; SUBCELL…	catalytic step 2 spliceosome [GO:0071013]; cytoplasm [GO:0005737]; extracellular exosome [GO:0070062]; membrane [GO:0016020]; nucleoplasm [GO:0005654]; nucleus [GO:0005634]; ribonucleoprotein complex [GO:1990904]; spliceosomal complex [GO:0005681]; G-rich strand telomeric DNA binding [GO:0098505]; identical protein binding [GO:0042802]; miRNA binding [GO:0035198]; pre-mRNA binding [GO:0036002]; p…	GO:0000381; GO:0000398; GO:0003697; GO:0003723; GO:0003727; GO:0005634; GO:0005654; GO:0005681; GO:0005737; GO:0006405; GO:0008543; GO:0016020; GO:0016032; GO:0016070; GO:0019904; GO:0032211; GO:0032212; GO:0035198; GO:0036002; GO:0042149; GO:0042802; GO:0051028; GO:0051168; GO:0051170; GO:0061752; GO:0070062; GO:0071013; GO:0098505; GO:1903936; GO:1990904	HNRNPA1	38,747	P09651
P31948	STIP1	Input	25.24897648	FALSE	230	0.284882547	Stress-induced-phosphoprotein 1 (STI1) (Hsc70/Hsp90-organizing protein) (Hop) (Renal carcinoma antigen NY-REN-11) (Transformation-sensitive protein IEF SSP 3521)	STIP1_HUMAN	SUBCELLULAR LOCATION: Cytoplasm {ECO:0000250|UniProtKB:Q60864}. Nucleus {ECO:0000250|UniProtKB:Q60864}.	chaperone complex [GO:0101031]; cytosol [GO:0005829]; Golgi apparatus [GO:0005794]; myelin sheath [GO:0043209]; nucleus [GO:0005634]; protein-containing complex [GO:0032991]; chaperone binding [GO:0051087]; Hsp70 protein binding [GO:0030544]; Hsp90 protein binding [GO:0051879]; protein C-terminus binding [GO:0008022]; RNA binding [GO:0003723]	GO:0003723; GO:0005634; GO:0005794; GO:0005829; GO:0008022; GO:0030544; GO:0032991; GO:0043209; GO:0051087; GO:0051879; GO:0101031	STIP1	62,639	P31948
O43776	NARS	Input	25.2459187	FALSE	231	0.284829948	Asparagine--tRNA ligase, cytoplasmic (EC 6.1.1.22) (Asparaginyl-tRNA synthetase) (AsnRS)	SYNC_HUMAN	SUBCELLULAR LOCATION: Cytoplasm.	cytoplasm [GO:0005737]; cytosol [GO:0005829]; extracellular exosome [GO:0070062]; asparagine-tRNA ligase activity [GO:0004816]; ATP binding [GO:0005524]; nucleic acid binding [GO:0003676]; asparaginyl-tRNA aminoacylation [GO:0006421]; tRNA aminoacylation for protein translation [GO:0006418]	GO:0003676; GO:0004816; GO:0005524; GO:0005737; GO:0005829; GO:0006418; GO:0006421; GO:0070062	NARS	62,943	O43776
P45880	VDAC2	Input	25.24480825	FALSE	232	0.284810845	Voltage-dependent anion-selective channel protein 2 (VDAC-2) (hVDAC2) (Outer mitochondrial membrane protein porin 2)	VDAC2_HUMAN	SUBCELLULAR LOCATION: Mitochondrion outer membrane {ECO:0000269|PubMed:7539795}.	acrosomal vesicle [GO:0001669]; membrane raft [GO:0045121]; mitochondrial nucleoid [GO:0042645]; mitochondrial outer membrane [GO:0005741]; mitochondrion [GO:0005739]; myelin sheath [GO:0043209]; nucleus [GO:0005634]; pore complex [GO:0046930]; synaptic vesicle [GO:0008021]; nucleotide binding [GO:0000166]; porin activity [GO:0015288]; voltage-gated anion channel activity [GO:0008308]; anion tran…	GO:0000166; GO:0001669; GO:0005634; GO:0005739; GO:0005741; GO:0006820; GO:0007339; GO:0008021; GO:0008308; GO:0015288; GO:0032272; GO:0042645; GO:0043209; GO:0045121; GO:0046930; GO:2001243	VDAC2	31,567	P45880
P60842	EIF4A1	Input	25.2438638	TRUE	233	0.284794597	Eukaryotic initiation factor 4A-I (eIF-4A-I) (eIF4A-I) (EC 3.6.4.13) (ATP-dependent RNA helicase eIF4A-1)	IF4A1_HUMAN		cytoplasm [GO:0005737]; cytosol [GO:0005829]; eukaryotic translation initiation factor 4F complex [GO:0016281]; extracellular exosome [GO:0070062]; membrane [GO:0016020]; ATP binding [GO:0005524]; ATP-dependent RNA helicase activity [GO:0004004]; double-stranded RNA binding [GO:0003725]; helicase activity [GO:0004386]; mRNA binding [GO:0003729]; RNA binding [GO:0003723]; RNA cap binding [GO:00003…	GO:0000339; GO:0003723; GO:0003725; GO:0003729; GO:0003743; GO:0004004; GO:0004386; GO:0005524; GO:0005737; GO:0005829; GO:0006413; GO:0008135; GO:0010468; GO:0010501; GO:0016020; GO:0016032; GO:0016281; GO:0070062	EIF4A1	46,154	P60842
Q71DI3	HIST2H3A	Input	25.23888561	FALSE	234	0.284708944	Histone H3.2 (Histone H3/m) (Histone H3/o)	H32_HUMAN	SUBCELLULAR LOCATION: Nucleus. Chromosome.	extracellular exosome [GO:0070062]; extracellular region [GO:0005576]; nucleoplasm [GO:0005654]; nucleosome [GO:0000786]; nucleus [GO:0005634]; nucleosomal DNA binding [GO:0031492]; protein heterodimerization activity [GO:0046982]; blood coagulation [GO:0007596]; cellular protein metabolic process [GO:0044267]; chromatin organization [GO:0006325]; chromatin silencing at rDNA [GO:0000183]; interle…	GO:0000183; GO:0000786; GO:0005576; GO:0005634; GO:0005654; GO:0006325; GO:0006334; GO:0007596; GO:0031492; GO:0038111; GO:0044267; GO:0045652; GO:0045814; GO:0046982; GO:0060964; GO:0070062	HIST2H3A; HIST2H3C; HIST2H3D	15,388	Q71DI3
P46779	RPL28	Input	25.2384179	TRUE	235	0.284700896	60S ribosomal protein L28 (Large ribosomal subunit protein eL28)	RL28_HUMAN		cell body [GO:0044297]; cytoplasmic ribonucleoprotein granule [GO:0036464]; cytosol [GO:0005829]; cytosolic large ribosomal subunit [GO:0022625]; dendrite [GO:0030425]; extracellular exosome [GO:0070062]; membrane [GO:0016020]; RNA binding [GO:0003723]; structural constituent of ribosome [GO:0003735]; nuclear-transcribed mRNA catabolic process, nonsense-mediated decay [GO:0000184]; SRP-dependent …	GO:0000184; GO:0003723; GO:0003735; GO:0005829; GO:0006412; GO:0006413; GO:0006614; GO:0016020; GO:0022625; GO:0030425; GO:0036464; GO:0044297; GO:0070062	RPL28	15,748	P46779
Q9BRX8	FAM213A	Input	25.23766745	FALSE	236	0.284687983	Redox-regulatory protein FAM213A (Peroxiredoxin-like 2 activated in M-CSF stimulated monocytes) (Protein PAMM)	F213A_HUMAN	SUBCELLULAR LOCATION: Cytoplasm {ECO:0000269|PubMed:19951071}. Secreted {ECO:0000269|PubMed:26438880}. Note=Secreted from mature adipocytes but not from preadipocytes. {ECO:0000269|PubMed:26438880}.	cytoplasm [GO:0005737]; extracellular region [GO:0005576]; antioxidant activity [GO:0016209]; oxidation-reduction process [GO:0055114]; regulation of osteoclast differentiation [GO:0045670]	GO:0005576; GO:0005737; GO:0016209; GO:0045670; GO:0055114	FAM213A	25,764	Q9BRX8
P60953	CDC42	Input	25.23417642	FALSE	237	0.284627904	Cell division control protein 42 homolog (G25K GTP-binding protein)	CDC42_HUMAN	SUBCELLULAR LOCATION: Cell membrane {ECO:0000305}; Lipid-anchor {ECO:0000305}; Cytoplasmic side {ECO:0000305}. Cytoplasm, cytoskeleton, microtubule organizing center, centrosome {ECO:0000269|PubMed:15642749}. Cytoplasm, cytoskeleton, spindle {ECO:0000269|PubMed:15642749}. Midbody {ECO:0000269|PubMed:15642749}. Note=Localizes to spindle during prometaphase cells. Moves to the central spindle as ce…	cytoplasm [GO:0005737]; cytoplasmic ribonucleoprotein granule [GO:0036464]; cytosol [GO:0005829]; dendritic spine [GO:0043197]; endoplasmic reticulum membrane [GO:0005789]; extracellular exosome [GO:0070062]; filopodium [GO:0030175]; focal adhesion [GO:0005925]; Golgi membrane [GO:0000139]; Golgi transport complex [GO:0017119]; membrane [GO:0016020]; microtubule organizing center [GO:0005815]; mi…	GO:0000139; GO:0003924; GO:0004674; GO:0005525; GO:0005737; GO:0005789; GO:0005815; GO:0005829; GO:0005886; GO:0005925; GO:0006911; GO:0007015; GO:0007030; GO:0007163; GO:0007229; GO:0007264; GO:0007596; GO:0010591; GO:0010592; GO:0016020; GO:0017119; GO:0019901; GO:0021762; GO:0030036; GO:0030175; GO:0030225; GO:0030307; GO:0030496; GO:0031274; GO:0031295; GO:0031333; GO:0031996; GO:0032427; GO:…	CDC42	21,259	P60953
P05556	ITGB1	Input	25.22316973	FALSE	238	0.284438431	Integrin beta-1 (Fibronectin receptor subunit beta) (Glycoprotein IIa) (GPIIA) (VLA-4 subunit beta) (CD antigen CD29)	ITB1_HUMAN	SUBCELLULAR LOCATION: Cell membrane {ECO:0000303|PubMed:10455171}; Single-pass type I membrane protein {ECO:0000255}. Cell projection, invadopodium membrane {ECO:0000269|PubMed:10455171}; Single-pass type I membrane protein {ECO:0000255}. Cell projection, ruffle membrane {ECO:0000303|PubMed:10455171}; Single-pass type I membrane protein {ECO:0000255}. Recycling endosome {ECO:0000269|PubMed:162567…	cell surface [GO:0009986]; cleavage furrow [GO:0032154]; cytoplasm [GO:0005737]; dendritic spine [GO:0043197]; external side of plasma membrane [GO:0009897]; extracellular exosome [GO:0070062]; filopodium [GO:0030175]; focal adhesion [GO:0005925]; integrin alpha1-beta1 complex [GO:0034665]; integrin alpha10-beta1 complex [GO:0034680]; integrin alpha11-beta1 complex [GO:0034681]; integrin alpha2-b…	GO:0000082; GO:0001618; GO:0001701; GO:0001708; GO:0001726; GO:0001968; GO:0002020; GO:0002042; GO:0003779; GO:0005178; GO:0005737; GO:0005886; GO:0005925; GO:0006968; GO:0007156; GO:0007159; GO:0007160; GO:0007161; GO:0007229; GO:0008284; GO:0008305; GO:0008354; GO:0008542; GO:0009897; GO:0009986; GO:0010710; GO:0014704; GO:0015026; GO:0016020; GO:0016477; GO:0019221; GO:0021943; GO:0030027; GO:…	ITGB1	88,415	P05556
P05198	EIF2S1	Input	25.2216324	FALSE	239	0.284411961	Eukaryotic translation initiation factor 2 subunit 1 (Eukaryotic translation initiation factor 2 subunit alpha) (eIF-2-alpha) (eIF-2A) (eIF-2alpha)	IF2A_HUMAN	SUBCELLULAR LOCATION: Cytoplasm, Stress granule {ECO:0000250|UniProtKB:Q6ZWX6}. Note=Colocalizes with NANOS3 in the stress granules. {ECO:0000250|UniProtKB:Q6ZWX6}.	cytoplasmic stress granule [GO:0010494]; cytosol [GO:0005829]; eukaryotic 48S preinitiation complex [GO:0033290]; eukaryotic translation initiation factor 2 complex [GO:0005850]; extracellular exosome [GO:0070062]; glial limiting end-foot [GO:0097451]; membrane [GO:0016020]; multi-eIF complex [GO:0043614]; nucleus [GO:0005634]; polysome [GO:0005844]; ribosome [GO:0005840]; translation initiation …	GO:0003723; GO:0003743; GO:0005634; GO:0005829; GO:0005840; GO:0005844; GO:0005850; GO:0006413; GO:0007568; GO:0010494; GO:0016020; GO:0032057; GO:0033290; GO:0034063; GO:0034198; GO:0034599; GO:0034605; GO:0034644; GO:0034976; GO:0036499; GO:0043022; GO:0043614; GO:0044207; GO:0046777; GO:0055085; GO:0070062; GO:0097451; GO:1901216; GO:1905098; GO:1990737; GO:2000676	EIF2S1	36,112	P05198
P35237	SERPINB6	Input	25.21877673	FALSE	240	0.284362786	Serpin B6 (Cytoplasmic antiproteinase) (CAP) (Peptidase inhibitor 6) (PI-6) (Placental thrombin inhibitor)	SPB6_HUMAN	SUBCELLULAR LOCATION: Cytoplasm {ECO:0000269|PubMed:14670919, ECO:0000269|PubMed:17761692, ECO:0000269|PubMed:20451170, ECO:0000269|PubMed:8486644}.	cytoplasm [GO:0005737]; cytosol [GO:0005829]; extracellular exosome [GO:0070062]; extracellular region [GO:0005576]; extracellular space [GO:0005615]; ficolin-1-rich granule membrane [GO:0101003]; plasma membrane [GO:0005886]; secretory granule membrane [GO:0030667]; serine protease inhibitor complex [GO:0097180]; tertiary granule membrane [GO:0070821]; protease binding [GO:0002020]; serine-type …	GO:0002020; GO:0004867; GO:0005576; GO:0005615; GO:0005737; GO:0005829; GO:0005886; GO:0007605; GO:0010951; GO:0030667; GO:0043312; GO:0070062; GO:0070821; GO:0071470; GO:0097180; GO:0101003	SERPINB6	42,622	P35237
Q9Y4L1	HYOU1	Input	25.20664641	FALSE	241	0.284153838	Hypoxia up-regulated protein 1 (150 kDa oxygen-regulated protein) (ORP-150) (170 kDa glucose-regulated protein) (GRP-170)	HYOU1_HUMAN	SUBCELLULAR LOCATION: Endoplasmic reticulum lumen.	endocytic vesicle lumen [GO:0071682]; endoplasmic reticulum [GO:0005783]; endoplasmic reticulum chaperone complex [GO:0034663]; endoplasmic reticulum lumen [GO:0005788]; extracellular exosome [GO:0070062]; extracellular region [GO:0005576]; focal adhesion [GO:0005925]; membrane [GO:0016020]; smooth endoplasmic reticulum [GO:0005790]; ATP binding [GO:0005524]; chaperone binding [GO:0051087]; cellu…	GO:0002931; GO:0005524; GO:0005576; GO:0005783; GO:0005788; GO:0005790; GO:0005925; GO:0006888; GO:0006898; GO:0016020; GO:0034663; GO:0034976; GO:0036498; GO:0051087; GO:0070062; GO:0071456; GO:0071682; GO:1903298; GO:1903382	HYOU1	111,335	Q9Y4L1
P07339	CTSD	Input	25.20005499	FALSE	242	0.284040258	Cathepsin D (EC 3.4.23.5) [Cleaved into: Cathepsin D light chain; Cathepsin D heavy chain]	CATD_HUMAN	SUBCELLULAR LOCATION: Lysosome. Melanosome. Secreted, extracellular space. Note=Identified by mass spectrometry in melanosome fractions from stage I to stage IV. In aortic samples, detected as an extracellular protein loosely bound to the matrix (PubMed:20551380). {ECO:0000269|PubMed:20551380}.	extracellular exosome [GO:0070062]; extracellular region [GO:0005576]; extracellular space [GO:0005615]; ficolin-1-rich granule lumen [GO:1904813]; lysosomal lumen [GO:0043202]; lysosome [GO:0005764]; melanosome [GO:0042470]; membrane raft [GO:0045121]; specific granule lumen [GO:0035580]; tertiary granule lumen [GO:1904724]; aspartic-type endopeptidase activity [GO:0004190]; cysteine-type endope…	GO:0004190; GO:0004197; GO:0004252; GO:0005576; GO:0005615; GO:0005764; GO:0006508; GO:0006914; GO:0019886; GO:0030163; GO:0030574; GO:0035580; GO:0042470; GO:0043202; GO:0043312; GO:0045121; GO:0070062; GO:1904724; GO:1904813	CTSD	44,552	P07339
P48047	ATP5O	Input	25.19676896	FALSE	243	0.283983623	ATP synthase subunit O, mitochondrial (Oligomycin sensitivity conferral protein) (OSCP)	ATPO_HUMAN	SUBCELLULAR LOCATION: Mitochondrion {ECO:0000250}. Mitochondrion inner membrane {ECO:0000250}.	mitochondrial inner membrane [GO:0005743]; mitochondrial proton-transporting ATP synthase complex [GO:0005753]; mitochondrion [GO:0005739]; nucleus [GO:0005634]; plasma membrane [GO:0005886]; ATPase activity [GO:0016887]; drug binding [GO:0008144]; proton-transporting ATP synthase activity, rotational mechanism [GO:0046933]; transmembrane transporter activity [GO:0022857]; transporter activity [G…	GO:0005215; GO:0005634; GO:0005739; GO:0005743; GO:0005753; GO:0005886; GO:0006754; GO:0008144; GO:0016887; GO:0022857; GO:0042407; GO:0042776; GO:0046933; GO:1902600	ATP5O	23,277	P48047
P06703	S100A6	Input	25.19333706	FALSE	244	0.283924466	Protein S100-A6 (Calcyclin) (Growth factor-inducible protein 2A9) (MLN 4) (Prolactin receptor-associated protein) (PRA) (S100 calcium-binding protein A6)	S10A6_HUMAN	SUBCELLULAR LOCATION: Nucleus envelope. Cytoplasm. Cell membrane; Peripheral membrane protein; Cytoplasmic side.	cytoplasm [GO:0005737]; cytosol [GO:0005829]; extracellular exosome [GO:0070062]; extracellular region [GO:0005576]; extrinsic component of cytoplasmic side of plasma membrane [GO:0031234]; nuclear envelope [GO:0005635]; nucleus [GO:0005634]; perinuclear region of cytoplasm [GO:0048471]; plasma membrane [GO:0005886]; ruffle [GO:0001726]; calcium ion binding [GO:0005509]; calcium-dependent protein…	GO:0001726; GO:0005509; GO:0005523; GO:0005576; GO:0005634; GO:0005635; GO:0005737; GO:0005829; GO:0005886; GO:0007165; GO:0007409; GO:0008270; GO:0015075; GO:0031234; GO:0042803; GO:0044548; GO:0048146; GO:0048306; GO:0048471; GO:0070062	S100A6	10,180	P06703
P78371	CCT2	Input	25.1924802	FALSE	245	0.283909695	T-complex protein 1 subunit beta (TCP-1-beta) (CCT-beta)	TCPB_HUMAN	SUBCELLULAR LOCATION: Cytoplasm {ECO:0000269|PubMed:20080638}.	azurophil granule lumen [GO:0035578]; cell body [GO:0044297]; chaperonin-containing T-complex [GO:0005832]; cytosol [GO:0005829]; extracellular exosome [GO:0070062]; extracellular region [GO:0005576]; microtubule [GO:0005874]; myelin sheath [GO:0043209]; zona pellucida receptor complex [GO:0002199]; ATP binding [GO:0005524]; protein binding involved in protein folding [GO:0044183]; ubiquitin prot…	GO:0002199; GO:0005524; GO:0005576; GO:0005829; GO:0005832; GO:0005874; GO:0006457; GO:0007339; GO:0031625; GO:0032212; GO:0035578; GO:0043209; GO:0043312; GO:0044183; GO:0044297; GO:0050821; GO:0051082; GO:0051086; GO:0051131; GO:0051973; GO:0070062; GO:0090666; GO:1901998; GO:1904851; GO:1904871; GO:1904874	CCT2	57,488	P78371
P07237	P4HB	Input	25.18756812	TRUE	246	0.283825007	Protein disulfide-isomerase (PDI) (EC 5.3.4.1) (Cellular thyroid hormone-binding protein) (Prolyl 4-hydroxylase subunit beta) (p55)	PDIA1_HUMAN	SUBCELLULAR LOCATION: Endoplasmic reticulum {ECO:0000269|PubMed:23475612}. Endoplasmic reticulum lumen {ECO:0000269|PubMed:10636893, ECO:0000269|PubMed:23475612}. Melanosome {ECO:0000269|PubMed:12643545, ECO:0000269|PubMed:17081065}. Cell membrane {ECO:0000269|PubMed:21670307}; Peripheral membrane protein {ECO:0000305}. Note=Highly abundant. In some cell types, seems to be also secreted or associ…	endoplasmic reticulum [GO:0005783]; endoplasmic reticulum chaperone complex [GO:0034663]; endoplasmic reticulum lumen [GO:0005788]; endoplasmic reticulum-Golgi intermediate compartment [GO:0005793]; external side of plasma membrane [GO:0009897]; extracellular exosome [GO:0070062]; extracellular region [GO:0005576]; focal adhesion [GO:0005925]; melanosome [GO:0042470]; procollagen-proline 4-dioxyg…	GO:0003723; GO:0003756; GO:0004656; GO:0005178; GO:0005576; GO:0005783; GO:0005788; GO:0005793; GO:0005925; GO:0006457; GO:0009897; GO:0015037; GO:0016222; GO:0018401; GO:0019899; GO:0034378; GO:0034379; GO:0034663; GO:0034976; GO:0035722; GO:0038155; GO:0042470; GO:0043687; GO:0044267; GO:0045454; GO:0046598; GO:0046982; GO:0070062; GO:0071456; GO:1902175	P4HB	57,116	P07237
P67809	YBX1	Input	25.18589257	TRUE	247	0.283796116	Nuclease-sensitive element-binding protein 1 (CCAAT-binding transcription factor I subunit A) (CBF-A) (DNA-binding protein B) (DBPB) (Enhancer factor I subunit A) (EFI-A) (Y-box transcription factor) (Y-box-binding protein 1) (YB-1)	YBOX1_HUMAN	SUBCELLULAR LOCATION: Cytoplasm. Nucleus. Cytoplasmic granule {ECO:0000269|PubMed:25229427}. Secreted. Note=Localized in cytoplasmic mRNP granules containing untranslated mRNAs. Shuttles between nucleus and cytoplasm. Predominantly cytoplasmic in proliferating cells. Cytotoxic stress and DNA damage enhance translocation to the nucleus. Localized with DDX1, MBNL1 and TIAL1 in stress granules upon …	CRD-mediated mRNA stability complex [GO:0070937]; cytoplasm [GO:0005737]; cytoplasmic stress granule [GO:0010494]; cytosol [GO:0005829]; extracellular exosome [GO:0070062]; extracellular region [GO:0005576]; histone pre-mRNA 3'end processing complex [GO:0071204]; intracellular membrane-bounded organelle [GO:0043231]; nuclear membrane [GO:0031965]; nucleoplasm [GO:0005654]; nucleus [GO:0005634]; r…	GO:0000122; GO:0000398; GO:0000978; GO:0000981; GO:0001077; GO:0001701; GO:0003677; GO:0003682; GO:0003690; GO:0003697; GO:0003700; GO:0003723; GO:0005576; GO:0005634; GO:0005654; GO:0005689; GO:0005737; GO:0005829; GO:0006355; GO:0006366; GO:0007219; GO:0010494; GO:0031965; GO:0043231; GO:0045944; GO:0051020; GO:0051154; GO:0051781; GO:0070062; GO:0070934; GO:0070937; GO:0071204; GO:1903608; GO:…	YBX1	35,924	P67809
P14174	MIF	Input	25.18575498	FALSE	248	0.283793743	Macrophage migration inhibitory factor (MIF) (EC 5.3.2.1) (Glycosylation-inhibiting factor) (GIF) (L-dopachrome isomerase) (L-dopachrome tautomerase) (EC 5.3.3.12) (Phenylpyruvate tautomerase)	MIF_HUMAN	SUBCELLULAR LOCATION: Secreted {ECO:0000269|PubMed:15908412, ECO:0000269|PubMed:19454686, ECO:0000269|PubMed:2552447, ECO:0000269|PubMed:8234256}. Cytoplasm {ECO:0000269|PubMed:11089976, ECO:0000269|PubMed:19454686}. Note=Does not have a cleavable signal sequence and is secreted via a specialized, non-classical pathway. Secreted by macrophages upon stimulation by bacterial lipopolysaccharide (LPS…	cell surface [GO:0009986]; cytosol [GO:0005829]; extracellular exosome [GO:0070062]; extracellular region [GO:0005576]; extracellular space [GO:0005615]; ficolin-1-rich granule lumen [GO:1904813]; myelin sheath [GO:0043209]; nucleoplasm [GO:0005654]; secretory granule lumen [GO:0034774]; vesicle [GO:0031982]; chemoattractant activity [GO:0042056]; cytokine activity [GO:0005125]; cytokine receptor…	GO:0001516; GO:0002020; GO:0002906; GO:0004167; GO:0005102; GO:0005125; GO:0005126; GO:0005576; GO:0005615; GO:0005654; GO:0005829; GO:0006954; GO:0007166; GO:0007569; GO:0008283; GO:0009986; GO:0010629; GO:0010739; GO:0010760; GO:0019752; GO:0030330; GO:0030890; GO:0031666; GO:0031982; GO:0032269; GO:0032760; GO:0033033; GO:0033138; GO:0034774; GO:0035722; GO:0042056; GO:0042327; GO:0042802; GO:…	MIF	12,476	P14174
P84077	ARF1	Input	25.18548449	FALSE	249	0.283789079	ADP-ribosylation factor 1	ARF1_HUMAN	SUBCELLULAR LOCATION: Golgi apparatus {ECO:0000269|PubMed:17555535}. Cytoplasm, perinuclear region {ECO:0000269|PubMed:17555535}. Cell junction, synapse, synaptosome {ECO:0000250}. Cell junction, synapse, postsynaptic cell membrane, postsynaptic density {ECO:0000250}. Membrane {ECO:0000305}; Lipid-anchor {ECO:0000305}.	cell leading edge [GO:0031252]; cytosol [GO:0005829]; extracellular exosome [GO:0070062]; focal adhesion [GO:0005925]; Golgi membrane [GO:0000139]; neuron projection [GO:0043005]; perinuclear region of cytoplasm [GO:0048471]; plasma membrane [GO:0005886]; postsynaptic density [GO:0014069]; postsynaptic membrane [GO:0045211]; protein-containing complex [GO:0032991]; GTP binding [GO:0005525]; GTPas…	GO:0000139; GO:0002090; GO:0003723; GO:0003924; GO:0005525; GO:0005829; GO:0005886; GO:0005925; GO:0006661; GO:0006878; GO:0014069; GO:0015031; GO:0016192; GO:0019886; GO:0019904; GO:0031252; GO:0032991; GO:0034315; GO:0035722; GO:0043005; GO:0045211; GO:0046982; GO:0048471; GO:0050690; GO:0060292; GO:0070062; GO:0097061; GO:0098586	ARF1	20,697	P84077
Q99436	PSMB7	Input	25.18491347	FALSE	250	0.283779232	Proteasome subunit beta type-7 (EC 3.4.25.1) (Macropain chain Z) (Multicatalytic endopeptidase complex chain Z) (Proteasome subunit Z)	PSB7_HUMAN	SUBCELLULAR LOCATION: Cytoplasm {ECO:0000269|PubMed:12181345, ECO:0000269|PubMed:18549262}. Nucleus {ECO:0000269|PubMed:12181345, ECO:0000269|PubMed:18549262}.	cytosol [GO:0005829]; extracellular region [GO:0005576]; ficolin-1-rich granule lumen [GO:1904813]; nucleoplasm [GO:0005654]; nucleus [GO:0005634]; proteasome complex [GO:0000502]; proteasome core complex [GO:0005839]; proteasome core complex, beta-subunit complex [GO:0019774]; secretory granule lumen [GO:0034774]; threonine-type endopeptidase activity [GO:0004298]; neutrophil degranulation [GO:0…	GO:0000502; GO:0004298; GO:0005576; GO:0005634; GO:0005654; GO:0005829; GO:0005839; GO:0016032; GO:0016579; GO:0019774; GO:0034774; GO:0043312; GO:0043687; GO:0051603; GO:1904813	PSMB7	29,965	Q99436
Q12905	ILF2	Input	25.18332856	FALSE	251	0.283751901	Interleukin enhancer-binding factor 2 (Nuclear factor of activated T-cells 45 kDa)	ILF2_HUMAN	SUBCELLULAR LOCATION: Nucleus, nucleolus. Cytoplasm. Nucleus. Note=Localized in cytoplasmic mRNP granules containing untranslated mRNAs.	extracellular region [GO:0005576]; ficolin-1-rich granule lumen [GO:1904813]; membrane [GO:0016020]; nucleolus [GO:0005730]; nucleus [GO:0005634]; ribonucleoprotein complex [GO:1990904]; specific granule lumen [GO:0035580]; tertiary granule lumen [GO:1904724]; ATP binding [GO:0005524]; DNA binding [GO:0003677]; double-stranded RNA binding [GO:0003725]; RNA binding [GO:0003723]; transferase activi…	GO:0003677; GO:0003723; GO:0003725; GO:0005524; GO:0005576; GO:0005634; GO:0005730; GO:0006351; GO:0016020; GO:0016740; GO:0035580; GO:0043312; GO:0045893; GO:1904724; GO:1904813; GO:1990904	ILF2	43,062	Q12905
P37108	SRP14	Input	25.18067823	FALSE	252	0.283706193	Signal recognition particle 14 kDa protein (SRP14) (18 kDa Alu RNA-binding protein)	SRP14_HUMAN	SUBCELLULAR LOCATION: Cytoplasm.	cytoplasm [GO:0005737]; cytosol [GO:0005829]; extracellular region [GO:0005576]; ficolin-1-rich granule lumen [GO:1904813]; nucleus [GO:0005634]; secretory granule lumen [GO:0034774]; signal recognition particle, endoplasmic reticulum targeting [GO:0005786]; 7S RNA binding [GO:0008312]; endoplasmic reticulum signal peptide binding [GO:0030942]; RNA binding [GO:0003723]; cotranslational protein ta…	GO:0003723; GO:0005576; GO:0005634; GO:0005737; GO:0005786; GO:0005829; GO:0006613; GO:0006614; GO:0008312; GO:0030942; GO:0034774; GO:0042493; GO:0043312; GO:0045047; GO:1904813	SRP14	14,570	P37108
P62888	RPL30	Input	25.17832285	FALSE	253	0.283665567	60S ribosomal protein L30 (Large ribosomal subunit protein eL30)	RL30_HUMAN		cytosol [GO:0005829]; cytosolic large ribosomal subunit [GO:0022625]; extracellular exosome [GO:0070062]; focal adhesion [GO:0005925]; membrane [GO:0016020]; nucleus [GO:0005634]; polysomal ribosome [GO:0042788]; RNA binding [GO:0003723]; structural constituent of ribosome [GO:0003735]; antimicrobial humoral immune response mediated by antimicrobial peptide [GO:0061844]; cytoplasmic translation […	GO:0000184; GO:0002181; GO:0003723; GO:0003735; GO:0005634; GO:0005829; GO:0005925; GO:0006412; GO:0006413; GO:0006614; GO:0016020; GO:0022625; GO:0031640; GO:0042788; GO:0050829; GO:0061844; GO:0070062	RPL30	12,784	P62888
P04080	CSTB	Input	25.17788468	FALSE	254	0.283658009	Cystatin-B (CPI-B) (Liver thiol proteinase inhibitor) (Stefin-B)	CYTB_HUMAN	SUBCELLULAR LOCATION: Cytoplasm {ECO:0000269|PubMed:11139332}. Nucleus {ECO:0000269|PubMed:11139332}.	cytoplasm [GO:0005737]; cytosol [GO:0005829]; extracellular exosome [GO:0070062]; extracellular region [GO:0005576]; extracellular space [GO:0005615]; ficolin-1-rich granule lumen [GO:1904813]; nucleolus [GO:0005730]; secretory granule lumen [GO:0034774]; tertiary granule lumen [GO:1904724]; cysteine-type endopeptidase inhibitor activity [GO:0004869]; endopeptidase inhibitor activity [GO:0004866]…	GO:0002020; GO:0003723; GO:0004866; GO:0004869; GO:0005576; GO:0005615; GO:0005730; GO:0005737; GO:0005829; GO:0008344; GO:0010466; GO:0034774; GO:0043312; GO:0045861; GO:0070062; GO:1904724; GO:1904813	CSTB	11,140	P04080
Q99439	CNN2	Input	25.17771553	TRUE	255	0.283655092	Calponin-2 (Calponin H2, smooth muscle) (Neutral calponin)	CNN2_HUMAN		cell-cell junction [GO:0005911]; cytoskeleton [GO:0005856]; extracellular region [GO:0005576]; focal adhesion [GO:0005925]; membrane [GO:0016020]; specific granule lumen [GO:0035580]; stress fiber [GO:0001725]; tertiary granule lumen [GO:1904724]; actin binding [GO:0003779]; cadherin binding [GO:0045296]; calmodulin binding [GO:0005516]; actomyosin structure organization [GO:0031032]; cellular re…	GO:0001725; GO:0003779; GO:0005516; GO:0005576; GO:0005856; GO:0005911; GO:0005925; GO:0007010; GO:0016020; GO:0031032; GO:0032970; GO:0035580; GO:0035722; GO:0043312; GO:0045296; GO:0071260; GO:1904724	CNN2	33,697	Q99439
P13489	RNH1	Input	25.17536749	FALSE	256	0.283614588	Ribonuclease inhibitor (Placental ribonuclease inhibitor) (Placental RNase inhibitor) (Ribonuclease/angiogenin inhibitor 1) (RAI)	RINI_HUMAN	SUBCELLULAR LOCATION: Cytoplasm.	angiogenin-PRI complex [GO:0032311]; cytosol [GO:0005829]; extracellular exosome [GO:0070062]; nucleoplasm [GO:0005654]; ribonuclease inhibitor activity [GO:0008428]; mRNA catabolic process [GO:0006402]; regulation of angiogenesis [GO:0045765]	GO:0005654; GO:0005829; GO:0006402; GO:0008428; GO:0032311; GO:0045765; GO:0070062	RNH1	49,973	P13489
P30044	PRDX5	Input	25.1750084	FALSE	257	0.283608393	Peroxiredoxin-5, mitochondrial (EC 1.11.1.15) (Alu corepressor 1) (Antioxidant enzyme B166) (AOEB166) (Liver tissue 2D-page spot 71B) (PLP) (Peroxiredoxin V) (Prx-V) (Peroxisomal antioxidant enzyme) (TPx type VI) (Thioredoxin peroxidase PMP20)	PRDX5_HUMAN	SUBCELLULAR LOCATION: Isoform Mitochondrial: Mitochondrion {ECO:0000269|PubMed:10521424, ECO:0000269|PubMed:10751410}.; SUBCELLULAR LOCATION: Isoform Cytoplasmic+peroxisomal: Cytoplasm {ECO:0000269|PubMed:10514471, ECO:0000269|PubMed:10751410}. Peroxisome matrix {ECO:0000269|PubMed:10514471, ECO:0000269|PubMed:10521424, ECO:0000269|PubMed:10751410}. Note=Imported into peroxisomes via peroxisomal …	cytoplasm [GO:0005737]; cytoplasmic vesicle [GO:0031410]; cytosol [GO:0005829]; extracellular exosome [GO:0070062]; extracellular space [GO:0005615]; intracellular membrane-bounded organelle [GO:0043231]; mitochondrial matrix [GO:0005759]; mitochondrion [GO:0005739]; nucleus [GO:0005634]; perinuclear region of cytoplasm [GO:0048471]; peroxisomal matrix [GO:0005782]; peroxisome [GO:0005777]; antio…	GO:0001016; GO:0004601; GO:0005102; GO:0005615; GO:0005634; GO:0005737; GO:0005739; GO:0005759; GO:0005777; GO:0005782; GO:0005829; GO:0006954; GO:0006979; GO:0008379; GO:0016209; GO:0016480; GO:0031410; GO:0032967; GO:0034599; GO:0034614; GO:0042744; GO:0043027; GO:0043066; GO:0043231; GO:0045454; GO:0046983; GO:0048471; GO:0051354; GO:0051920; GO:0060785; GO:0070062; GO:0070995; GO:0072541; GO:…	PRDX5	22,086	P30044
P20674	COX5A	Input	25.17439836	FALSE	258	0.283597869	Cytochrome c oxidase subunit 5A, mitochondrial (Cytochrome c oxidase polypeptide Va)	COX5A_HUMAN	SUBCELLULAR LOCATION: Mitochondrion inner membrane.	mitochondrial inner membrane [GO:0005743]; mitochondrial respiratory chain complex IV [GO:0005751]; myelin sheath [GO:0043209]; cytochrome-c oxidase activity [GO:0004129]; electron transfer activity [GO:0009055]; metal ion binding [GO:0046872]; mitochondrial electron transport, cytochrome c to oxygen [GO:0006123]	GO:0004129; GO:0005743; GO:0005751; GO:0006123; GO:0009055; GO:0043209; GO:0046872	COX5A	16,762	P20674
P47914	RPL29	Input	25.17425872	TRUE	259	0.28359546	60S ribosomal protein L29 (Cell surface heparin-binding protein HIP) (Large ribosomal subunit protein eL29)	RL29_HUMAN		cytosol [GO:0005829]; cytosolic large ribosomal subunit [GO:0022625]; membrane [GO:0016020]; cadherin binding [GO:0045296]; heparin binding [GO:0008201]; RNA binding [GO:0003723]; structural constituent of ribosome [GO:0003735]; cytoplasmic translation [GO:0002181]; embryo implantation [GO:0007566]; nuclear-transcribed mRNA catabolic process, nonsense-mediated decay [GO:0000184]; SRP-dependent co…	GO:0000184; GO:0002181; GO:0003723; GO:0003735; GO:0005829; GO:0006412; GO:0006413; GO:0006614; GO:0007566; GO:0008201; GO:0016020; GO:0022625; GO:0045296	RPL29	17,752	P47914
P35637	FUS	Input	25.16894662	FALSE	260	0.283503809	RNA-binding protein FUS (75 kDa DNA-pairing protein) (Oncogene FUS) (Oncogene TLS) (POMp75) (Translocated in liposarcoma protein)	FUS_HUMAN	SUBCELLULAR LOCATION: Nucleus {ECO:0000269|PubMed:19251627, ECO:0000269|PubMed:19251628}.	dendritic spine head [GO:0044327]; nucleoplasm [GO:0005654]; nucleus [GO:0005634]; perikaryon [GO:0043204]; perinuclear region of cytoplasm [GO:0048471]; polysome [GO:0005844]; DNA binding [GO:0003677]; estrogen receptor binding [GO:0030331]; identical protein binding [GO:0042802]; ionotropic glutamate receptor binding [GO:0035255]; metal ion binding [GO:0046872]; myosin V binding [GO:0031489]; r…	GO:0000398; GO:0003677; GO:0003713; GO:0003723; GO:0005634; GO:0005654; GO:0005844; GO:0006355; GO:0030331; GO:0031489; GO:0035255; GO:0042802; GO:0043204; GO:0044327; GO:0046872; GO:0046965; GO:0046966; GO:0048471; GO:0071277	FUS	53,426	P35637
P43121	MCAM	Input	25.16874831	FALSE	261	0.283500387	Cell surface glycoprotein MUC18 (Cell surface glycoprotein P1H12) (Melanoma cell adhesion molecule) (Melanoma-associated antigen A32) (Melanoma-associated antigen MUC18) (S-endo 1 endothelial-associated antigen) (CD antigen CD146)	MUC18_HUMAN	SUBCELLULAR LOCATION: Membrane; Single-pass type I membrane protein.	external side of plasma membrane [GO:0009897]; extracellular region [GO:0005576]; extracellular space [GO:0005615]; focal adhesion [GO:0005925]; integral component of membrane [GO:0016021]; nucleus [GO:0005634]; plasma membrane [GO:0005886]; anatomical structure morphogenesis [GO:0009653]; angiogenesis [GO:0001525]; cell adhesion [GO:0007155]; glomerular filtration [GO:0003094]; positive regulati…	GO:0001525; GO:0003094; GO:0005576; GO:0005615; GO:0005634; GO:0005886; GO:0005925; GO:0007155; GO:0009653; GO:0009897; GO:0016021; GO:0030335; GO:0061042	MCAM	71,607	P43121
P21291	CSRP1	Input	25.16836347	FALSE	262	0.283493746	Cysteine and glycine-rich protein 1 (Cysteine-rich protein 1) (CRP) (CRP1) (Epididymis luminal protein 141) (HEL-141)	CSRP1_HUMAN	SUBCELLULAR LOCATION: Nucleus {ECO:0000269|PubMed:26924529}.	extracellular exosome [GO:0070062]; focal adhesion [GO:0005925]; nucleus [GO:0005634]; RNA binding [GO:0003723]; zinc ion binding [GO:0008270]; platelet aggregation [GO:0070527]	GO:0003723; GO:0005634; GO:0005925; GO:0008270; GO:0070062; GO:0070527	CSRP1	20,567	P21291
P30086	PEBP1	Input	25.16583017	FALSE	263	0.283450031	Phosphatidylethanolamine-binding protein 1 (PEBP-1) (HCNPpp) (Neuropolypeptide h3) (Prostatic-binding protein) (Raf kinase inhibitor protein) (RKIP) [Cleaved into: Hippocampal cholinergic neurostimulating peptide (HCNP)]	PEBP1_HUMAN	SUBCELLULAR LOCATION: Cytoplasm {ECO:0000250}.	cytosol [GO:0005829]; extracellular exosome [GO:0070062]; nucleus [GO:0005634]; ATP binding [GO:0005524]; enzyme binding [GO:0019899]; phosphatidylethanolamine binding [GO:0008429]; protein kinase binding [GO:0019901]; RNA binding [GO:0003723]; serine-type endopeptidase inhibitor activity [GO:0004867]; MAPK cascade [GO:0000165]	GO:0000165; GO:0003723; GO:0004867; GO:0005524; GO:0005634; GO:0005829; GO:0008429; GO:0019899; GO:0019901; GO:0070062	PEBP1	21,057	P30086
Q99623	PHB2	Input	25.16396992	FALSE	264	0.283417927	Prohibitin-2 (B-cell receptor-associated protein BAP37) (D-prohibitin) (Repressor of estrogen receptor activity)	PHB2_HUMAN	SUBCELLULAR LOCATION: Mitochondrion inner membrane {ECO:0000250|UniProtKB:O35129}. Cytoplasm {ECO:0000269|PubMed:19496786}. Nucleus {ECO:0000269|PubMed:19496786}.	axon [GO:0030424]; cell periphery [GO:0071944]; cell surface [GO:0009986]; cytoplasm [GO:0005737]; mitochondrial inner membrane [GO:0005743]; mitochondrial outer membrane [GO:0005741]; mitochondrion [GO:0005739]; nuclear matrix [GO:0016363]; nucleus [GO:0005634]; protein-containing complex [GO:0032991]; amide binding [GO:0033218]; estrogen receptor binding [GO:0030331]; protein C-terminus binding…	GO:0000060; GO:0005634; GO:0005737; GO:0005739; GO:0005741; GO:0005743; GO:0006351; GO:0006851; GO:0007005; GO:0007062; GO:0008022; GO:0009611; GO:0009986; GO:0016363; GO:0030331; GO:0030424; GO:0031536; GO:0032991; GO:0033147; GO:0033218; GO:0033600; GO:0043066; GO:0043433; GO:0045892; GO:0047485; GO:0050821; GO:0051091; GO:0060744; GO:0060749; GO:0060762; GO:0070374; GO:0071277; GO:0071300; GO:…	PHB2	33,296	Q99623
P08648	ITGA5	Input	25.1636813	FALSE	265	0.283412945	Integrin alpha-5 (CD49 antigen-like family member E) (Fibronectin receptor subunit alpha) (Integrin alpha-F) (VLA-5) (CD antigen CD49e) [Cleaved into: Integrin alpha-5 heavy chain; Integrin alpha-5 light chain]	ITA5_HUMAN	SUBCELLULAR LOCATION: Membrane; Single-pass type I membrane protein. Cell junction, focal adhesion {ECO:0000269|PubMed:17158881}. Cell surface {ECO:0000269|PubMed:17158881}.	alphav-beta3 integrin-vitronectin complex [GO:0071062]; cell surface [GO:0009986]; cytoplasmic vesicle [GO:0031410]; endoplasmic reticulum [GO:0005783]; external side of plasma membrane [GO:0009897]; focal adhesion [GO:0005925]; Golgi apparatus [GO:0005794]; integrin complex [GO:0008305]; plasma membrane [GO:0005886]; ruffle [GO:0001726]; synapse [GO:0045202]; epidermal growth factor receptor bin…	GO:0001525; GO:0001618; GO:0001726; GO:0005154; GO:0005161; GO:0005178; GO:0005783; GO:0005794; GO:0005886; GO:0005925; GO:0007044; GO:0007155; GO:0007157; GO:0007159; GO:0007229; GO:0007613; GO:0008305; GO:0009897; GO:0009986; GO:0010811; GO:0030198; GO:0030335; GO:0030949; GO:0031410; GO:0031589; GO:0033627; GO:0033631; GO:0034113; GO:0035313; GO:0035987; GO:0043184; GO:0045202; GO:0046872; GO:…	ITGA5	114,536	P08648
P30626	SRI	Input	25.16268163	FALSE	266	0.283395692	Sorcin (22 kDa protein) (CP-22) (CP22) (V19)	SORCN_HUMAN	SUBCELLULAR LOCATION: Cytoplasm. Sarcoplasmic reticulum membrane; Peripheral membrane protein; Cytoplasmic side. Note=Relocates to the sarcoplasmic reticulum membrane in response to elevated calcium levels.	axon terminus [GO:0043679]; cytoplasm [GO:0005737]; cytosol [GO:0005829]; dendritic spine neck [GO:0044326]; endoplasmic reticulum membrane [GO:0005789]; extracellular exosome [GO:0070062]; membrane [GO:0016020]; mitochondrion [GO:0005739]; nucleoplasm [GO:0005654]; sarcoplasmic reticulum [GO:0016529]; sarcoplasmic reticulum membrane [GO:0033017]; smooth endoplasmic reticulum [GO:0005790]; T-tubu…	GO:0001508; GO:0002020; GO:0004198; GO:0005102; GO:0005246; GO:0005509; GO:0005654; GO:0005737; GO:0005739; GO:0005789; GO:0005790; GO:0005829; GO:0006508; GO:0006816; GO:0006880; GO:0006942; GO:0007165; GO:0007507; GO:0007517; GO:0008016; GO:0010459; GO:0010649; GO:0010880; GO:0016020; GO:0016529; GO:0030018; GO:0030315; GO:0033017; GO:0035774; GO:0042802; GO:0042994; GO:0043679; GO:0044325; GO:…	SRI	21,676	P30626
P61313	RPL15	Input	25.15560054	FALSE	267	0.283273459	60S ribosomal protein L15 (Large ribosomal subunit protein eL15)	RL15_HUMAN	SUBCELLULAR LOCATION: Membrane {ECO:0000305}; Lipid-anchor {ECO:0000305}.	A band [GO:0031672]; cytosol [GO:0005829]; cytosolic large ribosomal subunit [GO:0022625]; membrane [GO:0016020]; nucleus [GO:0005634]; ribosome [GO:0005840]; cadherin binding [GO:0045296]; RNA binding [GO:0003723]; structural constituent of ribosome [GO:0003735]; cytoplasmic translation [GO:0002181]; nuclear-transcribed mRNA catabolic process, nonsense-mediated decay [GO:0000184]; response to et…	GO:0000184; GO:0002181; GO:0003723; GO:0003735; GO:0005634; GO:0005829; GO:0005840; GO:0006412; GO:0006413; GO:0006614; GO:0016020; GO:0022625; GO:0031672; GO:0045296; GO:0045471	RPL15	24,146	P61313
P30153	PPP2R1A	Input	25.15084417	FALSE	268	0.283191336	Serine/threonine-protein phosphatase 2A 65 kDa regulatory subunit A alpha isoform (Medium tumor antigen-associated 61 kDa protein) (PP2A subunit A isoform PR65-alpha) (PP2A subunit A isoform R1-alpha)	2AAA_HUMAN	SUBCELLULAR LOCATION: Cytoplasm {ECO:0000250|UniProtKB:Q32PI5}. Chromosome, centromere {ECO:0000269|PubMed:16580887}. Lateral cell membrane {ECO:0000269|PubMed:15525651}. Cell projection, dendrite {ECO:0000269|PubMed:15525651}. Note=Centromeric localization requires the presence of BUB1. {ECO:0000269|PubMed:16580887}.	chromosome, centromeric region [GO:0000775]; cytosol [GO:0005829]; dendrite [GO:0030425]; extracellular exosome [GO:0070062]; lateral plasma membrane [GO:0016328]; membrane [GO:0016020]; microtubule cytoskeleton [GO:0015630]; mitochondrion [GO:0005739]; nucleus [GO:0005634]; protein phosphatase type 2A complex [GO:0000159]; protein antigen binding [GO:1990405]; protein heterodimerization activity…	GO:0000086; GO:0000159; GO:0000184; GO:0000188; GO:0000775; GO:0004722; GO:0005634; GO:0005739; GO:0005829; GO:0006275; GO:0006355; GO:0006470; GO:0006672; GO:0006915; GO:0007059; GO:0007143; GO:0008380; GO:0010033; GO:0010389; GO:0015630; GO:0016020; GO:0016328; GO:0019888; GO:0019932; GO:0030111; GO:0030155; GO:0030308; GO:0030425; GO:0040008; GO:0042532; GO:0045595; GO:0046982; GO:0051232; GO:…	PPP2R1A	65,309	P30153
P55072	VCP	Input	25.14747271	TRUE	269	0.283133115	Transitional endoplasmic reticulum ATPase (TER ATPase) (EC 3.6.4.6) (15S Mg(2+)-ATPase p97 subunit) (Valosin-containing protein) (VCP)	TERA_HUMAN	SUBCELLULAR LOCATION: Cytoplasm, cytosol {ECO:0000269|PubMed:15456787}. Endoplasmic reticulum {ECO:0000269|PubMed:15215856}. Nucleus {ECO:0000269|PubMed:23042605, ECO:0000269|PubMed:26842564}. Note=Present in the neuronal hyaline inclusion bodies specifically found in motor neurons from amyotrophic lateral sclerosis patients (PubMed:15456787). Present in the Lewy bodies specifically found in neur…	ATPase complex [GO:1904949]; azurophil granule lumen [GO:0035578]; cytoplasm [GO:0005737]; cytosol [GO:0005829]; Derlin-1 retrotranslocation complex [GO:0036513]; endoplasmic reticulum [GO:0005783]; endoplasmic reticulum membrane [GO:0005789]; extracellular exosome [GO:0070062]; extracellular region [GO:0005576]; ficolin-1-rich granule lumen [GO:1904813]; intracellular membrane-bounded organelle …	GO:0000502; GO:0003723; GO:0005524; GO:0005576; GO:0005634; GO:0005654; GO:0005737; GO:0005783; GO:0005789; GO:0005811; GO:0005829; GO:0006281; GO:0006302; GO:0006457; GO:0006734; GO:0006888; GO:0006914; GO:0006919; GO:0006974; GO:0008289; GO:0010498; GO:0010918; GO:0016236; GO:0016567; GO:0016579; GO:0016887; GO:0018279; GO:0019079; GO:0019903; GO:0019904; GO:0019985; GO:0030433; GO:0030968; GO:…	VCP	89,322	P55072
P35241	RDX	Input	25.14631859	TRUE	270	0.283113183	Radixin	RADI_HUMAN	SUBCELLULAR LOCATION: Cell membrane; Peripheral membrane protein; Cytoplasmic side. Cytoplasm, cytoskeleton. Cleavage furrow. Cell projection, microvillus {ECO:0000250|UniProtKB:P26043}. Note=Highly concentrated in the undercoat of the cell-to-cell adherens junction and the cleavage furrow in the interphase and mitotic phase, respectively.	apical plasma membrane [GO:0016324]; cell periphery [GO:0071944]; cell tip [GO:0051286]; cell-cell adherens junction [GO:0005913]; cleavage furrow [GO:0032154]; cortical actin cytoskeleton [GO:0030864]; extracellular exosome [GO:0070062]; extracellular space [GO:0005615]; filopodium [GO:0030175]; focal adhesion [GO:0005925]; lamellipodium [GO:0030027]; microvillus [GO:0005902]; midbody [GO:003049…	GO:0001726; GO:0003723; GO:0003779; GO:0005615; GO:0005886; GO:0005902; GO:0005913; GO:0005925; GO:0008360; GO:0008361; GO:0010628; GO:0010737; GO:0016324; GO:0019904; GO:0030027; GO:0030033; GO:0030175; GO:0030315; GO:0030335; GO:0030496; GO:0030864; GO:0032154; GO:0032231; GO:0032420; GO:0032487; GO:0034111; GO:0034260; GO:0036120; GO:0042803; GO:0043087; GO:0043209; GO:0045176; GO:0045184; GO:…	RDX	68,564	P35241
Q9ULV4	CORO1C	Input	25.14557755	TRUE	271	0.283100384	Coronin-1C (Coronin-3) (hCRNN4)	COR1C_HUMAN	SUBCELLULAR LOCATION: Cell membrane {ECO:0000269|PubMed:12377779}. Cell projection, lamellipodium {ECO:0000269|PubMed:12377779}. Cytoplasm, cytoskeleton {ECO:0000269|PubMed:12377779}. Note=All isoforms localize in a diffuse and punctate pattern in the cytosol and are highly enriched in F-actin-rich areas. Isoform 3 colocalizes with the thin filaments of the sarcomere and with the postsynaptic are…	actin cytoskeleton [GO:0015629]; cytoplasm [GO:0005737]; flotillin complex [GO:0016600]; focal adhesion [GO:0005925]; lamellipodium [GO:0030027]; lateral plasma membrane [GO:0016328]; actin filament binding [GO:0051015]; Rac GTPase binding [GO:0048365]; actin cytoskeleton organization [GO:0030036]; activation of GTPase activity [GO:0090630]; establishment of protein localization [GO:0045184]; neg…	GO:0001755; GO:0001932; GO:0001933; GO:0005737; GO:0005925; GO:0006909; GO:0007165; GO:0010632; GO:0010633; GO:0010762; GO:0015629; GO:0016328; GO:0016600; GO:0030027; GO:0030036; GO:0044387; GO:0045184; GO:0048365; GO:0051015; GO:0051893; GO:0051895; GO:0090630; GO:1900024; GO:1900025; GO:1900027; GO:2000394	CORO1C	53,249	Q9ULV4
O60506	SYNCRIP	Input	25.14497651	FALSE	272	0.283090003	Heterogeneous nuclear ribonucleoprotein Q (hnRNP Q) (Glycine- and tyrosine-rich RNA-binding protein) (GRY-RBP) (NS1-associated protein 1) (Synaptotagmin-binding, cytoplasmic RNA-interacting protein)	HNRPQ_HUMAN	SUBCELLULAR LOCATION: Cytoplasm {ECO:0000269|PubMed:11574476, ECO:0000269|PubMed:17289661, ECO:0000269|PubMed:19029303}. Microsome {ECO:0000250|UniProtKB:Q7TMK9}. Endoplasmic reticulum {ECO:0000250}. Nucleus {ECO:0000250|UniProtKB:Q7TMK9}. Note=The tyrosine phosphorylated form bound to RNA is found in microsomes (By similarity). Localized in cytoplasmic mRNP granules containing untranslated mRNAs…	catalytic step 2 spliceosome [GO:0071013]; CRD-mediated mRNA stability complex [GO:0070937]; endoplasmic reticulum [GO:0005783]; GAIT complex [GO:0097452]; histone pre-mRNA 3'end processing complex [GO:0071204]; membrane [GO:0016020]; nucleoplasm [GO:0005654]; nucleus [GO:0005634]; ribonucleoprotein complex [GO:1990904]; poly(A) binding [GO:0008143]; RNA binding [GO:0003723]; cellular response to…	GO:0000398; GO:0001649; GO:0003723; GO:0005634; GO:0005654; GO:0005783; GO:0006396; GO:0008143; GO:0008380; GO:0016020; GO:0016032; GO:0017148; GO:0070934; GO:0070937; GO:0071013; GO:0071204; GO:0071346; GO:0097452; GO:1990904	SYNCRIP	69,603	O60506
P39023	RPL3	Input	25.14216005	FALSE	273	0.283041356	60S ribosomal protein L3 (HIV-1 TAR RNA-binding protein B) (TARBP-B) (Large ribosomal subunit protein uL3)	RL3_HUMAN	SUBCELLULAR LOCATION: Nucleus, nucleolus {ECO:0000269|PubMed:16963496}. Cytoplasm {ECO:0000269|PubMed:16963496}.	cytoplasm [GO:0005737]; cytosol [GO:0005829]; cytosolic large ribosomal subunit [GO:0022625]; extracellular exosome [GO:0070062]; focal adhesion [GO:0005925]; nucleolus [GO:0005730]; nucleus [GO:0005634]; protein-containing complex [GO:0032991]; 5S rRNA binding [GO:0008097]; RNA binding [GO:0003723]; structural constituent of ribosome [GO:0003735]; cellular response to interleukin-4 [GO:0071353];…	GO:0000027; GO:0000184; GO:0003723; GO:0003735; GO:0005634; GO:0005730; GO:0005737; GO:0005829; GO:0005925; GO:0006412; GO:0006413; GO:0006614; GO:0008097; GO:0022625; GO:0032991; GO:0070062; GO:0071353	RPL3	46,109	P39023
Q9Y265	RUVBL1	Input	25.13888341	FALSE	274	0.282984753	RuvB-like 1 (EC 3.6.4.12) (49 kDa TATA box-binding protein-interacting protein) (49 kDa TBP-interacting protein) (54 kDa erythrocyte cytosolic protein) (ECP-54) (INO80 complex subunit H) (Nuclear matrix protein 238) (NMP 238) (Pontin 52) (TIP49a) (TIP60-associated protein 54-alpha) (TAP54-alpha)	RUVB1_HUMAN	SUBCELLULAR LOCATION: Nucleus matrix. Nucleus, nucleoplasm. Cytoplasm. Membrane. Cytoplasm, cytoskeleton, microtubule organizing center, centrosome. Note=Mainly localized in the nucleus, associated with nuclear matrix or in the nuclear cytosol, although it is also present in the cytoplasm and associated with the cell membranes. In prophase and prometaphase it is located at the centrosome and the …	cytosol [GO:0005829]; extracellular exosome [GO:0070062]; Ino80 complex [GO:0031011]; membrane [GO:0016020]; microtubule organizing center [GO:0005815]; MLL1 complex [GO:0071339]; NuA4 histone acetyltransferase complex [GO:0035267]; nuclear matrix [GO:0016363]; nucleoplasm [GO:0005654]; nucleus [GO:0005634]; R2TP complex [GO:0097255]; ribonucleoprotein complex [GO:1990904]; Swr1 complex [GO:00008…	GO:0000492; GO:0000812; GO:0001094; GO:0003678; GO:0003713; GO:0004003; GO:0005524; GO:0005634; GO:0005654; GO:0005815; GO:0005829; GO:0006281; GO:0006310; GO:0006338; GO:0006351; GO:0006357; GO:0007049; GO:0007283; GO:0016020; GO:0016363; GO:0016579; GO:0016887; GO:0017025; GO:0031011; GO:0034080; GO:0035267; GO:0040008; GO:0043141; GO:0043531; GO:0043967; GO:0043968; GO:0045296; GO:0051117; GO:…	RUVBL1	50,228	Q9Y265
P09936	UCHL1	Input	25.13870396	FALSE	275	0.282981653	Ubiquitin carboxyl-terminal hydrolase isozyme L1 (UCH-L1) (EC 3.4.19.12) (EC 6.-.-.-) (Neuron cytoplasmic protein 9.5) (PGP 9.5) (PGP9.5) (Ubiquitin thioesterase L1)	UCHL1_HUMAN	SUBCELLULAR LOCATION: Cytoplasm {ECO:0000269|PubMed:19261853}. Endoplasmic reticulum membrane {ECO:0000269|PubMed:19261853}; Lipid-anchor {ECO:0000269|PubMed:19261853}. Note=About 30% of total UCHL1 is associated with membranes in brain.	axon cytoplasm [GO:1904115]; cytoplasm [GO:0005737]; cytosol [GO:0005829]; endoplasmic reticulum membrane [GO:0005789]; myelin sheath [GO:0043209]; neuron projection terminus [GO:0044306]; neuronal cell body [GO:0043025]; nucleoplasm [GO:0005654]; alpha-2A adrenergic receptor binding [GO:0031694]; cysteine-type endopeptidase activity [GO:0004197]; ligase activity [GO:0016874]; omega peptidase act…	GO:0002931; GO:0004197; GO:0004843; GO:0005654; GO:0005737; GO:0005789; GO:0005829; GO:0007412; GO:0007628; GO:0008242; GO:0008283; GO:0016241; GO:0016579; GO:0016874; GO:0019233; GO:0019896; GO:0031625; GO:0031694; GO:0036459; GO:0042755; GO:0043025; GO:0043130; GO:0043161; GO:0043209; GO:0043407; GO:0044306; GO:0048747; GO:0050905; GO:1904115	UCHL1	24,824	P09936
P49755	TMED10	Input	25.13409678	FALSE	276	0.282902052	Transmembrane emp24 domain-containing protein 10 (21 kDa transmembrane-trafficking protein) (S31III125) (S31I125) (Tmp-21-I) (Transmembrane protein Tmp21) (p23) (p24 family protein delta-1) (p24delta1) (p24delta)	TMEDA_HUMAN	SUBCELLULAR LOCATION: Golgi apparatus, cis-Golgi network membrane; Single-pass type I membrane protein. Melanosome. Endoplasmic reticulum membrane; Single-pass type I membrane protein. Endoplasmic reticulum-Golgi intermediate compartment membrane; Single-pass type I membrane protein. Cytoplasmic vesicle, secretory vesicle membrane {ECO:0000250}; Single-pass type I membrane protein {ECO:0000250}. …	cis-Golgi network [GO:0005801]; COPI-coated vesicle [GO:0030137]; endoplasmic reticulum [GO:0005783]; endoplasmic reticulum membrane [GO:0005789]; endoplasmic reticulum-Golgi intermediate compartment [GO:0005793]; endoplasmic reticulum-Golgi intermediate compartment membrane [GO:0033116]; ER to Golgi transport vesicle membrane [GO:0012507]; gamma-secretase complex [GO:0070765]; Golgi apparatus [G…	GO:0000139; GO:0001822; GO:0005783; GO:0005789; GO:0005793; GO:0005794; GO:0005801; GO:0005886; GO:0006886; GO:0006888; GO:0006890; GO:0007030; GO:0012507; GO:0016021; GO:0019905; GO:0030133; GO:0030137; GO:0030140; GO:0030667; GO:0033116; GO:0035459; GO:0035964; GO:0042470; GO:0042589; GO:0043279; GO:0044877; GO:0045055; GO:0048199; GO:0048205; GO:0048208; GO:0051259; GO:0070765; GO:1902003	TMED10	24,976	P49755
P15144	ANPEP	Input	25.13310853	TRUE	277	0.282884976	Aminopeptidase N (AP-N) (hAPN) (EC 3.4.11.2) (Alanyl aminopeptidase) (Aminopeptidase M) (AP-M) (Microsomal aminopeptidase) (Myeloid plasma membrane glycoprotein CD13) (gp150) (CD antigen CD13)	AMPN_HUMAN	SUBCELLULAR LOCATION: Cell membrane {ECO:0000269|PubMed:2564851, ECO:0000269|PubMed:9056417}; Single-pass type II membrane protein {ECO:0000305|PubMed:1350662}. Note=Also found as a soluble form. {ECO:0000269|PubMed:7902291}.	endoplasmic reticulum-Golgi intermediate compartment [GO:0005793]; external side of plasma membrane [GO:0009897]; extracellular exosome [GO:0070062]; extracellular space [GO:0005615]; integral component of membrane [GO:0016021]; lysosomal membrane [GO:0005765]; plasma membrane [GO:0005886]; secretory granule membrane [GO:0030667]; aminopeptidase activity [GO:0004177]; metalloaminopeptidase activi…	GO:0001525; GO:0001618; GO:0004177; GO:0005615; GO:0005765; GO:0005793; GO:0005886; GO:0007165; GO:0007267; GO:0008217; GO:0008237; GO:0008270; GO:0009897; GO:0016021; GO:0030154; GO:0030667; GO:0038023; GO:0042277; GO:0043171; GO:0043312; GO:0070006; GO:0070062	ANPEP	109,540	P15144
P00441	SOD1	Input	25.13281603	FALSE	278	0.282879921	Superoxide dismutase [Cu-Zn] (EC 1.15.1.1) (Superoxide dismutase 1) (hSod1)	SODC_HUMAN	SUBCELLULAR LOCATION: Cytoplasm {ECO:0000269|PubMed:19741096}. Mitochondrion {ECO:0000269|PubMed:19741096}. Nucleus {ECO:0000269|PubMed:22496122}. Note=Predominantly cytoplasmic; the pathogenic variants ALS1 Arg-86 and Ala-94 gradually aggregates and accumulates in mitochondria. {ECO:0000269|PubMed:19741096}.	axon cytoplasm [GO:1904115]; cytoplasm [GO:0005737]; cytoplasmic vesicle [GO:0031410]; cytosol [GO:0005829]; dendrite cytoplasm [GO:0032839]; dense core granule [GO:0031045]; extracellular exosome [GO:0070062]; extracellular matrix [GO:0031012]; extracellular region [GO:0005576]; extracellular space [GO:0005615]; lysosome [GO:0005764]; mitochondrial intermembrane space [GO:0005758]; mitochondrial…	GO:0000187; GO:0000303; GO:0001541; GO:0001819; GO:0001890; GO:0001895; GO:0001975; GO:0002262; GO:0002576; GO:0004784; GO:0005507; GO:0005576; GO:0005615; GO:0005634; GO:0005654; GO:0005737; GO:0005739; GO:0005758; GO:0005759; GO:0005764; GO:0005777; GO:0005829; GO:0006749; GO:0006801; GO:0006879; GO:0007283; GO:0007566; GO:0007569; GO:0007605; GO:0007626; GO:0008089; GO:0008090; GO:0008217; GO:…	SOD1	15,936	P00441
P21980	TGM2	Input	25.13179021	FALSE	279	0.282862195	Protein-glutamine gamma-glutamyltransferase 2 (EC 2.3.2.13) (Tissue transglutaminase) (Transglutaminase C) (TG(C)) (TGC) (TGase C) (Transglutaminase H) (TGase H) (Transglutaminase-2) (TGase-2)	TGM2_HUMAN		collagen-containing extracellular matrix [GO:0062023]; cytosol [GO:0005829]; endoplasmic reticulum [GO:0005783]; extracellular exosome [GO:0070062]; focal adhesion [GO:0005925]; intrinsic component of plasma membrane [GO:0031226]; mitochondrion [GO:0005739]; GTP binding [GO:0005525]; metal ion binding [GO:0046872]; protein domain specific binding [GO:0019904]; protein-glutamine gamma-glutamyltran…	GO:0001974; GO:0003810; GO:0005525; GO:0005739; GO:0005783; GO:0005829; GO:0005925; GO:0018153; GO:0019904; GO:0031226; GO:0032471; GO:0043065; GO:0043123; GO:0043277; GO:0045785; GO:0046872; GO:0048661; GO:0050729; GO:0051260; GO:0051482; GO:0051561; GO:0060445; GO:0060662; GO:0062023; GO:0070062	TGM2	77,329	P21980
P60900	PSMA6	Input	25.12964738	FALSE	280	0.282825164	Proteasome subunit alpha type-6 (EC 3.4.25.1) (27 kDa prosomal protein) (PROS-27) (p27K) (Macropain iota chain) (Multicatalytic endopeptidase complex iota chain) (Proteasome iota chain)	PSA6_HUMAN	SUBCELLULAR LOCATION: Cytoplasm {ECO:0000269|PubMed:12181345}. Nucleus {ECO:0000269|PubMed:12181345}. Note=Colocalizes with TRIM5 in cytoplasmic bodies. {ECO:0000250|UniProtKB:P60900}.	cytosol [GO:0005829]; extracellular exosome [GO:0070062]; myofibril [GO:0030016]; nuclear matrix [GO:0016363]; nucleoplasm [GO:0005654]; nucleus [GO:0005634]; P-body [GO:0000932]; polysome [GO:0005844]; proteasome complex [GO:0000502]; proteasome core complex [GO:0005839]; proteasome core complex, alpha-subunit complex [GO:0019773]; sarcomere [GO:0030017]; endopeptidase activity [GO:0004175]; NF-…	GO:0000502; GO:0000932; GO:0003723; GO:0004175; GO:0004298; GO:0005634; GO:0005654; GO:0005829; GO:0005839; GO:0005844; GO:0006511; GO:0016363; GO:0016579; GO:0019773; GO:0030016; GO:0030017; GO:0035639; GO:0043687; GO:0050727; GO:0051059; GO:0051092; GO:0051603; GO:0070062	PSMA6	27,399	P60900
P63244	GNB2L1	Input	25.1283607	FALSE	281	0.282802927	Receptor of activated protein C kinase 1 (Cell proliferation-inducing gene 21 protein) (Guanine nucleotide-binding protein subunit beta-2-like 1) (Guanine nucleotide-binding protein subunit beta-like protein 12.3) (Human lung cancer oncogene 7 protein) (HLC-7) (Receptor for activated C kinase) (Small ribosomal subunit protein RACK1) [Cleaved into: Receptor of activated protein C kinase 1, N-termi…	RACK1_HUMAN	SUBCELLULAR LOCATION: Cell membrane {ECO:0000269|PubMed:11312657, ECO:0000269|PubMed:17956333}; Peripheral membrane protein. Cytoplasm {ECO:0000269|PubMed:10849009, ECO:0000269|PubMed:11279199, ECO:0000269|PubMed:12958311, ECO:0000269|PubMed:19785988, ECO:0000269|PubMed:20499158, ECO:0000269|PubMed:20573744}. Cytoplasm, perinuclear region {ECO:0000269|PubMed:11279199, ECO:0000269|PubMed:12958311}…	cytoplasm [GO:0005737]; cytosol [GO:0005829]; dendrite [GO:0030425]; extracellular exosome [GO:0070062]; IRE1-RACK1-PP2A complex [GO:1990630]; midbody [GO:0030496]; mitochondrion [GO:0005739]; neuronal cell body [GO:0043025]; nucleoplasm [GO:0005654]; nucleus [GO:0005634]; perikaryon [GO:0043204]; perinuclear region of cytoplasm [GO:0048471]; phagocytic cup [GO:0001891]; small ribosomal subunit […	GO:0001891; GO:0001934; GO:0003723; GO:0005080; GO:0005102; GO:0005634; GO:0005654; GO:0005737; GO:0005739; GO:0005829; GO:0006919; GO:0007049; GO:0007369; GO:0008200; GO:0008656; GO:0010629; GO:0010803; GO:0015935; GO:0016032; GO:0016567; GO:0017148; GO:0019899; GO:0019903; GO:0030178; GO:0030292; GO:0030308; GO:0030332; GO:0030335; GO:0030425; GO:0030496; GO:0030822; GO:0030971; GO:0032436; GO:…	RACK1	35,077	P63244
P04843	RPN1	Input	25.12035184	FALSE	282	0.282664487	Dolichyl-diphosphooligosaccharide--protein glycosyltransferase subunit 1 (Dolichyl-diphosphooligosaccharide--protein glycosyltransferase 67 kDa subunit) (Ribophorin I) (RPN-I) (Ribophorin-1)	RPN1_HUMAN	SUBCELLULAR LOCATION: Endoplasmic reticulum {ECO:0000250|UniProtKB:E2RQ08, ECO:0000250|UniProtKB:Q9GMB0}. Endoplasmic reticulum membrane; Single-pass type I membrane protein {ECO:0000305}. Melanosome. Note=Identified by mass spectrometry in melanosome fractions from stage I to stage IV.	cytosol [GO:0005829]; endoplasmic reticulum [GO:0005783]; endoplasmic reticulum membrane [GO:0005789]; integral component of membrane [GO:0016021]; melanosome [GO:0042470]; membrane [GO:0016020]; oligosaccharyltransferase complex [GO:0008250]; rough endoplasmic reticulum [GO:0005791]; dolichyl-diphosphooligosaccharide-protein glycotransferase activity [GO:0004579]; RNA binding [GO:0003723]; cellu…	GO:0003723; GO:0004579; GO:0005783; GO:0005789; GO:0005791; GO:0005829; GO:0006464; GO:0008250; GO:0016020; GO:0016021; GO:0018279; GO:0042470	RPN1	68,569	P04843
Q9Y490	TLN1	Input	25.1192623	TRUE	283	0.28264565	Talin-1	TLN1_HUMAN	SUBCELLULAR LOCATION: Cell projection, ruffle membrane {ECO:0000250}; Peripheral membrane protein {ECO:0000250}; Cytoplasmic side {ECO:0000250}. Cytoplasm, cytoskeleton {ECO:0000250}. Cell surface {ECO:0000250|UniProtKB:P26039}. Cell junction, focal adhesion {ECO:0000250|UniProtKB:P26039}. Note=Colocalizes with LAYN at the membrane ruffles. Localized preferentially in focal adhesions than fibrill…	cell surface [GO:0009986]; cytoskeleton [GO:0005856]; cytosol [GO:0005829]; extracellular exosome [GO:0070062]; extracellular region [GO:0005576]; focal adhesion [GO:0005925]; ruffle [GO:0001726]; ruffle membrane [GO:0032587]; actin filament binding [GO:0051015]; cadherin binding [GO:0045296]; integrin binding [GO:0005178]; LIM domain binding [GO:0030274]; phosphatidylinositol binding [GO:0035091…	GO:0001726; GO:0001786; GO:0002576; GO:0005178; GO:0005200; GO:0005576; GO:0005829; GO:0005856; GO:0005925; GO:0006936; GO:0007016; GO:0007043; GO:0007044; GO:0007229; GO:0009986; GO:0016032; GO:0017166; GO:0030274; GO:0030866; GO:0032587; GO:0033622; GO:0035091; GO:0036498; GO:0045296; GO:0051015; GO:0070062; GO:0070527	TLN1	269,767	Q9Y490
P61163	ACTR1A	Input	25.11877929	FALSE	284	0.282637299	Alpha-centractin (Centractin) (ARP1) (Actin-RPV) (Centrosome-associated actin homolog)	ACTZ_HUMAN	SUBCELLULAR LOCATION: Cytoplasm, cytoskeleton {ECO:0000250|UniProtKB:P85515}. Cytoplasm, cytoskeleton, microtubule organizing center, centrosome {ECO:0000250|UniProtKB:P85515}. Cytoplasm, cell cortex {ECO:0000269|PubMed:22327364}.	cell cortex region [GO:0099738]; centriole [GO:0005814]; centrosome [GO:0005813]; COPI-coated vesicle [GO:0030137]; cytoplasm [GO:0005737]; cytosol [GO:0005829]; dynactin complex [GO:0005869]; extracellular exosome [GO:0070062]; manchette [GO:0002177]; microtubule associated complex [GO:0005875]; microtubule cytoskeleton [GO:0015630]; myelin sheath [GO:0043209]; ATP binding [GO:0005524]; antigen …	GO:0000086; GO:0002177; GO:0005524; GO:0005737; GO:0005813; GO:0005814; GO:0005829; GO:0005869; GO:0005875; GO:0006888; GO:0007283; GO:0010389; GO:0015630; GO:0016192; GO:0019886; GO:0030137; GO:0043209; GO:0070062; GO:0097711; GO:0099738	ACTR1A	42,614	P61163
O00303	EIF3F	Input	25.1135759	FALSE	285	0.282547325	Eukaryotic translation initiation factor 3 subunit F (eIF3f) (Deubiquitinating enzyme eIF3f) (EC 3.4.19.12) (Eukaryotic translation initiation factor 3 subunit 5) (eIF-3-epsilon) (eIF3 p47)	EIF3F_HUMAN	SUBCELLULAR LOCATION: Cytoplasm {ECO:0000255|HAMAP-Rule:MF_03005}.	cytosol [GO:0005829]; eukaryotic translation initiation factor 3 complex [GO:0005852]; eukaryotic translation initiation factor 3 complex, eIF3m [GO:0071541]; membrane [GO:0016020]; thiol-dependent ubiquitin-specific protease activity [GO:0004843]; translation initiation factor activity [GO:0003743]; translation initiation factor binding [GO:0031369]; IRES-dependent viral translational initiation…	GO:0003743; GO:0004843; GO:0005829; GO:0005852; GO:0006413; GO:0016020; GO:0016579; GO:0031369; GO:0071541; GO:0075522	EIF3F	37,564	O00303
P12268	IMPDH2	Input	25.10867332	TRUE	286	0.282462535	Inosine-5'-monophosphate dehydrogenase 2 (IMP dehydrogenase 2) (IMPD 2) (IMPDH 2) (EC 1.1.1.205) (IMPDH-II)	IMDH2_HUMAN	SUBCELLULAR LOCATION: Cytoplasm {ECO:0000255|HAMAP-Rule:MF_03156, ECO:0000269|PubMed:14766016}. Nucleus {ECO:0000255|HAMAP-Rule:MF_03156, ECO:0000269|PubMed:14766016}.	cytoplasm [GO:0005737]; cytosol [GO:0005829]; extracellular exosome [GO:0070062]; extracellular region [GO:0005576]; ficolin-1-rich granule lumen [GO:1904813]; membrane [GO:0016020]; nucleus [GO:0005634]; peroxisomal membrane [GO:0005778]; secretory granule lumen [GO:0034774]; DNA binding [GO:0003677]; IMP dehydrogenase activity [GO:0003938]; metal ion binding [GO:0046872]; nucleotide binding [GO…	GO:0000166; GO:0003677; GO:0003723; GO:0003938; GO:0005576; GO:0005634; GO:0005737; GO:0005778; GO:0005829; GO:0006177; GO:0006183; GO:0007623; GO:0009168; GO:0016020; GO:0034774; GO:0043312; GO:0046651; GO:0046872; GO:0051289; GO:0060041; GO:0070062; GO:0071353; GO:1904813	IMPDH2	55,805	P12268
Q00325	SLC25A3	Input	25.10738376	FALSE	287	0.28244023	Phosphate carrier protein, mitochondrial (Phosphate transport protein) (PTP) (Solute carrier family 25 member 3)	MPCP_HUMAN	SUBCELLULAR LOCATION: Mitochondrion inner membrane; Multi-pass membrane protein.	extracellular exosome [GO:0070062]; integral component of plasma membrane [GO:0005887]; membrane [GO:0016020]; mitochondrial inner membrane [GO:0005743]; mitochondrion [GO:0005739]; myelin sheath [GO:0043209]; phosphate:proton symporter activity [GO:0015317]; protein-containing complex binding [GO:0044877]; mitochondrial transport [GO:0006839]	GO:0005739; GO:0005743; GO:0005887; GO:0006839; GO:0015317; GO:0016020; GO:0043209; GO:0044877; GO:0070062	SLC25A3	40,095	Q00325
P15559	NQO1	Input	25.10649645	FALSE	288	0.282424881	NAD(P)H dehydrogenase [quinone] 1 (EC 1.6.5.2) (Azoreductase) (DT-diaphorase) (DTD) (Menadione reductase) (NAD(P)H:quinone oxidoreductase 1) (Phylloquinone reductase) (Quinone reductase 1) (QR1)	NQO1_HUMAN	SUBCELLULAR LOCATION: Cytoplasm.	cytoplasm [GO:0005737]; cytosol [GO:0005829]; dendrite [GO:0030425]; neuronal cell body [GO:0043025]; cytochrome-b5 reductase activity, acting on NAD(P)H [GO:0004128]; identical protein binding [GO:0042802]; NAD(P)H dehydrogenase (quinone) activity [GO:0003955]; RNA binding [GO:0003723]; superoxide dismutase activity [GO:0004784]; aging [GO:0007568]; cellular response to hydrogen peroxide [GO:007…	GO:0003723; GO:0003955; GO:0004128; GO:0004784; GO:0005737; GO:0005829; GO:0006521; GO:0006805; GO:0006809; GO:0007271; GO:0007568; GO:0007584; GO:0009636; GO:0030425; GO:0032355; GO:0042802; GO:0043025; GO:0043066; GO:0043086; GO:0043525; GO:0045471; GO:0051602; GO:0070301; GO:0071248; GO:1901698; GO:1904880	NQO1	30,868	P15559
P26368	U2AF2	Input	25.10042137	FALSE	289	0.282319781	Splicing factor U2AF 65 kDa subunit (U2 auxiliary factor 65 kDa subunit) (hU2AF(65)) (hU2AF65) (U2 snRNP auxiliary factor large subunit)	U2AF2_HUMAN	SUBCELLULAR LOCATION: Nucleus.	commitment complex [GO:0000243]; nuclear speck [GO:0016607]; nucleoplasm [GO:0005654]; nucleus [GO:0005634]; spliceosomal complex [GO:0005681]; U2-type prespliceosome [GO:0071004]; U2AF [GO:0089701]; C2H2 zinc finger domain binding [GO:0070742]; enzyme binding [GO:0019899]; poly-pyrimidine tract binding [GO:0008187]; pre-mRNA 3'-splice site binding [GO:0030628]; RNA binding [GO:0003723]; mRNA 3'-…	GO:0000243; GO:0000398; GO:0003723; GO:0005634; GO:0005654; GO:0005681; GO:0006397; GO:0006405; GO:0006406; GO:0008187; GO:0016607; GO:0019899; GO:0030628; GO:0031124; GO:0031397; GO:0033120; GO:0048025; GO:0070742; GO:0071004; GO:0089701	U2AF2	53,501	P26368
P00491	PNP	Input	25.09283773	FALSE	290	0.282188547	Purine nucleoside phosphorylase (PNP) (EC 2.4.2.1) (Inosine phosphorylase) (Inosine-guanosine phosphorylase)	PNPH_HUMAN	SUBCELLULAR LOCATION: Cytoplasm, cytoskeleton {ECO:0000250}. Cytoplasm {ECO:0000269|PubMed:22509282}.	cytoplasm [GO:0005737]; cytoskeleton [GO:0005856]; cytosol [GO:0005829]; extracellular exosome [GO:0070062]; extracellular region [GO:0005576]; ficolin-1-rich granule lumen [GO:1904813]; intracellular [GO:0005622]; nucleus [GO:0005634]; secretory granule lumen [GO:0034774]; drug binding [GO:0008144]; nucleoside binding [GO:0001882]; phosphate ion binding [GO:0042301]; purine nucleobase binding [G…	GO:0001882; GO:0002060; GO:0004731; GO:0005576; GO:0005622; GO:0005634; GO:0005737; GO:0005829; GO:0005856; GO:0006139; GO:0006148; GO:0006195; GO:0006738; GO:0006955; GO:0008144; GO:0034356; GO:0034418; GO:0034774; GO:0042102; GO:0042301; GO:0042493; GO:0043101; GO:0043312; GO:0046638; GO:0070062; GO:0070970; GO:1904813	PNP	32,118	P00491
Q92841	DDX17	Input	25.08905941	FALSE	291	0.282123149	Probable ATP-dependent RNA helicase DDX17 (EC 3.6.4.13) (DEAD box protein 17) (DEAD box protein p72) (DEAD box protein p82) (RNA-dependent helicase p72)	DDX17_HUMAN	SUBCELLULAR LOCATION: Nucleus {ECO:0000269|PubMed:12138182, ECO:0000269|PubMed:12595555, ECO:0000269|PubMed:17226766, ECO:0000269|PubMed:17699760, ECO:0000269|PubMed:19995069, ECO:0000269|PubMed:22002106, ECO:0000269|PubMed:24581491, ECO:0000269|PubMed:25126784}. Nucleus, nucleolus {ECO:0000269|PubMed:17226766, ECO:0000269|PubMed:22002106}. Cytoplasm, cytosol {ECO:0000269|PubMed:25126784}. Note=I…	cytoplasm [GO:0005737]; cytosol [GO:0005829]; membrane [GO:0016020]; nuclear speck [GO:0016607]; nucleolus [GO:0005730]; nucleoplasm [GO:0005654]; nucleus [GO:0005634]; ATP binding [GO:0005524]; ATP-dependent RNA helicase activity [GO:0004004]; RNA binding [GO:0003723]; RNA helicase activity [GO:0003724]; RNA-dependent ATPase activity [GO:0008186]; transcription coactivator activity [GO:0003713];…	GO:0000380; GO:0000381; GO:0001837; GO:0003713; GO:0003723; GO:0003724; GO:0004004; GO:0005524; GO:0005634; GO:0005654; GO:0005730; GO:0005737; GO:0005829; GO:0006351; GO:0006357; GO:0006364; GO:0006396; GO:0008186; GO:0010501; GO:0010586; GO:0016020; GO:0016607; GO:0030520; GO:0030521; GO:0031047; GO:0045445; GO:0045944; GO:0051607; GO:2001014	DDX17	80,272	Q92841
P28070	PSMB4	Input	25.08846873	FALSE	292	0.282112924	Proteasome subunit beta type-4 (EC 3.4.25.1) (26 kDa prosomal protein) (HsBPROS26) (PROS-26) (Macropain beta chain) (Multicatalytic endopeptidase complex beta chain) (Proteasome beta chain) (Proteasome chain 3) (HsN3)	PSB4_HUMAN	SUBCELLULAR LOCATION: Cytoplasm {ECO:0000269|PubMed:12181345}. Nucleus {ECO:0000269|PubMed:12181345}.	cytosol [GO:0005829]; extracellular exosome [GO:0070062]; nucleoplasm [GO:0005654]; nucleus [GO:0005634]; proteasome complex [GO:0000502]; proteasome core complex [GO:0005839]; proteasome core complex, beta-subunit complex [GO:0019774]; lipopolysaccharide binding [GO:0001530]; threonine-type endopeptidase activity [GO:0004298]; negative regulation of inflammatory response to antigenic stimulus [G…	GO:0000502; GO:0001530; GO:0002862; GO:0004298; GO:0005634; GO:0005654; GO:0005829; GO:0005839; GO:0016032; GO:0016579; GO:0019774; GO:0043687; GO:0051603; GO:0070062	PSMB4	29,204	P28070
P13667	PDIA4	Input	25.08420469	FALSE	293	0.282039105	Protein disulfide-isomerase A4 (EC 5.3.4.1) (Endoplasmic reticulum resident protein 70) (ER protein 70) (ERp70) (Endoplasmic reticulum resident protein 72) (ER protein 72) (ERp-72) (ERp72)	PDIA4_HUMAN	SUBCELLULAR LOCATION: Endoplasmic reticulum lumen {ECO:0000269|PubMed:12643545}. Melanosome {ECO:0000269|PubMed:17081065}. Note=Identified by mass spectrometry in melanosome fractions from stage I to stage IV (PubMed:17081065). {ECO:0000269|PubMed:17081065}.	cell surface [GO:0009986]; endoplasmic reticulum [GO:0005783]; endoplasmic reticulum lumen [GO:0005788]; extracellular space [GO:0005615]; melanosome [GO:0042470]; peptide disulfide oxidoreductase activity [GO:0015037]; protein disulfide isomerase activity [GO:0003756]; RNA binding [GO:0003723]; cell redox homeostasis [GO:0045454]; chaperone-mediated protein folding [GO:0061077]; protein folding …	GO:0003723; GO:0003756; GO:0005615; GO:0005783; GO:0005788; GO:0006457; GO:0009306; GO:0009986; GO:0015037; GO:0034976; GO:0042470; GO:0045454; GO:0061077	PDIA4	72,932	P13667
P09429	HMGB1	Input	25.08072996	FALSE	294	0.281978941	High mobility group protein B1 (High mobility group protein 1) (HMG-1)	HMGB1_HUMAN	SUBCELLULAR LOCATION: Nucleus {ECO:0000269|PubMed:12231511, ECO:0000269|PubMed:17114460, ECO:0000269|PubMed:20819940, ECO:0000269|PubMed:22869893, ECO:0000269|PubMed:27362237}. Chromosome {ECO:0000250|UniProtKB:P10103, ECO:0000250|UniProtKB:P63159, ECO:0000305}. Cytoplasm {ECO:0000269|PubMed:11154118, ECO:0000269|PubMed:12231511, ECO:0000269|PubMed:17114460, ECO:0000269|PubMed:20819940, ECO:00002…	alphav-beta3 integrin-HMGB1 complex [GO:0035868]; cell surface [GO:0009986]; condensed chromosome [GO:0000793]; early endosome [GO:0005769]; endoplasmic reticulum-Golgi intermediate compartment [GO:0005793]; extracellular region [GO:0005576]; extracellular space [GO:0005615]; ficolin-1-rich granule lumen [GO:1904813]; neuron projection [GO:0043005]; nucleoplasm [GO:0005654]; nucleus [GO:0005634];…	GO:0000122; GO:0000400; GO:0000405; GO:0000793; GO:0001530; GO:0001654; GO:0001773; GO:0001786; GO:0001935; GO:0002218; GO:0002224; GO:0002270; GO:0002281; GO:0002407; GO:0002437; GO:0002643; GO:0002840; GO:0003684; GO:0003690; GO:0003697; GO:0003700; GO:0003723; GO:0003725; GO:0003727; GO:0005125; GO:0005178; GO:0005576; GO:0005615; GO:0005634; GO:0005654; GO:0005769; GO:0005793; GO:0006265; GO:…	HMGB1	24,894	P09429
Q02543	RPL18A	Input	25.07680357	TRUE	295	0.281910947	60S ribosomal protein L18a (Large ribosomal subunit protein eL20)	RL18A_HUMAN		cytosol [GO:0005829]; cytosolic large ribosomal subunit [GO:0022625]; membrane [GO:0016020]; polysomal ribosome [GO:0042788]; RNA binding [GO:0003723]; structural constituent of ribosome [GO:0003735]; cytoplasmic translation [GO:0002181]; nuclear-transcribed mRNA catabolic process, nonsense-mediated decay [GO:0000184]; response to antineoplastic agent [GO:0097327]; SRP-dependent cotranslational p…	GO:0000184; GO:0002181; GO:0003723; GO:0003735; GO:0005829; GO:0006412; GO:0006413; GO:0006614; GO:0016020; GO:0022625; GO:0042788; GO:0097327	RPL18A	20,762	Q02543
P00403	MT-CO2	Input	25.07272032	FALSE	296	0.281840225	Cytochrome c oxidase subunit 2 (Cytochrome c oxidase polypeptide II)	COX2_HUMAN	SUBCELLULAR LOCATION: Mitochondrion inner membrane; Multi-pass membrane protein.	integral component of membrane [GO:0016021]; membrane [GO:0016020]; mitochondrial inner membrane [GO:0005743]; mitochondrial respiratory chain complex IV [GO:0005751]; mitochondrion [GO:0005739]; respiratory chain complex IV [GO:0045277]; copper ion binding [GO:0005507]; cytochrome-c oxidase activity [GO:0004129]; ATP synthesis coupled electron transport [GO:0042773]; lactation [GO:0007595]; mito…	GO:0004129; GO:0005507; GO:0005739; GO:0005743; GO:0005751; GO:0006123; GO:0007595; GO:0009409; GO:0010729; GO:0010940; GO:0016020; GO:0016021; GO:0042773; GO:0045277; GO:2001171	MT-CO2	25,565	P00403
P31943	HNRNPH1	Input	25.07154346	TRUE	297	0.28181984	Heterogeneous nuclear ribonucleoprotein H (hnRNP H) [Cleaved into: Heterogeneous nuclear ribonucleoprotein H, N-terminally processed]	HNRH1_HUMAN	SUBCELLULAR LOCATION: Nucleus, nucleoplasm.	catalytic step 2 spliceosome [GO:0071013]; cytosol [GO:0005829]; membrane [GO:0016020]; nucleoplasm [GO:0005654]; nucleus [GO:0005634]; poly(U) RNA binding [GO:0008266]; RNA binding [GO:0003723]; fibroblast growth factor receptor signaling pathway [GO:0008543]; mRNA splicing, via spliceosome [GO:0000398]; regulation of RNA splicing [GO:0043484]; RNA metabolic process [GO:0016070]; RNA processing …	GO:0000398; GO:0003723; GO:0005634; GO:0005654; GO:0005829; GO:0006396; GO:0008266; GO:0008543; GO:0016020; GO:0016070; GO:0043484; GO:0071013	HNRNPH1	49,229	P31943
P04632	CAPNS1	Input	25.06018388	FALSE	298	0.281623022	Calpain small subunit 1 (CSS1) (Calcium-activated neutral proteinase small subunit) (CANP small subunit) (Calcium-dependent protease small subunit) (CDPS) (Calcium-dependent protease small subunit 1) (Calpain regulatory subunit)	CPNS1_HUMAN	SUBCELLULAR LOCATION: Cytoplasm {ECO:0000250}. Cell membrane {ECO:0000250}. Note=Translocates to the plasma membrane upon calcium binding. {ECO:0000250}.	cytosol [GO:0005829]; extracellular exosome [GO:0070062]; membrane [GO:0016020]; plasma membrane [GO:0005886]; calcium ion binding [GO:0005509]; calcium-dependent cysteine-type endopeptidase activity [GO:0004198]; endopeptidase activity [GO:0004175]; cornification [GO:0070268]; positive regulation of cell proliferation [GO:0008284]; regulation of macroautophagy [GO:0016241]	GO:0004175; GO:0004198; GO:0005509; GO:0005829; GO:0005886; GO:0008284; GO:0016020; GO:0016241; GO:0070062; GO:0070268	CAPNS1	28,316	P04632
P49411	TUFM	Input	25.05897982	FALSE	299	0.281602155	Elongation factor Tu, mitochondrial (EF-Tu) (P43)	EFTU_HUMAN	SUBCELLULAR LOCATION: Mitochondrion {ECO:0000269|PubMed:22749352}.	extracellular exosome [GO:0070062]; membrane [GO:0016020]; mitochondrial nucleoid [GO:0042645]; mitochondrion [GO:0005739]; myelin sheath [GO:0043209]; GTP binding [GO:0005525]; GTPase activity [GO:0003924]; RNA binding [GO:0003723]; translation elongation factor activity [GO:0003746]; response to ethanol [GO:0045471]; translational elongation [GO:0006414]	GO:0003723; GO:0003746; GO:0003924; GO:0005525; GO:0005739; GO:0006414; GO:0016020; GO:0042645; GO:0043209; GO:0045471; GO:0070062	TUFM	49,542	P49411
P40939	HADHA	Input	25.0545717	TRUE	300	0.281525752	Trifunctional enzyme subunit alpha, mitochondrial (78 kDa gastrin-binding protein) (TP-alpha) [Includes: Long-chain enoyl-CoA hydratase (EC 4.2.1.17); Long chain 3-hydroxyacyl-CoA dehydrogenase (EC 1.1.1.211)]	ECHA_HUMAN	SUBCELLULAR LOCATION: Mitochondrion.	mitochondrial fatty acid beta-oxidation multienzyme complex [GO:0016507]; mitochondrial inner membrane [GO:0005743]; mitochondrial nucleoid [GO:0042645]; mitochondrion [GO:0005739]; 3-hydroxyacyl-CoA dehydrogenase activity [GO:0003857]; acetyl-CoA C-acetyltransferase activity [GO:0003985]; enoyl-CoA hydratase activity [GO:0004300]; fatty-acyl-CoA binding [GO:0000062]; long-chain-3-hydroxyacyl-CoA…	GO:0000062; GO:0003857; GO:0003985; GO:0004300; GO:0005739; GO:0005743; GO:0006635; GO:0016507; GO:0016508; GO:0016509; GO:0032868; GO:0042493; GO:0042645; GO:0044877; GO:0051287	HADHA	83,000	P40939
Q9NR12	PDLIM7	Input	25.05412637	FALSE	301	0.281518033	PDZ and LIM domain protein 7 (LIM mineralization protein) (LMP) (Protein enigma)	PDLI7_HUMAN	SUBCELLULAR LOCATION: Cytoplasm {ECO:0000250}. Cytoplasm, cytoskeleton {ECO:0000250}. Note=Colocalizes with RET to the cell periphery and in some cytoskeletal components. Colocalizes with TPM2 near the Z line in muscle. Colocalizes with TBX4 and TBX5 to actin filaments (By similarity). {ECO:0000250}.	actin cytoskeleton [GO:0015629]; cell-cell adherens junction [GO:0005913]; cytosol [GO:0005829]; focal adhesion [GO:0005925]; nucleus [GO:0005634]; ruffle [GO:0001726]; stress fiber [GO:0001725]; metal ion binding [GO:0046872]; actin cytoskeleton organization [GO:0030036]; axon guidance [GO:0007411]; ossification [GO:0001503]; positive regulation of osteoblast differentiation [GO:0045669]; recept…	GO:0001503; GO:0001725; GO:0001726; GO:0005634; GO:0005829; GO:0005913; GO:0005925; GO:0006898; GO:0007411; GO:0015629; GO:0030036; GO:0045669; GO:0046872	PDLIM7	49,845	Q9NR12
P00505	GOT2	Input	25.04828202	FALSE	302	0.281416714	Aspartate aminotransferase, mitochondrial (mAspAT) (EC 2.6.1.1) (EC 2.6.1.7) (Fatty acid-binding protein) (FABP-1) (Glutamate oxaloacetate transaminase 2) (Kynurenine aminotransferase 4) (Kynurenine aminotransferase IV) (Kynurenine--oxoglutarate transaminase 4) (Kynurenine--oxoglutarate transaminase IV) (Plasma membrane-associated fatty acid-binding protein) (FABPpm) (Transaminase A)	AATM_HUMAN	SUBCELLULAR LOCATION: Mitochondrion matrix {ECO:0000269|PubMed:9537447}. Cell membrane {ECO:0000269|PubMed:9537447}. Note=Exposure to alcohol promotes translocation to the cell membrane.	cell surface [GO:0009986]; extracellular exosome [GO:0070062]; mitochondrial inner membrane [GO:0005743]; mitochondrial matrix [GO:0005759]; mitochondrion [GO:0005739]; myelin sheath [GO:0043209]; perikaryon [GO:0043204]; plasma membrane [GO:0005886]; protein-containing complex [GO:0032991]; T-tubule [GO:0030315]; 4-hydroxyglutamate transaminase activity [GO:0047578]; amino acid binding [GO:00165…	GO:0003723; GO:0004069; GO:0005543; GO:0005739; GO:0005743; GO:0005759; GO:0005886; GO:0006094; GO:0006103; GO:0006107; GO:0006531; GO:0006532; GO:0006533; GO:0006536; GO:0007565; GO:0007595; GO:0008652; GO:0009986; GO:0014850; GO:0015908; GO:0016212; GO:0016597; GO:0019470; GO:0019550; GO:0019551; GO:0019899; GO:0030170; GO:0030315; GO:0032868; GO:0032991; GO:0042803; GO:0043204; GO:0043209; GO:…	GOT2	47,518	P00505
O15260	SURF4	Input	25.04671296	FALSE	303	0.281389508	Surfeit locus protein 4	SURF4_HUMAN	SUBCELLULAR LOCATION: Endoplasmic reticulum membrane {ECO:0000269|PubMed:15308636, ECO:0000269|PubMed:18287528}; Multi-pass membrane protein {ECO:0000255}. Endoplasmic reticulum-Golgi intermediate compartment membrane {ECO:0000269|PubMed:18287528}; Multi-pass membrane protein {ECO:0000255}. Golgi apparatus membrane {ECO:0000269|PubMed:18287528}; Multi-pass membrane protein {ECO:0000255}. Note=Cyc…	azurophil granule membrane [GO:0035577]; endoplasmic reticulum membrane [GO:0005789]; endoplasmic reticulum-Golgi intermediate compartment [GO:0005793]; endoplasmic reticulum-Golgi intermediate compartment membrane [GO:0033116]; Golgi membrane [GO:0000139]; integral component of membrane [GO:0016021]; plasma membrane [GO:0005886]; transport vesicle [GO:0030133]; Golgi organization [GO:0007030]; n…	GO:0000139; GO:0005789; GO:0005793; GO:0005886; GO:0006890; GO:0007030; GO:0010638; GO:0016021; GO:0030133; GO:0033116; GO:0035577; GO:0043312	SURF4	30,394	O15260
P18085	ARF4	Input	25.04574088	FALSE	304	0.281372652	ADP-ribosylation factor 4	ARF4_HUMAN	SUBCELLULAR LOCATION: Golgi apparatus. Membrane {ECO:0000305}; Lipid-anchor {ECO:0000305}.	cytosol [GO:0005829]; dendritic spine [GO:0043197]; extracellular exosome [GO:0070062]; Golgi apparatus [GO:0005794]; membrane [GO:0016020]; ruffle membrane [GO:0032587]; ARF guanyl-nucleotide exchange factor activity [GO:0005086]; epidermal growth factor receptor binding [GO:0005154]; GTP binding [GO:0005525]; GTPase activity [GO:0003924]; activation of phospholipase D activity [GO:0031584]; api…	GO:0003924; GO:0005086; GO:0005154; GO:0005525; GO:0005794; GO:0005829; GO:0006471; GO:0006888; GO:0006890; GO:0007173; GO:0007420; GO:0007612; GO:0015031; GO:0016020; GO:0016477; GO:0031584; GO:0032587; GO:0043066; GO:0043197; GO:0045176; GO:0045197; GO:0045944; GO:0048678; GO:0060996; GO:0061512; GO:0070062; GO:2000377	ARF4	20,511	P18085
P12429	ANXA3	Input	25.04309176	FALSE	305	0.281326714	Annexin A3 (35-alpha calcimedin) (Annexin III) (Annexin-3) (Inositol 1,2-cyclic phosphate 2-phosphohydrolase) (Lipocortin III) (Placental anticoagulant protein III) (PAP-III)	ANXA3_HUMAN		axon [GO:0030424]; cytoplasm [GO:0005737]; cytosol [GO:0005829]; dendrite [GO:0030425]; extracellular exosome [GO:0070062]; membrane [GO:0016020]; neuronal cell body [GO:0043025]; phagocytic vesicle membrane [GO:0030670]; plasma membrane [GO:0005886]; specific granule [GO:0042581]; calcium ion binding [GO:0005509]; calcium-dependent phospholipid binding [GO:0005544]; calcium-dependent protein bin…	GO:0005509; GO:0005544; GO:0005737; GO:0005829; GO:0005886; GO:0006909; GO:0010595; GO:0016020; GO:0019834; GO:0021766; GO:0030424; GO:0030425; GO:0030670; GO:0031100; GO:0042581; GO:0042742; GO:0043025; GO:0043312; GO:0045766; GO:0048306; GO:0051054; GO:0051091; GO:0051384; GO:0070062; GO:0070848	ANXA3	36,375	P12429
Q9UQ80	PA2G4	Input	25.03835301	FALSE	306	0.281244527	Proliferation-associated protein 2G4 (Cell cycle protein p38-2G4 homolog) (hG4-1) (ErbB3-binding protein 1)	PA2G4_HUMAN	SUBCELLULAR LOCATION: Isoform 1: Cytoplasm {ECO:0000269|PubMed:16832058, ECO:0000269|PubMed:19037095}. Nucleus, nucleolus {ECO:0000269|PubMed:16832058, ECO:0000269|PubMed:19037095}. Note=Translocates to the nucleus upon treatment with HRG. Phosphorylation at Ser-361 by PKC/PRKCD regulates its nucleolar localization. {ECO:0000269|PubMed:16832058}.; SUBCELLULAR LOCATION: Isoform 2: Cytoplasm {ECO:0…	azurophil granule lumen [GO:0035578]; cytoplasm [GO:0005737]; extracellular exosome [GO:0070062]; extracellular region [GO:0005576]; membrane [GO:0016020]; nucleolus [GO:0005730]; nucleus [GO:0005634]; DNA binding [GO:0003677]; DNA binding transcription factor activity [GO:0003700]; RNA binding [GO:0003723]; ubiquitin protein ligase binding [GO:0031625]; cell cycle arrest [GO:0007050]; cell proli…	GO:0003677; GO:0003700; GO:0003723; GO:0005576; GO:0005634; GO:0005730; GO:0005737; GO:0006351; GO:0006364; GO:0006417; GO:0007050; GO:0008283; GO:0016020; GO:0031625; GO:0035578; GO:0043066; GO:0043312; GO:0045597; GO:0045892; GO:0070062	PA2G4	43,787	Q9UQ80
P00367	GLUD1	Input	25.0376836	FALSE	307	0.281232916	Glutamate dehydrogenase 1, mitochondrial (GDH 1) (EC 1.4.1.3)	DHE3_HUMAN	SUBCELLULAR LOCATION: Mitochondrion matrix.	cytoplasm [GO:0005737]; mitochondrial matrix [GO:0005759]; mitochondrion [GO:0005739]; ADP binding [GO:0043531]; ATP binding [GO:0005524]; glutamate dehydrogenase (NAD+) activity [GO:0004352]; glutamate dehydrogenase [NAD(P)+] activity [GO:0004353]; GTP binding [GO:0005525]; identical protein binding [GO:0042802]; leucine binding [GO:0070728]; NAD+ binding [GO:0070403]; cellular amino acid biosyn…	GO:0004352; GO:0004353; GO:0005524; GO:0005525; GO:0005737; GO:0005739; GO:0005759; GO:0006537; GO:0006538; GO:0006541; GO:0008652; GO:0021762; GO:0032024; GO:0042802; GO:0043531; GO:0070403; GO:0070728; GO:0072350	GLUD1	61,398	P00367
Q14247	CTTN	Input	25.03503725	TRUE	308	0.281187011	Src substrate cortactin (Amplaxin) (Oncogene EMS1)	SRC8_HUMAN	SUBCELLULAR LOCATION: Cytoplasm, cytoskeleton {ECO:0000269|PubMed:12151401}. Cell projection, lamellipodium {ECO:0000269|PubMed:12151401}. Cell projection, ruffle. Cell projection, dendrite {ECO:0000250}. Cell projection {ECO:0000250|UniProtKB:Q66HL2}. Cell membrane {ECO:0000305|PubMed:17959782}; Peripheral membrane protein {ECO:0000305}; Cytoplasmic side {ECO:0000305}. Cell projection, podosome …	cell cortex [GO:0005938]; clathrin-coated pit [GO:0005905]; cortical cytoskeleton [GO:0030863]; cytoplasm [GO:0005737]; cytoskeleton [GO:0005856]; cytosol [GO:0005829]; dendritic spine [GO:0043197]; focal adhesion [GO:0005925]; Golgi apparatus [GO:0005794]; intracellular membrane-bounded organelle [GO:0043231]; lamellipodium [GO:0030027]; mitotic spindle midzone [GO:1990023]; plasma membrane [GO:…	GO:0001726; GO:0002102; GO:0005522; GO:0005737; GO:0005794; GO:0005829; GO:0005856; GO:0005886; GO:0005905; GO:0005925; GO:0005938; GO:0006886; GO:0006898; GO:0006930; GO:0008076; GO:0030027; GO:0030041; GO:0030516; GO:0030838; GO:0030863; GO:0031532; GO:0043197; GO:0043231; GO:0045296; GO:0045987; GO:0048041; GO:0048812; GO:0048870; GO:0061024; GO:0097062; GO:0097581; GO:1903146; GO:1990023; GO:…	CTTN	61,586	Q14247
P61978	HNRNPK	Input	25.03020625	TRUE	309	0.281103197	Heterogeneous nuclear ribonucleoprotein K (hnRNP K) (Transformation up-regulated nuclear protein) (TUNP)	HNRPK_HUMAN	SUBCELLULAR LOCATION: Cytoplasm {ECO:0000269|PubMed:1729596}. Nucleus, nucleoplasm {ECO:0000269|PubMed:16360036, ECO:0000269|PubMed:1729596, ECO:0000269|PubMed:18775702, ECO:0000269|PubMed:22721921}. Cell projection, podosome {ECO:0000269|PubMed:22721921}. Note=Recruited to p53/TP53-responsive promoters, in the presence of functional p53/TP53 (PubMed:16360036). In case of ASFV infection, there is…	catalytic step 2 spliceosome [GO:0071013]; cell projection [GO:0042995]; cytoplasm [GO:0005737]; cytoplasmic stress granule [GO:0010494]; extracellular exosome [GO:0070062]; focal adhesion [GO:0005925]; membrane [GO:0016020]; nuclear chromatin [GO:0000790]; nucleoplasm [GO:0005654]; nucleus [GO:0005634]; podosome [GO:0002102]; cadherin binding [GO:0045296]; identical protein binding [GO:0042802];…	GO:0000398; GO:0000790; GO:0000978; GO:0001077; GO:0002102; GO:0003697; GO:0003723; GO:0005634; GO:0005654; GO:0005737; GO:0005925; GO:0006396; GO:0007165; GO:0010494; GO:0010988; GO:0016020; GO:0016032; GO:0016070; GO:0019904; GO:0042802; GO:0042995; GO:0043066; GO:0045296; GO:0045716; GO:0045944; GO:0048025; GO:0048260; GO:0070062; GO:0071013; GO:0072369; GO:1902165	HNRNPK	50,976	P61978
P28074	PSMB5	Input	25.02564224	FALSE	310	0.281024001	Proteasome subunit beta type-5 (EC 3.4.25.1) (Macropain epsilon chain) (Multicatalytic endopeptidase complex epsilon chain) (Proteasome chain 6) (Proteasome epsilon chain) (Proteasome subunit MB1) (Proteasome subunit X)	PSB5_HUMAN	SUBCELLULAR LOCATION: Cytoplasm {ECO:0000269|PubMed:12181345}. Nucleus {ECO:0000269|PubMed:12181345}.	centrosome [GO:0005813]; cytosol [GO:0005829]; extracellular exosome [GO:0070062]; nucleoplasm [GO:0005654]; nucleus [GO:0005634]; proteasome complex [GO:0000502]; proteasome core complex [GO:0005839]; proteasome core complex, beta-subunit complex [GO:0019774]; peptidase activity [GO:0008233]; threonine-type endopeptidase activity [GO:0004298]; post-translational protein modification [GO:0043687]…	GO:0000502; GO:0004298; GO:0005634; GO:0005654; GO:0005813; GO:0005829; GO:0005839; GO:0006508; GO:0006979; GO:0008233; GO:0016032; GO:0016579; GO:0019774; GO:0043161; GO:0043687; GO:0070062	PSMB5	28,480	P28074
O43175	PHGDH	Input	25.02420205	FALSE	311	0.280999007	D-3-phosphoglycerate dehydrogenase (3-PGDH) (EC 1.1.1.95) (2-oxoglutarate reductase) (EC 1.1.1.399) (Malate dehydrogenase) (EC 1.1.1.37)	SERA_HUMAN		cytosol [GO:0005829]; extracellular exosome [GO:0070062]; myelin sheath [GO:0043209]; electron transfer activity [GO:0009055]; L-malate dehydrogenase activity [GO:0030060]; NAD binding [GO:0051287]; phosphoglycerate dehydrogenase activity [GO:0004617]; brain development [GO:0007420]; G1 to G0 transition [GO:0070314]; gamma-aminobutyric acid metabolic process [GO:0009448]; glial cell development […	GO:0004617; GO:0005829; GO:0006541; GO:0006544; GO:0006564; GO:0006566; GO:0007420; GO:0009055; GO:0009448; GO:0010468; GO:0019530; GO:0021510; GO:0021782; GO:0021915; GO:0030060; GO:0031175; GO:0043209; GO:0051287; GO:0070062; GO:0070314	PHGDH	56,651	O43175
P53999	SUB1	Input	25.02316475	FALSE	312	0.280981004	Activated RNA polymerase II transcriptional coactivator p15 (Positive cofactor 4) (PC4) (SUB1 homolog) (p14)	TCP4_HUMAN	SUBCELLULAR LOCATION: Nucleus.	extracellular exosome [GO:0070062]; nucleolus [GO:0005730]; nucleus [GO:0005634]; transcription factor complex [GO:0005667]; identical protein binding [GO:0042802]; RNA binding [GO:0003723]; single-stranded DNA binding [GO:0003697]; transcription coactivator activity [GO:0003713]; transcriptional activator activity, RNA polymerase II distal enhancer sequence-specific DNA binding [GO:0001205]; pos…	GO:0001205; GO:0003697; GO:0003713; GO:0003723; GO:0005634; GO:0005667; GO:0005730; GO:0006357; GO:0042802; GO:0060261; GO:0060395; GO:0070062	SUB1	14,395	P53999
Q99733	NAP1L4	Input	25.02312349	FALSE	313	0.280980288	Nucleosome assembly protein 1-like 4 (Nucleosome assembly protein 2) (NAP-2)	NP1L4_HUMAN	SUBCELLULAR LOCATION: Nucleus {ECO:0000269|PubMed:10764593, ECO:0000269|PubMed:9325046}. Cytoplasm {ECO:0000269|PubMed:10764593, ECO:0000269|PubMed:9325046}. Note=Present in the cytoplasm and excluded from the nucleus during G0/G1 phase, then relocates to the nucleus by the time cells are in S phase (PubMed:9325046). Phosphorylated form localizes in the cytoplasm during the G0/G1 transition, wher…	cytoplasm [GO:0005737]; nucleus [GO:0005634]; nucleosome binding [GO:0031491]; RNA binding [GO:0003723]; unfolded protein binding [GO:0051082]; nucleosome assembly [GO:0006334]	GO:0003723; GO:0005634; GO:0005737; GO:0006334; GO:0031491; GO:0051082	NAP1L4	42,823	Q99733
P00387	CYB5R3	Input	25.02034091	FALSE	314	0.280931992	NADH-cytochrome b5 reductase 3 (B5R) (Cytochrome b5 reductase) (EC 1.6.2.2) (Diaphorase-1) [Cleaved into: NADH-cytochrome b5 reductase 3 membrane-bound form; NADH-cytochrome b5 reductase 3 soluble form]	NB5R3_HUMAN	SUBCELLULAR LOCATION: Isoform 1: Endoplasmic reticulum membrane; Lipid-anchor; Cytoplasmic side. Mitochondrion outer membrane; Lipid-anchor; Cytoplasmic side.; SUBCELLULAR LOCATION: Isoform 2: Cytoplasm. Note=Produces the soluble form found in erythrocytes.	azurophil granule lumen [GO:0035578]; cytoplasm [GO:0005737]; endoplasmic reticulum [GO:0005783]; endoplasmic reticulum membrane [GO:0005789]; extracellular region [GO:0005576]; hemoglobin complex [GO:0005833]; lipid droplet [GO:0005811]; membrane [GO:0016020]; mitochondrial outer membrane [GO:0005741]; mitochondrion [GO:0005739]; ADP binding [GO:0043531]; AMP binding [GO:0016208]; cytochrome-b5 …	GO:0004128; GO:0005576; GO:0005737; GO:0005739; GO:0005741; GO:0005783; GO:0005789; GO:0005811; GO:0005833; GO:0006695; GO:0008015; GO:0016020; GO:0016208; GO:0016491; GO:0019852; GO:0035578; GO:0043312; GO:0043531; GO:0050660; GO:0051287; GO:0071949	CYB5R3	34,235	P00387
P09012	SNRPA	Input	25.01730657	FALSE	315	0.28087932	U1 small nuclear ribonucleoprotein A (U1 snRNP A) (U1-A) (U1A)	SNRPA_HUMAN	SUBCELLULAR LOCATION: Nucleus.	nucleoplasm [GO:0005654]; spliceosomal complex [GO:0005681]; U1 snRNP [GO:0005685]; identical protein binding [GO:0042802]; RNA binding [GO:0003723]; snRNA stem-loop binding [GO:0035614]; U1 snRNA binding [GO:0030619]; U1 snRNP binding [GO:1990446]; mRNA splicing, via spliceosome [GO:0000398]; regulation of mRNA polyadenylation [GO:1900363]	GO:0000398; GO:0003723; GO:0005654; GO:0005681; GO:0005685; GO:0030619; GO:0035614; GO:0042802; GO:1900363; GO:1990446	SNRPA	31,280	P09012
P20618	PSMB1	Input	25.01355001	FALSE	316	0.280814102	Proteasome subunit beta type-1 (EC 3.4.25.1) (Macropain subunit C5) (Multicatalytic endopeptidase complex subunit C5) (Proteasome component C5) (Proteasome gamma chain)	PSB1_HUMAN	SUBCELLULAR LOCATION: Cytoplasm {ECO:0000269|PubMed:12181345}. Nucleus {ECO:0000269|PubMed:12181345}.	cytosol [GO:0005829]; extracellular exosome [GO:0070062]; extracellular region [GO:0005576]; ficolin-1-rich granule lumen [GO:1904813]; nucleoplasm [GO:0005654]; nucleus [GO:0005634]; proteasome complex [GO:0000502]; proteasome core complex [GO:0005839]; proteasome core complex, beta-subunit complex [GO:0019774]; secretory granule lumen [GO:0034774]; threonine-type endopeptidase activity [GO:0004…	GO:0000502; GO:0004298; GO:0005576; GO:0005634; GO:0005654; GO:0005829; GO:0005839; GO:0016032; GO:0016579; GO:0019774; GO:0034774; GO:0043312; GO:0043687; GO:0051603; GO:0070062; GO:1904813	PSMB1	26,489	P20618
P60981	DSTN	Input	25.00924333	TRUE	317	0.280739321	Destrin (Actin-depolymerizing factor) (ADF)	DEST_HUMAN		actin cytoskeleton [GO:0015629]; cortical actin cytoskeleton [GO:0030864]; extracellular exosome [GO:0070062]; actin filament binding [GO:0051015]; actin filament depolymerization [GO:0030042]; actin filament fragmentation [GO:0030043]; actin filament severing [GO:0051014]; actin polymerization or depolymerization [GO:0008154]; positive regulation of actin filament depolymerization [GO:0030836]	GO:0008154; GO:0015629; GO:0030042; GO:0030043; GO:0030836; GO:0030864; GO:0051014; GO:0051015; GO:0070062	DSTN	18,506	P60981
P07203	GPX1	Input	25.00797417	FALSE	318	0.280717281	Glutathione peroxidase 1 (GPx-1) (GSHPx-1) (EC 1.11.1.9) (Cellular glutathione peroxidase)	GPX1_HUMAN	SUBCELLULAR LOCATION: Cytoplasm.	cytoplasm [GO:0005737]; cytosol [GO:0005829]; mitochondrial matrix [GO:0005759]; mitochondrion [GO:0005739]; glutathione peroxidase activity [GO:0004602]; SH3 domain binding [GO:0017124]; angiogenesis involved in wound healing [GO:0060055]; blood vessel endothelial cell migration [GO:0043534]; cell redox homeostasis [GO:0045454]; cellular response to oxidative stress [GO:0034599]; endothelial cel…	GO:0001659; GO:0001885; GO:0002862; GO:0004602; GO:0005737; GO:0005739; GO:0005759; GO:0005829; GO:0006195; GO:0006641; GO:0006749; GO:0007605; GO:0008631; GO:0009410; GO:0009609; GO:0009650; GO:0010269; GO:0010332; GO:0017124; GO:0018158; GO:0019372; GO:0033194; GO:0033599; GO:0034599; GO:0040029; GO:0042311; GO:0042542; GO:0042744; GO:0043154; GO:0043403; GO:0043523; GO:0043534; GO:0045444; GO:…	GPX1	22,088	P07203
P61916	NPC2	Input	25.00766456	FALSE	319	0.280711904	NPC intracellular cholesterol transporter 2 (Epididymal secretory protein E1) (Human epididymis-specific protein 1) (He1) (Niemann-Pick disease type C2 protein)	NPC2_HUMAN	SUBCELLULAR LOCATION: Secreted {ECO:0000269|PubMed:19723497}. Endoplasmic reticulum {ECO:0000269|PubMed:19723497}. Lysosome {ECO:0000269|PubMed:19723497}.	azurophil granule lumen [GO:0035578]; endoplasmic reticulum [GO:0005783]; extracellular exosome [GO:0070062]; extracellular region [GO:0005576]; lysosomal lumen [GO:0043202]; lysosome [GO:0005764]; cholesterol binding [GO:0015485]; cholesterol transporter activity [GO:0017127]; enzyme binding [GO:0019899]; cholesterol efflux [GO:0033344]; cholesterol homeostasis [GO:0042632]; cholesterol metaboli…	GO:0005576; GO:0005764; GO:0005783; GO:0008203; GO:0009615; GO:0015485; GO:0015914; GO:0017127; GO:0019747; GO:0019899; GO:0030301; GO:0032366; GO:0032367; GO:0033344; GO:0034383; GO:0035578; GO:0042632; GO:0043202; GO:0043312; GO:0046836; GO:0070062	NPC2	16,570	P61916
P48735	IDH2	Input	25.00393724	FALSE	320	0.280647169	Isocitrate dehydrogenase [NADP], mitochondrial (IDH) (EC 1.1.1.42) (ICD-M) (IDP) (NADP(+)-specific ICDH) (Oxalosuccinate decarboxylase)	IDHP_HUMAN	SUBCELLULAR LOCATION: Mitochondrion.	cytosol [GO:0005829]; extracellular exosome [GO:0070062]; mitochondrial matrix [GO:0005759]; mitochondrion [GO:0005739]; peroxisome [GO:0005777]; isocitrate dehydrogenase (NADP+) activity [GO:0004450]; magnesium ion binding [GO:0000287]; NAD binding [GO:0051287]; 2-oxoglutarate metabolic process [GO:0006103]; carbohydrate metabolic process [GO:0005975]; glyoxylate cycle [GO:0006097]; isocitrate m…	GO:0000287; GO:0004450; GO:0005739; GO:0005759; GO:0005777; GO:0005829; GO:0005975; GO:0006097; GO:0006099; GO:0006102; GO:0006103; GO:0006741; GO:0051287; GO:0060253; GO:0070062; GO:1903976; GO:1904465	IDH2	50,909	P48735
P04792	HSPB1	Input	25.00352426	TRUE	321	0.280639996	Heat shock protein beta-1 (HspB1) (28 kDa heat shock protein) (Estrogen-regulated 24 kDa protein) (Heat shock 27 kDa protein) (HSP 27) (Stress-responsive protein 27) (SRP27)	HSPB1_HUMAN	SUBCELLULAR LOCATION: Cytoplasm {ECO:0000269|PubMed:10777697, ECO:0000269|PubMed:28144995}. Nucleus {ECO:0000269|PubMed:19464326}. Cytoplasm, cytoskeleton, spindle {ECO:0000269|PubMed:10777697}. Note=Cytoplasmic in interphase cells. Colocalizes with mitotic spindles in mitotic cells. Translocates to the nucleus during heat shock and resides in sub-nuclear structures known as SC35 speckles or nucl…	axon cytoplasm [GO:1904115]; cytoplasm [GO:0005737]; cytoskeleton [GO:0005856]; cytosol [GO:0005829]; extracellular exosome [GO:0070062]; extracellular space [GO:0005615]; focal adhesion [GO:0005925]; nucleus [GO:0005634]; plasma membrane [GO:0005886]; proteasome complex [GO:0000502]; spindle [GO:0005819]; Z disc [GO:0030018]; identical protein binding [GO:0042802]; protein binding involved in pr…	GO:0000502; GO:0001895; GO:0001932; GO:0003723; GO:0005080; GO:0005615; GO:0005634; GO:0005737; GO:0005819; GO:0005829; GO:0005856; GO:0005886; GO:0005925; GO:0006446; GO:0006469; GO:0006986; GO:0008426; GO:0009615; GO:0010506; GO:0019901; GO:0030018; GO:0032731; GO:0035556; GO:0035924; GO:0038033; GO:0042535; GO:0042802; GO:0042803; GO:0043066; GO:0043122; GO:0043130; GO:0043488; GO:0043536; GO:…	HSPB1	22,783	P04792
P29401	TKT	Input	24.99876756	FALSE	322	0.280557368	Transketolase (TK) (EC 2.2.1.1)	TKT_HUMAN		cytosol [GO:0005829]; extracellular exosome [GO:0070062]; myelin sheath [GO:0043209]; nuclear body [GO:0016604]; nuclear speck [GO:0016607]; nucleoplasm [GO:0005654]; peroxisome [GO:0005777]; vesicle [GO:0031982]; cofactor binding [GO:0048037]; metal ion binding [GO:0046872]; protein homodimerization activity [GO:0042803]; transketolase activity [GO:0004802]; glyceraldehyde-3-phosphate biosynthet…	GO:0004802; GO:0005654; GO:0005777; GO:0005829; GO:0005999; GO:0006098; GO:0009052; GO:0016604; GO:0016607; GO:0031982; GO:0040008; GO:0042803; GO:0043209; GO:0046166; GO:0046872; GO:0048037; GO:0070062	TKT	67,878	P29401
P51572	BCAP31	Input	24.99860037	FALSE	323	0.280554463	B-cell receptor-associated protein 31 (BCR-associated protein 31) (Bap31) (6C6-AG tumor-associated antigen) (Protein CDM) (p28)	BAP31_HUMAN	SUBCELLULAR LOCATION: Endoplasmic reticulum membrane {ECO:0000269|PubMed:9334338, ECO:0000269|PubMed:9396746}; Multi-pass membrane protein {ECO:0000255}. Endoplasmic reticulum-Golgi intermediate compartment membrane {ECO:0000269|PubMed:11042173, ECO:0000269|PubMed:9396746}; Multi-pass membrane protein {ECO:0000255}. Note=May shuttle between the ER and the intermediate compartment/cis-Golgi comple…	clathrin-coated vesicle [GO:0030136]; cytosol [GO:0005829]; endoplasmic reticulum [GO:0005783]; endoplasmic reticulum membrane [GO:0005789]; endoplasmic reticulum-Golgi intermediate compartment membrane [GO:0033116]; Golgi cisterna membrane [GO:0032580]; integral component of lumenal side of endoplasmic reticulum membrane [GO:0071556]; integral component of plasma membrane [GO:0005887]; lipid dro…	GO:0002474; GO:0005739; GO:0005783; GO:0005789; GO:0005811; GO:0005829; GO:0005887; GO:0006886; GO:0006888; GO:0006915; GO:0007204; GO:0007283; GO:0016020; GO:0030136; GO:0032471; GO:0032580; GO:0033116; GO:0035584; GO:0042288; GO:0043280; GO:0044877; GO:0051561; GO:0070973; GO:0071556; GO:0097038; GO:1903071; GO:1904154; GO:2001244	BCAP31	27,992	P51572
P61160	ACTR2	Input	24.99473215	TRUE	324	0.280487256	Actin-related protein 2 (Actin-like protein 2)	ARP2_HUMAN	SUBCELLULAR LOCATION: Cytoplasm, cytoskeleton {ECO:0000269|PubMed:9000076}. Cell projection {ECO:0000269|PubMed:9000076}.	actin cap [GO:0030478]; actin cytoskeleton [GO:0015629]; Arp2/3 protein complex [GO:0005885]; azurophil granule lumen [GO:0035578]; cytoplasm [GO:0005737]; cytosol [GO:0005829]; extracellular exosome [GO:0070062]; extracellular region [GO:0005576]; ficolin-1-rich granule lumen [GO:1904813]; focal adhesion [GO:0005925]; invadopodium [GO:0071437]; lamellipodium [GO:0030027]; membrane [GO:0016020]; …	GO:0003779; GO:0005200; GO:0005524; GO:0005576; GO:0005737; GO:0005829; GO:0005885; GO:0005925; GO:0007163; GO:0008306; GO:0008356; GO:0014069; GO:0015629; GO:0016020; GO:0016344; GO:0016482; GO:0030027; GO:0030478; GO:0033206; GO:0034314; GO:0035578; GO:0035902; GO:0035984; GO:0038096; GO:0043312; GO:0045471; GO:0048013; GO:0051653; GO:0060271; GO:0061003; GO:0061024; GO:0061825; GO:0070062; GO:…	ACTR2	44,761	P61160
O00410	IPO5	Input	24.99319228	FALSE	325	0.2804605	Importin-5 (Imp5) (Importin subunit beta-3) (Karyopherin beta-3) (Ran-binding protein 5) (RanBP5)	IPO5_HUMAN	SUBCELLULAR LOCATION: Cytoplasm. Nucleus. Nucleus, nucleolus. Note=Nucleus; nuclear rim. Found particularly in the nuclear rim and nucleolus.	cytoplasm [GO:0005737]; membrane [GO:0016020]; nuclear membrane [GO:0031965]; nuclear periphery [GO:0034399]; nuclear pore [GO:0005643]; nucleolus [GO:0005730]; nucleus [GO:0005634]; GTPase inhibitor activity [GO:0005095]; nuclear localization sequence binding [GO:0008139]; protein transporter activity [GO:0008565]; Ran GTPase binding [GO:0008536]; RNA binding [GO:0003723]; cellular response to a…	GO:0000060; GO:0003723; GO:0005095; GO:0005634; GO:0005643; GO:0005730; GO:0005737; GO:0006607; GO:0006610; GO:0008139; GO:0008536; GO:0008565; GO:0016020; GO:0016032; GO:0031965; GO:0034399; GO:0042307; GO:0045736; GO:0071230	IPO5	123,630	O00410
P15531	NME1	Input	24.99269454	FALSE	326	0.28045185	Nucleoside diphosphate kinase A (NDK A) (NDP kinase A) (EC 2.7.4.6) (Granzyme A-activated DNase) (GAAD) (Metastasis inhibition factor nm23) (NM23-H1) (Tumor metastatic process-associated protein)	NDKA_HUMAN	SUBCELLULAR LOCATION: Cytoplasm {ECO:0000269|PubMed:16442775}. Nucleus {ECO:0000269|PubMed:16442775}. Note=Cell-cycle dependent nuclear localization which can be induced by interaction with Epstein-barr viral proteins or by degradation of the SET complex by GzmA.	centrosome [GO:0005813]; cytoplasm [GO:0005737]; cytosol [GO:0005829]; extracellular exosome [GO:0070062]; intermediate filament [GO:0005882]; membrane [GO:0016020]; mitochondrial outer membrane [GO:0005741]; myelin sheath [GO:0043209]; nucleus [GO:0005634]; perinuclear region of cytoplasm [GO:0048471]; ruffle membrane [GO:0032587]; ATP binding [GO:0005524]; deoxyribonuclease activity [GO:0004536…	GO:0000287; GO:0000977; GO:0002762; GO:0003697; GO:0003723; GO:0004536; GO:0004550; GO:0005524; GO:0005525; GO:0005634; GO:0005737; GO:0005741; GO:0005813; GO:0005829; GO:0005882; GO:0006183; GO:0006228; GO:0006241; GO:0006897; GO:0007595; GO:0008285; GO:0010629; GO:0010976; GO:0014075; GO:0015949; GO:0016020; GO:0019215; GO:0019899; GO:0021766; GO:0032587; GO:0033574; GO:0035690; GO:0042802; GO:…	NME1	17,149	P15531
P41250	GARS	Input	24.98985454	FALSE	327	0.280402497	Glycine--tRNA ligase (EC 3.6.1.17) (EC 6.1.1.14) (Diadenosine tetraphosphate synthetase) (AP-4-A synthetase) (Glycyl-tRNA synthetase) (GlyRS)	GARS_HUMAN	SUBCELLULAR LOCATION: Cytoplasm {ECO:0000269|PubMed:17035524}. Cell projection, axon {ECO:0000269|PubMed:17035524, ECO:0000269|PubMed:25168514}. Secreted {ECO:0000250|UniProtKB:Q9CZD3}. Secreted, exosome {ECO:0000250|UniProtKB:Q9CZD3}. Note=Secreted by motor neuron, possibly through the exosome pathway (By similarity). In transfected COS7 cells, not detected in mitochondria, nor in Golgi apparatu…	axon [GO:0030424]; cytoplasm [GO:0005737]; cytosol [GO:0005829]; extracellular exosome [GO:0070062]; mitochondrial matrix [GO:0005759]; mitochondrion [GO:0005739]; secretory granule [GO:0030141]; ATP binding [GO:0005524]; bis(5'-nucleosyl)-tetraphosphatase (asymmetrical) activity [GO:0004081]; glycine-tRNA ligase activity [GO:0004820]; identical protein binding [GO:0042802]; protein dimerization …	GO:0004081; GO:0004820; GO:0005524; GO:0005737; GO:0005739; GO:0005759; GO:0005829; GO:0006418; GO:0015966; GO:0030141; GO:0030424; GO:0042802; GO:0046983; GO:0070062; GO:0070150	GARS	83,166	P41250
Q9Y266	NUDC	Input	24.98707119	FALSE	328	0.280354123	Nuclear migration protein nudC (Nuclear distribution protein C homolog)	NUDC_HUMAN	SUBCELLULAR LOCATION: Cytoplasm, cytoskeleton. Nucleus. Note=In a filamentous pattern adjacent to the nucleus of migrating cerebellar granule cells. Colocalizes with tubulin and dynein and with the microtubule organizing center. Distributed throughout the cytoplasm of non-migrating cells. A small proportion is nuclear, in a punctate pattern.	cytoplasm [GO:0005737]; cytosol [GO:0005829]; microtubule [GO:0005874]; nucleoplasm [GO:0005654]; cadherin binding [GO:0045296]; unfolded protein binding [GO:0051082]; cell cycle [GO:0007049]; cell division [GO:0051301]; cell proliferation [GO:0008283]; multicellular organism development [GO:0007275]; protein folding [GO:0006457]	GO:0005654; GO:0005737; GO:0005829; GO:0005874; GO:0006457; GO:0007049; GO:0007275; GO:0008283; GO:0045296; GO:0051082; GO:0051301	NUDC	38,243	Q9Y266
Q13283	G3BP1	Input	24.98450064	FALSE	329	0.280309443	Ras GTPase-activating protein-binding protein 1 (G3BP-1) (EC 3.6.4.12) (EC 3.6.4.13) (ATP-dependent DNA helicase VIII) (hDH VIII) (GAP SH3 domain-binding protein 1)	G3BP1_HUMAN	SUBCELLULAR LOCATION: Cytoplasm, cytosol {ECO:0000269|PubMed:20180778}. Perikaryon {ECO:0000250|UniProtKB:P97855}. Cytoplasm, Stress granule {ECO:0000269|PubMed:12642610, ECO:0000269|PubMed:20180778, ECO:0000269|PubMed:23953116}. Nucleus {ECO:0000269|PubMed:11604510}. Note=Cytoplasmic in proliferating cells (PubMed:11604510). Cytosolic and partially nuclear in resting cells (PubMed:11604510). Rec…	cytoplasmic stress granule [GO:0010494]; cytosol [GO:0005829]; focal adhesion [GO:0005925]; nucleus [GO:0005634]; plasma membrane [GO:0005886]; ATP binding [GO:0005524]; ATP-dependent DNA helicase activity [GO:0004003]; ATP-dependent RNA helicase activity [GO:0004004]; DNA binding [GO:0003677]; endonuclease activity [GO:0004519]; mRNA binding [GO:0003729]; RNA binding [GO:0003723]; negative regul…	GO:0003677; GO:0003723; GO:0003729; GO:0004003; GO:0004004; GO:0004519; GO:0005524; GO:0005634; GO:0005829; GO:0005886; GO:0005925; GO:0007265; GO:0010494; GO:0034063; GO:0090090	G3BP1	52,164	Q13283
Q15436	SEC23A	Input	24.98318951	FALSE	330	0.280286651	Protein transport protein Sec23A (hSec23A) (SEC23-related protein A)	SC23A_HUMAN	SUBCELLULAR LOCATION: Cytoplasmic vesicle, COPII-coated vesicle membrane {ECO:0000305|PubMed:8898360}; Peripheral membrane protein {ECO:0000269|PubMed:8898360}; Cytoplasmic side {ECO:0000269|PubMed:8898360}. Endoplasmic reticulum membrane {ECO:0000269|PubMed:8898360}; Peripheral membrane protein {ECO:0000269|PubMed:8898360}; Cytoplasmic side {ECO:0000269|PubMed:8898360}. Cytoplasm, cytosol {ECO:0…	COPII vesicle coat [GO:0030127]; cytosol [GO:0005829]; endoplasmic reticulum exit site [GO:0070971]; endoplasmic reticulum membrane [GO:0005789]; ER to Golgi transport vesicle membrane [GO:0012507]; extrinsic component of membrane [GO:0019898]; Golgi membrane [GO:0000139]; perinuclear region of cytoplasm [GO:0048471]; zinc ion binding [GO:0008270]; antigen processing and presentation of exogenous…	GO:0000139; GO:0002474; GO:0005789; GO:0005829; GO:0006886; GO:0006888; GO:0008270; GO:0012507; GO:0019886; GO:0019898; GO:0030127; GO:0048208; GO:0048471; GO:0070971; GO:0090110	SEC23A	86,161	Q15436
Q9HDC9	APMAP	Input	24.96968206	FALSE	331	0.280051782	Adipocyte plasma membrane-associated protein (Protein BSCv)	APMAP_HUMAN	SUBCELLULAR LOCATION: Membrane {ECO:0000269|PubMed:18513186}; Single-pass type II membrane protein {ECO:0000269|PubMed:18513186}.	cell surface [GO:0009986]; endoplasmic reticulum [GO:0005783]; integral component of membrane [GO:0016021]; membrane [GO:0016020]; arylesterase activity [GO:0004064]; strictosidine synthase activity [GO:0016844]; biosynthetic process [GO:0009058]	GO:0004064; GO:0005783; GO:0009058; GO:0009986; GO:0016020; GO:0016021; GO:0016844	APMAP	46,480	Q9HDC9
P30084	ECHS1	Input	24.96892905	FALSE	332	0.280038684	Enoyl-CoA hydratase, mitochondrial (EC 4.2.1.17) (Enoyl-CoA hydratase 1) (Short-chain enoyl-CoA hydratase) (SCEH)	ECHM_HUMAN	SUBCELLULAR LOCATION: Mitochondrion matrix.	mitochondrial matrix [GO:0005759]; mitochondrion [GO:0005739]; enoyl-CoA hydratase activity [GO:0004300]; fatty acid beta-oxidation [GO:0006635]	GO:0004300; GO:0005739; GO:0005759; GO:0006635	ECHS1	31,387	P30084
P07996	THBS1	Input	24.95951038	FALSE	333	0.279874831	Thrombospondin-1 (Glycoprotein G)	TSP1_HUMAN	SUBCELLULAR LOCATION: Secreted {ECO:0000269|PubMed:6777381}. Cell surface {ECO:0000269|PubMed:6777381}. Secreted, extracellular space, extracellular matrix {ECO:0000269|PubMed:6341993}. Endoplasmic reticulum {ECO:0000250|UniProtKB:P35441}. Sarcoplasmic reticulum {ECO:0000250|UniProtKB:P35441}. Note=Secreted by thrombin-activated platelets and binds to the cell surface in the presence of extracell…	cell surface [GO:0009986]; collagen-containing extracellular matrix [GO:0062023]; endoplasmic reticulum [GO:0005783]; endoplasmic reticulum lumen [GO:0005788]; external side of plasma membrane [GO:0009897]; extracellular exosome [GO:0070062]; extracellular matrix [GO:0031012]; extracellular region [GO:0005576]; extracellular space [GO:0005615]; fibrinogen complex [GO:0005577]; platelet alpha gran…	GO:0000187; GO:0001666; GO:0001786; GO:0001937; GO:0001953; GO:0001968; GO:0002040; GO:0002544; GO:0002576; GO:0002581; GO:0002605; GO:0005178; GO:0005509; GO:0005576; GO:0005577; GO:0005615; GO:0005783; GO:0005788; GO:0006954; GO:0006955; GO:0006986; GO:0007050; GO:0007155; GO:0008201; GO:0008284; GO:0009612; GO:0009749; GO:0009897; GO:0009986; GO:0010595; GO:0010596; GO:0010748; GO:0010751; GO:…	THBS1	129,383	P07996
P05121	SERPINE1	Input	24.95396723	FALSE	334	0.27977837	Plasminogen activator inhibitor 1 (PAI) (PAI-1) (Endothelial plasminogen activator inhibitor) (Serpin E1)	PAI1_HUMAN	SUBCELLULAR LOCATION: Secreted {ECO:0000269|PubMed:2430793}.	collagen-containing extracellular matrix [GO:0062023]; extracellular exosome [GO:0070062]; extracellular region [GO:0005576]; extracellular space [GO:0005615]; plasma membrane [GO:0005886]; platelet alpha granule lumen [GO:0031093]; protease binding [GO:0002020]; serine-type endopeptidase inhibitor activity [GO:0004867]; signaling receptor binding [GO:0005102]; angiogenesis [GO:0001525]; cellular…	GO:0001300; GO:0001525; GO:0002020; GO:0002576; GO:0004867; GO:0005102; GO:0005576; GO:0005615; GO:0005886; GO:0007623; GO:0010469; GO:0010757; GO:0010951; GO:0014912; GO:0030194; GO:0030195; GO:0030198; GO:0030336; GO:0031093; GO:0032757; GO:0033629; GO:0035491; GO:0042730; GO:0045766; GO:0045944; GO:0048260; GO:0050729; GO:0050829; GO:0051918; GO:0061044; GO:0061045; GO:0062023; GO:0070062; GO:…	SERPINE1	45,060	P05121
Q9NZN4	EHD2	Input	24.95342869	FALSE	335	0.279768997	EH domain-containing protein 2 (PAST homolog 2)	EHD2_HUMAN	SUBCELLULAR LOCATION: Cell membrane {ECO:0000269|PubMed:17233914}; Peripheral membrane protein {ECO:0000250|UniProtKB:Q8BH64}; Cytoplasmic side {ECO:0000250|UniProtKB:Q8BH64}. Membrane, caveola {ECO:0000250|UniProtKB:Q8BH64}; Peripheral membrane protein {ECO:0000250|UniProtKB:Q8BH64}; Cytoplasmic side {ECO:0000250|UniProtKB:Q8BH64}. Endosome membrane {ECO:0000250|UniProtKB:Q4V8H8}; Peripheral mem…	caveola [GO:0005901]; cytosol [GO:0005829]; endosome membrane [GO:0010008]; extracellular exosome [GO:0070062]; extrinsic component of membrane [GO:0019898]; intercellular bridge [GO:0045171]; microtubule cytoskeleton [GO:0015630]; nucleus [GO:0005634]; perinuclear region of cytoplasm [GO:0048471]; plasma membrane [GO:0005886]; recycling endosome membrane [GO:0055038]; ATP binding [GO:0005524]; c…	GO:0003676; GO:0005509; GO:0005524; GO:0005525; GO:0005634; GO:0005829; GO:0005886; GO:0005901; GO:0006897; GO:0007596; GO:0010008; GO:0015630; GO:0016787; GO:0019898; GO:0019904; GO:0030866; GO:0032456; GO:0042802; GO:0045171; GO:0048471; GO:0055038; GO:0070062; GO:0072659; GO:0097320; GO:1901741; GO:2001137	EHD2	61,161	Q9NZN4
O43681	ASNA1	Input	24.95299566	FALSE	336	0.27976146	ATPase ASNA1 (EC 3.6.-.-) (Arsenical pump-driving ATPase) (Arsenite-stimulated ATPase) (Transmembrane domain recognition complex 40 kDa ATPase subunit) (hARSA-I) (hASNA-I)	ASNA_HUMAN	SUBCELLULAR LOCATION: Cytoplasm. Endoplasmic reticulum. Nucleus, nucleolus.	cytoplasm [GO:0005737]; endoplasmic reticulum membrane [GO:0005789]; extracellular exosome [GO:0070062]; nucleolus [GO:0005730]; nucleus [GO:0005634]; arsenite transmembrane transporter activity [GO:0015105]; ATP binding [GO:0005524]; ATPase activity [GO:0016887]; metal ion binding [GO:0046872]; transporter activity [GO:0005215]; IRE1-mediated unfolded protein response [GO:0036498]; tail-anchored…	GO:0005215; GO:0005524; GO:0005634; GO:0005730; GO:0005737; GO:0005789; GO:0015105; GO:0016887; GO:0036498; GO:0046872; GO:0070062; GO:0071816	ASNA1	38,793	O43681
Q13838	DDX39B	Input	24.94896518	TRUE	337	0.279691306	Spliceosome RNA helicase DDX39B (EC 3.6.4.13) (56 kDa U2AF65-associated protein) (ATP-dependent RNA helicase p47) (DEAD box protein UAP56) (HLA-B-associated transcript 1 protein)	DX39B_HUMAN	SUBCELLULAR LOCATION: Nucleus. Nucleus speckle. Cytoplasm. Note=Can translocate to the cytoplasm in the presence of MX1. TREX complex assembly seems to occur in regions surrounding nuclear speckles known as perispeckles.	cytoplasm [GO:0005737]; nuclear matrix [GO:0016363]; nuclear speck [GO:0016607]; nucleolus [GO:0005730]; nucleoplasm [GO:0005654]; nucleus [GO:0005634]; spliceosomal complex [GO:0005681]; transcription export complex [GO:0000346]; ATP binding [GO:0005524]; ATP-dependent protein binding [GO:0043008]; ATP-dependent RNA helicase activity [GO:0004004]; ATPase activity [GO:0016887]; identical protein …	GO:0000245; GO:0000346; GO:0000398; GO:0001889; GO:0003723; GO:0004004; GO:0005524; GO:0005634; GO:0005654; GO:0005681; GO:0005730; GO:0005737; GO:0006405; GO:0006406; GO:0008186; GO:0008380; GO:0010501; GO:0016363; GO:0016607; GO:0016887; GO:0017070; GO:0030621; GO:0031124; GO:0032786; GO:0042802; GO:0043008; GO:0044877; GO:0045727; GO:0046784; GO:0061051; GO:1904707; GO:2000002; GO:2000573	DDX39B	48,991	Q13838
Q9BUF5	TUBB6	Input	24.94760439	TRUE	338	0.279667618	Tubulin beta-6 chain (Tubulin beta class V)	TBB6_HUMAN	SUBCELLULAR LOCATION: Cytoplasm, cytoskeleton {ECO:0000250}.	cytoplasm [GO:0005737]; extracellular exosome [GO:0070062]; microtubule [GO:0005874]; nucleus [GO:0005634]; GTP binding [GO:0005525]; GTPase activity [GO:0003924]; structural constituent of cytoskeleton [GO:0005200]; microtubule-based process [GO:0007017]	GO:0003924; GO:0005200; GO:0005525; GO:0005634; GO:0005737; GO:0005874; GO:0007017; GO:0070062	TUBB6	49,857	Q9BUF5
Q03252	LMNB2	Input	24.94699946	FALSE	339	0.279657087	Lamin-B2	LMNB2_HUMAN	SUBCELLULAR LOCATION: Nucleus inner membrane; Lipid-anchor; Nucleoplasmic side.	lamin filament [GO:0005638]; nuclear inner membrane [GO:0005637]; nuclear membrane [GO:0031965]; structural molecule activity [GO:0005198]	GO:0005198; GO:0005637; GO:0005638; GO:0031965	LMNB2	69,948	Q03252
Q15046	KARS	Input	24.9450851	FALSE	340	0.279623759	Lysine--tRNA ligase (EC 2.7.7.-) (EC 6.1.1.6) (Lysyl-tRNA synthetase) (LysRS)	SYK_HUMAN	SUBCELLULAR LOCATION: Isoform Cytoplasmic: Cytoplasm, cytosol {ECO:0000269|PubMed:10952987, ECO:0000269|PubMed:19289464, ECO:0000269|PubMed:23159739, ECO:0000269|PubMed:28887846}. Cytoplasm {ECO:0000269|PubMed:15220430}. Nucleus {ECO:0000269|PubMed:15220430, ECO:0000269|PubMed:23159739}. Cell membrane {ECO:0000269|PubMed:15220430}; Peripheral membrane protein {ECO:0000269|PubMed:15220430}. Secret…	aminoacyl-tRNA synthetase multienzyme complex [GO:0017101]; cytosol [GO:0005829]; extracellular space [GO:0005615]; mitochondrial matrix [GO:0005759]; mitochondrion [GO:0005739]; nucleus [GO:0005634]; plasma membrane [GO:0005886]; amino acid binding [GO:0016597]; ATP adenylyltransferase activity [GO:0003877]; ATP binding [GO:0005524]; identical protein binding [GO:0042802]; lysine-tRNA ligase act…	GO:0000049; GO:0000187; GO:0002276; GO:0002741; GO:0003877; GO:0004824; GO:0005524; GO:0005615; GO:0005634; GO:0005739; GO:0005759; GO:0005829; GO:0005886; GO:0006418; GO:0006430; GO:0008033; GO:0008285; GO:0010165; GO:0010759; GO:0015966; GO:0016032; GO:0016597; GO:0017101; GO:0033209; GO:0042802; GO:0042803; GO:0043032; GO:0045893; GO:0070371; GO:0070374; GO:1900017; GO:1900745; GO:1905050	KARS	68,048	Q15046
P22061	PCMT1	Input	24.94027595	FALSE	341	0.279540024	Protein-L-isoaspartate(D-aspartate) O-methyltransferase (PIMT) (EC 2.1.1.77) (L-isoaspartyl protein carboxyl methyltransferase) (Protein L-isoaspartyl/D-aspartyl methyltransferase) (Protein-beta-aspartate methyltransferase)	PIMT_HUMAN	SUBCELLULAR LOCATION: Cytoplasm.	cytoplasm [GO:0005737]; cytosol [GO:0005829]; extracellular exosome [GO:0070062]; extracellular vesicle [GO:1903561]; cadherin binding [GO:0045296]; protein-L-isoaspartate (D-aspartate) O-methyltransferase activity [GO:0004719]; protein methylation [GO:0006479]; protein repair [GO:0030091]	GO:0004719; GO:0005737; GO:0005829; GO:0006479; GO:0030091; GO:0045296; GO:0070062; GO:1903561	PCMT1	24,636	P22061
Q9UNM6	PSMD13	Input	24.93349553	FALSE	342	0.279421937	26S proteasome non-ATPase regulatory subunit 13 (26S proteasome regulatory subunit RPN9) (26S proteasome regulatory subunit S11) (26S proteasome regulatory subunit p40.5)	PSD13_HUMAN		cytosol [GO:0005829]; extracellular region [GO:0005576]; ficolin-1-rich granule lumen [GO:1904813]; membrane [GO:0016020]; nucleoplasm [GO:0005654]; nucleus [GO:0005634]; proteasome accessory complex [GO:0022624]; proteasome complex [GO:0000502]; proteasome regulatory particle [GO:0005838]; proteasome regulatory particle, lid subcomplex [GO:0008541]; secretory granule lumen [GO:0034774]; structur…	GO:0000502; GO:0005198; GO:0005576; GO:0005634; GO:0005654; GO:0005829; GO:0005838; GO:0006511; GO:0007127; GO:0008541; GO:0016020; GO:0016579; GO:0022624; GO:0034774; GO:0043248; GO:0043312; GO:0043687; GO:1904813	PSMD13	42,945	Q9UNM6
P49257	LMAN1	Input	24.92938462	FALSE	343	0.279350327	Protein ERGIC-53 (ER-Golgi intermediate compartment 53 kDa protein) (Gp58) (Intracellular mannose-specific lectin MR60) (Lectin mannose-binding 1)	LMAN1_HUMAN	SUBCELLULAR LOCATION: Endoplasmic reticulum-Golgi intermediate compartment membrane; Single-pass type I membrane protein. Golgi apparatus membrane; Single-pass membrane protein. Endoplasmic reticulum membrane; Single-pass type I membrane protein.	endoplasmic reticulum membrane [GO:0005789]; endoplasmic reticulum-Golgi intermediate compartment [GO:0005793]; endoplasmic reticulum-Golgi intermediate compartment membrane [GO:0033116]; ER to Golgi transport vesicle membrane [GO:0012507]; extracellular exosome [GO:0070062]; Golgi membrane [GO:0000139]; host cell perinuclear region of cytoplasm [GO:0044220]; integral component of membrane [GO:00…	GO:0000139; GO:0005537; GO:0005789; GO:0005793; GO:0006457; GO:0006888; GO:0007029; GO:0007030; GO:0007596; GO:0010638; GO:0012507; GO:0015031; GO:0016020; GO:0016021; GO:0030017; GO:0033116; GO:0044220; GO:0046872; GO:0048208; GO:0051082; GO:0070062; GO:1903215	LMAN1	57,549	P49257
Q9H223	EHD4	Input	24.92366987	TRUE	344	0.279250759	EH domain-containing protein 4 (Hepatocellular carcinoma-associated protein 10/11) (PAST homolog 4)	EHD4_HUMAN	SUBCELLULAR LOCATION: Early endosome membrane {ECO:0000269|PubMed:18331452}; Peripheral membrane protein {ECO:0000305}; Cytoplasmic side {ECO:0000305}. Recycling endosome membrane {ECO:0000269|PubMed:18331452}; Peripheral membrane protein {ECO:0000305}; Cytoplasmic side {ECO:0000305}. Cell membrane {ECO:0000250|UniProtKB:Q9EQP2}; Peripheral membrane protein {ECO:0000305}; Cytoplasmic side {ECO:00…	early endosome membrane [GO:0031901]; endoplasmic reticulum [GO:0005783]; extracellular exosome [GO:0070062]; membrane [GO:0016020]; nucleus [GO:0005634]; perinuclear region of cytoplasm [GO:0048471]; plasma membrane [GO:0005886]; recycling endosome membrane [GO:0055038]; ATP binding [GO:0005524]; cadherin binding [GO:0045296]; calcium ion binding [GO:0005509]; GTP binding [GO:0005525]; nucleic a…	GO:0003676; GO:0005509; GO:0005524; GO:0005525; GO:0005634; GO:0005783; GO:0005886; GO:0006907; GO:0016020; GO:0030100; GO:0031901; GO:0032456; GO:0045296; GO:0048471; GO:0050731; GO:0051260; GO:0055038; GO:0070062; GO:0071363	EHD4	61,175	Q9H223
P42166	TMPO	Input	24.92193807	FALSE	345	0.279220582	Lamina-associated polypeptide 2, isoform alpha (Thymopoietin isoform alpha) (TP alpha) (Thymopoietin-related peptide isoform alpha) (TPRP isoform alpha) [Cleaved into: Thymopoietin (TP) (Splenin); Thymopentin (TP5)]	LAP2A_HUMAN	SUBCELLULAR LOCATION: Nucleus. Chromosome. Note=Expressed diffusely throughout the nucleus.	chromatin [GO:0000785]; nuclear envelope [GO:0005635]; nucleus [GO:0005634]; cadherin binding [GO:0045296]; DNA binding [GO:0003677]; lamin binding [GO:0005521]; regulation of transcription, DNA-templated [GO:0006355]	GO:0000785; GO:0003677; GO:0005521; GO:0005634; GO:0005635; GO:0006355; GO:0045296	TMPO	75,492	P42166
P84090	ERH	Input	24.91854623	TRUE	346	0.279161471	Enhancer of rudimentary homolog	ERH_HUMAN		methylosome [GO:0034709]; midbody [GO:0030496]; methyl-CpG binding [GO:0008327]; RNA binding [GO:0003723]; cell cycle [GO:0007049]; nucleobase-containing compound metabolic process [GO:0006139]; positive regulation of Notch signaling pathway [GO:0045747]; pyrimidine nucleoside metabolic process [GO:0006213]; pyrimidine nucleotide biosynthetic process [GO:0006221]	GO:0003723; GO:0006139; GO:0006213; GO:0006221; GO:0007049; GO:0008327; GO:0030496; GO:0034709; GO:0045747	ERH	12,259	P84090
P25787	PSMA2	Input	24.91625475	FALSE	347	0.279121532	Proteasome subunit alpha type-2 (EC 3.4.25.1) (Macropain subunit C3) (Multicatalytic endopeptidase complex subunit C3) (Proteasome component C3)	PSA2_HUMAN	SUBCELLULAR LOCATION: Cytoplasm {ECO:0000269|PubMed:12181345}. Nucleus {ECO:0000269|PubMed:12181345}. Note=Colocalizes with TRIM5 in cytoplasmic bodies. {ECO:0000250|UniProtKB:P49722}.	cytosol [GO:0005829]; extracellular exosome [GO:0070062]; extracellular region [GO:0005576]; ficolin-1-rich granule lumen [GO:1904813]; nucleoplasm [GO:0005654]; nucleus [GO:0005634]; P-body [GO:0000932]; proteasome complex [GO:0000502]; proteasome core complex [GO:0005839]; proteasome core complex, alpha-subunit complex [GO:0019773]; secretory granule lumen [GO:0034774]; threonine-type endopepti…	GO:0000502; GO:0000932; GO:0004298; GO:0005576; GO:0005634; GO:0005654; GO:0005829; GO:0005839; GO:0006511; GO:0009615; GO:0016579; GO:0019773; GO:0034774; GO:0043312; GO:0043687; GO:0070062; GO:1904813	PSMA2	25,899	P25787
Q15293	RCN1	Input	24.91378733	FALSE	348	0.279078522	Reticulocalbin-1	RCN1_HUMAN	SUBCELLULAR LOCATION: Endoplasmic reticulum lumen.	endoplasmic reticulum [GO:0005783]; endoplasmic reticulum lumen [GO:0005788]; calcium ion binding [GO:0005509]; cellular protein metabolic process [GO:0044267]; post-translational protein modification [GO:0043687]	GO:0005509; GO:0005783; GO:0005788; GO:0043687; GO:0044267	RCN1	38,890	Q15293
P61619	SEC61A1	Input	24.91170266	FALSE	349	0.279042181	Protein transport protein Sec61 subunit alpha isoform 1 (Sec61 alpha-1)	S61A1_HUMAN	SUBCELLULAR LOCATION: Endoplasmic reticulum membrane {ECO:0000269|PubMed:27392076}; Multi-pass membrane protein {ECO:0000305}. Note=Localizes exclusively in granular structures in the endoplasmic reticulum (ER). {ECO:0000269|PubMed:27392076}.	cytosol [GO:0005829]; endoplasmic reticulum membrane [GO:0005789]; integral component of endoplasmic reticulum membrane [GO:0030176]; membrane [GO:0016020]; rough endoplasmic reticulum [GO:0005791]; ribosome binding [GO:0043022]; cotranslational protein targeting to membrane [GO:0006613]; endoplasmic reticulum organization [GO:0007029]; posttranslational protein targeting to endoplasmic reticulum…	GO:0005789; GO:0005791; GO:0005829; GO:0006613; GO:0006614; GO:0006620; GO:0007029; GO:0016020; GO:0030176; GO:0034341; GO:0039019; GO:0043022; GO:0045047	SEC61A1	52,265	P61619
Q15363	TMED2	Input	24.90841974	FALSE	350	0.278984945	Transmembrane emp24 domain-containing protein 2 (Membrane protein p24A) (p24) (p24 family protein beta-1) (p24beta1)	TMED2_HUMAN	SUBCELLULAR LOCATION: Cytoplasmic vesicle membrane {ECO:0000305}; Single-pass type I membrane protein {ECO:0000255}. Cytoplasmic vesicle, COPI-coated vesicle membrane {ECO:0000269|PubMed:9472029}; Single-pass type I membrane protein {ECO:0000255}. Golgi apparatus, cis-Golgi network membrane {ECO:0000269|PubMed:10852829, ECO:0000269|PubMed:12237308}; Single-pass type I membrane protein {ECO:000025…	COPI-coated vesicle [GO:0030137]; COPI-coated vesicle membrane [GO:0030663]; endoplasmic reticulum [GO:0005783]; endoplasmic reticulum membrane [GO:0005789]; endoplasmic reticulum-Golgi intermediate compartment [GO:0005793]; endoplasmic reticulum-Golgi intermediate compartment membrane [GO:0033116]; ER to Golgi transport vesicle membrane [GO:0012507]; Golgi apparatus [GO:0005794]; Golgi cisterna …	GO:0000139; GO:0001843; GO:0001893; GO:0001947; GO:0005783; GO:0005789; GO:0005793; GO:0005794; GO:0006886; GO:0006888; GO:0006890; GO:0007030; GO:0010628; GO:0012507; GO:0016021; GO:0030133; GO:0030137; GO:0030663; GO:0032525; GO:0032580; GO:0033116; GO:0034260; GO:0035264; GO:0035459; GO:0036342; GO:0042589; GO:0043231; GO:0048205; GO:0048208; GO:0060716; GO:0072659	TMED2	22,761	Q15363
Q04917	YWHAH	Input	24.90341144	FALSE	351	0.278897613	14-3-3 protein eta (Protein AS1)	1433F_HUMAN		cytoplasm [GO:0005737]; cytosol [GO:0005829]; extracellular exosome [GO:0070062]; intercalated disc [GO:0014704]; mitochondrion [GO:0005739]; plasma membrane [GO:0005886]; actin binding [GO:0003779]; enzyme binding [GO:0019899]; glucocorticoid receptor binding [GO:0035259]; identical protein binding [GO:0042802]; insulin-like growth factor receptor binding [GO:0005159]; ion channel binding [GO:00…	GO:0002028; GO:0003779; GO:0005159; GO:0005737; GO:0005739; GO:0005829; GO:0005886; GO:0006713; GO:0006886; GO:0014704; GO:0017080; GO:0019899; GO:0019904; GO:0021762; GO:0035259; GO:0042802; GO:0042921; GO:0044325; GO:0045664; GO:0045893; GO:0046982; GO:0048167; GO:0050774; GO:0061024; GO:0070062; GO:0086010; GO:1900740; GO:2000649	YWHAH	28,219	Q04917
P55010	EIF5	Input	24.90336271	FALSE	352	0.278896763	Eukaryotic translation initiation factor 5 (eIF-5)	IF5_HUMAN		cytoplasm [GO:0005737]; cytosol [GO:0005829]; plasma membrane [GO:0005886]; cadherin binding [GO:0045296]; eukaryotic initiation factor eIF2 binding [GO:0071074]; GTP binding [GO:0005525]; GTPase activity [GO:0003924]; RNA binding [GO:0003723]; translation factor activity, RNA binding [GO:0008135]; translation initiation factor activity [GO:0003743]; activation of GTPase activity [GO:0090630]; fo…	GO:0001731; GO:0003723; GO:0003743; GO:0003924; GO:0005525; GO:0005737; GO:0005829; GO:0005886; GO:0006413; GO:0006446; GO:0008135; GO:0045296; GO:0071074; GO:0090630	EIF5	49,223	P55010
P54136	RARS	Input	24.89991166	FALSE	353	0.278836575	Arginine--tRNA ligase, cytoplasmic (EC 6.1.1.19) (Arginyl-tRNA synthetase) (ArgRS)	SYRC_HUMAN	SUBCELLULAR LOCATION: Cytoplasm {ECO:0000269|PubMed:16055448, ECO:0000269|PubMed:16430231}. Cytoplasm, cytosol {ECO:0000269|PubMed:19289464}.	aminoacyl-tRNA synthetase multienzyme complex [GO:0017101]; cytoplasm [GO:0005737]; cytosol [GO:0005829]; extracellular exosome [GO:0070062]; membrane [GO:0016020]; nucleoplasm [GO:0005654]; nucleus [GO:0005634]; arginine binding [GO:0034618]; arginine-tRNA ligase activity [GO:0004814]; ATP binding [GO:0005524]; cadherin binding [GO:0045296]; tRNA binding [GO:0000049]; arginyl-tRNA aminoacylation…	GO:0000049; GO:0004814; GO:0005524; GO:0005634; GO:0005654; GO:0005737; GO:0005829; GO:0006418; GO:0006420; GO:0016020; GO:0017101; GO:0034618; GO:0045296; GO:0070062	RARS	75,379	P54136
P46776	RPL27A	Input	24.89097198	FALSE	354	0.278680625	60S ribosomal protein L27a (Large ribosomal subunit protein uL15)	RL27A_HUMAN		cytosol [GO:0005829]; cytosolic large ribosomal subunit [GO:0022625]; endoplasmic reticulum [GO:0005783]; membrane [GO:0016020]; RNA binding [GO:0003723]; structural constituent of ribosome [GO:0003735]; cytoplasmic translation [GO:0002181]; nuclear-transcribed mRNA catabolic process, nonsense-mediated decay [GO:0000184]; SRP-dependent cotranslational protein targeting to membrane [GO:0006614]; t…	GO:0000184; GO:0002181; GO:0003723; GO:0003735; GO:0005783; GO:0005829; GO:0006412; GO:0006413; GO:0006614; GO:0016020; GO:0022625	RPL27A	16,561	P46776
P11234	RALB	Input	24.88904955	FALSE	355	0.278647081	Ras-related protein Ral-B	RALB_HUMAN	SUBCELLULAR LOCATION: Cell membrane {ECO:0000269|PubMed:17875936}; Lipid-anchor {ECO:0000269|PubMed:17875936}; Cytoplasmic side {ECO:0000269|PubMed:17875936}. Midbody {ECO:0000269|PubMed:18756269}. Note=During late cytokinesis, enriched at the midbody. {ECO:0000269|PubMed:18756269}.	extracellular exosome [GO:0070062]; intracellular [GO:0005622]; midbody [GO:0030496]; plasma membrane [GO:0005886]; ATPase binding [GO:0051117]; GDP binding [GO:0019003]; GTP binding [GO:0005525]; GTPase activity [GO:0003924]; ubiquitin protein ligase binding [GO:0031625]; apoptotic process [GO:0006915]; cell cycle [GO:0007049]; cell division [GO:0051301]; cellular response to exogenous dsRNA [GO…	GO:0001928; GO:0001934; GO:0003924; GO:0005525; GO:0005622; GO:0005886; GO:0006915; GO:0007049; GO:0007165; GO:0007265; GO:0009267; GO:0019003; GO:0030496; GO:0031625; GO:0032091; GO:0032092; GO:0051117; GO:0051301; GO:0060178; GO:0070062; GO:0071360; GO:0071902; GO:2000786	RALB	23,409	P11234
Q13509	TUBB3	Input	24.88649465	TRUE	356	0.278602498	Tubulin beta-3 chain (Tubulin beta-4 chain) (Tubulin beta-III)	TBB3_HUMAN	SUBCELLULAR LOCATION: Cytoplasm, cytoskeleton.	axon [GO:0030424]; cell periphery [GO:0071944]; cytoplasm [GO:0005737]; dendrite [GO:0030425]; extracellular exosome [GO:0070062]; microtubule [GO:0005874]; neuronal cell body [GO:0043025]; nucleus [GO:0005634]; GTP binding [GO:0005525]; GTPase activity [GO:0003924]; peptide binding [GO:0042277]; structural constituent of cytoskeleton [GO:0005200]; axon guidance [GO:0007411]; microtubule-based pr…	GO:0000278; GO:0003924; GO:0005200; GO:0005525; GO:0005634; GO:0005737; GO:0005874; GO:0007017; GO:0007411; GO:0030424; GO:0030425; GO:0042277; GO:0043025; GO:0070062; GO:0071944	TUBB3	50,433	Q13509
P82979	SARNP	Input	24.88513531	FALSE	357	0.278578776	SAP domain-containing ribonucleoprotein (Cytokine-induced protein of 29 kDa) (Nuclear protein Hcc-1) (Proliferation-associated cytokine-inducible protein CIP29)	SARNP_HUMAN	SUBCELLULAR LOCATION: Nucleus. Nucleus speckle.	cytoplasmic ribonucleoprotein granule [GO:0036464]; nuclear speck [GO:0016607]; nucleoplasm [GO:0005654]; nucleus [GO:0005634]; transcription export complex [GO:0000346]; DNA binding [GO:0003677]; RNA binding [GO:0003723]; mRNA 3'-end processing [GO:0031124]; mRNA export from nucleus [GO:0006406]; regulation of transcription, DNA-templated [GO:0006355]; regulation of translation [GO:0006417]; RNA…	GO:0000346; GO:0003677; GO:0003723; GO:0005634; GO:0005654; GO:0006351; GO:0006355; GO:0006405; GO:0006406; GO:0006417; GO:0016607; GO:0031124; GO:0036464	SARNP	23,671	P82979
P28066	PSMA5	Input	24.87428621	FALSE	358	0.278389396	Proteasome subunit alpha type-5 (EC 3.4.25.1) (Macropain zeta chain) (Multicatalytic endopeptidase complex zeta chain) (Proteasome zeta chain)	PSA5_HUMAN	SUBCELLULAR LOCATION: Cytoplasm {ECO:0000269|PubMed:12181345}. Nucleus {ECO:0000269|PubMed:12181345}.	cytosol [GO:0005829]; extracellular exosome [GO:0070062]; extracellular region [GO:0005576]; ficolin-1-rich granule lumen [GO:1904813]; nucleoplasm [GO:0005654]; nucleus [GO:0005634]; proteasome complex [GO:0000502]; proteasome core complex [GO:0005839]; proteasome core complex, alpha-subunit complex [GO:0019773]; secretory granule lumen [GO:0034774]; threonine-type endopeptidase activity [GO:000…	GO:0000502; GO:0004298; GO:0005576; GO:0005634; GO:0005654; GO:0005829; GO:0005839; GO:0016579; GO:0019773; GO:0034774; GO:0043161; GO:0043312; GO:0043687; GO:0070062; GO:1904813	PSMA5	26,411	P28066
P00568	AK1	Input	24.8711177	FALSE	359	0.278334072	Adenylate kinase isoenzyme 1 (AK 1) (EC 2.7.4.3) (EC 2.7.4.6) (ATP-AMP transphosphorylase 1) (ATP:AMP phosphotransferase) (Adenylate monophosphate kinase) (Myokinase)	KAD1_HUMAN	SUBCELLULAR LOCATION: Cytoplasm.	cytosol [GO:0005829]; extracellular exosome [GO:0070062]; adenylate kinase activity [GO:0004017]; ATP binding [GO:0005524]; nucleoside diphosphate kinase activity [GO:0004550]; ATP metabolic process [GO:0046034]; nucleobase-containing small molecule interconversion [GO:0015949]; nucleoside diphosphate phosphorylation [GO:0006165]; nucleoside triphosphate biosynthetic process [GO:0009142]	GO:0004017; GO:0004550; GO:0005524; GO:0005829; GO:0006165; GO:0009142; GO:0015949; GO:0046034; GO:0070062	AK1	21,635	P00568
P35232	PHB	Input	24.87010726	FALSE	360	0.278316427	Prohibitin	PHB_HUMAN	SUBCELLULAR LOCATION: Mitochondrion inner membrane {ECO:0000250}.	cell surface [GO:0009986]; cytoplasm [GO:0005737]; early endosome [GO:0005769]; extracellular exosome [GO:0070062]; integral component of plasma membrane [GO:0005887]; membrane [GO:0016020]; mitochondrial inner membrane [GO:0005743]; mitochondrion [GO:0005739]; myelin sheath [GO:0043209]; nucleoplasm [GO:0005654]; nucleus [GO:0005634]; plasma membrane [GO:0005886]; complement component C3a bindin…	GO:0000122; GO:0000981; GO:0001649; GO:0001850; GO:0001851; GO:0005634; GO:0005654; GO:0005737; GO:0005739; GO:0005743; GO:0005769; GO:0005886; GO:0005887; GO:0006355; GO:0006851; GO:0007005; GO:0007165; GO:0008022; GO:0008285; GO:0009986; GO:0010628; GO:0010942; GO:0010944; GO:0016020; GO:0016575; GO:0019899; GO:0030308; GO:0031871; GO:0042177; GO:0042826; GO:0042981; GO:0043209; GO:0044212; GO:…	PHB	29,804	P35232
Q9Y617	PSAT1	Input	24.86787012	FALSE	361	0.278277359	Phosphoserine aminotransferase (EC 2.6.1.52) (Phosphohydroxythreonine aminotransferase) (PSAT)	SERC_HUMAN		cytoplasm [GO:0005737]; cytosol [GO:0005829]; extracellular exosome [GO:0070062]; O-phospho-L-serine:2-oxoglutarate aminotransferase activity [GO:0004648]; L-serine biosynthetic process [GO:0006564]; pyridoxine biosynthetic process [GO:0008615]	GO:0004648; GO:0005737; GO:0005829; GO:0006564; GO:0008615; GO:0070062	PSAT1	40,423	Q9Y617
Q9H0U4	RAB1B	Input	24.86644004	FALSE	362	0.278252384	Ras-related protein Rab-1B	RAB1B_HUMAN	SUBCELLULAR LOCATION: Cytoplasm {ECO:0000269|PubMed:11389151}. Membrane {ECO:0000269|PubMed:11389151}; Lipid-anchor {ECO:0000269|PubMed:11389151}; Cytoplasmic side {ECO:0000269|PubMed:11389151}. Preautophagosomal structure membrane {ECO:0000269|PubMed:20545908}; Lipid-anchor {ECO:0000305}; Cytoplasmic side {ECO:0000305}. Note=Targeted by REP1 to membranes of specific subcellular compartments incl…	cytosol [GO:0005829]; endoplasmic reticulum membrane [GO:0005789]; endoplasmic reticulum-Golgi intermediate compartment membrane [GO:0033116]; extracellular exosome [GO:0070062]; Golgi apparatus [GO:0005794]; Golgi membrane [GO:0000139]; phagophore assembly site membrane [GO:0034045]; transport vesicle [GO:0030133]; GTP binding [GO:0005525]; GTPase activity [GO:0003924]; autophagy [GO:0006914]; C…	GO:0000139; GO:0003924; GO:0005525; GO:0005789; GO:0005794; GO:0005829; GO:0006888; GO:0006890; GO:0006914; GO:0015031; GO:0019068; GO:0030133; GO:0033116; GO:0034045; GO:0043687; GO:0048208; GO:0070062; GO:1903020; GO:2000785	RAB1B	22,171	Q9H0U4
P07686	HEXB	Input	24.85868849	FALSE	363	0.278116981	Beta-hexosaminidase subunit beta (EC 3.2.1.52) (Beta-N-acetylhexosaminidase subunit beta) (Hexosaminidase subunit B) (Cervical cancer proto-oncogene 7 protein) (HCC-7) (N-acetyl-beta-glucosaminidase subunit beta) [Cleaved into: Beta-hexosaminidase subunit beta chain B; Beta-hexosaminidase subunit beta chain A]	HEXB_HUMAN	SUBCELLULAR LOCATION: Lysosome.	acrosomal vesicle [GO:0001669]; azurophil granule [GO:0042582]; azurophil granule lumen [GO:0035578]; extracellular exosome [GO:0070062]; extracellular region [GO:0005576]; lysosomal lumen [GO:0043202]; membrane [GO:0016020]; acetylglucosaminyltransferase activity [GO:0008375]; beta-N-acetylhexosaminidase activity [GO:0004563]; N-acetyl-beta-D-galactosaminidase activity [GO:0102148]; protein hete…	GO:0001501; GO:0001669; GO:0004563; GO:0005576; GO:0006687; GO:0006689; GO:0006874; GO:0007040; GO:0007341; GO:0007605; GO:0007626; GO:0008049; GO:0008360; GO:0008375; GO:0008654; GO:0009313; GO:0016020; GO:0019915; GO:0030207; GO:0030214; GO:0035578; GO:0042340; GO:0042552; GO:0042582; GO:0042803; GO:0043202; GO:0043312; GO:0043615; GO:0044267; GO:0045944; GO:0046982; GO:0048477; GO:0050885; GO:…	HEXB	63,111	P07686
P08133	ANXA6	Input	24.84913662	FALSE	364	0.277950073	Annexin A6 (67 kDa calelectrin) (Annexin VI) (Annexin-6) (Calphobindin-II) (CPB-II) (Chromobindin-20) (Lipocortin VI) (Protein III) (p68) (p70)	ANXA6_HUMAN	SUBCELLULAR LOCATION: Cytoplasm {ECO:0000250}. Melanosome {ECO:0000269|PubMed:17081065}. Note=Identified by mass spectrometry in melanosome fractions from stage I to stage IV.	extracellular exosome [GO:0070062]; focal adhesion [GO:0005925]; late endosome membrane [GO:0031902]; lysosomal membrane [GO:0005765]; melanosome [GO:0042470]; membrane [GO:0016020]; mitochondrion [GO:0005739]; perinuclear region of cytoplasm [GO:0048471]; calcium ion binding [GO:0005509]; calcium-dependent phospholipid binding [GO:0005544]; calcium-dependent protein binding [GO:0048306]; cholest…	GO:0005509; GO:0005525; GO:0005544; GO:0005739; GO:0005765; GO:0005925; GO:0006816; GO:0006937; GO:0008289; GO:0015276; GO:0015485; GO:0016020; GO:0031902; GO:0034220; GO:0042470; GO:0042803; GO:0048306; GO:0048471; GO:0051260; GO:0051560; GO:0070062; GO:0097190	ANXA6	75,873	P08133
Q15366	PCBP2	Input	24.84725295	TRUE	365	0.27791715	Poly(rC)-binding protein 2 (Alpha-CP2) (Heterogeneous nuclear ribonucleoprotein E2) (hnRNP E2)	PCBP2_HUMAN	SUBCELLULAR LOCATION: Nucleus {ECO:0000269|PubMed:19029303}. Cytoplasm {ECO:0000269|PubMed:19029303}. Note=Loosely bound in the nucleus. May shuttle between the nucleus and the cytoplasm.	cytoplasm [GO:0005737]; cytosol [GO:0005829]; extracellular exosome [GO:0070062]; focal adhesion [GO:0005925]; membrane [GO:0016020]; nucleoplasm [GO:0005654]; nucleus [GO:0005634]; DNA binding [GO:0003677]; enzyme binding [GO:0019899]; RNA binding [GO:0003723]; ubiquitin protein ligase binding [GO:0031625]; defense response to virus [GO:0051607]; innate immune response [GO:0045087]; IRES-depende…	GO:0000398; GO:0003677; GO:0003723; GO:0005634; GO:0005654; GO:0005737; GO:0005829; GO:0005925; GO:0016020; GO:0016070; GO:0016071; GO:0019899; GO:0031625; GO:0032480; GO:0039694; GO:0043161; GO:0045087; GO:0050687; GO:0051607; GO:0070062; GO:0075522	PCBP2	38,580	Q15366
O14979	HNRNPDL	Input	24.84672469	FALSE	366	0.277907917	Heterogeneous nuclear ribonucleoprotein D-like (hnRNP D-like) (hnRNP DL) (AU-rich element RNA-binding factor) (JKT41-binding protein) (Protein laAUF1)	HNRDL_HUMAN	SUBCELLULAR LOCATION: Nucleus {ECO:0000269|PubMed:11705999, ECO:0000269|PubMed:12406575}. Cytoplasm {ECO:0000269|PubMed:11705999, ECO:0000269|PubMed:12406575}. Note=Shuttles between the nucleus and the cytoplasm in a TNPO1-dependent manner. {ECO:0000269|PubMed:11705999, ECO:0000269|PubMed:12406575}.	cytosol [GO:0005829]; nucleoplasm [GO:0005654]; nucleus [GO:0005634]; spliceosomal complex [GO:0005681]; DNA binding [GO:0003677]; double-stranded DNA binding [GO:0003690]; poly(A) binding [GO:0008143]; poly(G) binding [GO:0034046]; RNA binding [GO:0003723]; single-stranded DNA binding [GO:0003697]; interleukin-12-mediated signaling pathway [GO:0035722]; regulation of gene expression [GO:0010468]…	GO:0003677; GO:0003690; GO:0003697; GO:0003723; GO:0005634; GO:0005654; GO:0005681; GO:0005829; GO:0006351; GO:0006355; GO:0006396; GO:0008143; GO:0010468; GO:0034046; GO:0035722	HNRNPDL	46,438	O14979
Q99873	PRMT1	Input	24.8436191	FALSE	367	0.277853631	Protein arginine N-methyltransferase 1 (EC 2.1.1.319) (Histone-arginine N-methyltransferase PRMT1) (Interferon receptor 1-bound protein 4)	ANM1_HUMAN	SUBCELLULAR LOCATION: Nucleus {ECO:0000269|PubMed:19136629}. Nucleus, nucleoplasm {ECO:0000250}. Cytoplasm {ECO:0000269|PubMed:26876602}. Cytoplasm, cytosol {ECO:0000250}. Note=Mostly found in the cytoplasm. Colocalizes with CHTOP within the nucleus. Low levels detected also in the chromatin fraction (By similarity). {ECO:0000250}.	cytoplasm [GO:0005737]; cytosol [GO:0005829]; methylosome [GO:0034709]; nucleoplasm [GO:0005654]; nucleus [GO:0005634]; enzyme binding [GO:0019899]; histone methyltransferase activity [GO:0042054]; histone methyltransferase activity (H4-R3 specific) [GO:0044020]; identical protein binding [GO:0042802]; methyl-CpG binding [GO:0008327]; methyltransferase activity [GO:0008168]; mitogen-activated pro…	GO:0003723; GO:0005634; GO:0005654; GO:0005737; GO:0005829; GO:0006355; GO:0006479; GO:0006977; GO:0007166; GO:0008168; GO:0008170; GO:0008276; GO:0008284; GO:0008327; GO:0016274; GO:0016571; GO:0018216; GO:0019899; GO:0031175; GO:0034709; GO:0035242; GO:0042054; GO:0042802; GO:0043985; GO:0044020; GO:0045648; GO:0045652; GO:0045653; GO:0046985; GO:0048273; GO:0051260; GO:1900745; GO:1904047	PRMT1	42,462	Q99873
P49888	SULT1E1	Input	24.84319449	TRUE	368	0.277846208	Estrogen sulfotransferase (EC 2.8.2.4) (EST-1) (Sulfotransferase 1E1) (ST1E1) (Sulfotransferase, estrogen-preferring)	ST1E1_HUMAN	SUBCELLULAR LOCATION: Cytoplasm.	cytosol [GO:0005829]; nuclear membrane [GO:0031965]; aryl sulfotransferase activity [GO:0004062]; estrone sulfotransferase activity [GO:0004304]; flavonol 3-sulfotransferase activity [GO:0047894]; steroid binding [GO:0005496]; steroid sulfotransferase activity [GO:0050294]; sulfotransferase activity [GO:0008146]; 3'-phosphoadenosine 5'-phosphosulfate metabolic process [GO:0050427]; estrogen catab…	GO:0004062; GO:0004304; GO:0005496; GO:0005829; GO:0006068; GO:0006711; GO:0008146; GO:0008202; GO:0008210; GO:0031965; GO:0045600; GO:0047894; GO:0050294; GO:0050427; GO:0051923	SULT1E1	35,126	P49888
Q01105	SET	Input	24.83944683	TRUE	369	0.277780689	Protein SET (HLA-DR-associated protein II) (Inhibitor of granzyme A-activated DNase) (IGAAD) (PHAPII) (Phosphatase 2A inhibitor I2PP2A) (I-2PP2A) (Template-activating factor I) (TAF-I)	SET_HUMAN	SUBCELLULAR LOCATION: Cytoplasm, cytosol. Endoplasmic reticulum. Nucleus, nucleoplasm. Note=In the cytoplasm, found both in the cytosol and associated with the endoplasmic reticulum. The SET complex is associated with the endoplasmic reticulum. Following CTL attack and cleavage by GZMA, moves rapidly to the nucleus, where it is found in the nucleoplasm, avoiding the nucleolus. Similar translocati…	cytoplasm [GO:0005737]; cytosol [GO:0005829]; endoplasmic reticulum [GO:0005783]; lipid droplet [GO:0005811]; nucleoplasm [GO:0005654]; nucleus [GO:0005634]; perinuclear region of cytoplasm [GO:0048471]; protein-containing complex [GO:0032991]; DNA binding [GO:0003677]; histone binding [GO:0042393]; protein phosphatase inhibitor activity [GO:0004864]; protein phosphatase regulator activity [GO:00…	GO:0003677; GO:0004864; GO:0005634; GO:0005654; GO:0005737; GO:0005783; GO:0005811; GO:0005829; GO:0006260; GO:0006334; GO:0006337; GO:0016032; GO:0019888; GO:0032991; GO:0035067; GO:0042393; GO:0043488; GO:0043524; GO:0045892; GO:0048471	SET	33,489	Q01105
P63010	AP2B1	Input	24.83805924	FALSE	370	0.277756428	AP-2 complex subunit beta (AP105B) (Adaptor protein complex AP-2 subunit beta) (Adaptor-related protein complex 2 subunit beta) (Beta-2-adaptin) (Beta-adaptin) (Clathrin assembly protein complex 2 beta large chain) (Plasma membrane adaptor HA2/AP2 adaptin beta subunit)	AP2B1_HUMAN	SUBCELLULAR LOCATION: Cell membrane {ECO:0000269|PubMed:14530274}. Membrane, coated pit {ECO:0000269|PubMed:14530274}; Peripheral membrane protein {ECO:0000269|PubMed:14530274}; Cytoplasmic side {ECO:0000269|PubMed:14530274}. Note=AP-2 appears to be excluded from internalizing CCVs and to disengage from sites of endocytosis seconds before internalization of the nascent CCV.	AP-2 adaptor complex [GO:0030122]; clathrin-coated endocytic vesicle [GO:0045334]; clathrin-coated endocytic vesicle membrane [GO:0030669]; cytosol [GO:0005829]; endocytic vesicle membrane [GO:0030666]; endolysosome membrane [GO:0036020]; membrane [GO:0016020]; plasma membrane [GO:0005886]; trans-Golgi network [GO:0005802]; clathrin binding [GO:0030276]; protein-containing complex binding [GO:004…	GO:0003281; GO:0005048; GO:0005802; GO:0005829; GO:0005886; GO:0006886; GO:0016020; GO:0019886; GO:0030122; GO:0030276; GO:0030666; GO:0030669; GO:0032802; GO:0034383; GO:0035904; GO:0036020; GO:0044877; GO:0045334; GO:0045807; GO:0048013; GO:0048268; GO:0050690; GO:0060071; GO:0060976; GO:0061024; GO:0072583; GO:0099590; GO:1901215; GO:1905477	AP2B1	104,553	P63010
P23246	SFPQ	Input	24.83781798	FALSE	371	0.277752209	Splicing factor, proline- and glutamine-rich (100 kDa DNA-pairing protein) (hPOMp100) (DNA-binding p52/p100 complex, 100 kDa subunit) (Polypyrimidine tract-binding protein-associated-splicing factor) (PSF) (PTB-associated-splicing factor)	SFPQ_HUMAN	SUBCELLULAR LOCATION: Nucleus speckle {ECO:0000269|PubMed:25765647}. Nucleus matrix {ECO:0000269|PubMed:10653975, ECO:0000269|PubMed:19439179, ECO:0000269|PubMed:9848648}. Cytoplasm {ECO:0000269|PubMed:19439179}. Note=Predominantly in nuclear matrix. {ECO:0000269|PubMed:19439179}.	chromatin [GO:0000785]; cytoplasm [GO:0005737]; nuclear matrix [GO:0016363]; nuclear speck [GO:0016607]; nucleoplasm [GO:0005654]; nucleus [GO:0005634]; paraspeckles [GO:0042382]; RNA polymerase II transcription factor complex [GO:0090575]; chromatin binding [GO:0003682]; core promoter binding [GO:0001047]; DNA binding [GO:0003677]; histone deacetylase binding [GO:0042826]; protein homodimerizati…	GO:0000122; GO:0000380; GO:0000724; GO:0000785; GO:0000976; GO:0000980; GO:0000981; GO:0001047; GO:0002218; GO:0003677; GO:0003682; GO:0003723; GO:0005634; GO:0005654; GO:0005737; GO:0006351; GO:0006397; GO:0008380; GO:0016363; GO:0016607; GO:0042382; GO:0042752; GO:0042754; GO:0042803; GO:0042826; GO:0044212; GO:0045087; GO:0045876; GO:0045892; GO:0045944; GO:0048511; GO:0070932; GO:0090575; GO:…	SFPQ	76,149	P23246
P17980	PSMC3	Input	24.83710985	FALSE	372	0.277739827	26S proteasome regulatory subunit 6A (26S proteasome AAA-ATPase subunit RPT5) (Proteasome 26S subunit ATPase 3) (Proteasome subunit P50) (Tat-binding protein 1) (TBP-1)	PRS6A_HUMAN	SUBCELLULAR LOCATION: Cytoplasm {ECO:0000305}. Nucleus {ECO:0000305}. Note=Colocalizes with TRIM5 in the cytoplasmic bodies. {ECO:0000250|UniProtKB:O88685}.	cytosol [GO:0005829]; cytosolic proteasome complex [GO:0031597]; extracellular region [GO:0005576]; ficolin-1-rich granule lumen [GO:1904813]; membrane [GO:0016020]; nuclear proteasome complex [GO:0031595]; nucleoplasm [GO:0005654]; nucleus [GO:0005634]; P-body [GO:0000932]; proteasome accessory complex [GO:0022624]; proteasome complex [GO:0000502]; proteasome regulatory particle, base subcomplex…	GO:0000502; GO:0000932; GO:0001824; GO:0005524; GO:0005576; GO:0005634; GO:0005654; GO:0005829; GO:0008540; GO:0016020; GO:0016032; GO:0016579; GO:0016887; GO:0017025; GO:0022624; GO:0030433; GO:0031595; GO:0031597; GO:0034774; GO:0036402; GO:0042802; GO:0043312; GO:0043687; GO:0043921; GO:0045899; GO:0045944; GO:1904813	PSMC3	49,204	P17980
P05783	KRT18	Input	24.83400977	FALSE	373	0.277685617	Keratin, type I cytoskeletal 18 (Cell proliferation-inducing gene 46 protein) (Cytokeratin-18) (CK-18) (Keratin-18) (K18)	K1C18_HUMAN	SUBCELLULAR LOCATION: Cytoplasm, perinuclear region. Nucleus, nucleolus.	cell periphery [GO:0071944]; cell-cell adherens junction [GO:0005913]; centriolar satellite [GO:0034451]; cytoplasm [GO:0005737]; cytosol [GO:0005829]; extracellular exosome [GO:0070062]; intermediate filament [GO:0005882]; keratin filament [GO:0045095]; microtubule organizing center [GO:0005815]; nucleolus [GO:0005730]; perinuclear region of cytoplasm [GO:0048471]; cadherin binding involved in c…	GO:0003723; GO:0005198; GO:0005730; GO:0005737; GO:0005815; GO:0005829; GO:0005882; GO:0005913; GO:0007049; GO:0009653; GO:0016032; GO:0031424; GO:0033209; GO:0034451; GO:0043000; GO:0043066; GO:0045095; GO:0045104; GO:0048471; GO:0070062; GO:0070268; GO:0071944; GO:0097110; GO:0097191; GO:0097284; GO:0098641	KRT18	48,058	P05783
P46060	RANGAP1	Input	24.83151296	FALSE	374	0.277641951	Ran GTPase-activating protein 1 (RanGAP1)	RAGP1_HUMAN	SUBCELLULAR LOCATION: Cytoplasm {ECO:0000269|PubMed:15037602, ECO:0000305|PubMed:8146159}. Nucleus, nucleoplasm {ECO:0000269|PubMed:8146159}. Nucleus envelope {ECO:0000269|PubMed:11854305, ECO:0000269|PubMed:15037602}. Chromosome, centromere, kinetochore {ECO:0000269|PubMed:11854305}. Cytoplasm, cytoskeleton, spindle {ECO:0000269|PubMed:11854305, ECO:0000269|PubMed:15037602}. Note=Cytoplasmic dur…	aggresome [GO:0016235]; axon cytoplasm [GO:1904115]; condensed chromosome kinetochore [GO:0000777]; cytoplasm [GO:0005737]; cytoplasmic periphery of the nuclear pore complex [GO:1990723]; cytosol [GO:0005829]; dendrite [GO:0030425]; intracellular membrane-bounded organelle [GO:0043231]; mitotic spindle [GO:0072686]; nuclear envelope [GO:0005635]; nuclear membrane [GO:0031965]; nuclear pore [GO:00…	GO:0000777; GO:0003723; GO:0005096; GO:0005635; GO:0005643; GO:0005654; GO:0005737; GO:0005829; GO:0007165; GO:0008536; GO:0016235; GO:0030425; GO:0031625; GO:0031965; GO:0043231; GO:0044614; GO:0045296; GO:0046826; GO:0048471; GO:0048678; GO:0072686; GO:0090630; GO:1904115; GO:1904117; GO:1990723	RANGAP1	63,542	P46060
P22307	SCP2	Input	24.82830638	FALSE	375	0.277585865	Non-specific lipid-transfer protein (NSL-TP) (EC 2.3.1.176) (Propanoyl-CoA C-acyltransferase) (SCP-chi) (SCPX) (Sterol carrier protein 2) (SCP-2) (Sterol carrier protein X) (SCP-X)	NLTP_HUMAN	SUBCELLULAR LOCATION: Cytoplasm {ECO:0000269|PubMed:17157249}. Mitochondrion {ECO:0000269|PubMed:17157249}. Note=Cytoplasmic in the liver and also associated with mitochondria especially in steroidogenic tissues.; SUBCELLULAR LOCATION: Isoform SCPx: Peroxisome. Note=Interaction with PEX5 is essential for peroxisomal import.; SUBCELLULAR LOCATION: Isoform SCP2: Mitochondrion {ECO:0000305}.	cytosol [GO:0005829]; intracellular membrane-bounded organelle [GO:0043231]; membrane [GO:0016020]; mitochondrion [GO:0005739]; nucleoplasm [GO:0005654]; peroxisomal matrix [GO:0005782]; peroxisome [GO:0005777]; protein-containing complex [GO:0032991]; cholesterol binding [GO:0015485]; fatty-acyl-CoA binding [GO:0000062]; long-chain fatty acyl-CoA binding [GO:0036042]; oleic acid binding [GO:0070…	GO:0000062; GO:0005102; GO:0005654; GO:0005739; GO:0005777; GO:0005782; GO:0005829; GO:0006625; GO:0006694; GO:0006699; GO:0006701; GO:0008526; GO:0015248; GO:0015485; GO:0015914; GO:0016020; GO:0032385; GO:0032959; GO:0032991; GO:0033540; GO:0033814; GO:0036042; GO:0036109; GO:0043231; GO:0045940; GO:0050632; GO:0070538; GO:0072659; GO:1901373	SCP2	58,994	P22307
Q01081	U2AF1	Input	24.82328302	FALSE	376	0.277497988	Splicing factor U2AF 35 kDa subunit (U2 auxiliary factor 35 kDa subunit) (U2 small nuclear RNA auxiliary factor 1) (U2 snRNP auxiliary factor small subunit)	U2AF1_HUMAN	SUBCELLULAR LOCATION: Nucleus {ECO:0000269|PubMed:15096518}. Nucleus speckle {ECO:0000269|PubMed:15096518, ECO:0000269|PubMed:25311244}.	Cajal body [GO:0015030]; catalytic step 2 spliceosome [GO:0071013]; nuclear speck [GO:0016607]; nucleoplasm [GO:0005654]; spliceosomal complex [GO:0005681]; U2AF [GO:0089701]; metal ion binding [GO:0046872]; pre-mRNA 3'-splice site binding [GO:0030628]; RNA binding [GO:0003723]; mRNA 3'-end processing [GO:0031124]; mRNA export from nucleus [GO:0006406]; mRNA processing [GO:0006397]; mRNA splicing…	GO:0000398; GO:0003723; GO:0005654; GO:0005681; GO:0006397; GO:0006405; GO:0006406; GO:0008380; GO:0015030; GO:0016607; GO:0030628; GO:0031124; GO:0046872; GO:0071013; GO:0089701	U2AF1	27,872	Q01081
O75390	CS	Input	24.8218849	FALSE	377	0.277473527	Citrate synthase, mitochondrial (EC 2.3.3.1) (Citrate (Si)-synthase)	CISY_HUMAN	SUBCELLULAR LOCATION: Mitochondrion matrix.	extracellular exosome [GO:0070062]; mitochondrial matrix [GO:0005759]; mitochondrion [GO:0005739]; nucleus [GO:0005634]; citrate (Si)-synthase activity [GO:0004108]; RNA binding [GO:0003723]; carbohydrate metabolic process [GO:0005975]; tricarboxylic acid cycle [GO:0006099]	GO:0003723; GO:0004108; GO:0005634; GO:0005739; GO:0005759; GO:0005975; GO:0006099; GO:0070062	CS	51,712	O75390
O15143	ARPC1B	Input	24.82055407	FALSE	378	0.277450241	Actin-related protein 2/3 complex subunit 1B (Arp2/3 complex 41 kDa subunit) (p41-ARC)	ARC1B_HUMAN	SUBCELLULAR LOCATION: Cytoplasm, cytoskeleton {ECO:0000269|PubMed:11741539, ECO:0000269|PubMed:9230079}.	actin cytoskeleton [GO:0015629]; Arp2/3 protein complex [GO:0005885]; cytosol [GO:0005829]; extracellular exosome [GO:0070062]; focal adhesion [GO:0005925]; tubulobulbar complex [GO:0036284]; actin binding [GO:0003779]; protein-containing complex binding [GO:0044877]; structural constituent of cytoskeleton [GO:0005200]; Arp2/3 complex-mediated actin nucleation [GO:0034314]; ephrin receptor signal…	GO:0003779; GO:0005200; GO:0005829; GO:0005885; GO:0005925; GO:0015629; GO:0032355; GO:0034314; GO:0036284; GO:0038096; GO:0043627; GO:0044877; GO:0048013; GO:0070062	ARPC1B	40,950	O15143
Q14192	FHL2	Input	24.81693379	TRUE	379	0.277386891	Four and a half LIM domains protein 2 (FHL-2) (LIM domain protein DRAL) (Skeletal muscle LIM-protein 3) (SLIM-3)	FHL2_HUMAN	SUBCELLULAR LOCATION: Cytoplasm. Nucleus. Cytoplasm, myofibril, sarcomere, Z line {ECO:0000250|UniProtKB:O35115}.	focal adhesion [GO:0005925]; M band [GO:0031430]; nucleoplasm [GO:0005654]; nucleus [GO:0005634]; Z disc [GO:0030018]; androgen receptor binding [GO:0050681]; identical protein binding [GO:0042802]; metal ion binding [GO:0046872]; transcription coactivator activity [GO:0003713]; transcription factor binding [GO:0008134]; androgen receptor signaling pathway [GO:0030521]; atrial cardiac muscle cell…	GO:0000122; GO:0001649; GO:0003713; GO:0005634; GO:0005654; GO:0005925; GO:0006351; GO:0008134; GO:0009725; GO:0019216; GO:0030018; GO:0030521; GO:0031430; GO:0042802; GO:0043066; GO:0045893; GO:0046872; GO:0050681; GO:0055014; GO:0055015; GO:0060347	FHL2	32,193	Q14192
P52272	HNRNPM	Input	24.81677367	TRUE	380	0.277384089	Heterogeneous nuclear ribonucleoprotein M (hnRNP M)	HNRPM_HUMAN	SUBCELLULAR LOCATION: Nucleus, nucleolus {ECO:0000269|Ref.5}.	catalytic step 2 spliceosome [GO:0071013]; extracellular exosome [GO:0070062]; extracellular matrix [GO:0031012]; integral component of plasma membrane [GO:0005887]; membrane [GO:0016020]; nuclear matrix [GO:0016363]; nucleolus [GO:0005730]; nucleoplasm [GO:0005654]; paraspeckles [GO:0042382]; spliceosomal complex [GO:0005681]; protein domain specific binding [GO:0019904]; RNA binding [GO:0003723…	GO:0000380; GO:0000398; GO:0003723; GO:0005654; GO:0005681; GO:0005730; GO:0005887; GO:0008543; GO:0016020; GO:0016070; GO:0016363; GO:0019904; GO:0031012; GO:0042382; GO:0070062; GO:0071013	HNRNPM	77,516	P52272
P31153	MAT2A	Input	24.81192717	FALSE	381	0.277299267	S-adenosylmethionine synthase isoform type-2 (AdoMet synthase 2) (EC 2.5.1.6) (Methionine adenosyltransferase 2) (MAT 2) (Methionine adenosyltransferase II) (MAT-II)	METK2_HUMAN		cytosol [GO:0005829]; methionine adenosyltransferase complex [GO:0048269]; ATP binding [GO:0005524]; identical protein binding [GO:0042802]; metal ion binding [GO:0046872]; methionine adenosyltransferase activity [GO:0004478]; cellular response to leukemia inhibitory factor [GO:1990830]; one-carbon metabolic process [GO:0006730]; protein heterooligomerization [GO:0051291]; protein hexamerization …	GO:0004478; GO:0005524; GO:0005829; GO:0006556; GO:0006730; GO:0034214; GO:0042802; GO:0046872; GO:0048269; GO:0051291; GO:1990830	MAT2A	43,661	P31153
O00231	PSMD11	Input	24.80995723	FALSE	382	0.277264785	26S proteasome non-ATPase regulatory subunit 11 (26S proteasome regulatory subunit RPN6) (26S proteasome regulatory subunit S9) (26S proteasome regulatory subunit p44.5)	PSD11_HUMAN	SUBCELLULAR LOCATION: Nucleus {ECO:0000250}. Cytoplasm, cytosol {ECO:0000250}.	cytosol [GO:0005829]; extracellular region [GO:0005576]; ficolin-1-rich granule lumen [GO:1904813]; membrane [GO:0016020]; nucleoplasm [GO:0005654]; nucleus [GO:0005634]; proteasome accessory complex [GO:0022624]; proteasome complex [GO:0000502]; proteasome regulatory particle, lid subcomplex [GO:0008541]; secretory granule lumen [GO:0034774]; structural molecule activity [GO:0005198]; neutrophil…	GO:0000502; GO:0005198; GO:0005576; GO:0005634; GO:0005654; GO:0005829; GO:0006511; GO:0008541; GO:0016020; GO:0016579; GO:0022624; GO:0034774; GO:0043248; GO:0043312; GO:0043687; GO:0048863; GO:1904813	PSMD11	47,464	O00231
Q01469	FABP5	Input	24.80845922	FALSE	383	0.277238561	Fatty acid-binding protein 5 (Epidermal-type fatty acid-binding protein) (E-FABP) (Fatty acid-binding protein, epidermal) (Psoriasis-associated fatty acid-binding protein homolog) (PA-FABP)	FABP5_HUMAN	SUBCELLULAR LOCATION: Cytoplasm {ECO:0000269|PubMed:24692551, ECO:0000269|PubMed:8092987}. Nucleus {ECO:0000269|PubMed:24692551}. Cell junction, synapse {ECO:0000250|UniProtKB:Q05816}. Cell junction, synapse, postsynaptic cell membrane, postsynaptic density {ECO:0000250|UniProtKB:Q05816}. Secreted {ECO:0000250|UniProtKB:Q05816}. Note=Localizes primarily to the cytoplasm. Upon certain ligand bindi…	azurophil granule lumen [GO:0035578]; cytoplasm [GO:0005737]; cytosol [GO:0005829]; extracellular exosome [GO:0070062]; extracellular region [GO:0005576]; nucleoplasm [GO:0005654]; nucleus [GO:0005634]; plasma membrane [GO:0005886]; postsynaptic density [GO:0014069]; secretory granule membrane [GO:0030667]; synapse [GO:0045202]; fatty acid binding [GO:0005504]; identical protein binding [GO:00428…	GO:0001972; GO:0005504; GO:0005576; GO:0005634; GO:0005654; GO:0005737; GO:0005829; GO:0005886; GO:0006006; GO:0006629; GO:0006656; GO:0008289; GO:0008544; GO:0010829; GO:0014069; GO:0019433; GO:0030667; GO:0031392; GO:0035360; GO:0035578; GO:0042593; GO:0042802; GO:0043312; GO:0045202; GO:0051930; GO:0070062; GO:0099178	FABP5	15,164	Q01469
P23526	AHCY	Input	24.80822303	FALSE	384	0.277234427	Adenosylhomocysteinase (AdoHcyase) (EC 3.3.1.1) (S-adenosyl-L-homocysteine hydrolase)	SAHH_HUMAN	SUBCELLULAR LOCATION: Cytoplasm {ECO:0000269|PubMed:17081065}. Melanosome {ECO:0000269|PubMed:17081065}. Note=Identified by mass spectrometry in melanosome fractions from stage I to stage IV.	cytosol [GO:0005829]; extracellular exosome [GO:0070062]; melanosome [GO:0042470]; neuron projection [GO:0043005]; nucleus [GO:0005634]; adenosylhomocysteinase activity [GO:0004013]; adenyl nucleotide binding [GO:0030554]; identical protein binding [GO:0042802]; NAD binding [GO:0051287]; chronic inflammatory response to antigenic stimulus [GO:0002439]; circadian sleep/wake cycle [GO:0042745]; hom…	GO:0000096; GO:0001666; GO:0002439; GO:0004013; GO:0005634; GO:0005829; GO:0006730; GO:0007584; GO:0019510; GO:0030554; GO:0032259; GO:0033353; GO:0042470; GO:0042745; GO:0042802; GO:0043005; GO:0051287; GO:0070062; GO:0071268	AHCY	47,716	P23526
P13073	COX4I1	Input	24.80731129	FALSE	385	0.277218465	Cytochrome c oxidase subunit 4 isoform 1, mitochondrial (Cytochrome c oxidase polypeptide IV) (Cytochrome c oxidase subunit IV isoform 1) (COX IV-1)	COX41_HUMAN	SUBCELLULAR LOCATION: Mitochondrion inner membrane.	membrane [GO:0016020]; mitochondrial inner membrane [GO:0005743]; mitochondrial respiratory chain complex IV [GO:0005751]; mitochondrion [GO:0005739]; nucleus [GO:0005634]; cytochrome-c oxidase activity [GO:0004129]; generation of precursor metabolites and energy [GO:0006091]; mitochondrial electron transport, cytochrome c to oxygen [GO:0006123]; response to nutrient [GO:0007584]	GO:0004129; GO:0005634; GO:0005739; GO:0005743; GO:0005751; GO:0006091; GO:0006123; GO:0007584; GO:0016020	COX4I1	19,577	P13073
Q07021	C1QBP	Input	24.80448079	FALSE	386	0.27716891	Complement component 1 Q subcomponent-binding protein, mitochondrial (ASF/SF2-associated protein p32) (Glycoprotein gC1qBP) (C1qBP) (Hyaluronan-binding protein 1) (Mitochondrial matrix protein p32) (gC1q-R protein) (p33)	C1QBP_HUMAN	SUBCELLULAR LOCATION: Mitochondrion matrix {ECO:0000269|PubMed:15031724, ECO:0000269|PubMed:17486078, ECO:0000269|PubMed:19164550, ECO:0000269|PubMed:9305894}. Nucleus {ECO:0000269|PubMed:18676636}. Cell membrane {ECO:0000269|PubMed:11493647, ECO:0000269|PubMed:12574814, ECO:0000269|PubMed:8195709, ECO:0000269|PubMed:8662673, ECO:0000269|PubMed:9191880, ECO:0000269|PubMed:9233640}; Peripheral mem…	cell surface [GO:0009986]; cytoplasm [GO:0005737]; cytosol [GO:0005829]; extracellular space [GO:0005615]; membrane [GO:0016020]; mitochondrial matrix [GO:0005759]; mitochondrion [GO:0005739]; nucleolus [GO:0005730]; nucleus [GO:0005634]; plasma membrane [GO:0005886]; adrenergic receptor binding [GO:0031690]; complement component C1q binding [GO:0001849]; hyaluronic acid binding [GO:0005540]; kin…	GO:0000122; GO:0001849; GO:0003714; GO:0003729; GO:0005080; GO:0005540; GO:0005615; GO:0005634; GO:0005730; GO:0005737; GO:0005739; GO:0005759; GO:0005829; GO:0005886; GO:0006351; GO:0006397; GO:0006915; GO:0006955; GO:0006958; GO:0007597; GO:0008134; GO:0008380; GO:0009986; GO:0014065; GO:0016020; GO:0016032; GO:0030449; GO:0030984; GO:0031690; GO:0032689; GO:0032695; GO:0039534; GO:0039536; GO:…	C1QBP	31,362	Q07021
Q96BM9	ARL8A	Input	24.79917474	FALSE	387	0.277075998	ADP-ribosylation factor-like protein 8A (ADP-ribosylation factor-like protein 10B) (Novel small G protein indispensable for equal chromosome segregation 2)	ARL8A_HUMAN	SUBCELLULAR LOCATION: Late endosome membrane. Lysosome membrane.	azurophil granule membrane [GO:0035577]; cytoplasm [GO:0005737]; extracellular exosome [GO:0070062]; ficolin-1-rich granule membrane [GO:0101003]; late endosome membrane [GO:0031902]; lysosomal membrane [GO:0005765]; membrane [GO:0016020]; midbody [GO:0030496]; plasma membrane [GO:0005886]; spindle midzone [GO:0051233]; alpha-tubulin binding [GO:0043014]; beta-tubulin binding [GO:0048487]; GTP bi…	GO:0003924; GO:0005525; GO:0005737; GO:0005765; GO:0005886; GO:0007049; GO:0007059; GO:0016020; GO:0030496; GO:0031902; GO:0035577; GO:0043014; GO:0043312; GO:0048487; GO:0051233; GO:0051301; GO:0070062; GO:0101003	ARL8A	21,416	Q96BM9
P14314	PRKCSH	Input	24.79854453	FALSE	388	0.277064961	Glucosidase 2 subunit beta (80K-H protein) (Glucosidase II subunit beta) (Protein kinase C substrate 60.1 kDa protein heavy chain) (PKCSH)	GLU2B_HUMAN	SUBCELLULAR LOCATION: Endoplasmic reticulum {ECO:0000255|PROSITE-ProRule:PRU10138, ECO:0000305|PubMed:10929008}.	endoplasmic reticulum [GO:0005783]; endoplasmic reticulum lumen [GO:0005788]; intracellular [GO:0005622]; calcium ion binding [GO:0005509]; ion channel binding [GO:0044325]; phosphoprotein binding [GO:0051219]; protein kinase C binding [GO:0005080]; cellular protein metabolic process [GO:0044267]; intracellular signal transduction [GO:0035556]; N-glycan processing [GO:0006491]; post-translational…	GO:0005080; GO:0005509; GO:0005622; GO:0005783; GO:0005788; GO:0006491; GO:0035556; GO:0043687; GO:0044267; GO:0044325; GO:0051219	PRKCSH	59,425	P14314
P29966	MARCKS	Input	24.79698017	FALSE	389	0.277037564	Myristoylated alanine-rich C-kinase substrate (MARCKS) (Protein kinase C substrate, 80 kDa protein, light chain) (80K-L protein) (PKCSL)	MARCS_HUMAN	SUBCELLULAR LOCATION: Cytoplasm, cytoskeleton {ECO:0000305}. Membrane {ECO:0000305}; Lipid-anchor {ECO:0000305}.	actin cytoskeleton [GO:0015629]; actin filament bundle [GO:0032432]; cell cortex [GO:0005938]; centrosome [GO:0005813]; extracellular exosome [GO:0070062]; focal adhesion [GO:0005925]; germinal vesicle [GO:0042585]; plasma membrane [GO:0005886]; actin filament binding [GO:0051015]; calmodulin binding [GO:0005516]; identical protein binding [GO:0042802]; protein kinase C binding [GO:0005080]; acti…	GO:0005080; GO:0005516; GO:0005813; GO:0005886; GO:0005925; GO:0005938; GO:0015629; GO:0032432; GO:0042585; GO:0042802; GO:0051015; GO:0051017; GO:0051260; GO:0051764; GO:0070062	MARCKS	31,555	P29966
[truncated: 3,894 more rows]
