# Supplementary material for: Mapping protein carboxymethylation sites provides insights into their role in proteostasis and cell proliferation
Source: Nat Commun. 2021 Nov 18;12:6743. doi: 10.1038/s41467-021-26982-6 (PMC8602705; doi:10.1038/s41467-021-26982-6)
Supplement: Supplementary file 11 — Source Data [file 41467_2021_26982_MOESM11_ESM.zip › Figure 4/4A/String_Cell_Compartment_from_SM_AfterRankedPlot.txt]

#term ID	term description	observed gene count	background gene count	strength	false discovery rate	matching proteins in your network (IDs)	matching proteins in your network (labels)
GO:0005829	cytosol	111	4958	0.42	1.41E-26	9606.ENSP00000179259,9606.ENSP00000216038,9606.ENSP00000216117,9606.ENSP00000216181,9606.ENSP00000216442,9606.ENSP00000221419,9606.ENSP00000222247,9606.ENSP00000225655,9606.ENSP00000226444,9606.ENSP00000229239,9606.ENSP00000229268,9606.ENSP00000234590,9606.ENSP00000234677,9606.ENSP00000248553,9606.ENSP00000251453,9606.ENSP00000255882,9606.ENSP00000258729,9606.ENSP00000260526,9606.ENSP00000261517,…	C12orf5,RTCB,HMOX1,MYH9,ATP6V1D,HNRNPL,RPL18A,PFN1,SULT1E1,GAPDH,USP5,ENO1,SARS,HSPB1,RPS16,PI4KA,IGF2BP3,ARHGAP29,VPS13C,LACTB,CSE1L,CAPZA1,NAPA,USP13,ARCN1,YWHAE,PML,RPS27A,CCT5,KPNB1,PCYT1A,EIF4A1,CCT3,APEH,ANXA5,NPM1,KIF5B,GNAI2,GIMAP7,TLN1,HSPH1,UGDH,FARSA,IMPDH2,EIF4A2,FLNC,EEF1G,EIF3C,EEF1A1,RPS7,HUWE1,TUBB4B,JAK1,TPM4,PFKM,ANXA2,WARS,DYNC1H1,HNRNPH1,AP1B1,VCP,PCBP2,MYH10,EIF3B,STAT1,CALD1…
GO:0005737	cytoplasm	154	11238	0.21	1.19E-22	9606.ENSP00000053468,9606.ENSP00000179259,9606.ENSP00000216038,9606.ENSP00000216117,9606.ENSP00000216181,9606.ENSP00000216442,9606.ENSP00000220325,9606.ENSP00000221419,9606.ENSP00000222247,9606.ENSP00000224140,9606.ENSP00000225655,9606.ENSP00000226444,9606.ENSP00000229239,9606.ENSP00000229268,9606.ENSP00000233143,9606.ENSP00000234590,9606.ENSP00000234677,9606.ENSP00000246069,9606.ENSP00000246548,…	MRPS10,C12orf5,RTCB,HMOX1,MYH9,ATP6V1D,EHD4,HNRNPL,RPL18A,SETX,PFN1,SULT1E1,GAPDH,USP5,TMSB10,ENO1,SARS,DSTN,UBA2,HSPB1,RPS16,PI4KA,IGF2BP3,ARHGAP29,VPS13C,LACTB,CSE1L,CNN2,CAPZA1,NAPA,USP13,ARCN1,YWHAE,PML,S100A11,RPS27A,CCT5,HNRNPU,KPNB1,PCYT1A,EIF4A1,CCT3,APEH,ANXA5,NPM1,HSPA9,ANPEP,KIF5B,GNAI2,GIMAP7,TLN1,HSPH1,TUBB6,UGDH,ENSG00000258947,FARSA,IMPDH2,HADHB,EIF4A2,FLNC,P4HB,EEF1G,EIF3C,TUBA1B,…
GO:0043232	intracellular non-membrane-bounded organelle	91	4005	0.43	3.79E-20	9606.ENSP00000053468,9606.ENSP00000216117,9606.ENSP00000216181,9606.ENSP00000221419,9606.ENSP00000221801,9606.ENSP00000222247,9606.ENSP00000224140,9606.ENSP00000225655,9606.ENSP00000229239,9606.ENSP00000233143,9606.ENSP00000234590,9606.ENSP00000246069,9606.ENSP00000248553,9606.ENSP00000251453,9606.ENSP00000253024,9606.ENSP00000263097,9606.ENSP00000263168,9606.ENSP00000264335,9606.ENSP00000266604,…	MRPS10,HMOX1,MYH9,HNRNPL,FBL,RPL18A,SETX,PFN1,GAPDH,TMSB10,ENO1,DSTN,HSPB1,RPS16,TRIM28,CNN2,CAPZA1,YWHAE,LLPH,PML,RPS27A,NONO,CCT5,HNRNPU,KPNB1,CCT3,NPM1,HSPA9,KIF5B,GNAI2,GIMAP7,TLN1,HSPH1,TUBB6,ENSG00000258947,HADHB,HNRNPM,EIF4A2,FLNC,TUBA1B,TUBB,EEF1A1,RPS7,TUBB4B,JAK1,TPM4,ANXA2,STOML2,DYNC1H1,VCP,MYH10,STAT1,CALD1,DHX9,NES,LMNA,GLRX3,FLNA,MYO6,YBX1,SET,RPS4X,UBR4,HNRNPK,CTTN,ACTR2,AHNAK,EEF…
GO:0005622	intracellular	164	14286	0.13	2.29E-19	9606.ENSP00000053468,9606.ENSP00000179259,9606.ENSP00000216038,9606.ENSP00000216117,9606.ENSP00000216181,9606.ENSP00000216442,9606.ENSP00000220325,9606.ENSP00000221419,9606.ENSP00000221801,9606.ENSP00000222247,9606.ENSP00000224140,9606.ENSP00000225655,9606.ENSP00000226444,9606.ENSP00000229239,9606.ENSP00000229268,9606.ENSP00000233143,9606.ENSP00000234590,9606.ENSP00000234677,9606.ENSP00000246069,…	MRPS10,C12orf5,RTCB,HMOX1,MYH9,ATP6V1D,EHD4,HNRNPL,FBL,RPL18A,SETX,PFN1,SULT1E1,GAPDH,USP5,TMSB10,ENO1,SARS,DSTN,UBA2,HSPB1,RPS16,TRIM28,PI4KA,IGF2BP3,ARHGAP29,VPS13C,LACTB,CSE1L,CNN2,CAPZA1,NAPA,USP13,ARCN1,YWHAE,HNRNPH3,LLPH,PML,S100A11,RPS27A,NONO,CCT5,HNRNPU,KPNB1,PCYT1A,EIF4A1,CCT3,APEH,ANXA5,NPM1,HSPA9,ANPEP,KIF5B,GNAI2,GIMAP7,TLN1,HSPH1,TUBB6,UGDH,ENSG00000258947,FARSA,IMPDH2,HADHB,HNRNPM,…
GO:0043229	intracellular organelle	151	12193	0.17	1.02E-15	9606.ENSP00000053468,9606.ENSP00000179259,9606.ENSP00000216038,9606.ENSP00000216117,9606.ENSP00000216181,9606.ENSP00000216442,9606.ENSP00000220325,9606.ENSP00000221419,9606.ENSP00000221801,9606.ENSP00000222247,9606.ENSP00000224140,9606.ENSP00000225655,9606.ENSP00000226444,9606.ENSP00000229239,9606.ENSP00000229268,9606.ENSP00000233143,9606.ENSP00000234590,9606.ENSP00000234677,9606.ENSP00000246069,…	MRPS10,C12orf5,RTCB,HMOX1,MYH9,ATP6V1D,EHD4,HNRNPL,FBL,RPL18A,SETX,PFN1,SULT1E1,GAPDH,USP5,TMSB10,ENO1,SARS,DSTN,UBA2,HSPB1,RPS16,TRIM28,PI4KA,IGF2BP3,VPS13C,LACTB,CSE1L,CNN2,CAPZA1,NAPA,USP13,ARCN1,YWHAE,HNRNPH3,LLPH,PML,S100A11,RPS27A,NONO,CCT5,HNRNPU,KPNB1,PCYT1A,CCT3,APEH,NPM1,HSPA9,ANPEP,KIF5B,GNAI2,GIMAP7,TLN1,HSPH1,TUBB6,UGDH,ENSG00000258947,IMPDH2,HADHB,HNRNPM,EIF4A2,FLNC,P4HB,TUBA1B,TUBB…
GO:0043226	organelle	152	12432	0.16	1.64E-15	9606.ENSP00000053468,9606.ENSP00000179259,9606.ENSP00000216038,9606.ENSP00000216117,9606.ENSP00000216181,9606.ENSP00000216442,9606.ENSP00000220325,9606.ENSP00000221419,9606.ENSP00000221801,9606.ENSP00000222247,9606.ENSP00000224140,9606.ENSP00000225655,9606.ENSP00000226444,9606.ENSP00000229239,9606.ENSP00000229268,9606.ENSP00000233143,9606.ENSP00000234590,9606.ENSP00000234677,9606.ENSP00000246069,…	MRPS10,C12orf5,RTCB,HMOX1,MYH9,ATP6V1D,EHD4,HNRNPL,FBL,RPL18A,SETX,PFN1,SULT1E1,GAPDH,USP5,TMSB10,ENO1,SARS,DSTN,UBA2,HSPB1,RPS16,TRIM28,PI4KA,IGF2BP3,VPS13C,LACTB,CSE1L,CNN2,CAPZA1,NAPA,USP13,ARCN1,YWHAE,HNRNPH3,LLPH,PML,S100A11,RPS27A,NONO,CCT5,HNRNPU,KPNB1,PCYT1A,CCT3,APEH,NPM1,HSPA9,ANPEP,KIF5B,GNAI2,GIMAP7,TLN1,HSPH1,TUBB6,UGDH,ENSG00000258947,IMPDH2,HADHB,HNRNPM,EIF4A2,FLNC,P4HB,TUBA1B,TUBB…
GO:0032991	protein-containing complex	91	4792	0.35	3.43E-15	9606.ENSP00000053468,9606.ENSP00000216038,9606.ENSP00000216181,9606.ENSP00000216442,9606.ENSP00000221419,9606.ENSP00000221801,9606.ENSP00000222247,9606.ENSP00000229239,9606.ENSP00000234590,9606.ENSP00000246548,9606.ENSP00000248553,9606.ENSP00000251453,9606.ENSP00000253024,9606.ENSP00000263168,9606.ENSP00000263354,9606.ENSP00000264028,9606.ENSP00000264335,9606.ENSP00000265866,9606.ENSP00000272317,…	MRPS10,RTCB,MYH9,ATP6V1D,HNRNPL,FBL,RPL18A,GAPDH,ENO1,UBA2,HSPB1,RPS16,TRIM28,CAPZA1,NAPA,ARCN1,YWHAE,HNRNPH3,RPS27A,NONO,CCT5,HNRNPU,KPNB1,EIF4A1,CCT3,NPM1,KIF5B,GNAI2,HSPH1,FARSA,HNRNPM,EIF4A2,P4HB,EIF3C,TUBB,EEF1A1,RPS7,HNRNPA1,PFKM,ANXA2,WARS,DYNC1H1,HNRNPH1,AP1B1,VCP,MYH10,EIF3B,STAT1,DHX9,CACYBP,HDGF,FLNA,MYO6,YBX1,SET,YWHAB,RPS4X,PEF1,HNRNPK,CTTN,ANXA1,ACTR2,UQCRQ,EEF1E1,RPS6,HADHA,HSPD1,H…
GO:1990904	ribonucleoprotein complex	34	770	0.72	2.10E-13	9606.ENSP00000053468,9606.ENSP00000221419,9606.ENSP00000221801,9606.ENSP00000222247,9606.ENSP00000229239,9606.ENSP00000251453,9606.ENSP00000265866,9606.ENSP00000272317,9606.ENSP00000283179,9606.ENSP00000290158,9606.ENSP00000296930,9606.ENSP00000325376,9606.ENSP00000339001,9606.ENSP00000339095,9606.ENSP00000341826,9606.ENSP00000349168,9606.ENSP00000353590,9606.ENSP00000356520,9606.ENSP00000361626,…	MRPS10,HNRNPL,FBL,RPL18A,GAPDH,RPS16,HNRNPH3,RPS27A,HNRNPU,KPNB1,NPM1,HNRNPM,TUBB,RPS7,HNRNPA1,HNRNPH1,MYH10,DHX9,YBX1,RPS4X,HNRNPK,RPS6,XRCC5,HNRNPA3,DDX39B,XPO1,EIF4B,RPS18,HSPA8,HTATSF1,VIM,RPL18,RPL28,PTGES3
GO:0070013	intracellular organelle lumen	91	5162	0.32	3.58E-13	9606.ENSP00000053468,9606.ENSP00000216038,9606.ENSP00000216117,9606.ENSP00000221419,9606.ENSP00000221801,9606.ENSP00000224140,9606.ENSP00000246548,9606.ENSP00000251453,9606.ENSP00000253024,9606.ENSP00000262982,9606.ENSP00000263097,9606.ENSP00000263966,9606.ENSP00000265866,9606.ENSP00000266604,9606.ENSP00000268058,9606.ENSP00000271638,9606.ENSP00000272317,9606.ENSP00000276079,9606.ENSP00000280326,…	MRPS10,RTCB,HMOX1,HNRNPL,FBL,SETX,UBA2,RPS16,TRIM28,CSE1L,CNN2,USP13,HNRNPH3,LLPH,PML,S100A11,RPS27A,NONO,CCT5,HNRNPU,KPNB1,APEH,NPM1,HSPA9,GNAI2,HSPH1,UGDH,IMPDH2,HADHB,HNRNPM,EIF4A2,P4HB,TUBB,EEF1A1,RPS7,HUWE1,TUBB4B,HNRNPA1,ANXA2,STOML2,DYNC1H1,HNRNPH1,VCP,PCBP2,MATR3,STAT1,DHX9,CACYBP,HDGF,LMNA,NHLRC2,FLNA,MYO6,SRSF11,YBX1,SET,RPS4X,SRSF3,UBR4,HNRNPK,ANXA1,ACTR2,EEF1E1,RPS6,TMSB4X,HADHA,NLN,H…
GO:0005623	cell	164	16271	0.08	9.17E-11	9606.ENSP00000053468,9606.ENSP00000179259,9606.ENSP00000216038,9606.ENSP00000216117,9606.ENSP00000216181,9606.ENSP00000216442,9606.ENSP00000220325,9606.ENSP00000221419,9606.ENSP00000221801,9606.ENSP00000222247,9606.ENSP00000224140,9606.ENSP00000225655,9606.ENSP00000226444,9606.ENSP00000229239,9606.ENSP00000229268,9606.ENSP00000233143,9606.ENSP00000234590,9606.ENSP00000234677,9606.ENSP00000246069,…	MRPS10,C12orf5,RTCB,HMOX1,MYH9,ATP6V1D,EHD4,HNRNPL,FBL,RPL18A,SETX,PFN1,SULT1E1,GAPDH,USP5,TMSB10,ENO1,SARS,DSTN,UBA2,HSPB1,RPS16,TRIM28,PI4KA,IGF2BP3,ARHGAP29,VPS13C,LACTB,CSE1L,CNN2,CAPZA1,NAPA,USP13,ARCN1,YWHAE,HNRNPH3,LLPH,PML,S100A11,RPS27A,NONO,CCT5,HNRNPU,KPNB1,PCYT1A,EIF4A1,CCT3,APEH,ANXA5,NPM1,HSPA9,ANPEP,KIF5B,GNAI2,GIMAP7,TLN1,HSPH1,TUBB6,UGDH,ENSG00000258947,FARSA,IMPDH2,HADHB,HNRNPM,…
GO:0060205	cytoplasmic vesicle lumen	21	340	0.86	1.12E-10	9606.ENSP00000263097,9606.ENSP00000271638,9606.ENSP00000290158,9606.ENSP00000318687,9606.ENSP00000321584,9606.ENSP00000339001,9606.ENSP00000339063,9606.ENSP00000340648,9606.ENSP00000341289,9606.ENSP00000346032,9606.ENSP00000348965,9606.ENSP00000351777,9606.ENSP00000358307,9606.ENSP00000367220,9606.ENSP00000370010,9606.ENSP00000375978,9606.ENSP00000377941,9606.ENSP00000381607,9606.ENSP00000386284,…	CNN2,S100A11,KPNB1,HSPH1,IMPDH2,TUBB,EEF1A1,HUWE1,TUBB4B,ANXA2,DYNC1H1,VCP,NHLRC2,ACTR2,TMSB4X,XRCC5,ACTN1,GSTP1,ALAD,PPIA,HSPA8
GO:0034774	secretory granule lumen	20	323	0.87	3.21E-10	9606.ENSP00000263097,9606.ENSP00000271638,9606.ENSP00000290158,9606.ENSP00000321584,9606.ENSP00000339001,9606.ENSP00000339063,9606.ENSP00000340648,9606.ENSP00000341289,9606.ENSP00000346032,9606.ENSP00000348965,9606.ENSP00000351777,9606.ENSP00000358307,9606.ENSP00000367220,9606.ENSP00000370010,9606.ENSP00000375978,9606.ENSP00000377941,9606.ENSP00000381607,9606.ENSP00000386284,9606.ENSP00000419425,…	CNN2,S100A11,KPNB1,IMPDH2,TUBB,EEF1A1,HUWE1,TUBB4B,ANXA2,DYNC1H1,VCP,NHLRC2,ACTR2,TMSB4X,XRCC5,ACTN1,GSTP1,ALAD,PPIA,HSPA8
GO:0005856	cytoskeleton	49	2068	0.45	4.95E-10	9606.ENSP00000216181,9606.ENSP00000225655,9606.ENSP00000229239,9606.ENSP00000233143,9606.ENSP00000246069,9606.ENSP00000248553,9606.ENSP00000263097,9606.ENSP00000263168,9606.ENSP00000264335,9606.ENSP00000280326,9606.ENSP00000283179,9606.ENSP00000295688,9606.ENSP00000296930,9606.ENSP00000307078,9606.ENSP00000312999,9606.ENSP00000316029,9606.ENSP00000318687,9606.ENSP00000318697,9606.ENSP00000320295,…	MYH9,PFN1,GAPDH,TMSB10,DSTN,HSPB1,CNN2,CAPZA1,YWHAE,CCT5,HNRNPU,CCT3,NPM1,KIF5B,GNAI2,TLN1,HSPH1,TUBB6,ENSG00000258947,FLNC,TUBA1B,TUBB,EEF1A1,RPS7,TUBB4B,JAK1,TPM4,STOML2,DYNC1H1,MYH10,CALD1,DHX9,NES,LMNA,FLNA,MYO6,UBR4,HNRNPK,CTTN,ACTR2,AHNAK,TMSB4X,ACTN1,LIMA1,RDX,CORO1C,VIM,RAN,MYL6
GO:0043227	membrane-bounded organelle	134	11244	0.15	2.77E-09	9606.ENSP00000053468,9606.ENSP00000179259,9606.ENSP00000216038,9606.ENSP00000216117,9606.ENSP00000216181,9606.ENSP00000216442,9606.ENSP00000220325,9606.ENSP00000221419,9606.ENSP00000221801,9606.ENSP00000224140,9606.ENSP00000225655,9606.ENSP00000226444,9606.ENSP00000229239,9606.ENSP00000229268,9606.ENSP00000234590,9606.ENSP00000234677,9606.ENSP00000246548,9606.ENSP00000248553,9606.ENSP00000251453,…	MRPS10,C12orf5,RTCB,HMOX1,MYH9,ATP6V1D,EHD4,HNRNPL,FBL,SETX,PFN1,SULT1E1,GAPDH,USP5,ENO1,SARS,UBA2,HSPB1,RPS16,TRIM28,PI4KA,IGF2BP3,VPS13C,LACTB,CSE1L,CNN2,NAPA,USP13,ARCN1,YWHAE,HNRNPH3,LLPH,PML,S100A11,RPS27A,NONO,CCT5,HNRNPU,KPNB1,PCYT1A,APEH,NPM1,HSPA9,ANPEP,KIF5B,GNAI2,GIMAP7,HSPH1,UGDH,IMPDH2,HADHB,HNRNPM,EIF4A2,P4HB,TUBB,EEF1A1,RPS7,HUWE1,TUBB4B,HNRNPA1,JAK1,PFKM,ANXA2,WARS,STOML2,DYNC1H1,…
GO:0015629	actin cytoskeleton	20	432	0.74	3.56E-08	9606.ENSP00000216181,9606.ENSP00000246069,9606.ENSP00000263097,9606.ENSP00000263168,9606.ENSP00000339063,9606.ENSP00000345230,9606.ENSP00000353590,9606.ENSP00000354826,9606.ENSP00000356520,9606.ENSP00000358866,9606.ENSP00000358994,9606.ENSP00000365439,9606.ENSP00000365745,9606.ENSP00000367220,9606.ENSP00000367263,9606.ENSP00000377941,9606.ENSP00000378400,9606.ENSP00000384136,9606.ENSP00000394496,…	MYH9,DSTN,CNN2,CAPZA1,EEF1A1,TPM4,MYH10,CALD1,DHX9,FLNA,MYO6,HNRNPK,CTTN,ACTR2,AHNAK,ACTN1,LIMA1,RDX,CORO1C,MYL6
GO:0043231	intracellular membrane-bounded organelle	125	10365	0.16	3.96E-08	9606.ENSP00000053468,9606.ENSP00000179259,9606.ENSP00000216038,9606.ENSP00000216117,9606.ENSP00000216181,9606.ENSP00000220325,9606.ENSP00000221419,9606.ENSP00000221801,9606.ENSP00000224140,9606.ENSP00000225655,9606.ENSP00000226444,9606.ENSP00000229239,9606.ENSP00000229268,9606.ENSP00000234590,9606.ENSP00000234677,9606.ENSP00000246548,9606.ENSP00000248553,9606.ENSP00000251453,9606.ENSP00000253024,…	MRPS10,C12orf5,RTCB,HMOX1,MYH9,EHD4,HNRNPL,FBL,SETX,PFN1,SULT1E1,GAPDH,USP5,ENO1,SARS,UBA2,HSPB1,RPS16,TRIM28,IGF2BP3,VPS13C,LACTB,CSE1L,NAPA,USP13,ARCN1,YWHAE,HNRNPH3,LLPH,PML,S100A11,RPS27A,NONO,CCT5,HNRNPU,KPNB1,PCYT1A,APEH,NPM1,HSPA9,ANPEP,GNAI2,GIMAP7,HSPH1,UGDH,IMPDH2,HADHB,HNRNPM,EIF4A2,P4HB,TUBB,EEF1A1,RPS7,HUWE1,TUBB4B,HNRNPA1,JAK1,PFKM,ANXA2,WARS,STOML2,DYNC1H1,HNRNPH1,AP1B1,VCP,PCBP2,M…
GO:0043209	myelin sheath	13	157	0.99	4.61E-08	9606.ENSP00000263354,9606.ENSP00000272317,9606.ENSP00000280326,9606.ENSP00000295688,9606.ENSP00000297185,9606.ENSP00000336799,9606.ENSP00000339063,9606.ENSP00000341289,9606.ENSP00000346032,9606.ENSP00000351777,9606.ENSP00000384136,9606.ENSP00000432083,9606.ENSP00000481878	NAPA,RPS27A,CCT5,CCT3,HSPA9,TUBA1B,EEF1A1,TUBB4B,ANXA2,VCP,RDX,HSPA8,GNB1
GO:0005634	nucleus	95	6892	0.21	1.07E-07	9606.ENSP00000179259,9606.ENSP00000216038,9606.ENSP00000216117,9606.ENSP00000216181,9606.ENSP00000220325,9606.ENSP00000221419,9606.ENSP00000221801,9606.ENSP00000224140,9606.ENSP00000225655,9606.ENSP00000226444,9606.ENSP00000229239,9606.ENSP00000234590,9606.ENSP00000234677,9606.ENSP00000246548,9606.ENSP00000248553,9606.ENSP00000251453,9606.ENSP00000253024,9606.ENSP00000258729,9606.ENSP00000262982,…	C12orf5,RTCB,HMOX1,MYH9,EHD4,HNRNPL,FBL,SETX,PFN1,SULT1E1,GAPDH,ENO1,SARS,UBA2,HSPB1,RPS16,TRIM28,IGF2BP3,CSE1L,USP13,YWHAE,HNRNPH3,LLPH,PML,S100A11,RPS27A,NONO,CCT5,HNRNPU,KPNB1,PCYT1A,APEH,NPM1,HSPA9,GNAI2,HSPH1,UGDH,IMPDH2,HNRNPM,EIF4A2,TUBB,EEF1A1,RPS7,HUWE1,HNRNPA1,JAK1,PFKM,WARS,HNRNPH1,VCP,PCBP2,MATR3,STAT1,DHX9,CACYBP,MGST3,HDGF,LMNA,GLRX3,FLNA,MYO6,SRSF11,YBX1,SET,YWHAB,RPS4X,SRSF3,TXN,U…
GO:0031981	nuclear lumen	66	4030	0.29	2.73E-07	9606.ENSP00000216038,9606.ENSP00000216117,9606.ENSP00000221419,9606.ENSP00000221801,9606.ENSP00000224140,9606.ENSP00000246548,9606.ENSP00000251453,9606.ENSP00000253024,9606.ENSP00000262982,9606.ENSP00000263966,9606.ENSP00000265866,9606.ENSP00000266604,9606.ENSP00000268058,9606.ENSP00000272317,9606.ENSP00000276079,9606.ENSP00000280326,9606.ENSP00000283179,9606.ENSP00000290158,9606.ENSP00000296930,…	RTCB,HMOX1,HNRNPL,FBL,SETX,UBA2,RPS16,TRIM28,CSE1L,USP13,HNRNPH3,LLPH,PML,RPS27A,NONO,CCT5,HNRNPU,KPNB1,NPM1,HSPA9,GNAI2,HSPH1,UGDH,HNRNPM,EIF4A2,EEF1A1,RPS7,HUWE1,HNRNPA1,HNRNPH1,VCP,PCBP2,MATR3,STAT1,DHX9,CACYBP,HDGF,LMNA,FLNA,MYO6,SRSF11,YBX1,SET,RPS4X,SRSF3,UBR4,HNRNPK,ANXA1,EEF1E1,RPS6,XRCC5,HNRNPA3,DDX39B,DEK,XPO1,FHL2,RPS18,THOC5,HSPA8,HTATSF1,NUP153,VIM,RAN,RPL18,NOP16,PTGES3
GO:0005938	cell cortex	14	230	0.86	3.85E-07	9606.ENSP00000216181,9606.ENSP00000225655,9606.ENSP00000234590,9606.ENSP00000246069,9606.ENSP00000339063,9606.ENSP00000346032,9606.ENSP00000353590,9606.ENSP00000354826,9606.ENSP00000357633,9606.ENSP00000358866,9606.ENSP00000358994,9606.ENSP00000365745,9606.ENSP00000367220,9606.ENSP00000384136	MYH9,PFN1,ENO1,DSTN,EEF1A1,ANXA2,MYH10,CALD1,GLRX3,FLNA,MYO6,CTTN,ACTR2,RDX
GO:1904813	ficolin-1-rich granule lumen	11	125	1.02	3.94E-07	9606.ENSP00000290158,9606.ENSP00000296456,9606.ENSP00000321584,9606.ENSP00000339063,9606.ENSP00000340648,9606.ENSP00000351777,9606.ENSP00000367220,9606.ENSP00000381607,9606.ENSP00000386284,9606.ENSP00000419425,9606.ENSP00000432083	KPNB1,APEH,IMPDH2,EEF1A1,HUWE1,VCP,ACTR2,GSTP1,ALAD,PPIA,HSPA8
GO:0099512	supramolecular fiber	26	873	0.55	5.93E-07	9606.ENSP00000234590,9606.ENSP00000248553,9606.ENSP00000280326,9606.ENSP00000283179,9606.ENSP00000295688,9606.ENSP00000307078,9606.ENSP00000318687,9606.ENSP00000318697,9606.ENSP00000320295,9606.ENSP00000327145,9606.ENSP00000336799,9606.ENSP00000339001,9606.ENSP00000341289,9606.ENSP00000345230,9606.ENSP00000348965,9606.ENSP00000354826,9606.ENSP00000357206,9606.ENSP00000357283,9606.ENSP00000357633,…	ENO1,HSPB1,CCT5,HNRNPU,CCT3,KIF5B,HSPH1,TUBB6,ENSG00000258947,FLNC,TUBA1B,TUBB,TUBB4B,TPM4,DYNC1H1,CALD1,NES,LMNA,GLRX3,FLNA,MYO6,AHNAK,ACTN1,DEK,FHL2,VIM
GO:0030141	secretory granule	25	828	0.55	7.83E-07	9606.ENSP00000216442,9606.ENSP00000263097,9606.ENSP00000271638,9606.ENSP00000290158,9606.ENSP00000296456,9606.ENSP00000300060,9606.ENSP00000321584,9606.ENSP00000339001,9606.ENSP00000339063,9606.ENSP00000340648,9606.ENSP00000341289,9606.ENSP00000346032,9606.ENSP00000348965,9606.ENSP00000351777,9606.ENSP00000358307,9606.ENSP00000364403,9606.ENSP00000367220,9606.ENSP00000370010,9606.ENSP00000373620,…	ATP6V1D,CNN2,S100A11,KPNB1,APEH,ANPEP,IMPDH2,TUBB,EEF1A1,HUWE1,TUBB4B,ANXA2,DYNC1H1,VCP,NHLRC2,UBR4,ACTR2,TMSB4X,HSPD1,XRCC5,ACTN1,GSTP1,ALAD,PPIA,HSPA8
GO:0005635	nuclear envelope	18	446	0.68	1.18E-06	9606.ENSP00000216038,9606.ENSP00000226444,9606.ENSP00000229239,9606.ENSP00000262982,9606.ENSP00000268058,9606.ENSP00000290158,9606.ENSP00000292823,9606.ENSP00000296456,9606.ENSP00000339001,9606.ENSP00000354346,9606.ENSP00000356652,9606.ENSP00000356864,9606.ENSP00000357283,9606.ENSP00000358994,9606.ENSP00000361626,9606.ENSP00000384863,9606.ENSP00000444029,9606.ENSP00000446215	RTCB,SULT1E1,GAPDH,CSE1L,PML,KPNB1,PCYT1A,APEH,TUBB,MATR3,CACYBP,MGST3,LMNA,MYO6,YBX1,XPO1,NUP153,RAN
GO:0005730	nucleolus	26	926	0.52	1.55E-06	9606.ENSP00000216117,9606.ENSP00000221801,9606.ENSP00000224140,9606.ENSP00000266604,9606.ENSP00000268058,9606.ENSP00000276079,9606.ENSP00000280326,9606.ENSP00000296930,9606.ENSP00000297185,9606.ENSP00000325376,9606.ENSP00000326381,9606.ENSP00000339063,9606.ENSP00000339095,9606.ENSP00000354394,9606.ENSP00000356520,9606.ENSP00000358866,9606.ENSP00000369038,9606.ENSP00000369757,9606.ENSP00000375978,…	HMOX1,FBL,SETX,LLPH,PML,NONO,CCT5,NPM1,HSPA9,HNRNPM,EIF4A2,EEF1A1,RPS7,STAT1,DHX9,FLNA,EEF1E1,RPS6,XRCC5,DDX39B,XPO1,HSPA8,NUP153,RAN,RPL18,NOP16
GO:0101002	ficolin-1-rich granule	12	186	0.88	1.72E-06	9606.ENSP00000290158,9606.ENSP00000296456,9606.ENSP00000321584,9606.ENSP00000339063,9606.ENSP00000340648,9606.ENSP00000351777,9606.ENSP00000364403,9606.ENSP00000367220,9606.ENSP00000381607,9606.ENSP00000386284,9606.ENSP00000419425,9606.ENSP00000432083	KPNB1,APEH,IMPDH2,EEF1A1,HUWE1,VCP,UBR4,ACTR2,GSTP1,ALAD,PPIA,HSPA8
GO:0031967	organelle envelope	29	1146	0.48	2.10E-06	9606.ENSP00000053468,9606.ENSP00000179259,9606.ENSP00000216038,9606.ENSP00000226444,9606.ENSP00000229239,9606.ENSP00000261517,9606.ENSP00000262982,9606.ENSP00000268058,9606.ENSP00000272317,9606.ENSP00000290158,9606.ENSP00000292823,9606.ENSP00000296456,9606.ENSP00000325136,9606.ENSP00000339001,9606.ENSP00000348886,9606.ENSP00000354346,9606.ENSP00000356652,9606.ENSP00000356864,9606.ENSP00000357283,…	MRPS10,C12orf5,RTCB,SULT1E1,GAPDH,VPS13C,CSE1L,PML,RPS27A,KPNB1,PCYT1A,APEH,HADHB,TUBB,STOML2,MATR3,CACYBP,MGST3,LMNA,MYO6,YBX1,ANXA1,UQCRQ,HADHA,NLN,HSPD1,XPO1,NUP153,RAN
GO:0005844	polysome	8	66	1.16	2.71E-06	9606.ENSP00000222247,9606.ENSP00000353590,9606.ENSP00000356520,9606.ENSP00000362744,9606.ENSP00000369757,9606.ENSP00000388806,9606.ENSP00000446007,9606.ENSP00000447001	RPL18A,MYH10,DHX9,RPS4X,RPS6,EIF4B,VIM,RPL18
GO:0034399	nuclear periphery	10	134	0.95	5.16E-06	9606.ENSP00000268058,9606.ENSP00000276079,9606.ENSP00000283179,9606.ENSP00000290158,9606.ENSP00000325376,9606.ENSP00000354346,9606.ENSP00000357283,9606.ENSP00000379475,9606.ENSP00000444029,9606.ENSP00000446007	PML,NONO,HNRNPU,KPNB1,HNRNPM,MATR3,LMNA,DDX39B,NUP153,VIM
GO:0043657	host cell	6	29	1.39	5.58E-06	9606.ENSP00000255882,9606.ENSP00000272317,9606.ENSP00000290158,9606.ENSP00000384863,9606.ENSP00000444029,9606.ENSP00000446215	PI4KA,RPS27A,KPNB1,XPO1,NUP153,RAN
GO:0031410	cytoplasmic vesicle	42	2226	0.35	5.84E-06	9606.ENSP00000216442,9606.ENSP00000220325,9606.ENSP00000255882,9606.ENSP00000263097,9606.ENSP00000264028,9606.ENSP00000264335,9606.ENSP00000268058,9606.ENSP00000271638,9606.ENSP00000272317,9606.ENSP00000290158,9606.ENSP00000296456,9606.ENSP00000300060,9606.ENSP00000307078,9606.ENSP00000318687,9606.ENSP00000321584,9606.ENSP00000327801,9606.ENSP00000339001,9606.ENSP00000339063,9606.ENSP00000340648,…	ATP6V1D,EHD4,PI4KA,CNN2,ARCN1,YWHAE,PML,S100A11,RPS27A,KPNB1,APEH,ANPEP,KIF5B,HSPH1,IMPDH2,P4HB,TUBB,EEF1A1,HUWE1,TUBB4B,JAK1,ANXA2,DYNC1H1,AP1B1,VCP,NHLRC2,MYO6,YWHAB,PEF1,UBR4,ANXA1,ACTR2,TMSB4X,HSPD1,XRCC5,ACTN1,GSTP1,ALAD,PPIA,HSPA8,VIM,RAN
GO:0099568	cytoplasmic region	16	402	0.67	5.88E-06	9606.ENSP00000216181,9606.ENSP00000225655,9606.ENSP00000234590,9606.ENSP00000246069,9606.ENSP00000248553,9606.ENSP00000307078,9606.ENSP00000339063,9606.ENSP00000346032,9606.ENSP00000353590,9606.ENSP00000354826,9606.ENSP00000357633,9606.ENSP00000358866,9606.ENSP00000358994,9606.ENSP00000365745,9606.ENSP00000367220,9606.ENSP00000384136	MYH9,PFN1,ENO1,DSTN,HSPB1,KIF5B,EEF1A1,ANXA2,MYH10,CALD1,GLRX3,FLNA,MYO6,CTTN,ACTR2,RDX
GO:0031982	vesicle	43	2318	0.34	5.98E-06	9606.ENSP00000216442,9606.ENSP00000220325,9606.ENSP00000255882,9606.ENSP00000263097,9606.ENSP00000264028,9606.ENSP00000264335,9606.ENSP00000268058,9606.ENSP00000271638,9606.ENSP00000272317,9606.ENSP00000290158,9606.ENSP00000296456,9606.ENSP00000300060,9606.ENSP00000307078,9606.ENSP00000318687,9606.ENSP00000321584,9606.ENSP00000327801,9606.ENSP00000339001,9606.ENSP00000339063,9606.ENSP00000340648,…	ATP6V1D,EHD4,PI4KA,CNN2,ARCN1,YWHAE,PML,S100A11,RPS27A,KPNB1,APEH,ANPEP,KIF5B,HSPH1,IMPDH2,P4HB,TUBB,EEF1A1,HUWE1,TUBB4B,JAK1,ANXA2,DYNC1H1,AP1B1,VCP,NHLRC2,MYO6,YWHAB,PEF1,UBR4,ANXA1,ACTR2,AHNAK,TMSB4X,HSPD1,XRCC5,ACTN1,GSTP1,ALAD,PPIA,HSPA8,VIM,RAN
GO:0030863	cortical cytoskeleton	8	77	1.09	6.36E-06	9606.ENSP00000216181,9606.ENSP00000246069,9606.ENSP00000339063,9606.ENSP00000354826,9606.ENSP00000358866,9606.ENSP00000365745,9606.ENSP00000367220,9606.ENSP00000384136	MYH9,DSTN,EEF1A1,CALD1,FLNA,CTTN,ACTR2,RDX
GO:0022626	cytosolic ribosome	8	78	1.09	6.81E-06	9606.ENSP00000222247,9606.ENSP00000251453,9606.ENSP00000272317,9606.ENSP00000339095,9606.ENSP00000362744,9606.ENSP00000369757,9606.ENSP00000393241,9606.ENSP00000447001	RPL18A,RPS16,RPS27A,RPS7,RPS4X,RPS6,RPS18,RPL18
GO:0005681	spliceosomal complex	11	187	0.84	9.77E-06	9606.ENSP00000265866,9606.ENSP00000283179,9606.ENSP00000325376,9606.ENSP00000341826,9606.ENSP00000349168,9606.ENSP00000361626,9606.ENSP00000365439,9606.ENSP00000376309,9606.ENSP00000379475,9606.ENSP00000432083,9606.ENSP00000442699	HNRNPH3,HNRNPU,HNRNPM,HNRNPA1,HNRNPH1,YBX1,HNRNPK,HNRNPA3,DDX39B,HSPA8,HTATSF1
GO:0005654	nucleoplasm	55	3446	0.28	1.01E-05	9606.ENSP00000216038,9606.ENSP00000221419,9606.ENSP00000221801,9606.ENSP00000224140,9606.ENSP00000246548,9606.ENSP00000251453,9606.ENSP00000253024,9606.ENSP00000262982,9606.ENSP00000263966,9606.ENSP00000265866,9606.ENSP00000268058,9606.ENSP00000272317,9606.ENSP00000276079,9606.ENSP00000283179,9606.ENSP00000290158,9606.ENSP00000296930,9606.ENSP00000312999,9606.ENSP00000318687,9606.ENSP00000319501,…	RTCB,HNRNPL,FBL,SETX,UBA2,RPS16,TRIM28,CSE1L,USP13,HNRNPH3,PML,RPS27A,NONO,HNRNPU,KPNB1,NPM1,GNAI2,HSPH1,UGDH,HNRNPM,RPS7,HUWE1,HNRNPA1,HNRNPH1,VCP,PCBP2,STAT1,DHX9,CACYBP,HDGF,LMNA,MYO6,SRSF11,YBX1,SET,RPS4X,SRSF3,UBR4,HNRNPK,ANXA1,EEF1E1,RPS6,XRCC5,HNRNPA3,DDX39B,DEK,XPO1,FHL2,RPS18,THOC5,HSPA8,HTATSF1,NUP153,RAN,PTGES3
GO:0044215	other organism	6	36	1.3	1.32E-05	9606.ENSP00000255882,9606.ENSP00000272317,9606.ENSP00000290158,9606.ENSP00000384863,9606.ENSP00000444029,9606.ENSP00000446215	PI4KA,RPS27A,KPNB1,XPO1,NUP153,RAN
GO:0044216	other organism cell	6	36	1.3	1.32E-05	9606.ENSP00000255882,9606.ENSP00000272317,9606.ENSP00000290158,9606.ENSP00000384863,9606.ENSP00000444029,9606.ENSP00000446215	PI4KA,RPS27A,KPNB1,XPO1,NUP153,RAN
GO:0022627	cytosolic small ribosomal subunit	6	38	1.27	1.65E-05	9606.ENSP00000251453,9606.ENSP00000272317,9606.ENSP00000339095,9606.ENSP00000362744,9606.ENSP00000369757,9606.ENSP00000393241	RPS16,RPS27A,RPS7,RPS4X,RPS6,RPS18
GO:0035770	ribonucleoprotein granule	11	204	0.81	1.94E-05	9606.ENSP00000221419,9606.ENSP00000283179,9606.ENSP00000290158,9606.ENSP00000339001,9606.ENSP00000356520,9606.ENSP00000361626,9606.ENSP00000362744,9606.ENSP00000365439,9606.ENSP00000369757,9606.ENSP00000376309,9606.ENSP00000452909	HNRNPL,HNRNPU,KPNB1,TUBB,DHX9,YBX1,RPS4X,HNRNPK,RPS6,HNRNPA3,RPL28
GO:0015935	small ribosomal subunit	7	66	1.1	2.42E-05	9606.ENSP00000053468,9606.ENSP00000251453,9606.ENSP00000272317,9606.ENSP00000339095,9606.ENSP00000362744,9606.ENSP00000369757,9606.ENSP00000393241	MRPS10,RPS16,RPS27A,RPS7,RPS4X,RPS6,RPS18
GO:0043292	contractile fiber	11	228	0.76	5.16E-05	9606.ENSP00000234590,9606.ENSP00000248553,9606.ENSP00000327145,9606.ENSP00000345230,9606.ENSP00000354826,9606.ENSP00000357633,9606.ENSP00000358866,9606.ENSP00000367263,9606.ENSP00000377941,9606.ENSP00000380414,9606.ENSP00000386665	ENO1,HSPB1,FLNC,TPM4,CALD1,GLRX3,FLNA,AHNAK,ACTN1,DEK,FHL2
GO:0001725	stress fiber	6	50	1.15	6.49E-05	9606.ENSP00000216181,9606.ENSP00000263097,9606.ENSP00000345230,9606.ENSP00000353590,9606.ENSP00000377941,9606.ENSP00000378400	MYH9,CNN2,TPM4,MYH10,ACTN1,LIMA1
GO:0044391	ribosomal subunit	9	152	0.85	7.57E-05	9606.ENSP00000053468,9606.ENSP00000222247,9606.ENSP00000251453,9606.ENSP00000272317,9606.ENSP00000339095,9606.ENSP00000362744,9606.ENSP00000369757,9606.ENSP00000393241,9606.ENSP00000447001	MRPS10,RPL18A,RPS16,RPS27A,RPS7,RPS4X,RPS6,RPS18,RPL18
GO:0030864	cortical actin cytoskeleton	6	53	1.13	8.37E-05	9606.ENSP00000216181,9606.ENSP00000246069,9606.ENSP00000339063,9606.ENSP00000354826,9606.ENSP00000367220,9606.ENSP00000384136	MYH9,DSTN,EEF1A1,CALD1,ACTR2,RDX
GO:0005840	ribosome	10	201	0.77	9.87E-05	9606.ENSP00000053468,9606.ENSP00000222247,9606.ENSP00000251453,9606.ENSP00000272317,9606.ENSP00000339095,9606.ENSP00000356520,9606.ENSP00000362744,9606.ENSP00000369757,9606.ENSP00000393241,9606.ENSP00000447001	MRPS10,RPL18A,RPS16,RPS27A,RPS7,DHX9,RPS4X,RPS6,RPS18,RPL18
GO:0001726	ruffle	9	164	0.81	0.00013	9606.ENSP00000216181,9606.ENSP00000271638,9606.ENSP00000316029,9606.ENSP00000339063,9606.ENSP00000346032,9606.ENSP00000358994,9606.ENSP00000365745,9606.ENSP00000377941,9606.ENSP00000384136	MYH9,S100A11,TLN1,EEF1A1,ANXA2,MYO6,CTTN,ACTN1,RDX
GO:0030016	myofibril	10	216	0.74	0.00017	9606.ENSP00000234590,9606.ENSP00000248553,9606.ENSP00000327145,9606.ENSP00000345230,9606.ENSP00000354826,9606.ENSP00000357633,9606.ENSP00000358866,9606.ENSP00000367263,9606.ENSP00000377941,9606.ENSP00000386665	ENO1,HSPB1,FLNC,TPM4,CALD1,GLRX3,FLNA,AHNAK,ACTN1,FHL2
GO:0031252	cell leading edge	13	371	0.62	0.00017	9606.ENSP00000216181,9606.ENSP00000271638,9606.ENSP00000316029,9606.ENSP00000339063,9606.ENSP00000346032,9606.ENSP00000353590,9606.ENSP00000358994,9606.ENSP00000365745,9606.ENSP00000367220,9606.ENSP00000377941,9606.ENSP00000384136,9606.ENSP00000394496,9606.ENSP00000446007	MYH9,S100A11,TLN1,EEF1A1,ANXA2,MYH10,MYO6,CTTN,ACTR2,ACTN1,RDX,CORO1C,VIM
GO:0101031	chaperone complex	4	19	1.4	0.00028	9606.ENSP00000280326,9606.ENSP00000295688,9606.ENSP00000432083,9606.ENSP00000482075	CCT5,CCT3,HSPA8,PTGES3
GO:0099513	polymeric cytoskeletal fiber	17	645	0.49	0.00031	9606.ENSP00000280326,9606.ENSP00000283179,9606.ENSP00000295688,9606.ENSP00000307078,9606.ENSP00000318687,9606.ENSP00000318697,9606.ENSP00000320295,9606.ENSP00000336799,9606.ENSP00000339001,9606.ENSP00000341289,9606.ENSP00000345230,9606.ENSP00000348965,9606.ENSP00000357206,9606.ENSP00000357283,9606.ENSP00000358866,9606.ENSP00000358994,9606.ENSP00000446007	CCT5,HNRNPU,CCT3,KIF5B,HSPH1,TUBB6,ENSG00000258947,TUBA1B,TUBB,TUBB4B,TPM4,DYNC1H1,NES,LMNA,FLNA,MYO6,VIM
GO:0016363	nuclear matrix	7	106	0.89	0.00034	9606.ENSP00000268058,9606.ENSP00000276079,9606.ENSP00000283179,9606.ENSP00000325376,9606.ENSP00000354346,9606.ENSP00000379475,9606.ENSP00000446007	PML,NONO,HNRNPU,HNRNPM,MATR3,DDX39B,VIM
GO:0070937	CRD-mediated mRNA stability complex	3	6	1.77	0.00034	9606.ENSP00000283179,9606.ENSP00000356520,9606.ENSP00000361626	HNRNPU,DHX9,YBX1
GO:0036464	cytoplasmic ribonucleoprotein granule	9	191	0.75	0.00035	9606.ENSP00000283179,9606.ENSP00000290158,9606.ENSP00000339001,9606.ENSP00000356520,9606.ENSP00000361626,9606.ENSP00000362744,9606.ENSP00000365439,9606.ENSP00000369757,9606.ENSP00000452909	HNRNPU,KPNB1,TUBB,DHX9,YBX1,RPS4X,HNRNPK,RPS6,RPL28
GO:0012505	endomembrane system	59	4347	0.21	0.0004	9606.ENSP00000216038,9606.ENSP00000216117,9606.ENSP00000216442,9606.ENSP00000220325,9606.ENSP00000226444,9606.ENSP00000229239,9606.ENSP00000262982,9606.ENSP00000263097,9606.ENSP00000263354,9606.ENSP00000264028,9606.ENSP00000268058,9606.ENSP00000271638,9606.ENSP00000272317,9606.ENSP00000290158,9606.ENSP00000292823,9606.ENSP00000296456,9606.ENSP00000300060,9606.ENSP00000315474,9606.ENSP00000321584,…	RTCB,HMOX1,ATP6V1D,EHD4,SULT1E1,GAPDH,CSE1L,CNN2,NAPA,ARCN1,PML,S100A11,RPS27A,KPNB1,PCYT1A,APEH,ANPEP,GIMAP7,IMPDH2,HADHB,P4HB,TUBB,EEF1A1,HUWE1,TUBB4B,JAK1,ANXA2,DYNC1H1,AP1B1,VCP,MATR3,CACYBP,MGST3,LMNA,S100A10,NHLRC2,MYO6,YBX1,SET,PEF1,UBR4,CTTN,ANXA1,ACTR2,BCAP29,RPS6,TMSB4X,HSPD1,XRCC5,ACTN1,AIMP1,GSTP1,XPO1,ALAD,PPIA,HSPA8,NUP153,RAN,RPL18
GO:0015630	microtubule cytoskeleton	23	1118	0.39	0.00056	9606.ENSP00000216181,9606.ENSP00000229239,9606.ENSP00000248553,9606.ENSP00000264335,9606.ENSP00000280326,9606.ENSP00000283179,9606.ENSP00000295688,9606.ENSP00000296930,9606.ENSP00000307078,9606.ENSP00000312999,9606.ENSP00000318687,9606.ENSP00000318697,9606.ENSP00000320295,9606.ENSP00000336799,9606.ENSP00000339001,9606.ENSP00000339095,9606.ENSP00000341289,9606.ENSP00000348965,9606.ENSP00000353590,…	MYH9,GAPDH,HSPB1,YWHAE,CCT5,HNRNPU,CCT3,NPM1,KIF5B,GNAI2,HSPH1,TUBB6,ENSG00000258947,TUBA1B,TUBB,RPS7,TUBB4B,DYNC1H1,MYH10,DHX9,UBR4,CTTN,RAN
GO:0070062	extracellular exosome	6	80	0.95	0.00058	9606.ENSP00000300060,9606.ENSP00000346032,9606.ENSP00000366109,9606.ENSP00000367263,9606.ENSP00000373620,9606.ENSP00000432083	ANPEP,ANXA2,ANXA1,AHNAK,HSPD1,HSPA8
GO:0016281	eukaryotic translation initiation factor 4F complex	3	9	1.6	0.00082	9606.ENSP00000293831,9606.ENSP00000326381,9606.ENSP00000388806	EIF4A1,EIF4A2,EIF4B
GO:0035578	azurophil granule lumen	6	92	0.89	0.0012	9606.ENSP00000339001,9606.ENSP00000341289,9606.ENSP00000346032,9606.ENSP00000348965,9606.ENSP00000351777,9606.ENSP00000367220	TUBB,TUBB4B,ANXA2,DYNC1H1,VCP,ACTR2
GO:0071013	catalytic step 2 spliceosome	6	99	0.86	0.0016	9606.ENSP00000283179,9606.ENSP00000325376,9606.ENSP00000341826,9606.ENSP00000349168,9606.ENSP00000365439,9606.ENSP00000376309	HNRNPU,HNRNPM,HNRNPA1,HNRNPH1,HNRNPK,HNRNPA3
GO:0019897	extrinsic component of plasma membrane	7	145	0.76	0.0019	9606.ENSP00000312999,9606.ENSP00000343204,9606.ENSP00000346032,9606.ENSP00000348886,9606.ENSP00000357801,9606.ENSP00000366109,9606.ENSP00000481878	GNAI2,JAK1,ANXA2,STOML2,S100A10,ANXA1,GNB1
GO:0031965	nuclear membrane	10	300	0.6	0.0019	9606.ENSP00000226444,9606.ENSP00000229239,9606.ENSP00000268058,9606.ENSP00000290158,9606.ENSP00000296456,9606.ENSP00000354346,9606.ENSP00000358994,9606.ENSP00000361626,9606.ENSP00000384863,9606.ENSP00000444029	SULT1E1,GAPDH,PML,KPNB1,APEH,MATR3,MYO6,YBX1,XPO1,NUP153
GO:0030017	sarcomere	8	195	0.69	0.002	9606.ENSP00000234590,9606.ENSP00000248553,9606.ENSP00000327145,9606.ENSP00000345230,9606.ENSP00000357633,9606.ENSP00000358866,9606.ENSP00000377941,9606.ENSP00000386665	ENO1,HSPB1,FLNC,TPM4,GLRX3,FLNA,ACTN1,FHL2
GO:0042470	melanosome	6	105	0.83	0.0021	9606.ENSP00000264335,9606.ENSP00000327801,9606.ENSP00000346032,9606.ENSP00000361930,9606.ENSP00000432083,9606.ENSP00000446215	YWHAE,P4HB,ANXA2,YWHAB,HSPA8,RAN
GO:0005811	lipid droplet	5	74	0.9	0.0031	9606.ENSP00000229239,9606.ENSP00000315474,9606.ENSP00000346032,9606.ENSP00000351777,9606.ENSP00000361777	GAPDH,GIMAP7,ANXA2,VCP,SET
GO:0005874	microtubule	11	385	0.53	0.0031	9606.ENSP00000280326,9606.ENSP00000283179,9606.ENSP00000295688,9606.ENSP00000307078,9606.ENSP00000318687,9606.ENSP00000318697,9606.ENSP00000320295,9606.ENSP00000336799,9606.ENSP00000339001,9606.ENSP00000341289,9606.ENSP00000348965	CCT5,HNRNPU,CCT3,KIF5B,HSPH1,TUBB6,ENSG00000258947,TUBA1B,TUBB,TUBB4B,DYNC1H1
GO:0042995	cell projection	31	1969	0.27	0.0031	9606.ENSP00000216181,9606.ENSP00000224140,9606.ENSP00000248553,9606.ENSP00000264335,9606.ENSP00000271638,9606.ENSP00000307078,9606.ENSP00000312999,9606.ENSP00000316029,9606.ENSP00000320295,9606.ENSP00000339063,9606.ENSP00000345771,9606.ENSP00000346032,9606.ENSP00000348965,9606.ENSP00000353590,9606.ENSP00000354394,9606.ENSP00000356652,9606.ENSP00000357633,9606.ENSP00000358866,9606.ENSP00000358994,…	MYH9,SETX,HSPB1,YWHAE,S100A11,KIF5B,GNAI2,TLN1,ENSG00000258947,EEF1A1,PFKM,ANXA2,DYNC1H1,MYH10,STAT1,CACYBP,GLRX3,FLNA,MYO6,HNRNPK,CTTN,ANXA1,ACTR2,RPS6,HNRNPA3,ACTN1,RDX,CORO1C,VIM,RPL28,GNB1
GO:0030496	midbody	7	165	0.7	0.0036	9606.ENSP00000283179,9606.ENSP00000312999,9606.ENSP00000346032,9606.ENSP00000353590,9606.ENSP00000384136,9606.ENSP00000446215,9606.ENSP00000451080	HNRNPU,GNAI2,ANXA2,MYH10,RDX,RAN,ERH
GO:0120025	plasma membrane bounded cell projection	30	1900	0.27	0.0036	9606.ENSP00000216181,9606.ENSP00000224140,9606.ENSP00000248553,9606.ENSP00000264335,9606.ENSP00000271638,9606.ENSP00000307078,9606.ENSP00000312999,9606.ENSP00000316029,9606.ENSP00000320295,9606.ENSP00000339063,9606.ENSP00000345771,9606.ENSP00000346032,9606.ENSP00000348965,9606.ENSP00000353590,9606.ENSP00000354394,9606.ENSP00000356652,9606.ENSP00000357633,9606.ENSP00000358866,9606.ENSP00000358994,…	MYH9,SETX,HSPB1,YWHAE,S100A11,KIF5B,GNAI2,TLN1,ENSG00000258947,EEF1A1,PFKM,ANXA2,DYNC1H1,MYH10,STAT1,CACYBP,GLRX3,FLNA,MYO6,CTTN,ANXA1,ACTR2,RPS6,HNRNPA3,ACTN1,RDX,CORO1C,VIM,RPL28,GNB1
GO:0048471	perinuclear region of cytoplasm	15	670	0.42	0.0037	9606.ENSP00000216117,9606.ENSP00000220325,9606.ENSP00000221419,9606.ENSP00000229239,9606.ENSP00000307078,9606.ENSP00000326381,9606.ENSP00000346032,9606.ENSP00000351777,9606.ENSP00000354394,9606.ENSP00000357283,9606.ENSP00000358866,9606.ENSP00000358994,9606.ENSP00000361777,9606.ENSP00000361930,9606.ENSP00000369757	HMOX1,EHD4,HNRNPL,GAPDH,KIF5B,EIF4A2,ANXA2,VCP,STAT1,LMNA,FLNA,MYO6,SET,YWHAB,RPS6
GO:0098805	whole membrane	26	1554	0.3	0.0037	9606.ENSP00000179259,9606.ENSP00000216117,9606.ENSP00000216442,9606.ENSP00000220325,9606.ENSP00000255882,9606.ENSP00000261517,9606.ENSP00000263354,9606.ENSP00000264028,9606.ENSP00000268058,9606.ENSP00000272317,9606.ENSP00000300060,9606.ENSP00000312999,9606.ENSP00000325136,9606.ENSP00000336799,9606.ENSP00000339001,9606.ENSP00000339063,9606.ENSP00000346032,9606.ENSP00000348886,9606.ENSP00000350199,…	C12orf5,HMOX1,ATP6V1D,EHD4,PI4KA,VPS13C,NAPA,ARCN1,PML,RPS27A,ANPEP,GNAI2,HADHB,TUBA1B,TUBB,EEF1A1,ANXA2,STOML2,AP1B1,MYO6,PEF1,UBR4,ANXA1,XPO1,CORO1C,HSPA8
GO:0097513	myosin II filament	2	3	1.9	0.0038	9606.ENSP00000216181,9606.ENSP00000353590	MYH9,MYH10
GO:0030018	Z disc	6	122	0.77	0.004	9606.ENSP00000248553,9606.ENSP00000327145,9606.ENSP00000357633,9606.ENSP00000358866,9606.ENSP00000377941,9606.ENSP00000386665	HSPB1,FLNC,GLRX3,FLNA,ACTN1,FHL2
GO:0005775	vacuolar lumen	7	172	0.68	0.0042	9606.ENSP00000339001,9606.ENSP00000341289,9606.ENSP00000346032,9606.ENSP00000348965,9606.ENSP00000351777,9606.ENSP00000367220,9606.ENSP00000432083	TUBB,TUBB4B,ANXA2,DYNC1H1,VCP,ACTR2,HSPA8
GO:0030478	actin cap	2	4	1.77	0.0055	9606.ENSP00000354826,9606.ENSP00000367220	CALD1,ACTR2
GO:0032154	cleavage furrow	4	52	0.96	0.0065	9606.ENSP00000216181,9606.ENSP00000353590,9606.ENSP00000378400,9606.ENSP00000384136	MYH9,MYH10,LIMA1,RDX
GO:0098862	cluster of actin-based cell projections	6	143	0.7	0.0083	9606.ENSP00000216181,9606.ENSP00000353590,9606.ENSP00000377941,9606.ENSP00000378400,9606.ENSP00000384136,9606.ENSP00000446955	MYH9,MYH10,ACTN1,LIMA1,RDX,MYL6
GO:0005903	brush border	5	97	0.79	0.0085	9606.ENSP00000216181,9606.ENSP00000353590,9606.ENSP00000377941,9606.ENSP00000378400,9606.ENSP00000446955	MYH9,MYH10,ACTN1,LIMA1,MYL6
GO:0019898	extrinsic component of membrane	8	254	0.57	0.0085	9606.ENSP00000268058,9606.ENSP00000312999,9606.ENSP00000343204,9606.ENSP00000346032,9606.ENSP00000348886,9606.ENSP00000357801,9606.ENSP00000366109,9606.ENSP00000481878	PML,GNAI2,JAK1,ANXA2,STOML2,S100A10,ANXA1,GNB1
GO:0005576	extracellular region	35	2505	0.22	0.0092	9606.ENSP00000216117,9606.ENSP00000224140,9606.ENSP00000263097,9606.ENSP00000263168,9606.ENSP00000290158,9606.ENSP00000296456,9606.ENSP00000296511,9606.ENSP00000300060,9606.ENSP00000316029,9606.ENSP00000318687,9606.ENSP00000321584,9606.ENSP00000327801,9606.ENSP00000339001,9606.ENSP00000339063,9606.ENSP00000340648,9606.ENSP00000341289,9606.ENSP00000346032,9606.ENSP00000348965,9606.ENSP00000351777,…	HMOX1,SETX,CNN2,CAPZA1,KPNB1,APEH,ANXA5,ANPEP,TLN1,HSPH1,IMPDH2,P4HB,TUBB,EEF1A1,HUWE1,TUBB4B,ANXA2,DYNC1H1,VCP,NHLRC2,FLNA,YBX1,ANXA1,ACTR2,AHNAK,NLN,HSPD1,HDLBP,XRCC5,ACTN1,AIMP1,GSTP1,ALAD,PPIA,HSPA8
GO:0042382	paraspeckles	2	6	1.6	0.0094	9606.ENSP00000276079,9606.ENSP00000325376	NONO,HNRNPM
GO:0002102	podosome	3	30	1.07	0.0125	9606.ENSP00000365439,9606.ENSP00000365745,9606.ENSP00000367220	HNRNPK,CTTN,ACTR2
GO:0042788	polysomal ribosome	3	30	1.07	0.0125	9606.ENSP00000222247,9606.ENSP00000356520,9606.ENSP00000447001	RPL18A,DHX9,RPL18
GO:0005641	nuclear envelope lumen	2	8	1.47	0.0141	9606.ENSP00000339001,9606.ENSP00000356652	TUBB,CACYBP
GO:0016459	myosin complex	4	69	0.84	0.0152	9606.ENSP00000216181,9606.ENSP00000353590,9606.ENSP00000358994,9606.ENSP00000446955	MYH9,MYH10,MYO6,MYL6
GO:1902494	catalytic complex	21	1295	0.28	0.0152	9606.ENSP00000234590,9606.ENSP00000246548,9606.ENSP00000248553,9606.ENSP00000283179,9606.ENSP00000312999,9606.ENSP00000320309,9606.ENSP00000325376,9606.ENSP00000327801,9606.ENSP00000341826,9606.ENSP00000345771,9606.ENSP00000348965,9606.ENSP00000349168,9606.ENSP00000351777,9606.ENSP00000356520,9606.ENSP00000356652,9606.ENSP00000358994,9606.ENSP00000365439,9606.ENSP00000367939,9606.ENSP00000376309,…	ENO1,UBA2,HSPB1,HNRNPU,GNAI2,FARSA,HNRNPM,P4HB,HNRNPA1,PFKM,DYNC1H1,HNRNPH1,VCP,DHX9,CACYBP,MYO6,HNRNPK,UQCRQ,HNRNPA3,ERH,GNB1
GO:0002199	zona pellucida receptor complex	2	9	1.42	0.0166	9606.ENSP00000280326,9606.ENSP00000295688	CCT5,CCT3
GO:0000346	transcription export complex	2	10	1.38	0.0195	9606.ENSP00000379475,9606.ENSP00000420306	DDX39B,THOC5
GO:0005764	lysosome	12	582	0.39	0.0195	9606.ENSP00000229268,9606.ENSP00000339001,9606.ENSP00000339063,9606.ENSP00000341289,9606.ENSP00000346032,9606.ENSP00000348965,9606.ENSP00000350199,9606.ENSP00000351777,9606.ENSP00000358994,9606.ENSP00000366109,9606.ENSP00000367220,9606.ENSP00000432083	USP5,TUBB,EEF1A1,TUBB4B,ANXA2,DYNC1H1,AP1B1,VCP,MYO6,ANXA1,ACTR2,HSPA8
GO:0016461	unconventional myosin complex	2	10	1.38	0.0195	9606.ENSP00000358994,9606.ENSP00000446955	MYO6,MYL6
GO:0042383	sarcolemma	5	122	0.69	0.0195	9606.ENSP00000327145,9606.ENSP00000346032,9606.ENSP00000366109,9606.ENSP00000367263,9606.ENSP00000384136	FLNC,ANXA2,ANXA1,AHNAK,RDX
GO:0005832	chaperonin-containing T-complex	2	11	1.33	0.0221	9606.ENSP00000280326,9606.ENSP00000295688	CCT5,CCT3
GO:0098589	membrane region	8	311	0.48	0.0236	9606.ENSP00000216117,9606.ENSP00000312999,9606.ENSP00000336799,9606.ENSP00000339001,9606.ENSP00000346032,9606.ENSP00000348886,9606.ENSP00000384863,9606.ENSP00000394496	HMOX1,GNAI2,TUBA1B,TUBB,ANXA2,STOML2,XPO1,CORO1C
GO:0044297	cell body	11	526	0.39	0.0238	9606.ENSP00000280326,9606.ENSP00000295688,9606.ENSP00000312999,9606.ENSP00000320295,9606.ENSP00000339001,9606.ENSP00000353590,9606.ENSP00000356652,9606.ENSP00000358866,9606.ENSP00000369757,9606.ENSP00000452909,9606.ENSP00000481878	CCT5,CCT3,GNAI2,ENSG00000258947,TUBB,MYH10,CACYBP,FLNA,RPS6,RPL28,GNB1
GO:0005773	vacuole	13	682	0.35	0.0241	9606.ENSP00000229268,9606.ENSP00000263354,9606.ENSP00000339001,9606.ENSP00000339063,9606.ENSP00000341289,9606.ENSP00000346032,9606.ENSP00000348965,9606.ENSP00000350199,9606.ENSP00000351777,9606.ENSP00000358994,9606.ENSP00000366109,9606.ENSP00000367220,9606.ENSP00000432083	USP5,NAPA,TUBB,EEF1A1,TUBB4B,ANXA2,DYNC1H1,AP1B1,VCP,MYO6,ANXA1,ACTR2,HSPA8
GO:0017101	aminoacyl-tRNA synthetase multienzyme complex	2	12	1.3	0.0248	9606.ENSP00000369038,9606.ENSP00000378191	EEF1E1,AIMP1
GO:1990023	mitotic spindle midzone	2	12	1.3	0.0248	9606.ENSP00000283179,9606.ENSP00000365745	HNRNPU,CTTN
GO:0000781	chromosome, telomeric region	4	83	0.76	0.0252	9606.ENSP00000224140,9606.ENSP00000268058,9606.ENSP00000375978,9606.ENSP00000482075	SETX,PML,XRCC5,PTGES3
GO:0042645	mitochondrial nucleoid	3	43	0.92	0.0273	9606.ENSP00000297185,9606.ENSP00000325136,9606.ENSP00000370023	HSPA9,HADHB,HADHA
GO:0031970	organelle envelope lumen	4	87	0.74	0.0288	9606.ENSP00000339001,9606.ENSP00000348886,9606.ENSP00000356652,9606.ENSP00000370372	TUBB,STOML2,CACYBP,NLN
GO:0043005	neuron projection	18	1142	0.27	0.0336	9606.ENSP00000224140,9606.ENSP00000248553,9606.ENSP00000264335,9606.ENSP00000307078,9606.ENSP00000312999,9606.ENSP00000320295,9606.ENSP00000353590,9606.ENSP00000354394,9606.ENSP00000356652,9606.ENSP00000357633,9606.ENSP00000358866,9606.ENSP00000365745,9606.ENSP00000369757,9606.ENSP00000376309,9606.ENSP00000384136,9606.ENSP00000446007,9606.ENSP00000452909,9606.ENSP00000481878	SETX,HSPB1,YWHAE,KIF5B,GNAI2,ENSG00000258947,MYH10,STAT1,CACYBP,GLRX3,FLNA,CTTN,RPS6,HNRNPA3,RDX,VIM,RPL28,GNB1
GO:0005852	eukaryotic translation initiation factor 3 complex	2	15	1.2	0.0344	9606.ENSP00000332604,9606.ENSP00000354125	EIF3C,EIF3B
GO:0010494	cytoplasmic stress granule	3	51	0.84	0.0409	9606.ENSP00000290158,9606.ENSP00000361626,9606.ENSP00000365439	KPNB1,YBX1,HNRNPK
GO:0098552	side of membrane	9	436	0.39	0.0496	9606.ENSP00000296511,9606.ENSP00000300060,9606.ENSP00000312999,9606.ENSP00000327801,9606.ENSP00000339063,9606.ENSP00000343204,9606.ENSP00000366109,9606.ENSP00000432083,9606.ENSP00000481878	ANXA5,ANPEP,GNAI2,P4HB,EEF1A1,JAK1,ANXA1,HSPA8,GNB1
