# Supplementary material for: Mapping protein carboxymethylation sites provides insights into their role in proteostasis and cell proliferation
Source: Nat Commun. 2021 Nov 18;12:6743. doi: 10.1038/s41467-021-26982-6 (PMC8602705; doi:10.1038/s41467-021-26982-6)
Supplement: Supplementary file 11 — Source Data [file 41467_2021_26982_MOESM11_ESM.zip › Figure 4/4B/Figure4_B_bottom.csv]

	geneSet	description	NES	FDR	link
1	GO:0055076	transition metal ion homeostasis	2.190325666	0.002186476	http://amigo.geneontology.org/amigo/term/GO:0055076
2	GO:0022616	DNA strand elongation	-2.16569609	0.002618255	http://amigo.geneontology.org/amigo/term/GO:0022616
3	GO:0006260	DNA replication	-2.111662944	0.003927382	http://amigo.geneontology.org/amigo/term/GO:0006260
4	GO:0006302	double-strand break repair	-1.963639918	0.027055298	http://amigo.geneontology.org/amigo/term/GO:0006302
