# Supplementary material for: Mapping protein carboxymethylation sites provides insights into their role in proteostasis and cell proliferation
Source: Nat Commun. 2021 Nov 18;12:6743. doi: 10.1038/s41467-021-26982-6 (PMC8602705; doi:10.1038/s41467-021-26982-6)
Supplement: Supplementary file 11 — Source Data [file 41467_2021_26982_MOESM11_ESM.zip › Figure 4/4B/Figure4_B_upper.csv]

Comparison..group1.group2.	Qvalue	UniProtIds	X.DEPRECATED..AVG.Log2.Ratio	X.DEPRECATED..Absolute.AVG.Log2.Ratio	Genes
1mM / Ctrl	1.08E-156	P04275	-1.224079609	1.224079609	VWF
1mM / Ctrl	3.26E-130	P98160	-1.387957931	1.387957931	HSPG2
1mM / Ctrl	1.90E-86	P78527	-0.414478898	0.414478898	PRKDC
1mM / Ctrl	4.34E-80	P41250	1.041416049	1.041416049	GARS
1mM / Ctrl	1.77E-72	P02751	-0.886149824	0.886149824	FN1
1mM / Ctrl	3.94E-65	P35580	-0.526533902	0.526533902	MYH10
1mM / Ctrl	1.16E-61	P08195	1.502308965	1.502308965	SLC3A2
1mM / Ctrl	4.72E-61	P42224	-1.067781568	1.067781568	STAT1
1mM / Ctrl	5.24E-60	P54577	0.66776526	0.66776526	YARS
1mM / Ctrl	7.99E-59	P09601	3.886209249	3.886209249	HMOX1
1mM / Ctrl	3.87E-53	Q9Y617	1.59649086	1.59649086	PSAT1
1mM / Ctrl	5.64E-53	P49591	0.81278795	0.81278795	SARS
1mM / Ctrl	1.22E-48	Q00341	-0.626927137	0.626927137	HDLBP
1mM / Ctrl	5.22E-44	Q16881	0.737246811	0.737246811	TXNRD1
1mM / Ctrl	2.45E-43	Q9NY15	-1.025640368	1.025640368	STAB1
1mM / Ctrl	1.23E-41	P48681	-0.452194095	0.452194095	NES
1mM / Ctrl	3.37E-41	P11413	0.667324603	0.667324603	G6PD
1mM / Ctrl	1.39E-38	P33993	-0.807143033	0.807143033	MCM7
1mM / Ctrl	9.45E-38	Q16822	1.015641093	1.015641093	PCK2
1mM / Ctrl	7.98E-35	Q04446	0.48334837	0.48334837	GBE1
1mM / Ctrl	1.38E-34	Q02952	0.693465233	0.693465233	AKAP12
1mM / Ctrl	2.41E-31	Q15021	-0.994356453	0.994356453	NCAPD2
1mM / Ctrl	4.68E-31	Q10472	-0.645312428	0.645312428	GALNT1
1mM / Ctrl	7.52E-31	Q15149	0.201358721	0.201358721	PLEC
1mM / Ctrl	3.93E-30	O43175	0.86901927	0.86901927	PHGDH
1mM / Ctrl	5.80E-30	P49589	0.753807485	0.753807485	CARS
1mM / Ctrl	1.15E-29	Q8NBS9	-0.906634867	0.906634867	TXNDC5
1mM / Ctrl	1.98E-28	Q9P2E9	-0.501929939	0.501929939	RRBP1
1mM / Ctrl	7.32E-27	P49321	-0.619613409	0.619613409	NASP
1mM / Ctrl	2.40E-26	P04818	-1.712360501	1.712360501	TYMS
1mM / Ctrl	3.49E-26	Q9UGI8	0.501687407	0.501687407	TES
1mM / Ctrl	6.37E-26	Q16531	-0.405765861	0.405765861	DDB1
1mM / Ctrl	7.34E-26	P09486	-0.985137582	0.985137582	SPARC
1mM / Ctrl	2.04E-25	Q14980	-0.40442571	0.40442571	NUMA1
1mM / Ctrl	3.42E-25	P46939	-0.289333224	0.289333224	UTRN
1mM / Ctrl	6.13E-25	P23381	0.564597785	0.564597785	WARS
1mM / Ctrl	8.89E-25	Q13201	-0.631912708	0.631912708	MMRN1
1mM / Ctrl	1.07E-24	P05121	0.889448762	0.889448762	SERPINE1
1mM / Ctrl	1.07E-24	Q92597	1.275991678	1.275991678	NDRG1
1mM / Ctrl	5.42E-24	O00560	0.994742334	0.994742334	SDCBP
1mM / Ctrl	1.20E-23	Q14571	-0.562908888	0.562908888	ITPR2
1mM / Ctrl	1.37E-23	Q93050	0.513466895	0.513466895	ATP6V0A1
1mM / Ctrl	2.66E-23	P13667	-0.42957899	0.42957899	PDIA4
1mM / Ctrl	3.52E-23	O00151	-0.723280489	0.723280489	PDLIM1
1mM / Ctrl	3.52E-23	P33992	-0.767624855	0.767624855	MCM5
1mM / Ctrl	1.19E-22	P07996	-0.896627784	0.896627784	THBS1
1mM / Ctrl	2.19E-22	P14625	-0.531829894	0.531829894	HSP90B1
1mM / Ctrl	3.07E-22	P50281	0.777779639	0.777779639	MMP14
1mM / Ctrl	5.15E-22	P23921	-0.870940626	0.870940626	RRM1
1mM / Ctrl	5.38E-22	P08648	0.475390822	0.475390822	ITGA5
1mM / Ctrl	8.98E-22	Q9UPN3	-0.202865005	0.202865005	MACF1
1mM / Ctrl	1.03E-21	Q9Y2D5	0.585612297	0.585612297	AKAP2
1mM / Ctrl	1.43E-21	P08243	1.03995204	1.03995204	ASNS
1mM / Ctrl	2.07E-21	Q32MZ4	0.596221089	0.596221089	LRRFIP1
1mM / Ctrl	3.38E-21	Q14566	-0.64665699	0.64665699	MCM6
1mM / Ctrl	7.25E-21	Q99536	0.658984303	0.658984303	VAT1
1mM / Ctrl	1.25E-20	P04040	-0.6295681	0.6295681	CAT
1mM / Ctrl	1.91E-20	P25205	-0.581825256	0.581825256	MCM3
1mM / Ctrl	4.14E-20	P29317	0.783969283	0.783969283	EPHA2
1mM / Ctrl	4.84E-20	P42166	-0.613645315	0.613645315	TMPO
1mM / Ctrl	1.57E-19	Q9UDY4	-0.558778226	0.558778226	DNAJB4
1mM / Ctrl	2.23E-19	Q8IWU6	-1.562074423	1.562074423	SULF1
1mM / Ctrl	2.77E-19	P09874	-0.359055012	0.359055012	PARP1
1mM / Ctrl	3.53E-19	P49736	-0.716541827	0.716541827	MCM2
1mM / Ctrl	4.43E-19	P00491	0.654342115	0.654342115	PNP
1mM / Ctrl	5.80E-19	P39748	-0.786815703	0.786815703	FEN1
1mM / Ctrl	6.26E-19	Q9BV57	-0.650347352	0.650347352	ADI1
1mM / Ctrl	6.99E-19	P21281	0.331422508	0.331422508	ATP6V1B2
1mM / Ctrl	1.07E-18	P17174	0.560418904	0.560418904	GOT1
1mM / Ctrl	1.50E-18	O75051	0.587734103	0.587734103	PLXNA2
1mM / Ctrl	1.75E-18	Q86UX7	0.627735615	0.627735615	FERMT3
1mM / Ctrl	2.11E-18	P17655	0.338472873	0.338472873	CAPN2
1mM / Ctrl	2.90E-18	Q7Z6Z7	-0.305689663	0.305689663	HUWE1
1mM / Ctrl	3.61E-18	P42892	0.366091907	0.366091907	ECE1
1mM / Ctrl	3.94E-18	P50552	0.432682514	0.432682514	VASP
1mM / Ctrl	4.26E-18	P14923	-0.430537969	0.430537969	JUP
1mM / Ctrl	5.05E-18	P15559	1.227742791	1.227742791	NQO1
1mM / Ctrl	6.27E-18	O14828	0.59210974	0.59210974	SCAMP3
1mM / Ctrl	7.87E-18	Q01518	0.42005682	0.42005682	CAP1
1mM / Ctrl	8.39E-18	Q9NQC3	0.881042242	0.881042242	RTN4
1mM / Ctrl	1.39E-17	P36776	0.434066027	0.434066027	LONP1
1mM / Ctrl	1.74E-17	Q02809	-0.468737751	0.468737751	PLOD1
1mM / Ctrl	1.94E-17	Q14315	0.239799425	0.239799425	FLNC
1mM / Ctrl	3.15E-17	P02794	1.319288969	1.319288969	FTH1
1mM / Ctrl	3.22E-17	P04062	0.648831606	0.648831606	GBA
1mM / Ctrl	6.13E-17	P33991	-0.63542515	0.63542515	MCM4
1mM / Ctrl	6.13E-17	Q12805	-1.287973046	1.287973046	EFEMP1
1mM / Ctrl	6.16E-17	P07355	0.343228757	0.343228757	ANXA2
1mM / Ctrl	7.40E-17	P27708	-0.247411668	0.247411668	CAD
1mM / Ctrl	7.69E-17	P49327	-0.23656553	0.23656553	FASN
1mM / Ctrl	1.01E-16	P27797	-0.49720934	0.49720934	CALR
1mM / Ctrl	1.51E-16	P17301	0.759246647	0.759246647	ITGA2
1mM / Ctrl	1.51E-16	Q03252	-0.359095454	0.359095454	LMNB2
1mM / Ctrl	1.72E-16	P11717	0.416582912	0.416582912	IGF2R
1mM / Ctrl	1.93E-16	O43615	0.508073926	0.508073926	TIMM44
1mM / Ctrl	2.09E-16	P56192	0.320803463	0.320803463	MARS
1mM / Ctrl	2.91E-16	Q63HN8	-0.408265471	0.408265471	RNF213
1mM / Ctrl	3.20E-16	P43121	0.425893247	0.425893247	MCAM
1mM / Ctrl	3.26E-16	P11308	-0.377833247	0.377833247	ERG
1mM / Ctrl	3.41E-16	P54886	-0.385073781	0.385073781	ALDH18A1
1mM / Ctrl	8.95E-16	Q9BWD1	-0.543363631	0.543363631	ACAT2
1mM / Ctrl	2.58E-15	P13995	1.168230057	1.168230057	MTHFD2
1mM / Ctrl	2.93E-15	Q8IVF2	0.358891249	0.358891249	AHNAK2
1mM / Ctrl	3.12E-15	Q13501	0.659878016	0.659878016	SQSTM1
1mM / Ctrl	3.41E-15	P04083	0.421938568	0.421938568	ANXA1
1mM / Ctrl	4.52E-15	P30101	-0.440212995	0.440212995	PDIA3
1mM / Ctrl	6.71E-15	P46013	-0.750803053	0.750803053	MKI67
1mM / Ctrl	7.22E-15	Q9H910	-0.461536556	0.461536556	HN1L
1mM / Ctrl	7.86E-15	P78347	-0.559047997	0.559047997	GTF2I
1mM / Ctrl	7.98E-15	P58335	1.237864494	1.237864494	ANTXR2
1mM / Ctrl	9.96E-15	Q8ND71	-0.632176995	0.632176995	GIMAP8
1mM / Ctrl	1.05E-14	P48507	1.02867198	1.02867198	GCLM
1mM / Ctrl	1.10E-14	Q8IVL6	-0.594219506	0.594219506	P3H3
1mM / Ctrl	2.45E-14	O95347	-0.658403158	0.658403158	SMC2
1mM / Ctrl	3.08E-14	Q9H857	-0.478664875	0.478664875	NT5DC2
1mM / Ctrl	3.49E-14	P61106	0.296073139	0.296073139	RAB14
1mM / Ctrl	4.02E-14	O95340	0.355950624	0.355950624	PAPSS2
1mM / Ctrl	4.66E-14	P12821	-0.758349717	0.758349717	ACE
1mM / Ctrl	7.61E-14	Q09666	0.120292716	0.120292716	AHNAK
1mM / Ctrl	8.20E-14	P07947	0.495940298	0.495940298	YES1
1mM / Ctrl	1.05E-13	Q9UDR5	-0.590995848	0.590995848	AASS
1mM / Ctrl	1.48E-13	O43592	0.511193693	0.511193693	XPOT
1mM / Ctrl	1.66E-13	Q92626	0.344469905	0.344469905	PXDN
1mM / Ctrl	1.66E-13	Q12846	0.422908425	0.422908425	STX4
1mM / Ctrl	1.92E-13	O00159	0.287027836	0.287027836	MYO1C
1mM / Ctrl	2.31E-13	O00541	0.389980257	0.389980257	PES1
1mM / Ctrl	3.77E-13	P05783	-0.487480223	0.487480223	KRT18
1mM / Ctrl	5.14E-13	P52701	-0.574002922	0.574002922	MSH6
1mM / Ctrl	5.52E-13	P12270	-0.21729733	0.21729733	TPR
1mM / Ctrl	7.92E-13	Q15003	-0.921406329	0.921406329	NCAPH
1mM / Ctrl	1.02E-12	O95817	0.440409452	0.440409452	BAG3
1mM / Ctrl	1.02E-12	Q7L523	0.410574079	0.410574079	RRAGA
1mM / Ctrl	1.06E-12	Q96AP7	0.479419351	0.479419351	ESAM
1mM / Ctrl	1.54E-12	Q92974	0.374970704	0.374970704	ARHGEF2
1mM / Ctrl	1.69E-12	P09455	-0.762054443	0.762054443	RBP1
1mM / Ctrl	2.18E-12	Q9UEY8	-0.523236632	0.523236632	ADD3
1mM / Ctrl	2.50E-12	O15294	-0.637943447	0.637943447	OGT
1mM / Ctrl	3.12E-12	O00299	0.433835626	0.433835626	CLIC1
1mM / Ctrl	3.13E-12	P18858	-0.871831298	0.871831298	LIG1
1mM / Ctrl	3.17E-12	Q9Y608	0.540600657	0.540600657	LRRFIP2
1mM / Ctrl	3.28E-12	P00352	-0.45097211	0.45097211	ALDH1A1
1mM / Ctrl	4.02E-12	O43776	0.430456549	0.430456549	NARS
1mM / Ctrl	4.45E-12	Q6IAA8	0.335606426	0.335606426	LAMTOR1
1mM / Ctrl	6.70E-12	Q9UDY2	0.260794878	0.260794878	TJP2
1mM / Ctrl	8.78E-12	Q92820	-0.399556786	0.399556786	GGH
1mM / Ctrl	8.87E-12	P54619	0.707809567	0.707809567	PRKAG1
1mM / Ctrl	8.88E-12	Q6IBS0	0.373089373	0.373089373	TWF2
1mM / Ctrl	9.23E-12	P48735	-0.438897848	0.438897848	IDH2
1mM / Ctrl	1.08E-11	P13797	0.265197903	0.265197903	PLS3
1mM / Ctrl	1.11E-11	P01008	0.987883568	0.987883568	SERPINC1
1mM / Ctrl	1.20E-11	P23458	0.686130583	0.686130583	JAK1
1mM / Ctrl	1.20E-11	Q5T0D9	0.861355901	0.861355901	TPRG1L
1mM / Ctrl	1.32E-11	P00367	0.305101335	0.305101335	GLUD1
1mM / Ctrl	1.60E-11	P28340	-0.724407494	0.724407494	POLD1
1mM / Ctrl	1.83E-11	P28482	0.27135542	0.27135542	MAPK1
1mM / Ctrl	2.26E-11	O60271	0.37722984	0.37722984	SPAG9
1mM / Ctrl	2.51E-11	O94979	-0.292581886	0.292581886	SEC31A
1mM / Ctrl	2.55E-11	P07339	0.391419917	0.391419917	CTSD
1mM / Ctrl	2.71E-11	P50453	-0.332962483	0.332962483	SERPINB9
1mM / Ctrl	2.72E-11	P14868	0.343075901	0.343075901	DARS
1mM / Ctrl	2.78E-11	Q96C19	0.436448246	0.436448246	EFHD2
1mM / Ctrl	2.92E-11	P11388	-0.573149025	0.573149025	TOP2A
1mM / Ctrl	3.20E-11	Q53EL6	-0.639294803	0.639294803	PDCD4
1mM / Ctrl	3.57E-11	P09493	-1.282495022	1.282495022	TPM1
1mM / Ctrl	3.78E-11	P46821	0.21634087	0.21634087	MAP1B
1mM / Ctrl	4.36E-11	Q9UIQ6	0.415054768	0.415054768	LNPEP
1mM / Ctrl	4.38E-11	P68104	0.480232835	0.480232835	EEF1A1
1mM / Ctrl	4.48E-11	P05067	0.475177109	0.475177109	APP
1mM / Ctrl	4.50E-11	Q14914	1.05628252	1.05628252	PTGR1
1mM / Ctrl	4.58E-11	Q9P258	-0.376533031	0.376533031	RCC2
1mM / Ctrl	5.30E-11	P06493	-0.845065892	0.845065892	CDK1
1mM / Ctrl	5.38E-11	P36957	0.352042794	0.352042794	DLST
1mM / Ctrl	5.58E-11	P30043	0.686002493	0.686002493	BLVRB
1mM / Ctrl	5.75E-11	P06737	-0.310249031	0.310249031	PYGL
1mM / Ctrl	6.32E-11	Q8N1G4	0.186439395	0.186439395	LRRC47
1mM / Ctrl	8.99E-11	P02545	0.224346906	0.224346906	LMNA
1mM / Ctrl	9.00E-11	P52292	-0.706911206	0.706911206	KPNA2
1mM / Ctrl	9.21E-11	Q15758	1.070426464	1.070426464	SLC1A5
1mM / Ctrl	9.84E-11	Q96PU8	-0.431579858	0.431579858	QKI
1mM / Ctrl	1.01E-10	Q04837	0.536274374	0.536274374	SSBP1
1mM / Ctrl	1.08E-10	P50579	0.520204484	0.520204484	METAP2
1mM / Ctrl	1.13E-10	Q9BXF6	0.778823614	0.778823614	RAB11FIP5
1mM / Ctrl	1.41E-10	P48163	0.812046707	0.812046707	ME1
1mM / Ctrl	1.43E-10	P51813	-0.596071362	0.596071362	BMX
1mM / Ctrl	1.46E-10	O00592	0.932385206	0.932385206	PODXL
1mM / Ctrl	1.58E-10	Q9NPH2	-0.73815918	0.73815918	ISYNA1
1mM / Ctrl	1.58E-10	Q0VF96	-0.710441887	0.710441887	CGNL1
1mM / Ctrl	1.83E-10	P43246	-0.478087872	0.478087872	MSH2
1mM / Ctrl	1.84E-10	TRYP_PIG	0.603123426	0.603123426	NaN
1mM / Ctrl	1.90E-10	Q16576	-0.299642265	0.299642265	RBBP7
1mM / Ctrl	1.96E-10	Q9Y3Z3	-0.560500324	0.560500324	SAMHD1
1mM / Ctrl	1.99E-10	Q6IQ22	0.577112198	0.577112198	RAB12
1mM / Ctrl	2.31E-10	Q92542	0.63951534	0.63951534	NCSTN
1mM / Ctrl	2.45E-10	O14896	-1.030219197	1.030219197	IRF6
1mM / Ctrl	2.64E-10	P49419	-0.322317272	0.322317272	ALDH7A1
1mM / Ctrl	2.66E-10	Q6PKG0	0.297618449	0.297618449	LARP1
1mM / Ctrl	2.87E-10	Q9NZJ4	-0.573297024	0.573297024	SACS
1mM / Ctrl	3.03E-10	O75533	-0.187996924	0.187996924	SF3B1
1mM / Ctrl	3.25E-10	P33316	-0.934333622	0.934333622	DUT
1mM / Ctrl	3.59E-10	Q9Y4L1	-0.478445977	0.478445977	HYOU1
1mM / Ctrl	3.79E-10	P02743	1.650932074	1.650932074	APCS
1mM / Ctrl	3.97E-10	P51149	0.493522972	0.493522972	RAB7A
1mM / Ctrl	4.06E-10	O14639	-0.548232377	0.548232377	ABLIM1
1mM / Ctrl	5.02E-10	O60488	0.451938391	0.451938391	ACSL4
1mM / Ctrl	5.07E-10	Q9Y4D7	-0.216629043	0.216629043	PLXND1
1mM / Ctrl	5.84E-10	P11586	-0.259715855	0.259715855	MTHFD1
1mM / Ctrl	6.28E-10	P29279	-0.701843083	0.701843083	CTGF
1mM / Ctrl	6.85E-10	Q13330	-0.509878278	0.509878278	MTA1
1mM / Ctrl	7.67E-10	P61026	0.354174525	0.354174525	RAB10
1mM / Ctrl	7.73E-10	P00390	0.531593323	0.531593323	GSR
1mM / Ctrl	9.40E-10	O75312	0.481995016	0.481995016	ZPR1
1mM / Ctrl	9.96E-10	Q14195	-0.323175639	0.323175639	DPYSL3
1mM / Ctrl	1.01E-09	Q15397	0.403919578	0.403919578	PUM3
1mM / Ctrl	1.15E-09	O60716	-0.264345288	0.264345288	CTNND1
1mM / Ctrl	1.46E-09	Q96QV1	-0.499044269	0.499044269	HHIP
1mM / Ctrl	1.54E-09	Q96P70	-0.316928536	0.316928536	IPO9
1mM / Ctrl	1.68E-09	P04406	0.515058279	0.515058279	GAPDH
1mM / Ctrl	1.68E-09	Q14008	-0.227982819	0.227982819	CKAP5
1mM / Ctrl	1.77E-09	Q9H089	0.393353254	0.393353254	LSG1
1mM / Ctrl	1.87E-09	P26358	-0.68045789	0.68045789	DNMT1
1mM / Ctrl	1.95E-09	P05556	0.322259456	0.322259456	ITGB1
1mM / Ctrl	2.01E-09	P46934	0.411715716	0.411715716	NEDD4
1mM / Ctrl	2.27E-09	P51003	-0.33319068	0.33319068	PAPOLA
1mM / Ctrl	2.36E-09	Q9NTJ3	-0.498367697	0.498367697	SMC4
1mM / Ctrl	2.60E-09	Q9NYU2	-0.264208764	0.264208764	UGGT1
1mM / Ctrl	2.60E-09	O43704	-0.626490414	0.626490414	SULT1B1
1mM / Ctrl	2.78E-09	Q86WR0	-0.434571326	0.434571326	CCDC25
1mM / Ctrl	2.91E-09	O95864	-1.955150366	1.955150366	FADS2
1mM / Ctrl	3.22E-09	Q9HCE1	-0.437708706	0.437708706	MOV10
1mM / Ctrl	3.68E-09	Q8WUM4	0.18135336	0.18135336	PDCD6IP
1mM / Ctrl	4.03E-09	Q9UJX3	-0.432041019	0.432041019	ANAPC7
1mM / Ctrl	4.26E-09	Q13045	0.380882055	0.380882055	FLII
1mM / Ctrl	4.70E-09	Q9BVP2	0.247001767	0.247001767	GNL3
1mM / Ctrl	4.93E-09	P46060	-0.433922887	0.433922887	RANGAP1
1mM / Ctrl	5.01E-09	Q9UI12	0.233207822	0.233207822	ATP6V1H
1mM / Ctrl	5.05E-09	P37173	0.581590056	0.581590056	TGFBR2
1mM / Ctrl	5.14E-09	P46100	-0.53714627	0.53714627	ATRX
1mM / Ctrl	5.68E-09	P21333	0.190181434	0.190181434	FLNA
1mM / Ctrl	5.84E-09	P52209	0.329313993	0.329313993	PGD
1mM / Ctrl	6.07E-09	Q14839	-0.308125556	0.308125556	CHD4
1mM / Ctrl	7.16E-09	O00625	-0.502323747	0.502323747	PIR
1mM / Ctrl	8.38E-09	Q8N699	1.087427139	1.087427139	MYCT1
1mM / Ctrl	9.17E-09	Q9BRK5	-0.412189841	0.412189841	SDF4
1mM / Ctrl	9.29E-09	Q13425	-0.26482749	0.26482749	SNTB2
1mM / Ctrl	9.44E-09	O75717	-1.000697374	1.000697374	WDHD1
1mM / Ctrl	9.68E-09	Q14764	0.383043975	0.383043975	MVP
1mM / Ctrl	9.81E-09	Q9Y696	0.271613389	0.271613389	CLIC4
1mM / Ctrl	9.88E-09	P49796	-0.591436982	0.591436982	RGS3
1mM / Ctrl	1.09E-08	P22234	-0.308059901	0.308059901	PAICS
1mM / Ctrl	1.12E-08	Q12891	1.022014499	1.022014499	HYAL2
1mM / Ctrl	1.26E-08	P53621	-0.161319539	0.161319539	COPA
1mM / Ctrl	1.28E-08	P38936	1.113342404	1.113342404	CDKN1A
1mM / Ctrl	1.53E-08	O00629	0.420003146	0.420003146	KPNA4
1mM / Ctrl	1.74E-08	Q9Y5V3	-0.917265892	0.917265892	MAGED1
1mM / Ctrl	1.89E-08	Q92945	-0.374167055	0.374167055	KHSRP
1mM / Ctrl	2.00E-08	P27361	0.4108392	0.4108392	MAPK3
1mM / Ctrl	2.21E-08	P21283	0.299436808	0.299436808	ATP6V1C1
1mM / Ctrl	2.39E-08	P22695	0.327038497	0.327038497	UQCRC2
1mM / Ctrl	2.41E-08	Q9Y624	-0.441073418	0.441073418	F11R
1mM / Ctrl	2.46E-08	A6NHR9	-0.409845471	0.409845471	SMCHD1
1mM / Ctrl	2.51E-08	Q9NZJ9	-0.677760959	0.677760959	NUDT4
1mM / Ctrl	2.51E-08	Q8WWM7	0.359994203	0.359994203	ATXN2L
1mM / Ctrl	2.54E-08	P28838	-0.334738344	0.334738344	LAP3
1mM / Ctrl	2.59E-08	P23284	-0.436172336	0.436172336	PPIB
1mM / Ctrl	2.95E-08	Q9Y3A5	0.327422708	0.327422708	SBDS
1mM / Ctrl	3.02E-08	Q02880	-0.299610317	0.299610317	TOP2B
1mM / Ctrl	3.10E-08	Q9Y6M5	0.63504076	0.63504076	SLC30A1
1mM / Ctrl	3.35E-08	P37837	0.304151863	0.304151863	TALDO1
1mM / Ctrl	3.95E-08	P13010	-0.193415284	0.193415284	XRCC5
1mM / Ctrl	4.62E-08	P46087	0.264722288	0.264722288	NOP2
1mM / Ctrl	5.09E-08	O15231	0.882249177	0.882249177	ZNF185
1mM / Ctrl	5.50E-08	Q8TAQ2	-0.340128779	0.340128779	SMARCC2
1mM / Ctrl	5.69E-08	P45973	-0.705381155	0.705381155	CBX5
1mM / Ctrl	5.72E-08	Q14344	0.476587653	0.476587653	GNA13
1mM / Ctrl	5.99E-08	P46781	-0.316194743	0.316194743	RPS9
1mM / Ctrl	6.11E-08	P04899	0.300913781	0.300913781	GNAI2
1mM / Ctrl	6.41E-08	Q8WUH6	-0.61701715	0.61701715	TMEM263
1mM / Ctrl	6.44E-08	P31930	0.295771658	0.295771658	UQCRC1
1mM / Ctrl	6.92E-08	P07814	0.319763094	0.319763094	EPRS
1mM / Ctrl	8.27E-08	P32119	-0.307210058	0.307210058	PRDX2
1mM / Ctrl	8.63E-08	O00231	0.235591292	0.235591292	PSMD11
1mM / Ctrl	9.11E-08	P21926	0.738456666	0.738456666	CD9
1mM / Ctrl	1.06E-07	P04080	0.462622702	0.462622702	CSTB
1mM / Ctrl	1.07E-07	P63165	-0.700330257	0.700330257	SUMO1
1mM / Ctrl	1.10E-07	Q14683	-0.271711975	0.271711975	SMC1A
1mM / Ctrl	1.10E-07	Q8IWE2	-0.497053325	0.497053325	FAM114A1
1mM / Ctrl	1.11E-07	Q9BRX5	-1.097386241	1.097386241	GINS3
1mM / Ctrl	1.20E-07	P60842	0.249302343	0.249302343	EIF4A1
1mM / Ctrl	1.25E-07	Q15382	0.437765479	0.437765479	RHEB
1mM / Ctrl	1.28E-07	Q9H8H0	0.307752579	0.307752579	NOL11
1mM / Ctrl	1.31E-07	Q9Y314	0.277103037	0.277103037	NOSIP
1mM / Ctrl	1.31E-07	P12956	-0.203119129	0.203119129	XRCC6
1mM / Ctrl	1.36E-07	Q96D15	-0.382455647	0.382455647	RCN3
1mM / Ctrl	1.45E-07	Q15436	-0.244035885	0.244035885	SEC23A
1mM / Ctrl	1.52E-07	Q9Y5B9	-0.27716589	0.27716589	SUPT16H
1mM / Ctrl	1.54E-07	Q8N392	-0.533218086	0.533218086	ARHGAP18
1mM / Ctrl	1.56E-07	Q9UMY4	0.200683042	0.200683042	SNX12
1mM / Ctrl	1.60E-07	Q16850	-0.659053683	0.659053683	CYP51A1
1mM / Ctrl	1.78E-07	P39060	-1.133402705	1.133402705	COL18A1
1mM / Ctrl	1.99E-07	Q15121	0.482803911	0.482803911	PEA15
1mM / Ctrl	2.03E-07	P04179	0.725096285	0.725096285	SOD2
1mM / Ctrl	2.04E-07	Q6P2Q9	-0.119316258	0.119316258	PRPF8
1mM / Ctrl	2.30E-07	P30044	0.418016851	0.418016851	PRDX5
1mM / Ctrl	2.34E-07	Q15599	0.582636237	0.582636237	SLC9A3R2
1mM / Ctrl	2.35E-07	P43487	-0.308120459	0.308120459	RANBP1
1mM / Ctrl	2.35E-07	Q96AX1	0.300500512	0.300500512	VPS33A
1mM / Ctrl	2.35E-07	O75822	0.38686341	0.38686341	EIF3J
1mM / Ctrl	2.45E-07	O14763	1.08803618	1.08803618	TNFRSF10B
1mM / Ctrl	2.46E-07	P26038	0.240070224	0.240070224	MSN
1mM / Ctrl	2.47E-07	P31483	-0.44771257	0.44771257	TIA1
1mM / Ctrl	2.53E-07	P49643	-1.463106513	1.463106513	PRIM2
1mM / Ctrl	2.68E-07	Q9BZQ8	2.128511906	2.128511906	FAM129A
1mM / Ctrl	2.89E-07	P25325	-0.383394063	0.383394063	MPST
1mM / Ctrl	2.89E-07	Q709C8	-0.569299519	0.569299519	VPS13C
1mM / Ctrl	2.98E-07	P13987	0.588619351	0.588619351	CD59
1mM / Ctrl	3.04E-07	Q02978	0.158690616	0.158690616	SLC25A11
1mM / Ctrl	3.05E-07	Q9H4M9	0.41583398	0.41583398	EHD1
1mM / Ctrl	3.23E-07	Q9H3K6	0.357878327	0.357878327	BOLA2
1mM / Ctrl	3.29E-07	O94826	0.336981863	0.336981863	TOMM70A
1mM / Ctrl	3.30E-07	Q9UH99	-0.262283444	0.262283444	SUN2
1mM / Ctrl	3.40E-07	P07602	0.520794392	0.520794392	PSAP
1mM / Ctrl	3.47E-07	P43034	0.371345222	0.371345222	PAFAH1B1
1mM / Ctrl	3.47E-07	O75683	0.463268131	0.463268131	SURF6
1mM / Ctrl	3.68E-07	O00232	0.182033196	0.182033196	PSMD12
1mM / Ctrl	3.77E-07	O60343	-0.354158074	0.354158074	TBC1D4
1mM / Ctrl	4.05E-07	Q9NP74	-0.448036641	0.448036641	PALMD
1mM / Ctrl	4.05E-07	P08240	-0.296720147	0.296720147	SRPR
1mM / Ctrl	4.07E-07	Q9UPY5	2.020056486	2.020056486	SLC7A11
1mM / Ctrl	4.41E-07	P30520	-0.257810473	0.257810473	ADSS
1mM / Ctrl	4.85E-07	P20340	0.280033797	0.280033797	RAB6A
1mM / Ctrl	5.28E-07	Q9UHB6	-0.325725943	0.325725943	LIMA1
1mM / Ctrl	5.37E-07	Q8IY17	0.274914771	0.274914771	PNPLA6
1mM / Ctrl	5.50E-07	Q9BPX3	-0.796916187	0.796916187	NCAPG
1mM / Ctrl	5.54E-07	Q05682	-0.222325101	0.222325101	CALD1
1mM / Ctrl	5.94E-07	P13489	0.2544505	0.2544505	RNH1
1mM / Ctrl	6.02E-07	Q99439	-0.385294765	0.385294765	CNN2
1mM / Ctrl	6.04E-07	P56182	0.515345037	0.515345037	RRP1
1mM / Ctrl	6.39E-07	Q15717	-0.244553253	0.244553253	ELAVL1
1mM / Ctrl	6.51E-07	Q7Z3K3	-0.411983609	0.411983609	POGZ
1mM / Ctrl	6.52E-07	P31943	-0.249344781	0.249344781	HNRNPH1
1mM / Ctrl	6.57E-07	Q9UL25	0.508396506	0.508396506	RAB21
1mM / Ctrl	7.25E-07	P05026	0.745209157	0.745209157	ATP1B1
1mM / Ctrl	7.47E-07	O94874	0.295069903	0.295069903	UFL1
1mM / Ctrl	8.10E-07	P61019	0.30210948	0.30210948	RAB2A
1mM / Ctrl	8.10E-07	O95983	-0.456608981	0.456608981	MBD3
1mM / Ctrl	8.10E-07	P17302	0.477934897	0.477934897	GJA1
1mM / Ctrl	8.24E-07	P52272	-0.211549148	0.211549148	HNRNPM
1mM / Ctrl	8.54E-07	P55060	-0.401178002	0.401178002	CSE1L
1mM / Ctrl	9.01E-07	Q9NWT1	0.475746244	0.475746244	PAK1IP1
1mM / Ctrl	9.08E-07	Q12888	-0.348456681	0.348456681	TP53BP1
1mM / Ctrl	9.35E-07	Q13541	0.80890584	0.80890584	EIF4EBP1
1mM / Ctrl	9.82E-07	Q96QK1	0.205808714	0.205808714	VPS35
1mM / Ctrl	1.06E-06	P26006	0.506353676	0.506353676	ITGA3
1mM / Ctrl	1.07E-06	Q99623	0.234437555	0.234437555	PHB2
1mM / Ctrl	1.12E-06	Q7L5N7	-0.292236835	0.292236835	LPCAT2
1mM / Ctrl	1.13E-06	Q9NPR9	0.967992783	0.967992783	GPR108
1mM / Ctrl	1.18E-06	P51648	0.464087874	0.464087874	ALDH3A2
1mM / Ctrl	1.18E-06	Q13131	0.644174039	0.644174039	PRKAA1
1mM / Ctrl	1.25E-06	P49748	-0.134668812	0.134668812	ACADVL
1mM / Ctrl	1.26E-06	P05023	0.190854073	0.190854073	ATP1A1
1mM / Ctrl	1.26E-06	Q16539	0.348923028	0.348923028	MAPK14
1mM / Ctrl	1.40E-06	P07237	-0.224939778	0.224939778	P4HB
1mM / Ctrl	1.44E-06	Q5W111	0.56013757	0.56013757	SPRYD7
1mM / Ctrl	1.50E-06	O43390	-0.185173988	0.185173988	HNRNPR
1mM / Ctrl	1.52E-06	Q13823	0.369276255	0.369276255	GNL2
1mM / Ctrl	1.54E-06	P62805	-0.582866371	0.582866371	HIST1H4A
1mM / Ctrl	1.58E-06	Q9Y394	0.353553861	0.353553861	DHRS7
1mM / Ctrl	1.66E-06	P13598	0.262840122	0.262840122	ICAM2
1mM / Ctrl	1.66E-06	Q16555	-0.27098763	0.27098763	DPYSL2
1mM / Ctrl	1.75E-06	O15118	0.713998914	0.713998914	NPC1
1mM / Ctrl	1.89E-06	Q02763	0.427677214	0.427677214	TEK
1mM / Ctrl	1.94E-06	P29372	-0.410817534	0.410817534	MPG
1mM / Ctrl	2.01E-06	P02792	0.883090556	0.883090556	FTL
1mM / Ctrl	2.07E-06	Q93096	0.517024875	0.517024875	PTP4A1
1mM / Ctrl	2.08E-06	Q92841	-0.180214778	0.180214778	DDX17
1mM / Ctrl	2.13E-06	P36969	-0.285864562	0.285864562	GPX4
1mM / Ctrl	2.14E-06	P05198	0.168862507	0.168862507	EIF2S1
1mM / Ctrl	2.14E-06	Q9NY93	0.281398028	0.281398028	DDX56
1mM / Ctrl	2.28E-06	Q14978	0.271337688	0.271337688	NOLC1
1mM / Ctrl	2.46E-06	Q15185	-0.399084687	0.399084687	PTGES3
1mM / Ctrl	2.49E-06	Q9Y490	-0.087592892	0.087592892	TLN1
1mM / Ctrl	2.69E-06	P26639	0.18167372	0.18167372	TARS
1mM / Ctrl	3.05E-06	Q96DG6	0.410043389	0.410043389	CMBL
1mM / Ctrl	3.19E-06	Q8NHV1	-0.457338661	0.457338661	GIMAP7
1mM / Ctrl	3.27E-06	Q92544	-0.340921342	0.340921342	TM9SF4
1mM / Ctrl	3.32E-06	O60784	0.473084778	0.473084778	TOM1
1mM / Ctrl	3.33E-06	O15127	0.526572883	0.526572883	SCAMP2
1mM / Ctrl	3.36E-06	Q9Y3C1	0.325335681	0.325335681	NOP16
1mM / Ctrl	3.41E-06	P16401	-0.532282412	0.532282412	HIST1H1B
1mM / Ctrl	3.50E-06	Q9H2P0	-0.574721813	0.574721813	ADNP
1mM / Ctrl	3.51E-06	Q8NFW8	0.48603493	0.48603493	CMAS
1mM / Ctrl	3.54E-06	Q9UKX7	-0.310068011	0.310068011	NUP50
1mM / Ctrl	3.56E-06	P18124	-0.226762488	0.226762488	RPL7
1mM / Ctrl	3.69E-06	Q96RF0	0.442214429	0.442214429	SNX18
1mM / Ctrl	3.70E-06	Q14697	-0.149753228	0.149753228	GANAB
1mM / Ctrl	3.77E-06	O14495	1.235110521	1.235110521	PLPP3
1mM / Ctrl	3.92E-06	P16989	0.31864652	0.31864652	YBX3
1mM / Ctrl	3.93E-06	P61204	0.414234102	0.414234102	ARF3
1mM / Ctrl	4.23E-06	O43399	0.330110431	0.330110431	TPD52L2
1mM / Ctrl	4.26E-06	O14786	0.77469939	0.77469939	NRP1
1mM / Ctrl	4.32E-06	Q7L014	-0.249325112	0.249325112	DDX46
1mM / Ctrl	4.51E-06	Q15555	-0.459727317	0.459727317	MAPRE2
1mM / Ctrl	4.55E-06	Q969E4	-0.517092168	0.517092168	TCEAL3
1mM / Ctrl	4.61E-06	Q5VY43	1.086732745	1.086732745	PEAR1
1mM / Ctrl	4.88E-06	Q8NBT2	-0.876312435	0.876312435	SPC24
1mM / Ctrl	4.97E-06	P18669	-0.269188493	0.269188493	PGAM1
1mM / Ctrl	5.02E-06	P18754	-0.320806772	0.320806772	RCC1
1mM / Ctrl	5.14E-06	Q9H9T3	-0.570470393	0.570470393	ELP3
1mM / Ctrl	5.14E-06	P63279	-0.387845933	0.387845933	UBE2I
1mM / Ctrl	5.24E-06	P38435	-0.636471391	0.636471391	GGCX
1mM / Ctrl	5.29E-06	P62280	-0.186466262	0.186466262	RPS11
1mM / Ctrl	5.34E-06	Q5U651	0.237274542	0.237274542	RASIP1
1mM / Ctrl	5.54E-06	Q99747	0.267712057	0.267712057	NAPG
1mM / Ctrl	5.58E-06	Q9NPF0	0.826214373	0.826214373	CD320
1mM / Ctrl	5.63E-06	P20908	-1.066329122	1.066329122	COL5A1
1mM / Ctrl	5.65E-06	Q14165	-0.241000593	0.241000593	MLEC
1mM / Ctrl	5.70E-06	Q9BPX5	0.301046461	0.301046461	ARPC5L
1mM / Ctrl	5.72E-06	Q93008	-0.168195695	0.168195695	USP9X
1mM / Ctrl	5.72E-06	P49458	-0.418351918	0.418351918	SRP9
1mM / Ctrl	5.97E-06	Q8IWA0	0.308662057	0.308662057	WDR75
1mM / Ctrl	6.21E-06	P49770	0.219814122	0.219814122	EIF2B2
1mM / Ctrl	6.79E-06	Q9H0H0	-0.523167491	0.523167491	INTS2
1mM / Ctrl	6.80E-06	P20591	-1.049158335	1.049158335	MX1
1mM / Ctrl	6.87E-06	Q14157	-0.180158153	0.180158153	UBAP2L
1mM / Ctrl	7.22E-06	P38646	0.272654772	0.272654772	HSPA9
1mM / Ctrl	7.40E-06	P27105	0.353360504	0.353360504	STOM
1mM / Ctrl	7.56E-06	Q9HAB8	0.407917202	0.407917202	PPCS
1mM / Ctrl	7.61E-06	Q9BXK5	0.557794333	0.557794333	BCL2L13
1mM / Ctrl	7.79E-06	P56537	0.411646366	0.411646366	EIF6
1mM / Ctrl	8.38E-06	Q96G03	0.209181607	0.209181607	PGM2
1mM / Ctrl	8.52E-06	Q8TD16	0.514162064	0.514162064	BICD2
1mM / Ctrl	8.94E-06	O94855	-0.331289679	0.331289679	SEC24D
1mM / Ctrl	9.05E-06	Q9BYN0	0.738579571	0.738579571	SRXN1
1mM / Ctrl	9.07E-06	P00492	-0.220864624	0.220864624	HPRT1
1mM / Ctrl	9.30E-06	Q14137	0.34535262	0.34535262	BOP1
1mM / Ctrl	9.33E-06	P62495	0.181316838	0.181316838	ETF1
1mM / Ctrl	9.65E-06	Q96DB5	0.37093094	0.37093094	RMDN1
1mM / Ctrl	9.96E-06	Q5W0V3	0.248688489	0.248688489	FAM160B1
1mM / Ctrl	1.05E-05	Q5SSJ5	-0.237982646	0.237982646	HP1BP3
1mM / Ctrl	1.07E-05	Q96HC4	-0.51240623	0.51240623	PDLIM5
1mM / Ctrl	1.07E-05	Q9BTT0	-0.411942482	0.411942482	ANP32E
1mM / Ctrl	1.10E-05	Q9NZ08	-0.241843507	0.241843507	ERAP1
1mM / Ctrl	1.14E-05	P61421	0.296176165	0.296176165	ATP6V0D1
1mM / Ctrl	1.18E-05	P10909	-0.717477143	0.717477143	CLU
1mM / Ctrl	1.18E-05	P0DMV8;P0DMV9	0.214411616	0.214411616	HSPA1A;HSPA1B
1mM / Ctrl	1.18E-05	Q86U86	-0.653488278	0.653488278	PBRM1
1mM / Ctrl	1.19E-05	Q38SD2	1.063482881	1.063482881	LRRK1
1mM / Ctrl	1.19E-05	Q00537	0.292313308	0.292313308	CDK17
1mM / Ctrl	1.20E-05	Q6NYC8	0.430837214	0.430837214	PPP1R18
1mM / Ctrl	1.20E-05	Q8TDD1	0.282788426	0.282788426	DDX54
1mM / Ctrl	1.20E-05	Q6YHK3	-0.381536812	0.381536812	CD109
1mM / Ctrl	1.23E-05	P05997	-0.681915879	0.681915879	COL5A2
1mM / Ctrl	1.24E-05	P46926	0.33126694	0.33126694	GNPDA1
1mM / Ctrl	1.30E-05	Q5KU26	-0.978350222	0.978350222	COLEC12
1mM / Ctrl	1.31E-05	Q15084	-0.263721973	0.263721973	PDIA6
1mM / Ctrl	1.31E-05	Q99447	-0.348032206	0.348032206	PCYT2
1mM / Ctrl	1.32E-05	Q16864	0.512536228	0.512536228	ATP6V1F
1mM / Ctrl	1.33E-05	Q12778	-0.597425878	0.597425878	FOXO1
1mM / Ctrl	1.34E-05	Q6PIU2	0.243518814	0.243518814	NCEH1
1mM / Ctrl	1.43E-05	Q96B36	0.46421507	0.46421507	AKT1S1
1mM / Ctrl	1.46E-05	P61081	0.193779141	0.193779141	UBE2M
1mM / Ctrl	1.46E-05	Q9Y3D8	0.781008005	0.781008005	AK6
1mM / Ctrl	1.51E-05	Q07866	0.222929537	0.222929537	KLC1
1mM / Ctrl	1.56E-05	Q9Y3Q8	0.48086977	0.48086977	TSC22D4
1mM / Ctrl	1.68E-05	P53999	-0.40039137	0.40039137	SUB1
1mM / Ctrl	1.69E-05	Q92522	-0.472392142	0.472392142	H1FX
1mM / Ctrl	1.70E-05	P46108	0.245348603	0.245348603	CRK
1mM / Ctrl	1.78E-05	P07737	0.385804206	0.385804206	PFN1
1mM / Ctrl	1.85E-05	P23219	-0.291203409	0.291203409	PTGS1
1mM / Ctrl	1.85E-05	P51148	0.421101183	0.421101183	RAB5C
1mM / Ctrl	1.89E-05	P46937	-0.451719373	0.451719373	YAP1
1mM / Ctrl	1.97E-05	P39687	-0.237446666	0.237446666	ANP32A
1mM / Ctrl	1.98E-05	P13674	-0.213140294	0.213140294	P4HA1
1mM / Ctrl	2.01E-05	Q92922	-0.412216723	0.412216723	SMARCC1
1mM / Ctrl	2.04E-05	P20645	0.495954335	0.495954335	M6PR
1mM / Ctrl	2.07E-05	Q9HBM1	-0.9694435	0.9694435	SPC25
1mM / Ctrl	2.18E-05	Q8IV08	0.337548137	0.337548137	PLD3
1mM / Ctrl	2.19E-05	Q9UEU0	0.343723178	0.343723178	VTI1B
1mM / Ctrl	2.19E-05	Q13601	0.622950971	0.622950971	KRR1
1mM / Ctrl	2.34E-05	P62491	0.323623061	0.323623061	RAB11A
1mM / Ctrl	2.35E-05	Q96TA1	0.148978665	0.148978665	FAM129B
1mM / Ctrl	2.39E-05	P07858	0.319876611	0.319876611	CTSB
1mM / Ctrl	2.39E-05	P16949	-0.514011621	0.514011621	STMN1
1mM / Ctrl	2.56E-05	Q9ULX6	0.325237781	0.325237781	AKAP8L
1mM / Ctrl	2.79E-05	Q6UXV4	0.417901635	0.417901635	APOOL
1mM / Ctrl	2.85E-05	P51991	-0.271093905	0.271093905	HNRNPA3
1mM / Ctrl	2.85E-05	Q15942	0.235965863	0.235965863	ZYX
1mM / Ctrl	2.92E-05	Q8NBU5	0.419679463	0.419679463	ATAD1
1mM / Ctrl	2.96E-05	Q13308	-0.405056953	0.405056953	PTK7
1mM / Ctrl	2.96E-05	P06576	0.182217747	0.182217747	ATP5B
1mM / Ctrl	2.99E-05	P53634	-0.449281543	0.449281543	CTSC
1mM / Ctrl	3.08E-05	P02462	-1.211901069	1.211901069	COL4A1
1mM / Ctrl	3.12E-05	Q9NP61	-0.527800798	0.527800798	ARFGAP3
1mM / Ctrl	3.16E-05	Q13200	0.163520247	0.163520247	PSMD2
1mM / Ctrl	3.19E-05	Q9NU22	-0.474078894	0.474078894	MDN1
1mM / Ctrl	3.30E-05	P15151	0.786076188	0.786076188	PVR
1mM / Ctrl	3.32E-05	O15397	0.309645921	0.309645921	IPO8
1mM / Ctrl	3.32E-05	Q9GZL7	0.242517874	0.242517874	WDR12
1mM / Ctrl	3.42E-05	Q8WXI9	-0.263161093	0.263161093	GATAD2B
1mM / Ctrl	3.44E-05	Q92783	0.27746433	0.27746433	STAM
1mM / Ctrl	3.54E-05	Q8N6H7	-0.174605951	0.174605951	ARFGAP2
1mM / Ctrl	3.67E-05	Q9Y276	0.216944069	0.216944069	BCS1L
1mM / Ctrl	3.75E-05	Q9UHB9	0.185411587	0.185411587	SRP68
1mM / Ctrl	3.80E-05	P55809	-0.202948242	0.202948242	OXCT1
1mM / Ctrl	3.80E-05	Q8NC42	2.500025749	2.500025749	RNF149
1mM / Ctrl	3.80E-05	Q8TEA8	0.226904288	0.226904288	DTD1
1mM / Ctrl	3.80E-05	O60502	0.636847258	0.636847258	MGEA5
1mM / Ctrl	3.88E-05	Q15645	-0.363594383	0.363594383	TRIP13
1mM / Ctrl	3.91E-05	Q15459	-0.129250303	0.129250303	SF3A1
1mM / Ctrl	4.01E-05	P53814	0.678137958	0.678137958	SMTN
1mM / Ctrl	4.04E-05	Q9UNK0	0.213203922	0.213203922	STX8
1mM / Ctrl	4.06E-05	P15170	0.197485402	0.197485402	GSPT1
1mM / Ctrl	4.08E-05	Q15904	0.28330341	0.28330341	ATP6AP1
1mM / Ctrl	4.19E-05	Q5T9L3	-0.616423428	0.616423428	WLS
1mM / Ctrl	4.27E-05	Q13228	-0.424046338	0.424046338	SELENBP1
1mM / Ctrl	4.28E-05	Q9BQ70	-1.191485405	1.191485405	TCF25
1mM / Ctrl	4.47E-05	P09960	-0.28404659	0.28404659	LTA4H
1mM / Ctrl	4.50E-05	Q9H3Y8	-0.747973204	0.747973204	PPDPF
1mM / Ctrl	4.72E-05	Q969V3	0.235085428	0.235085428	NCLN
1mM / Ctrl	4.72E-05	Q9UM54	-0.139336556	0.139336556	MYO6
1mM / Ctrl	4.88E-05	Q9Y5J7	0.331224859	0.331224859	TIMM9
1mM / Ctrl	4.95E-05	Q9Y5Z4	0.348325878	0.348325878	HEBP2
1mM / Ctrl	4.95E-05	P34949	-0.302940279	0.302940279	MPI
1mM / Ctrl	5.01E-05	Q9NZN3	0.237454504	0.237454504	EHD3
1mM / Ctrl	5.06E-05	P01009	0.463517904	0.463517904	SERPINA1
1mM / Ctrl	5.32E-05	P63027	0.448832601	0.448832601	VAMP2
1mM / Ctrl	5.43E-05	P35221	-0.167423069	0.167423069	CTNNA1
1mM / Ctrl	5.54E-05	P20700	-0.445070684	0.445070684	LMNB1
1mM / Ctrl	5.65E-05	P42167	-0.325007915	0.325007915	TMPO
1mM / Ctrl	5.82E-05	P41226	-0.443459243	0.443459243	UBA7
1mM / Ctrl	5.97E-05	P78324	0.505895257	0.505895257	SIRPA
1mM / Ctrl	6.06E-05	Q00839	-0.280805051	0.280805051	HNRNPU
1mM / Ctrl	6.20E-05	Q99590	-0.506027937	0.506027937	SCAF11
1mM / Ctrl	6.24E-05	Q5TDP6	0.449286908	0.449286908	LGSN
1mM / Ctrl	6.26E-05	Q8NF91	0.325890064	0.325890064	SYNE1
1mM / Ctrl	6.40E-05	O76021	0.244486496	0.244486496	RSL1D1
1mM / Ctrl	6.44E-05	Q16643	0.353759587	0.353759587	DBN1
1mM / Ctrl	6.66E-05	Q14554	-0.282899559	0.282899559	PDIA5
1mM / Ctrl	6.90E-05	Q01995	0.595691919	0.595691919	TAGLN
1mM / Ctrl	7.39E-05	Q6ZNL6	-0.379543334	0.379543334	FGD5
1mM / Ctrl	7.58E-05	P35232	0.235799491	0.235799491	PHB
1mM / Ctrl	7.87E-05	Q9BQI0	-1.678050399	1.678050399	AIF1L
1mM / Ctrl	8.02E-05	Q13435	-0.143483609	0.143483609	SF3B2
1mM / Ctrl	8.17E-05	Q13085	-0.283240199	0.283240199	ACACA
1mM / Ctrl	8.45E-05	Q9H5Q4	-0.795162022	0.795162022	TFB2M
1mM / Ctrl	8.63E-05	Q9NR23	-2.130316257	2.130316257	GDF3
1mM / Ctrl	8.65E-05	Q8WXF1	-0.270712495	0.270712495	PSPC1
1mM / Ctrl	8.71E-05	P35611	-0.389988035	0.389988035	ADD1
1mM / Ctrl	8.78E-05	P48556	0.370541483	0.370541483	PSMD8
1mM / Ctrl	8.83E-05	Q9NZL4	0.339341223	0.339341223	HSPBP1
1mM / Ctrl	8.89E-05	Q99426	0.298823684	0.298823684	TBCB
1mM / Ctrl	8.97E-05	O14964	0.212058216	0.212058216	HGS
1mM / Ctrl	9.03E-05	Q7Z4V5	-0.300890982	0.300890982	HDGFRP2
1mM / Ctrl	9.05E-05	P49588	0.220534518	0.220534518	AARS
1mM / Ctrl	9.13E-05	Q96D46	0.51196152	0.51196152	NMD3
1mM / Ctrl	9.13E-05	Q9NYJ1	0.654402077	0.654402077	COA4
1mM / Ctrl	9.26E-05	Q9UKK3	0.412167042	0.412167042	PARP4
1mM / Ctrl	9.39E-05	Q9H299	0.697149217	0.697149217	SH3BGRL3
1mM / Ctrl	9.48E-05	P61764	0.426592201	0.426592201	STXBP1
1mM / Ctrl	9.50E-05	P35573	0.233228862	0.233228862	AGL
1mM / Ctrl	9.51E-05	P02461	-1.712028384	1.712028384	COL3A1
1mM / Ctrl	9.81E-05	P23246	-0.208296701	0.208296701	SFPQ
1mM / Ctrl	9.98E-05	P08754	0.703257442	0.703257442	GNAI3
1mM / Ctrl	0.000100606	Q9BU61	0.336469233	0.336469233	NDUFAF3
1mM / Ctrl	0.000101974	Q99714	0.198411807	0.198411807	HSD17B10
1mM / Ctrl	0.000104225	Q9BRT9	-1.006947041	1.006947041	GINS4
1mM / Ctrl	0.000104758	O14802	-0.35678944	0.35678944	POLR3A
1mM / Ctrl	0.000105539	Q9UJV9	0.479913563	0.479913563	DDX41
1mM / Ctrl	0.000108122	Q8WVV9	-0.209197402	0.209197402	HNRNPLL
1mM / Ctrl	0.000111242	Q9H7B2	0.362467915	0.362467915	RPF2
1mM / Ctrl	0.000112585	Q99715	-0.755294919	0.755294919	COL12A1
1mM / Ctrl	0.000117958	Q9UHY7	0.263966769	0.263966769	ENOPH1
1mM / Ctrl	0.000118341	Q9Y305	0.145615965	0.145615965	ACOT9
1mM / Ctrl	0.000119451	Q9Y6E0	0.19989872	0.19989872	STK24
1mM / Ctrl	0.000120804	Q9BSB4	0.337695628	0.337695628	ATG101
1mM / Ctrl	0.000121332	Q14203	0.130746305	0.130746305	DCTN1
1mM / Ctrl	0.000122958	Q8WWN8	-0.410489231	0.410489231	ARAP3
1mM / Ctrl	0.0001249	Q8NFQ8	0.192082554	0.192082554	TOR1AIP2
1mM / Ctrl	0.0001249	Q6NUK1	0.261905551	0.261905551	SLC25A24
1mM / Ctrl	0.0001249	P35590	-0.465236008	0.465236008	TIE1
1mM / Ctrl	0.0001269	Q8IWB7	0.224080607	0.224080607	WDFY1
1mM / Ctrl	0.000129222	Q9BT22	0.440694183	0.440694183	ALG1
1mM / Ctrl	0.000132245	P55327	0.300801277	0.300801277	TPD52
1mM / Ctrl	0.000133432	Q99436	0.242703229	0.242703229	PSMB7
1mM / Ctrl	0.000133681	Q92851	-0.347568959	0.347568959	CASP10
1mM / Ctrl	0.0001353	O00182	-0.642417431	0.642417431	LGALS9
1mM / Ctrl	0.000135375	Q8NC56	0.307994723	0.307994723	LEMD2
1mM / Ctrl	0.000136791	Q15043	0.839151978	0.839151978	SLC39A14
1mM / Ctrl	0.000137997	P17844	-0.156962648	0.156962648	DDX5
1mM / Ctrl	0.000137997	P22626	-0.254807293	0.254807293	HNRNPA2B1
1mM / Ctrl	0.000137997	Q8WWI5	0.317981392	0.317981392	SLC44A1
1mM / Ctrl	0.000137997	Q9NY61	0.368719101	0.368719101	AATF
1mM / Ctrl	0.000140424	Q12789	-0.358313292	0.358313292	GTF3C1
1mM / Ctrl	0.000143864	Q96T88	-0.740375161	0.740375161	UHRF1
1mM / Ctrl	0.00014428	P19784	0.281706035	0.281706035	CSNK2A2
1mM / Ctrl	0.000148213	P36578	-0.187922865	0.187922865	RPL4
1mM / Ctrl	0.000150685	O95456	-0.507232964	0.507232964	PSMG1
1mM / Ctrl	0.000156945	Q02818	-0.223036975	0.223036975	NUCB1
1mM / Ctrl	0.000160698	O15270	-0.346262068	0.346262068	SPTLC2
1mM / Ctrl	0.000163334	Q9ULG6	0.945076227	0.945076227	CCPG1
1mM / Ctrl	0.000164659	Q9NXD2	-0.570841312	0.570841312	MTMR10
1mM / Ctrl	0.000169448	Q15417	-0.310847968	0.310847968	CNN3
1mM / Ctrl	0.000170824	P37023	0.345845073	0.345845073	ACVRL1
1mM / Ctrl	0.000170824	Q9UKS6	-0.366076648	0.366076648	PACSIN3
1mM / Ctrl	0.000171779	A6NHQ2	0.246268049	0.246268049	FBLL1
1mM / Ctrl	0.000174229	Q96IZ0	-0.353166342	0.353166342	PAWR
1mM / Ctrl	0.000174291	Q15035	0.404904932	0.404904932	TRAM2
1mM / Ctrl	0.000174601	Q9NVI1	-0.803037763	0.803037763	FANCI
1mM / Ctrl	0.000174732	Q6AZY7	-0.98827523	0.98827523	SCARA3
1mM / Ctrl	0.000174732	Q6DD88	0.213408336	0.213408336	ATL3
1mM / Ctrl	0.000174926	P40189	0.559086025	0.559086025	IL6ST
1mM / Ctrl	0.000178776	P36405	-0.268006623	0.268006623	ARL3
1mM / Ctrl	0.000181528	P12429	0.182677299	0.182677299	ANXA3
1mM / Ctrl	0.000190833	O95478	0.410034925	0.410034925	NSA2
1mM / Ctrl	0.000191396	Q8WXX5	-0.560581505	0.560581505	DNAJC9
1mM / Ctrl	0.000196002	Q02750	0.250838965	0.250838965	MAP2K1
1mM / Ctrl	0.000196408	Q5HYK7	-0.598698437	0.598698437	SH3D19
1mM / Ctrl	0.000197004	Q9UNF1	-0.255846292	0.255846292	MAGED2
1mM / Ctrl	0.000197228	O60216	-0.289231539	0.289231539	RAD21
1mM / Ctrl	0.000197228	P08758	0.219697729	0.219697729	ANXA5
1mM / Ctrl	0.000197247	Q969X1	1.049528837	1.049528837	TMBIM1
1mM / Ctrl	0.000198509	Q9Y3B9	0.406163514	0.406163514	RRP15
1mM / Ctrl	0.000204359	P35754	0.280383766	0.280383766	GLRX
1mM / Ctrl	0.000205456	O75832	0.281473458	0.281473458	PSMD10
1mM / Ctrl	0.000209519	Q5VTL8	0.307986587	0.307986587	PRPF38B
1mM / Ctrl	0.000209598	P49750	-0.231917575	0.231917575	YLPM1
1mM / Ctrl	0.000210698	Q7Z3U7	-0.297663271	0.297663271	MON2
1mM / Ctrl	0.00021102	P23193	0.159471571	0.159471571	TCEA1
1mM / Ctrl	0.000211383	P21453	1.083204031	1.083204031	S1PR1
1mM / Ctrl	0.000212179	O15460	-0.377876073	0.377876073	P4HA2
1mM / Ctrl	0.000212569	Q53FA7	0.202536196	0.202536196	TP53I3
1mM / Ctrl	0.000212569	Q9NVA1	0.229681894	0.229681894	UQCC1
1mM / Ctrl	0.000213773	P14927	0.351257056	0.351257056	UQCRB
1mM / Ctrl	0.000213886	P61978	-0.164157078	0.164157078	HNRNPK
1mM / Ctrl	0.000214056	Q99933	0.594874918	0.594874918	BAG1
1mM / Ctrl	0.000214133	Q12874	-0.166920945	0.166920945	SF3A3
1mM / Ctrl	0.000216855	Q9Y248	-1.387797832	1.387797832	GINS2
1mM / Ctrl	0.000217779	Q6P1M0	0.628157556	0.628157556	SLC27A4
1mM / Ctrl	0.000227899	O75347	-0.213024721	0.213024721	TBCA
1mM / Ctrl	0.000230793	Q8WVY7	0.214539081	0.214539081	UBLCP1
1mM / Ctrl	0.000231004	P04632	0.32265994	0.32265994	CAPNS1
1mM / Ctrl	0.000233922	P04156	1.263627887	1.263627887	PRNP
1mM / Ctrl	0.000235052	P54725	0.378581673	0.378581673	RAD23A
1mM / Ctrl	0.000240957	Q04760	-0.300175995	0.300175995	GLO1
1mM / Ctrl	0.000248126	P28289	-0.767433763	0.767433763	TMOD1
1mM / Ctrl	0.000248247	P08253	-0.381293267	0.381293267	MMP2
1mM / Ctrl	0.000249375	O75955	0.245731935	0.245731935	FLOT1
1mM / Ctrl	0.000249494	O14647	-0.279066592	0.279066592	CHD2
1mM / Ctrl	0.000260617	Q9P2J5	0.102612518	0.102612518	LARS
1mM / Ctrl	0.000260617	Q8TD55	0.389117032	0.389117032	PLEKHO2
1mM / Ctrl	0.000269672	Q8N8S7	-0.311787903	0.311787903	ENAH
1mM / Ctrl	0.000280133	Q8NEZ5	-0.291301399	0.291301399	FBXO22
1mM / Ctrl	0.0002814	Q68CQ4	0.658195674	0.658195674	DIEXF
1mM / Ctrl	0.000284251	P98082	-0.259768516	0.259768516	DAB2
1mM / Ctrl	0.000285986	Q8N6T3	-0.367924571	0.367924571	ARFGAP1
1mM / Ctrl	0.000285986	Q96KP4	0.2061591	0.2061591	CNDP2
1mM / Ctrl	0.000295828	P16333	-0.386979312	0.386979312	NCK1
1mM / Ctrl	0.000297342	Q96RU3	-0.575701833	0.575701833	FNBP1
1mM / Ctrl	0.00029755	P30622	0.236292034	0.236292034	CLIP1
1mM / Ctrl	0.000299222	O75175	-0.368846118	0.368846118	CNOT3
1mM / Ctrl	0.000304923	Q9BRG1	0.304157168	0.304157168	VPS25
1mM / Ctrl	0.000304923	P01024	1.347783327	1.347783327	C3
1mM / Ctrl	0.00031584	O60832	0.17326124	0.17326124	DKC1
1mM / Ctrl	0.000322658	P60953	0.195854887	0.195854887	CDC42
1mM / Ctrl	0.000324578	Q14162	0.507998168	0.507998168	SCARF1
1mM / Ctrl	0.00032477	Q9UG22	-0.508833349	0.508833349	GIMAP2
1mM / Ctrl	0.000331013	O43752	0.349389017	0.349389017	STX6
1mM / Ctrl	0.000334249	Q9NS69	0.423533529	0.423533529	TOMM22
1mM / Ctrl	0.000337041	Q92734	0.275822937	0.275822937	TFG
1mM / Ctrl	0.000337267	P49418	-0.83981055	0.83981055	AMPH
1mM / Ctrl	0.000342606	Q5SW79	0.208806545	0.208806545	CEP170
1mM / Ctrl	0.00034955	Q6NUQ4	-0.39017114	0.39017114	TMEM214
1mM / Ctrl	0.00034955	Q9UL03	-0.284662038	0.284662038	INTS6
1mM / Ctrl	0.00034955	Q93045	-0.829888105	0.829888105	STMN2
1mM / Ctrl	0.000350569	Q7LG56	0.471713394	0.471713394	RRM2B
1mM / Ctrl	0.00035333	P12955	0.443041503	0.443041503	PEPD
1mM / Ctrl	0.000354824	Q9GZT9	-0.294100761	0.294100761	EGLN1
1mM / Ctrl	0.000358457	Q16222	0.222622097	0.222622097	UAP1
1mM / Ctrl	0.000359316	Q01628	0.504462302	0.504462302	IFITM3
1mM / Ctrl	0.000368532	P16152	0.303797573	0.303797573	CBR1
1mM / Ctrl	0.000370585	Q16647	-0.884409249	0.884409249	PTGIS
1mM / Ctrl	0.000390461	Q9BX68	0.265085131	0.265085131	HINT2
1mM / Ctrl	0.000392485	Q9NSC5	-0.330042779	0.330042779	HOMER3
1mM / Ctrl	0.000402215	Q8NCG7	0.49027428	0.49027428	DAGLB
1mM / Ctrl	0.000403472	O60518	0.466467351	0.466467351	RANBP6
1mM / Ctrl	0.000403472	Q07817	0.710173666	0.710173666	BCL2L1
1mM / Ctrl	0.000405586	P55212	-0.169835433	0.169835433	CASP6
1mM / Ctrl	0.000407545	P68431	-0.383732259	0.383732259	HIST1H3A
1mM / Ctrl	0.000410326	P26368	-0.237416834	0.237416834	U2AF2
1mM / Ctrl	0.00041178	P42696	0.418364674	0.418364674	RBM34
1mM / Ctrl	0.000411947	P29992	0.233830184	0.233830184	GNA11
1mM / Ctrl	0.00041492	Q13393	-0.406749457	0.406749457	PLD1
1mM / Ctrl	0.000420053	Q13637	0.300144285	0.300144285	RAB32
1mM / Ctrl	0.000425487	Q99614	0.278383076	0.278383076	TTC1
1mM / Ctrl	0.000426437	Q9UHY1	0.238510594	0.238510594	NRBP1
1mM / Ctrl	0.000429625	Q8IZ81	0.47054708	0.47054708	ELMOD2
1mM / Ctrl	0.000433448	Q13740	-0.230642021	0.230642021	ALCAM
1mM / Ctrl	0.000433448	Q8IWT6	0.23289527	0.23289527	LRRC8A
1mM / Ctrl	0.000443006	P09211	0.151018277	0.151018277	GSTP1
1mM / Ctrl	0.000461412	P10515	0.28300941	0.28300941	DLAT
1mM / Ctrl	0.000461648	P10644	-0.193598256	0.193598256	PRKAR1A
1mM / Ctrl	0.000468858	P54760	0.274368405	0.274368405	EPHB4
1mM / Ctrl	0.000487787	P35250	-0.461183995	0.461183995	RFC2
1mM / Ctrl	0.000493932	Q16658	-0.168551594	0.168551594	FSCN1
1mM / Ctrl	0.000497479	Q6KC79	-0.53165555	0.53165555	NIPBL
1mM / Ctrl	0.000502449	Q92797	-0.145839989	0.145839989	SYMPK
1mM / Ctrl	0.000509608	P63092;Q5JWF2	0.219282627	0.219282627	GNAS
1mM / Ctrl	0.00051231	Q7Z2Z2	0.271011323	0.271011323	EFTUD1
1mM / Ctrl	0.000514251	Q9Y6H1	-0.263803869	0.263803869	CHCHD2
1mM / Ctrl	0.000523278	P19367	0.244949594	0.244949594	HK1
1mM / Ctrl	0.000524513	P08133	-0.194512248	0.194512248	ANXA6
1mM / Ctrl	0.000526323	P50452	0.353898644	0.353898644	SERPINB8
1mM / Ctrl	0.000526605	P41252	0.210524425	0.210524425	IARS
1mM / Ctrl	0.000535228	Q9H9B1	-0.492742449	0.492742449	EHMT1
1mM / Ctrl	0.00053559	Q49A26	-0.354491919	0.354491919	GLYR1
1mM / Ctrl	0.000540451	Q9BSF4	0.418367445	0.418367445	C19orf52
1mM / Ctrl	0.000546434	P50570	0.102686115	0.102686115	DNM2
1mM / Ctrl	0.000548772	P61925	0.645361781	0.645361781	PKIA
1mM / Ctrl	0.000555316	P43686	0.167234302	0.167234302	PSMC4
1mM / Ctrl	0.000562749	Q9NTK5	0.204298005	0.204298005	OLA1
1mM / Ctrl	0.000564946	P10599	0.526514113	0.526514113	TXN
1mM / Ctrl	0.000575509	P35237	-0.194601908	0.194601908	SERPINB6
1mM / Ctrl	0.000578757	Q9NYL9	-0.131881237	0.131881237	TMOD3
1mM / Ctrl	0.000579737	Q86UV5	-0.791106999	0.791106999	USP48
1mM / Ctrl	0.000579737	P60033	0.397954226	0.397954226	CD81
1mM / Ctrl	0.000580468	Q9BS40	-0.352857679	0.352857679	LXN
1mM / Ctrl	0.000597939	P21399	-0.159749717	0.159749717	ACO1
1mM / Ctrl	0.000604155	Q8NG11	0.829727173	0.829727173	TSPAN14
1mM / Ctrl	0.00060698	P08670	0.251226515	0.251226515	VIM
1mM / Ctrl	0.000618474	P15907	-0.703323305	0.703323305	ST6GAL1
1mM / Ctrl	0.000619903	Q9NZD8	0.398282886	0.398282886	SPG21
1mM / Ctrl	0.000633302	Q96GM8	-0.382326722	0.382326722	TOE1
1mM / Ctrl	0.000639169	P00374	-0.911269009	0.911269009	DHFR
1mM / Ctrl	0.000642239	P04075	0.189876229	0.189876229	ALDOA
1mM / Ctrl	0.00064874	Q9Y285	0.134238034	0.134238034	FARSA
1mM / Ctrl	0.000652085	P27816	0.176763177	0.176763177	MAP4
1mM / Ctrl	0.000669546	Q9NYY8	0.352650374	0.352650374	FASTKD2
1mM / Ctrl	0.000670437	Q8NEW0	0.576185644	0.576185644	SLC30A7
1mM / Ctrl	0.000670762	Q7Z6K5	-0.240562692	0.240562692	ARPIN
1mM / Ctrl	0.000673673	Q53EP0	-0.360269248	0.360269248	FNDC3B
1mM / Ctrl	0.000673673	Q86U38	0.297692925	0.297692925	NOP9
1mM / Ctrl	0.00067515	O95470	0.352515638	0.352515638	SGPL1
1mM / Ctrl	0.000680906	P40121	0.331628591	0.331628591	CAPG
1mM / Ctrl	0.000680906	Q96F86	-0.288496345	0.288496345	EDC3
1mM / Ctrl	0.00068303	A6NCE7;Q9GZQ8	0.554194987	0.554194987	MAP1LC3B2;MAP1LC3B
1mM / Ctrl	0.000689237	P07686	0.198476046	0.198476046	HEXB
1mM / Ctrl	0.000694453	Q86UY6	-0.315942943	0.315942943	NAA40
1mM / Ctrl	0.000711843	Q9NQG5	0.179371402	0.179371402	RPRD1B
1mM / Ctrl	0.000727318	Q8IXJ6	0.456302732	0.456302732	SIRT2
1mM / Ctrl	0.000729319	Q9H900	-0.581477284	0.581477284	ZWILCH
1mM / Ctrl	0.000735442	Q9H0A0	0.144256771	0.144256771	NAT10
1mM / Ctrl	0.00074208	Q86Y82	0.271251768	0.271251768	STX12
1mM / Ctrl	0.000746517	Q9BU76	0.382677794	0.382677794	MMTAG2
1mM / Ctrl	0.000754701	Q9NR09	-0.268930435	0.268930435	BIRC6
1mM / Ctrl	0.00075517	Q86VW0	-0.594241858	0.594241858	SESTD1
1mM / Ctrl	0.000755946	P51608	0.276931047	0.276931047	MECP2
1mM / Ctrl	0.000758945	Q7Z4N8	-1.110649109	1.110649109	P4HA3
1mM / Ctrl	0.000767381	P51665	0.212040633	0.212040633	PSMD7
1mM / Ctrl	0.00077169	B7ZW38;O60812;P0DMR1	-0.24806352	0.24806352	HNRNPCL3;HNRNPCL1;HNRNPCL4
1mM / Ctrl	0.000777481	Q96PU4	-0.303214431	0.303214431	UHRF2
1mM / Ctrl	0.000783514	Q9P260	0.257189721	0.257189721	KIAA1468
1mM / Ctrl	0.000794641	Q9BYG3	0.276108444	0.276108444	NIFK
1mM / Ctrl	0.000796725	Q99988	1.104955077	1.104955077	GDF15
1mM / Ctrl	0.000816703	P21980	-0.227791741	0.227791741	TGM2
1mM / Ctrl	0.000816703	Q96RP9	0.214825913	0.214825913	GFM1
1mM / Ctrl	0.000818671	A8CG34	0.370016634	0.370016634	POM121C
1mM / Ctrl	0.000824652	O75410	0.34531787	0.34531787	TACC1
1mM / Ctrl	0.000843078	P08651	-0.393295586	0.393295586	NFIC
1mM / Ctrl	0.000869444	Q96AY3	-0.378494948	0.378494948	FKBP10
1mM / Ctrl	0.000881759	Q9H0E2	0.29889375	0.29889375	TOLLIP
1mM / Ctrl	0.000886234	P78330	0.631402552	0.631402552	PSPH
1mM / Ctrl	0.000896039	P62312	-0.181463897	0.181463897	LSM6
1mM / Ctrl	0.000907303	Q6P5R6	-1.198964596	1.198964596	RPL22L1
1mM / Ctrl	0.00090845	Q9NPI6	-0.202085927	0.202085927	DCP1A
1mM / Ctrl	0.000908677	Q07020	-0.477813274	0.477813274	RPL18
1mM / Ctrl	0.000909507	Q5JSH3	0.256598443	0.256598443	WDR44
1mM / Ctrl	0.000912896	P78504	2.138964415	2.138964415	JAG1
1mM / Ctrl	0.000916908	P11274	-0.351824492	0.351824492	BCR
1mM / Ctrl	0.000917176	Q86SZ2	0.295783848	0.295783848	TRAPPC6B
1mM / Ctrl	0.000917498	Q969Z0	0.245288759	0.245288759	TBRG4
1mM / Ctrl	0.000921249	P18031	0.297576666	0.297576666	PTPN1
1mM / Ctrl	0.000922029	P62191	0.192136914	0.192136914	PSMC1
1mM / Ctrl	0.000924411	P61086	0.180221573	0.180221573	UBE2K
1mM / Ctrl	0.000933895	P55010	-0.103315547	0.103315547	EIF5
1mM / Ctrl	0.000954874	O43772	0.242025256	0.242025256	SLC25A20
1mM / Ctrl	0.000963883	Q8TCJ2	-0.217739597	0.217739597	STT3B
1mM / Ctrl	0.000975262	P09429	-0.81877166	0.81877166	HMGB1
1mM / Ctrl	0.000996157	Q9HA64	-0.270269573	0.270269573	FN3KRP
1mM / Ctrl	0.000999393	P49915	-0.152333632	0.152333632	GMPS
1mM / Ctrl	0.001000553	Q9BYX2	1.110156775	1.110156775	TBC1D2
1mM / Ctrl	0.001008141	P54136	0.161178708	0.161178708	RARS
1mM / Ctrl	0.00100985	P17405	0.198577225	0.198577225	SMPD1
1mM / Ctrl	0.001010154	P28070	0.302906722	0.302906722	PSMB4
1mM / Ctrl	0.001011605	Q16513	-0.265151173	0.265151173	PKN2
1mM / Ctrl	0.001013147	P19256	0.526775062	0.526775062	CD58
1mM / Ctrl	0.001020867	Q9BQ39	-0.311008781	0.311008781	DDX50
1mM / Ctrl	0.001026509	P80303	-0.25947234	0.25947234	NUCB2
1mM / Ctrl	0.001035172	Q96AE4	-0.155097529	0.155097529	FUBP1
1mM / Ctrl	0.001051131	Q96A61	5.480597973	5.480597973	TRIM52
1mM / Ctrl	0.001052311	Q15008	0.166760713	0.166760713	PSMD6
1mM / Ctrl	0.001059889	Q6DKJ4	-0.231096834	0.231096834	NXN
1mM / Ctrl	0.001089859	P24534	0.268014401	0.268014401	EEF1B2
1mM / Ctrl	0.001141466	O43837	0.18100673	0.18100673	IDH3B
1mM / Ctrl	0.001167889	Q8NAV1	-0.18898876	0.18898876	PRPF38A
1mM / Ctrl	0.00117115	Q12841	-0.974847078	0.974847078	FSTL1
1mM / Ctrl	0.00119507	Q06210	0.134201288	0.134201288	GFPT1
1mM / Ctrl	0.001195111	Q92769	-0.233737886	0.233737886	HDAC2
1mM / Ctrl	0.001204738	P15311	0.219408914	0.219408914	EZR
1mM / Ctrl	0.00120478	Q12979	-0.24602288	0.24602288	ABR
1mM / Ctrl	0.001210207	P19634	0.368234009	0.368234009	SLC9A1
1mM / Ctrl	0.001219123	Q9UNH6	0.283625424	0.283625424	SNX7
1mM / Ctrl	0.001237211	P31146	-0.367592663	0.367592663	CORO1A
1mM / Ctrl	0.001248786	P36269	-0.460314214	0.460314214	GGT5
1mM / Ctrl	0.001248786	Q8WXH0	-0.509258032	0.509258032	SYNE2
1mM / Ctrl	0.00125211	Q9UJZ1	0.17814903	0.17814903	STOML2
1mM / Ctrl	0.001254192	Q9NWH9	0.333215773	0.333215773	SLTM
1mM / Ctrl	0.001265934	Q96MG7	-0.300118923	0.300118923	NDNL2
1mM / Ctrl	0.001267718	Q96JG6	0.459638119	0.459638119	VPS50
1mM / Ctrl	0.001268478	O14734	0.327754438	0.327754438	ACOT8
1mM / Ctrl	0.001281469	Q9NVG8	0.535415173	0.535415173	TBC1D13
1mM / Ctrl	0.00135005	Q7Z4F1	0.866692781	0.866692781	LRP10
1mM / Ctrl	0.001354109	P26022	0.750664294	0.750664294	PTX3
1mM / Ctrl	0.001360779	Q9UN37	0.205335349	0.205335349	VPS4A
1mM / Ctrl	0.001362068	Q9HBW9	0.261211455	0.261211455	ADGRL4
1mM / Ctrl	0.001362569	O60356	1.86054039	1.86054039	NUPR1
1mM / Ctrl	0.001362569	O60462	0.892338395	0.892338395	NRP2
1mM / Ctrl	0.001367566	Q969G5	0.486049354	0.486049354	PRKCDBP
1mM / Ctrl	0.001381185	Q9HB90	0.373853028	0.373853028	RRAGC
1mM / Ctrl	0.001384684	Q6L8Q7	0.36211732	0.36211732	PDE12
1mM / Ctrl	0.001392718	P05362	0.490043432	0.490043432	ICAM1
1mM / Ctrl	0.001395829	Q8WVT3	0.531078637	0.531078637	TRAPPC12
1mM / Ctrl	0.001408096	O76094	0.18508105	0.18508105	SRP72
1mM / Ctrl	0.001412069	P12931	0.468594581	0.468594581	SRC
1mM / Ctrl	0.001418171	Q14392	-0.558443606	0.558443606	LRRC32
1mM / Ctrl	0.001440605	P51452	0.193285957	0.193285957	DUSP3
1mM / Ctrl	0.001443595	P99999	0.234544799	0.234544799	CYCS
1mM / Ctrl	0.001443595	P83881	-0.631439447	0.631439447	RPL36A
1mM / Ctrl	0.001443595	P27216	0.349633247	0.349633247	ANXA13
1mM / Ctrl	0.001449477	Q9HB71	-0.333048344	0.333048344	CACYBP
1mM / Ctrl	0.001465829	O15067	-0.262213796	0.262213796	PFAS
1mM / Ctrl	0.001465829	P08174	0.583296239	0.583296239	CD55
1mM / Ctrl	0.001469513	Q15678	0.318820536	0.318820536	PTPN14
1mM / Ctrl	0.001477695	P08962	0.774013758	0.774013758	CD63
1mM / Ctrl	0.001481968	Q6NXE6	0.479146302	0.479146302	ARMC6
1mM / Ctrl	0.001509824	Q15139	-0.56098634	0.56098634	PRKD1
1mM / Ctrl	0.001522219	P68400	0.442472219	0.442472219	CSNK2A1
1mM / Ctrl	0.001569534	P0DMM9;P0DMN0	0.457433045	0.457433045	SULT1A3;SULT1A4
1mM / Ctrl	0.001576759	P49184	0.662062824	0.662062824	DNASE1L1
1mM / Ctrl	0.001580491	P08134	0.32186541	0.32186541	RHOC
1mM / Ctrl	0.001589141	O43242	0.114632823	0.114632823	PSMD3
1mM / Ctrl	0.001589141	P40937	-0.23143892	0.23143892	RFC5
1mM / Ctrl	0.001610173	P17152	0.224410325	0.224410325	TMEM11
1mM / Ctrl	0.001611457	P05455	-0.191868141	0.191868141	SSB
1mM / Ctrl	0.001633798	Q6UN15	-0.16403994	0.16403994	FIP1L1
1mM / Ctrl	0.001652131	Q96FZ7	0.209699333	0.209699333	CHMP6
1mM / Ctrl	0.001652131	Q8TB52	0.494061559	0.494061559	FBXO30
1mM / Ctrl	0.001711124	Q9UMY1	0.345638633	0.345638633	NOL7
1mM / Ctrl	0.001711124	Q6P158	-0.382579267	0.382579267	DHX57
1mM / Ctrl	0.001714331	Q32P28	-0.214033127	0.214033127	P3H1
1mM / Ctrl	0.001716647	P46379	0.103686728	0.103686728	BAG6
1mM / Ctrl	0.001724892	P13473	0.387865692	0.387865692	LAMP2
1mM / Ctrl	0.001724892	Q15050	0.287343979	0.287343979	RRS1
1mM / Ctrl	0.001728559	Q96PP9	-0.252032012	0.252032012	GBP4
1mM / Ctrl	0.001731263	Q96KC8	0.550941885	0.550941885	DNAJC1
1mM / Ctrl	0.001731437	P27658	-1.508440375	1.508440375	COL8A1
1mM / Ctrl	0.001736834	P10768	0.270291805	0.270291805	ESD
1mM / Ctrl	0.001737337	P05412	0.504453897	0.504453897	JUN
1mM / Ctrl	0.001749873	P62277	-0.399619669	0.399619669	RPS13
1mM / Ctrl	0.001757152	Q9Y2D4	0.397936374	0.397936374	EXOC6B
1mM / Ctrl	0.001771282	P09132	0.199120805	0.199120805	SRP19
1mM / Ctrl	0.001774368	P28370	-0.661525309	0.661525309	SMARCA1
1mM / Ctrl	0.001778477	Q5TAQ9	-0.88237232	0.88237232	DCAF8
1mM / Ctrl	0.001797849	Q9UBQ0	0.196819723	0.196819723	VPS29
1mM / Ctrl	0.001804418	Q8N3X1	0.396786004	0.396786004	FNBP4
1mM / Ctrl	0.001805872	O75694	-0.17421408	0.17421408	NUP155
1mM / Ctrl	0.001841282	P01111	0.27564314	0.27564314	NRAS
1mM / Ctrl	0.001842931	Q9NV06	0.977285445	0.977285445	DCAF13
1mM / Ctrl	0.001849671	Q3KQU3	0.265734822	0.265734822	MAP7D1
1mM / Ctrl	0.001868103	Q71DI3	-0.560824633	0.560824633	HIST2H3A
1mM / Ctrl	0.001883806	P26572	-0.346240491	0.346240491	MGAT1
1mM / Ctrl	0.001899579	Q9H583	0.180324316	0.180324316	HEATR1
1mM / Ctrl	0.001905019	Q96PU5	0.463842839	0.463842839	NEDD4L
1mM / Ctrl	0.001909662	Q96EY1	0.332307249	0.332307249	DNAJA3
1mM / Ctrl	0.001944353	P24941	-0.538517475	0.538517475	CDK2
1mM / Ctrl	0.001945264	P27824	-0.148025855	0.148025855	CANX
1mM / Ctrl	0.001954413	Q9Y3I0	-0.207055017	0.207055017	RTCB
1mM / Ctrl	0.001994773	P23919	-0.252148539	0.252148539	DTYMK
1mM / Ctrl	0.001995736	Q7L5D6	0.368529648	0.368529648	GET4
1mM / Ctrl	0.002005895	Q8WZA9	0.107214533	0.107214533	IRGQ
1mM / Ctrl	0.002011573	O75436	0.235240042	0.235240042	VPS26A
1mM / Ctrl	0.00201535	Q66K74	0.23205933	0.23205933	MAP1S
1mM / Ctrl	0.002023472	P30260	-0.283117801	0.283117801	CDC27
1mM / Ctrl	0.002071316	Q9H270	0.254828334	0.254828334	VPS11
1mM / Ctrl	0.002078637	P07711	0.541470587	0.541470587	CTSL
1mM / Ctrl	0.002083182	P11021	-0.259055376	0.259055376	HSPA5
1mM / Ctrl	0.00208915	Q9BRF8	-0.21429877	0.21429877	CPPED1
1mM / Ctrl	0.00208915	O15247	0.236161545	0.236161545	CLIC2
1mM / Ctrl	0.00208915	O15347	-0.360793054	0.360793054	HMGB3
1mM / Ctrl	0.002090827	Q9BXJ0	-0.956948996	0.956948996	C1QTNF5
1mM / Ctrl	0.002094692	P22314	-0.094200514	0.094200514	UBA1
1mM / Ctrl	0.002102007	P11171	-0.540657997	0.540657997	EPB41
1mM / Ctrl	0.002112657	Q9NW13	0.248006597	0.248006597	RBM28
1mM / Ctrl	0.00211303	P53992	-0.180828288	0.180828288	SEC24C
1mM / Ctrl	0.002140131	P04114	0.520968914	0.520968914	APOB
1mM / Ctrl	0.00216584	Q9Y2S6	-0.481826454	0.481826454	TMA7
1mM / Ctrl	0.002179356	P57088	0.285525471	0.285525471	TMEM33
1mM / Ctrl	0.002181477	O43324	0.304680318	0.304680318	EEF1E1
1mM / Ctrl	0.002196614	O15400	0.315286607	0.315286607	STX7
1mM / Ctrl	0.002223095	O75391	-0.286135286	0.286135286	SPAG7
1mM / Ctrl	0.002246729	Q13685	0.337763488	0.337763488	AAMP
1mM / Ctrl	0.002260547	P08238	0.139833674	0.139833674	HSP90AB1
1mM / Ctrl	0.002277987	Q9GZV5	-0.330495685	0.330495685	WWTR1
1mM / Ctrl	0.002282461	Q00169	0.337575585	0.337575585	PITPNA
1mM / Ctrl	0.002282461	O76054	-0.298463821	0.298463821	SEC14L2
1mM / Ctrl	0.002348489	Q8IUW5	0.601415634	0.601415634	RELL1
1mM / Ctrl	0.00236557	P55735	-0.202228576	0.202228576	SEC13
1mM / Ctrl	0.00236557	Q9Y5A7	-0.198812082	0.198812082	NUB1
1mM / Ctrl	0.002383847	P05114	-0.522842646	0.522842646	HMGN1
1mM / Ctrl	0.002402133	O60506	0.184986621	0.184986621	SYNCRIP
1mM / Ctrl	0.002406763	O14949	0.30207324	0.30207324	UQCRQ
1mM / Ctrl	0.002406763	P06396	-0.300371677	0.300371677	GSN
1mM / Ctrl	0.002430769	Q13043	-0.621649861	0.621649861	STK4
1mM / Ctrl	0.002457898	Q8IYB3	-0.297277212	0.297277212	SRRM1
1mM / Ctrl	0.002459279	Q16204	0.209681615	0.209681615	CCDC6
1mM / Ctrl	0.002459279	O75170	-0.672192276	0.672192276	PPP6R2
1mM / Ctrl	0.00250282	P20073	0.141728744	0.141728744	ANXA7
1mM / Ctrl	0.002521837	P85037	0.36990419	0.36990419	FOXK1
1mM / Ctrl	0.002523598	Q7Z2T5	0.330225438	0.330225438	TRMT1L
1mM / Ctrl	0.00252552	Q6ZMZ3	0.345296562	0.345296562	SYNE3
1mM / Ctrl	0.002528902	O14929	-0.351139337	0.351139337	HAT1
1mM / Ctrl	0.002552963	Q15029	-0.099833161	0.099833161	EFTUD2
1mM / Ctrl	0.002608067	Q86Y56	-0.172877714	0.172877714	DNAAF5
1mM / Ctrl	0.002615005	Q9Y287	0.443884552	0.443884552	ITM2B
1mM / Ctrl	0.002621456	Q9NY26	0.893572628	0.893572628	SLC39A1
1mM / Ctrl	0.002643255	Q6P9B9	-0.236624599	0.236624599	INTS5
1mM / Ctrl	0.002699885	P82970	-0.464408249	0.464408249	HMGN5
1mM / Ctrl	0.002701704	P48506	0.422684193	0.422684193	GCLC
1mM / Ctrl	0.002703776	P55265	-0.321471602	0.321471602	ADAR
1mM / Ctrl	0.002742863	P14618	0.143533558	0.143533558	PKM
1mM / Ctrl	0.002742863	P20042	0.183549508	0.183549508	EIF2S2
1mM / Ctrl	0.002758547	Q8TCD5	0.519429862	0.519429862	NT5C
1mM / Ctrl	0.002787255	Q8N8Y2	0.586486995	0.586486995	ATP6V0D2
1mM / Ctrl	0.002789668	Q6P587	0.443107307	0.443107307	FAHD1
1mM / Ctrl	0.002797954	P28074	0.286374211	0.286374211	PSMB5
1mM / Ctrl	0.002811723	Q15631	0.204709262	0.204709262	TSN
1mM / Ctrl	0.002820273	Q9H269	0.227867588	0.227867588	VPS16
1mM / Ctrl	0.002826661	Q6XZF7	0.293623179	0.293623179	DNMBP
1mM / Ctrl	0.00282769	P17480	-0.207067668	0.207067668	UBTF
1mM / Ctrl	0.002883178	Q9P2X3	0.202872902	0.202872902	IMPACT
1mM / Ctrl	0.002883331	P49756	-0.160070166	0.160070166	RBM25
1mM / Ctrl	0.002896277	Q8WWP7	-0.212476239	0.212476239	GIMAP1
1mM / Ctrl	0.002906635	Q7KYR7	0.533973336	0.533973336	BTN2A1
1mM / Ctrl	0.002935428	P67870	0.180629075	0.180629075	CSNK2B
1mM / Ctrl	0.002946954	P21589	0.273477197	0.273477197	NT5E
1mM / Ctrl	0.002956487	P82914	0.174105883	0.174105883	MRPS15
1mM / Ctrl	0.002960852	Q9Y265	0.128472686	0.128472686	RUVBL1
1mM / Ctrl	0.002962871	Q9BQE3	0.466313958	0.466313958	TUBA1C
1mM / Ctrl	0.003001087	P07919	0.442654938	0.442654938	UQCRH
1mM / Ctrl	0.003015	A6NHX0	-0.4537687	0.4537687	GATSL2
1mM / Ctrl	0.003101304	Q7Z2W4	0.188121617	0.188121617	ZC3HAV1
1mM / Ctrl	0.00314563	P30533	-0.252304047	0.252304047	LRPAP1
1mM / Ctrl	0.003151477	Q9ULX3	0.349106193	0.349106193	NOB1
1mM / Ctrl	0.003154822	P01023	0.631044865	0.631044865	A2M
1mM / Ctrl	0.003194857	O95295	0.279087394	0.279087394	SNAPIN
1mM / Ctrl	0.003229386	Q15047	0.936840832	0.936840832	SETDB1
1mM / Ctrl	0.003258861	P55081	-0.317714334	0.317714334	MFAP1
1mM / Ctrl	0.003273218	Q9BTU6	0.2504403	0.2504403	PI4K2A
1mM / Ctrl	0.003305689	P09496	-0.213199273	0.213199273	CLTA
1mM / Ctrl	0.00331432	P0CG05;P0CG06	0.989751875	0.989751875	IGLC2;IGLC3
1mM / Ctrl	0.003334466	Q13620	0.116645962	0.116645962	CUL4B
1mM / Ctrl	0.003356984	Q9Y4W6	0.240130737	0.240130737	AFG3L2
1mM / Ctrl	0.003383745	Q13242	-0.289698541	0.289698541	SRSF9
1mM / Ctrl	0.003384237	P04792	-0.251909137	0.251909137	HSPB1
1mM / Ctrl	0.003404379	Q9GZP4	0.580921233	0.580921233	PITHD1
1mM / Ctrl	0.003408835	Q7L266	-0.255472451	0.255472451	ASRGL1
1mM / Ctrl	0.003411565	P84095	0.242862538	0.242862538	RHOG
1mM / Ctrl	0.003437846	P40926	0.164026111	0.164026111	MDH2
1mM / Ctrl	0.003463441	Q07065	-0.12387953	0.12387953	CKAP4
1mM / Ctrl	0.003474338	P10109	0.297988683	0.297988683	FDX1
1mM / Ctrl	0.003490411	O95573	0.199885547	0.199885547	ACSL3
1mM / Ctrl	0.003540379	Q9BZD4	-0.720861137	0.720861137	NUF2
1mM / Ctrl	0.003552728	Q9Y6C9	0.209904745	0.209904745	MTCH2
1mM / Ctrl	0.00356397	Q495W5	-0.500239074	0.500239074	FUT11
1mM / Ctrl	0.003576329	Q08945	-0.165845603	0.165845603	SSRP1
1mM / Ctrl	0.003594735	O95155	-0.400878936	0.400878936	UBE4B
1mM / Ctrl	0.003599886	Q15388	0.415061355	0.415061355	TOMM20
1mM / Ctrl	0.00363287	Q8N3V7	-0.212873489	0.212873489	SYNPO
1mM / Ctrl	0.00363287	Q6UWH4	-0.572942138	0.572942138	FAM198B
1mM / Ctrl	0.003657407	P54652	-0.232466474	0.232466474	HSPA2
1mM / Ctrl	0.003687521	O95793	-0.108044676	0.108044676	STAU1
1mM / Ctrl	0.003723162	P38606	0.142208487	0.142208487	ATP6V1A
1mM / Ctrl	0.00373466	P25788	0.17237334	0.17237334	PSMA3
1mM / Ctrl	0.003734966	O94888	-0.339753926	0.339753926	UBXN7
1mM / Ctrl	0.00373986	P49768	0.610223234	0.610223234	PSEN1
1mM / Ctrl	0.00373986	Q9UBQ6	0.239140958	0.239140958	EXTL2
1mM / Ctrl	0.003759952	P62701	-0.179436728	0.179436728	RPS4X
1mM / Ctrl	0.00377057	P49961	-0.441537648	0.441537648	ENTPD1
1mM / Ctrl	0.003771767	Q9Y5P6	-0.15806143	0.15806143	GMPPB
1mM / Ctrl	0.003772659	Q9Y5X1	0.144124657	0.144124657	SNX9
1mM / Ctrl	0.00379181	O94901	-0.236657113	0.236657113	SUN1
1mM / Ctrl	0.003797791	Q7Z4H8	-0.168523729	0.168523729	KDELC2
1mM / Ctrl	0.003818832	Q96KR1	0.251423687	0.251423687	ZFR
1mM / Ctrl	0.003844615	P20810	0.158964783	0.158964783	CAST
1mM / Ctrl	0.00384733	Q99808	-0.410216093	0.410216093	SLC29A1
1mM / Ctrl	0.003847807	Q8TDN6	0.210800871	0.210800871	BRIX1
1mM / Ctrl	0.003862679	Q13642	-0.182850078	0.182850078	FHL1
1mM / Ctrl	0.003930019	P0CW19;P0CW20	-0.724045992	0.724045992	LIMS3;LIMS3L
1mM / Ctrl	0.003971904	Q9C0C2	0.164964184	0.164964184	TNKS1BP1
1mM / Ctrl	0.003971904	P52298	-0.213434145	0.213434145	NCBP2
1mM / Ctrl	0.004017159	Q15847	0.921119273	0.921119273	ADIRF
1mM / Ctrl	0.004048527	O94903	0.400678366	0.400678366	PROSC
1mM / Ctrl	0.00406554	Q8WWY3	-0.211553827	0.211553827	PRPF31
1mM / Ctrl	0.004083729	P48059	-0.362178177	0.362178177	LIMS1
1mM / Ctrl	0.004083729	Q13492	0.184446827	0.184446827	PICALM
1mM / Ctrl	0.004102649	Q92888	0.17123656	0.17123656	ARHGEF1
1mM / Ctrl	0.004115443	O00712	-0.588480234	0.588480234	NFIB
1mM / Ctrl	0.004116749	Q9BZ29	-0.365536034	0.365536034	DOCK9
1mM / Ctrl	0.004127887	P41091	0.145640448	0.145640448	EIF2S3
1mM / Ctrl	0.004157625	Q9UDW1	0.573652327	0.573652327	UQCR10
1mM / Ctrl	0.004191904	Q8NI36	0.180084825	0.180084825	WDR36
1mM / Ctrl	0.004217332	Q13155	0.625847518	0.625847518	AIMP2
1mM / Ctrl	0.00422684	P36639	-0.541732669	0.541732669	NUDT1
1mM / Ctrl	0.004231058	O43865	-0.21952264	0.21952264	AHCYL1
1mM / Ctrl	0.004238883	P11233	0.348753124	0.348753124	RALA
1mM / Ctrl	0.00423912	Q02252	-0.341571808	0.341571808	ALDH6A1
1mM / Ctrl	0.004285274	Q9Y217	0.326541692	0.326541692	MTMR6
1mM / Ctrl	0.004286895	Q6IN85	0.261083871	0.261083871	PPP4R3A
1mM / Ctrl	0.004290789	P16435	0.249488652	0.249488652	POR
1mM / Ctrl	0.004442831	Q9Y6D6	-0.213258654	0.213258654	ARFGEF1
1mM / Ctrl	0.00445839	Q10589	-0.392549783	0.392549783	BST2
1mM / Ctrl	0.004488615	O43815	-0.260325074	0.260325074	STRN
1mM / Ctrl	0.004499822	O00154	0.198438004	0.198438004	ACOT7
1mM / Ctrl	0.004543576	Q5T013	-0.281033158	0.281033158	HYI
1mM / Ctrl	0.004544444	Q13206	0.620802701	0.620802701	DDX10
1mM / Ctrl	0.004567325	Q16740	0.212690368	0.212690368	CLPP
1mM / Ctrl	0.004576344	Q86VP6	-0.132381544	0.132381544	CAND1
1mM / Ctrl	0.004605332	Q9P266	-0.906748593	0.906748593	KIAA1462
1mM / Ctrl	0.004630378	Q9P2B2	-0.408660591	0.408660591	PTGFRN
1mM / Ctrl	0.00463344	Q14181	-0.959451914	0.959451914	POLA2
1mM / Ctrl	0.004653479	Q8N9T8	0.892548084	0.892548084	KRI1
1mM / Ctrl	0.004654996	Q14684	0.202715069	0.202715069	RRP1B
1mM / Ctrl	0.0046831	O43707	0.092751943	0.092751943	ACTN4
1mM / Ctrl	0.0046831	Q12797	-0.137418091	0.137418091	ASPH
1mM / Ctrl	0.004707837	P42126	0.408563972	0.408563972	ECI1
1mM / Ctrl	0.004722216	Q8TB03	0.425981164	0.425981164	CXorf38
1mM / Ctrl	0.004749623	P36915	0.270972133	0.270972133	GNL1
1mM / Ctrl	0.004757759	Q9HDC9	0.140185028	0.140185028	APMAP
1mM / Ctrl	0.004795814	Q9NXH9	0.255592644	0.255592644	TRMT1
1mM / Ctrl	0.004807228	Q9UKV3	-0.105732843	0.105732843	ACIN1
1mM / Ctrl	0.004807228	Q9Y4E8	0.185390219	0.185390219	USP15
1mM / Ctrl	0.004807999	Q9Y6G9	0.139554515	0.139554515	DYNC1LI1
1mM / Ctrl	0.004840659	O15091	-0.218989	0.218989	KIAA0391
1mM / Ctrl	0.004866591	Q13445	-0.308395594	0.308395594	TMED1
1mM / Ctrl	0.004897618	O60313	0.131924868	0.131924868	OPA1
1mM / Ctrl	0.004897618	Q03405	1.443795085	1.443795085	PLAUR
1mM / Ctrl	0.004930152	O60287	0.278389066	0.278389066	URB1
1mM / Ctrl	0.004932355	Q9NYA1	0.733264089	0.733264089	SPHK1
1mM / Ctrl	0.004970009	Q9H0D6	-0.207446784	0.207446784	XRN2
1mM / Ctrl	0.005016428	Q96II8	-0.521214247	0.521214247	LRCH3
1mM / Ctrl	0.005047853	Q13555	0.314760923	0.314760923	CAMK2G
1mM / Ctrl	0.005048055	O75306	0.32557863	0.32557863	NDUFS2
1mM / Ctrl	0.005069584	Q4KMP7	0.162226424	0.162226424	TBC1D10B
1mM / Ctrl	0.005076169	Q9UHA4	0.523306727	0.523306727	LAMTOR3
1mM / Ctrl	0.00509354	Q9H0C8	-0.138967454	0.138967454	ILKAP
1mM / Ctrl	0.005116212	Q9NUQ7	0.281039923	0.281039923	UFSP2
1mM / Ctrl	0.00515169	O75954	-0.702991724	0.702991724	TSPAN9
1mM / Ctrl	0.005185379	O00303	0.162203804	0.162203804	EIF3F
1mM / Ctrl	0.005187282	A8MXV4	0.378375232	0.378375232	NUDT19
1mM / Ctrl	0.005215342	Q9H8H3	-0.52863729	0.52863729	METTL7A
1mM / Ctrl	0.005254816	Q9NPJ3	0.273638517	0.273638517	ACOT13
1mM / Ctrl	0.005254816	Q9NVH2	-0.281744778	0.281744778	INTS7
1mM / Ctrl	0.005259699	O14613	0.632143795	0.632143795	CDC42EP2
1mM / Ctrl	0.005268922	P54802	-0.236641273	0.236641273	NAGLU
1mM / Ctrl	0.00531393	Q9Y673	0.188407332	0.188407332	ALG5
1mM / Ctrl	0.005355996	Q9H6S0	-0.298005372	0.298005372	YTHDC2
1mM / Ctrl	0.005365776	Q9H0B6	0.150103837	0.150103837	KLC2
1mM / Ctrl	0.005369284	Q8NFJ5	0.881117046	0.881117046	GPRC5A
1mM / Ctrl	0.005466484	P61981	0.249977291	0.249977291	YWHAG
1mM / Ctrl	0.005482391	Q9H1C7	1.116971612	1.116971612	CYSTM1
1mM / Ctrl	0.005482391	Q86XW9	-0.239755228	0.239755228	NME9
1mM / Ctrl	0.005520604	P43007	0.651017666	0.651017666	SLC1A4
1mM / Ctrl	0.005579444	Q9Y6M7	0.33266294	0.33266294	SLC4A7
1mM / Ctrl	0.005603463	P60981	0.316977888	0.316977888	DSTN
1mM / Ctrl	0.005603463	Q00587	0.203351587	0.203351587	CDC42EP1
1mM / Ctrl	0.005616041	Q9UHD9	-0.249523208	0.249523208	UBQLN2
1mM / Ctrl	0.005638527	Q9UBV8	0.26358214	0.26358214	PEF1
1mM / Ctrl	0.005680576	O43681	0.160053432	0.160053432	ASNA1
1mM / Ctrl	0.005725238	Q9HC07	-0.406736195	0.406736195	TMEM165
1mM / Ctrl	0.005731523	Q86XP3	-0.224753618	0.224753618	DDX42
1mM / Ctrl	0.005736156	Q16666	0.164903715	0.164903715	IFI16
1mM / Ctrl	0.005748075	Q15398	-0.593895376	0.593895376	DLGAP5
1mM / Ctrl	0.005776775	Q7Z5G4	0.219822556	0.219822556	GOLGA7
1mM / Ctrl	0.005791034	O00186	0.315456599	0.315456599	STXBP3
1mM / Ctrl	0.005801552	Q9C0H2	-0.316438794	0.316438794	TTYH3
1mM / Ctrl	0.005848558	Q9NWY4	-0.249386877	0.249386877	C4orf27
1mM / Ctrl	0.005940873	P78316	0.411563963	0.411563963	NOP14
1mM / Ctrl	0.006047354	P56589	0.220886037	0.220886037	PEX3
1mM / Ctrl	0.006068183	Q99700	-0.222610652	0.222610652	ATXN2
1mM / Ctrl	0.006118458	Q15057	0.204884768	0.204884768	ACAP2
1mM / Ctrl	0.006276449	Q9NNW5	0.14587678	0.14587678	WDR6
1mM / Ctrl	0.006295209	Q9P0T7	0.361207664	0.361207664	TMEM9
1mM / Ctrl	0.006300909	Q9NUQ6	0.442434072	0.442434072	SPATS2L
1mM / Ctrl	0.006302624	P49773	0.214635789	0.214635789	HINT1
1mM / Ctrl	0.006367203	Q9NSE4	0.180664822	0.180664822	IARS2
1mM / Ctrl	0.00642777	P53611	0.218250751	0.218250751	RABGGTB
1mM / Ctrl	0.006454078	P06703	0.477543682	0.477543682	S100A6
1mM / Ctrl	0.006454078	Q15437	0.394260168	0.394260168	SEC23B
1mM / Ctrl	0.006455914	P30536	0.353436202	0.353436202	TSPO
1mM / Ctrl	0.006455914	O75431	0.169235304	0.169235304	MTX2
1mM / Ctrl	0.006477224	Q01804	0.373204142	0.373204142	OTUD4
1mM / Ctrl	0.00650488	P48200	0.451638699	0.451638699	IREB2
1mM / Ctrl	0.006618447	Q13588	-0.66970557	0.66970557	GRAP
1mM / Ctrl	0.00663735	P19623	0.135611519	0.135611519	SRM
1mM / Ctrl	0.006669167	P29218	0.275378525	0.275378525	IMPA1
1mM / Ctrl	0.006688458	Q13586	0.323098719	0.323098719	STIM1
1mM / Ctrl	0.006688458	Q2TAL8	-0.175454631	0.175454631	QRICH1
1mM / Ctrl	0.006740244	Q16891	0.115067653	0.115067653	IMMT
1mM / Ctrl	0.006790988	Q15654	0.274878919	0.274878919	TRIP6
1mM / Ctrl	0.006805492	P62873	0.240051612	0.240051612	GNB1
1mM / Ctrl	0.006827323	P51570	0.122451089	0.122451089	GALK1
1mM / Ctrl	0.006837108	Q15369	0.372451723	0.372451723	TCEB1
1mM / Ctrl	0.006843617	P08574	0.226501077	0.226501077	CYC1
1mM / Ctrl	0.006911375	P78417	0.331680328	0.331680328	GSTO1
1mM / Ctrl	0.006911375	Q9BXY0	-0.318207741	0.318207741	MAK16
1mM / Ctrl	0.006915453	P54709	0.13647081	0.13647081	ATP1B3
1mM / Ctrl	0.006915453	O43617	0.364754766	0.364754766	TRAPPC3
1mM / Ctrl	0.006999523	P84103	-0.286536992	0.286536992	SRSF3
1mM / Ctrl	0.007015281	Q08722	0.346162558	0.346162558	CD47
1mM / Ctrl	0.007043267	O15344	0.70981884	0.70981884	MID1
1mM / Ctrl	0.007079855	Q92979	0.184926361	0.184926361	EMG1
1mM / Ctrl	0.007092916	P43490	0.110030994	0.110030994	NAMPT
1mM / Ctrl	0.007111683	Q86XN8	-0.16677992	0.16677992	MEX3D
1mM / Ctrl	0.007212882	P61587	0.897999704	0.897999704	RND3
1mM / Ctrl	0.007247536	Q9P265	0.313618869	0.313618869	DIP2B
1mM / Ctrl	0.007253872	P29474	0.19846271	0.19846271	NOS3
1mM / Ctrl	0.007253872	Q92879	-0.265125394	0.265125394	CELF1
1mM / Ctrl	0.007302242	Q96RN5	-0.230569139	0.230569139	MED15
1mM / Ctrl	0.007315495	Q96MG8	-0.205170467	0.205170467	PCMTD1
1mM / Ctrl	0.007333264	P06756	-0.134299144	0.134299144	ITGAV
1mM / Ctrl	0.0073339	Q9UBX3	-0.21916388	0.21916388	SLC25A10
1mM / Ctrl	0.007349915	Q92896	-0.17578578	0.17578578	GLG1
1mM / Ctrl	0.007361461	Q9Y6I9	0.424978971	0.424978971	TEX264
1mM / Ctrl	0.007462503	Q92604	0.254540682	0.254540682	LPGAT1
1mM / Ctrl	0.007477882	O15498	0.136066422	0.136066422	YKT6
1mM / Ctrl	0.007484647	P51790	0.671144485	0.671144485	CLCN3
1mM / Ctrl	0.007509007	Q8IY57	-0.447167009	0.447167009	YAF2
1mM / Ctrl	0.007513348	Q9UL40	-0.500671327	0.500671327	ZNF346
1mM / Ctrl	0.00756378	P31949	0.38088575	0.38088575	S100A11
1mM / Ctrl	0.00756378	P38159	-0.138335988	0.138335988	RBMX
1mM / Ctrl	0.007574504	P49406	-0.206484467	0.206484467	MRPL19
1mM / Ctrl	0.007671529	Q15124	0.480923384	0.480923384	PGM5
1mM / Ctrl	0.007701811	O15530	0.209252715	0.209252715	PDPK1
1mM / Ctrl	0.007718141	Q9UPT5	0.087974481	0.087974481	EXOC7
1mM / Ctrl	0.007741369	Q03518	0.278051496	0.278051496	TAP1
1mM / Ctrl	0.007752471	P63104	0.245998546	0.245998546	YWHAZ
1mM / Ctrl	0.007783784	Q15061	0.445620805	0.445620805	WDR43
1mM / Ctrl	0.00784432	O00244	-0.327598006	0.327598006	ATOX1
1mM / Ctrl	0.007869067	P29692	0.163178697	0.163178697	EEF1D
1mM / Ctrl	0.007884506	P49662	-0.256216437	0.256216437	CASP4
1mM / Ctrl	0.007943543	Q6NZI2	0.185722575	0.185722575	PTRF
1mM / Ctrl	0.007947875	O15519	-1.574466348	1.574466348	CFLAR
1mM / Ctrl	0.007948097	P04183	-0.970437288	0.970437288	TK1
1mM / Ctrl	0.007952248	Q9H2G2	0.188884601	0.188884601	SLK
1mM / Ctrl	0.008005292	P49411	0.155585378	0.155585378	TUFM
1mM / Ctrl	0.008010549	Q96AQ6	-0.181336239	0.181336239	PBXIP1
1mM / Ctrl	0.008084175	Q12788	0.18775931	0.18775931	TBL3
1mM / Ctrl	0.008085203	Q8IWW6	0.658022285	0.658022285	ARHGAP12
1mM / Ctrl	0.00809293	P51659	-0.109565161	0.109565161	HSD17B4
1mM / Ctrl	0.008133571	O95786	-0.311196387	0.311196387	DDX58
1mM / Ctrl	0.008142482	Q13485	-0.332980931	0.332980931	SMAD4
1mM / Ctrl	0.008145445	Q8IZH2	-0.266868889	0.266868889	XRN1
1mM / Ctrl	0.008147253	Q86VX2	0.269798815	0.269798815	COMMD7
1mM / Ctrl	0.008153239	Q8IWB1	0.315177798	0.315177798	ITPRIP
1mM / Ctrl	0.00829065	P00441	0.1325396	0.1325396	SOD1
1mM / Ctrl	0.008379908	Q9NWM8	-0.28758651	0.28758651	FKBP14
1mM / Ctrl	0.008415727	P11802	0.40984562	0.40984562	CDK4
1mM / Ctrl	0.008439693	P07195	-0.166688755	0.166688755	LDHB
1mM / Ctrl	0.008445722	P12235	0.434700996	0.434700996	SLC25A4
1mM / Ctrl	0.008448241	Q13888;Q6P1K8	0.345432162	0.345432162	GTF2H2;GTF2H2C
1mM / Ctrl	0.008450058	Q4G0J3	0.252286702	0.252286702	LARP7
1mM / Ctrl	0.008453348	P15586	0.171995014	0.171995014	GNS
1mM / Ctrl	0.008480834	Q9NYL4	-0.215983421	0.215983421	FKBP11
1mM / Ctrl	0.008480834	Q86T03	0.283919662	0.283919662	TMEM55B
1mM / Ctrl	0.008503548	O60232	0.687721848	0.687721848	SSSCA1
1mM / Ctrl	0.008518159	O14646	-0.249246225	0.249246225	CHD1
1mM / Ctrl	0.008520073	Q9UKV0	0.271256447	0.271256447	HDAC9
1mM / Ctrl	0.008548665	Q3B726	0.300160438	0.300160438	TWISTNB
1mM / Ctrl	0.008624653	Q14690	0.210920841	0.210920841	PDCD11
1mM / Ctrl	0.0086713	Q8TDH9	0.711304903	0.711304903	BLOC1S5
1mM / Ctrl	0.008689666	P47985	0.270252526	0.270252526	UQCRFS1
1mM / Ctrl	0.008730706	O75874	0.220323816	0.220323816	IDH1
1mM / Ctrl	0.008763589	Q9UFW8	-0.346590519	0.346590519	CGGBP1
1mM / Ctrl	0.008774447	Q9BQ61	-0.135163456	0.135163456	C19orf43
1mM / Ctrl	0.008782726	Q2NKX8	-0.570942223	0.570942223	ERCC6L
1mM / Ctrl	0.00880824	Q6DN14	-0.625993013	0.625993013	MCTP1
1mM / Ctrl	0.008868357	P62424	-0.152688265	0.152688265	RPL7A
1mM / Ctrl	0.008878935	P00414	0.830935478	0.830935478	MT-CO3
1mM / Ctrl	0.008943586	Q96FQ6	-0.26198709	0.26198709	S100A16
1mM / Ctrl	0.008955592	Q92609	0.526017427	0.526017427	TBC1D5
1mM / Ctrl	0.009002602	Q6P3X3	-0.359446555	0.359446555	TTC27
1mM / Ctrl	0.009011605	P06748	0.254761845	0.254761845	NPM1
1mM / Ctrl	0.009126975	Q9NQ34	1.047490954	1.047490954	TMEM9B
1mM / Ctrl	0.009225626	Q9NQR4	0.140795469	0.140795469	NIT2
1mM / Ctrl	0.009347291	Q96BP3	-0.160219952	0.160219952	PPWD1
1mM / Ctrl	0.009362867	Q8WUD1	0.278482854	0.278482854	RAB2B
1mM / Ctrl	0.009406785	O75475	-0.428960204	0.428960204	PSIP1
1mM / Ctrl	0.009406785	P35354	0.637326062	0.637326062	PTGS2
1mM / Ctrl	0.009421023	O75165	-0.09294799	0.09294799	DNAJC13
1mM / Ctrl	0.009433368	Q99755	0.473881721	0.473881721	PIP5K1A
1mM / Ctrl	0.009495127	O60613	-0.199845821	0.199845821	15-Sep
1mM / Ctrl	0.009639591	Q06945	1.192844272	1.192844272	SOX4
1mM / Ctrl	0.009648304	O95772	0.400998354	0.400998354	STARD3NL
1mM / Ctrl	0.00965685	Q9NZ32	0.178276896	0.178276896	ACTR10
1mM / Ctrl	0.009680465	P10155	0.152049661	0.152049661	TROVE2
1mM / Ctrl	0.009742896	P51151	0.371377647	0.371377647	RAB9A
1mM / Ctrl	0.009777337	Q9H1E5	0.185371786	0.185371786	TMX4
1mM / Ctrl	0.009779311	Q7Z3C6	0.362923205	0.362923205	ATG9A
1mM / Ctrl	0.009881622	O00418	-0.590415061	0.590415061	EEF2K
1mM / Ctrl	0.00990959	Q9HCM4	-0.410336047	0.410336047	EPB41L5
1mM / Ctrl	0.009917507	Q29RF7	-0.137884334	0.137884334	PDS5A
1mM / Ctrl	0.009931634	Q9H7C9	-0.207144424	0.207144424	AAMDC
1mM / Ctrl	0.009949331	P55145	-0.762649357	0.762649357	MANF
1mM / Ctrl	0.009982986	Q01105	0.085239634	0.085239634	SET
1mM / Ctrl	0.009989864	P11117	0.285412014	0.285412014	ACP2
1mM / Ctrl	0.009989914	P20618	0.171585515	0.171585515	PSMB1
1mM / Ctrl	0.009989914	Q9Y570	-0.206518829	0.206518829	PPME1
1mM / Ctrl	0.010000173	Q08AF3	0.420571059	0.420571059	SLFN5
1mM / Ctrl	0.01005004	Q6ZS17	0.292666286	0.292666286	FAM65A
1mM / Ctrl	0.010071085	Q8NE71	0.126316532	0.126316532	ABCF1
1mM / Ctrl	0.010156563	Q13011	0.370186776	0.370186776	ECH1
1mM / Ctrl	0.010272995	P37198	-0.224498764	0.224498764	NUP62
1mM / Ctrl	0.010298518	Q8NDW4	0.191900432	0.191900432	ZNF248
1mM / Ctrl	0.010298518	Q9BTV4	0.27644819	0.27644819	TMEM43
1mM / Ctrl	0.0103575	Q9Y4K4	-0.174195364	0.174195364	MAP4K5
1mM / Ctrl	0.010388737	Q9Y5J5	1.277752042	1.277752042	PHLDA3
1mM / Ctrl	0.010403848	Q9H8J5	0.396641463	0.396641463	MANSC1
1mM / Ctrl	0.010406219	O75934	-0.217912421	0.217912421	BCAS2
1mM / Ctrl	0.010420442	P62745	-0.332739234	0.332739234	RHOB
1mM / Ctrl	0.010472633	Q5EB52	-0.368465692	0.368465692	MEST
1mM / Ctrl	0.010508551	Q15907	0.2587879	0.2587879	RAB11B
1mM / Ctrl	0.010521381	P49888	-0.371075451	0.371075451	SULT1E1
1mM / Ctrl	0.010629732	O43290	-0.173318952	0.173318952	SART1
1mM / Ctrl	0.010629732	Q6P996	-0.276538551	0.276538551	PDXDC1
1mM / Ctrl	0.010825841	Q13257	-0.592744529	0.592744529	MAD2L1
1mM / Ctrl	0.010840556	Q0VGL1	0.231072381	0.231072381	LAMTOR4
1mM / Ctrl	0.010840556	O76070	0.236309499	0.236309499	SNCG
1mM / Ctrl	0.010909385	O14950	-0.226546466	0.226546466	MYL12B
1mM / Ctrl	0.010950994	Q99986	-0.265762508	0.265762508	VRK1
1mM / Ctrl	0.010998423	Q14966	-0.27321744	0.27321744	ZNF638
1mM / Ctrl	0.011042082	Q8TBF2	0.261482924	0.261482924	FAM213B
1mM / Ctrl	0.011091765	Q9UL45	0.30431655	0.30431655	BLOC1S6
1mM / Ctrl	0.011108136	Q9UHA3	0.703673065	0.703673065	RSL24D1
1mM / Ctrl	0.011176903	P33176	0.083388671	0.083388671	KIF5B
1mM / Ctrl	0.011206532	E9PAV3	0.488711298	0.488711298	NACA
1mM / Ctrl	0.01123026	Q96S55	-0.40102756	0.40102756	WRNIP1
1mM / Ctrl	0.011373075	Q13630	-0.326815069	0.326815069	TSTA3
1mM / Ctrl	0.011436762	O75746	0.20991464	0.20991464	SLC25A12
1mM / Ctrl	0.011565092	Q9NQ29	-0.273864537	0.273864537	LUC7L
1mM / Ctrl	0.011667955	P03928	-0.632580638	0.632580638	MT-ATP8
1mM / Ctrl	0.011697203	Q86V48	-0.134351522	0.134351522	LUZP1
1mM / Ctrl	0.011760687	Q92600	-0.143863812	0.143863812	RQCD1
1mM / Ctrl	0.011786211	O00203	0.100423023	0.100423023	AP3B1
1mM / Ctrl	0.011833005	O00622	-0.982883632	0.982883632	CYR61
1mM / Ctrl	0.011954973	Q16762	-0.136398748	0.136398748	TST
1mM / Ctrl	0.012002017	P25106	1.250734448	1.250734448	ACKR3
1mM / Ctrl	0.012101731	P61604	-0.401096493	0.401096493	HSPE1
1mM / Ctrl	0.012143884	Q13185	-0.182690993	0.182690993	CBX3
1mM / Ctrl	0.01221796	Q9BSQ5	-0.403185308	0.403185308	CCM2
1mM / Ctrl	0.01246889	O95239	-1.414045215	1.414045215	KIF4A
1mM / Ctrl	0.012484836	Q03001	-0.261699229	0.261699229	DST
1mM / Ctrl	0.012511766	P60900	0.140850291	0.140850291	PSMA6
1mM / Ctrl	0.012554049	Q9BXP5	-0.213333368	0.213333368	SRRT
1mM / Ctrl	0.012560833	Q9UHJ6	-0.23218751	0.23218751	SHPK
1mM / Ctrl	0.012571801	P62714	0.166947052	0.166947052	PPP2CB
1mM / Ctrl	0.01258834	Q8WZA0	0.160069734	0.160069734	LZIC
1mM / Ctrl	0.012652595	Q9UGP8	0.145084366	0.145084366	SEC63
1mM / Ctrl	0.012669256	P36543	0.282683432	0.282683432	ATP6V1E1
1mM / Ctrl	0.012682402	Q15637	-0.140599683	0.140599683	SF1
1mM / Ctrl	0.012704026	Q8WXC6	0.533273637	0.533273637	MYEOV2
1mM / Ctrl	0.012727965	Q96S59	-0.320198536	0.320198536	RANBP9
1mM / Ctrl	0.012851439	P37108	-0.418306351	0.418306351	SRP14
1mM / Ctrl	0.012891664	Q9NXJ5	0.463456362	0.463456362	PGPEP1
1mM / Ctrl	0.012900291	P48444	-0.106145412	0.106145412	ARCN1
1mM / Ctrl	0.012941238	P10606	-0.132827908	0.132827908	COX5B
1mM / Ctrl	0.012941238	Q92930	0.173580453	0.173580453	RAB8B
1mM / Ctrl	0.01308504	P17900	0.149903536	0.149903536	GM2A
1mM / Ctrl	0.013085614	P26583	-0.301810801	0.301810801	HMGB2
1mM / Ctrl	0.013156706	Q9BYC8	0.215893626	0.215893626	MRPL32
1mM / Ctrl	0.013230202	Q8N201	-0.233396992	0.233396992	INTS1
1mM / Ctrl	0.013257887	Q9Y5Z0	0.819422066	0.819422066	BACE2
1mM / Ctrl	0.01346613	Q9BRA2	0.290934563	0.290934563	TXNDC17
1mM / Ctrl	0.013517344	P52597	-0.128819078	0.128819078	HNRNPF
1mM / Ctrl	0.013522939	P31150	0.31681025	0.31681025	GDI1
1mM / Ctrl	0.013599557	Q9BUQ8	-0.133204922	0.133204922	DDX23
1mM / Ctrl	0.013682273	P40939	0.116823703	0.116823703	HADHA
1mM / Ctrl	0.013698775	P25815	3.483562469	3.483562469	S100P
1mM / Ctrl	0.013727764	P62910	-0.157093212	0.157093212	RPL32
1mM / Ctrl	0.0137807	Q04941	0.349200815	0.349200815	PLP2
1mM / Ctrl	0.013787851	Q96MW5	0.500152469	0.500152469	COG8
1mM / Ctrl	0.013799819	Q14457	0.176118419	0.176118419	BECN1
1mM / Ctrl	0.013799819	Q5JPI3	0.295477092	0.295477092	C3orf38
1mM / Ctrl	0.013814093	Q96DM3	0.384989858	0.384989858	C18orf8
1mM / Ctrl	0.013836882	Q9H201	0.427677512	0.427677512	EPN3
1mM / Ctrl	0.013922984	P15374	0.103881992	0.103881992	UCHL3
1mM / Ctrl	0.013922984	Q9NQT5	0.235240459	0.235240459	EXOSC3
1mM / Ctrl	0.013922984	Q53H82	0.304105699	0.304105699	LACTB2
1mM / Ctrl	0.013922984	Q9NWV8	0.205020308	0.205020308	BABAM1
1mM / Ctrl	0.013967634	P30408	1.539004564	1.539004564	TM4SF1
1mM / Ctrl	0.013977167	Q8IUH4	-0.305843055	0.305843055	ZDHHC13
1mM / Ctrl	0.014124186	Q15428	-0.214342549	0.214342549	SF3A2
1mM / Ctrl	0.014124186	O95486	-0.164495736	0.164495736	SEC24A
1mM / Ctrl	0.014124186	P29972	-1.296105862	1.296105862	AQP1
1mM / Ctrl	0.014182771	P49593	-0.132100016	0.132100016	PPM1F
1mM / Ctrl	0.014182771	Q14103	-0.359768778	0.359768778	HNRNPD
1mM / Ctrl	0.014232474	Q8TCG1	-1.102232456	1.102232456	KIAA1524
1mM / Ctrl	0.014232474	Q9UBL3	-0.411667377	0.411667377	ASH2L
1mM / Ctrl	0.014238971	Q9BZF1	0.286939949	0.286939949	OSBPL8
1mM / Ctrl	0.014476035	O75380	0.193497568	0.193497568	NDUFS6
1mM / Ctrl	0.014519899	P35222	-0.118953697	0.118953697	CTNNB1
1mM / Ctrl	0.01455719	O96008	0.152749658	0.152749658	TOMM40
1mM / Ctrl	0.014599737	P25786	0.158548936	0.158548936	PSMA1
1mM / Ctrl	0.014599737	O43150	-0.248306811	0.248306811	ASAP2
1mM / Ctrl	0.014633968	Q9Y312	0.238924116	0.238924116	AAR2
1mM / Ctrl	0.014680094	O95292	0.187680498	0.187680498	VAPB
1mM / Ctrl	0.014708125	P42330	-0.296297908	0.296297908	AKR1C3
1mM / Ctrl	0.014733953	O14579	-0.159097716	0.159097716	COPE
1mM / Ctrl	0.01473668	Q6QNY1	0.462571532	0.462571532	BLOC1S2
1mM / Ctrl	0.01473668	O75348	0.428807199	0.428807199	ATP6V1G1
1mM / Ctrl	0.014810279	P37840	-0.248105362	0.248105362	SNCA
1mM / Ctrl	0.014841539	P48509	0.502615452	0.502615452	CD151
1mM / Ctrl	0.014852671	Q9Y4P1	0.167725638	0.167725638	ATG4B
1mM / Ctrl	0.014865435	Q96ER9	0.234484255	0.234484255	CCDC51
1mM / Ctrl	0.014982872	Q07960	0.195192322	0.195192322	ARHGAP1
1mM / Ctrl	0.014984191	Q9GZR7	0.132821351	0.132821351	DDX24
1mM / Ctrl	0.014984191	O95273	1.462924361	1.462924361	CCNDBP1
1mM / Ctrl	0.015048332	Q86UP2	-0.106129497	0.106129497	KTN1
1mM / Ctrl	0.015054557	Q9P0R6	0.267267466	0.267267466	GSKIP
1mM / Ctrl	0.015067801	P51798	0.259178042	0.259178042	CLCN7
1mM / Ctrl	0.015149405	P19022	0.385792196	0.385792196	CDH2
1mM / Ctrl	0.015192635	O00469	0.072919287	0.072919287	PLOD2
1mM / Ctrl	0.015192635	P21810	-0.674542248	0.674542248	BGN
1mM / Ctrl	0.015192635	P36873	0.154364824	0.154364824	PPP1CC
1mM / Ctrl	0.015192635	P63167	0.20244354	0.20244354	DYNLL1
1mM / Ctrl	0.015192635	Q8NBJ4	-0.354576945	0.354576945	GOLM1
1mM / Ctrl	0.015381888	O14798	-0.279420912	0.279420912	TNFRSF10C
1mM / Ctrl	0.015421633	P30038	-0.299779058	0.299779058	ALDH4A1
1mM / Ctrl	0.015565002	Q9UGU5	-0.464949578	0.464949578	HMGXB4
1mM / Ctrl	0.015579763	Q7Z3E5	-0.574656785	0.574656785	ARMC9
1mM / Ctrl	0.015579763	Q8TCT8	0.359168023	0.359168023	SPPL2A
1mM / Ctrl	0.01559469	Q9Y5K6	-0.203362107	0.203362107	CD2AP
1mM / Ctrl	0.015595644	Q9ULA0	0.241842106	0.241842106	DNPEP
1mM / Ctrl	0.015716996	O14925	0.12390279	0.12390279	TIMM23
1mM / Ctrl	0.015793656	P50479	0.154141843	0.154141843	PDLIM4
1mM / Ctrl	0.015793656	Q5VW32	0.368980795	0.368980795	BROX
1mM / Ctrl	0.015815133	Q969S3	0.355632514	0.355632514	ZNF622
1mM / Ctrl	0.01581919	Q8TDX7	0.280039549	0.280039549	NEK7
1mM / Ctrl	0.01592046	P47897	0.08295951	0.08295951	QARS
1mM / Ctrl	0.015924324	P49916	-0.244404674	0.244404674	LIG3
1mM / Ctrl	0.01595392	P24928	-0.125877947	0.125877947	POLR2A
1mM / Ctrl	0.016061248	P15090	-0.899170101	0.899170101	FABP4
1mM / Ctrl	0.016072384	Q4V328	0.276744634	0.276744634	GRIPAP1
1mM / Ctrl	0.016123086	Q96BR5	0.475588113	0.475588113	COA7
1mM / Ctrl	0.016124762	Q9Y678	-0.091740713	0.091740713	COPG1
1mM / Ctrl	0.016177109	P35658	-0.223366812	0.223366812	NUP214
1mM / Ctrl	0.016185181	Q92823	0.486617833	0.486617833	NRCAM
1mM / Ctrl	0.016202508	Q2M2I8	0.197279453	0.197279453	AAK1
1mM / Ctrl	0.016202508	P02787	0.282959461	0.282959461	TF
1mM / Ctrl	0.016313024	P32321	0.347088873	0.347088873	DCTD
1mM / Ctrl	0.016319816	O95139	0.343244225	0.343244225	NDUFB6
1mM / Ctrl	0.016337224	Q9H2M9	0.182613134	0.182613134	RAB3GAP2
1mM / Ctrl	0.01644825	Q5TC12	0.359697938	0.359697938	ATPAF1
1mM / Ctrl	0.016452777	Q14192	-0.126396522	0.126396522	FHL2
1mM / Ctrl	0.016482161	P47712	-0.215020314	0.215020314	PLA2G4A
1mM / Ctrl	0.016492034	Q13162	0.141636297	0.141636297	PRDX4
1mM / Ctrl	0.016577066	Q9NV88	-0.299779683	0.299779683	INTS9
1mM / Ctrl	0.01658465	Q9NRX5	0.530393302	0.530393302	SERINC1
1mM / Ctrl	0.016724132	P62937	-0.190775275	0.190775275	PPIA
1mM / Ctrl	0.016735151	Q9Y281	0.29780516	0.29780516	CFL2
1mM / Ctrl	0.016739192	Q69YN4	-0.178195596	0.178195596	KIAA1429
1mM / Ctrl	0.016835183	O75381	0.205449134	0.205449134	PEX14
1mM / Ctrl	0.016840684	O60443	0.147745952	0.147745952	DFNA5
1mM / Ctrl	0.016865048	Q13112	-0.818267107	0.818267107	CHAF1B
1mM / Ctrl	0.016871654	O95336	0.20211333	0.20211333	PGLS
1mM / Ctrl	0.016883105	Q9H9H4	0.170568109	0.170568109	VPS37B
1mM / Ctrl	0.016884602	Q9HD42	-0.303119719	0.303119719	CHMP1A
1mM / Ctrl	0.01692685	P30405	-0.550419569	0.550419569	PPIF
1mM / Ctrl	0.017005477	P12004	-0.141608566	0.141608566	PCNA
1mM / Ctrl	0.017038399	P40306	-0.360645801	0.360645801	PSMB10
1mM / Ctrl	0.017071936	Q16698	-0.192794055	0.192794055	DECR1
1mM / Ctrl	0.017144011	Q6NUQ1	0.174475372	0.174475372	RINT1
1mM / Ctrl	0.01715414	Q12765	-0.531152546	0.531152546	SCRN1
1mM / Ctrl	0.017177351	Q5JRX3	0.093355149	0.093355149	PITRM1
1mM / Ctrl	0.017189753	Q92692	0.442582726	0.442582726	PVRL2
1mM / Ctrl	0.017230263	O95319	-0.410762727	0.410762727	CELF2
1mM / Ctrl	0.017277184	Q9Y4K0	-0.516722322	0.516722322	LOXL2
1mM / Ctrl	0.017427856	P10124	0.785013735	0.785013735	SRGN
1mM / Ctrl	0.017449732	Q9H6T3	0.260385811	0.260385811	RPAP3
1mM / Ctrl	0.01745828	Q16706	-0.353891671	0.353891671	MAN2A1
1mM / Ctrl	0.01745828	Q9UHD2	0.180265188	0.180265188	TBK1
1mM / Ctrl	0.017459615	A5YKK6	-0.196023062	0.196023062	CNOT1
1mM / Ctrl	0.017461519	Q9NVI7	-0.150211722	0.150211722	ATAD3A
1mM / Ctrl	0.017461519	O75843	-0.555525064	0.555525064	AP1G2
1mM / Ctrl	0.017475656	Q14254	0.118749462	0.118749462	FLOT2
1mM / Ctrl	0.017475656	P10301	0.245074347	0.245074347	RRAS
1mM / Ctrl	0.017579753	O43719	-0.294506818	0.294506818	HTATSF1
1mM / Ctrl	0.017579753	O75781	-0.166220129	0.166220129	PALM
1mM / Ctrl	0.017644716	Q9P0I2	0.129559949	0.129559949	EMC3
1mM / Ctrl	0.017899667	Q14974	-0.151186973	0.151186973	KPNB1
1mM / Ctrl	0.017974354	Q16186	0.459770679	0.459770679	ADRM1
1mM / Ctrl	0.017983332	Q15269	0.168842539	0.168842539	PWP2
1mM / Ctrl	0.018003474	Q13084	0.150717482	0.150717482	MRPL28
1mM / Ctrl	0.018004617	O14531	-0.613556862	0.613556862	DPYSL4
1mM / Ctrl	0.018070362	P22061	0.177477971	0.177477971	PCMT1
1mM / Ctrl	0.01816175	Q96BW9	0.312974572	0.312974572	TAMM41
1mM / Ctrl	0.018167687	Q9P0S9	0.183165163	0.183165163	TMEM14C
1mM / Ctrl	0.01817302	P03956	0.663069606	0.663069606	MMP1
1mM / Ctrl	0.018190002	Q9Y2Q3	-0.152192742	0.152192742	GSTK1
1mM / Ctrl	0.01822311	O75122	-0.142314568	0.142314568	CLASP2
1mM / Ctrl	0.01822311	Q9Y5Q9	-0.408261985	0.408261985	GTF3C3
1mM / Ctrl	0.018264062	P55957	-0.191602945	0.191602945	BID
1mM / Ctrl	0.018341411	P51688	0.365966737	0.365966737	SGSH
1mM / Ctrl	0.01835221	Q96G21	0.258028805	0.258028805	IMP4
1mM / Ctrl	0.018386008	Q9H993	0.187599391	0.187599391	ARMT1
1mM / Ctrl	0.018393362	Q9NWZ3	0.394506991	0.394506991	IRAK4
1mM / Ctrl	0.018467643	P23434	0.29779771	0.29779771	GCSH
1mM / Ctrl	0.018486587	Q13232	-0.130501702	0.130501702	NME3
1mM / Ctrl	0.018520417	O14776	-0.131960973	0.131960973	TCERG1
1mM / Ctrl	0.018523732	O95870	0.180485368	0.180485368	ABHD16A
1mM / Ctrl	0.01856589	O95810	-0.179988638	0.179988638	SDPR
1mM / Ctrl	0.018578309	Q8NI27	-0.144970089	0.144970089	THOC2
1mM / Ctrl	0.018578309	Q8NHV4	-0.2030316	0.2030316	NEDD1
1mM / Ctrl	0.018628485	Q96FX7	0.620185256	0.620185256	TRMT61A
1mM / Ctrl	0.018683974	Q9Y241	0.266384006	0.266384006	HIGD1A
1mM / Ctrl	0.018686092	Q9NUU7	0.161527783	0.161527783	DDX19A
1mM / Ctrl	0.018733204	P40938	-0.336045295	0.336045295	RFC3
1mM / Ctrl	0.018733204	Q9NQZ2	0.189136684	0.189136684	UTP3
1mM / Ctrl	0.018791925	Q8NCC3	0.249798834	0.249798834	PLA2G15
1mM / Ctrl	0.018845928	Q10471	-0.13788493	0.13788493	GALNT2
1mM / Ctrl	0.01884977	O43583	0.328428805	0.328428805	DENR
1mM / Ctrl	0.018954261	Q13618	-0.182216957	0.182216957	CUL3
1mM / Ctrl	0.019075161	P24468	-0.219769776	0.219769776	NR2F2
1mM / Ctrl	0.019153038	P49257	-0.248026505	0.248026505	LMAN1
1mM / Ctrl	0.01925547	Q00325	0.169835865	0.169835865	SLC25A3
1mM / Ctrl	0.019259537	Q8IX01	0.347945482	0.347945482	SUGP2
1mM / Ctrl	0.019541932	Q7L0Y3	0.161416814	0.161416814	TRMT10C
1mM / Ctrl	0.019802052	P48047	-0.185736641	0.185736641	ATP5O
1mM / Ctrl	0.0198435	P00338	-0.120937213	0.120937213	LDHA
1mM / Ctrl	0.019866181	P01834	0.752629757	0.752629757	IGKC
1mM / Ctrl	0.019918645	Q9H0S4	0.246227443	0.246227443	DDX47
1mM / Ctrl	0.019962066	Q6UB35	0.111077696	0.111077696	MTHFD1L
1mM / Ctrl	0.020161453	Q9NPA8	-0.156873569	0.156873569	ENY2
1mM / Ctrl	0.020161453	Q9H3K2	0.508208573	0.508208573	GHITM
1mM / Ctrl	0.020183008	O15013	-0.222998038	0.222998038	ARHGEF10
1mM / Ctrl	0.020183008	Q14240	0.149040297	0.149040297	EIF4A2
1mM / Ctrl	0.020183008	Q8N4Q1	0.38517794	0.38517794	CHCHD4
1mM / Ctrl	0.020305413	Q8NHP8	0.140513882	0.140513882	PLBD2
1mM / Ctrl	0.020310666	Q13724	0.138329253	0.138329253	MOGS
1mM / Ctrl	0.020343521	O75150	-0.249668851	0.249668851	RNF40
1mM / Ctrl	0.020410158	Q9Y266	0.273736656	0.273736656	NUDC
1mM / Ctrl	0.020444152	Q13617	0.160519317	0.160519317	CUL2
1mM / Ctrl	0.020444152	P55211	0.384463072	0.384463072	CASP9
1mM / Ctrl	0.020509621	Q9NUJ3	-0.26411441	0.26411441	TCP11L1
1mM / Ctrl	0.020517677	P53618	-0.082985125	0.082985125	COPB1
1mM / Ctrl	0.020526365	Q13126	0.105529323	0.105529323	MTAP
1mM / Ctrl	0.020561333	Q01543	-0.357169509	0.357169509	FLI1
1mM / Ctrl	0.020616232	Q9UM00	0.232509688	0.232509688	TMCO1
1mM / Ctrl	0.020619064	Q5VT25	-0.193151504	0.193151504	CDC42BPA
1mM / Ctrl	0.020640799	Q86VR2	0.218054414	0.218054414	FAM134C
1mM / Ctrl	0.020737304	Q2NL82	0.200773507	0.200773507	TSR1
1mM / Ctrl	0.02089679	O43286	-0.228922531	0.228922531	B4GALT5
1mM / Ctrl	0.020897309	Q3SXM5	0.71027261	0.71027261	HSDL1
1mM / Ctrl	0.020937984	Q9P2C4	0.38959527	0.38959527	TMEM181
1mM / Ctrl	0.020939827	Q9NXE4	-0.173073784	0.173073784	SMPD4
1mM / Ctrl	0.020939827	Q9Y4F1	-0.553537607	0.553537607	FARP1
1mM / Ctrl	0.020939829	Q9H9J2	0.112850018	0.112850018	MRPL44
1mM / Ctrl	0.020948515	Q9P000	0.162556708	0.162556708	COMMD9
1mM / Ctrl	0.020962802	O00142	0.45107007	0.45107007	TK2
1mM / Ctrl	0.020980438	P55786	-0.079603367	0.079603367	NPEPPS
1mM / Ctrl	0.021060805	P98175	-0.175564319	0.175564319	RBM10
1mM / Ctrl	0.021112398	O00471	0.158212706	0.158212706	EXOC5
1mM / Ctrl	0.021119699	Q14739	-0.224938214	0.224938214	LBR
1mM / Ctrl	0.021241865	O00487	0.140138656	0.140138656	PSMD14
1mM / Ctrl	0.021248337	P16219	0.240085378	0.240085378	ACADS
1mM / Ctrl	0.021316178	O75663	0.14110221	0.14110221	TIPRL
1mM / Ctrl	0.0214436	P41214	-0.302051485	0.302051485	EIF2D
1mM / Ctrl	0.021561977	P17050	-0.143681198	0.143681198	NAGA
1mM / Ctrl	0.021618086	Q9H3U5	0.528132796	0.528132796	MFSD1
1mM / Ctrl	0.021651581	P62263	-0.278348029	0.278348029	RPS14
1mM / Ctrl	0.021651581	Q5HYW2	-0.436785728	0.436785728	NHSL2
1mM / Ctrl	0.02166333	O75494	-0.120886326	0.120886326	SRSF10
1mM / Ctrl	0.021764944	P26232	-0.231009036	0.231009036	CTNNA2
1mM / Ctrl	0.021781839	Q9Y2H1	-0.392395854	0.392395854	STK38L
1mM / Ctrl	0.02191843	Q9BRQ8	1.802791357	1.802791357	AIFM2
1mM / Ctrl	0.022068667	Q9Y2A7	0.128345773	0.128345773	NCKAP1
1mM / Ctrl	0.02224701	P17931	0.208563998	0.208563998	LGALS3
1mM / Ctrl	0.022288874	Q9Y2Q5	0.268719107	0.268719107	LAMTOR2
1mM / Ctrl	0.022366916	P20290	-0.160291657	0.160291657	BTF3
1mM / Ctrl	0.022420179	P19174	-0.182687446	0.182687446	PLCG1
1mM / Ctrl	0.022421248	P46976	0.139815554	0.139815554	GYG1
1mM / Ctrl	0.022437309	P17987	0.121993221	0.121993221	TCP1
1mM / Ctrl	0.022456132	Q8N697	0.678230464	0.678230464	SLC15A4
1mM / Ctrl	0.022563169	Q9Y657	-0.581752002	0.581752002	SPIN1
1mM / Ctrl	0.022697254	Q9BZG1	-0.289652944	0.289652944	RAB34
1mM / Ctrl	0.022731151	Q9NVP1	0.17280978	0.17280978	DDX18
1mM / Ctrl	0.022750655	Q9NXR1	-0.368813813	0.368813813	NDE1
1mM / Ctrl	0.022811115	O95425	-0.289556861	0.289556861	SVIL
1mM / Ctrl	0.022811242	Q8IVP5	0.294752717	0.294752717	FUNDC1
1mM / Ctrl	0.022940589	Q12873	-0.529499948	0.529499948	CHD3
1mM / Ctrl	0.022997503	O95834	0.500236154	0.500236154	EML2
1mM / Ctrl	0.023015874	Q9UGR2	-0.140738711	0.140738711	ZC3H7B
1mM / Ctrl	0.023015874	P30825	0.970833659	0.970833659	SLC7A1
1mM / Ctrl	0.023039455	Q9NSD9	0.178295836	0.178295836	FARSB
1mM / Ctrl	0.023039455	O95479	-0.173020542	0.173020542	H6PD
1mM / Ctrl	0.023039455	Q8NDZ2	0.61870116	0.61870116	SIMC1
1mM / Ctrl	0.023039455	Q9H8L6	-0.154438362	0.154438362	MMRN2
1mM / Ctrl	0.023039455	Q7Z569	-0.91163075	0.91163075	BRAP
1mM / Ctrl	0.023270206	Q9UBR2	-0.298423111	0.298423111	CTSZ
1mM / Ctrl	0.023370338	Q7L2J0	0.244661093	0.244661093	MEPCE
1mM / Ctrl	0.023372932	Q8WVJ2	-0.150437817	0.150437817	NUDCD2
1mM / Ctrl	0.023428359	P62917	-0.121857129	0.121857129	RPL8
1mM / Ctrl	0.023651109	Q96C24	-0.304024547	0.304024547	SYTL4
1mM / Ctrl	0.023670392	Q2VIR3	-0.53219831	0.53219831	EIF2S3L
1mM / Ctrl	0.023828193	Q5T8D3	0.465454102	0.465454102	ACBD5
1mM / Ctrl	0.023855169	Q9Y6M1	-0.173137754	0.173137754	IGF2BP2
1mM / Ctrl	0.023914361	P49189	0.201588824	0.201588824	ALDH9A1
1mM / Ctrl	0.023914361	Q99598	0.182078034	0.182078034	TSNAX
1mM / Ctrl	0.023927978	P26373	-0.147681937	0.147681937	RPL13
1mM / Ctrl	0.023964171	Q7Z2W9	0.184187919	0.184187919	MRPL21
1mM / Ctrl	0.024047288	P00505	-0.150614351	0.150614351	GOT2
1mM / Ctrl	0.024047288	A6ZKI3	-0.309536278	0.309536278	FAM127A
1mM / Ctrl	0.02429411	Q8NFV4	0.198186219	0.198186219	ABHD11
1mM / Ctrl	0.024355244	O00391	0.682453215	0.682453215	QSOX1
1mM / Ctrl	0.0244035	Q9BY50	0.239924833	0.239924833	SEC11C
1mM / Ctrl	0.024465667	Q8NBJ5	-0.171334177	0.171334177	COLGALT1
1mM / Ctrl	0.024478964	O15427	0.167644516	0.167644516	SLC16A3
1mM / Ctrl	0.024613142	P48729	0.167087793	0.167087793	CSNK1A1
1mM / Ctrl	0.02485299	Q8NBX0	0.219819278	0.219819278	SCCPDH
1mM / Ctrl	0.02485299	Q9UL26	0.510420859	0.510420859	RAB22A
1mM / Ctrl	0.024984455	Q9NTZ6	-0.145472869	0.145472869	RBM12
1mM / Ctrl	0.025027266	P61221	-0.086000144	0.086000144	ABCE1
1mM / Ctrl	0.025045916	Q9Y5X3	0.242455795	0.242455795	SNX5
1mM / Ctrl	0.0250803	O15260	-0.129856452	0.129856452	SURF4
1mM / Ctrl	0.0250803	Q8N138	-0.383208245	0.383208245	ORMDL3
1mM / Ctrl	0.025150746	O14777	-0.866590261	0.866590261	NDC80
1mM / Ctrl	0.025150746	Q969T9	0.183261663	0.183261663	WBP2
1mM / Ctrl	0.025592792	Q9Y6X5	0.436498851	0.436498851	ENPP4
1mM / Ctrl	0.025653927	P61224	0.340734661	0.340734661	RAP1B
1mM / Ctrl	0.025683177	Q15642	0.277987272	0.277987272	TRIP10
1mM / Ctrl	0.025870939	Q9H3S7	0.141445369	0.141445369	PTPN23
1mM / Ctrl	0.025873226	P23396	-0.113872238	0.113872238	RPS3
1mM / Ctrl	0.02604273	P11234	0.237651706	0.237651706	RALB
1mM / Ctrl	0.02604273	Q8N2K0	-0.244122207	0.244122207	ABHD12
1mM / Ctrl	0.026258385	Q8WTT2	0.21776031	0.21776031	NOC3L
1mM / Ctrl	0.026258385	Q5PRF9	-0.409634024	0.409634024	SAMD4B
1mM / Ctrl	0.026289875	P14735	-0.129267678	0.129267678	IDE
1mM / Ctrl	0.026489323	Q12857	-0.503133297	0.503133297	NFIA
1mM / Ctrl	0.026538348	Q15691	-0.1264797	0.1264797	MAPRE1
1mM / Ctrl	0.026538348	Q6NUP7	1.016577601	1.016577601	PPP4R4
1mM / Ctrl	0.026678968	Q9ULU4	-0.822703362	0.822703362	ZMYND8
1mM / Ctrl	0.026880752	Q15836	0.41840148	0.41840148	VAMP3
1mM / Ctrl	0.027027452	Q9NZ45	0.311449319	0.311449319	CISD1
1mM / Ctrl	0.027034523	O75369	-0.062357645	0.062357645	FLNB
1mM / Ctrl	0.027034523	Q8N3P4	0.232887357	0.232887357	VPS8
1mM / Ctrl	0.027051248	P18084	0.22427015	0.22427015	ITGB5
1mM / Ctrl	0.027068839	O75844	0.184967086	0.184967086	ZMPSTE24
1mM / Ctrl	0.027121505	Q9UNZ2	0.194887817	0.194887817	NSFL1C
1mM / Ctrl	0.027294713	P25490	-0.370567739	0.370567739	YY1
1mM / Ctrl	0.027629208	Q96PZ0	-0.241566077	0.241566077	PUS7
1mM / Ctrl	0.027668445	P52948	-0.117952213	0.117952213	NUP98
1mM / Ctrl	0.027725554	Q9BWW4	-0.447715759	0.447715759	SSBP3
1mM / Ctrl	0.027725554	Q9ULH0	0.554397225	0.554397225	KIDINS220
1mM / Ctrl	0.027914031	Q9H7Z7	0.170732632	0.170732632	PTGES2
1mM / Ctrl	0.027914031	P08493	-0.718400598	0.718400598	MGP
1mM / Ctrl	0.027948286	Q9H7D7	-0.160642624	0.160642624	WDR26
1mM / Ctrl	0.027968142	O76003	0.188578963	0.188578963	GLRX3
1mM / Ctrl	0.028047208	Q12824	-0.179443449	0.179443449	SMARCB1
1mM / Ctrl	0.028047208	P42336	0.461635083	0.461635083	PIK3CA
1mM / Ctrl	0.028079485	O15160	0.220361859	0.220361859	POLR1C
1mM / Ctrl	0.028123634	Q9Y478	0.528906643	0.528906643	PRKAB1
1mM / Ctrl	0.028123634	Q02447	-0.281354964	0.281354964	SP3
1mM / Ctrl	0.028169127	Q9Y6Y8	-0.171703756	0.171703756	SEC23IP
1mM / Ctrl	0.028312932	Q5T6F2	-0.334931314	0.334931314	UBAP2
1mM / Ctrl	0.028467406	Q9C0D9	-0.447436482	0.447436482	EPT1
1mM / Ctrl	0.028550665	Q86SF2	-0.247744784	0.247744784	GALNT7
1mM / Ctrl	0.028596193	Q9NUL5	-1.010453582	1.010453582	C19orf66
1mM / Ctrl	0.028658605	Q92882	-0.1476354	0.1476354	OSTF1
1mM / Ctrl	0.028693556	Q9HAV7	0.160793275	0.160793275	GRPEL1
1mM / Ctrl	0.028804348	Q00403	-0.17541796	0.17541796	GTF2B
1mM / Ctrl	0.028841486	Q9UBW8	0.11345464	0.11345464	COPS7A
1mM / Ctrl	0.029153521	Q9NZN5	-0.247675285	0.247675285	ARHGEF12
1mM / Ctrl	0.029321147	Q9BRT3	0.215250164	0.215250164	MIEN1
1mM / Ctrl	0.029437602	P35659	-0.161669448	0.161669448	DEK
1mM / Ctrl	0.029477346	Q8WUI4	-0.476456583	0.476456583	HDAC7
1mM / Ctrl	0.029477346	Q9NP72	0.187297702	0.187297702	RAB18
1mM / Ctrl	0.029495859	Q00765	0.340047002	0.340047002	REEP5
1mM / Ctrl	0.029594318	Q96TC7	0.298695326	0.298695326	RMDN3
1mM / Ctrl	0.029669681	Q9NRR5	-0.37457487	0.37457487	UBQLN4
1mM / Ctrl	0.029732174	Q9HCJ0	-0.562736332	0.562736332	TNRC6C
1mM / Ctrl	0.029737307	P00387	0.205997854	0.205997854	CYB5R3
1mM / Ctrl	0.029813254	Q86TI2	0.202847958	0.202847958	DPP9
1mM / Ctrl	0.029815285	Q86X53	-2.233873606	2.233873606	ERICH1
1mM / Ctrl	0.029953532	Q9BT25	-0.49102518	0.49102518	HAUS8
1mM / Ctrl	0.02997083	P04066	0.459736049	0.459736049	FUCA1
1mM / Ctrl	0.02997227	Q8N264	1.241195679	1.241195679	ARHGAP24
1mM / Ctrl	0.029973412	O00116	0.093937531	0.093937531	AGPS
1mM / Ctrl	0.030077952	Q96C36	0.181733772	0.181733772	PYCR2
1mM / Ctrl	0.030264123	Q92900	0.06196202	0.06196202	UPF1
1mM / Ctrl	0.030322047	P62820	0.248632684	0.248632684	RAB1A
1mM / Ctrl	0.030322108	Q9BQ67	0.226859793	0.226859793	GRWD1
1mM / Ctrl	0.03036389	P35244	-0.169237688	0.169237688	RPA3
1mM / Ctrl	0.030371334	Q8NDH3	0.183333904	0.183333904	NPEPL1
1mM / Ctrl	0.030511939	O15056	-0.191313148	0.191313148	SYNJ2
1mM / Ctrl	0.031087786	Q14691	-0.511663318	0.511663318	GINS1
1mM / Ctrl	0.031133567	Q9BW27	-0.145791128	0.145791128	NUP85
1mM / Ctrl	0.031189649	Q9NPQ8	0.250025302	0.250025302	RIC8A
1mM / Ctrl	0.031199451	Q15633	0.313442767	0.313442767	TARBP2
1mM / Ctrl	0.031249671	P23258	-0.148823991	0.148823991	TUBG1
1mM / Ctrl	0.031318403	Q9Y4I1	0.154459983	0.154459983	MYO5A
1mM / Ctrl	0.031362535	Q96B23	0.742498577	0.742498577	C18orf25
1mM / Ctrl	0.031515282	P10646	-0.629907012	0.629907012	TFPI
1mM / Ctrl	0.031544767	P29466	-0.206809923	0.206809923	CASP1
1mM / Ctrl	0.031558883	O75629	0.645318508	0.645318508	CREG1
1mM / Ctrl	0.031891767	Q9NNW7	0.157002002	0.157002002	TXNRD2
1mM / Ctrl	0.031954869	P51809	0.18792437	0.18792437	VAMP7
1mM / Ctrl	0.032000662	P11169	0.786490381	0.786490381	SLC2A3
1mM / Ctrl	0.032149368	P54707	0.419288963	0.419288963	ATP12A
1mM / Ctrl	0.032179081	Q13451	-0.716891825	0.716891825	FKBP5
1mM / Ctrl	0.032188073	Q8TCT9	0.328310132	0.328310132	HM13
1mM / Ctrl	0.032202281	P02654	-0.597524881	0.597524881	APOC1
1mM / Ctrl	0.032206836	Q92551	0.1984521	0.1984521	IP6K1
1mM / Ctrl	0.032264016	Q9BXS5	0.104921408	0.104921408	AP1M1
1mM / Ctrl	0.032297799	Q9NVZ3	-0.143128097	0.143128097	NECAP2
1mM / Ctrl	0.032301408	Q9BZ67	0.399497837	0.399497837	FRMD8
1mM / Ctrl	0.0323467	P01137	0.389618278	0.389618278	TGFB1
1mM / Ctrl	0.032588388	Q9BRJ2	0.121265754	0.121265754	MRPL45
1mM / Ctrl	0.032618051	P57764	-0.258709282	0.258709282	GSDMD
1mM / Ctrl	0.032618051	Q9Y3D7	0.33813265	0.33813265	PAM16
1mM / Ctrl	0.032651869	O60645	0.164154038	0.164154038	EXOC3
1mM / Ctrl	0.032767015	P06400	-0.576542854	0.576542854	RB1
1mM / Ctrl	0.032770293	Q9BT67	0.936035335	0.936035335	NDFIP1
1mM / Ctrl	0.032841625	Q9NVH1	0.242049664	0.242049664	DNAJC11
1mM / Ctrl	0.032868211	Q16543	0.142787188	0.142787188	CDC37
1mM / Ctrl	0.033178351	O94905	0.254525006	0.254525006	ERLIN2
1mM / Ctrl	0.033287234	O75448	0.824422359	0.824422359	MED24
1mM / Ctrl	0.033287234	Q13761;Q13950	-0.088147037	0.088147037	RUNX3;RUNX2
1mM / Ctrl	0.033312274	Q6P1X6	0.14718841	0.14718841	C8orf82
1mM / Ctrl	0.033320307	P40424;P40425	-1.522388101	1.522388101	PBX1;PBX2
1mM / Ctrl	0.033433958	Q8N6M0	0.531076252	0.531076252	OTUD6B
1mM / Ctrl	0.033490917	Q00577	0.221755937	0.221755937	PURA
1mM / Ctrl	0.033500494	Q9Y295	0.247642651	0.247642651	DRG1
1mM / Ctrl	0.033691482	Q8WVB6	-0.814560056	0.814560056	CHTF18
1mM / Ctrl	0.033691482	Q9H0N5	0.365553498	0.365553498	PCBD2
1mM / Ctrl	0.033837395	Q86VY4	0.225736767	0.225736767	TSPYL5
1mM / Ctrl	0.033919483	Q70Z35	-0.905726254	0.905726254	PREX2
1mM / Ctrl	0.034138623	Q9BT23	-0.474114776	0.474114776	LIMD2
1mM / Ctrl	0.034141136	P82933	0.111122079	0.111122079	MRPS9
1mM / Ctrl	0.034231866	Q9H4A5	-0.318697661	0.318697661	GOLPH3L
1mM / Ctrl	0.0344801	Q96B45	0.287286282	0.287286282	C10orf32
1mM / Ctrl	0.034514453	O94925	-0.12031877	0.12031877	GLS
1mM / Ctrl	0.034571175	Q96QD9	0.440853626	0.440853626	FYTTD1
1mM / Ctrl	0.034676795	Q9HD33	0.144645557	0.144645557	MRPL47
1mM / Ctrl	0.034686215	A8MTL9	0.564058423	0.564058423	HMSD
1mM / Ctrl	0.034705972	P42765	0.086694479	0.086694479	ACAA2
1mM / Ctrl	0.034736948	Q70CQ2	-0.493780017	0.493780017	USP34
1mM / Ctrl	0.034812394	O94885	0.274924129	0.274924129	SASH1
1mM / Ctrl	0.034979446	Q07955	-0.175462693	0.175462693	SRSF1
1mM / Ctrl	0.035020814	Q9GZZ9	0.148833439	0.148833439	UBA5
1mM / Ctrl	0.035037618	Q99653	0.479171604	0.479171604	CHP1
1mM / Ctrl	0.035150798	Q13148	-0.385020256	0.385020256	TARDBP
1mM / Ctrl	0.035150798	O00443	-0.187098399	0.187098399	PIK3C2A
1mM / Ctrl	0.035179531	P60228	0.113731459	0.113731459	EIF3E
1mM / Ctrl	0.035183747	Q8N129	-0.23699452	0.23699452	CNPY4
1mM / Ctrl	0.035296257	Q9UKU9	-0.396921784	0.396921784	ANGPTL2
1mM / Ctrl	0.035445903	Q8TCE6	0.141941369	0.141941369	FAM45A
1mM / Ctrl	0.035507201	Q99685	0.648526728	0.648526728	MGLL
1mM / Ctrl	0.035664714	Q96A49	0.227487832	0.227487832	SYAP1
1mM / Ctrl	0.035786554	Q9NYK5	-0.203049138	0.203049138	MRPL39
1mM / Ctrl	0.035989488	O00192	-0.48174426	0.48174426	ARVCF
1mM / Ctrl	0.036002031	P35606	-0.096659079	0.096659079	COPB2
1mM / Ctrl	0.036072899	Q9Y2B9	0.339319378	0.339319378	PKIG
1mM / Ctrl	0.036299178	P47914	-0.149124563	0.149124563	RPL29
1mM / Ctrl	0.036381886	Q9NTJ5	0.159715131	0.159715131	SACM1L
1mM / Ctrl	0.036424447	Q7L5Y9	-0.192235723	0.192235723	MAEA
1mM / Ctrl	0.036467273	Q9H0N0	0.681743801	0.681743801	RAB6C
1mM / Ctrl	0.03650702	O43314	-0.163398758	0.163398758	PPIP5K2
1mM / Ctrl	0.036522053	P53007	0.29176113	0.29176113	SLC25A1
1mM / Ctrl	0.036561128	Q6Y7W6	-0.272954732	0.272954732	GIGYF2
1mM / Ctrl	0.036580363	O15173	0.149148807	0.149148807	PGRMC2
1mM / Ctrl	0.036702661	P30153	0.077088043	0.077088043	PPP2R1A
1mM / Ctrl	0.036794079	Q9C0B1	-0.151738793	0.151738793	FTO
1mM / Ctrl	0.036804879	Q53GQ0	0.154186279	0.154186279	HSD17B12
1mM / Ctrl	0.036815522	P01857	0.645117283	0.645117283	IGHG1
1mM / Ctrl	0.036820969	Q8N1F7	-0.104499586	0.104499586	NUP93
1mM / Ctrl	0.036836184	P78344	0.109558314	0.109558314	EIF4G2
1mM / Ctrl	0.036877722	P36406	0.205486536	0.205486536	TRIM23
1mM / Ctrl	0.036901705	Q9NZJ7	0.185606554	0.185606554	MTCH1
1mM / Ctrl	0.036901705	Q9UPQ8	0.284706175	0.284706175	DOLK
1mM / Ctrl	0.036991499	P22087	0.138896927	0.138896927	FBL
1mM / Ctrl	0.036994804	P07311	-0.258432031	0.258432031	ACYP1
1mM / Ctrl	0.037065936	Q96RQ3	-0.203745887	0.203745887	MCCC1
1mM / Ctrl	0.037434228	Q14108	0.196740046	0.196740046	SCARB2
1mM / Ctrl	0.03749743	O60493	0.241412833	0.241412833	SNX3
1mM / Ctrl	0.03749743	O95352	0.184267327	0.184267327	ATG7
1mM / Ctrl	0.03749743	Q13546	0.301711261	0.301711261	RIPK1
1mM / Ctrl	0.03749743	P15529	0.644108474	0.644108474	CD46
1mM / Ctrl	0.037537313	P25787	0.119062833	0.119062833	PSMA2
1mM / Ctrl	0.037783744	Q6P1L8	0.128192797	0.128192797	MRPL14
1mM / Ctrl	0.037816526	P61289	-0.113353923	0.113353923	PSME3
1mM / Ctrl	0.037845615	O15155	-0.149238661	0.149238661	BET1
1mM / Ctrl	0.037892412	P52789	0.205583677	0.205583677	HK2
1mM / Ctrl	0.038027549	P82675	0.262438416	0.262438416	MRPS5
1mM / Ctrl	0.038122891	P49761	-0.167560726	0.167560726	CLK3
1mM / Ctrl	0.038143804	Q9BZV1	-0.275767386	0.275767386	UBXN6
1mM / Ctrl	0.038158305	Q92934	0.27699405	0.27699405	BAD
1mM / Ctrl	0.038292853	Q8TAA3	-0.351907581	0.351907581	PSMA8
1mM / Ctrl	0.038438787	Q9P2D3	0.154183596	0.154183596	HEATR5B
1mM / Ctrl	0.038506995	Q8TCT7	0.513344467	0.513344467	SPPL2B
1mM / Ctrl	0.038618972	P46777	0.179724783	0.179724783	RPL5
1mM / Ctrl	0.038645046	Q96RT8	-0.300839931	0.300839931	TUBGCP5
1mM / Ctrl	0.03874243	P21912	0.242686912	0.242686912	SDHB
1mM / Ctrl	0.038838422	P63218	0.352319568	0.352319568	GNG5
1mM / Ctrl	0.039194266	Q9NRX1	0.304521918	0.304521918	PNO1
1mM / Ctrl	0.039233556	O14972	0.205120638	0.205120638	DSCR3
1mM / Ctrl	0.039308879	Q9BT17	-0.372751147	0.372751147	MTG1
1mM / Ctrl	0.039443402	Q4L180	-0.310117632	0.310117632	FILIP1L
1mM / Ctrl	0.039455807	Q8TB72	0.476295918	0.476295918	PUM2
1mM / Ctrl	0.039624965	O00422	0.280926824	0.280926824	SAP18
1mM / Ctrl	0.039701605	Q9NXF1	0.156180158	0.156180158	TEX10
1mM / Ctrl	0.039735101	O75506	0.227285773	0.227285773	HSBP1
1mM / Ctrl	0.039782404	Q15628	0.118205473	0.118205473	TRADD
1mM / Ctrl	0.039910554	P49441	0.217706367	0.217706367	INPP1
1mM / Ctrl	0.040063723	P42785	-0.15223603	0.15223603	PRCP
1mM / Ctrl	0.040176139	O15431	0.659969747	0.659969747	SLC31A1
1mM / Ctrl	0.040182167	Q8WW59	0.253491163	0.253491163	SPRYD4
1mM / Ctrl	0.040230725	Q96CU9	-0.491799861	0.491799861	FOXRED1
1mM / Ctrl	0.040258297	P30154	-0.192304909	0.192304909	PPP2R1B
1mM / Ctrl	0.040278722	P10809	-0.09034352	0.09034352	HSPD1
1mM / Ctrl	0.040278722	Q9BYJ9	0.144231752	0.144231752	YTHDF1
1mM / Ctrl	0.040278722	O94966	0.393533349	0.393533349	USP19
1mM / Ctrl	0.040343542	Q6ZTI6	-0.997713566	0.997713566	FAM101A
1mM / Ctrl	0.040409263	Q6P6C2	0.227557078	0.227557078	ALKBH5
1mM / Ctrl	0.040449567	Q96HV5	0.21822764	0.21822764	TMEM41A
1mM / Ctrl	0.040524825	P62979	0.192885458	0.192885458	RPS27A
1mM / Ctrl	0.040889629	Q9BTD8	0.232101604	0.232101604	RBM42
1mM / Ctrl	0.040915044	Q13472	-0.806115687	0.806115687	TOP3A
1mM / Ctrl	0.041000519	Q8N2F6	0.134438321	0.134438321	ARMC10
1mM / Ctrl	0.041041257	P46778	0.213841558	0.213841558	RPL21
1mM / Ctrl	0.041054326	Q9BVM4	0.188060239	0.188060239	GGACT
1mM / Ctrl	0.041065791	P11217	0.154290244	0.154290244	PYGM
1mM / Ctrl	0.041189457	Q04323	0.124414988	0.124414988	UBXN1
1mM / Ctrl	0.041213766	Q13057	0.180627584	0.180627584	COASY
1mM / Ctrl	0.041251642	Q7Z4R8	0.732701719	0.732701719	C6orf120
1mM / Ctrl	0.041378732	O96028	-1.033298254	1.033298254	WHSC1
1mM / Ctrl	0.041411845	O95671	-0.250092059	0.250092059	ASMTL
1mM / Ctrl	0.041466119	Q8IXM2	-0.370646596	0.370646596	BAP18
1mM / Ctrl	0.041586623	P34896	-0.382788092	0.382788092	SHMT1
1mM / Ctrl	0.041592762	P52907	0.154894695	0.154894695	CAPZA1
1mM / Ctrl	0.041844431	Q9BXW7	0.274248987	0.274248987	CECR5
1mM / Ctrl	0.041994325	Q15059	-0.29964292	0.29964292	BRD3
1mM / Ctrl	0.042138469	Q5C9Z4	0.441706181	0.441706181	NOM1
1mM / Ctrl	0.042244237	Q9BVQ7	-0.447708368	0.447708368	SPATA5L1
1mM / Ctrl	0.04226817	Q15018	0.101628907	0.101628907	FAM175B
1mM / Ctrl	0.042413825	Q96T23	-0.450082451	0.450082451	RSF1
1mM / Ctrl	0.042463729	Q9BUB7	0.239650294	0.239650294	TMEM70
1mM / Ctrl	0.042623041	O95071	-0.169744208	0.169744208	UBR5
1mM / Ctrl	0.042797711	Q96MF7	-0.339800656	0.339800656	NSMCE2
1mM / Ctrl	0.042899952	Q9Y6N1	0.411000609	0.411000609	COX11
1mM / Ctrl	0.042904055	Q9Y5B8	0.32572487	0.32572487	NME7
1mM / Ctrl	0.042950504	O00268	0.396202832	0.396202832	TAF4
1mM / Ctrl	0.0429574	Q7Z417	0.149805114	0.149805114	NUFIP2
1mM / Ctrl	0.043244194	Q96K17	0.175869212	0.175869212	BTF3L4
1mM / Ctrl	0.043281425	P23634	-0.108477749	0.108477749	ATP2B4
1mM / Ctrl	0.043281425	O00505	-0.219190374	0.219190374	KPNA3
1mM / Ctrl	0.043489772	Q9BQA9	-0.544130147	0.544130147	C17orf62
1mM / Ctrl	0.043553449	Q9Y4K3	0.290882021	0.290882021	TRAF6
1mM / Ctrl	0.04364609	Q86SQ4	-0.295508832	0.295508832	GPR126
1mM / Ctrl	0.043716399	Q96HR3	-1.02227664	1.02227664	MED30
1mM / Ctrl	0.043735582	Q8TEQ6	0.197323948	0.197323948	GEMIN5
1mM / Ctrl	0.04383725	P67809	0.139875188	0.139875188	YBX1
1mM / Ctrl	0.043852493	Q96TA2	0.128328517	0.128328517	YME1L1
1mM / Ctrl	0.044058041	Q9H173	0.477220654	0.477220654	SIL1
1mM / Ctrl	0.044068296	Q6DKI1	0.208463877	0.208463877	RPL7L1
1mM / Ctrl	0.044106271	Q12768	-0.295924872	0.295924872	KIAA0196
1mM / Ctrl	0.044237822	Q9Y680	-0.256287932	0.256287932	FKBP7
1mM / Ctrl	0.04433647	Q16270	-0.349827677	0.349827677	IGFBP7
1mM / Ctrl	0.044552818	Q2TB10	0.430901796	0.430901796	ZNF800
1mM / Ctrl	0.0446024	P54920	0.08911065	0.08911065	NAPA
1mM / Ctrl	0.044634164	Q9NZU5	-0.742693186	0.742693186	LMCD1
1mM / Ctrl	0.044640103	Q9Y3T9	0.183318228	0.183318228	NOC2L
1mM / Ctrl	0.044768286	O00442	0.147065833	0.147065833	RTCA
1mM / Ctrl	0.044781355	O43504	0.356979609	0.356979609	LAMTOR5
1mM / Ctrl	0.044872237	Q06203	-0.304778993	0.304778993	PPAT
1mM / Ctrl	0.044884946	Q13907	-0.206789151	0.206789151	IDI1
1mM / Ctrl	0.044884946	Q14185	-0.20666261	0.20666261	DOCK1
1mM / Ctrl	0.044884946	Q14249	-0.908140361	0.908140361	ENDOG
1mM / Ctrl	0.044950275	P29558	0.424713075	0.424713075	RBMS1
1mM / Ctrl	0.044996318	Q9NZH0	-0.762230039	0.762230039	GPRC5B
1mM / Ctrl	0.044996318	P48723	0.179566145	0.179566145	HSPA13
1mM / Ctrl	0.044996318	Q9NP77	-0.402215034	0.402215034	SSU72
1mM / Ctrl	0.045020284	P55196	-0.130552366	0.130552366	MLLT4
1mM / Ctrl	0.045020284	Q9BT88	0.698229611	0.698229611	SYT11
1mM / Ctrl	0.045035561	P84022	-0.159938708	0.159938708	SMAD3
1mM / Ctrl	0.045035561	Q96AT9	-0.229974732	0.229974732	RPE
1mM / Ctrl	0.045125348	Q86TP1	-0.337792873	0.337792873	PRUNE
1mM / Ctrl	0.045185907	P28062	0.106003866	0.106003866	PSMB8
1mM / Ctrl	0.04519928	A5PLL7	0.234215885	0.234215885	TMEM189
1mM / Ctrl	0.045331664	Q92804	-0.25483501	0.25483501	TAF15
1mM / Ctrl	0.045380627	P52630	-0.262787163	0.262787163	STAT2
1mM / Ctrl	0.045450638	O94992	-0.243882552	0.243882552	HEXIM1
1mM / Ctrl	0.045498656	Q9UID3	0.235023707	0.235023707	VPS51
1mM / Ctrl	0.04558785	P51159	-0.298097908	0.298097908	RAB27A
1mM / Ctrl	0.045656092	Q9H3U1	0.147209957	0.147209957	UNC45A
1mM / Ctrl	0.045684978	O43670	-0.339643598	0.339643598	ZNF207
1mM / Ctrl	0.045684978	Q8WU76	0.110179015	0.110179015	SCFD2
1mM / Ctrl	0.045828143	Q9UEE9	-0.29264766	0.29264766	CFDP1
1mM / Ctrl	0.045852673	P62195	0.143189967	0.143189967	PSMC5
1mM / Ctrl	0.045865987	P11310	-0.127886012	0.127886012	ACADM
1mM / Ctrl	0.045865987	P48730	0.230254278	0.230254278	CSNK1D
1mM / Ctrl	0.045868354	Q6PGP7	-0.212818056	0.212818056	TTC37
1mM / Ctrl	0.045959364	P43155	0.192775622	0.192775622	CRAT
1mM / Ctrl	0.045991108	P13693	0.46756798	0.46756798	TPT1
1mM / Ctrl	0.045991108	Q8WWH5	0.859774888	0.859774888	TRUB1
1mM / Ctrl	0.045991108	Q8WWB7	0.330030143	0.330030143	GLMP
1mM / Ctrl	0.045993216	Q16602	-0.145738319	0.145738319	CALCRL
1mM / Ctrl	0.046012161	P37235	0.148515552	0.148515552	HPCAL1
1mM / Ctrl	0.046013061	Q96ST3	-0.241015956	0.241015956	SIN3A
1mM / Ctrl	0.046013061	Q9H6F5	0.254677802	0.254677802	CCDC86
1mM / Ctrl	0.046036169	Q96GZ6	0.212295011	0.212295011	SLC41A3
1mM / Ctrl	0.046107762	Q9NUW8	0.539750218	0.539750218	TDP1
1mM / Ctrl	0.046271556	P05386	0.197961196	0.197961196	RPLP1
1mM / Ctrl	0.046497454	Q9P2R3	-0.140612781	0.140612781	ANKFY1
1mM / Ctrl	0.046497454	Q9UMS0	-0.17551519	0.17551519	NFU1
1mM / Ctrl	0.04653608	P26440	-0.106579989	0.106579989	IVD
1mM / Ctrl	0.046641108	Q9NV31	0.176841199	0.176841199	IMP3
1mM / Ctrl	0.04669265	Q9NUN5	0.617229879	0.617229879	LMBRD1
1mM / Ctrl	0.046876221	Q9NVH0	-0.511962831	0.511962831	EXD2
1mM / Ctrl	0.046933642	P18206	0.081576981	0.081576981	VCL
1mM / Ctrl	0.047075436	P29590	0.091635898	0.091635898	PML
1mM / Ctrl	0.047246001	Q8IZL8	0.116205782	0.116205782	PELP1
1mM / Ctrl	0.047372225	O00499	-0.267105728	0.267105728	BIN1
1mM / Ctrl	0.047557629	P59998	0.253950953	0.253950953	ARPC4
1mM / Ctrl	0.047557629	Q96T37	-0.154252678	0.154252678	RBM15
1mM / Ctrl	0.047587152	P68036	-0.118968047	0.118968047	UBE2L3
1mM / Ctrl	0.047721881	Q13443	0.333090693	0.333090693	ADAM9
1mM / Ctrl	0.048163112	Q9P253	0.307918042	0.307918042	VPS18
1mM / Ctrl	0.048197144	P07741	0.097691357	0.097691357	APRT
1mM / Ctrl	0.048197144	Q9BT78	-0.079739913	0.079739913	COPS4
1mM / Ctrl	0.048285253	Q15833	0.22440961	0.22440961	STXBP2
1mM / Ctrl	0.048517223	Q86YR5	-0.352249414	0.352249414	GPSM1
1mM / Ctrl	0.04868219	Q86U44	-0.302792639	0.302792639	METTL3
1mM / Ctrl	0.04868219	Q9BRJ7	-0.339109093	0.339109093	NUDT16L1
1mM / Ctrl	0.048811513	Q9P287	-0.345892429	0.345892429	BCCIP
1mM / Ctrl	0.049116754	P48651	0.127066225	0.127066225	PTDSS1
1mM / Ctrl	0.04917858	P35080	0.145227984	0.145227984	PFN2
1mM / Ctrl	0.049221365	Q9Y221	0.269311368	0.269311368	NIP7
1mM / Ctrl	0.049286569	P15144	-0.104619443	0.104619443	ANPEP
1mM / Ctrl	0.0495062	Q9NY12	0.29072389	0.29072389	GAR1
1mM / Ctrl	0.049515442	P25789	0.074700557	0.074700557	PSMA4
1mM / Ctrl	0.049523017	P84085	-0.16545248	0.16545248	ARF5
1mM / Ctrl	0.049780905	Q8N5A5	0.563996494	0.563996494	ZGPAT
1mM / Ctrl	0.049940434	O43396	-0.204329774	0.204329774	TXNL1
1mM / Ctrl	0.050076374	P61599	0.239366472	0.239366472	NAA20
1mM / Ctrl	0.050225254	Q6YHU6	-0.20926553	0.20926553	THADA
1mM / Ctrl	0.050319527	Q14676	-0.456794024	0.456794024	MDC1
1mM / Ctrl	0.050331507	Q99832	0.093626454	0.093626454	CCT7
1mM / Ctrl	0.050331507	P35523	0.646510601	0.646510601	CLCN1
1mM / Ctrl	0.050407439	Q96GD4	-1.116978049	1.116978049	AURKB
1mM / Ctrl	0.050484455	O14744	0.077952191	0.077952191	PRMT5
1mM / Ctrl	0.050484455	Q7Z3D6	-0.230754361	0.230754361	C14orf159
1mM / Ctrl	0.050484455	Q99961	-0.151360363	0.151360363	SH3GL1
1mM / Ctrl	0.050491228	Q9Y2V2	-0.164001048	0.164001048	CARHSP1
1mM / Ctrl	0.050527381	Q9H5X1	0.13748838	0.13748838	FAM96A
1mM / Ctrl	0.050612891	Q9H3P2	-0.315005749	0.315005749	NELFA
1mM / Ctrl	0.050714399	Q05209	0.123064101	0.123064101	PTPN12
1mM / Ctrl	0.050714399	Q8N7R7	-0.488765627	0.488765627	CCNYL1
1mM / Ctrl	0.050754438	Q8IVS2	0.186539829	0.186539829	MCAT
1mM / Ctrl	0.050795718	P50748	-0.235863402	0.235863402	KNTC1
1mM / Ctrl	0.05092884	P23497	-0.23451665	0.23451665	SP100
1mM / Ctrl	0.050934263	P25391	-0.569702685	0.569702685	LAMA1
1mM / Ctrl	0.050934263	Q9Y6K5	-0.279934198	0.279934198	OAS3
1mM / Ctrl	0.050993096	Q9UN36	0.433373302	0.433373302	NDRG2
1mM / Ctrl	0.051253234	P12814	0.057396717	0.057396717	ACTN1
1mM / Ctrl	0.051253234	O95202	0.160838351	0.160838351	LETM1
1mM / Ctrl	0.051345488	O95394	-0.35983935	0.35983935	PGM3
1mM / Ctrl	0.051393384	O00425	-0.133682504	0.133682504	IGF2BP3
1mM / Ctrl	0.051393384	Q6NVY1	-0.204103455	0.204103455	HIBCH
1mM / Ctrl	0.051446731	Q13444	0.422863781	0.422863781	ADAM15
1mM / Ctrl	0.051448066	Q9H501	1.270285606	1.270285606	ESF1
1mM / Ctrl	0.051448066	P98155	0.419404179	0.419404179	VLDLR
1mM / Ctrl	0.051764654	Q99417	-0.130189732	0.130189732	MYCBP
1mM / Ctrl	0.051978591	Q6GYQ0	0.828519642	0.828519642	RALGAPA1
1mM / Ctrl	0.052182079	O00567	0.106356561	0.106356561	NOP56
1mM / Ctrl	0.052323742	Q9H2X9	0.25218457	0.25218457	SLC12A5
1mM / Ctrl	0.052340623	Q96CB9	0.940639317	0.940639317	NSUN4
1mM / Ctrl	0.052354404	Q9ULE6	-0.850419283	0.850419283	PALD1
1mM / Ctrl	0.052360643	Q8WYP3	-0.579960108	0.579960108	RIN2
1mM / Ctrl	0.052572318	P52565	0.226176262	0.226176262	ARHGDIA
1mM / Ctrl	0.052572318	Q8IZQ5	-0.489325345	0.489325345	SELH
1mM / Ctrl	0.052771273	O15078	-0.283079058	0.283079058	CEP290
1mM / Ctrl	0.053013067	B1ANS9	0.483074546	0.483074546	WDR64
1mM / Ctrl	0.053096742	P09622	0.106257245	0.106257245	DLD
1mM / Ctrl	0.053096742	P22570	0.13026242	0.13026242	FDXR
1mM / Ctrl	0.053096742	P32456	-0.21918717	0.21918717	GBP2
1mM / Ctrl	0.053096742	P50416	-0.083668716	0.083668716	CPT1A
1mM / Ctrl	0.053163737	P49790	0.108069964	0.108069964	NUP153
1mM / Ctrl	0.053177798	Q96HQ2	-0.234156668	0.234156668	CDKN2AIPNL
1mM / Ctrl	0.053200578	Q9UBC2	0.096076049	0.096076049	EPS15L1
1mM / Ctrl	0.05332429	Q9NVE7	-0.216610119	0.216610119	PANK4
1mM / Ctrl	0.053396404	Q9H871	-0.205911756	0.205911756	RMND5A
1mM / Ctrl	0.053441632	Q96A65	0.164428577	0.164428577	EXOC4
1mM / Ctrl	0.053468446	Q13277	0.24829711	0.24829711	STX3
1mM / Ctrl	0.053470248	Q9UNM6	0.076174371	0.076174371	PSMD13
1mM / Ctrl	0.053509297	P16220	-0.353714079	0.353714079	CREB1
1mM / Ctrl	0.053611474	Q9NRF9	-0.245335683	0.245335683	POLE3
1mM / Ctrl	0.053649124	P78406	-0.103661761	0.103661761	RAE1
1mM / Ctrl	0.053728742	O00534	0.421756655	0.421756655	VWA5A
1mM / Ctrl	0.053744895	Q8WWQ0	-0.295619339	0.295619339	PHIP
1mM / Ctrl	0.053790448	Q9UKB1	0.226961747	0.226961747	FBXW11
1mM / Ctrl	0.053902773	Q8NCW5	-0.33074683	0.33074683	APOA1BP
1mM / Ctrl	0.053941947	Q56VL3	0.14594996	0.14594996	OCIAD2
1mM / Ctrl	0.054337028	Q9H6V9	0.416772217	0.416772217	LDAH
1mM / Ctrl	0.054402959	Q9Y2Z0	-0.128414497	0.128414497	SUGT1
1mM / Ctrl	0.054430812	P10586	0.223074362	0.223074362	PTPRF
1mM / Ctrl	0.054457426	Q71UM5	-0.245068461	0.245068461	RPS27L
1mM / Ctrl	0.05471704	Q13561	0.081792235	0.081792235	DCTN2
1mM / Ctrl	0.054741327	P60891	-0.349317253	0.349317253	PRPS1
1mM / Ctrl	0.054741327	Q9NRV9	0.20005703	0.20005703	HEBP1
1mM / Ctrl	0.05478808	Q9ULC0	-1.069042087	1.069042087	EMCN
1mM / Ctrl	0.055040474	P30530	0.416359961	0.416359961	AXL
1mM / Ctrl	0.055057371	Q02218	0.152249157	0.152249157	OGDH
1mM / Ctrl	0.055194356	Q96H20	0.18444699	0.18444699	SNF8
1mM / Ctrl	0.055252136	Q99471	0.136864454	0.136864454	PFDN5
1mM / Ctrl	0.055590874	P15153	0.386360377	0.386360377	RAC2
1mM / Ctrl	0.05566557	Q9NZI8	0.078463987	0.078463987	IGF2BP1
1mM / Ctrl	0.055688029	Q8N7X0	-0.432278663	0.432278663	ADGB
1mM / Ctrl	0.055939444	P35555	-0.931382	0.931382	FBN1
1mM / Ctrl	0.05599316	A6NFQ2	-0.581817329	0.581817329	TCAF2
1mM / Ctrl	0.056031015	Q02318	-0.212316424	0.212316424	CYP27A1
1mM / Ctrl	0.056064868	Q8IYB8	0.409225702	0.409225702	SUPV3L1
1mM / Ctrl	0.056071981	O95236	-0.611951709	0.611951709	APOL3
1mM / Ctrl	0.056492468	Q9H3H3	0.248164684	0.248164684	C11orf68
1mM / Ctrl	0.05650585	P23511	-0.26708135	0.26708135	NFYA
1mM / Ctrl	0.056779926	Q9ULC4	-0.086102791	0.086102791	MCTS1
1mM / Ctrl	0.05707973	Q10570	-0.128216162	0.128216162	CPSF1
1mM / Ctrl	0.05711574	Q96HN2	0.160899952	0.160899952	AHCYL2
1mM / Ctrl	0.057306623	Q7Z392	0.142960221	0.142960221	TRAPPC11
1mM / Ctrl	0.057306623	P42229	-0.156171575	0.156171575	STAT5A
1mM / Ctrl	0.057343054	Q86VS8	0.137418181	0.137418181	HOOK3
1mM / Ctrl	0.05738362	P11142	0.186754063	0.186754063	HSPA8
1mM / Ctrl	0.057423177	Q9GZP9	0.331251293	0.331251293	DERL2
1mM / Ctrl	0.057439893	P61024	-0.538851261	0.538851261	CKS1B
1mM / Ctrl	0.057439893	Q9UGM6	-0.179133028	0.179133028	WARS2
1mM / Ctrl	0.05771286	Q9UIA0	0.205808342	0.205808342	CYTH4
1mM / Ctrl	0.057778388	O95363	0.409300297	0.409300297	FARS2
1mM / Ctrl	0.057798091	P40616	0.13638103	0.13638103	ARL1
1mM / Ctrl	0.058002377	P06744	0.09015137	0.09015137	GPI
1mM / Ctrl	0.058146687	Q6WKZ4	-0.269250423	0.269250423	RAB11FIP1
1mM / Ctrl	0.058188368	O00115	-0.32661739	0.32661739	DNASE2
1mM / Ctrl	0.058320313	Q9Y399	0.101546556	0.101546556	MRPS2
1mM / Ctrl	0.058320313	Q96M96	-0.366434991	0.366434991	FGD4
1mM / Ctrl	0.058320313	Q9HC84	0.391022772	0.391022772	MUC5B
1mM / Ctrl	0.058534469	O95400	0.325180173	0.325180173	CD2BP2
1mM / Ctrl	0.058565399	Q86UE8	-0.371625066	0.371625066	TLK2
1mM / Ctrl	0.058565399	Q96S19	-0.448830366	0.448830366	C16orf13
1mM / Ctrl	0.058934713	P05091	-0.146125764	0.146125764	ALDH2
1mM / Ctrl	0.059074177	Q00796	-0.083666764	0.083666764	SORD
1mM / Ctrl	0.059191391	P07305	0.356260121	0.356260121	H1F0
1mM / Ctrl	0.059201068	Q5VZF2	0.40594238	0.40594238	MBNL2
1mM / Ctrl	0.059422965	P35613	-0.138333857	0.138333857	BSG
1mM / Ctrl	0.059783654	O43402	0.223560125	0.223560125	EMC8
1mM / Ctrl	0.059871253	Q12906	-0.088773958	0.088773958	ILF3
1mM / Ctrl	0.060091593	P62942	0.200629249	0.200629249	FKBP1A
1mM / Ctrl	0.060202859	Q99622	0.124810845	0.124810845	C12orf57
1mM / Ctrl	0.060454623	O75394	0.30802241	0.30802241	MRPL33
1mM / Ctrl	0.060754175	O60238	0.408069551	0.408069551	BNIP3L
1mM / Ctrl	0.060782231	O43929	-0.334696025	0.334696025	ORC4
1mM / Ctrl	0.06080416	Q96B96	0.433388561	0.433388561	TMEM159
1mM / Ctrl	0.060899593	P56545	-0.121943429	0.121943429	CTBP2
1mM / Ctrl	0.060919731	P62310	0.150113165	0.150113165	LSM3
1mM / Ctrl	0.061256059	Q96CX6	0.983318329	0.983318329	LRRC58
1mM / Ctrl	0.061454919	P49840	0.13503623	0.13503623	GSK3A
1mM / Ctrl	0.061693593	P80723	0.251776785	0.251776785	BASP1
1mM / Ctrl	0.061773448	P62834	-0.328737319	0.328737319	RAP1A
1mM / Ctrl	0.061773448	O95379	0.397409916	0.397409916	TNFAIP8
1mM / Ctrl	0.061775809	O60826	0.118013583	0.118013583	CCDC22
1mM / Ctrl	0.061873682	Q9Y6M9	-0.11616233	0.11616233	NDUFB9
1mM / Ctrl	0.062171402	Q9C037	0.193635851	0.193635851	TRIM4
1mM / Ctrl	0.062311266	Q8IYI6	0.146706715	0.146706715	EXOC8
1mM / Ctrl	0.062431046	P53355	0.077524371	0.077524371	DAPK1
1mM / Ctrl	0.062450123	Q9UQE7	-0.193582162	0.193582162	SMC3
1mM / Ctrl	0.062682745	O95249	0.450992107	0.450992107	GOSR1
1mM / Ctrl	0.062682745	Q9H1H9	-0.325736284	0.325736284	KIF13A
1mM / Ctrl	0.062891405	Q96KN1	-0.894406676	0.894406676	FAM84B
1mM / Ctrl	0.063022296	O76031	0.126222566	0.126222566	CLPX
1mM / Ctrl	0.063071082	O60701	0.112474039	0.112474039	UGDH
1mM / Ctrl	0.063276244	Q15811	-0.170204937	0.170204937	ITSN1
1mM / Ctrl	0.063278265	O95487	0.140748039	0.140748039	SEC24B
1mM / Ctrl	0.063394446	Q9Y3A4	0.500740469	0.500740469	RRP7A
1mM / Ctrl	0.063505759	Q96PH1	-0.493146241	0.493146241	NOX5
[truncated: 3,394 more rows]
