# Supplementary material for: Mapping protein carboxymethylation sites provides insights into their role in proteostasis and cell proliferation
Source: Nat Commun. 2021 Nov 18;12:6743. doi: 10.1038/s41467-021-26982-6 (PMC8602705; doi:10.1038/s41467-021-26982-6)
Supplement: Supplementary file 11 — Source Data [file 41467_2021_26982_MOESM11_ESM.zip › Figure 5/5C/210611_CellCycleMod_1mM_filtered_manually_fixed_v2.csv]

PG.ProteinAccessions	gene.name	Identifier	MoleculeName	description	short.name	Comparison..group1.group2.	ProteinGroups	AVG.Log2.Ratio	Absolute.AVG.Log2.Ratio	Qvalue	X..of.Ratios	X.DEPRECATED..AVG.Log2.Ratio	X.DEPRECATED..Absolute.AVG.Log2.Ratio	ProteinDescriptions	ProteinNames	Phase	is.modified
O14777	NDC80	O14777	UniProt:O14777 NDC80	Kinetochore protein NDC80 homolog (Highly expressed in cancer protein) (Kinetochore protein Hec1) (HsHec1) (Kinetochore-associated protein 2) (Retinoblastoma-associated protein HEC)	NDC80_HUMAN	1mM / Ctrl	O14777	0.019203975	0.019203975	0.025150746	48	-0.866590261	0.866590261	Kinetochore protein NDC80 homolog	NDC80_HUMAN	M Phase, Spindle Checkpoints	0
O14980	XPO1	O14980	UniProt:O14980 XPO1	Exportin-1 (Exp1) (Chromosome region maintenance 1 protein homolog)	XPO1_HUMAN	1mM / Ctrl	O14980	-0.130116593	0.130116593	0.077781097	292	-0.149613574	0.149613574	Exportin-1	XPO1_HUMAN	M Phase, G2 G2/M Phase, Spindle Checkpoints	1
O95347	SMC2	O95347	UniProt:O95347 SMC2	Structural maintenance of chromosomes protein 2 (SMC protein 2) (SMC-2) (Chromosome-associated protein E) (hCAP-E) (XCAP-E homolog)	SMC2_HUMAN	1mM / Ctrl	O95347	-0.579105615	0.579105615	2.45E-14	156	-0.658403158	0.658403158	Structural maintenance of chromosomes protein 2	SMC2_HUMAN	M Phase	0
P00374	DHFR	P00374	UniProt:P00374 DHFR	Dihydrofolate reductase (EC 1.5.1.3)	DYR_HUMAN	1mM / Ctrl	P00374	-0.871159841	0.871159841	0.000639169	12	-0.911269009	0.911269009	Dihydrofolate reductase	DYR_HUMAN	G1 G1/S Phase	0
P04183	TK1	P04183	UniProt:P04183 TK1	Thymidine kinase, cytosolic (EC 2.7.1.21)	KITH_HUMAN	1mM / Ctrl	P04183	-1.492817359	1.492817359	0.007948097	28	-0.970437288	0.970437288	Thymidine kinase, cytosolic	KITH_HUMAN	G1 G1/S Phase	0
P04818	TYMS	P04818	UniProt:P04818 TYMS	Thymidylate synthase (TS) (TSase) (EC 2.1.1.45)	TYSY_HUMAN	1mM / Ctrl	P04818	-1.705490973	1.705490973	2.40E-26	60	-1.712360501	1.712360501	Thymidylate synthase	TYSY_HUMAN	G1 G1/S Phase	0
P06493	CDK1	P06493	UniProt:P06493 CDK1	Cyclin-dependent kinase 1 (CDK1) (EC 2.7.11.22) (EC 2.7.11.23) (Cell division control protein 2 homolog) (Cell division protein kinase 1) (p34 protein kinase)	CDK1_HUMAN	1mM / Ctrl	P06493	-0.936890616	0.936890616	5.30E-11	124	-0.845065892	0.845065892	Cyclin-dependent kinase 1	CDK1_HUMAN	M Phase, G2 G2/M Phase, G2/M Checkpoints, G1 G1/S Phase, Regulation cell cycle	0
P07437	TUBB	P07437	UniProt:P07437 TUBB	Tubulin beta chain (Tubulin beta-5 chain)	TBB5_HUMAN	1mM / Ctrl	P07437	-0.176473493	0.176473493	0.242248988	76	-0.527941644	0.527941644	Tubulin beta chain	TBB5_HUMAN	M Phase, G2 G2/M Phase	1
P18858	LIG1	P18858	UniProt:P18858 LIG1	DNA ligase 1 (EC 6.5.1.1) (DNA ligase I) (Polydeoxyribonucleotide synthase [ATP] 1)	DNLI1_HUMAN	1mM / Ctrl	P18858	-0.235762685	0.235762685	3.13E-12	76	-0.871831298	0.871831298	DNA ligase 1	DNLI1_HUMAN	S Phase	0
P25205	MCM3	P25205	UniProt:P25205 MCM3	DNA replication licensing factor MCM3 (EC 3.6.4.12) (DNA polymerase alpha holoenzyme-associated protein P1) (P1-MCM3) (RLF subunit beta) (p102)	MCM3_HUMAN	1mM / Ctrl	P25205	-0.70947695	0.70947695	1.91E-20	208	-0.581825256	0.581825256	DNA replication licensing factor MCM3	MCM3_HUMAN	S Phase, G1 G1/S Phase, G2/M Checkpoints	0
P28340	POLD1	P28340	UniProt:P28340 POLD1	DNA polymerase delta catalytic subunit (EC 2.7.7.7) (EC 3.1.11.-) (DNA polymerase subunit delta p125)	DPOD1_HUMAN	1mM / Ctrl	P28340	0.204448309	0.204448309	1.60E-11	72	-0.724407494	0.724407494	DNA polymerase delta catalytic subunit	DPOD1_HUMAN	S Phase	0
P31946	YWHAB	P31946	UniProt:P31946 YWHAB	14-3-3 protein beta/alpha (Protein 1054) (Protein kinase C inhibitor protein 1) (KCIP-1) [Cleaved into: 14-3-3 protein beta/alpha, N-terminally processed]	1433B_HUMAN	1mM / Ctrl	P31946	0.116724823	0.116724823	0.277315929	144	0.075622812	0.075622812	14-3-3 protein beta/alpha	1433B_HUMAN	G2/M Checkpoints	1
P33991	MCM4	P33991	UniProt:P33991 MCM4	DNA replication licensing factor MCM4 (EC 3.6.4.12) (CDC21 homolog) (P1-CDC21)	MCM4_HUMAN	1mM / Ctrl	P33991	-0.763674605	0.763674605	6.13E-17	200	-0.63542515	0.63542515	DNA replication licensing factor MCM4	MCM4_HUMAN	S Phase, G1 G1/S Phase, G2/M Checkpoints	0
P33992	MCM5	P33992	UniProt:P33992 MCM5	DNA replication licensing factor MCM5 (EC 3.6.4.12) (CDC46 homolog) (P1-CDC46)	MCM5_HUMAN	1mM / Ctrl	P33992	-0.050278417	0.050278417	3.52E-23	176	-0.767624855	0.767624855	DNA replication licensing factor MCM5	MCM5_HUMAN	S Phase, G1 G1/S Phase, G2/M Checkpoints	0
P33993	MCM7	P33993	UniProt:P33993 MCM7	DNA replication licensing factor MCM7 (EC 3.6.4.12) (CDC47 homolog) (P1.1-MCM3)	MCM7_HUMAN	1mM / Ctrl	P33993	-0.878620997	0.878620997	1.39E-38	208	-0.807143033	0.807143033	DNA replication licensing factor MCM7	MCM7_HUMAN	S Phase, G1 G1/S Phase, G2/M Checkpoints	0
P38936	CDKN1A	P38936	UniProt:P38936 CDKN1A	Cyclin-dependent kinase inhibitor 1 (CDK-interacting protein 1) (Melanoma differentiation-associated protein 6) (MDA-6) (p21)	CDN1A_HUMAN	1mM / Ctrl	P38936	1.318507431	1.318507431	1.28E-08	16	1.113342404	1.113342404	Cyclin-dependent kinase inhibitor 1	CDN1A_HUMAN	S Phase, G2 G2/M Phase, G1 G1/S Phase, G1/S DNA Damage Checkpoints	0
P39748	FEN1	P39748	UniProt:P39748 FEN1	Flap endonuclease 1 (FEN-1) (EC 3.1.-.-) (DNase IV) (Flap structure-specific endonuclease 1) (Maturation factor 1) (MF1) (hFEN-1)	FEN1_HUMAN	1mM / Ctrl	P39748	-0.746817271	0.746817271	5.80E-19	80	-0.786815703	0.786815703	Flap endonuclease 1	FEN1_HUMAN	S Phase	0
P49643	PRIM2	P49643	UniProt:P49643 PRIM2	DNA primase large subunit (EC 2.7.7.-) (DNA primase 58 kDa subunit) (p58)	PRI2_HUMAN	1mM / Ctrl	P49643	-1.283757385	1.283757385	2.53E-07	20	-1.463106513	1.463106513	DNA primase large subunit	PRI2_HUMAN	S Phase, G1 G1/S Phase	0
P49736	MCM2	P49736	UniProt:P49736 MCM2	DNA replication licensing factor MCM2 (EC 3.6.4.12) (Minichromosome maintenance protein 2 homolog) (Nuclear protein BM28)	MCM2_HUMAN	1mM / Ctrl	P49736	-0.403502499	0.403502499	3.53E-19	152	-0.716541827	0.716541827	DNA replication licensing factor MCM2	MCM2_HUMAN	S Phase, G1 G1/S Phase, G2/M Checkpoints	0
P49790	NUP153	P49790	UniProt:P49790 NUP153	Nuclear pore complex protein Nup153 (153 kDa nucleoporin) (Nucleoporin Nup153)	NU153_HUMAN	1mM / Ctrl	P49790	0.28399738	0.28399738	0.053163737	100	0.108069964	0.108069964	Nuclear pore complex protein Nup153	NU153_HUMAN	M Phase	1
P62258	YWHAE	P62258	UniProt:P62258 YWHAE	14-3-3 protein epsilon (14-3-3E)	1433E_HUMAN	1mM / Ctrl	P62258	-0.009023376	0.009023376	0.321970753	180	0.050446719	0.050446719	14-3-3 protein epsilon	1433E_HUMAN	M Phase, G2 G2/M Phase, G2/M Checkpoints	1
P62979	RPS27A	P62979	UniProt:P62979 RPS27A	Ubiquitin-40S ribosomal protein S27a (Ubiquitin carboxyl extension protein 80) [Cleaved into: Ubiquitin; 40S ribosomal protein S27a (Small ribosomal subunit protein eS31)]	RS27A_HUMAN	1mM / Ctrl	P62979	0.465895816	0.465895816	0.040524825	68	0.192885458	0.192885458	Ubiquitin-40S ribosomal protein S27a	RS27A_HUMAN	M Phase, Regulation cell cycle, G2 G2/M Phase, S Phase, G1 G1/S Phase, G1/S DNA Damage Checkpoints, G2/M Checkpoints	1
P63165	SUMO1	P63165	UniProt:P63165 SUMO1	Small ubiquitin-related modifier 1 (SUMO-1) (GAP-modifying protein 1) (GMP1) (SMT3 homolog 3) (Sentrin) (Ubiquitin-homology domain protein PIC1) (Ubiquitin-like protein SMT3C) (Smt3C) (Ubiquitin-like protein UBL1)	SUMO1_HUMAN	1mM / Ctrl	P63165	-0.744459895	0.744459895	1.07E-07	28	-0.700330257	0.700330257	Small ubiquitin-related modifier 1	SUMO1_HUMAN	G2/M Checkpoints	0
P68371	TUBB4B	P68371	UniProt:P68371 TUBB4B	Tubulin beta-4B chain (Tubulin beta-2 chain) (Tubulin beta-2C chain)	TBB4B_HUMAN	1mM / Ctrl	P68371	-0.215369808	0.215369808	0.11152489	260	-0.118042059	0.118042059	Tubulin beta-4B chain	TBB4B_HUMAN	M Phase, G2 G2/M Phase	1
Q01105	SET	Q01105	UniProt:Q01105 SET	Protein SET (HLA-DR-associated protein II) (Inhibitor of granzyme A-activated DNase) (IGAAD) (PHAPII) (Phosphatase 2A inhibitor I2PP2A) (I-2PP2A) (Template-activating factor I) (TAF-I)	SET_HUMAN	1mM / Ctrl	Q01105	0.026118614	0.026118614	0.009982986	80	0.085239634	0.085239634	Protein SET	SET_HUMAN	M Phase	1
Q13257	MAD2L1	Q13257	UniProt:Q13257 MAD2L1	Mitotic spindle assembly checkpoint protein MAD2A (HsMAD2) (Mitotic arrest deficient 2-like protein 1) (MAD2-like protein 1)	MD2L1_HUMAN	1mM / Ctrl	Q13257	-0.792369939	0.792369939	0.010825841	32	-0.592744529	0.592744529	Mitotic spindle assembly checkpoint protein MAD2A	MD2L1_HUMAN	M Phase, Spindle Checkpoints, Regulation cell cycle	0
Q13472	TOP3A	Q13472	UniProt:Q13472 TOP3A	DNA topoisomerase 3-alpha (EC 5.99.1.2) (DNA topoisomerase III alpha)	TOP3A_HUMAN	1mM / Ctrl	Q13472	-0.800071025	0.800071025	0.040915044	4	-0.806115687	0.806115687	DNA topoisomerase 3-alpha	TOP3A_HUMAN	G2/M Checkpoints	0
Q13509	TUBB3	Q13509	UniProt:Q13509 TUBB3	Tubulin beta-3 chain (Tubulin beta-4 chain) (Tubulin beta-III)	TBB3_HUMAN	1mM / Ctrl	Q13509	-0.239388544	0.239388544	0.377503584	72	0.071503356	0.071503356	Tubulin beta-3 chain	TBB3_HUMAN	M Phase, G2 G2/M Phase	1
Q14181	POLA2	Q14181	UniProt:Q14181 POLA2	DNA polymerase alpha subunit B (DNA polymerase alpha 70 kDa subunit)	DPOA2_HUMAN	1mM / Ctrl	Q14181	-0.953767388	0.953767388	0.00463344	12	-0.959451914	0.959451914	DNA polymerase alpha subunit B	DPOA2_HUMAN	S Phase, G1 G1/S Phase	0
Q14204	DYNC1H1	Q14204	UniProt:Q14204 DYNC1H1	Cytoplasmic dynein 1 heavy chain 1 (Cytoplasmic dynein heavy chain 1) (Dynein heavy chain, cytosolic)	DYHC1_HUMAN	1mM / Ctrl	Q14204	0.171918035	0.171918035	0.305429362	1604	0.012544423	0.012544423	Cytoplasmic dynein 1 heavy chain 1	DYHC1_HUMAN	M Phase, G2 G2/M Phase, Spindle Checkpoints	1
Q14566	MCM6	Q14566	UniProt:Q14566 MCM6	DNA replication licensing factor MCM6 (EC 3.6.4.12) (p105MCM)	MCM6_HUMAN	1mM / Ctrl	Q14566	-0.705731321	0.705731321	3.38E-21	200	-0.64665699	0.64665699	DNA replication licensing factor MCM6	MCM6_HUMAN	S Phase, G1 G1/S Phase, G2/M Checkpoints	0
Q15003	NCAPH	Q15003	UniProt:Q15003 NCAPH	Condensin complex subunit 2 (Barren homolog protein 1) (Chromosome-associated protein H) (hCAP-H) (Non-SMC condensin I complex subunit H) (XCAP-H homolog)	CND2_HUMAN	1mM / Ctrl	Q15003	-0.359041499	0.359041499	7.92E-13	56	-0.921406329	0.921406329	Condensin complex subunit 2	CND2_HUMAN	M Phase	0
Q15021	NCAPD2	Q15021	UniProt:Q15021 NCAPD2	Condensin complex subunit 1 (Chromosome condensation-related SMC-associated protein 1) (Chromosome-associated protein D2) (hCAP-D2) (Non-SMC condensin I complex subunit D2) (XCAP-D2 homolog)	CND1_HUMAN	1mM / Ctrl	Q15021	-0.847251557	0.847251557	2.41E-31	200	-0.994356453	0.994356453	Condensin complex subunit 1	CND1_HUMAN	M Phase	0
Q8NBT2	SPC24	Q8NBT2	UniProt:Q8NBT2 SPC24	Kinetochore protein Spc24 (hSpc24)	SPC24_HUMAN	1mM / Ctrl	Q8NBT2	0.044574577	0.044574577	4.88E-06	40	-0.876312435	0.876312435	Kinetochore protein Spc24	SPC24_HUMAN	M Phase, Spindle Checkpoints	0
Q9BPX3	NCAPG	Q9BPX3	UniProt:Q9BPX3 NCAPG	Condensin complex subunit 3 (Chromosome-associated protein G) (Condensin subunit CAP-G) (hCAP-G) (Melanoma antigen NY-MEL-3) (Non-SMC condensin I complex subunit G) (XCAP-G homolog)	CND3_HUMAN	1mM / Ctrl	Q9BPX3	-0.070399907	0.070399907	5.50E-07	84	-0.796916187	0.796916187	Condensin complex subunit 3	CND3_HUMAN	M Phase	0
Q9BRT9	GINS4	Q9BRT9	UniProt:Q9BRT9 GINS4	DNA replication complex GINS protein SLD5 (GINS complex subunit 4) [Cleaved into: DNA replication complex GINS protein SLD5, N-terminally processed]	SLD5_HUMAN	1mM / Ctrl	Q9BRT9	-0.605791684	0.605791684	0.000104225	20	-1.006947041	1.006947041	DNA replication complex GINS protein SLD5	SLD5_HUMAN	S Phase	0
Q9BRX5	GINS3	Q9BRX5	UniProt:Q9BRX5 GINS3	DNA replication complex GINS protein PSF3 (GINS complex subunit 3)	PSF3_HUMAN	1mM / Ctrl	Q9BRX5	-1.298235264	1.298235264	1.11E-07	36	-1.097386241	1.097386241	DNA replication complex GINS protein PSF3	PSF3_HUMAN	S Phase	0
Q9BUF5	TUBB6	Q9BUF5	UniProt:Q9BUF5 TUBB6	Tubulin beta-6 chain (Tubulin beta class V)	TBB6_HUMAN	1mM / Ctrl	Q9BUF5	0.089514003	0.089514003	0.084329884	168	0.118242934	0.118242934	Tubulin beta-6 chain	TBB6_HUMAN	M Phase, G2 G2/M Phase	1
Q9BZD4	NUF2	Q9BZD4	UniProt:Q9BZD4 NUF2	Kinetochore protein Nuf2 (hNuf2) (hNuf2R) (hsNuf2) (Cell division cycle-associated protein 1)	NUF2_HUMAN	1mM / Ctrl	Q9BZD4	-0.558980871	0.558980871	0.003540379	44	-0.720861137	0.720861137	Kinetochore protein Nuf2	NUF2_HUMAN	M Phase, Spindle Checkpoints	0
Q9H900	ZWILCH	Q9H900	UniProt:Q9H900 ZWILCH	Protein zwilch homolog (hZwilch)	ZWILC_HUMAN	1mM / Ctrl	Q9H900	-0.534539477	0.534539477	0.000729319	16	-0.581477284	0.581477284	Protein zwilch homolog	ZWILC_HUMAN	M Phase, Spindle Checkpoints	0
Q9HBM1	SPC25	Q9HBM1	UniProt:Q9HBM1 SPC25	Kinetochore protein Spc25 (hSpc25)	SPC25_HUMAN	1mM / Ctrl	Q9HBM1	-1.119519168	1.119519168	2.07E-05	20	-0.9694435	0.9694435	Kinetochore protein Spc25	SPC25_HUMAN	M Phase, Spindle Checkpoints	0
Q9Y248	GINS2	Q9Y248	UniProt:Q9Y248 GINS2	DNA replication complex GINS protein PSF2 (GINS complex subunit 2)	PSF2_HUMAN	1mM / Ctrl	Q9Y248	-1.14353999	1.14353999	0.000216855	16	-1.387797832	1.387797832	DNA replication complex GINS protein PSF2	PSF2_HUMAN	S Phase	0
