# Supplementary material for: Mapping protein carboxymethylation sites provides insights into their role in proteostasis and cell proliferation
Source: Nat Commun. 2021 Nov 18;12:6743. doi: 10.1038/s41467-021-26982-6 (PMC8602705; doi:10.1038/s41467-021-26982-6)
Supplement: Supplementary file 11 — Source Data [file 41467_2021_26982_MOESM11_ESM.zip › Figure 6/6G/Ratio_analysis_v2.xlsx]

## Sheet: Sheet1
	Ctrl			100uM			1mM				1mM 1	1mM 2	1mM 3
	INVYYNEATGGK vs INVYYNEATGGK[Lys8-pepCterm]_			INVYYNEATGGK vs INVYYNEATGGK[Lys8-pepCterm]_			INVYYNEATGGK vs INVYYNEATGGK[Lys8-pepCterm]_				_INVYYNEATGGK[CML]YVPR_vs__INVYYNEATGGK[CML]YVPR[Arg10-pepCterm]_
	Fr.4	Fr.5	Fr.6	Fr.4	Fr.5	Fr.6	Fr.4	Fr.5	Fr.6		Fr.4	Fr.4	Fr.6
Rep.1	2.08186	0.182514	0.377052	6.38829	0.148235	0.311514	1.06678	0.137349	0.307668		0.0098545	0.0126196	0.0114481
Rep.2	0.0062	1.76099	0.179633	0.00265784	2.0487	0.783001	8.72309	0.254054	0.250234
Rep.3	0.0234477	4.73007	0.317303	0.11944	11.4707	0.582372	0.0663234	5.51453	0.295394
Normalized to the chromatogram
	Fr.4	Fr.5	Fr.6	Fr.4	Fr.5	Fr.6	Fr.4	Fr.5	Fr.6		Fr.4	Fr.4	Fr.6
Rep.1	2.25195	0.281376	0.391148	7.04841	0.198459	0.389393	1.06678	0.241995	0.307668		0.0098545	0.0144037	0.012914
Rep.2	0.0072773	2.58745	0.237373	0.0035908	2.82651	0.926579	9.95635	0.254054	0.296119
Rep.3	0.0338917	6.07299	0.444705	0.127531	15.1577	0.687695	0.0778477	8.46948	0.333219
fmol of endogenous peptide
	Fr.4	Fr.5	Fr.6	Fr.4	Fr.5	Fr.6	Fr.4	Fr.5	Fr.6		Fr.4	Fr.4	Fr.6
	45.3993	5.67254	7.88554	142.096	4.00094	7.85015	21.5062	4.87863	6.20258		0.198667	0.290379	0.260346
	0.14671	52.163	4.78543	0.0723906	56.9825	18.6798	200.72	5.12174	5.96976
	0.683256	122.432	8.96525	2.57102	305.58	13.8639	1.56941	170.745	6.7177
	Ctrl	100mM	1mM		Ctrl	100mM	1mM
	INVYYNEATGGK				INVYYNEATGGK[CML]YVPR
Rep.1	19.6525	51.3157	10.8625		0	0	0.198667
Rep.2	19.0317	25.2449	70.6038		0	0	0.290379
Rep.3	44.0267	107.338	59.6773		0	0	0.260346
Average	27.5703	61.2996	47.0479		0	0	0.249797
									Log2
								0.0182893	-1.7378
							0.00530943	0.0041128
								0.00436256
fmol on column	20.16
Intensities
	Fr. 4	Fr. 5	Fr. 6
Ctrl_1	3060000000	2640000000	5350000000
Ctrl_2	2820000000	2770000000	4200000000
Ctrl_3	2290000000	3170000000	3960000000
0.1mM 1	3000000000	3040000000	4440000000
0.1mM 2	2450000000	2950000000	4690000000
0.1mM 3	3100000000	3080000000	4700000000
1mM 1	3310000000	2310000000	5550000000
1mM 2	2900000000	4070000000	4690000000
1mM 3	2820000000	2650000000	4920000000
	0.924471	0.648649	0.963964
	0.851964	0.68059	0.756757
	0.691843	0.77887	0.713514
	0.906344	0.746929	0.8
	0.740181	0.724816	0.845045
	0.936556	0.756757	0.846847
	1	0.567568	1
	0.876133	1	0.845045
	0.851964	0.651106	0.886486
