# Supplementary material for: Mapping protein carboxymethylation sites provides insights into their role in proteostasis and cell proliferation
Source: Nat Commun. 2021 Nov 18;12:6743. doi: 10.1038/s41467-021-26982-6 (PMC8602705; doi:10.1038/s41467-021-26982-6)
Supplement: Supplementary file 11 — Source Data [file 41467_2021_26982_MOESM11_ESM.zip › Figure 6/6H/Figure6_G_left.csv]

	Intensity	condition	replicate	treatment	conc
05mM_1	4.35128223412575	05mM	R1	glyoxal	05mM
05mM_2	5.13673324052691	05mM	R2	glyoxal	05mM
05mM_3	5.21107906902072	05mM	R3	glyoxal	05mM
1mM_1	4.45493971679209	1mM	R1	glyoxal	1mM
1mM_2	4.65798301259359	1mM	R2	glyoxal	1mM
1mM_3	4.63639554663971	1mM	R3	glyoxal	1mM
Ctrl_1	5.44657375025922	Ctrl	R1	DMSO	0mM
Ctrl_2	5.84632666475378	Ctrl	R2	DMSO	0mM
Ctrl_3	6.92238617255283	Ctrl	R3	DMSO	0mM
