# Supplementary material for: Mapping protein carboxymethylation sites provides insights into their role in proteostasis and cell proliferation
Source: Nat Commun. 2021 Nov 18;12:6743. doi: 10.1038/s41467-021-26982-6 (PMC8602705; doi:10.1038/s41467-021-26982-6)
Supplement: Supplementary file 11 — Source Data [file 41467_2021_26982_MOESM11_ESM.zip › Figure 7/7G/Identification TBB4B_MOUSE._INVYYNEATGGK[CML]YVPR_.2 Qvalue = 1.295e-01 (Pvalue = 2.006e-01)_Ctrl_2.xls]

(x)Retention Time_[[y11+]]	(y)Intensity_[[y11+]]	(x)Retention Time_[[y9+]]	(y)Intensity_[[y9+]]	(x)Retention Time_[[y12+]]	(y)Intensity_[[y12+]]	(x)Retention Time_[[y7+]]	(y)Intensity_[[y7+]]	(x)Retention Time_[[y8+]]	(y)Intensity_[[y8+]]	(x)Retention Time_[[y13+]]	(y)Intensity_[[y13+]]	(x)Retention Time_[[y3+]]	(y)Intensity_[[y3+]]	(x)Retention Time_[]	(y)Intensity_[]	(x)Retention Time_[]	(y)Intensity_[]	(x)Retention Time_[]	(y)Intensity_[]	(x)Retention Time_[]	(y)Intensity_[]	(x)Retention Time_[]	(y)Intensity_[]	(x)Retention Time_[]	(y)Intensity_[]	(x)Retention Time_[]	(y)Intensity_[]
30.9372615814209	1.6	30.9372615814209	1.7	30.9372615814209	1.4	30.9372615814209	1.1	30.9372615814209	1.0	30.9372615814209	1.3	30.9372615814209	2.0	30.9372615814209	1.1	30.9372615814209	1.1	30.9372615814209	1.7	30.9372615814209	1.4	30.9372615814209	1.8	30.9372615814209	1.5	30.9372615814209	1.7
30.9818286895752	1.9	30.9818286895752	1.1	30.9818286895752	1.1	30.9818286895752	2.0	30.9818286895752	1.9	30.9818286895752	1.2	30.9818286895752	1.8	30.9818286895752	1.9	30.9818286895752	1.2	30.9818286895752	1.6	30.9818286895752	1.9	30.9818286895752	1.6	30.9818286895752	1.0	30.9818286895752	1.9
31.0263957977295	1.0	31.0263957977295	1.9	31.0263957977295	1.4	31.0263957977295	1.8	31.0263957977295	1.7	31.0263957977295	1.2	31.0263957977295	1.4	31.0263957977295	1.2	31.0263957977295	1.4	31.0263957977295	1.6	31.0263957977295	1.1	31.0263957977295	2.0	31.0263957977295	1.7	31.0263957977295	2.0
31.0709629058838	1.3	31.0709629058838	1.2	31.0709629058838	1.1	31.0709629058838	1.2	31.0709629058838	1.8	31.0709629058838	1.7	31.0709629058838	1.1	31.0709629058838	1.4	31.0709629058838	1.1	31.0709629058838	1.8	31.0709629058838	1.9	31.0709629058838	1.9	31.0709629058838	1.8	31.0709629058838	1.4
31.1155300140381	1.3	31.1155300140381	1.6	31.1155300140381	1.8	31.1155300140381	1.5	31.1155300140381	1.3	31.1155300140381	1.6	31.1155300140381	1.2	31.1155300140381	1.3	31.1155300140381	1.3	31.1155300140381	1.5	31.1155300140381	1.6	31.1155300140381	1.5	31.1155300140381	1.3	31.1155300140381	1.6
31.1600971221924	1.7	31.1600971221924	1.4	31.1600971221924	1.8	31.1600971221924	1.7	31.1600971221924	199.7	31.1600971221924	1.3	31.1600971221924	1.5	31.1600971221924	1.6	31.1600971221924	1.5	31.1600971221924	1.6	31.1600971221924	1.5	31.1600971221924	1.6	31.1600971221924	1.5	31.1600971221924	1.6
31.2046642303467	1.4	31.2046642303467	1.8	31.2046642303467	2.0	31.2046642303467	2.0	31.2046642303467	197.6	31.2046642303467	1.4	31.2046642303467	1.4	31.2046642303467	1.4	31.2046642303467	1.5	31.2046642303467	2.0	31.2046642303467	1.8	31.2046642303467	215.0	31.2046642303467	1.2	31.2046642303467	1.7
31.249231338501	1.2	31.249231338501	1.6	31.249231338501	1.9	31.249231338501	1.7	31.249231338501	1.3	31.249231338501	1.7	31.249231338501	1.3	31.249231338501	1.3	31.249231338501	1.5	31.249231338501	1.8	31.249231338501	1.7	31.249231338501	424.5	31.249231338501	1.3	31.249231338501	1.6
31.2937984466553	1.5	31.2937984466553	1.4	31.2937984466553	1.7	31.2937984466553	1.3	31.2937984466553	1.3	31.2937984466553	1.7	31.2937984466553	1.6	31.2937984466553	1.4	31.2937984466553	1.5	31.2937984466553	1.4	31.2937984466553	1.7	31.2937984466553	1.7	31.2937984466553	1.3	31.2937984466553	1.4
31.3383655548096	1.8	31.3383655548096	1.7	31.3383655548096	1.6	31.3383655548096	1.2	31.3383655548096	1.7	31.3383655548096	1.3	31.3383655548096	1.5	31.3383655548096	1.3	31.3383655548096	1.3	31.3383655548096	1.5	31.3383655548096	1.4	31.3383655548096	1.2	31.3383655548096	1.4	31.3383655548096	1.5
31.3829326629639	1.2	31.3829326629639	1.7	31.3829326629639	1.5	31.3829326629639	1.4	31.3829326629639	2.0	31.3829326629639	1.7	31.3829326629639	1.4	31.3829326629639	1.0	31.3829326629639	2.0	31.3829326629639	1.3	31.3829326629639	1.5	31.3829326629639	1.6	31.3829326629639	1.4	31.3829326629639	1.7
31.4274997711182	1.1	31.4274997711182	1.8	31.4274997711182	1.9	31.4274997711182	2.0	31.4274997711182	2.0	31.4274997711182	1.5	31.4274997711182	1.8	31.4274997711182	1.4	31.4274997711182	2.0	31.4274997711182	1.3	31.4274997711182	1.8	31.4274997711182	1.2	31.4274997711182	1.2	31.4274997711182	1.6
31.4720668792725	1.2	31.4720668792725	1.1	31.4720668792725	1.3	31.4720668792725	1.2	31.4720668792725	1.8	31.4720668792725	1.3	31.4720668792725	1.7	31.4720668792725	1.4	31.4720668792725	1.6	31.4720668792725	1.8	31.4720668792725	1.7	31.4720668792725	1.8	31.4720668792725	1.8	31.4720668792725	1.3
31.5166339874268	1.1	31.5166339874268	1.5	31.5166339874268	1.6	31.5166339874268	1.1	31.5166339874268	1.6	31.5166339874268	1.6	31.5166339874268	1.8	31.5166339874268	1.3	31.5166339874268	1.2	31.5166339874268	1.3	31.5166339874268	1.4	31.5166339874268	1.9	31.5166339874268	1.4	31.5166339874268	1.5
31.5612010955811	1.2	31.5612010955811	1.6	31.5612010955811	1.2	31.5612010955811	1.3	31.5612010955811	1.3	31.5612010955811	1.7	31.5612010955811	1.7	31.5612010955811	1.7	31.5612010955811	1.1	31.5612010955811	1.4	31.5612010955811	1.6	31.5612010955811	1.7	31.5612010955811	1.4	31.5612010955811	1.5
31.6057682037354	1.4	31.6057682037354	1.8	31.6057682037354	1.6	31.6057682037354	1.4	31.6057682037354	1.1	31.6057682037354	1.8	31.6057682037354	1.6	31.6057682037354	180.8	31.6057682037354	1.2	31.6057682037354	1.7	31.6057682037354	1.4	31.6057682037354	1.6	31.6057682037354	1.7	31.6057682037354	1.2
31.6503353118896	1.4	31.6503353118896	1.6	31.6503353118896	1.9	31.6503353118896	1.3	31.6503353118896	308.2	31.6503353118896	1.6	31.6503353118896	1.4	31.6503353118896	139.6	31.6503353118896	1.4	31.6503353118896	1.4	31.6503353118896	1.6	31.6503353118896	1.6	31.6503353118896	1.5	31.6503353118896	1.5
31.6949024200439	1.6	31.6949024200439	1.6	31.6949024200439	1.6	31.6949024200439	1.7	31.6949024200439	157.0	31.6949024200439	1.8	31.6949024200439	1.7	31.6949024200439	2.0	31.6949024200439	1.7	31.6949024200439	1.4	31.6949024200439	1.8	31.6949024200439	1.4	31.6949024200439	1.3	31.6949024200439	1.6
31.7394695281982	1.4	31.7394695281982	1.2	31.7394695281982	1.7	31.7394695281982	1.5	31.7394695281982	1.6	31.7394695281982	1.9	31.7394695281982	1.6	31.7394695281982	1.8	31.7394695281982	1.8	31.7394695281982	1.4	31.7394695281982	1.5	31.7394695281982	1.5	31.7394695281982	1.3	31.7394695281982	1.7
31.7840366363525	1.6	31.7840366363525	1.2	31.7840366363525	1.9	31.7840366363525	1.5	31.7840366363525	1.7	31.7840366363525	1.8	31.7840366363525	1.3	31.7840366363525	1.6	31.7840366363525	1.9	31.7840366363525	1.5	31.7840366363525	1.1	31.7840366363525	1.6	31.7840366363525	1.5	31.7840366363525	1.6
31.8286037445068	1.7	31.8286037445068	1.2	31.8286037445068	1.6	31.8286037445068	1.7	31.8286037445068	1.8	31.8286037445068	1.6	31.8286037445068	1.2	31.8286037445068	1.6	31.8286037445068	1.5	31.8286037445068	1.3	31.8286037445068	1.3	31.8286037445068	1.5	31.8286037445068	1.4	31.8286037445068	1.1
31.8731708526611	1.3	31.8731708526611	1.3	31.8731708526611	1.3	31.8731708526611	1.8	31.8731708526611	1.4	31.8731708526611	1.8	31.8731708526611	1.3	31.8731708526611	1.4	31.8731708526611	1.2	31.8731708526611	1.5	31.8731708526611	1.6	31.8731708526611	1.4	31.8731708526611	1.5	31.8731708526611	1.5
31.9177379608154	1.6	31.9177379608154	1.7	31.9177379608154	1.1	31.9177379608154	1.6	31.9177379608154	1.4	31.9177379608154	1.5	31.9177379608154	1.6	31.9177379608154	1.3	31.9177379608154	1.1	31.9177379608154	1.5	31.9177379608154	1.6	31.9177379608154	1.6	31.9177379608154	1.7	31.9177379608154	1.6
31.9623050689697	1.8	31.9623050689697	1.8	31.9623050689697	1.6	31.9623050689697	1.2	31.9623050689697	1.8	31.9623050689697	1.5	31.9623050689697	1.4	31.9623050689697	1.4	31.9623050689697	1.3	31.9623050689697	1.5	31.9623050689697	1.4	31.9623050689697	1.8	31.9623050689697	1.6	31.9623050689697	1.7
32.0068740844727	1.9	32.0068740844727	1.6	32.0068740844727	1.8	32.0068740844727	1.3	32.0068740844727	1.5	32.0068740844727	1.6	32.0068740844727	1.6	32.0068740844727	1.4	32.0068740844727	1.5	32.0068740844727	1.6	32.0068740844727	1.2	32.0068740844727	1.6	32.0068740844727	1.4	32.0068740844727	1.9
32.051441192627	1.4	32.051441192627	1.3	32.051441192627	1.6	32.051441192627	1.3	32.051441192627	1.4	32.051441192627	1.3	32.051441192627	1.5	32.051441192627	1.5	32.051441192627	1.3	32.051441192627	1.4	32.051441192627	1.4	32.051441192627	1.6	32.051441192627	1.2	32.051441192627	1.6
32.0960083007813	1.0	32.0960083007813	1.4	32.0960083007813	1.5	32.0960083007813	1.2	32.0960083007813	133.7	32.0960083007813	1.5	32.0960083007813	1.3	32.0960083007813	7621.1	32.0960083007813	5206.5	32.0960083007813	8662.0	32.0960083007813	4098.8	32.0960083007813	4508.0	32.0960083007813	5811.9	32.0960083007813	1593.1
32.1405754089355	1.4	32.1405754089355	1.6	32.1405754089355	119.9	32.1405754089355	1.2	32.1405754089355	172.2	32.1405754089355	117.0	32.1405754089355	1.4	32.1405754089355	6.5E+04	32.1405754089355	4.5E+04	32.1405754089355	7.3E+04	32.1405754089355	3E+04	32.1405754089355	3.7E+04	32.1405754089355	5E+04	32.1405754089355	8895.9
32.1851425170898	1.9	32.1851425170898	1.5	32.1851425170898	435.4	32.1851425170898	1.3	32.1851425170898	1.4	32.1851425170898	212.4	32.1851425170898	1.6	32.1851425170898	1.8E+05	32.1851425170898	1.2E+05	32.1851425170898	2E+05	32.1851425170898	7.8E+04	32.1851425170898	1E+05	32.1851425170898	1.4E+05	32.1851425170898	2.2E+04
32.2297096252441	1.7	32.2297096252441	1.7	32.2297096252441	589.0	32.2297096252441	1.5	32.2297096252441	1.8	32.2297096252441	1.5	32.2297096252441	1.9	32.2297096252441	1.9E+05	32.2297096252441	1.2E+05	32.2297096252441	2.1E+05	32.2297096252441	7.8E+04	32.2297096252441	1.1E+05	32.2297096252441	1.4E+05	32.2297096252441	2.5E+04
32.2742767333984	1.4	32.2742767333984	1.7	32.2742767333984	1.8	32.2742767333984	1.4	32.2742767333984	1.8	32.2742767333984	1.8	32.2742767333984	1.9	32.2742767333984	5.5E+04	32.2742767333984	4E+04	32.2742767333984	6.4E+04	32.2742767333984	2.3E+04	32.2742767333984	3E+04	32.2742767333984	4.1E+04	32.2742767333984	5880.3
32.3188438415527	1.4	32.3188438415527	1.3	32.3188438415527	1.1	32.3188438415527	1.5	32.3188438415527	3.6	32.3188438415527	1.8	32.3188438415527	1.2	32.3188438415527	2.9E+04	32.3188438415527	1.9E+04	32.3188438415527	3.4E+04	32.3188438415527	1.1E+04	32.3188438415527	1.5E+04	32.3188438415527	1.9E+04	32.3188438415527	3468.5
32.363410949707	2.0	32.363410949707	1.1	32.363410949707	1.7	32.363410949707	1.6	32.363410949707	89.3	32.363410949707	1.3	32.363410949707	1.8	32.363410949707	1.8E+04	32.363410949707	1.1E+04	32.363410949707	2.3E+04	32.363410949707	7833.6	32.363410949707	1E+04	32.363410949707	1.4E+04	32.363410949707	2466.8
32.4079780578613	1.6	32.4079780578613	1.1	32.4079780578613	1.3	32.4079780578613	1.2	32.4079780578613	16.8	32.4079780578613	1.7	32.4079780578613	1.7	32.4079780578613	1.1E+04	32.4079780578613	7710.2	32.4079780578613	1.4E+04	32.4079780578613	5665.3	32.4079780578613	6381.6	32.4079780578613	8437.6	32.4079780578613	1274.5
32.4525451660156	1.6	32.4525451660156	1.8	32.4525451660156	1.5	32.4525451660156	1.2	32.4525451660156	24.6	32.4525451660156	1.1	32.4525451660156	1.4	32.4525451660156	8300.0	32.4525451660156	4966.1	32.4525451660156	8979.5	32.4525451660156	4540.5	32.4525451660156	4404.1	32.4525451660156	5998.5	32.4525451660156	1379.9
32.4971122741699	1.3	32.4971122741699	1.7	32.4971122741699	1.8	32.4971122741699	1.7	32.4971122741699	54.0	32.4971122741699	1.3	32.4971122741699	1.6	32.4971122741699	6072.5	32.4971122741699	4139.4	32.4971122741699	6820.6	32.4971122741699	2979.5	32.4971122741699	3251.5	32.4971122741699	4166.1	32.4971122741699	661.5
32.5416793823242	1.8	32.5416793823242	1.4	32.5416793823242	1.9	32.5416793823242	1.2	32.5416793823242	2.7	32.5416793823242	1.5	32.5416793823242	1.6	32.5416793823242	4690.6	32.5416793823242	3380.2	32.5416793823242	5208.2	32.5416793823242	2115.4	32.5416793823242	2677.4	32.5416793823242	3589.9	32.5416793823242	432.9
32.5862464904785	1.6	32.5862464904785	1.4	32.5862464904785	1.4	32.5862464904785	1.6	32.5862464904785	169.7	32.5862464904785	1.6	32.5862464904785	1.5	32.5862464904785	3583.1	32.5862464904785	2346.0	32.5862464904785	4684.6	32.5862464904785	1718.8	32.5862464904785	2262.8	32.5862464904785	3135.3	32.5862464904785	607.5
32.6308135986328	1.7	32.6308135986328	1.9	32.6308135986328	1.2	32.6308135986328	1.6	32.6308135986328	1.2	32.6308135986328	1.5	32.6308135986328	1.0	32.6308135986328	3592.1	32.6308135986328	2115.5	32.6308135986328	4252.1	32.6308135986328	1746.7	32.6308135986328	1766.3	32.6308135986328	2411.0	32.6308135986328	356.9
32.6753807067871	1.6	32.6753807067871	1.4	32.6753807067871	1.8	32.6753807067871	1.7	32.6753807067871	1.9	32.6753807067871	1.9	32.6753807067871	1.3	32.6753807067871	3170.3	32.6753807067871	2582.7	32.6753807067871	3488.8	32.6753807067871	1426.7	32.6753807067871	1726.3	32.6753807067871	2314.8	32.6753807067871	1.6
32.7199478149414	1.6	32.7199478149414	1.3	32.7199478149414	1.4	32.7199478149414	1.3	32.7199478149414	96.7	32.7199478149414	1.7	32.7199478149414	1.3	32.7199478149414	2918.3	32.7199478149414	1767.0	32.7199478149414	2613.8	32.7199478149414	1157.2	32.7199478149414	1596.2	32.7199478149414	1805.7	32.7199478149414	1.6
32.7645149230957	1.3	32.7645149230957	1.8	32.7645149230957	1.6	32.7645149230957	1.6	32.7645149230957	1.8	32.7645149230957	1.8	32.7645149230957	1.2	32.7645149230957	2560.6	32.7645149230957	1302.7	32.7645149230957	2791.2	32.7645149230957	431.5	32.7645149230957	1367.8	32.7645149230957	1649.7	32.7645149230957	1.5
32.80908203125	1.8	32.80908203125	1.3	32.80908203125	1.6	32.80908203125	2.0	32.80908203125	1.9	32.80908203125	1.4	32.80908203125	1.1	32.80908203125	1772.3	32.80908203125	1668.7	32.80908203125	1879.7	32.80908203125	972.9	32.80908203125	1157.9	32.80908203125	1072.4	32.80908203125	233.5
32.8536491394043	1.4	32.8536491394043	1.1	32.8536491394043	1.4	32.8536491394043	1.9	32.8536491394043	2.0	32.8536491394043	1.8	32.8536491394043	336.4	32.8536491394043	1990.2	32.8536491394043	999.7	32.8536491394043	2527.8	32.8536491394043	354.4	32.8536491394043	1234.8	32.8536491394043	1364.5	32.8536491394043	35.9
32.8982162475586	1.5	32.8982162475586	1.5	32.8982162475586	1.1	32.8982162475586	1.3	32.8982162475586	1.5	32.8982162475586	1.7	32.8982162475586	320.5	32.8982162475586	2095.1	32.8982162475586	583.5	32.8982162475586	1002.4	32.8982162475586	434.6	32.8982162475586	414.6	32.8982162475586	1802.4	32.8982162475586	1.4
32.9427833557129	1.3	32.9427833557129	1.7	32.9427833557129	1.3	32.9427833557129	1.4	32.9427833557129	1.8	32.9427833557129	1.7	32.9427833557129	368.6	32.9427833557129	743.5	32.9427833557129	1.3	32.9427833557129	1.2	32.9427833557129	1016.2	32.9427833557129	3218.6	32.9427833557129	793.0	32.9427833557129	1.5
32.9873504638672	1.5	32.9873504638672	1.3	32.9873504638672	1.5	32.9873504638672	1.5	32.9873504638672	1.5	32.9873504638672	1.5	32.9873504638672	165.6	32.9873504638672	1.7	32.9873504638672	1.5	32.9873504638672	1.6	32.9873504638672	1.4	32.9873504638672	1.4	32.9873504638672	1.6	32.9873504638672	1.7
33.0319175720215	1.5	33.0319175720215	1.6	33.0319175720215	1.7	33.0319175720215	1.7	33.0319175720215	1.7	33.0319175720215	1.8	33.0319175720215	1.5	33.0319175720215	2200.3	33.0319175720215	1.3	33.0319175720215	1.3	33.0319175720215	1.8	33.0319175720215	2.0	33.0319175720215	4211.7	33.0319175720215	1.8
33.0764846801758	1.6	33.0764846801758	1.5	33.0764846801758	1.8	33.0764846801758	1.4	33.0764846801758	56.9	33.0764846801758	1.7	33.0764846801758	1.2	33.0764846801758	1.3	33.0764846801758	1.1	33.0764846801758	1.4	33.0764846801758	1.8	33.0764846801758	1.1	33.0764846801758	1.2	33.0764846801758	1.7
33.1210517883301	1.0	33.1210517883301	1.7	33.1210517883301	1.7	33.1210517883301	1.0	33.1210517883301	2.0	33.1210517883301	1.3	33.1210517883301	1.6	33.1210517883301	1.5	33.1210517883301	1.4	33.1210517883301	2.0	33.1210517883301	1.3	33.1210517883301	1.9	33.1210517883301	1.9	33.1210517883301	2.0
33.1656188964844	1.9	33.1656188964844	1.3	33.1656188964844	1.8	33.1656188964844	2.0	33.1656188964844	1.6	33.1656188964844	1.7	33.1656188964844	2.0	33.1656188964844	1.1	33.1656188964844	2.0	33.1656188964844	1.1	33.1656188964844	1.1	33.1656188964844	1.9	33.1656188964844	1.4	33.1656188964844	2.0
