# Supplementary material for: Mapping protein carboxymethylation sites provides insights into their role in proteostasis and cell proliferation
Source: Nat Commun. 2021 Nov 18;12:6743. doi: 10.1038/s41467-021-26982-6 (PMC8602705; doi:10.1038/s41467-021-26982-6)
Supplement: Supplementary file 11 — Source Data [file 41467_2021_26982_MOESM11_ESM.zip › Figure 7/7G/Identification TBB4B_MOUSE._INVYYNEATGGK[CML]YVPR_.2 Qvalue = 1.547e-03 (Pvalue = 1.647e-03)_100uM_1.xls]

(x)Retention Time_[[y11+]]	(y)Intensity_[[y11+]]	(x)Retention Time_[[y9+]]	(y)Intensity_[[y9+]]	(x)Retention Time_[[y12+]]	(y)Intensity_[[y12+]]	(x)Retention Time_[[y7+]]	(y)Intensity_[[y7+]]	(x)Retention Time_[[y13+]]	(y)Intensity_[[y13+]]	(x)Retention Time_[[y3+]]	(y)Intensity_[[y3+]]	(x)Retention Time_[]	(y)Intensity_[]	(x)Retention Time_[]	(y)Intensity_[]	(x)Retention Time_[]	(y)Intensity_[]	(x)Retention Time_[]	(y)Intensity_[]	(x)Retention Time_[]	(y)Intensity_[]	(x)Retention Time_[]	(y)Intensity_[]
30.9371929168701	1.6	30.9371929168701	1.7	30.9371929168701	1.4	30.9371929168701	1.1	30.9371929168701	1.3	30.9371929168701	2.0	30.9371929168701	1.1	30.9371929168701	1.1	30.9371929168701	1.7	30.9371929168701	1.4	30.9371929168701	1.5	30.9371929168701	1.7
30.9817333221436	1.9	30.9817333221436	1.1	30.9817333221436	1.1	30.9817333221436	2.0	30.9817333221436	1.2	30.9817333221436	1.8	30.9817333221436	1.9	30.9817333221436	1.2	30.9817333221436	1.6	30.9817333221436	1.9	30.9817333221436	1.0	30.9817333221436	1.9
31.026273727417	1.0	31.026273727417	1.9	31.026273727417	1.4	31.026273727417	1.8	31.026273727417	1.2	31.026273727417	1.4	31.026273727417	1.2	31.026273727417	1.4	31.026273727417	1.6	31.026273727417	1.1	31.026273727417	1.7	31.026273727417	2.0
31.0708141326904	1.3	31.0708141326904	1.2	31.0708141326904	1.1	31.0708141326904	1.2	31.0708141326904	1.7	31.0708141326904	1.1	31.0708141326904	1.4	31.0708141326904	1.1	31.0708141326904	1.8	31.0708141326904	1.9	31.0708141326904	1.8	31.0708141326904	1.4
31.1153545379639	1.3	31.1153545379639	1.6	31.1153545379639	1.8	31.1153545379639	1.5	31.1153545379639	1.6	31.1153545379639	1.2	31.1153545379639	1.3	31.1153545379639	1.3	31.1153545379639	1.5	31.1153545379639	1.6	31.1153545379639	1.3	31.1153545379639	1.6
31.1598949432373	1.7	31.1598949432373	1.4	31.1598949432373	1.7	31.1598949432373	1.7	31.1598949432373	1.3	31.1598949432373	1.4	31.1598949432373	1.6	31.1598949432373	1.5	31.1598949432373	1.6	31.1598949432373	1.5	31.1598949432373	1.5	31.1598949432373	1.6
31.2044353485107	1.4	31.2044353485107	1.8	31.2044353485107	2.0	31.2044353485107	2.0	31.2044353485107	1.4	31.2044353485107	1.5	31.2044353485107	1.6	31.2044353485107	1.4	31.2044353485107	1.8	31.2044353485107	1.8	31.2044353485107	1.3	31.2044353485107	1.7
31.2489757537842	1.2	31.2489757537842	1.6	31.2489757537842	1.9	31.2489757537842	1.7	31.2489757537842	101.7	31.2489757537842	1.2	31.2489757537842	1.8	31.2489757537842	191.6	31.2489757537842	1.4	31.2489757537842	1.7	31.2489757537842	1.4	31.2489757537842	1.7
31.2935161590576	1.4	31.2935161590576	1.4	31.2935161590576	1.8	31.2935161590576	1.4	31.2935161590576	307.4	31.2935161590576	1.7	31.2935161590576	1.5	31.2935161590576	650.9	31.2935161590576	1.4	31.2935161590576	1.8	31.2935161590576	1.4	31.2935161590576	1.7
31.3380565643311	1.7	31.3380565643311	1.6	31.3380565643311	1.9	31.3380565643311	1.5	31.3380565643311	288.7	31.3380565643311	1.9	31.3380565643311	1.3	31.3380565643311	1.2	31.3380565643311	1.3	31.3380565643311	1.5	31.3380565643311	1.5	31.3380565643311	1.3
31.3825969696045	2.0	31.3825969696045	1.4	31.3825969696045	1.7	31.3825969696045	1.2	31.3825969696045	1.2	31.3825969696045	1.7	31.3825969696045	2.0	31.3825969696045	1.6	31.3825969696045	1.0	31.3825969696045	1.7	31.3825969696045	1.3	31.3825969696045	1.3
31.4271373748779	2.0	31.4271373748779	2.0	31.4271373748779	1.8	31.4271373748779	1.7	31.4271373748779	1.1	31.4271373748779	1.5	31.4271373748779	2.0	31.4271373748779	1.2	31.4271373748779	1.4	31.4271373748779	1.6	31.4271373748779	1.3	31.4271373748779	1.4
31.4716777801514	1.8	31.4716777801514	1.2	31.4716777801514	1.1	31.4716777801514	1.5	31.4716777801514	1.2	31.4716777801514	1.8	31.4716777801514	1.6	31.4716777801514	1.8	31.4716777801514	1.4	31.4716777801514	1.3	31.4716777801514	1.8	31.4716777801514	1.2
31.5162181854248	1.6	31.5162181854248	1.1	31.5162181854248	1.5	31.5162181854248	1.3	31.5162181854248	1.1	31.5162181854248	1.4	31.5162181854248	1.2	31.5162181854248	1.9	31.5162181854248	1.3	31.5162181854248	1.5	31.5162181854248	1.3	31.5162181854248	1.7
31.5607585906982	1.4	31.5607585906982	1.5	31.5607585906982	1.3	31.5607585906982	1.6	31.5607585906982	1.4	31.5607585906982	1.5	31.5607585906982	1.1	31.5607585906982	1.7	31.5607585906982	1.6	31.5607585906982	1.5	31.5607585906982	1.4	31.5607585906982	1.5
31.6052989959717	1.4	31.6052989959717	1.6	31.6052989959717	1.1	31.6052989959717	1.3	31.6052989959717	1.8	31.6052989959717	1.4	31.6052989959717	1.1	31.6052989959717	1.4	31.6052989959717	1.7	31.6052989959717	183.3	31.6052989959717	1.4	31.6052989959717	1.4
31.6498394012451	1.3	31.6498394012451	1.4	31.6498394012451	1.3	31.6498394012451	1.6	31.6498394012451	1.5	31.6498394012451	1.4	31.6498394012451	1.5	31.6498394012451	1.5	31.6498394012451	145.4	31.6498394012451	164.1	31.6498394012451	1.5	31.6498394012451	1.6
31.6943798065186	1.6	31.6943798065186	1.8	31.6943798065186	1.5	31.6943798065186	1.6	31.6943798065186	1.6	31.6943798065186	1.7	31.6943798065186	1.6	31.6943798065186	1.5	31.6943798065186	131.9	31.6943798065186	2.0	31.6943798065186	1.4	31.6943798065186	1.6
31.738920211792	1.5	31.738920211792	1.7	31.738920211792	1.5	31.738920211792	1.8	31.738920211792	1.3	31.738920211792	1.6	31.738920211792	1.3	31.738920211792	130.5	31.738920211792	1.9	31.738920211792	2.0	31.738920211792	1.2	31.738920211792	1.6
31.7834606170654	1.5	31.7834606170654	1.3	31.7834606170654	1.7	31.7834606170654	1.9	31.7834606170654	1.2	31.7834606170654	1.3	31.7834606170654	1.3	31.7834606170654	119.3	31.7834606170654	1.6	31.7834606170654	1.9	31.7834606170654	1.1	31.7834606170654	1.8
31.8280010223389	1.7	31.8280010223389	1.2	31.8280010223389	1.8	31.8280010223389	1.9	31.8280010223389	1.2	31.8280010223389	1.6	31.8280010223389	1.5	31.8280010223389	1.5	31.8280010223389	1.1	31.8280010223389	1.9	31.8280010223389	1.3	31.8280010223389	1.6
31.8725414276123	1.8	31.8725414276123	1.3	31.8725414276123	1.4	31.8725414276123	1.6	31.8725414276123	1.3	31.8725414276123	1.7	31.8725414276123	1.4	31.8725414276123	1.3	31.8725414276123	1.4	31.8725414276123	1.6	31.8725414276123	1.6	31.8725414276123	1.5
31.9170818328857	1.6	31.9170818328857	1.6	31.9170818328857	1.4	31.9170818328857	1.3	31.9170818328857	1.6	31.9170818328857	1.4	31.9170818328857	1.5	31.9170818328857	1.5	31.9170818328857	1.6	31.9170818328857	1.2	31.9170818328857	1.6	31.9170818328857	1.4
31.9616222381592	1.2	31.9616222381592	1.5	31.9616222381592	1.8	31.9616222381592	1.1	31.9616222381592	1.8	31.9616222381592	1.6	31.9616222381592	1.7	31.9616222381592	1.6	31.9616222381592	1.7	31.9616222381592	1.1	31.9616222381592	1.5	31.9616222381592	1.6
32.0061645507813	1.3	32.0061645507813	1.6	32.0061645507813	1.5	32.0061645507813	1.6	32.0061645507813	1.6	32.0061645507813	1.8	32.0061645507813	1.6	32.0061645507813	120.6	32.0061645507813	1.8	32.0061645507813	1.3	32.0061645507813	1.6	32.0061645507813	1.8
32.0507049560547	1.3	32.0507049560547	1.5	32.0507049560547	1.3	32.0507049560547	1.8	32.0507049560547	1.3	32.0507049560547	1.9	32.0507049560547	1.6	32.0507049560547	136.0	32.0507049560547	1.5	32.0507049560547	1.6	32.0507049560547	1.6	32.0507049560547	1.4
32.0952453613281	1.2	32.0952453613281	1.3	32.0952453613281	1.6	32.0952453613281	1.6	32.0952453613281	1.1	32.0952453613281	1.6	32.0952453613281	426.9	32.0952453613281	223.0	32.0952453613281	689.9	32.0952453613281	179.2	32.0952453613281	490.5	32.0952453613281	1.4
32.1397857666016	1.2	32.1397857666016	1.4	32.1397857666016	1.6	32.1397857666016	1.7	32.1397857666016	1.2	32.1397857666016	1.2	32.1397857666016	1.9E+04	32.1397857666016	1.2E+04	32.1397857666016	2.1E+04	32.1397857666016	7200.1	32.1397857666016	1.3E+04	32.1397857666016	2117.9
32.184326171875	252.5	32.184326171875	171.6	32.184326171875	318.4	32.184326171875	1.9	32.184326171875	213.5	32.184326171875	1.7	32.184326171875	9.7E+04	32.184326171875	6.3E+04	32.184326171875	1.1E+05	32.184326171875	3.9E+04	32.184326171875	6.9E+04	32.184326171875	1.2E+04
32.2288665771484	857.0	32.2288665771484	580.6	32.2288665771484	1127.9	32.2288665771484	1.8	32.2288665771484	787.5	32.2288665771484	1.9	32.2288665771484	2.3E+05	32.2288665771484	1.5E+05	32.2288665771484	2.5E+05	32.2288665771484	9.7E+04	32.2288665771484	1.7E+05	32.2288665771484	2.8E+04
32.2734069824219	1.4	32.2734069824219	1.8	32.2734069824219	282.8	32.2734069824219	1.8	32.2734069824219	385.7	32.2734069824219	1.5	32.2734069824219	1.3E+05	32.2734069824219	8.3E+04	32.2734069824219	1.4E+05	32.2734069824219	5.2E+04	32.2734069824219	9.4E+04	32.2734069824219	1.4E+04
32.3179473876953	1.5	32.3179473876953	1.7	32.3179473876953	10.3	32.3179473876953	1.4	32.3179473876953	13.3	32.3179473876953	1.9	32.3179473876953	5.2E+04	32.3179473876953	3.4E+04	32.3179473876953	5.7E+04	32.3179473876953	2.2E+04	32.3179473876953	4.1E+04	32.3179473876953	7038.0
32.3624877929688	1.4	32.3624877929688	1.4	32.3624877929688	1.2	32.3624877929688	1.5	32.3624877929688	1.8	32.3624877929688	1.3	32.3624877929688	2.5E+04	32.3624877929688	1.8E+04	32.3624877929688	2.9E+04	32.3624877929688	1.1E+04	32.3624877929688	2.1E+04	32.3624877929688	3833.1
32.4070281982422	1.7	32.4070281982422	1.9	32.4070281982422	1.2	32.4070281982422	1.5	32.4070281982422	1.7	32.4070281982422	1.7	32.4070281982422	1.5E+04	32.4070281982422	9909.8	32.4070281982422	1.6E+04	32.4070281982422	6441.3	32.4070281982422	1.2E+04	32.4070281982422	1788.1
32.4515686035156	1.2	32.4515686035156	1.6	32.4515686035156	1.7	32.4515686035156	1.9	32.4515686035156	1.5	32.4515686035156	1.1	32.4515686035156	9301.8	32.4515686035156	7572.7	32.4515686035156	1E+04	32.4515686035156	3605.1	32.4515686035156	6027.2	32.4515686035156	823.5
32.4961090087891	1.6	32.4961090087891	1.5	32.4961090087891	1.2	32.4961090087891	1.4	32.4961090087891	1.5	32.4961090087891	1.4	32.4961090087891	7305.7	32.4961090087891	3671.0	32.4961090087891	7307.4	32.4961090087891	2689.3	32.4961090087891	5108.2	32.4961090087891	424.6
32.5406494140625	1.8	32.5406494140625	1.2	32.5406494140625	1.2	32.5406494140625	1.2	32.5406494140625	1.6	32.5406494140625	1.8	32.5406494140625	5795.9	32.5406494140625	3200.9	32.5406494140625	5866.3	32.5406494140625	2035.2	32.5406494140625	4051.3	32.5406494140625	883.4
32.5851898193359	1.8	32.5851898193359	1.4	32.5851898193359	1.6	32.5851898193359	1.5	32.5851898193359	1.4	32.5851898193359	1.4	32.5851898193359	4169.3	32.5851898193359	2794.8	32.5851898193359	4508.0	32.5851898193359	2050.0	32.5851898193359	2886.1	32.5851898193359	194.4
32.6297302246094	1.5	32.6297302246094	1.3	32.6297302246094	1.5	32.6297302246094	1.4	32.6297302246094	1.8	32.6297302246094	1.3	32.6297302246094	2885.5	32.6297302246094	1584.7	32.6297302246094	3544.6	32.6297302246094	1292.9	32.6297302246094	2705.3	32.6297302246094	316.0
32.6742706298828	1.6	32.6742706298828	2.0	32.6742706298828	1.3	32.6742706298828	1.7	32.6742706298828	1.5	32.6742706298828	1.1	32.6742706298828	2945.9	32.6742706298828	2441.6	32.6742706298828	2946.3	32.6742706298828	1308.1	32.6742706298828	2100.6	32.6742706298828	248.2
32.7188110351563	1.6	32.7188110351563	1.9	32.7188110351563	1.3	32.7188110351563	1.4	32.7188110351563	1.8	32.7188110351563	1.7	32.7188110351563	3228.8	32.7188110351563	1624.6	32.7188110351563	3294.3	32.7188110351563	1471.8	32.7188110351563	1668.5	32.7188110351563	336.0
32.7633514404297	1.8	32.7633514404297	1.2	32.7633514404297	1.2	32.7633514404297	1.3	32.7633514404297	1.6	32.7633514404297	1.8	32.7633514404297	3482.3	32.7633514404297	1888.6	32.7633514404297	2668.4	32.7633514404297	1186.1	32.7633514404297	1220.4	32.7633514404297	365.5
32.8078918457031	1.4	32.8078918457031	1.7	32.8078918457031	1.6	32.8078918457031	1.7	32.8078918457031	1.7	32.8078918457031	1.2	32.8078918457031	2410.7	32.8078918457031	1234.7	32.8078918457031	2258.9	32.8078918457031	1186.3	32.8078918457031	1753.1	32.8078918457031	258.2
32.8524322509766	1.8	32.8524322509766	1.2	32.8524322509766	1.5	32.8524322509766	1.9	32.8524322509766	1.4	32.8524322509766	1.1	32.8524322509766	2372.5	32.8524322509766	1338.6	32.8524322509766	2332.1	32.8524322509766	690.4	32.8524322509766	1459.1	32.8524322509766	275.0
32.89697265625	1.5	32.89697265625	1.3	32.89697265625	1.7	32.89697265625	1.8	32.89697265625	1.1	32.89697265625	1.9	32.89697265625	1811.4	32.89697265625	960.9	32.89697265625	2344.6	32.89697265625	745.1	32.89697265625	1496.6	32.89697265625	27.1
32.9415130615234	1.8	32.9415130615234	1.0	32.9415130615234	1.4	32.9415130615234	1.8	32.9415130615234	1.7	32.9415130615234	1.8	32.9415130615234	1915.1	32.9415130615234	1152.3	32.9415130615234	2381.0	32.9415130615234	715.4	32.9415130615234	1369.2	32.9415130615234	162.1
32.9860534667969	1.4	32.9860534667969	1.7	32.9860534667969	1.4	32.9860534667969	1.2	32.9860534667969	1.4	32.9860534667969	1.7	32.9860534667969	201.9	32.9860534667969	582.6	32.9860534667969	1735.9	32.9860534667969	558.8	32.9860534667969	1687.1	32.9860534667969	396.4
33.0305938720703	1.6	33.0305938720703	1.7	33.0305938720703	1.8	33.0305938720703	1.3	33.0305938720703	1.7	33.0305938720703	373.7	33.0305938720703	626.4	33.0305938720703	1.7	33.0305938720703	1069.8	33.0305938720703	1.5	33.0305938720703	1702.2	33.0305938720703	1.6
33.0751342773438	1.2	33.0751342773438	1.9	33.0751342773438	1.3	33.0751342773438	1.4	33.0751342773438	1.4	33.0751342773438	1.4	33.0751342773438	1.7	33.0751342773438	1.3	33.0751342773438	2684.4	33.0751342773438	1.2	33.0751342773438	1185.1	33.0751342773438	1.5
33.1196746826172	1.0	33.1196746826172	1.7	33.1196746826172	1.7	33.1196746826172	1.0	33.1196746826172	1.3	33.1196746826172	1.6	33.1196746826172	1.5	33.1196746826172	1.4	33.1196746826172	2.0	33.1196746826172	1.3	33.1196746826172	1.9	33.1196746826172	2.0
33.1642150878906	1.9	33.1642150878906	1.3	33.1642150878906	1.8	33.1642150878906	2.0	33.1642150878906	1.7	33.1642150878906	2.0	33.1642150878906	1.1	33.1642150878906	2.0	33.1642150878906	1.1	33.1642150878906	1.1	33.1642150878906	1.4	33.1642150878906	2.0
