# Supplementary material for: Mapping protein carboxymethylation sites provides insights into their role in proteostasis and cell proliferation
Source: Nat Commun. 2021 Nov 18;12:6743. doi: 10.1038/s41467-021-26982-6 (PMC8602705; doi:10.1038/s41467-021-26982-6)
Supplement: Supplementary file 11 — Source Data [file 41467_2021_26982_MOESM11_ESM.zip › Figure 7/7G/Identification TBB4B_MOUSE._INVYYNEATGGK[CML]YVPR_.2 Qvalue = 2.431e-25 (Pvalue = 1.412e-25)_1mM_GO.xls]

(x)Retention Time_[[y11+]]	(y)Intensity_[[y11+]]	(x)Retention Time_[[y9+]]	(y)Intensity_[[y9+]]	(x)Retention Time_[[y12+]]	(y)Intensity_[[y12+]]	(x)Retention Time_[[y7+]]	(y)Intensity_[[y7+]]	(x)Retention Time_[[y8+]]	(y)Intensity_[[y8+]]	(x)Retention Time_[[y13+]]	(y)Intensity_[[y13+]]	(x)Retention Time_[[y3+]]	(y)Intensity_[[y3+]]	(x)Retention Time_[]	(y)Intensity_[]	(x)Retention Time_[]	(y)Intensity_[]	(x)Retention Time_[]	(y)Intensity_[]	(x)Retention Time_[]	(y)Intensity_[]	(x)Retention Time_[]	(y)Intensity_[]	(x)Retention Time_[]	(y)Intensity_[]	(x)Retention Time_[]	(y)Intensity_[]
30.9394054412842	1.6	30.9394054412842	1.7	30.9394054412842	1.4	30.9394054412842	1.1	30.9394054412842	1.0	30.9394054412842	1.3	30.9394054412842	2.0	30.9394054412842	1.1	30.9394054412842	1.1	30.9394054412842	1.7	30.9394054412842	1.4	30.9394054412842	1.8	30.9394054412842	1.5	30.9394054412842	1.7
30.9839344024658	1.9	30.9839344024658	1.1	30.9839344024658	1.1	30.9839344024658	2.0	30.9839344024658	1.9	30.9839344024658	1.2	30.9839344024658	1.8	30.9839344024658	1.9	30.9839344024658	1.2	30.9839344024658	1.6	30.9839344024658	1.9	30.9839344024658	1.6	30.9839344024658	1.0	30.9839344024658	1.9
31.0284633636475	1.0	31.0284633636475	1.9	31.0284633636475	1.4	31.0284633636475	1.8	31.0284633636475	1.7	31.0284633636475	1.2	31.0284633636475	1.4	31.0284633636475	1.2	31.0284633636475	1.4	31.0284633636475	1.6	31.0284633636475	1.1	31.0284633636475	2.0	31.0284633636475	1.7	31.0284633636475	2.0
31.0729923248291	1.3	31.0729923248291	1.2	31.0729923248291	1.1	31.0729923248291	1.2	31.0729923248291	1.8	31.0729923248291	1.7	31.0729923248291	1.1	31.0729923248291	1.4	31.0729923248291	1.1	31.0729923248291	1.8	31.0729923248291	1.9	31.0729923248291	1.9	31.0729923248291	1.8	31.0729923248291	1.4
31.1175212860107	1.3	31.1175212860107	1.6	31.1175212860107	1.8	31.1175212860107	1.5	31.1175212860107	1.3	31.1175212860107	1.6	31.1175212860107	1.2	31.1175212860107	1.3	31.1175212860107	1.3	31.1175212860107	1.5	31.1175212860107	1.6	31.1175212860107	1.5	31.1175212860107	1.3	31.1175212860107	1.6
31.1620502471924	1.7	31.1620502471924	1.4	31.1620502471924	1.7	31.1620502471924	1.7	31.1620502471924	154.7	31.1620502471924	1.3	31.1620502471924	1.5	31.1620502471924	1.6	31.1620502471924	1.5	31.1620502471924	1.6	31.1620502471924	1.5	31.1620502471924	1.6	31.1620502471924	1.5	31.1620502471924	1.6
31.206579208374	1.4	31.206579208374	1.8	31.206579208374	2.0	31.206579208374	2.0	31.206579208374	155.4	31.206579208374	1.4	31.206579208374	1.4	31.206579208374	1.6	31.206579208374	1.4	31.206579208374	1.7	31.206579208374	1.8	31.206579208374	1.8	31.206579208374	1.3	31.206579208374	1.7
31.2511081695557	1.2	31.2511081695557	1.6	31.2511081695557	1.9	31.2511081695557	1.7	31.2511081695557	1.4	31.2511081695557	1.7	31.2511081695557	1.3	31.2511081695557	1.8	31.2511081695557	1.3	31.2511081695557	1.3	31.2511081695557	1.7	31.2511081695557	1.5	31.2511081695557	1.4	31.2511081695557	1.7
31.2956371307373	1.5	31.2956371307373	1.4	31.2956371307373	1.7	31.2956371307373	1.3	31.2956371307373	1.3	31.2956371307373	1.7	31.2956371307373	1.6	31.2956371307373	1.4	31.2956371307373	1.4	31.2956371307373	1.3	31.2956371307373	1.7	31.2956371307373	1.5	31.2956371307373	1.5	31.2956371307373	1.7
31.3401660919189	1.9	31.3401660919189	1.7	31.3401660919189	1.6	31.3401660919189	1.2	31.3401660919189	37.9	31.3401660919189	1.3	31.3401660919189	1.5	31.3401660919189	1.5	31.3401660919189	1.3	31.3401660919189	1.4	31.3401660919189	1.2	31.3401660919189	1.3	31.3401660919189	1.7	31.3401660919189	1.4
31.3846950531006	1.7	31.3846950531006	2.0	31.3846950531006	1.2	31.3846950531006	1.4	31.3846950531006	210.1	31.3846950531006	23.9	31.3846950531006	1.3	31.3846950531006	1.3	31.3846950531006	1.0	31.3846950531006	1.4	31.3846950531006	1.6	31.3846950531006	2.0	31.3846950531006	1.5	31.3846950531006	1.5
31.4292240142822	1.8	31.4292240142822	2.0	31.4292240142822	1.1	31.4292240142822	1.8	31.4292240142822	7.4	31.4292240142822	317.4	31.4292240142822	1.7	31.4292240142822	1.3	31.4292240142822	1.4	31.4292240142822	1.2	31.4292240142822	1.2	31.4292240142822	2.0	31.4292240142822	1.2	31.4292240142822	1.8
31.4737529754639	1.2	31.4737529754639	1.7	31.4737529754639	1.7	31.4737529754639	1.5	31.4737529754639	482.7	31.4737529754639	725.6	31.4737529754639	1.9	31.4737529754639	1.4	31.4737529754639	1.5	31.4737529754639	1.8	31.4737529754639	1.8	31.4737529754639	192.0	31.4737529754639	1.8	31.4737529754639	1.7
31.5182819366455	1.2	31.5182819366455	1.4	31.5182819366455	1.8	31.5182819366455	1.3	31.5182819366455	421.9	31.5182819366455	162.3	31.5182819366455	1.2	31.5182819366455	1.3	31.5182819366455	1.2	31.5182819366455	1.3	31.5182819366455	1.5	31.5182819366455	73.7	31.5182819366455	1.4	31.5182819366455	1.7
31.5628108978271	1.6	31.5628108978271	1.5	31.5628108978271	1.7	31.5628108978271	1.5	31.5628108978271	121.5	31.5628108978271	1.3	31.5628108978271	1.4	31.5628108978271	1.7	31.5628108978271	1.1	31.5628108978271	1.4	31.5628108978271	1.6	31.5628108978271	1.7	31.5628108978271	1.4	31.5628108978271	1.5
31.6073398590088	1.3	31.6073398590088	1.4	31.6073398590088	1.7	31.6073398590088	1.6	31.6073398590088	447.4	31.6073398590088	1.5	31.6073398590088	1.3	31.6073398590088	1.8	31.6073398590088	1.2	31.6073398590088	1.8	31.6073398590088	1.4	31.6073398590088	1.6	31.6073398590088	1.7	31.6073398590088	1.2
31.6518688201904	1.6	31.6518688201904	1.4	31.6518688201904	1.8	31.6518688201904	1.2	31.6518688201904	244.0	31.6518688201904	1.4	31.6518688201904	1.3	31.6518688201904	1.4	31.6518688201904	1.6	31.6518688201904	1.5	31.6518688201904	1.4	31.6518688201904	1.5	31.6518688201904	1.6	31.6518688201904	1.6
31.6963977813721	1.6	31.6963977813721	1.7	31.6963977813721	1.8	31.6963977813721	1.3	31.6963977813721	1.5	31.6963977813721	1.8	31.6963977813721	1.3	31.6963977813721	1.4	31.6963977813721	2.0	31.6963977813721	1.3	31.6963977813721	1.4	31.6963977813721	1.7	31.6963977813721	1.7	31.6963977813721	1.9
31.7409267425537	1.8	31.7409267425537	1.6	31.7409267425537	1.6	31.7409267425537	1.5	31.7409267425537	1.6	31.7409267425537	1.5	31.7409267425537	1.7	31.7409267425537	1.4	31.7409267425537	1.8	31.7409267425537	1.3	31.7409267425537	1.5	31.7409267425537	1.8	31.7409267425537	1.6	31.7409267425537	1.5
31.7854557037354	1.9	31.7854557037354	1.7	31.7854557037354	1.3	31.7854557037354	1.2	31.7854557037354	1.4	31.7854557037354	1.5	31.7854557037354	1.6	31.7854557037354	1.6	31.7854557037354	187.4	31.7854557037354	222.7	31.7854557037354	1.6	31.7854557037354	170.2	31.7854557037354	1.4	31.7854557037354	1.1
31.829984664917	1.8	31.829984664917	1.9	31.829984664917	1.2	31.829984664917	1.2	31.829984664917	1.6	31.829984664917	1.7	31.829984664917	1.7	31.829984664917	1.7	31.829984664917	160.0	31.829984664917	190.1	31.829984664917	1.6	31.829984664917	145.0	31.829984664917	1.6	31.829984664917	1.4
31.8745136260986	1.6	31.8745136260986	1.6	31.8745136260986	1.3	31.8745136260986	1.2	31.8745136260986	1.7	31.8745136260986	1.8	31.8745136260986	1.8	31.8745136260986	1.4	31.8745136260986	1.6	31.8745136260986	1.2	31.8745136260986	1.4	31.8745136260986	1.4	31.8745136260986	1.4	31.8745136260986	1.3
31.9190425872803	1.3	31.9190425872803	1.2	31.9190425872803	1.8	31.9190425872803	1.3	31.9190425872803	248.6	31.9190425872803	1.7	31.9190425872803	1.4	31.9190425872803	1.6	31.9190425872803	1.6	31.9190425872803	1.1	31.9190425872803	1.5	31.9190425872803	1.6	31.9190425872803	1.3	31.9190425872803	1.5
31.9635715484619	1.1	31.9635715484619	1.6	31.9635715484619	1.5	31.9635715484619	1.5	31.9635715484619	142.1	31.9635715484619	1.4	31.9635715484619	1.4	31.9635715484619	1.8	31.9635715484619	1.4	31.9635715484619	1.3	31.9635715484619	1.7	31.9635715484619	1.7	31.9635715484619	1.4	31.9635715484619	1.5
32.0081024169922	1.6	32.0081024169922	1.8	32.0081024169922	1.5	32.0081024169922	1.8	32.0081024169922	1.8	32.0081024169922	1.6	32.0081024169922	1.2	32.0081024169922	1.6	32.0081024169922	1.2	32.0081024169922	1.5	32.0081024169922	1.6	32.0081024169922	1.9	32.0081024169922	1.4	32.0081024169922	1.5
32.0526313781738	1.8	32.0526313781738	1.9	32.0526313781738	1.6	32.0526313781738	1.5	32.0526313781738	1.6	32.0526313781738	1.5	32.0526313781738	1.3	32.0526313781738	1.6	32.0526313781738	1.4	32.0526313781738	1.3	32.0526313781738	1.4	32.0526313781738	1.6	32.0526313781738	1.5	32.0526313781738	1.6
32.0971603393555	1.4	32.0971603393555	1.6	32.0971603393555	1.6	32.0971603393555	1.3	32.0971603393555	74.7	32.0971603393555	1.2	32.0971603393555	1.3	32.0971603393555	1.6	32.0971603393555	1.6	32.0971603393555	1.4	32.0971603393555	1.2	32.0971603393555	1.4	32.0971603393555	1.5	32.0971603393555	1.4
32.1416893005371	1.0	32.1416893005371	1.3	32.1416893005371	1.5	32.1416893005371	1.4	32.1416893005371	179.7	32.1416893005371	1.4	32.1416893005371	1.2	32.1416893005371	1.7	32.1416893005371	126.6	32.1416893005371	1.6	32.1416893005371	1.4	32.1416893005371	1.6	32.1416893005371	1.3	32.1416893005371	1.3
32.1862182617188	1.3	32.1862182617188	1.6	32.1862182617188	1.7	32.1862182617188	1.2	32.1862182617188	156.4	32.1862182617188	1.8	32.1862182617188	1.4	32.1862182617188	1.6	32.1862182617188	348.6	32.1862182617188	1.8	32.1862182617188	1.6	32.1862182617188	1.4	32.1862182617188	1.2	32.1862182617188	1.4
32.2307472229004	1.9	32.2307472229004	1.5	32.2307472229004	58.5	32.2307472229004	1.3	32.2307472229004	161.2	32.2307472229004	1.6	32.2307472229004	1.6	32.2307472229004	264.0	32.2307472229004	140.6	32.2307472229004	343.5	32.2307472229004	142.8	32.2307472229004	1.2	32.2307472229004	165.4	32.2307472229004	1.4
32.275276184082	1391.7	32.275276184082	931.5	32.275276184082	1809.4	32.275276184082	567.1	32.275276184082	1514.3	32.275276184082	948.0	32.275276184082	168.1	32.275276184082	3548.7	32.275276184082	2040.1	32.275276184082	4426.1	32.275276184082	1805.8	32.275276184082	533.8	32.275276184082	2361.5	32.275276184082	148.4
32.3198051452637	1.4E+04	32.3198051452637	9551.3	32.3198051452637	1.6E+04	32.3198051452637	5809.6	32.3198051452637	7931.0	32.3198051452637	9720.0	32.3198051452637	1710.0	32.3198051452637	1.2E+05	32.3198051452637	8.4E+04	32.3198051452637	1.4E+05	32.3198051452637	5.3E+04	32.3198051452637	6.3E+04	32.3198051452637	9.3E+04	32.3198051452637	1.7E+04
32.3643341064453	3.3E+04	32.3643341064453	2.3E+04	32.3643341064453	3.9E+04	32.3643341064453	1.5E+04	32.3643341064453	1.9E+04	32.3643341064453	2.3E+04	32.3643341064453	4075.7	32.3643341064453	2.9E+05	32.3643341064453	1.9E+05	32.3643341064453	3.1E+05	32.3643341064453	1.3E+05	32.3643341064453	1.6E+05	32.3643341064453	2.2E+05	32.3643341064453	3.6E+04
32.408863067627	2.5E+04	32.408863067627	1.6E+04	32.408863067627	2.6E+04	32.408863067627	1.2E+04	32.408863067627	1.2E+04	32.408863067627	1.9E+04	32.408863067627	2559.2	32.408863067627	1.8E+05	32.408863067627	1.2E+05	32.408863067627	2E+05	32.408863067627	8.1E+04	32.408863067627	1E+05	32.408863067627	1.4E+05	32.408863067627	2.5E+04
32.4533920288086	1.1E+04	32.4533920288086	6006.0	32.4533920288086	9245.6	32.4533920288086	3857.7	32.4533920288086	6821.8	32.4533920288086	6004.5	32.4533920288086	1274.5	32.4533920288086	6.4E+04	32.4533920288086	3.8E+04	32.4533920288086	7.1E+04	32.4533920288086	3E+04	32.4533920288086	3.5E+04	32.4533920288086	4.8E+04	32.4533920288086	7878.7
32.4979209899902	4579.1	32.4979209899902	3298.4	32.4979209899902	4694.5	32.4979209899902	1909.2	32.4979209899902	3042.6	32.4979209899902	3171.1	32.4979209899902	614.9	32.4979209899902	3E+04	32.4979209899902	2.2E+04	32.4979209899902	3.4E+04	32.4979209899902	1.3E+04	32.4979209899902	1.7E+04	32.4979209899902	2.2E+04	32.4979209899902	4467.7
32.5424499511719	2130.2	32.5424499511719	1650.8	32.5424499511719	2165.5	32.5424499511719	935.5	32.5424499511719	2177.5	32.5424499511719	1429.4	32.5424499511719	301.9	32.5424499511719	1.6E+04	32.5424499511719	1.2E+04	32.5424499511719	1.9E+04	32.5424499511719	7937.1	32.5424499511719	9700.3	32.5424499511719	1.1E+04	32.5424499511719	1830.1
32.5869789123535	1432.5	32.5869789123535	377.7	32.5869789123535	1555.4	32.5869789123535	689.8	32.5869789123535	1242.8	32.5869789123535	1324.8	32.5869789123535	1.6	32.5869789123535	1.1E+04	32.5869789123535	6500.0	32.5869789123535	1.1E+04	32.5869789123535	4907.0	32.5869789123535	5384.9	32.5869789123535	8058.5	32.5869789123535	1824.7
32.6315078735352	1664.0	32.6315078735352	400.2	32.6315078735352	1160.9	32.6315078735352	325.1	32.6315078735352	1412.0	32.6315078735352	931.1	32.6315078735352	1.8	32.6315078735352	8632.1	32.6315078735352	5447.9	32.6315078735352	8674.5	32.6315078735352	3479.8	32.6315078735352	4131.8	32.6315078735352	6201.5	32.6315078735352	1183.7
32.6760368347168	743.9	32.6760368347168	314.7	32.6760368347168	385.0	32.6760368347168	263.1	32.6760368347168	252.2	32.6760368347168	83.3	32.6760368347168	1.5	32.6760368347168	6084.0	32.6760368347168	4934.5	32.6760368347168	6656.4	32.6760368347168	2978.2	32.6760368347168	3573.0	32.6760368347168	5074.9	32.6760368347168	708.2
32.7205657958984	599.9	32.7205657958984	1.1	32.7205657958984	398.9	32.7205657958984	227.6	32.7205657958984	1.4	32.7205657958984	135.9	32.7205657958984	1.5	32.7205657958984	5122.9	32.7205657958984	3458.5	32.7205657958984	5280.8	32.7205657958984	2242.0	32.7205657958984	2315.1	32.7205657958984	3187.3	32.7205657958984	681.1
32.7650947570801	875.3	32.7650947570801	1.1	32.7650947570801	1.9	32.7650947570801	1.6	32.7650947570801	813.5	32.7650947570801	277.9	32.7650947570801	1.8	32.7650947570801	4228.1	32.7650947570801	2200.9	32.7650947570801	4450.6	32.7650947570801	1872.2	32.7650947570801	2592.5	32.7650947570801	3564.7	32.7650947570801	919.7
32.8096237182617	1.6	32.8096237182617	1.3	32.8096237182617	168.8	32.8096237182617	1.5	32.8096237182617	136.8	32.8096237182617	1.4	32.8096237182617	1.5	32.8096237182617	3630.9	32.8096237182617	2826.9	32.8096237182617	4046.2	32.8096237182617	1559.1	32.8096237182617	1414.5	32.8096237182617	2671.4	32.8096237182617	572.5
32.8541526794434	1.1	32.8541526794434	1.4	32.8541526794434	375.1	32.8541526794434	1.7	32.8541526794434	247.3	32.8541526794434	1.1	32.8541526794434	1.8	32.8541526794434	3086.8	32.8541526794434	1637.9	32.8541526794434	3346.5	32.8541526794434	1498.6	32.8541526794434	1435.7	32.8541526794434	1960.9	32.8541526794434	289.2
32.898681640625	133.3	32.898681640625	1.9	32.898681640625	1.7	32.898681640625	1.6	32.898681640625	1.3	32.898681640625	1.8	32.898681640625	1.4	32.898681640625	2810.1	32.898681640625	2415.5	32.898681640625	2962.6	32.898681640625	1323.3	32.898681640625	1768.2	32.898681640625	2314.6	32.898681640625	281.7
32.9432106018066	314.8	32.9432106018066	1.4	32.9432106018066	1.4	32.9432106018066	315.0	32.9432106018066	781.5	32.9432106018066	253.8	32.9432106018066	1.2	32.9432106018066	2348.3	32.9432106018066	1541.2	32.9432106018066	3386.3	32.9432106018066	844.0	32.9432106018066	1427.6	32.9432106018066	1805.8	32.9432106018066	366.3
32.9877395629883	198.6	32.9877395629883	1.8	32.9877395629883	1.4	32.9877395629883	164.3	32.9877395629883	922.2	32.9877395629883	1.5	32.9877395629883	1.8	32.9877395629883	2938.9	32.9877395629883	1114.3	32.9877395629883	2299.4	32.9877395629883	960.8	32.9877395629883	1021.8	32.9877395629883	2130.3	32.9877395629883	1.8
33.0322685241699	1.4	33.0322685241699	1.2	33.0322685241699	1.6	33.0322685241699	1.3	33.0322685241699	1.0	33.0322685241699	2.0	33.0322685241699	320.7	33.0322685241699	2368.9	33.0322685241699	1359.3	33.0322685241699	2849.4	33.0322685241699	879.8	33.0322685241699	1235.4	33.0322685241699	1754.6	33.0322685241699	1.7
33.0767974853516	1.9	33.0767974853516	1.6	33.0767974853516	1.4	33.0767974853516	1.3	33.0767974853516	184.5	33.0767974853516	1.6	33.0767974853516	100.8	33.0767974853516	2785.4	33.0767974853516	1276.4	33.0767974853516	2501.4	33.0767974853516	832.7	33.0767974853516	1246.7	33.0767974853516	1338.3	33.0767974853516	1.7
33.1213264465332	1.0	33.1213264465332	1.7	33.1213264465332	1.7	33.1213264465332	1.0	33.1213264465332	2.0	33.1213264465332	1.3	33.1213264465332	1.6	33.1213264465332	1.5	33.1213264465332	1.4	33.1213264465332	2.0	33.1213264465332	1.3	33.1213264465332	1.9	33.1213264465332	1.9	33.1213264465332	2.0
33.1658554077148	1.9	33.1658554077148	1.3	33.1658554077148	1.8	33.1658554077148	2.0	33.1658554077148	1.6	33.1658554077148	1.7	33.1658554077148	2.0	33.1658554077148	1.1	33.1658554077148	2.0	33.1658554077148	1.1	33.1658554077148	1.1	33.1658554077148	1.9	33.1658554077148	1.4	33.1658554077148	2.0
