# Supplementary material for: Mapping protein carboxymethylation sites provides insights into their role in proteostasis and cell proliferation
Source: Nat Commun. 2021 Nov 18;12:6743. doi: 10.1038/s41467-021-26982-6 (PMC8602705; doi:10.1038/s41467-021-26982-6)
Supplement: Supplementary file 11 — Source Data [file 41467_2021_26982_MOESM11_ESM.zip › Figure 7/7G/Identification TBB4B_MOUSE._INVYYNEATGGK_.2 Qvalue = 1.45e-47 (Pvalue = 0e+00)_1mM_GO.xls]

(x)Retention Time_[[y9+]]	(y)Intensity_[[y9+]]	(x)Retention Time_[[y8+]]	(y)Intensity_[[y8+]]	(x)Retention Time_[[y10+]]	(y)Intensity_[[y10+]]	(x)Retention Time_[[y7+]]	(y)Intensity_[[y7+]]	(x)Retention Time_[[y4+]]	(y)Intensity_[[y4+]]	(x)Retention Time_[[y5+]]	(y)Intensity_[[y5+]]	(x)Retention Time_[[y11+]]	(y)Intensity_[[y11+]]	(x)Retention Time_[]	(y)Intensity_[]	(x)Retention Time_[]	(y)Intensity_[]	(x)Retention Time_[]	(y)Intensity_[]	(x)Retention Time_[]	(y)Intensity_[]	(x)Retention Time_[]	(y)Intensity_[]	(x)Retention Time_[]	(y)Intensity_[]	(x)Retention Time_[]	(y)Intensity_[]
27.7253074645996	1.1	27.7253074645996	1.6	27.7253074645996	1.4	27.7253074645996	1.9	27.7253074645996	1.8	27.7253074645996	1.2	27.7253074645996	1.2	27.7253074645996	1.6	27.7253074645996	1.1	27.7253074645996	1.4	27.7253074645996	1.4	27.7253074645996	1.2	27.7253074645996	1.1	27.7253074645996	1.9
27.7611885070801	1.3	27.7611885070801	1.4	27.7611885070801	1.6	27.7611885070801	1.7	27.7611885070801	1.7	27.7611885070801	1.4	27.7611885070801	1.6	27.7611885070801	1.2	27.7611885070801	432.0	27.7611885070801	1.3	27.7611885070801	1.5	27.7611885070801	1.8	27.7611885070801	1.8	27.7611885070801	1.6
27.7970695495605	1.5	27.7970695495605	1.4	27.7970695495605	1.4	27.7970695495605	1.3	27.7970695495605	1.2	27.7970695495605	1.7	27.7970695495605	1.7	27.7970695495605	1.8	27.7970695495605	1.4	27.7970695495605	247.5	27.7970695495605	1.4	27.7970695495605	1.4	27.7970695495605	1.6	27.7970695495605	1.4
27.832950592041	1.6	27.832950592041	241.5	27.832950592041	1.1	27.832950592041	1.5	27.832950592041	1.6	27.832950592041	1.9	27.832950592041	1.6	27.832950592041	1.5	27.832950592041	1.5	27.832950592041	1.2	27.832950592041	1.7	27.832950592041	1.4	27.832950592041	1.1	27.832950592041	1.6
27.8688316345215	1.6	27.8688316345215	314.6	27.8688316345215	1.4	27.8688316345215	1.3	27.8688316345215	1.9	27.8688316345215	1.7	27.8688316345215	1.7	27.8688316345215	1.4	27.8688316345215	155.7	27.8688316345215	1.4	27.8688316345215	1.7	27.8688316345215	1.9	27.8688316345215	1.5	27.8688316345215	1.8
27.904712677002	1.5	27.904712677002	1.6	27.904712677002	5013.0	27.904712677002	1.3	27.904712677002	1.9	27.904712677002	1.5	27.904712677002	1.8	27.904712677002	1.3	27.904712677002	285.0	27.904712677002	1.4	27.904712677002	1.5	27.904712677002	1.8	27.904712677002	1.7	27.904712677002	1.6
27.9405937194824	1.5	27.9405937194824	1.3	27.9405937194824	2.6E+04	27.9405937194824	1.4	27.9405937194824	1.6	27.9405937194824	1.3	27.9405937194824	590.3	27.9405937194824	1.3	27.9405937194824	1.4	27.9405937194824	1.3	27.9405937194824	1.5	27.9405937194824	1.8	27.9405937194824	1.7	27.9405937194824	1.8
27.9764747619629	1.4	27.9764747619629	1.6	27.9764747619629	5.3E+04	27.9764747619629	1.4	27.9764747619629	1.4	27.9764747619629	1.4	27.9764747619629	1202.0	27.9764747619629	720.6	27.9764747619629	393.1	27.9764747619629	496.4	27.9764747619629	1.8	27.9764747619629	1.6	27.9764747619629	1.6	27.9764747619629	1.5
28.0123558044434	1.2	28.0123558044434	1.9	28.0123558044434	4.8E+04	28.0123558044434	1.7	28.0123558044434	1.5	28.0123558044434	1.7	28.0123558044434	605.6	28.0123558044434	1968.3	28.0123558044434	1375.1	28.0123558044434	1503.7	28.0123558044434	1.7	28.0123558044434	1.5	28.0123558044434	1.5	28.0123558044434	1.5
28.0482368469238	1.7	28.0482368469238	1.5	28.0482368469238	2.2E+04	28.0482368469238	1.8	28.0482368469238	1.3	28.0482368469238	1.8	28.0482368469238	1.5	28.0482368469238	1384.5	28.0482368469238	1428.3	28.0482368469238	1090.9	28.0482368469238	1.3	28.0482368469238	1.1	28.0482368469238	1.8	28.0482368469238	1.6
28.0841178894043	1.5	28.0841178894043	1.4	28.0841178894043	1.3E+04	28.0841178894043	1.7	28.0841178894043	1.1	28.0841178894043	1.9	28.0841178894043	1.6	28.0841178894043	971.6	28.0841178894043	812.9	28.0841178894043	425.6	28.0841178894043	103.4	28.0841178894043	1.2	28.0841178894043	1.6	28.0841178894043	1.6
28.1199989318848	1.1	28.1199989318848	1.5	28.1199989318848	1.6E+04	28.1199989318848	1.5	28.1199989318848	1.2	28.1199989318848	1.9	28.1199989318848	1.5	28.1199989318848	2472.8	28.1199989318848	1576.1	28.1199989318848	1178.4	28.1199989318848	445.6	28.1199989318848	1.5	28.1199989318848	1.4	28.1199989318848	1.7
28.1558799743652	1.4	28.1558799743652	1.4	28.1558799743652	1.4E+04	28.1558799743652	1.5	28.1558799743652	1.6	28.1558799743652	1.7	28.1558799743652	1.5	28.1558799743652	5898.2	28.1558799743652	3094.6	28.1558799743652	2312.9	28.1558799743652	769.6	28.1558799743652	1.7	28.1558799743652	1.7	28.1558799743652	209.6
28.1917610168457	1.7	28.1917610168457	1.5	28.1917610168457	4496.9	28.1917610168457	1.4	28.1917610168457	1.6	28.1917610168457	1.7	28.1917610168457	1.5	28.1917610168457	7694.6	28.1917610168457	3512.0	28.1917610168457	3825.0	28.1917610168457	844.4	28.1917610168457	1.7	28.1917610168457	209.3	28.1917610168457	367.6
28.2276420593262	1.7	28.2276420593262	1.4	28.2276420593262	1.4	28.2276420593262	1.4	28.2276420593262	1.5	28.2276420593262	1.7	28.2276420593262	1.5	28.2276420593262	3537.8	28.2276420593262	1867.0	28.2276420593262	2552.3	28.2276420593262	541.0	28.2276420593262	1.5	28.2276420593262	365.0	28.2276420593262	1.5
28.2635231018066	1.7	28.2635231018066	1.4	28.2635231018066	1.3	28.2635231018066	1.4	28.2635231018066	1.7	28.2635231018066	1.3	28.2635231018066	1.2	28.2635231018066	1527.7	28.2635231018066	1757.6	28.2635231018066	1155.2	28.2635231018066	1.4	28.2635231018066	1.5	28.2635231018066	1.3	28.2635231018066	1.2
28.2994041442871	1.5	28.2994041442871	1.5	28.2994041442871	1.2	28.2994041442871	1.0	28.2994041442871	1.7	28.2994041442871	1.3	28.2994041442871	1.7	28.2994041442871	359.3	28.2994041442871	1904.2	28.2994041442871	1.9	28.2994041442871	1.5	28.2994041442871	1.9	28.2994041442871	1.3	28.2994041442871	1.2
28.3352851867676	1.3	28.3352851867676	1.6	28.3352851867676	1.6	28.3352851867676	1.3	28.3352851867676	1.4	28.3352851867676	1.1	28.3352851867676	1.8	28.3352851867676	1098.2	28.3352851867676	732.9	28.3352851867676	161.1	28.3352851867676	1.3	28.3352851867676	1.6	28.3352851867676	1.5	28.3352851867676	1.3
28.371166229248	1.2	28.371166229248	1.3	28.371166229248	1.8	28.371166229248	1.6	28.371166229248	1.5	28.371166229248	1.5	28.371166229248	1.6	28.371166229248	1136.9	28.371166229248	254.9	28.371166229248	274.7	28.371166229248	1.2	28.371166229248	1.3	28.371166229248	1.5	28.371166229248	190.2
28.4070472717285	1.5	28.4070472717285	1.5	28.4070472717285	1.4	28.4070472717285	1.5	28.4070472717285	1.9	28.4070472717285	1.8	28.4070472717285	1.3	28.4070472717285	534.8	28.4070472717285	872.7	28.4070472717285	513.6	28.4070472717285	152.6	28.4070472717285	1.6	28.4070472717285	1.3	28.4070472717285	418.1
28.442928314209	1.7	28.442928314209	1.8	28.442928314209	1.4	28.442928314209	1.3	28.442928314209	1.7	28.442928314209	1.6	28.442928314209	1.4	28.442928314209	1177.4	28.442928314209	1389.5	28.442928314209	1821.4	28.442928314209	257.0	28.442928314209	1.7	28.442928314209	1.5	28.442928314209	341.1
28.4788093566895	1.7	28.4788093566895	1.6	28.4788093566895	1.4	28.4788093566895	1.6	28.4788093566895	1.6	28.4788093566895	1.7	28.4788093566895	1.7	28.4788093566895	3593.4	28.4788093566895	2468.3	28.4788093566895	1858.6	28.4788093566895	1.6	28.4788093566895	1.8	28.4788093566895	1.7	28.4788093566895	554.3
28.5146903991699	1.8	28.5146903991699	1.4	28.5146903991699	1.2	28.5146903991699	1.9	28.5146903991699	1.5	28.5146903991699	1.6	28.5146903991699	1.7	28.5146903991699	5251.1	28.5146903991699	4439.1	28.5146903991699	2069.4	28.5146903991699	805.2	28.5146903991699	1.6	28.5146903991699	164.4	28.5146903991699	945.5
28.5505714416504	1.5	28.5505714416504	1.4	28.5505714416504	1.2	28.5505714416504	1.6	28.5505714416504	1.4	28.5505714416504	1.3	28.5505714416504	1.8	28.5505714416504	1E+04	28.5505714416504	8285.6	28.5505714416504	6834.6	28.5505714416504	2940.3	28.5505714416504	165.9	28.5505714416504	546.0	28.5505714416504	1900.8
28.5864524841309	1.4	28.5864524841309	1.6	28.5864524841309	1.3	28.5864524841309	1.5	28.5864524841309	1.5	28.5864524841309	1.5	28.5864524841309	1.7	28.5864524841309	6.3E+04	28.5864524841309	4E+04	28.5864524841309	3.9E+04	28.5864524841309	1.5E+04	28.5864524841309	4255.6	28.5864524841309	3974.8	28.5864524841309	1.2E+04
28.6223335266113	3137.7	28.6223335266113	2145.0	28.6223335266113	2860.1	28.6223335266113	1.7	28.6223335266113	1.5	28.6223335266113	1.5	28.6223335266113	1.7	28.6223335266113	1.9E+05	28.6223335266113	1.1E+05	28.6223335266113	1.1E+05	28.6223335266113	4.1E+04	28.6223335266113	1.4E+04	28.6223335266113	1.3E+04	28.6223335266113	3.7E+04
28.6582145690918	1E+04	28.6582145690918	7079.2	28.6582145690918	9439.0	28.6582145690918	1.9	28.6582145690918	1.6	28.6582145690918	1.3	28.6582145690918	1.9	28.6582145690918	2.5E+05	28.6582145690918	1.6E+05	28.6582145690918	1.5E+05	28.6582145690918	5.3E+04	28.6582145690918	2E+04	28.6582145690918	1.8E+04	28.6582145690918	5.3E+04
28.6940956115723	3.6E+05	28.6940956115723	2.3E+05	28.6940956115723	2.2E+05	28.6940956115723	7.6E+04	28.6940956115723	2.6E+04	28.6940956115723	2.8E+04	28.6940956115723	6.2E+04	28.6940956115723	1.7E+06	28.6940956115723	1.1E+06	28.6940956115723	1E+06	28.6940956115723	3.5E+05	28.6940956115723	1.2E+05	28.6940956115723	1.1E+05	28.6940956115723	3.3E+05
28.7299766540527	7E+05	28.7299766540527	4.4E+05	28.7299766540527	4.3E+05	28.7299766540527	1.5E+05	28.7299766540527	4.8E+04	28.7299766540527	5E+04	28.7299766540527	1.2E+05	28.7299766540527	3.4E+06	28.7299766540527	2.2E+06	28.7299766540527	2E+06	28.7299766540527	7.1E+05	28.7299766540527	2.6E+05	28.7299766540527	2.2E+05	28.7299766540527	6.6E+05
28.7658576965332	1E+06	28.7658576965332	6.2E+05	28.7658576965332	6.3E+05	28.7658576965332	2.3E+05	28.7658576965332	6.5E+04	28.7658576965332	6.3E+04	28.7658576965332	1.8E+05	28.7658576965332	5E+06	28.7658576965332	3.2E+06	28.7658576965332	2.9E+06	28.7658576965332	1E+06	28.7658576965332	4.3E+05	28.7658576965332	3.2E+05	28.7658576965332	9.6E+05
28.8017387390137	6.7E+05	28.8017387390137	4.4E+05	28.8017387390137	4.3E+05	28.8017387390137	1.5E+05	28.8017387390137	4.6E+04	28.8017387390137	4.1E+04	28.8017387390137	1.3E+05	28.8017387390137	3.6E+06	28.8017387390137	2.3E+06	28.8017387390137	2.1E+06	28.8017387390137	7.8E+05	28.8017387390137	2.9E+05	28.8017387390137	2.3E+05	28.8017387390137	7E+05
28.8376197814941	4E+05	28.8376197814941	2.8E+05	28.8376197814941	2.6E+05	28.8376197814941	8.6E+04	28.8376197814941	2.9E+04	28.8376197814941	2.7E+04	28.8376197814941	7.5E+04	28.8376197814941	2E+06	28.8376197814941	1.4E+06	28.8376197814941	1.2E+06	28.8376197814941	4.6E+05	28.8376197814941	1.4E+05	28.8376197814941	1.2E+05	28.8376197814941	4E+05
28.8735008239746	2.5E+05	28.8735008239746	1.6E+05	28.8735008239746	1.5E+05	28.8735008239746	4.3E+04	28.8735008239746	1.5E+04	28.8735008239746	2.2E+04	28.8735008239746	3.8E+04	28.8735008239746	1.1E+06	28.8735008239746	7E+05	28.8735008239746	6.5E+05	28.8735008239746	2.4E+05	28.8735008239746	7.5E+04	28.8735008239746	6.6E+04	28.8735008239746	2.1E+05
28.9093818664551	1.5E+05	28.9093818664551	1E+05	28.9093818664551	9.6E+04	28.9093818664551	2.9E+04	28.9093818664551	1E+04	28.9093818664551	1.1E+04	28.9093818664551	2.6E+04	28.9093818664551	6.4E+05	28.9093818664551	4.1E+05	28.9093818664551	3.8E+05	28.9093818664551	1.4E+05	28.9093818664551	4.4E+04	28.9093818664551	4E+04	28.9093818664551	1.3E+05
28.9452629089355	8.6E+04	28.9452629089355	6.2E+04	28.9452629089355	5.7E+04	28.9452629089355	1.7E+04	28.9452629089355	5022.5	28.9452629089355	3955.5	28.9452629089355	1.5E+04	28.9452629089355	3.7E+05	28.9452629089355	2.4E+05	28.9452629089355	2.2E+05	28.9452629089355	7.6E+04	28.9452629089355	2.5E+04	28.9452629089355	2.3E+04	28.9452629089355	7.4E+04
28.981143951416	4.7E+04	28.981143951416	2.9E+04	28.981143951416	3E+04	28.981143951416	6552.4	28.981143951416	6.8	28.981143951416	5.4	28.981143951416	3952.7	28.981143951416	2.4E+05	28.981143951416	1.6E+05	28.981143951416	1.4E+05	28.981143951416	5.2E+04	28.981143951416	1.8E+04	28.981143951416	1.6E+04	28.981143951416	5.1E+04
29.0170249938965	3.4E+04	29.0170249938965	2.1E+04	29.0170249938965	2.1E+04	29.0170249938965	8045.5	29.0170249938965	657.2	29.0170249938965	1.1	29.0170249938965	4206.3	29.0170249938965	1.6E+05	29.0170249938965	1.1E+05	29.0170249938965	9.4E+04	29.0170249938965	3.5E+04	29.0170249938965	1.2E+04	29.0170249938965	1.1E+04	29.0170249938965	3.4E+04
29.052906036377	2.4E+04	29.052906036377	1.5E+04	29.052906036377	1.4E+04	29.052906036377	5783.2	29.052906036377	645.5	29.052906036377	1.4	29.052906036377	2855.3	29.052906036377	1E+05	29.052906036377	7.1E+04	29.052906036377	6.3E+04	29.052906036377	2.3E+04	29.052906036377	7520.0	29.052906036377	7772.7	29.052906036377	2.2E+04
29.0887870788574	1.6E+04	29.0887870788574	1E+04	29.0887870788574	8219.2	29.0887870788574	28.6	29.0887870788574	1.9	29.0887870788574	1.7	29.0887870788574	29.5	29.0887870788574	7.7E+04	29.0887870788574	5E+04	29.0887870788574	4.6E+04	29.0887870788574	1.8E+04	29.0887870788574	6058.6	29.0887870788574	5264.2	29.0887870788574	1.5E+04
29.1246681213379	1.4E+04	29.1246681213379	8479.8	29.1246681213379	8502.8	29.1246681213379	1408.1	29.1246681213379	1.7	29.1246681213379	1.8	29.1246681213379	1466.8	29.1246681213379	6.8E+04	29.1246681213379	4.5E+04	29.1246681213379	4.1E+04	29.1246681213379	1.6E+04	29.1246681213379	5738.9	29.1246681213379	4024.1	29.1246681213379	1.3E+04
29.1605491638184	1.1E+04	29.1605491638184	6825.1	29.1605491638184	7659.1	29.1605491638184	1920.7	29.1605491638184	282.9	29.1605491638184	322.5	29.1605491638184	2038.0	29.1605491638184	6.3E+04	29.1605491638184	4.2E+04	29.1605491638184	3.7E+04	29.1605491638184	1.4E+04	29.1605491638184	5264.1	29.1605491638184	3304.1	29.1605491638184	1.1E+04
29.1964302062988	7788.0	29.1964302062988	5377.0	29.1964302062988	5812.8	29.1964302062988	1628.6	29.1964302062988	770.7	29.1964302062988	878.7	29.1964302062988	1798.1	29.1964302062988	5.9E+04	29.1964302062988	3.6E+04	29.1964302062988	3.3E+04	29.1964302062988	1.2E+04	29.1964302062988	4369.8	29.1964302062988	3130.5	29.1964302062988	9678.3
29.2323112487793	8102.9	29.2323112487793	6099.0	29.2323112487793	3929.2	29.2323112487793	520.7	29.2323112487793	247.0	29.2323112487793	281.3	29.2323112487793	574.9	29.2323112487793	5.9E+04	29.2323112487793	4.1E+04	29.2323112487793	3.6E+04	29.2323112487793	1.4E+04	29.2323112487793	4156.3	29.2323112487793	3201.2	29.2323112487793	1E+04
29.2681922912598	9996.9	29.2681922912598	6683.0	29.2681922912598	5682.1	29.2681922912598	1382.8	29.2681922912598	1.5	29.2681922912598	1.6	29.2681922912598	933.0	29.2681922912598	6.5E+04	29.2681922912598	4.7E+04	29.2681922912598	4.2E+04	29.2681922912598	1.6E+04	29.2681922912598	4462.3	29.2681922912598	3685.5	29.2681922912598	1.2E+04
29.3040733337402	1.3E+04	29.3040733337402	7135.7	29.3040733337402	1E+04	29.3040733337402	3775.9	29.3040733337402	1.3	29.3040733337402	1.8	29.3040733337402	2546.5	29.3040733337402	7.9E+04	29.3040733337402	5.4E+04	29.3040733337402	5E+04	29.3040733337402	1.9E+04	29.3040733337402	5409.1	29.3040733337402	4729.6	29.3040733337402	1.6E+04
29.3399543762207	1.2E+04	29.3399543762207	7354.2	29.3399543762207	7574.7	29.3399543762207	1174.8	29.3399543762207	1.3	29.3399543762207	1.3	29.3399543762207	793.1	29.3399543762207	8.6E+04	29.3399543762207	5.4E+04	29.3399543762207	5.4E+04	29.3399543762207	1.9E+04	29.3399543762207	5986.8	29.3399543762207	5176.6	29.3399543762207	1.8E+04
29.3758354187012	9223.2	29.3758354187012	6280.7	29.3758354187012	5460.0	29.3758354187012	613.1	29.3758354187012	1.5	29.3758354187012	1.1	29.3758354187012	365.0	29.3758354187012	8.1E+04	29.3758354187012	5.2E+04	29.3758354187012	5.3E+04	29.3758354187012	1.8E+04	29.3758354187012	6067.8	29.3758354187012	5009.7	29.3758354187012	1.7E+04
29.4117164611816	6297.6	29.4117164611816	4273.4	29.4117164611816	3974.2	29.4117164611816	1656.8	29.4117164611816	1.8	29.4117164611816	1.1	29.4117164611816	990.3	29.4117164611816	6.3E+04	29.4117164611816	4.7E+04	29.4117164611816	4.3E+04	29.4117164611816	1.7E+04	29.4117164611816	5523.5	29.4117164611816	4087.1	29.4117164611816	1.4E+04
29.4475975036621	6637.6	29.4475975036621	4320.7	29.4475975036621	4052.7	29.4475975036621	1552.4	29.4475975036621	1.7	29.4475975036621	1.7	29.4475975036621	1032.8	29.4475975036621	6E+04	29.4475975036621	4.1E+04	29.4475975036621	3.8E+04	29.4475975036621	1.4E+04	29.4475975036621	5272.4	29.4475975036621	3604.3	29.4475975036621	1.3E+04
29.4834785461426	7067.0	29.4834785461426	4271.6	29.4834785461426	3983.8	29.4834785461426	1510.0	29.4834785461426	1.5	29.4834785461426	90.5	29.4834785461426	1229.3	29.4834785461426	5.7E+04	29.4834785461426	3.6E+04	29.4834785461426	3.3E+04	29.4834785461426	1.1E+04	29.4834785461426	4558.3	29.4834785461426	3368.3	29.4834785461426	1.2E+04
29.519359588623	7568.2	29.519359588623	4144.3	29.519359588623	3793.4	29.519359588623	1519.8	29.519359588623	1.3	29.519359588623	253.2	29.519359588623	1547.1	29.519359588623	5.1E+04	29.519359588623	3.1E+04	29.519359588623	2.9E+04	29.519359588623	1E+04	29.519359588623	3050.1	29.519359588623	3465.4	29.519359588623	9675.0
29.5552406311035	7540.2	29.5552406311035	4535.8	29.5552406311035	4265.5	29.5552406311035	1321.6	29.5552406311035	1.4	29.5552406311035	91.4	29.5552406311035	804.3	29.5552406311035	4.5E+04	29.5552406311035	3.1E+04	29.5552406311035	3E+04	29.5552406311035	9601.4	29.5552406311035	1777.4	29.5552406311035	2525.8	29.5552406311035	8881.0
29.591121673584	7065.1	29.591121673584	5147.4	29.591121673584	4905.9	29.591121673584	857.0	29.591121673584	1.4	29.591121673584	1.4	29.591121673584	276.6	29.591121673584	4.3E+04	29.591121673584	3.1E+04	29.591121673584	3.1E+04	29.591121673584	9571.3	29.591121673584	1290.6	29.591121673584	1701.6	29.591121673584	8482.3
29.6270027160645	6027.2	29.6270027160645	6036.1	29.6270027160645	5758.3	29.6270027160645	57.1	29.6270027160645	1.4	29.6270027160645	1.6	29.6270027160645	19.9	29.6270027160645	4.7E+04	29.6270027160645	2.7E+04	29.6270027160645	2.8E+04	29.6270027160645	1E+04	29.6270027160645	2498.9	29.6270027160645	1853.4	29.6270027160645	7681.7
29.6628837585449	5944.1	29.6628837585449	5269.7	29.6628837585449	5454.0	29.6628837585449	1.6	29.6628837585449	1.5	29.6628837585449	1.8	29.6628837585449	1.6	29.6628837585449	4.4E+04	29.6628837585449	2.8E+04	29.6628837585449	2.5E+04	29.6628837585449	9871.2	29.6628837585449	2737.3	29.6628837585449	2018.9	29.6628837585449	7451.4
29.6987648010254	6175.5	29.6987648010254	5234.4	29.6987648010254	4620.1	29.6987648010254	1.8	29.6987648010254	1.6	29.6987648010254	1.8	29.6987648010254	1.3	29.6987648010254	3.9E+04	29.6987648010254	2.9E+04	29.6987648010254	2.1E+04	29.6987648010254	9268.9	29.6987648010254	2782.6	29.6987648010254	1897.6	29.6987648010254	7443.8
29.7346458435059	6931.0	29.7346458435059	7044.3	29.7346458435059	2830.7	29.7346458435059	1.6	29.7346458435059	1.4	29.7346458435059	1.4	29.7346458435059	1.5	29.7346458435059	3.7E+04	29.7346458435059	2.6E+04	29.7346458435059	2.3E+04	29.7346458435059	8124.0	29.7346458435059	2991.6	29.7346458435059	566.7	29.7346458435059	7795.6
29.7705268859863	1.7	29.7705268859863	2.0	29.7705268859863	1.1	29.7705268859863	1.0	29.7705268859863	1.7	29.7705268859863	1.1	29.7705268859863	1.2	29.7705268859863	1.1	29.7705268859863	1.1	29.7705268859863	1.2	29.7705268859863	1.4	29.7705268859863	1.3	29.7705268859863	1.3	29.7705268859863	1.1
29.8064079284668	1.6	29.8064079284668	1.0	29.8064079284668	1.5	29.8064079284668	1.6	29.8064079284668	1.4	29.8064079284668	1.4	29.8064079284668	1.2	29.8064079284668	1.6	29.8064079284668	1.0	29.8064079284668	1.2	29.8064079284668	1.0	29.8064079284668	1.0	29.8064079284668	1.0	29.8064079284668	1.3
29.8422889709473	1.3	29.8422889709473	1.7	29.8422889709473	1.2	29.8422889709473	1.1	29.8422889709473	1.6	29.8422889709473	1.1	29.8422889709473	1.9	29.8422889709473	1.5	29.8422889709473	1.5	29.8422889709473	1.5	29.8422889709473	1.6	29.8422889709473	1.6	29.8422889709473	1.3	29.8422889709473	1.4
29.8781700134277	1.5	29.8781700134277	1.5	29.8781700134277	1.3	29.8781700134277	1.7	29.8781700134277	1.9	29.8781700134277	1.3	29.8781700134277	1.5	29.8781700134277	1.5	29.8781700134277	1.6	29.8781700134277	1.4	29.8781700134277	1.7	29.8781700134277	1.0	29.8781700134277	1.5	29.8781700134277	1.4
29.9140510559082	1.5	29.9140510559082	1.0	29.9140510559082	1.8	29.9140510559082	1.3	29.9140510559082	1.6	29.9140510559082	1.3	29.9140510559082	1.8	29.9140510559082	1.2	29.9140510559082	1.7	29.9140510559082	1.9	29.9140510559082	1.5	29.9140510559082	2.0	29.9140510559082	1.9	29.9140510559082	1.9
29.9499320983887	1.8	29.9499320983887	1.3	29.9499320983887	1.4	29.9499320983887	1.1	29.9499320983887	1.8	29.9499320983887	1.8	29.9499320983887	1.7	29.9499320983887	1.0	29.9499320983887	1.8	29.9499320983887	1.2	29.9499320983887	1.1	29.9499320983887	1.5	29.9499320983887	1.5	29.9499320983887	1.5
