# Supplementary material for: Mapping protein carboxymethylation sites provides insights into their role in proteostasis and cell proliferation
Source: Nat Commun. 2021 Nov 18;12:6743. doi: 10.1038/s41467-021-26982-6 (PMC8602705; doi:10.1038/s41467-021-26982-6)
Supplement: Supplementary file 11 — Source Data [file 41467_2021_26982_MOESM11_ESM.zip › Figure 7/7G/Identification TBB4B_MOUSE._INVYYNEATGGK_.2 Qvalue = 1.712e-44 (Pvalue = 2.803e-45)_Ctrl_2.xls]

(x)Retention Time_[[y9+]]	(y)Intensity_[[y9+]]	(x)Retention Time_[[y8+]]	(y)Intensity_[[y8+]]	(x)Retention Time_[[y10+]]	(y)Intensity_[[y10+]]	(x)Retention Time_[[y7+]]	(y)Intensity_[[y7+]]	(x)Retention Time_[[y4+]]	(y)Intensity_[[y4+]]	(x)Retention Time_[[y5+]]	(y)Intensity_[[y5+]]	(x)Retention Time_[[y11+]]	(y)Intensity_[[y11+]]	(x)Retention Time_[]	(y)Intensity_[]	(x)Retention Time_[]	(y)Intensity_[]	(x)Retention Time_[]	(y)Intensity_[]	(x)Retention Time_[]	(y)Intensity_[]	(x)Retention Time_[]	(y)Intensity_[]	(x)Retention Time_[]	(y)Intensity_[]	(x)Retention Time_[]	(y)Intensity_[]
27.7264194488525	1.1	27.7264194488525	1.6	27.7264194488525	1.4	27.7264194488525	1.9	27.7264194488525	1.8	27.7264194488525	1.2	27.7264194488525	1.2	27.7264194488525	1.6	27.7264194488525	1.1	27.7264194488525	1.4	27.7264194488525	1.4	27.7264194488525	1.2	27.7264194488525	1.1	27.7264194488525	1.9
27.7623596191406	1.3	27.7623596191406	1.4	27.7623596191406	1.6	27.7623596191406	1.7	27.7623596191406	1.7	27.7623596191406	1.4	27.7623596191406	1.6	27.7623596191406	1.2	27.7623596191406	211.5	27.7623596191406	1.2	27.7623596191406	1.5	27.7623596191406	1.8	27.7623596191406	1.8	27.7623596191406	1.6
27.7982997894287	1.5	27.7982997894287	1.4	27.7982997894287	1.4	27.7982997894287	1.3	27.7982997894287	1.2	27.7982997894287	1.7	27.7982997894287	1.7	27.7982997894287	1.4	27.7982997894287	832.7	27.7982997894287	297.5	27.7982997894287	1.6	27.7982997894287	1.4	27.7982997894287	248.8	27.7982997894287	1.4
27.8342399597168	1.4	27.8342399597168	1.5	27.8342399597168	1.3	27.8342399597168	1.5	27.8342399597168	1.6	27.8342399597168	1.9	27.8342399597168	1.7	27.8342399597168	1.1	27.8342399597168	1.4	27.8342399597168	1.7	27.8342399597168	1.5	27.8342399597168	1.8	27.8342399597168	1.2	27.8342399597168	1.5
27.8701801300049	1.4	27.8701801300049	1.6	27.8701801300049	2541.8	27.8701801300049	1.6	27.8701801300049	1.7	27.8701801300049	1.6	27.8701801300049	1.9	27.8701801300049	1.5	27.8701801300049	1.9	27.8701801300049	1.7	27.8701801300049	1.7	27.8701801300049	1.5	27.8701801300049	1.2	27.8701801300049	1.2
27.906120300293	1.4	27.906120300293	1.5	27.906120300293	2.1E+04	27.906120300293	1.7	27.906120300293	1.6	27.906120300293	1.4	27.906120300293	1.8	27.906120300293	214.7	27.906120300293	1.8	27.906120300293	1.5	27.906120300293	1.9	27.906120300293	1.5	27.906120300293	1.4	27.906120300293	1.3
27.9420604705811	1.5	27.9420604705811	1.3	27.9420604705811	5.9E+04	27.9420604705811	1.4	27.9420604705811	1.6	27.9420604705811	1.3	27.9420604705811	1053.4	27.9420604705811	1598.7	27.9420604705811	240.2	27.9420604705811	405.5	27.9420604705811	1.9	27.9420604705811	1.4	27.9420604705811	1.4	27.9420604705811	1.4
27.9780006408691	1.4	27.9780006408691	1.6	27.9780006408691	6.3E+04	27.9780006408691	1.4	27.9780006408691	1.4	27.9780006408691	1.4	27.9780006408691	1585.9	27.9780006408691	3036.6	27.9780006408691	425.0	27.9780006408691	718.8	27.9780006408691	1.8	27.9780006408691	1.4	27.9780006408691	1.4	27.9780006408691	1.6
28.0139408111572	1.3	28.0139408111572	1.9	28.0139408111572	2.7E+04	28.0139408111572	1.7	28.0139408111572	1.5	28.0139408111572	1.7	28.0139408111572	489.9	28.0139408111572	1870.2	28.0139408111572	1.4	28.0139408111572	1.2	28.0139408111572	1.6	28.0139408111572	1.7	28.0139408111572	1.6	28.0139408111572	1.6
28.0498809814453	1.7	28.0498809814453	1.5	28.0498809814453	8196.5	28.0498809814453	1.8	28.0498809814453	1.3	28.0498809814453	1.8	28.0498809814453	1.5	28.0498809814453	1488.5	28.0498809814453	579.4	28.0498809814453	644.1	28.0498809814453	366.6	28.0498809814453	85.5	28.0498809814453	1.4	28.0498809814453	275.3
28.0858211517334	1.5	28.0858211517334	1.4	28.0858211517334	2479.1	28.0858211517334	1.7	28.0858211517334	1.1	28.0858211517334	1.9	28.0858211517334	1.7	28.0858211517334	4094.7	28.0858211517334	2749.3	28.0858211517334	2735.9	28.0858211517334	1105.7	28.0858211517334	248.5	28.0858211517334	101.1	28.0858211517334	990.4
28.1217613220215	1.4	28.1217613220215	1.4	28.1217613220215	1.5	28.1217613220215	1.4	28.1217613220215	1.4	28.1217613220215	1.7	28.1217613220215	1.4	28.1217613220215	6395.2	28.1217613220215	4433.1	28.1217613220215	4348.3	28.1217613220215	1135.5	28.1217613220215	186.4	28.1217613220215	184.2	28.1217613220215	1399.6
28.1577014923096	1.6	28.1577014923096	1.1	28.1577014923096	1.9	28.1577014923096	1.4	28.1577014923096	1.8	28.1577014923096	1.5	28.1577014923096	1.3	28.1577014923096	4253.4	28.1577014923096	2885.0	28.1577014923096	3257.4	28.1577014923096	530.6	28.1577014923096	1.7	28.1577014923096	1.1	28.1577014923096	884.8
28.1936416625977	1.5	28.1936416625977	1.5	28.1936416625977	1.7	28.1936416625977	1.5	28.1936416625977	1.5	28.1936416625977	1.7	28.1936416625977	1.4	28.1936416625977	1845.0	28.1936416625977	954.8	28.1936416625977	1454.9	28.1936416625977	1.9	28.1936416625977	1.6	28.1936416625977	1.2	28.1936416625977	1.5
28.2295818328857	1.7	28.2295818328857	1.6	28.2295818328857	1.3	28.2295818328857	1.4	28.2295818328857	1.4	28.2295818328857	1.7	28.2295818328857	1.4	28.2295818328857	1009.8	28.2295818328857	121.5	28.2295818328857	823.5	28.2295818328857	1.8	28.2295818328857	1.4	28.2295818328857	1.4	28.2295818328857	1.7
28.2655220031738	1.7	28.2655220031738	1.2	28.2655220031738	1.3	28.2655220031738	1.3	28.2655220031738	1.4	28.2655220031738	1.7	28.2655220031738	1.0	28.2655220031738	701.8	28.2655220031738	222.4	28.2655220031738	377.1	28.2655220031738	1.6	28.2655220031738	1.5	28.2655220031738	1.6	28.2655220031738	1.7
28.3014621734619	1.4	28.3014621734619	1.6	28.3014621734619	1.1	28.3014621734619	1.2	28.3014621734619	1.5	28.3014621734619	1.5	28.3014621734619	1.3	28.3014621734619	223.0	28.3014621734619	1.5	28.3014621734619	1.4	28.3014621734619	1.4	28.3014621734619	1.5	28.3014621734619	1.4	28.3014621734619	1.7
28.33740234375	1.5	28.33740234375	1.8	28.33740234375	1.5	28.33740234375	1.6	28.33740234375	1.6	28.33740234375	1.3	28.33740234375	1.6	28.33740234375	209.4	28.33740234375	1.6	28.33740234375	282.4	28.33740234375	1.3	28.33740234375	1.3	28.33740234375	1.7	28.33740234375	1.5
28.3733425140381	1.9	28.3733425140381	1.6	28.3733425140381	1.8	28.3733425140381	1.8	28.3733425140381	1.3	28.3733425140381	1.2	28.3733425140381	1.5	28.3733425140381	766.6	28.3733425140381	178.8	28.3733425140381	986.0	28.3733425140381	1.3	28.3733425140381	1.3	28.3733425140381	1.6	28.3733425140381	76.8
28.4092826843262	1.7	28.4092826843262	1.3	28.4092826843262	1.6	28.4092826843262	1.4	28.4092826843262	1.5	28.4092826843262	1.5	28.4092826843262	1.3	28.4092826843262	689.1	28.4092826843262	381.3	28.4092826843262	1298.7	28.4092826843262	1.5	28.4092826843262	1.3	28.4092826843262	1.2	28.4092826843262	201.4
28.4452228546143	1.6	28.4452228546143	1.4	28.4452228546143	1.7	28.4452228546143	1.4	28.4452228546143	1.8	28.4452228546143	1.7	28.4452228546143	1.6	28.4452228546143	767.9	28.4452228546143	450.2	28.4452228546143	994.1	28.4452228546143	1.5	28.4452228546143	1.6	28.4452228546143	1.3	28.4452228546143	122.5
28.4811630249023	174.8	28.4811630249023	1.7	28.4811630249023	147.3	28.4811630249023	1.4	28.4811630249023	1.6	28.4811630249023	1.7	28.4811630249023	1.6	28.4811630249023	6419.7	28.4811630249023	3524.0	28.4811630249023	3425.6	28.4811630249023	920.6	28.4811630249023	144.4	28.4811630249023	119.6	28.4811630249023	949.0
28.5171031951904	178.3	28.5171031951904	1.6	28.5171031951904	238.2	28.5171031951904	1.1	28.5171031951904	1.4	28.5171031951904	1.9	28.5171031951904	1.5	28.5171031951904	5.6E+04	28.5171031951904	3.7E+04	28.5171031951904	3.4E+04	28.5171031951904	1.1E+04	28.5171031951904	3460.9	28.5171031951904	3509.7	28.5171031951904	1.1E+04
28.5530433654785	1.3	28.5530433654785	1.7	28.5530433654785	95.6	28.5530433654785	1.2	28.5530433654785	1.3	28.5530433654785	1.6	28.5530433654785	1.8	28.5530433654785	1.8E+05	28.5530433654785	1.2E+05	28.5530433654785	1.1E+05	28.5530433654785	3.8E+04	28.5530433654785	1.2E+04	28.5530433654785	1.2E+04	28.5530433654785	3.5E+04
28.5889835357666	7674.7	28.5889835357666	4346.3	28.5889835357666	7054.3	28.5889835357666	1.5	28.5889835357666	1.5	28.5889835357666	1.5	28.5889835357666	1.6	28.5889835357666	2.8E+05	28.5889835357666	1.9E+05	28.5889835357666	1.8E+05	28.5889835357666	6.1E+04	28.5889835357666	2E+04	28.5889835357666	1.7E+04	28.5889835357666	5.6E+04
28.6249237060547	2.4E+05	28.6249237060547	1.5E+05	28.6249237060547	1.6E+05	28.6249237060547	4.8E+04	28.6249237060547	1.4E+04	28.6249237060547	1.5E+04	28.6249237060547	3.9E+04	28.6249237060547	1.7E+06	28.6249237060547	1.2E+06	28.6249237060547	1.1E+06	28.6249237060547	3.7E+05	28.6249237060547	1.2E+05	28.6249237060547	1.1E+05	28.6249237060547	3.4E+05
28.6608638763428	7E+05	28.6608638763428	4.6E+05	28.6608638763428	4.7E+05	28.6608638763428	1.5E+05	28.6608638763428	4.4E+04	28.6608638763428	4.6E+04	28.6608638763428	1.2E+05	28.6608638763428	5.8E+06	28.6608638763428	3.8E+06	28.6608638763428	3.6E+06	28.6608638763428	1.2E+06	28.6608638763428	4E+05	28.6608638763428	3.6E+05	28.6608638763428	1.1E+06
28.6968040466309	5.4E+05	28.6968040466309	3.5E+05	28.6968040466309	3.4E+05	28.6968040466309	1.1E+05	28.6968040466309	3.8E+04	28.6968040466309	3.5E+04	28.6968040466309	9.8E+04	28.6968040466309	4.7E+06	28.6968040466309	3.1E+06	28.6968040466309	2.8E+06	28.6968040466309	9.8E+05	28.6968040466309	3.2E+05	28.6968040466309	3E+05	28.6968040466309	9.4E+05
28.7327442169189	3.6E+05	28.7327442169189	2.3E+05	28.7327442169189	2.2E+05	28.7327442169189	7.2E+04	28.7327442169189	2.7E+04	28.7327442169189	2.3E+04	28.7327442169189	6.5E+04	28.7327442169189	2.9E+06	28.7327442169189	1.9E+06	28.7327442169189	1.7E+06	28.7327442169189	5.9E+05	28.7327442169189	2E+05	28.7327442169189	1.9E+05	28.7327442169189	5.8E+05
28.768684387207	1.7E+05	28.768684387207	9.9E+04	28.768684387207	1E+05	28.768684387207	3.5E+04	28.768684387207	1.4E+04	28.768684387207	1E+04	28.768684387207	2.9E+04	28.768684387207	1.4E+06	28.768684387207	9.4E+05	28.768684387207	8.5E+05	28.768684387207	2.9E+05	28.768684387207	9.8E+04	28.768684387207	9E+04	28.768684387207	2.8E+05
28.8046245574951	1.1E+05	28.8046245574951	6.2E+04	28.8046245574951	6.8E+04	28.8046245574951	2.2E+04	28.8046245574951	8390.3	28.8046245574951	7580.1	28.8046245574951	1.8E+04	28.8046245574951	8.2E+05	28.8046245574951	5.4E+05	28.8046245574951	4.9E+05	28.8046245574951	1.7E+05	28.8046245574951	5.4E+04	28.8046245574951	5E+04	28.8046245574951	1.6E+05
28.8405647277832	6.4E+04	28.8405647277832	3.7E+04	28.8405647277832	4.1E+04	28.8405647277832	1.3E+04	28.8405647277832	4240.4	28.8405647277832	4925.2	28.8405647277832	1.1E+04	28.8405647277832	4.8E+05	28.8405647277832	3.1E+05	28.8405647277832	2.9E+05	28.8405647277832	9.9E+04	28.8405647277832	3.1E+04	28.8405647277832	2.8E+04	28.8405647277832	9.5E+04
28.8765048980713	3.9E+04	28.8765048980713	2.4E+04	28.8765048980713	2.5E+04	28.8765048980713	8084.1	28.8765048980713	1731.3	28.8765048980713	2094.0	28.8765048980713	8116.8	28.8765048980713	3.7E+05	28.8765048980713	2.3E+05	28.8765048980713	2.3E+05	28.8765048980713	7.6E+04	28.8765048980713	2.5E+04	28.8765048980713	2.2E+04	28.8765048980713	7E+04
28.9124450683594	2.7E+04	28.9124450683594	1.9E+04	28.9124450683594	1.9E+04	28.9124450683594	8192.4	28.9124450683594	556.0	28.9124450683594	672.6	28.9124450683594	4746.0	28.9124450683594	2.4E+05	28.9124450683594	1.5E+05	28.9124450683594	1.5E+05	28.9124450683594	5E+04	28.9124450683594	1.6E+04	28.9124450683594	1.4E+04	28.9124450683594	4.7E+04
28.9483852386475	1.7E+04	28.9483852386475	1.3E+04	28.9483852386475	1.2E+04	28.9483852386475	5897.4	28.9483852386475	1.4	28.9483852386475	1.7	28.9483852386475	2536.9	28.9483852386475	1.4E+05	28.9483852386475	9.1E+04	28.9483852386475	8.3E+04	28.9483852386475	3E+04	28.9483852386475	8888.3	28.9483852386475	7753.7	28.9483852386475	2.9E+04
28.9843254089355	9377.7	28.9843254089355	7663.7	28.9843254089355	5134.1	28.9843254089355	1618.2	28.9843254089355	1.6	28.9843254089355	1.6	28.9843254089355	1374.2	28.9843254089355	9.4E+04	28.9843254089355	6.2E+04	28.9843254089355	5.5E+04	28.9843254089355	2E+04	28.9843254089355	7309.6	28.9843254089355	5665.1	28.9843254089355	1.8E+04
29.0202655792236	6553.0	29.0202655792236	5549.6	29.0202655792236	3595.4	29.0202655792236	1620.6	29.0202655792236	1.4	29.0202655792236	1.8	29.0202655792236	428.2	29.0202655792236	7E+04	29.0202655792236	4.8E+04	29.0202655792236	4.2E+04	29.0202655792236	1.5E+04	29.0202655792236	5373.8	29.0202655792236	4886.1	29.0202655792236	1.3E+04
29.0562057495117	4848.6	29.0562057495117	3928.5	29.0562057495117	2367.4	29.0562057495117	1433.1	29.0562057495117	1.2	29.0562057495117	1.6	29.0562057495117	1.6	29.0562057495117	5.3E+04	29.0562057495117	3.7E+04	29.0562057495117	3.2E+04	29.0562057495117	1.3E+04	29.0562057495117	3894.6	29.0562057495117	3975.0	29.0562057495117	9583.5
29.0921459197998	4201.7	29.0921459197998	2828.1	29.0921459197998	1445.3	29.0921459197998	1066.5	29.0921459197998	1.2	29.0921459197998	1.1	29.0921459197998	1.2	29.0921459197998	4.4E+04	29.0921459197998	2.8E+04	29.0921459197998	2.6E+04	29.0921459197998	1.2E+04	29.0921459197998	3076.3	29.0921459197998	2718.5	29.0921459197998	8025.5
29.1280860900879	5658.3	29.1280860900879	3497.1	29.1280860900879	1297.8	29.1280860900879	345.0	29.1280860900879	1.7	29.1280860900879	1.5	29.1280860900879	1.2	29.1280860900879	4.4E+04	29.1280860900879	2.8E+04	29.1280860900879	2.5E+04	29.1280860900879	1.1E+04	29.1280860900879	2875.3	29.1280860900879	2873.7	29.1280860900879	8108.9
29.164026260376	8267.5	29.164026260376	2472.8	29.164026260376	2771.9	29.164026260376	1.4	29.164026260376	1.8	29.164026260376	1.8	29.164026260376	1.3	29.164026260376	5.3E+04	29.164026260376	3.4E+04	29.164026260376	3.1E+04	29.164026260376	1.2E+04	29.164026260376	3386.6	29.164026260376	3585.7	29.164026260376	9963.7
29.1999664306641	1.2E+04	29.1999664306641	76.8	29.1999664306641	5571.6	29.1999664306641	1.6	29.1999664306641	1.6	29.1999664306641	1.8	29.1999664306641	1.6	29.1999664306641	7.5E+04	29.1999664306641	4.8E+04	29.1999664306641	4.4E+04	29.1999664306641	1.5E+04	29.1999664306641	4903.8	29.1999664306641	4992.9	29.1999664306641	1.4E+04
29.2359066009521	6527.4	29.2359066009521	2152.6	29.2359066009521	4404.6	29.2359066009521	1.7	29.2359066009521	1.7	29.2359066009521	1.4	29.2359066009521	1.4	29.2359066009521	7.4E+04	29.2359066009521	4.8E+04	29.2359066009521	4.6E+04	29.2359066009521	1.6E+04	29.2359066009521	5068.1	29.2359066009521	4481.5	29.2359066009521	1.3E+04
29.2718467712402	3763.2	29.2718467712402	4504.5	29.2718467712402	3297.0	29.2718467712402	720.4	29.2718467712402	1.5	29.2718467712402	1.2	29.2718467712402	1.6	29.2718467712402	6.7E+04	29.2718467712402	4.5E+04	29.2718467712402	4.4E+04	29.2718467712402	1.5E+04	29.2718467712402	4868.0	29.2718467712402	3488.5	29.2718467712402	1.2E+04
29.3077869415283	3167.6	29.3077869415283	6739.4	29.3077869415283	2292.9	29.3077869415283	1879.6	29.3077869415283	1.0	29.3077869415283	1.0	29.3077869415283	1.9	29.3077869415283	5.4E+04	29.3077869415283	3.9E+04	29.3077869415283	3.7E+04	29.3077869415283	1.2E+04	29.3077869415283	4348.0	29.3077869415283	2089.3	29.3077869415283	1E+04
29.3437271118164	6557.4	29.3437271118164	3450.3	29.3437271118164	2154.0	29.3437271118164	564.5	29.3437271118164	1.6	29.3437271118164	1.1	29.3437271118164	2.0	29.3437271118164	5.2E+04	29.3437271118164	3.5E+04	29.3437271118164	3.4E+04	29.3437271118164	1.1E+04	29.3437271118164	3243.6	29.3437271118164	3381.0	29.3437271118164	1.1E+04
29.3796672821045	4928.6	29.3796672821045	1257.5	29.3796672821045	1289.4	29.3796672821045	1.5	29.3796672821045	1.6	29.3796672821045	1.2	29.3796672821045	2.0	29.3796672821045	5.1E+04	29.3796672821045	3.2E+04	29.3796672821045	3.2E+04	29.3796672821045	1E+04	29.3796672821045	2243.7	29.3796672821045	3773.8	29.3796672821045	1.1E+04
29.4156074523926	1.6	29.4156074523926	1.4	29.4156074523926	1.3	29.4156074523926	1.3	29.4156074523926	1.3	29.4156074523926	1.4	29.4156074523926	2.0	29.4156074523926	4.7E+04	29.4156074523926	3.2E+04	29.4156074523926	3.2E+04	29.4156074523926	9300.3	29.4156074523926	1421.5	29.4156074523926	2835.5	29.4156074523926	1E+04
29.4515476226807	1.4	29.4515476226807	1.3	29.4515476226807	1.3	29.4515476226807	1.7	29.4515476226807	1.6	29.4515476226807	1.8	29.4515476226807	1.7	29.4515476226807	4.7E+04	29.4515476226807	3.1E+04	29.4515476226807	3.1E+04	29.4515476226807	1.1E+04	29.4515476226807	3982.8	29.4515476226807	994.0	29.4515476226807	8915.3
29.4874877929688	1156.5	29.4874877929688	1.6	29.4874877929688	1213.5	29.4874877929688	875.6	29.4874877929688	1.6	29.4874877929688	1.8	29.4874877929688	1.6	29.4874877929688	4.4E+04	29.4874877929688	3E+04	29.4874877929688	2.8E+04	29.4874877929688	1.1E+04	29.4874877929688	4595.1	29.4874877929688	617.4	29.4874877929688	8499.0
29.5234279632568	3069.9	29.5234279632568	112.4	29.5234279632568	3115.8	29.5234279632568	2037.6	29.5234279632568	1.5	29.5234279632568	1.6	29.5234279632568	1.7	29.5234279632568	3.8E+04	29.5234279632568	2.9E+04	29.5234279632568	2.4E+04	29.5234279632568	1E+04	29.5234279632568	2871.1	29.5234279632568	1923.4	29.5234279632568	9075.9
29.5593681335449	4740.6	29.5593681335449	1170.6	29.5593681335449	3855.4	29.5593681335449	565.0	29.5593681335449	1.7	29.5593681335449	1.3	29.5593681335449	1.9	29.5593681335449	3.3E+04	29.5593681335449	2.4E+04	29.5593681335449	2.1E+04	29.5593681335449	7846.8	29.5593681335449	2047.3	29.5593681335449	1678.2	29.5593681335449	7417.4
29.595308303833	3150.2	29.595308303833	2399.0	29.595308303833	2423.3	29.595308303833	1.1	29.595308303833	1.5	29.595308303833	1.5	29.595308303833	1.8	29.595308303833	3E+04	29.595308303833	2.1E+04	29.595308303833	1.7E+04	29.595308303833	4399.7	29.595308303833	1096.0	29.595308303833	1028.6	29.595308303833	7940.4
29.6312484741211	1.5	29.6312484741211	3276.7	29.6312484741211	1.4	29.6312484741211	1.1	29.6312484741211	1.1	29.6312484741211	1.8	29.6312484741211	1.6	29.6312484741211	3E+04	29.6312484741211	2E+04	29.6312484741211	1.2E+04	29.6312484741211	23.7	29.6312484741211	1.9	29.6312484741211	1.5	29.6312484741211	1.1E+04
29.6671886444092	1.6	29.6671886444092	1065.3	29.6671886444092	1.2	29.6671886444092	1.1	29.6671886444092	1.4	29.6671886444092	1.5	29.6671886444092	1.8	29.6671886444092	2.6E+04	29.6671886444092	1.6E+04	29.6671886444092	1.4E+04	29.6671886444092	3909.3	29.6671886444092	1.4	29.6671886444092	1.7	29.6671886444092	5328.9
29.7031288146973	1.5	29.7031288146973	1.7	29.7031288146973	1.3	29.7031288146973	1.1	29.7031288146973	1.6	29.7031288146973	1.4	29.7031288146973	1.9	29.7031288146973	2.4E+04	29.7031288146973	1.4E+04	29.7031288146973	1.4E+04	29.7031288146973	4727.1	29.7031288146973	1.2	29.7031288146973	1.6	29.7031288146973	1574.2
29.7390689849854	1.3	29.7390689849854	1.6	29.7390689849854	1.8	29.7390689849854	1.0	29.7390689849854	1.5	29.7390689849854	1.5	29.7390689849854	1.9	29.7390689849854	2.3E+04	29.7390689849854	1.6E+04	29.7390689849854	8940.3	29.7390689849854	859.7	29.7390689849854	1.5	29.7390689849854	1.2	29.7390689849854	287.0
29.7750091552734	1.7	29.7750091552734	2.0	29.7750091552734	1.1	29.7750091552734	1.0	29.7750091552734	1.7	29.7750091552734	1.1	29.7750091552734	1.2	29.7750091552734	1.1	29.7750091552734	1.1	29.7750091552734	1.2	29.7750091552734	1.4	29.7750091552734	1.3	29.7750091552734	1.3	29.7750091552734	1.1
29.8109493255615	1.6	29.8109493255615	1.0	29.8109493255615	1.5	29.8109493255615	1.6	29.8109493255615	1.4	29.8109493255615	1.4	29.8109493255615	1.2	29.8109493255615	1.6	29.8109493255615	1.0	29.8109493255615	1.2	29.8109493255615	1.0	29.8109493255615	1.0	29.8109493255615	1.0	29.8109493255615	1.3
29.8468894958496	1.3	29.8468894958496	1.7	29.8468894958496	1.2	29.8468894958496	1.1	29.8468894958496	1.6	29.8468894958496	1.1	29.8468894958496	1.9	29.8468894958496	1.5	29.8468894958496	1.5	29.8468894958496	1.5	29.8468894958496	1.6	29.8468894958496	1.6	29.8468894958496	1.3	29.8468894958496	1.4
29.8828296661377	1.5	29.8828296661377	1.5	29.8828296661377	1.3	29.8828296661377	1.7	29.8828296661377	1.9	29.8828296661377	1.3	29.8828296661377	1.5	29.8828296661377	1.5	29.8828296661377	1.6	29.8828296661377	1.4	29.8828296661377	1.7	29.8828296661377	1.0	29.8828296661377	1.5	29.8828296661377	1.4
29.9187698364258	1.5	29.9187698364258	1.0	29.9187698364258	1.8	29.9187698364258	1.3	29.9187698364258	1.6	29.9187698364258	1.3	29.9187698364258	1.8	29.9187698364258	1.2	29.9187698364258	1.7	29.9187698364258	1.9	29.9187698364258	1.5	29.9187698364258	2.0	29.9187698364258	1.9	29.9187698364258	1.9
29.9547100067139	1.8	29.9547100067139	1.3	29.9547100067139	1.4	29.9547100067139	1.1	29.9547100067139	1.8	29.9547100067139	1.8	29.9547100067139	1.7	29.9547100067139	1.0	29.9547100067139	1.8	29.9547100067139	1.2	29.9547100067139	1.1	29.9547100067139	1.5	29.9547100067139	1.5	29.9547100067139	1.5
