# Supplementary material for: Mapping protein carboxymethylation sites provides insights into their role in proteostasis and cell proliferation
Source: Nat Commun. 2021 Nov 18;12:6743. doi: 10.1038/s41467-021-26982-6 (PMC8602705; doi:10.1038/s41467-021-26982-6)
Supplement: Supplementary file 11 — Source Data [file 41467_2021_26982_MOESM11_ESM.zip › Figure 7/7G/Identification TBB4B_MOUSE._INVYYNEATGGK_.2 Qvalue = 8.02e-49 (Pvalue = 0e+00)_100uM_1.xls]

(x)Retention Time_[[y9+]]	(y)Intensity_[[y9+]]	(x)Retention Time_[[y8+]]	(y)Intensity_[[y8+]]	(x)Retention Time_[[y10+]]	(y)Intensity_[[y10+]]	(x)Retention Time_[[y7+]]	(y)Intensity_[[y7+]]	(x)Retention Time_[[y4+]]	(y)Intensity_[[y4+]]	(x)Retention Time_[[y5+]]	(y)Intensity_[[y5+]]	(x)Retention Time_[[y11+]]	(y)Intensity_[[y11+]]	(x)Retention Time_[]	(y)Intensity_[]	(x)Retention Time_[]	(y)Intensity_[]	(x)Retention Time_[]	(y)Intensity_[]	(x)Retention Time_[]	(y)Intensity_[]	(x)Retention Time_[]	(y)Intensity_[]	(x)Retention Time_[]	(y)Intensity_[]	(x)Retention Time_[]	(y)Intensity_[]
27.7228660583496	1.1	27.7228660583496	1.6	27.7228660583496	1.4	27.7228660583496	1.9	27.7228660583496	1.8	27.7228660583496	1.2	27.7228660583496	1.2	27.7228660583496	1.6	27.7228660583496	1.1	27.7228660583496	1.4	27.7228660583496	1.4	27.7228660583496	1.2	27.7228660583496	1.1	27.7228660583496	1.9
27.7588672637939	1.3	27.7588672637939	1.4	27.7588672637939	1.6	27.7588672637939	1.7	27.7588672637939	1.7	27.7588672637939	1.4	27.7588672637939	1.6	27.7588672637939	231.6	27.7588672637939	663.5	27.7588672637939	218.3	27.7588672637939	1.5	27.7588672637939	1.8	27.7588672637939	1.7	27.7588672637939	1.2
27.7948684692383	1.4	27.7948684692383	304.8	27.7948684692383	1.5	27.7948684692383	1.3	27.7948684692383	1.2	27.7948684692383	1.7	27.7948684692383	1.7	27.7948684692383	1.6	27.7948684692383	32.0	27.7948684692383	1.4	27.7948684692383	1.6	27.7948684692383	1.9	27.7948684692383	1.9	27.7948684692383	1.4
27.8308696746826	1.5	27.8308696746826	1.5	27.8308696746826	2713.7	27.8308696746826	1.9	27.8308696746826	1.4	27.8308696746826	1.6	27.8308696746826	1.1	27.8308696746826	280.7	27.8308696746826	332.2	27.8308696746826	144.8	27.8308696746826	1.3	27.8308696746826	1.3	27.8308696746826	1.6	27.8308696746826	404.2
27.866870880127	1.7	27.866870880127	1.3	27.866870880127	2.3E+04	27.866870880127	1.7	27.866870880127	1.6	27.866870880127	1.9	27.866870880127	1.5	27.866870880127	637.1	27.866870880127	566.1	27.866870880127	582.4	27.866870880127	1.6	27.866870880127	1.7	27.866870880127	1.5	27.866870880127	267.4
27.9028720855713	1.7	27.9028720855713	1.4	27.9028720855713	5.4E+04	27.9028720855713	1.6	27.9028720855713	1.5	27.9028720855713	1.9	27.9028720855713	938.7	27.9028720855713	1624.3	27.9028720855713	1686.5	27.9028720855713	830.4	27.9028720855713	158.6	27.9028720855713	143.3	27.9028720855713	120.5	27.9028720855713	209.6
27.9388732910156	1.3	27.9388732910156	1.4	27.9388732910156	5.4E+04	27.9388732910156	1.8	27.9388732910156	1.4	27.9388732910156	1.6	27.9388732910156	1271.5	27.9388732910156	1436.7	27.9388732910156	1916.4	27.9388732910156	1224.0	27.9388732910156	277.3	27.9388732910156	250.1	27.9388732910156	210.7	27.9388732910156	367.5
27.97487449646	1.4	27.97487449646	1.4	27.97487449646	2.7E+04	27.97487449646	1.7	27.97487449646	1.3	27.97487449646	1.3	27.97487449646	294.9	27.97487449646	1546.6	27.97487449646	1816.6	27.97487449646	1220.7	27.97487449646	1.7	27.97487449646	1.6	27.97487449646	1.5	27.97487449646	1.7
28.0108757019043	1.8	28.0108757019043	1.5	28.0108757019043	1E+04	28.0108757019043	1.6	28.0108757019043	1.6	28.0108757019043	1.2	28.0108757019043	1.7	28.0108757019043	1997.3	28.0108757019043	1523.9	28.0108757019043	1008.4	28.0108757019043	1.4	28.0108757019043	1.6	28.0108757019043	1.7	28.0108757019043	101.4
28.0468769073486	1.8	28.0468769073486	1.8	28.0468769073486	4178.1	28.0468769073486	1.3	28.0468769073486	1.7	28.0468769073486	1.1	28.0468769073486	1.5	28.0468769073486	4143.4	28.0468769073486	2483.7	28.0468769073486	2127.1	28.0468769073486	629.6	28.0468769073486	99.5	28.0468769073486	1.7	28.0468769073486	828.6
28.082878112793	1.7	28.082878112793	1.9	28.082878112793	1433.9	28.082878112793	1.1	28.082878112793	1.7	28.082878112793	1.6	28.082878112793	1.1	28.082878112793	7543.2	28.082878112793	4347.3	28.082878112793	4332.1	28.082878112793	2181.3	28.082878112793	163.8	28.082878112793	1.3	28.082878112793	1977.5
28.1188793182373	1.4	28.1188793182373	1.7	28.1188793182373	1.4	28.1188793182373	1.5	28.1188793182373	1.6	28.1188793182373	1.7	28.1188793182373	1.5	28.1188793182373	7850.3	28.1188793182373	3533.5	28.1188793182373	4508.9	28.1188793182373	2139.6	28.1188793182373	228.5	28.1188793182373	1.2	28.1188793182373	2028.8
28.1548805236816	1.4	28.1548805236816	1.5	28.1548805236816	620.4	28.1548805236816	1.7	28.1548805236816	1.5	28.1548805236816	1.4	28.1548805236816	1.5	28.1548805236816	4139.1	28.1548805236816	1607.1	28.1548805236816	2781.3	28.1548805236816	587.5	28.1548805236816	364.3	28.1548805236816	1.4	28.1548805236816	935.6
28.190881729126	1.7	28.190881729126	1.5	28.190881729126	783.0	28.190881729126	1.3	28.190881729126	1.6	28.190881729126	1.7	28.190881729126	1.2	28.190881729126	1872.4	28.190881729126	1259.4	28.190881729126	1388.9	28.190881729126	344.3	28.190881729126	1.9	28.190881729126	1.5	28.190881729126	1.6
28.2268829345703	1.6	28.2268829345703	1.6	28.2268829345703	187.6	28.2268829345703	1.2	28.2268829345703	1.7	28.2268829345703	1.8	28.2268829345703	1.4	28.2268829345703	1190.4	28.2268829345703	1021.3	28.2268829345703	1141.6	28.2268829345703	309.6	28.2268829345703	1.6	28.2268829345703	1.4	28.2268829345703	1.4
28.2628841400146	1.4	28.2628841400146	1.4	28.2628841400146	1.7	28.2628841400146	1.3	28.2628841400146	1.5	28.2628841400146	1.7	28.2628841400146	1.3	28.2628841400146	1012.2	28.2628841400146	812.9	28.2628841400146	872.9	28.2628841400146	181.4	28.2628841400146	1.3	28.2628841400146	1.6	28.2628841400146	1.5
28.298885345459	1.5	28.298885345459	1.0	28.298885345459	1.5	28.298885345459	1.3	28.298885345459	1.2	28.298885345459	1.7	28.298885345459	1.3	28.298885345459	313.3	28.298885345459	746.4	28.298885345459	579.8	28.298885345459	229.4	28.298885345459	1.5	28.298885345459	1.7	28.298885345459	146.9
28.3348865509033	1.6	28.3348865509033	1.3	28.3348865509033	1.3	28.3348865509033	1.1	28.3348865509033	1.7	28.3348865509033	1.3	28.3348865509033	1.6	28.3348865509033	79.5	28.3348865509033	1491.4	28.3348865509033	1127.9	28.3348865509033	644.9	28.3348865509033	1.7	28.3348865509033	1.3	28.3348865509033	411.6
28.3708877563477	1.3	28.3708877563477	1.6	28.3708877563477	322.8	28.3708877563477	1.5	28.3708877563477	1.8	28.3708877563477	1.5	28.3708877563477	1.5	28.3708877563477	1565.1	28.3708877563477	2516.0	28.3708877563477	2620.9	28.3708877563477	808.0	28.3708877563477	1.5	28.3708877563477	94.2	28.3708877563477	666.2
28.406888961792	1.2	28.406888961792	1.7	28.406888961792	312.5	28.406888961792	1.9	28.406888961792	1.7	28.406888961792	1.7	28.406888961792	1.5	28.406888961792	4473.1	28.406888961792	3887.3	28.406888961792	2594.4	28.406888961792	933.9	28.406888961792	1.5	28.406888961792	150.2	28.406888961792	945.5
28.4428901672363	800.2	28.4428901672363	274.7	28.4428901672363	262.1	28.4428901672363	1.7	28.4428901672363	1.4	28.4428901672363	1.3	28.4428901672363	1.6	28.4428901672363	7753.3	28.4428901672363	5588.9	28.4428901672363	4761.7	28.4428901672363	1888.4	28.4428901672363	274.8	28.4428901672363	177.2	28.4428901672363	1282.5
28.4788913726807	1105.2	28.4788913726807	653.3	28.4788913726807	411.8	28.4788913726807	1.5	28.4788913726807	1.2	28.4788913726807	1.3	28.4788913726807	1.5	28.4788913726807	3.9E+04	28.4788913726807	2.5E+04	28.4788913726807	2.6E+04	28.4788913726807	9254.6	28.4788913726807	2691.3	28.4788913726807	2094.3	28.4788913726807	7684.7
28.514892578125	389.6	28.514892578125	421.7	28.514892578125	610.3	28.514892578125	1.7	28.514892578125	1.5	28.514892578125	1.7	28.514892578125	1.7	28.514892578125	1.7E+05	28.514892578125	1.1E+05	28.514892578125	1E+05	28.514892578125	3.4E+04	28.514892578125	1.1E+04	28.514892578125	9834.7	28.514892578125	3.3E+04
28.5508937835693	957.0	28.5508937835693	1554.7	28.5508937835693	3301.4	28.5508937835693	1.8	28.5508937835693	1.8	28.5508937835693	1.5	28.5508937835693	1.5	28.5508937835693	3.1E+05	28.5508937835693	2.1E+05	28.5508937835693	1.9E+05	28.5508937835693	6.2E+04	28.5508937835693	2E+04	28.5508937835693	1.9E+04	28.5508937835693	6E+04
28.5868949890137	5.5E+04	28.5868949890137	3.7E+04	28.5868949890137	3.9E+04	28.5868949890137	1.1E+04	28.5868949890137	3204.0	28.5868949890137	2482.8	28.5868949890137	8602.7	28.5868949890137	5.6E+05	28.5868949890137	3.7E+05	28.5868949890137	3.6E+05	28.5868949890137	1.1E+05	28.5868949890137	3.5E+04	28.5868949890137	3.1E+04	28.5868949890137	1.1E+05
28.622896194458	4.7E+05	28.622896194458	2.9E+05	28.622896194458	2.9E+05	28.622896194458	9.3E+04	28.622896194458	2.9E+04	28.622896194458	2.1E+04	28.622896194458	8E+04	28.622896194458	2.6E+06	28.622896194458	1.7E+06	28.622896194458	1.7E+06	28.622896194458	5.3E+05	28.622896194458	1.7E+05	28.622896194458	1.5E+05	28.622896194458	5.2E+05
28.6588973999023	1.3E+06	28.6588973999023	7.8E+05	28.6588973999023	7.7E+05	28.6588973999023	2.5E+05	28.6588973999023	7.9E+04	28.6588973999023	5.9E+04	28.6588973999023	2.2E+05	28.6588973999023	7.3E+06	28.6588973999023	4.8E+06	28.6588973999023	4.6E+06	28.6588973999023	1.5E+06	28.6588973999023	4.6E+05	28.6588973999023	4.1E+05	28.6588973999023	1.4E+06
28.6948986053467	8.7E+05	28.6948986053467	5.3E+05	28.6948986053467	5.3E+05	28.6948986053467	1.7E+05	28.6948986053467	5.8E+04	28.6948986053467	4.5E+04	28.6948986053467	1.5E+05	28.6948986053467	5.6E+06	28.6948986053467	3.6E+06	28.6948986053467	3.5E+06	28.6948986053467	1.2E+06	28.6948986053467	3.6E+05	28.6948986053467	3.1E+05	28.6948986053467	1.1E+06
28.730899810791	4.5E+05	28.730899810791	2.8E+05	28.730899810791	2.9E+05	28.730899810791	9.2E+04	28.730899810791	3.4E+04	28.730899810791	2.7E+04	28.730899810791	7.7E+04	28.730899810791	3E+06	28.730899810791	1.9E+06	28.730899810791	1.8E+06	28.730899810791	6E+05	28.730899810791	2E+05	28.730899810791	1.6E+05	28.730899810791	5.6E+05
28.7669010162354	1.6E+05	28.7669010162354	9.6E+04	28.7669010162354	1E+05	28.7669010162354	3.5E+04	28.7669010162354	1.2E+04	28.7669010162354	8867.5	28.7669010162354	2.8E+04	28.7669010162354	1.4E+06	28.7669010162354	8.7E+05	28.7669010162354	8.3E+05	28.7669010162354	2.8E+05	28.7669010162354	8.9E+04	28.7669010162354	7.7E+04	28.7669010162354	2.6E+05
28.8029022216797	1.1E+05	28.8029022216797	6.4E+04	28.8029022216797	6.7E+04	28.8029022216797	2.2E+04	28.8029022216797	7550.4	28.8029022216797	6251.9	28.8029022216797	2E+04	28.8029022216797	7.8E+05	28.8029022216797	5E+05	28.8029022216797	4.7E+05	28.8029022216797	1.6E+05	28.8029022216797	5E+04	28.8029022216797	4.3E+04	28.8029022216797	1.5E+05
28.838903427124	7.6E+04	28.838903427124	4.4E+04	28.838903427124	4.5E+04	28.838903427124	1.4E+04	28.838903427124	4900.9	28.838903427124	4524.0	28.838903427124	1.3E+04	28.838903427124	4.7E+05	28.838903427124	3.1E+05	28.838903427124	2.9E+05	28.838903427124	9.4E+04	28.838903427124	2.9E+04	28.838903427124	2.4E+04	28.838903427124	8.8E+04
28.8749046325684	4.6E+04	28.8749046325684	2.9E+04	28.8749046325684	3E+04	28.8749046325684	8336.5	28.8749046325684	2937.5	28.8749046325684	2984.4	28.8749046325684	7744.5	28.8749046325684	3.2E+05	28.8749046325684	2.1E+05	28.8749046325684	1.9E+05	28.8749046325684	6.3E+04	28.8749046325684	1.6E+04	28.8749046325684	1.6E+04	28.8749046325684	6E+04
28.9109058380127	3.4E+04	28.9109058380127	2.3E+04	28.9109058380127	2.2E+04	28.9109058380127	7777.8	28.9109058380127	997.0	28.9109058380127	1017.0	28.9109058380127	5230.2	28.9109058380127	2.4E+05	28.9109058380127	1.5E+05	28.9109058380127	1.5E+05	28.9109058380127	4.8E+04	28.9109058380127	1.3E+04	28.9109058380127	1.3E+04	28.9109058380127	4.8E+04
28.946907043457	2.3E+04	28.946907043457	1.7E+04	28.946907043457	1.5E+04	28.946907043457	5085.8	28.946907043457	1.2	28.946907043457	1.8	28.946907043457	2677.9	28.946907043457	1.8E+05	28.946907043457	1.1E+05	28.946907043457	1.1E+05	28.946907043457	3.6E+04	28.946907043457	1.1E+04	28.946907043457	9830.5	28.946907043457	3.6E+04
28.9829082489014	1.3E+04	28.9829082489014	1.2E+04	28.9829082489014	8677.9	28.9829082489014	8.3	28.9829082489014	1.1	28.9829082489014	1.6	28.9829082489014	5.4	28.9829082489014	1.1E+05	28.9829082489014	7.5E+04	28.9829082489014	6.9E+04	28.9829082489014	2.3E+04	28.9829082489014	7170.0	28.9829082489014	6795.9	28.9829082489014	2.1E+04
29.0189094543457	1.1E+04	29.0189094543457	7325.8	29.0189094543457	6158.2	29.0189094543457	1.3	29.0189094543457	1.3	29.0189094543457	1.5	29.0189094543457	1.8	29.0189094543457	8.1E+04	29.0189094543457	5.5E+04	29.0189094543457	4.9E+04	29.0189094543457	1.8E+04	29.0189094543457	5340.6	29.0189094543457	5002.2	29.0189094543457	1.7E+04
29.05491065979	8657.4	29.05491065979	4108.4	29.05491065979	3993.8	29.05491065979	1.5	29.05491065979	1.4	29.05491065979	1.3	29.05491065979	1.7	29.05491065979	5.7E+04	29.05491065979	4.1E+04	29.05491065979	3.6E+04	29.05491065979	1.4E+04	29.05491065979	3877.7	29.05491065979	3541.9	29.05491065979	1.3E+04
29.0909118652344	5892.6	29.0909118652344	2019.1	29.0909118652344	2187.8	29.0909118652344	1.8	29.0909118652344	1.4	29.0909118652344	1.0	29.0909118652344	1.5	29.0909118652344	4.4E+04	29.0909118652344	3.2E+04	29.0909118652344	2.7E+04	29.0909118652344	1.2E+04	29.0909118652344	2542.6	29.0909118652344	2331.8	29.0909118652344	8603.4
29.1269130706787	5404.8	29.1269130706787	3064.2	29.1269130706787	1351.8	29.1269130706787	1.5	29.1269130706787	1.5	29.1269130706787	1.4	29.1269130706787	1.4	29.1269130706787	5.2E+04	29.1269130706787	3.6E+04	29.1269130706787	3.2E+04	29.1269130706787	1.4E+04	29.1269130706787	3253.7	29.1269130706787	3399.3	29.1269130706787	1.1E+04
29.162914276123	5678.2	29.162914276123	3788.9	29.162914276123	2239.6	29.162914276123	583.9	29.162914276123	1.7	29.162914276123	1.6	29.162914276123	505.9	29.162914276123	6.5E+04	29.162914276123	4.4E+04	29.162914276123	4.1E+04	29.162914276123	1.6E+04	29.162914276123	4376.5	29.162914276123	4500.5	29.162914276123	1.4E+04
29.1989154815674	6577.5	29.1989154815674	4260.9	29.1989154815674	4522.7	29.1989154815674	1567.1	29.1989154815674	1.8	29.1989154815674	1.6	29.1989154815674	1357.4	29.1989154815674	8.4E+04	29.1989154815674	5.4E+04	29.1989154815674	5.4E+04	29.1989154815674	1.8E+04	29.1989154815674	5749.7	29.1989154815674	5277.3	29.1989154815674	1.7E+04
29.2349166870117	6825.0	29.2349166870117	5223.5	29.2349166870117	4891.1	29.2349166870117	479.6	29.2349166870117	1.7	29.2349166870117	1.4	29.2349166870117	415.5	29.2349166870117	8.1E+04	29.2349166870117	5.2E+04	29.2349166870117	5E+04	29.2349166870117	1.8E+04	29.2349166870117	5621.9	29.2349166870117	4693.4	29.2349166870117	1.6E+04
29.2709178924561	5218.6	29.2709178924561	4572.6	29.2709178924561	4040.7	29.2709178924561	1.7	29.2709178924561	1.5	29.2709178924561	1.2	29.2709178924561	1.9	29.2709178924561	7.2E+04	29.2709178924561	4.7E+04	29.2709178924561	4.4E+04	29.2709178924561	1.6E+04	29.2709178924561	5176.8	29.2709178924561	4183.6	29.2709178924561	1.4E+04
29.3069190979004	2446.6	29.3069190979004	2780.0	29.3069190979004	2449.9	29.3069190979004	43.9	29.3069190979004	1.2	29.3069190979004	17.2	29.3069190979004	22.8	29.3069190979004	5.6E+04	29.3069190979004	3.9E+04	29.3069190979004	3.4E+04	29.3069190979004	1.4E+04	29.3069190979004	4481.1	29.3069190979004	3911.4	29.3069190979004	1.1E+04
29.3429203033447	3610.8	29.3429203033447	2661.0	29.3429203033447	3802.9	29.3429203033447	673.5	29.3429203033447	1.6	29.3429203033447	255.2	29.3429203033447	331.0	29.3429203033447	5.1E+04	29.3429203033447	3.5E+04	29.3429203033447	3.4E+04	29.3429203033447	1.2E+04	29.3429203033447	4045.9	29.3429203033447	3118.7	29.3429203033447	1.1E+04
29.3789215087891	5357.4	29.3789215087891	3308.1	29.3789215087891	3556.4	29.3789215087891	577.2	29.3789215087891	1.6	29.3789215087891	218.8	29.3789215087891	1256.9	29.3789215087891	4.8E+04	29.3789215087891	3.5E+04	29.3789215087891	3.3E+04	29.3789215087891	1E+04	29.3789215087891	3474.1	29.3789215087891	2792.0	29.3789215087891	1E+04
29.4149227142334	7336.2	29.4149227142334	4205.6	29.4149227142334	2146.4	29.4149227142334	1.6	29.4149227142334	1.4	29.4149227142334	1.2	29.4149227142334	2554.0	29.4149227142334	4.6E+04	29.4149227142334	4E+04	29.4149227142334	3.3E+04	29.4149227142334	9986.7	29.4149227142334	2706.0	29.4149227142334	3106.7	29.4149227142334	9610.3
29.4509239196777	6909.8	29.4509239196777	1238.2	29.4509239196777	632.7	29.4509239196777	1.5	29.4509239196777	1.7	29.4509239196777	1.5	29.4509239196777	2894.9	29.4509239196777	4.7E+04	29.4509239196777	3.8E+04	29.4509239196777	3.3E+04	29.4509239196777	9963.4	29.4509239196777	3649.6	29.4509239196777	2027.8	29.4509239196777	9545.2
29.4869251251221	7402.6	29.4869251251221	1522.1	29.4869251251221	1.5	29.4869251251221	1.4	29.4869251251221	1.6	29.4869251251221	1.7	29.4869251251221	1847.8	29.4869251251221	4.9E+04	29.4869251251221	3.6E+04	29.4869251251221	3.4E+04	29.4869251251221	1.1E+04	29.4869251251221	4199.3	29.4869251251221	1352.8	29.4869251251221	1.1E+04
29.5229263305664	8383.5	29.5229263305664	3730.1	29.5229263305664	378.5	29.5229263305664	1.4	29.5229263305664	70.3	29.5229263305664	1.8	29.5229263305664	1.0	29.5229263305664	5.3E+04	29.5229263305664	3.4E+04	29.5229263305664	3.7E+04	29.5229263305664	1.2E+04	29.5229263305664	4180.3	29.5229263305664	1238.2	29.5229263305664	1.3E+04
29.5589275360107	7740.9	29.5589275360107	2101.1	29.5589275360107	4388.6	29.5589275360107	1.7	29.5589275360107	804.1	29.5589275360107	1.9	29.5589275360107	1.1	29.5589275360107	4.4E+04	29.5589275360107	2.8E+04	29.5589275360107	2.9E+04	29.5589275360107	1.1E+04	29.5589275360107	2762.6	29.5589275360107	1860.9	29.5589275360107	9420.9
29.5949287414551	5528.9	29.5949287414551	2658.2	29.5949287414551	4509.3	29.5949287414551	667.1	29.5949287414551	648.4	29.5949287414551	1.9	29.5949287414551	1.2	29.5949287414551	3.9E+04	29.5949287414551	2.4E+04	29.5949287414551	2.4E+04	29.5949287414551	8943.6	29.5949287414551	1914.7	29.5949287414551	2184.7	29.5949287414551	7525.1
29.6309299468994	3032.8	29.6309299468994	4283.4	29.6309299468994	2218.1	29.6309299468994	1518.4	29.6309299468994	1.6	29.6309299468994	1.9	29.6309299468994	1.3	29.6309299468994	3.8E+04	29.6309299468994	2.2E+04	29.6309299468994	2.1E+04	29.6309299468994	7030.1	29.6309299468994	1719.1	29.6309299468994	2166.1	29.6309299468994	7297.9
29.6669311523438	6124.0	29.6669311523438	3260.6	29.6669311523438	733.0	29.6669311523438	502.0	29.6669311523438	1.5	29.6669311523438	1.5	29.6669311523438	1.3	29.6669311523438	4E+04	29.6669311523438	2.3E+04	29.6669311523438	2.4E+04	29.6669311523438	8227.7	29.6669311523438	2480.9	29.6669311523438	830.1	29.6669311523438	2794.1
29.7029323577881	5246.4	29.7029323577881	1891.9	29.7029323577881	1.5	29.7029323577881	1.5	29.7029323577881	1.6	29.7029323577881	1.4	29.7029323577881	1.3	29.7029323577881	4E+04	29.7029323577881	2.3E+04	29.7029323577881	2.4E+04	29.7029323577881	9217.7	29.7029323577881	2970.2	29.7029323577881	332.4	29.7029323577881	881.4
29.7389335632324	517.2	29.7389335632324	187.8	29.7389335632324	1.4	29.7389335632324	1.9	29.7389335632324	2.0	29.7389335632324	1.7	29.7389335632324	1.2	29.7389335632324	4E+04	29.7389335632324	2.4E+04	29.7389335632324	1.8E+04	29.7389335632324	9836.9	29.7389335632324	3011.5	29.7389335632324	1193.5	29.7389335632324	3171.4
29.7749347686768	1.7	29.7749347686768	2.0	29.7749347686768	1.1	29.7749347686768	1.0	29.7749347686768	1.7	29.7749347686768	1.1	29.7749347686768	1.2	29.7749347686768	1.1	29.7749347686768	1.1	29.7749347686768	1.2	29.7749347686768	1.4	29.7749347686768	1.3	29.7749347686768	1.3	29.7749347686768	1.1
29.8109359741211	1.6	29.8109359741211	1.0	29.8109359741211	1.5	29.8109359741211	1.6	29.8109359741211	1.4	29.8109359741211	1.4	29.8109359741211	1.2	29.8109359741211	1.6	29.8109359741211	1.0	29.8109359741211	1.2	29.8109359741211	1.0	29.8109359741211	1.0	29.8109359741211	1.0	29.8109359741211	1.3
29.8469371795654	1.3	29.8469371795654	1.7	29.8469371795654	1.2	29.8469371795654	1.1	29.8469371795654	1.6	29.8469371795654	1.1	29.8469371795654	1.9	29.8469371795654	1.5	29.8469371795654	1.5	29.8469371795654	1.5	29.8469371795654	1.6	29.8469371795654	1.6	29.8469371795654	1.3	29.8469371795654	1.4
29.8829383850098	1.5	29.8829383850098	1.5	29.8829383850098	1.3	29.8829383850098	1.7	29.8829383850098	1.9	29.8829383850098	1.3	29.8829383850098	1.5	29.8829383850098	1.5	29.8829383850098	1.6	29.8829383850098	1.4	29.8829383850098	1.7	29.8829383850098	1.0	29.8829383850098	1.5	29.8829383850098	1.4
29.9189395904541	1.5	29.9189395904541	1.0	29.9189395904541	1.8	29.9189395904541	1.3	29.9189395904541	1.6	29.9189395904541	1.3	29.9189395904541	1.8	29.9189395904541	1.2	29.9189395904541	1.7	29.9189395904541	1.9	29.9189395904541	1.5	29.9189395904541	2.0	29.9189395904541	1.9	29.9189395904541	1.9
29.9549407958984	1.8	29.9549407958984	1.3	29.9549407958984	1.4	29.9549407958984	1.1	29.9549407958984	1.8	29.9549407958984	1.8	29.9549407958984	1.7	29.9549407958984	1.0	29.9549407958984	1.8	29.9549407958984	1.2	29.9549407958984	1.1	29.9549407958984	1.5	29.9549407958984	1.5	29.9549407958984	1.5
