# Supplementary material for: Mapping protein carboxymethylation sites provides insights into their role in proteostasis and cell proliferation
Source: Nat Commun. 2021 Nov 18;12:6743. doi: 10.1038/s41467-021-26982-6 (PMC8602705; doi:10.1038/s41467-021-26982-6)
Supplement: Supplementary file 11 — Source Data [file 41467_2021_26982_MOESM11_ESM.zip › Figure 7/7H/Ratio_v2.xlsx]

## Sheet: Sheet1
	INVYYNEATGGK_.2 Ratio	INVYYNEATGGK(Cml)YVPR_.2 Ratio		INVYYNEATGGK_.2 Ratio	INVYYNEATGGK(Cml)YVPR_.2 Ratio		INVYYNEATGGK_.2 Ratio	INVYYNEATGGK(Cml)YVPR_.2 Ratio		Ratio Cml vs not
Ctrl 1	0.1	0		0.110435	0		2.22637	0		0
Ctrl 2	0.121	0		0.121	0		2.43936	0		0
100uM 1	0.158	0.002		0.194816	0.00246602		3.92748	0.049715		0.0126582
100uM 2	0.214	0.003		0.321253	0.00450355		6.47646	0.0907915		0.0140187
1mM 1	0.111	0.069		0.141253	0.0878056		2.84765	1.77016		0.621622
1mM 2	0.201	0.125		0.305713	0.19012		6.16317	3.83281		0.621891
										1mM vs 100uM
fmol injected per peptide	20.16							0		35.6062
								0		42.2156
								0.0126582
								0.0140187
Intensities								0.621622
	Elution							0.621891
Ctrl_1	1150000000
Ctrl_2	1270000000
0.1mM 1	1030000000
0.1mM 2	846000000
1mM 1	998000000
1mM 2	835000000
Ctrl_1	0.905512
Ctrl_2	1
0.1mM 1	0.811024
0.1mM 2	0.666142
1mM 1	0.785827
1mM 2	0.65748
