# Supplementary material for: Mapping protein carboxymethylation sites provides insights into their role in proteostasis and cell proliferation
Source: Nat Commun. 2021 Nov 18;12:6743. doi: 10.1038/s41467-021-26982-6 (PMC8602705; doi:10.1038/s41467-021-26982-6)
Supplement: Supplementary file 11 — Source Data [file 41467_2021_26982_MOESM11_ESM.zip › FigureS1/1D/Huvec/GO0.5mM.csv]

	ID	Experiment
1	P62258_K12	GO0.5mM_1
2	P04083_K312	GO0.5mM_1
3	Q9Y490_K306	GO0.5mM_1
4	P67936_K223	GO0.5mM_1
5	P84103_K85	GO0.5mM_1
6	P60709_K50	GO0.5mM_1
7	P35579_K199	GO0.5mM_1
8	P40939_K326	GO0.5mM_1
9	P11142_K589	GO0.5mM_1
10	O76003_K253	GO0.5mM_1
11	P60981_K44	GO0.5mM_1
12	P31949_K55	GO0.5mM_1
13	P62805_K92	GO0.5mM_1
14	P06748_K239	GO0.5mM_1
15	P34955_K296	GO0.5mM_1
16	P34955_K300	GO0.5mM_1
17	Q8NBF2_K122	GO0.5mM_1
18	P08670_K104	GO0.5mM_1
19	P08670_K168	GO0.5mM_1
20	P08670_K373	GO0.5mM_1
21	P08670_K139	GO0.5mM_1
22	P08670_K445	GO0.5mM_1
23	Q15185_K33	GO0.5mM_1
24	P78417_K160	GO0.5mM_1
25	Q9UBT2_K271	GO0.5mM_1
26	P13798_K103	GO0.5mM_1
27	Q9UPR3_K49	GO0.5mM_1
28	Q9Y3I0_K67	GO0.5mM_1
29	P35659_K124	GO0.5mM_1
30	P10599_K39	GO0.5mM_1
31	P62328_K32	GO0.5mM_1
32	P13995_K88	GO0.5mM_1
33	Q9BYT8_K687	GO0.5mM_1
34	P35580_K1481	GO0.5mM_1
35	P35580_K1484	GO0.5mM_1
36	P60709_K191	GO0.5mM_1
37	P31946_K122	GO0.5mM_1
38	P08670_K235	GO0.5mM_1
39	Q5T4S7_K1060	GO0.5mM_1
40	P12268_K511	GO0.5mM_1
41	Q9HB71_K212	GO0.5mM_1
42	P45983_K68	GO0.5mM_1
43	P49585_K8	GO0.5mM_1
44	P26641_K147	GO0.5mM_2
45	P04083_K312	GO0.5mM_2
46	Q9Y490_K306	GO0.5mM_2
47	P35580_K1481	GO0.5mM_2
48	P35580_K1484	GO0.5mM_2
49	P07355_K227	GO0.5mM_2
50	P07355_K279	GO0.5mM_2
51	P07355_K281	GO0.5mM_2
52	P67936_K223	GO0.5mM_2
53	Q14315_K80	GO0.5mM_2
54	P84103_K85	GO0.5mM_2
55	P68363_K394	GO0.5mM_2
56	P68363_K401	GO0.5mM_2
57	P60709_K50	GO0.5mM_2
58	P60709_K191	GO0.5mM_2
59	P60709_K326	GO0.5mM_2
60	P60709_K328	GO0.5mM_2
61	P60709_K61	GO0.5mM_2
62	Q14204_K809	GO0.5mM_2
63	Q02543_K52	GO0.5mM_2
64	P12814_K162	GO0.5mM_2
65	P31949_K55	GO0.5mM_2
66	P31949_K3	GO0.5mM_2
67	P35579_K199	GO0.5mM_2
68	P83111_K240	GO0.5mM_2
69	P83111_K243	GO0.5mM_2
70	P40939_K326	GO0.5mM_2
71	P07437_K379	GO0.5mM_2
72	P07437_K58	GO0.5mM_2
73	O76003_K253	GO0.5mM_2
74	P49368_ProtNterm	GO0.5mM_2
75	P31946_K122	GO0.5mM_2
76	P62805_K92	GO0.5mM_2
77	P06748_K239	GO0.5mM_2
78	P34955_K296	GO0.5mM_2
79	P34955_K300	GO0.5mM_2
80	P34955_K301	GO0.5mM_2
81	Q8NBF2_K122	GO0.5mM_2
82	P08670_K104	GO0.5mM_2
83	P08670_K168	GO0.5mM_2
84	P08670_K235	GO0.5mM_2
85	P08670_K373	GO0.5mM_2
86	P08670_K294	GO0.5mM_2
87	P04792_K114	GO0.5mM_2
88	P04792_K123	GO0.5mM_2
89	Q5T4S7_K1931	GO0.5mM_2
90	Q5T4S7_K1060	GO0.5mM_2
91	Q709C8_K2806	GO0.5mM_2
92	P61978_K163	GO0.5mM_2
93	Q14192_K57	GO0.5mM_2
94	Q15185_K33	GO0.5mM_2
95	P62258_K12	GO0.5mM_2
96	P12268_K511	GO0.5mM_2
97	P78417_K160	GO0.5mM_2
98	P68104_K255	GO0.5mM_2
99	P68104_K41	GO0.5mM_2
100	P68104_K146	GO0.5mM_2
101	Q9UM54_K629	GO0.5mM_2
102	Q9UM54_K632	GO0.5mM_2
103	P13798_K103	GO0.5mM_2
104	P62979_K63	GO0.5mM_2
105	P68371_K324	GO0.5mM_2
106	Q9UBV8_K187	GO0.5mM_2
107	Q9Y3I0_K67	GO0.5mM_2
108	Q9UHB6_K174	GO0.5mM_2
109	Q9Y3C1_K47	GO0.5mM_2
110	P35659_K124	GO0.5mM_2
111	P49585_K8	GO0.5mM_2
112	Q9UBT2_K271	GO0.5mM_2
113	P10599_K39	GO0.5mM_2
114	O15069_K1449	GO0.5mM_2
115	P62328_K32	GO0.5mM_2
116	P13995_K88	GO0.5mM_2
117	Q9BYT8_K687	GO0.5mM_2
118	P02545_K155	GO0.5mM_2
119	P68363_K163	GO0.5mM_2
120	P68363_K164	GO0.5mM_2
121	P47914_K149	GO0.5mM_2
122	P11142_K589	GO0.5mM_2
123	P48643_ProtNterm	GO0.5mM_2
124	P60981_K44	GO0.5mM_2
125	P08670_K129	GO0.5mM_2
126	Q13263_K366	GO0.5mM_2
127	Q13263_K304	GO0.5mM_2
128	Q01105_K83	GO0.5mM_2
129	P62937_K125	GO0.5mM_2
130	P68104_K179	GO0.5mM_2
131	Q99613_K513	GO0.5mM_2
132	P18621_K96	GO0.5mM_2
133	O60701_K220	GO0.5mM_2
134	Q9NQ88_K50	GO0.5mM_2
135	P62826_K99	GO0.5mM_2
136	P04406_K194	GO0.5mM_2
137	P08237_T2	GO0.5mM_2
138	P08237_K10	GO0.5mM_2
139	P45983_K68	GO0.5mM_2
140	P84090_K41	GO0.5mM_2
141	P62258_K12	GO0.5mM_1_and_GO0.5mM_2
142	P04083_K312	GO0.5mM_1_and_GO0.5mM_2
143	Q9Y490_K306	GO0.5mM_1_and_GO0.5mM_2
144	P67936_K223	GO0.5mM_1_and_GO0.5mM_2
145	P84103_K85	GO0.5mM_1_and_GO0.5mM_2
146	P60709_K50	GO0.5mM_1_and_GO0.5mM_2
147	P35579_K199	GO0.5mM_1_and_GO0.5mM_2
148	P40939_K326	GO0.5mM_1_and_GO0.5mM_2
149	P11142_K589	GO0.5mM_1_and_GO0.5mM_2
150	O76003_K253	GO0.5mM_1_and_GO0.5mM_2
151	P60981_K44	GO0.5mM_1_and_GO0.5mM_2
152	P31949_K55	GO0.5mM_1_and_GO0.5mM_2
153	P62805_K92	GO0.5mM_1_and_GO0.5mM_2
154	P06748_K239	GO0.5mM_1_and_GO0.5mM_2
155	P34955_K296	GO0.5mM_1_and_GO0.5mM_2
156	P34955_K300	GO0.5mM_1_and_GO0.5mM_2
157	Q8NBF2_K122	GO0.5mM_1_and_GO0.5mM_2
158	P08670_K104	GO0.5mM_1_and_GO0.5mM_2
159	P08670_K168	GO0.5mM_1_and_GO0.5mM_2
160	P08670_K373	GO0.5mM_1_and_GO0.5mM_2
161	Q15185_K33	GO0.5mM_1_and_GO0.5mM_2
162	P78417_K160	GO0.5mM_1_and_GO0.5mM_2
163	Q9UBT2_K271	GO0.5mM_1_and_GO0.5mM_2
164	P13798_K103	GO0.5mM_1_and_GO0.5mM_2
165	Q9Y3I0_K67	GO0.5mM_1_and_GO0.5mM_2
166	P35659_K124	GO0.5mM_1_and_GO0.5mM_2
167	P10599_K39	GO0.5mM_1_and_GO0.5mM_2
168	P62328_K32	GO0.5mM_1_and_GO0.5mM_2
169	P13995_K88	GO0.5mM_1_and_GO0.5mM_2
170	Q9BYT8_K687	GO0.5mM_1_and_GO0.5mM_2
171	P35580_K1481	GO0.5mM_1_and_GO0.5mM_2
172	P35580_K1484	GO0.5mM_1_and_GO0.5mM_2
173	P60709_K191	GO0.5mM_1_and_GO0.5mM_2
174	P31946_K122	GO0.5mM_1_and_GO0.5mM_2
175	P08670_K235	GO0.5mM_1_and_GO0.5mM_2
176	Q5T4S7_K1060	GO0.5mM_1_and_GO0.5mM_2
177	P12268_K511	GO0.5mM_1_and_GO0.5mM_2
178	P45983_K68	GO0.5mM_1_and_GO0.5mM_2
179	P49585_K8	GO0.5mM_1_and_GO0.5mM_2
