# Supplementary material for: Mapping protein carboxymethylation sites provides insights into their role in proteostasis and cell proliferation
Source: Nat Commun. 2021 Nov 18;12:6743. doi: 10.1038/s41467-021-26982-6 (PMC8602705; doi:10.1038/s41467-021-26982-6)
Supplement: Supplementary file 11 — Source Data [file 41467_2021_26982_MOESM11_ESM.zip › FigureS1/1D/Huvec/GO1mM.csv]

	ID	Experiment
1	Q9Y490_K306	GO1mM_1
2	P13995_K88	GO1mM_1
3	P62258_K12	GO1mM_1
4	P09601_ProtNterm	GO1mM_1
5	Q14204_K809	GO1mM_1
6	P02545_K155	GO1mM_1
7	P04083_K312	GO1mM_1
8	P35580_K1481	GO1mM_1
9	P35580_K1484	GO1mM_1
10	P21333_K2289	GO1mM_1
11	P07355_K279	GO1mM_1
12	P07355_K281	GO1mM_1
13	P67936_K223	GO1mM_1
14	Q14315_K80	GO1mM_1
15	P35241_K306	GO1mM_1
16	P35241_K263	GO1mM_1
17	P84103_K85	GO1mM_1
18	P68363_K394	GO1mM_1
19	P68363_K401	GO1mM_1
20	P68363_K163	GO1mM_1
21	P68363_K164	GO1mM_1
22	P60709_K61	GO1mM_1
23	P60709_K50	GO1mM_1
24	P60709_K191	GO1mM_1
25	P60709_K326	GO1mM_1
26	P60709_K328	GO1mM_1
27	Q02543_K52	GO1mM_1
28	P31949_K55	GO1mM_1
29	P31949_K3	GO1mM_1
30	P07237_K81	GO1mM_1
31	P35579_K199	GO1mM_1
32	P60660_K79	GO1mM_1
33	P68371_K324	GO1mM_1
34	P07437_K379	GO1mM_1
35	P07437_K58	GO1mM_1
36	P43243_K473	GO1mM_1
37	P43243_K475	GO1mM_1
38	P11142_K589	GO1mM_1
39	O76003_K253	GO1mM_1
40	P31946_K122	GO1mM_1
41	P62805_K92	GO1mM_1
42	Q9UBT2_K271	GO1mM_1
43	P06748_K239	GO1mM_1
44	Q7Z333_K1939	GO1mM_1
45	Q8NBF2_K122	GO1mM_1
46	P08670_K104	GO1mM_1
47	P08670_K168	GO1mM_1
48	P08670_K235	GO1mM_1
49	P08670_K373	GO1mM_1
50	P08670_K139	GO1mM_1
51	P08670_K445	GO1mM_1
52	P04792_K123	GO1mM_1
53	Q15185_K33	GO1mM_1
54	P12268_K511	GO1mM_1
55	P49585_K8	GO1mM_1
56	P78417_K160	GO1mM_1
57	P51991_ProtNterm	GO1mM_1
58	P68104_K41	GO1mM_1
59	P68104_K146	GO1mM_1
60	Q92995_K99	GO1mM_1
61	Q99613_K513	GO1mM_1
62	Q9Y3I0_K67	GO1mM_1
63	Q9Y3I0_K504	GO1mM_1
64	P13798_K103	GO1mM_1
65	P14866_K475	GO1mM_1
66	Q9Y3C1_K47	GO1mM_1
67	O14880_K111	GO1mM_1
68	P35659_K124	GO1mM_1
69	P34955_K296	GO1mM_1
70	P34955_K300	GO1mM_1
71	P34955_K301	GO1mM_1
72	P10599_K39	GO1mM_1
73	P54687_K2	GO1mM_1
74	P54687_K19	GO1mM_1
75	O15069_K1449	GO1mM_1
76	P62328_K32	GO1mM_1
77	Q9NQ88_K50	GO1mM_1
78	P62258_ProtNterm	GO1mM_1
79	P62826_K99	GO1mM_1
80	Q9UHB6_K174	GO1mM_1
81	P84090_K41	GO1mM_1
82	P07355_K227	GO1mM_1
83	P68363_K326	GO1mM_1
84	P68363_K336	GO1mM_1
85	P12814_K162	GO1mM_1
86	Q10567_K265	GO1mM_1
87	P08670_K223	GO1mM_1
88	P08670_K129	GO1mM_1
89	P08670_K294	GO1mM_1
90	P04792_K114	GO1mM_1
91	Q5T4S7_K1931	GO1mM_1
92	Q5T4S7_K1060	GO1mM_1
93	P09651_K350	GO1mM_1
94	O60701_K220	GO1mM_1
95	Q9UM54_K629	GO1mM_1
96	Q9UM54_K632	GO1mM_1
97	P68104_K179	GO1mM_1
98	P68104_K44	GO1mM_1
99	P18621_K96	GO1mM_1
100	P08758_K79	GO1mM_1
101	P45983_K68	GO1mM_1
102	Q9BYT8_K687	GO1mM_1
103	P26641_K147	GO1mM_2
104	P67809_K64	GO1mM_2
105	Q15233_K64	GO1mM_2
106	Q15233_K68	GO1mM_2
107	P10809_K233	GO1mM_2
108	P06733_K89	GO1mM_2
109	P04083_K312	GO1mM_2
110	Q9Y490_K306	GO1mM_2
111	P35580_K1481	GO1mM_2
112	P35580_K1484	GO1mM_2
113	P35580_K203	GO1mM_2
114	P52272_K239	GO1mM_2
115	P52272_K242	GO1mM_2
116	P52272_K692	GO1mM_2
117	P52272_K698	GO1mM_2
118	P63313_K32	GO1mM_2
119	P07355_K227	GO1mM_2
120	P07355_K279	GO1mM_2
121	P07355_K281	GO1mM_2
122	P07355_K313	GO1mM_2
123	P67936_K223	GO1mM_2
124	P67936_K153	GO1mM_2
125	P67936_K13	GO1mM_2
126	Q14315_K80	GO1mM_2
127	Q15366_K309	GO1mM_2
128	P23588_K453	GO1mM_2
129	P23588_K463	GO1mM_2
130	P84103_K85	GO1mM_2
131	P68363_K394	GO1mM_2
132	P68363_K401	GO1mM_2
133	P68363_K163	GO1mM_2
134	P68363_K164	GO1mM_2
135	P68363_K326	GO1mM_2
136	P68363_K336	GO1mM_2
137	P68363_K338	GO1mM_2
138	P60709_K61	GO1mM_2
139	P60709_K50	GO1mM_2
140	P60709_K191	GO1mM_2
141	P60709_K326	GO1mM_2
142	P60709_K328	GO1mM_2
143	P60709_K315	GO1mM_2
144	P02545_K155	GO1mM_2
145	P02545_K311	GO1mM_2
146	Q02543_K52	GO1mM_2
147	P55072_K236	GO1mM_2
148	Q9ULV4_K440	GO1mM_2
149	P62081_K90	GO1mM_2
150	P12814_K162	GO1mM_2
151	Q08211_K1057	GO1mM_2
152	P42356_K898	GO1mM_2
153	P42356_K900	GO1mM_2
154	P55084_K72	GO1mM_2
155	P35579_K199	GO1mM_2
156	P35579_K1352	GO1mM_2
157	P35579_K1099	GO1mM_2
158	P35579_K1104	GO1mM_2
159	P23381_K51	GO1mM_2
160	P83111_K240	GO1mM_2
161	P83111_K243	GO1mM_2
162	P40939_K326	GO1mM_2
163	P07437_K379	GO1mM_2
164	P07437_K58	GO1mM_2
165	P62249_K60	GO1mM_2
166	P43243_K473	GO1mM_2
167	P43243_K475	GO1mM_2
168	Q14204_K809	GO1mM_2
169	P35241_K306	GO1mM_2
170	P35241_K263	GO1mM_2
171	P11142_K589	GO1mM_2
172	P09211_ProtNterm	GO1mM_2
173	P38646_K567	GO1mM_2
174	O76003_K253	GO1mM_2
175	P68371_K324	GO1mM_2
176	P68371_K58	GO1mM_2
177	P31946_K122	GO1mM_2
178	P04899_K193	GO1mM_2
179	O14949_K33	GO1mM_2
180	P31949_K55	GO1mM_2
181	P55060_K736	GO1mM_2
182	P62701_K22	GO1mM_2
183	P62805_K92	GO1mM_2
184	Q00839_K602	GO1mM_2
185	Q00839_K609	GO1mM_2
186	Q00839_K536	GO1mM_2
187	Q00839_K543	GO1mM_2
188	Q00839_K620	GO1mM_2
189	Q00839_K626	GO1mM_2
190	Q00839_K544	GO1mM_2
191	Q00839_K516	GO1mM_2
192	P06748_K239	GO1mM_2
193	P34955_K296	GO1mM_2
194	P34955_K300	GO1mM_2
195	P34955_K301	GO1mM_2
196	P60842_K237	GO1mM_2
197	P60842_K238	GO1mM_2
198	P48444_K322	GO1mM_2
199	P48444_K323	GO1mM_2
200	Q8NBF2_K122	GO1mM_2
201	P08670_K104	GO1mM_2
202	P08670_K168	GO1mM_2
203	P08670_K235	GO1mM_2
204	P08670_K223	GO1mM_2
205	P08670_K373	GO1mM_2
206	P08670_K139	GO1mM_2
207	P08670_K129	GO1mM_2
208	P08670_K445	GO1mM_2
209	P04792_K114	GO1mM_2
210	P04792_K123	GO1mM_2
211	P22087_K121	GO1mM_2
212	P62753_K79	GO1mM_2
213	P45974_K288	GO1mM_2
214	P45974_K291	GO1mM_2
215	Q14192_K57	GO1mM_2
216	P61160_K299	GO1mM_2
217	Q14974_K73	GO1mM_2
218	P60903_K18	GO1mM_2
219	P42224_K138	GO1mM_2
220	P42224_K140	GO1mM_2
221	Q9Y285_K229	GO1mM_2
222	P07737_K116	GO1mM_2
223	Q15185_K33	GO1mM_2
224	P09651_K105	GO1mM_2
225	P09651_K106	GO1mM_2
226	P62258_K12	GO1mM_2
227	P62258_ProtNterm	GO1mM_2
228	O43719_K465	GO1mM_2
229	O43719_K473	GO1mM_2
230	Q05682_K631	GO1mM_2
231	Q05682_K632	GO1mM_2
232	P12268_K511	GO1mM_2
233	P12268_K422	GO1mM_2
234	P51991_K118	GO1mM_2
235	P51991_K126	GO1mM_2
236	P62937_K125	GO1mM_2
237	P68104_K255	GO1mM_2
238	P68104_K41	GO1mM_2
239	P68104_K44	GO1mM_2
240	Q52LW3_K780	GO1mM_2
241	Q52LW3_K781	GO1mM_2
242	Q9HB71_K176	GO1mM_2
243	Q9HB71_K178	GO1mM_2
244	Q14240_K285	GO1mM_2
245	Q14240_K292	GO1mM_2
246	Q9UM54_K629	GO1mM_2
247	Q9UM54_K632	GO1mM_2
248	Q9UM54_K634	GO1mM_2
249	Q01105_K83	GO1mM_2
250	P62979_K63	GO1mM_2
251	P62979_K11	GO1mM_2
252	P62979_K27	GO1mM_2
253	P33176_K505	GO1mM_2
254	P33176_K512	GO1mM_2
255	Q9Y3C1_K47	GO1mM_2
256	P08758_K97	GO1mM_2
257	P08758_K101	GO1mM_2
258	O95352_K140	GO1mM_2
259	P62826_K99	GO1mM_2
260	P23458_K859	GO1mM_2
261	P23458_K860	GO1mM_2
262	P04406_K254	GO1mM_2
263	P04406_K259	GO1mM_2
264	Q9Y3I0_K67	GO1mM_2
265	P62873_K57	GO1mM_2
266	Q5T4S7_K1931	GO1mM_2
267	P78417_K160	GO1mM_2
268	P46779_K65	GO1mM_2
269	P49591_K323	GO1mM_2
270	Q9BRT6_K61	GO1mM_2
271	Q9BRT6_K67	GO1mM_2
272	O00425_K223	GO1mM_2
273	O00425_K228	GO1mM_2
274	O14880_K111	GO1mM_2
275	Q9UHQ4_K163	GO1mM_2
276	Q9UHQ4_K167	GO1mM_2
277	P35659_K124	GO1mM_2
278	Q9H223_K318	GO1mM_2
279	Q99613_K513	GO1mM_2
280	Q9UJZ1_K114	GO1mM_2
281	P29590_K487	GO1mM_2
282	P29590_K490	GO1mM_2
283	Q7Z6Z7_K4134	GO1mM_2
284	Q7Z6Z7_K4139	GO1mM_2
285	P54687_K2	GO1mM_2
286	P54687_K19	GO1mM_2
287	P54920_K203	GO1mM_2
288	P45983_K68	GO1mM_2
289	Q15126_K17	GO1mM_2
290	P10599_K39	GO1mM_2
291	P49585_K8	GO1mM_2
292	Q9UBT2_K271	GO1mM_2
293	P13716_ProtNterm	GO1mM_2
294	O15069_K1449	GO1mM_2
295	P62328_K32	GO1mM_2
296	P13995_K88	GO1mM_2
297	Q13769_K672	GO1mM_2
298	Q9NQ88_K50	GO1mM_2
299	Q13838_K155	GO1mM_2
300	Q05519_K453	GO1mM_2
301	Q05519_K459	GO1mM_2
302	P68032_K86	GO1mM_2
303	Q9BUF5_K379	GO1mM_2
304	Q15233_K190	GO1mM_2
305	Q15233_K198	GO1mM_2
306	P04083_K287	GO1mM_2
307	P52272_K381	GO1mM_2
308	P84090_K41	GO1mM_2
309	Q15366_K23	GO1mM_2
310	Q15366_K31	GO1mM_2
311	Q00341_K202	GO1mM_2
312	Q00341_K207	GO1mM_2
313	P62269_K34	GO1mM_2
314	O14980_K122	GO1mM_2
315	P14866_K475	GO1mM_2
316	P31949_K3	GO1mM_2
317	P35579_K966	GO1mM_2
318	P35579_K1332	GO1mM_2
319	P35579_K1338	GO1mM_2
320	P60660_K79	GO1mM_2
321	P43243_K571	GO1mM_2
322	P43243_K573	GO1mM_2
323	Q12904_K9	GO1mM_2
324	P48681_K1605	GO1mM_2
325	P51858_K105	GO1mM_2
326	P51858_K106	GO1mM_2
327	P31943_K347	GO1mM_2
328	P31943_K349	GO1mM_2
329	P60981_K44	GO1mM_2
330	Q00839_K614	GO1mM_2
331	Q00839_K551	GO1mM_2
332	P06748_K236	GO1mM_2
333	P31942_K76	GO1mM_2
334	P31942_K78	GO1mM_2
335	P08670_K294	GO1mM_2
336	P07237_K81	GO1mM_2
337	P52907_K278	GO1mM_2
338	P08758_K79	GO1mM_2
339	P08758_K70	GO1mM_2
340	P09651_K350	GO1mM_2
341	Q14247_K107	GO1mM_2
342	Q14247_K110	GO1mM_2
343	P62258_K69	GO1mM_2
344	P62258_K73	GO1mM_2
345	P13010_K363	GO1mM_2
346	P78417_K152	GO1mM_2
347	P68104_K179	GO1mM_2
348	P68104_K439	GO1mM_2
349	P68104_K443	GO1mM_2
350	Q9NNW7_K94	GO1mM_2
351	Q09666_K128	GO1mM_2
352	Q09666_K130	GO1mM_2
353	P18621_K96	GO1mM_2
354	P55884_K741	GO1mM_2
355	P55884_K744	GO1mM_2
356	P49888_K284	GO1mM_2
357	P49888_K85	GO1mM_2
358	P49888_K93	GO1mM_2
359	Q9UBV8_K187	GO1mM_2
360	P82664_K74	GO1mM_2
361	Q92598_K471	GO1mM_2
362	Q92598_K475	GO1mM_2
363	P04406_K194	GO1mM_2
364	Q07020_K49	GO1mM_2
365	P32322_K215	GO1mM_2
366	P12268_K436	GO1mM_2
367	P12268_K438	GO1mM_2
368	Q05682_K645	GO1mM_2
369	Q9UHB6_K174	GO1mM_2
370	P46779_K122	GO1mM_2
371	P46779_K127	GO1mM_2
372	Q8NHV1_K45	GO1mM_2
373	Q8NHV1_K49	GO1mM_2
374	O60701_K220	GO1mM_2
375	Q9Y5K8_K213	GO1mM_2
376	Q9Y5K8_K215	GO1mM_2
377	Q9Y5K8_K218	GO1mM_2
378	Q13509_K58	GO1mM_2
379	Q13263_K366	GO1mM_2
380	Q13263_K304	GO1mM_2
381	Q9HB71_K212	GO1mM_2
382	Q99439_K25	GO1mM_2
383	Q99439_K30	GO1mM_2
384	Q10567_K265	GO1mM_2
385	P62328_S2	GO1mM_2
386	P62328_K4	GO1mM_2
387	Q9BYT8_K687	GO1mM_2
388	O43324_K166	GO1mM_2
389	P08237_T2	GO1mM_2
390	P08237_K10	GO1mM_2
391	Q9Y490_K306	GO1mM_1_and_GO1mM_2
392	P13995_K88	GO1mM_1_and_GO1mM_2
393	P62258_K12	GO1mM_1_and_GO1mM_2
394	Q14204_K809	GO1mM_1_and_GO1mM_2
395	P02545_K155	GO1mM_1_and_GO1mM_2
396	P04083_K312	GO1mM_1_and_GO1mM_2
397	P35580_K1481	GO1mM_1_and_GO1mM_2
398	P35580_K1484	GO1mM_1_and_GO1mM_2
399	P07355_K279	GO1mM_1_and_GO1mM_2
400	P07355_K281	GO1mM_1_and_GO1mM_2
401	P67936_K223	GO1mM_1_and_GO1mM_2
402	Q14315_K80	GO1mM_1_and_GO1mM_2
403	P35241_K306	GO1mM_1_and_GO1mM_2
404	P35241_K263	GO1mM_1_and_GO1mM_2
405	P84103_K85	GO1mM_1_and_GO1mM_2
406	P68363_K394	GO1mM_1_and_GO1mM_2
407	P68363_K401	GO1mM_1_and_GO1mM_2
408	P68363_K163	GO1mM_1_and_GO1mM_2
409	P68363_K164	GO1mM_1_and_GO1mM_2
410	P60709_K61	GO1mM_1_and_GO1mM_2
411	P60709_K50	GO1mM_1_and_GO1mM_2
412	P60709_K191	GO1mM_1_and_GO1mM_2
413	P60709_K326	GO1mM_1_and_GO1mM_2
414	P60709_K328	GO1mM_1_and_GO1mM_2
415	Q02543_K52	GO1mM_1_and_GO1mM_2
416	P31949_K55	GO1mM_1_and_GO1mM_2
417	P31949_K3	GO1mM_1_and_GO1mM_2
418	P07237_K81	GO1mM_1_and_GO1mM_2
419	P35579_K199	GO1mM_1_and_GO1mM_2
420	P60660_K79	GO1mM_1_and_GO1mM_2
421	P68371_K324	GO1mM_1_and_GO1mM_2
422	P07437_K379	GO1mM_1_and_GO1mM_2
423	P07437_K58	GO1mM_1_and_GO1mM_2
424	P43243_K473	GO1mM_1_and_GO1mM_2
425	P43243_K475	GO1mM_1_and_GO1mM_2
426	P11142_K589	GO1mM_1_and_GO1mM_2
427	O76003_K253	GO1mM_1_and_GO1mM_2
428	P31946_K122	GO1mM_1_and_GO1mM_2
429	P62805_K92	GO1mM_1_and_GO1mM_2
430	Q9UBT2_K271	GO1mM_1_and_GO1mM_2
431	P06748_K239	GO1mM_1_and_GO1mM_2
432	Q8NBF2_K122	GO1mM_1_and_GO1mM_2
433	P08670_K104	GO1mM_1_and_GO1mM_2
434	P08670_K168	GO1mM_1_and_GO1mM_2
435	P08670_K235	GO1mM_1_and_GO1mM_2
436	P08670_K373	GO1mM_1_and_GO1mM_2
437	P08670_K139	GO1mM_1_and_GO1mM_2
438	P08670_K445	GO1mM_1_and_GO1mM_2
439	P04792_K123	GO1mM_1_and_GO1mM_2
440	Q15185_K33	GO1mM_1_and_GO1mM_2
441	P12268_K511	GO1mM_1_and_GO1mM_2
442	P49585_K8	GO1mM_1_and_GO1mM_2
443	P78417_K160	GO1mM_1_and_GO1mM_2
444	P68104_K41	GO1mM_1_and_GO1mM_2
445	Q99613_K513	GO1mM_1_and_GO1mM_2
446	Q9Y3I0_K67	GO1mM_1_and_GO1mM_2
447	P14866_K475	GO1mM_1_and_GO1mM_2
448	Q9Y3C1_K47	GO1mM_1_and_GO1mM_2
449	O14880_K111	GO1mM_1_and_GO1mM_2
450	P35659_K124	GO1mM_1_and_GO1mM_2
451	P34955_K296	GO1mM_1_and_GO1mM_2
452	P34955_K300	GO1mM_1_and_GO1mM_2
453	P34955_K301	GO1mM_1_and_GO1mM_2
454	P10599_K39	GO1mM_1_and_GO1mM_2
455	P54687_K2	GO1mM_1_and_GO1mM_2
456	P54687_K19	GO1mM_1_and_GO1mM_2
457	O15069_K1449	GO1mM_1_and_GO1mM_2
458	P62328_K32	GO1mM_1_and_GO1mM_2
459	Q9NQ88_K50	GO1mM_1_and_GO1mM_2
460	P62258_ProtNterm	GO1mM_1_and_GO1mM_2
461	P62826_K99	GO1mM_1_and_GO1mM_2
462	Q9UHB6_K174	GO1mM_1_and_GO1mM_2
463	P84090_K41	GO1mM_1_and_GO1mM_2
464	P07355_K227	GO1mM_1_and_GO1mM_2
465	P68363_K326	GO1mM_1_and_GO1mM_2
466	P68363_K336	GO1mM_1_and_GO1mM_2
467	P12814_K162	GO1mM_1_and_GO1mM_2
468	Q10567_K265	GO1mM_1_and_GO1mM_2
469	P08670_K223	GO1mM_1_and_GO1mM_2
470	P08670_K129	GO1mM_1_and_GO1mM_2
471	P08670_K294	GO1mM_1_and_GO1mM_2
472	P04792_K114	GO1mM_1_and_GO1mM_2
473	Q5T4S7_K1931	GO1mM_1_and_GO1mM_2
474	P09651_K350	GO1mM_1_and_GO1mM_2
475	O60701_K220	GO1mM_1_and_GO1mM_2
476	Q9UM54_K629	GO1mM_1_and_GO1mM_2
477	Q9UM54_K632	GO1mM_1_and_GO1mM_2
478	P68104_K179	GO1mM_1_and_GO1mM_2
479	P68104_K44	GO1mM_1_and_GO1mM_2
480	P18621_K96	GO1mM_1_and_GO1mM_2
481	P08758_K79	GO1mM_1_and_GO1mM_2
482	P45983_K68	GO1mM_1_and_GO1mM_2
483	Q9BYT8_K687	GO1mM_1_and_GO1mM_2
