# Supplementary material for: Mapping protein carboxymethylation sites provides insights into their role in proteostasis and cell proliferation
Source: Nat Commun. 2021 Nov 18;12:6743. doi: 10.1038/s41467-021-26982-6 (PMC8602705; doi:10.1038/s41467-021-26982-6)
Supplement: Supplementary file 11 — Source Data [file 41467_2021_26982_MOESM11_ESM.zip › FigureS1/1D/Huvec/VD_Ctrl.csv]

	ID	Experiment
1	P49368_ProtNterm	Ctrl_1
2	P34955_K296	Ctrl_1
3	P13716_ProtNterm	Ctrl_1
4	P04406_K194	Ctrl_1
5	O15069_K1449	Ctrl_1
6	P15144_K724	Ctrl_1
7	P49790_K677	Ctrl_1
8	P34955_K296	Ctrl_2
9	O43149_K2020	Ctrl_2
10	Q6P9H4_K87	Ctrl_2
11	O15069_K1449	Ctrl_2
12	P62258_ProtNterm	Ctrl_2
13	P34955_K296	Ctrl_1_and_Ctrl_2
14	O15069_K1449	Ctrl_1_and_Ctrl_2
