# Supplementary material for: Mapping protein carboxymethylation sites provides insights into their role in proteostasis and cell proliferation
Source: Nat Commun. 2021 Nov 18;12:6743. doi: 10.1038/s41467-021-26982-6 (PMC8602705; doi:10.1038/s41467-021-26982-6)
Supplement: Supplementary file 11 — Source Data [file 41467_2021_26982_MOESM11_ESM.zip › FigureS1/1D/Mef/VD_0.5_together.csv]

	ID	Experiment
1	P17182_K89	0.5mM_1
2	Q8VDD5_K938	0.5mM_1
3	Q8VDD5_K1454	0.5mM_1
4	Q8VDD5_K1492	0.5mM_1
5	P07356_K302	0.5mM_1
6	P07356_K204	0.5mM_1
7	Q8BHN3_K472	0.5mM_1
8	P26041_K448	0.5mM_1
9	P26041_K400	0.5mM_1
10	P22752_K119	0.5mM_1
11	Q9QXS1_K1581	0.5mM_1
12	P62082_K90	0.5mM_1
13	Q8R323_K344	0.5mM_1
14	Q9DBJ1_K157	0.5mM_1
15	Q8K310_K473	0.5mM_1
16	Q8K310_K475	0.5mM_1
17	P10853_K47	0.5mM_1
18	P63017_K550	0.5mM_1
19	P63017_K512	0.5mM_1
20	P51859_K105	0.5mM_1
21	P51859_K106	0.5mM_1
22	O35639_K263	0.5mM_1
23	Q9CQV8_K122	0.5mM_1
24	Q8VEK3_K590	0.5mM_1
25	Q61937_K32	0.5mM_1
26	P06151_K224	0.5mM_1
27	Q9R0Q7_K7	0.5mM_1
28	P68372_K58	0.5mM_1
29	P17742_K49	0.5mM_1
30	P02301_K80	0.5mM_1
31	B2RY56_K135	0.5mM_1
32	P16858_K258	0.5mM_1
33	P16858_K261	0.5mM_1
34	P09103_K83	0.5mM_1
35	Q9R0M6_K20	0.5mM_1
36	Q9JKZ2_K555	0.5mM_1
37	Q9JKZ2_K561	0.5mM_1
38	O35495_K164	0.5mM_1
39	P24452_ProtNterm	0.5mM_1
40	Q91VI7_K292	0.5mM_1
41	P63168_K36	0.5mM_1
42	Q8VDD5_K637	0.5mM_1
43	Q9D0E1_K238	0.5mM_1
44	Q9D0E1_K241	0.5mM_1
45	P05213_K96	0.5mM_1
46	P48678_K155	0.5mM_1
47	Q9QXS1_K3476	0.5mM_1
48	Q9QXS1_K4006	0.5mM_1
49	Q05816_K10	0.5mM_1
50	Q8CHP8_K300	0.5mM_1
51	P61161_K299	0.5mM_1
52	P62806_K60	0.5mM_1
53	Q61937_K234	0.5mM_1
54	P20152_K139	0.5mM_1
55	P70168_K73	0.5mM_1
56	P13020_K718	0.5mM_1
57	P49312_K298	0.5mM_1
58	P10126_K179	0.5mM_1
59	P10126_K172	0.5mM_1
60	P51859_K180	0.5mM_1
61	P62983_K6	0.5mM_1
62	P11983_K199	0.5mM_1
63	P26350_K103	0.5mM_1
64	P16858_K192	0.5mM_1
65	Q6ZWV3_K74	0.5mM_1
66	Q6ZWV3_K78	0.5mM_1
67	Q6ZWV3_K141	0.5mM_1
68	Q6ZWV3_K145	0.5mM_1
69	P63017_K246	0.5mM_1
70	Q9Z1N5_K155	0.5mM_1
71	P47962_K8	0.5mM_1
72	P47962_K10	0.5mM_1
73	P22752_K96	0.5mM_1
74	P10649_K211	0.5mM_1
75	A2AKX3_K1278	0.5mM_1
76	Q9CXW4_K144	0.5mM_1
77	Q9CXW4_K145	0.5mM_1
78	P14069_K40	0.5mM_1
79	P14069_K35	0.5mM_1
80	Q8VDD5_K1555	0.5mM_1
81	Q9QXS1_K2481	0.5mM_1
82	P11499_K550	0.5mM_1
83	P10107_K250	0.5mM_1
84	P63017_K597	0.5mM_1
85	P68372_K216	0.5mM_1
86	P17742_K82	0.5mM_1
87	P10126_K154	0.5mM_1
88	P10126_K165	0.5mM_1
89	P70398_K1722	0.5mM_1
90	Q9CQU3_K181	0.5mM_1
91	Q6DFW4_K441	0.5mM_1
92	Q6DFW4_K442	0.5mM_1
93	Q8C7V3_K190	0.5mM_1
94	Q91Y86_K68	0.5mM_1
95	P58771_K205	0.5mM_1
96	P20065_K38	0.5mM_1
97	Q9QX96_K932	0.5mM_1
98	P60710_K61	0.5mM_1_and_0.5mM_2
99	P60710_K315	0.5mM_1_and_0.5mM_2
100	P62965_K93	0.5mM_1_and_0.5mM_2
101	P62965_K9	0.5mM_1_and_0.5mM_2
102	Q8K310_K571	0.5mM_1_and_0.5mM_2
103	Q8K310_K573	0.5mM_1_and_0.5mM_2
104	P07091_K22	0.5mM_1_and_0.5mM_2
105	P07091_K26	0.5mM_1_and_0.5mM_2
106	Q8VEK3_K578	0.5mM_1_and_0.5mM_2
107	Q8VEK3_K585	0.5mM_1_and_0.5mM_2
108	P35550_K127	0.5mM_1_and_0.5mM_2
109	P68372_K324	0.5mM_1_and_0.5mM_2
110	P10126_K41	0.5mM_1_and_0.5mM_2
111	P10126_K439	0.5mM_1_and_0.5mM_2
112	P10126_K443	0.5mM_1_and_0.5mM_2
113	P99024_K379	0.5mM_1_and_0.5mM_2
114	P99024_K58	0.5mM_1_and_0.5mM_2
115	P16858_K249	0.5mM_1_and_0.5mM_2
116	P16858_K252	0.5mM_1_and_0.5mM_2
117	Q8BG05_K127	0.5mM_1_and_0.5mM_2
118	Q9CPR4_K96	0.5mM_1_and_0.5mM_2
119	P46935_K484	0.5mM_1_and_0.5mM_2
120	Q91VI7_K164	0.5mM_1_and_0.5mM_2
121	Q91VI7_K168	0.5mM_1_and_0.5mM_2
122	Q91VI7_K282	0.5mM_1_and_0.5mM_2
123	P05213_K338	0.5mM_1_and_0.5mM_2
124	P05213_K60	0.5mM_1_and_0.5mM_2
125	Q91VI7_K278	0.5mM_1_and_0.5mM_2
126	Q05816_K5	0.5mM_1_and_0.5mM_2
127	Q8BG05_K118	0.5mM_1_and_0.5mM_2
128	Q8BG05_K126	0.5mM_1_and_0.5mM_2
129	P42225_K138	0.5mM_1_and_0.5mM_2
130	P42225_K140	0.5mM_1_and_0.5mM_2
131	P14069_K47	0.5mM_1_and_0.5mM_2
132	P34955_K296	0.5mM_1_and_0.5mM_2
133	P34955_K300	0.5mM_1_and_0.5mM_2
134	Q6ZWV3_K13	0.5mM_2
135	Q6ZWV3_K15	0.5mM_2
136	Q6ZWV3_K19	0.5mM_2
137	P40142_ProtNterm	0.5mM_2
138	Q8R1B4_K511	0.5mM_2
139	Q8VEK3_K512	0.5mM_2
140	Q8VEK3_K519	0.5mM_2
141	Q9CQR2_ProtNterm	0.5mM_2
142	Q8BG05_ProtNterm	0.5mM_2
143	P62317_K6	0.5mM_2
144	Q9CQW9_ProtNterm	0.5mM_2
145	Q64674_ProtNterm	0.5mM_2
146	Q4KML4_ProtNterm	0.5mM_2
147	Q9EST5_K101	0.5mM_2
148	Q9EST5_K110	0.5mM_2
149	D3YYU8_K687	0.5mM_2
150	Q62203_ProtNterm	0.5mM_2
151	B2RRE7_K990	0.5mM_2
152	Q3V0J4_K36	0.5mM_2
153	P48678_ProtNterm	0.5mM_2
154	Q9D0E1_K87	0.5mM_2
155	P09411_K97	0.5mM_2
156	Q7TPV4_K866	0.5mM_2
157	Q7TPV4_K874	0.5mM_2
158	P14901_ProtNterm	0.5mM_2
159	Q8VIJ6_K330	0.5mM_2
160	Q8VEK3_K500	0.5mM_2
161	P54775_K330	0.5mM_2
162	Q571I4_K1142	0.5mM_2
163	Q64364_K26	0.5mM_2
164	Q920Q6_ProtNterm	0.5mM_2
165	P16045_K13	0.5mM_1_and_0.5mM_3
166	P16045_K19	0.5mM_1_and_0.5mM_3
167	P48678_K270	0.5mM_1_and_0.5mM_3
168	Q9WUM4_K440	0.5mM_1_and_0.5mM_3
169	Q3U0V1_K647	0.5mM_1_and_0.5mM_3
170	P10853_K109	0.5mM_1_and_0.5mM_3
171	P80318_ProtNterm	0.5mM_1_and_0.5mM_3
172	P63017_K589	0.5mM_1_and_0.5mM_3
173	P20152_K445	0.5mM_1_and_0.5mM_3
174	P62754_K79	0.5mM_1_and_0.5mM_3
175	P60843_K291	0.5mM_1_and_0.5mM_3
176	Q8JZQ9_K334	0.5mM_1_and_0.5mM_3
177	P62983_K63	0.5mM_1_and_0.5mM_3
178	Q9D0E1_K691	0.5mM_1_and_0.5mM_3
179	Q9D0E1_K697	0.5mM_1_and_0.5mM_3
180	P10518_ProtNterm	0.5mM_1_and_0.5mM_3
181	Q61598_K164	0.5mM_1_and_0.5mM_3
182	P24547_K436	0.5mM_1_and_0.5mM_3
183	P24547_K438	0.5mM_1_and_0.5mM_3
184	P24547_K422	0.5mM_1_and_0.5mM_3
185	Q8BWY9_K18	0.5mM_1_and_0.5mM_3
186	Q6IRU2_K141	0.5mM_1_and_0.5mM_3
187	P11440_K6	0.5mM_1_and_0.5mM_3
188	P18155_K88	0.5mM_1_and_0.5mM_3
189	O08997_K60	0.5mM_1_and_0.5mM_3
190	Q80Y14_K55	0.5mM_1_and_0.5mM_3
191	Q9Z110_K781	0.5mM_1_and_0.5mM_3
192	P84104_K85	0.5mM_1_and_0.5mM_3
193	Q6P1G0_K571	0.5mM_1_and_0.5mM_3
194	P07091_K48	0.5mM_1_and_0.5mM_3
195	P63168_K9	0.5mM_1_and_0.5mM_3
196	Q6PB66_K462	0.5mM_1_and_0.5mM_3
197	Q60710_K333	0.5mM_1_and_0.5mM_3
198	P07356_K313	0.5mM_1_and_0.5mM_3
199	P07356_K227	0.5mM_1_and_0.5mM_3
200	Q9R1P4_K30	0.5mM_1_and_0.5mM_3
201	Q8BH58_ProtNterm	0.5mM_1_and_0.5mM_3
202	P38647_K567	0.5mM_1_and_0.5mM_3
203	Q04207_K122	0.5mM_1_and_0.5mM_3
204	Q9CX86_K159	0.5mM_1_and_0.5mM_3
205	Q9CQM9_K153	0.5mM_1_and_0.5mM_3
206	P63280_K74	0.5mM_1_and_0.5mM_3
207	P16045_K128	Overlap
208	P14069_ProtNterm	Overlap
209	Q8VDD5_K1474	Overlap
210	Q8VDD5_K1477	Overlap
211	P05213_K394	Overlap
212	P05213_K401	Overlap
213	P05213_K163	Overlap
214	P05213_K164	Overlap
215	P60710_K326	Overlap
216	P60710_K328	Overlap
217	P60710_K50	Overlap
218	P60710_K191	Overlap
219	P62717_K52	Overlap
220	Q8R081_K472	Overlap
221	Q8BPM2_K134	Overlap
222	Q8BPM2_K136	Overlap
223	P62965_K31	Overlap
224	P62965_K39	Overlap
225	P10107_K312	Overlap
226	Q9CQM9_K255	Overlap
227	Q8VEK3_K492	Overlap
228	P50543_K50	Overlap
229	P62806_K92	Overlap
230	P20152_K104	Overlap
231	P20152_K373	Overlap
232	P48036_K68	Overlap
233	P26039_K306	Overlap
234	Q9R0Q7_K33	Overlap
235	P17742_K125	Overlap
236	P10126_K255	Overlap
237	P10126_K44	Overlap
238	P62983_K11	Overlap
239	P62827_K99	Overlap
240	P24547_K511	Overlap
241	Q8BG05_K134	Overlap
242	P62259_K12	Overlap
243	Q7TNV0_K128	Overlap
244	Q9EQU5_K82	Overlap
245	Q6IRU2_K223	Overlap
246	Q9Z1F9_K271	Overlap
247	Q9Z0E6_K372	Overlap
248	P05213_K326	Overlap
249	P05213_K336	Overlap
250	P07091_K57	Overlap
251	Q61937_K237	Overlap
252	P20152_K168	Overlap
253	P62259_ProtNterm	Overlap
254	Q60790_K251	Overlap
255	Q99LF4_K67	Overlap
256	P07742_K729	Overlap
257	P58774_K12	0.5mM_2_and_0.5mM_3
258	Q9QXS1_K4511	0.5mM_3
259	P68037_K73	0.5mM_3
260	P07091_K35	0.5mM_3
261	Q9R0P5_K44	0.5mM_3
262	Q8K2Z4_K1112	0.5mM_3
263	P62962_K116	0.5mM_3
264	P46935_K186	0.5mM_3
265	P20152_K235	0.5mM_3
266	Q922Q1_K66	0.5mM_3
267	Q9Z0P5_K118	0.5mM_3
268	Q61768_K505	0.5mM_3
269	Q61768_K512	0.5mM_3
270	A2AN08_K1929	0.5mM_3
271	Q8BXV2_K225	0.5mM_3
272	Q9JLV5_K301	0.5mM_3
273	Q80X32_K49	0.5mM_3
274	Q80X73_K254	0.5mM_3
275	P07356_K245	0.5mM_3
276	P26043_K263	0.5mM_3
277	Q99LD4_K204	0.5mM_3
278	Q8R180_K409	0.5mM_3
279	F6ZDS4_K326	0.5mM_3
