# Supplementary material for: Mapping protein carboxymethylation sites provides insights into their role in proteostasis and cell proliferation
Source: Nat Commun. 2021 Nov 18;12:6743. doi: 10.1038/s41467-021-26982-6 (PMC8602705; doi:10.1038/s41467-021-26982-6)
Supplement: Supplementary file 11 — Source Data [file 41467_2021_26982_MOESM11_ESM.zip › FigureS1/1D/Mef/VD_2_together.csv]

	ID	Experiment
1	P21107_K60	2mM_1
2	Q8VDD5_K1454	2mM_1
3	Q8VDD5_K1492	2mM_1
4	Q6ZWY8_K4	2mM_1
5	P11499_K219	2mM_1
6	Q9QXS1_K916	2mM_1
7	P07356_K245	2mM_1
8	P07356_K157	2mM_1
9	Q8VEK3_K520	2mM_1
10	Q8VEK3_K470	2mM_1
11	Q8VEK3_K471	2mM_1
12	P26041_K400	2mM_1
13	P05213_K96	2mM_1
14	P05213_K352	2mM_1
15	P05213_K370	2mM_1
16	P22752_K96	2mM_1
17	Q61753_K21	2mM_1
18	Q61753_K33	2mM_1
19	Q8R081_K452	2mM_1
20	Q8R323_K344	2mM_1
21	P62965_K31	2mM_1
22	P62965_K39	2mM_1
23	P10107_K250	2mM_1
24	P10853_K44	2mM_1
25	P07091_K48	2mM_1
26	P16858_K261	2mM_1
27	P16858_K217	2mM_1
28	P16858_K225	2mM_1
29	Q921F2_K102	2mM_1
30	Q921F2_K114	2mM_1
31	Q8BFW7_K353	2mM_1
32	Q569Z5_K155	2mM_1
33	P60843_K237	2mM_1
34	P60843_K238	2mM_1
35	P48036_K68	2mM_1
36	P06151_K224	2mM_1
37	Q9R0Q7_K7	2mM_1
38	P61358_K115	2mM_1
39	P61358_K117	2mM_1
40	Q61316_K517	2mM_1
41	P13439_K160	2mM_1
42	P13439_K162	2mM_1
43	Q99K48_K66	2mM_1
44	Q99K48_K70	2mM_1
45	Q99K48_K274	2mM_1
46	Q99K48_K281	2mM_1
47	B2RY56_K135	2mM_1
48	P80317_K365	2mM_1
49	P28656_K116	2mM_1
50	P61979_K34	2mM_1
51	P97429_K293	2mM_1
52	Q9QWF0_K204	2mM_1
53	Q6NZJ6_K613	2mM_1
54	Q6NZJ6_K614	2mM_1
55	P15533_K393	2mM_1
56	P70372_K72	2mM_1
57	O70492_K61	2mM_1
58	O70492_K63	2mM_1
59	Q8BKT7_K424	2mM_1
60	Q80YT7_K495	2mM_1
61	Q8VDD5_K938	2mM_1
62	Q8VDD5_K637	2mM_1
63	P62897_K87	2mM_1
64	P11499_K550	2mM_1
65	Q9QXS1_K3476	2mM_1
66	P22752_K119	2mM_1
67	Q9DAW9_T2	2mM_1
68	Q9DAW9_K6	2mM_1
69	Q9DAW9_K17	2mM_1
70	P09411_K131	2mM_1
71	P09411_K133	2mM_1
72	Q8R081_K530	2mM_1
73	Q8R081_K535	2mM_1
74	P09405_K586	2mM_1
75	P10853_K35	2mM_1
76	P26043_K237	2mM_1
77	Q9D8E6_K372	2mM_1
78	Q9JIK5_K533	2mM_1
79	Q9JIK5_K546	2mM_1
80	P63017_K246	2mM_1
81	O70475_K220	2mM_1
82	P10639_K85	2mM_1
83	P10639_K94	2mM_1
84	P60335_K237	2mM_1
85	P62806_K60	2mM_1
86	Q62167_K215	2mM_1
87	Q62167_K217	2mM_1
88	P10126_K179	2mM_1
89	P26443_K110	2mM_1
90	P62259_K142	2mM_1
91	P60843_K174	2mM_1
92	Q8BIJ6_K241	2mM_1
93	P68372_K58	2mM_1
94	P02301_K80	2mM_1
95	Q8R502_K586	2mM_1
96	Q9CY58_K293	2mM_1
97	P62983_K33	2mM_1
98	P26350_K103	2mM_1
99	P70290_K247	2mM_1
100	P70290_K248	2mM_1
101	P70290_K249	2mM_1
102	Q9DBT5_K316	2mM_1
103	P25206_K152	2mM_1
104	P25206_K153	2mM_1
105	P54071_K442	2mM_1
106	P61979_K198	2mM_1
107	Q9Z277_K150	2mM_1
108	Q9Z277_K151	2mM_1
109	Q60931_K174	2mM_1
110	P09103_K83	2mM_1
111	Q8BWY9_K649	2mM_1
112	Q8BTI8_K782	2mM_1
113	Q8BTI8_K784	2mM_1
114	P11983_K199	2mM_1
115	P29595_K11	2mM_1
116	Q8K1E6_K162	2mM_1
117	O70492_K119	2mM_1
118	O70492_K128	2mM_1
119	Q80SW1_K246	2mM_1
120	Q8K310_K571	2mM_1
121	Q8K310_K573	2mM_1
122	Q9CQQ7_K154	2mM_1
123	P61982_K142	2mM_1
124	Q8BH57_K327	2mM_1
125	A2APB8_K144	2mM_1
126	A2APB8_K146	2mM_1
127	Q9CXW4_K144	2mM_1
128	Q9CXW4_K145	2mM_1
129	Q7TMF2_K33	2mM_1
130	Q9QX96_K932	2mM_1
131	Q8BI84_K1557	2mM_1
132	Q922F4_K57	2mM_1
133	Q922F4_K58	2mM_1
134	Q9QXS1_K608	2mM_1
135	Q9QXS1_K4509	2mM_1
136	Q9QXS1_K885	2mM_1
137	P25444_K108	2mM_1
138	P25444_K114	2mM_1
139	Q3USL1_ProtNterm	2mM_1
140	Q8R081_K576	2mM_1
141	Q8R081_K549	2mM_1
142	P09405_K500	2mM_1
143	P19157_ProtNterm	2mM_1
144	P16858_K192	2mM_1
145	Q8BIQ5_K189	2mM_1
146	Q6PB66_K1317	2mM_1
147	P60843_K369	2mM_1
148	P60843_K381	2mM_1
149	P08207_K28	2mM_1
150	P62962_K116	2mM_1
151	Q6ZWV3_K141	2mM_1
152	Q6ZWV3_K145	2mM_1
153	P70398_K1722	2mM_1
154	P70398_K360	2mM_1
155	Q61687_K306	2mM_1
156	Q61687_K313	2mM_1
157	Q3UMU9_K39	2mM_1
158	Q8BU04_K412	2mM_1
159	Q8BU04_K413	2mM_1
160	Q9D0E1_K238	2mM_1_and_2mM_2
161	Q9D0E1_K241	2mM_1_and_2mM_2
162	P48678_K265	2mM_1_and_2mM_2
163	P48678_K144	2mM_1_and_2mM_2
164	P48678_K201	2mM_1_and_2mM_2
165	P14069_K32	2mM_1_and_2mM_2
166	P14069_K35	2mM_1_and_2mM_2
167	Q9QXS1_K4174	2mM_1_and_2mM_2
168	Q9QXS1_K1581	2mM_1_and_2mM_2
169	Q8VEK3_K500	2mM_1_and_2mM_2
170	Q8VEK3_K512	2mM_1_and_2mM_2
171	Q8VEK3_K519	2mM_1_and_2mM_2
172	Q8VEK3_K602	2mM_1_and_2mM_2
173	Q8VEK3_K611	2mM_1_and_2mM_2
174	Q8VEK3_K596	2mM_1_and_2mM_2
175	P60710_K315	2mM_1_and_2mM_2
176	Q91VI7_K164	2mM_1_and_2mM_2
177	Q91VI7_K168	2mM_1_and_2mM_2
178	Q91VI7_K278	2mM_1_and_2mM_2
179	Q91VI7_K282	2mM_1_and_2mM_2
180	Q91VI7_K292	2mM_1_and_2mM_2
181	P62965_K107	2mM_1_and_2mM_2
182	P17742_K44	2mM_1_and_2mM_2
183	P17742_K131	2mM_1_and_2mM_2
184	Q05816_K10	2mM_1_and_2mM_2
185	P16858_K257	2mM_1_and_2mM_2
186	P16858_K258	2mM_1_and_2mM_2
187	P63168_K36	2mM_1_and_2mM_2
188	Q921F2_K140	2mM_1_and_2mM_2
189	Q921F2_K145	2mM_1_and_2mM_2
190	P14733_K272	2mM_1_and_2mM_2
191	Q61937_K32	2mM_1_and_2mM_2
192	P20152_K445	2mM_1_and_2mM_2
193	P20152_K129	2mM_1_and_2mM_2
194	P42208_K325	2mM_1_and_2mM_2
195	Q8BG05_K199	2mM_1_and_2mM_2
196	Q8BG05_K200	2mM_1_and_2mM_2
197	Q61990_K115	2mM_1_and_2mM_2
198	P42225_K138	2mM_1_and_2mM_2
199	P42225_K140	2mM_1_and_2mM_2
200	P99024_K58	2mM_1_and_2mM_2
201	P17225_K265	2mM_1_and_2mM_2
202	P17225_K270	2mM_1_and_2mM_2
203	P61979_K63	2mM_1_and_2mM_2
204	Q91VR2_K154	2mM_1_and_2mM_2
205	Q9EST5_K101	2mM_1_and_2mM_2
206	Q9EST5_K110	2mM_1_and_2mM_2
207	Q8R1B4_K511	2mM_1_and_2mM_2
208	P05213_K60	2mM_1_and_2mM_2
209	P62082_K90	2mM_1_and_2mM_2
210	P47964_ProtNterm	2mM_1_and_2mM_2
211	P17742_K28	2mM_1_and_2mM_2
212	P17742_K31	2mM_1_and_2mM_2
213	P70333_K347	2mM_1_and_2mM_2
214	P70333_K349	2mM_1_and_2mM_2
215	P63168_K43	2mM_1_and_2mM_2
216	P13020_K718	2mM_1_and_2mM_2
217	P13020_K726	2mM_1_and_2mM_2
218	P63242_K68	2mM_1_and_2mM_2
219	P63242_K85	2mM_1_and_2mM_2
220	Q8BG05_K118	2mM_1_and_2mM_2
221	Q8BG05_K126	2mM_1_and_2mM_2
222	Q6ZWV3_K13	2mM_1_and_2mM_2
223	Q6ZWV3_K15	2mM_1_and_2mM_2
224	Q6ZWV3_K19	2mM_1_and_2mM_2
225	Q62318_K774	2mM_1_and_2mM_2
226	Q62318_K779	2mM_1_and_2mM_2
227	P10649_K211	2mM_1_and_2mM_2
228	P34955_K296	2mM_1_and_2mM_2
229	P34955_K300	2mM_1_and_2mM_2
230	Q8CGC7_K1389	2mM_1_and_2mM_2
231	Q8CGC7_K1395	2mM_1_and_2mM_2
232	Q9D0E1_K87	2mM_1_and_2mM_2
233	Q9D0E1_K666	2mM_1_and_2mM_2
234	Q9D0E1_K669	2mM_1_and_2mM_2
235	Q9D0E1_K689	2mM_1_and_2mM_2
236	P48678_K155	2mM_1_and_2mM_2
237	Q8R081_K274	2mM_1_and_2mM_2
238	O54941_K123	2mM_1_and_2mM_2
239	P19253_K51	2mM_1_and_2mM_2
240	P19253_K53	2mM_1_and_2mM_2
241	P10126_K395	2mM_1_and_2mM_2
242	P10126_K408	2mM_1_and_2mM_2
243	P49718_K580	2mM_1_and_2mM_2
244	P49718_K582	2mM_1_and_2mM_2
245	Q60790_K251	2mM_1_and_2mM_2
246	Q61990_K23	2mM_1_and_2mM_2
247	Q61990_K31	2mM_1_and_2mM_2
248	Q8BK67_K506	2mM_2
249	Q8BK67_K508	2mM_2
250	P48678_K135	2mM_2
251	P48678_K208	2mM_2
252	Q9QXS1_K4006	2mM_2
253	Q9QXS1_K2658	2mM_2
254	Q9QXS1_K2660	2mM_2
255	Q9QXS1_K1809	2mM_2
256	Q9QXS1_K1811	2mM_2
257	Q9QXS1_K2002	2mM_2
258	Q9QXS1_K2004	2mM_2
259	Q9JHU4_K4242	2mM_2
260	P17182_K420	2mM_2
261	P17182_K422	2mM_2
262	P17182_K92	2mM_2
263	P14069_K18	2mM_2
264	P14069_K22	2mM_2
265	Q8VDD5_K8	2mM_2
266	Q8VDD5_K14	2mM_2
267	Q9D0E1_K91	2mM_2
268	Q61937_K246	2mM_2
269	Q61937_K248	2mM_2
270	Q61937_K27	2mM_2
271	Q61024_K350	2mM_2
272	Q6IRU2_K177	2mM_2
273	Q7TPV4_K579	2mM_2
274	Q7TPV4_K862	2mM_2
275	Q7TPV4_K866	2mM_2
276	Q7TPV4_K874	2mM_2
277	Q8BTM8_K87	2mM_2
278	Q8BTM8_K2500	2mM_2
279	Q61990_K32	2mM_2
280	P58044_K64	2mM_2
281	Q99K48_K109	2mM_2
282	Q99K48_K111	2mM_2
283	Q99K48_K98	2mM_2
284	Q99K48_K101	2mM_2
285	P42932_K7	2mM_2
286	P42932_K16	2mM_2
287	P42932_K20	2mM_2
288	Q3U0V1_K629	2mM_2
289	P09405_K446	2mM_2
290	P09405_K451	2mM_2
291	Q60605_K79	2mM_2
292	P07742_K765	2mM_2
293	P07742_K770	2mM_2
294	P99024_K362	2mM_2
295	P52480_K505	2mM_2
296	P52480_K305	2mM_2
297	P52480_K311	2mM_2
298	Q9D8E6_K234	2mM_2
299	Q9D8E6_K239	2mM_2
300	P16546_K1110	2mM_2
301	P16546_K1246	2mM_2
302	P16546_K1252	2mM_2
303	P07091_K31	2mM_2
304	P14733_K262	2mM_2
305	Q8VEK3_K640	2mM_2
306	Q8VEK3_K646	2mM_2
307	P38647_K173	2mM_2
308	P63038_K292	2mM_2
309	P13020_K528	2mM_2
310	P13020_K540	2mM_2
311	P13020_K546	2mM_2
312	P20152_K292	2mM_2
313	P20152_K294	2mM_2
314	P20152_K282	2mM_2
315	P10126_K20	2mM_2
316	P35550_K115	2mM_2
317	P61979_K163	2mM_2
318	P61979_K166	2mM_2
319	P61979_K168	2mM_2
320	P61979_K66	2mM_2
321	P63028_K107	2mM_2
322	Q6PB44_K472	2mM_2
323	Q9CQW2_K141	2mM_2
324	Q9CQW2_K146	2mM_2
325	Q8BG05_K148	2mM_2
326	Q8BG05_K187	2mM_2
327	Q8BG05_K151	2mM_2
328	Q99MD9_K229	2mM_2
329	Q9Z1D1_K148	2mM_2
330	Q9Z1D1_K150	2mM_2
331	P63242_K67	2mM_2
332	Q9WV92_K274	2mM_2
333	Q9WV92_K280	2mM_2
334	Q9JKZ2_K550	2mM_2
335	P68372_K336	2mM_2
336	Q99020_K124	2mM_2
337	P48774_K208	2mM_2
338	Q921F2_K137	2mM_2
339	P63101_K9	2mM_2
340	P63101_K11	2mM_2
341	Q8BP47_K412	2mM_2
342	Q8BP47_K140	2mM_2
343	Q61595_K528	2mM_2
344	Q61595_K538	2mM_2
345	Q61595_K546	2mM_2
346	Q61550_K600	2mM_2
347	Q9CX86_K154	2mM_2
348	P24547_K450	2mM_2
349	Q8K310_K473	2mM_2
350	Q8K310_K475	2mM_2
351	P17225_K258	2mM_2
352	Q64282_K76	2mM_2
353	Q64282_K65	2mM_2
354	Q64282_K89	2mM_2
355	Q91YS8_K259	2mM_2
356	Q91YS8_K263	2mM_2
357	Q7TNV0_K115	2mM_2
358	P14115_K47	2mM_2
359	P14115_K55	2mM_2
360	P33174_K947	2mM_2
361	Q922H2_K296	2mM_2
362	Q62318_K770	2mM_2
363	P61759_K58	2mM_2
364	Q8R081_K299	2mM_2
365	P42208_K318	2mM_2
366	Q8BH58_ProtNterm	2mM_2
367	P31750_K8	2mM_2
368	P31750_K14	2mM_2
369	P24452_ProtNterm	2mM_2
370	Q922Q8_K111	2mM_2
371	Q922Q8_K116	2mM_2
372	Q8CIN4_K128	2mM_2
373	Q99PG2_K142	2mM_2
374	Q99PG2_K148	2mM_2
375	Q99PG2_K151	2mM_2
376	Q8BIJ6_K194	2mM_2
377	Q8BIJ6_K196	2mM_2
378	Q6PDM2_K30	2mM_2
379	Q6PDM2_K38	2mM_2
380	P61222_K343	2mM_2
381	P61222_K344	2mM_2
382	Q9D0E1_K380	2mM_1_and_2mM_3
383	Q9CXW4_K38	2mM_1_and_2mM_3
384	Q9CXW4_K52	2mM_1_and_2mM_3
385	P63038_K233	2mM_1_and_2mM_3
386	P07356_K279	2mM_1_and_2mM_3
387	P07356_K281	2mM_1_and_2mM_3
388	P17918_K117	2mM_1_and_2mM_3
389	L0N7N1_K760	2mM_1_and_2mM_3
390	L0N7N1_K762	2mM_1_and_2mM_3
391	P05213_K163	2mM_1_and_2mM_3
392	P05213_K164	2mM_1_and_2mM_3
393	P05213_K326	2mM_1_and_2mM_3
394	D3YXK2_K83	2mM_1_and_2mM_3
395	D3YXK2_K84	2mM_1_and_2mM_3
396	Q99LD4_K204	2mM_1_and_2mM_3
397	P19157_K55	2mM_1_and_2mM_3
398	P17742_K82	2mM_1_and_2mM_3
399	P10107_K312	2mM_1_and_2mM_3
400	P10853_K117	2mM_1_and_2mM_3
401	Q9D8E6_K364	2mM_1_and_2mM_3
402	Q9D8E6_K367	2mM_1_and_2mM_3
403	Q91YN9_K5	2mM_1_and_2mM_3
404	Q91YN9_K9	2mM_1_and_2mM_3
405	Q05CL8_K313	2mM_1_and_2mM_3
406	Q05CL8_K325	2mM_1_and_2mM_3
407	P51859_K105	2mM_1_and_2mM_3
408	P51859_K106	2mM_1_and_2mM_3
409	P51859_K96	2mM_1_and_2mM_3
410	P38647_K567	2mM_1_and_2mM_3
411	P80313_K366	2mM_1_and_2mM_3
412	P63168_K9	2mM_1_and_2mM_3
413	P63168_K5	2mM_1_and_2mM_3
414	Q9CQV8_K122	2mM_1_and_2mM_3
415	P61161_K299	2mM_1_and_2mM_3
416	P10639_K39	2mM_1_and_2mM_3
417	Q8R1F1_K507	2mM_1_and_2mM_3
418	Q8R1F1_K513	2mM_1_and_2mM_3
419	P14733_K157	2mM_1_and_2mM_3
420	P14733_K158	2mM_1_and_2mM_3
421	Q60710_K333	2mM_1_and_2mM_3
422	P63280_K74	2mM_1_and_2mM_3
423	P46935_K429	2mM_1_and_2mM_3
424	P46935_K186	2mM_1_and_2mM_3
425	P20152_K223	2mM_1_and_2mM_3
426	P20152_K235	2mM_1_and_2mM_3
427	P62754_K79	2mM_1_and_2mM_3
428	P35700_K178	2mM_1_and_2mM_3
429	P35700_K185	2mM_1_and_2mM_3
430	P35700_K168	2mM_1_and_2mM_3
431	P62259_ProtNterm	2mM_1_and_2mM_3
432	Q76MZ3_K292	2mM_1_and_2mM_3
433	Q04207_K122	2mM_1_and_2mM_3
434	Q04207_K123	2mM_1_and_2mM_3
435	P70168_K73	2mM_1_and_2mM_3
436	Q922Q1_K66	2mM_1_and_2mM_3
437	P54276_K1027	2mM_1_and_2mM_3
438	P68372_K216	2mM_1_and_2mM_3
439	Q9CXW3_K175	2mM_1_and_2mM_3
440	Q9CXW3_K177	2mM_1_and_2mM_3
441	A2AGT5_K496	2mM_1_and_2mM_3
442	Q9Z0P5_K118	2mM_1_and_2mM_3
443	P10126_K154	2mM_1_and_2mM_3
444	P10126_K165	2mM_1_and_2mM_3
445	P10126_K172	2mM_1_and_2mM_3
446	Q99PL5_K1406	2mM_1_and_2mM_3
447	Q8BPM2_K134	2mM_1_and_2mM_3
448	Q8BPM2_K136	2mM_1_and_2mM_3
449	Q08093_K25	2mM_1_and_2mM_3
450	Q08093_K30	2mM_1_and_2mM_3
451	Q8BXV2_K225	2mM_1_and_2mM_3
452	P26883_K48	2mM_1_and_2mM_3
453	Q9JMG7_K20	2mM_1_and_2mM_3
454	P47962_K8	2mM_1_and_2mM_3
455	P47962_K10	2mM_1_and_2mM_3
456	Q3THK7_K515	2mM_1_and_2mM_3
457	P11440_K6	2mM_1_and_2mM_3
458	O08915_K103	2mM_1_and_2mM_3
459	O35639_K263	2mM_1_and_2mM_3
460	Q6ZPJ3_K360	2mM_1_and_2mM_3
461	Q6ZPJ3_K368	2mM_1_and_2mM_3
462	Q6ZPJ3_K379	2mM_1_and_2mM_3
463	Q80X73_K254	2mM_1_and_2mM_3
464	Q9R1P4_K30	2mM_1_and_2mM_3
465	Q99JB2_K114	2mM_1_and_2mM_3
466	P08207_K57	2mM_1_and_2mM_3
467	Q6IRU2_K141	2mM_1_and_2mM_3
468	Q8K310_K146	2mM_1_and_2mM_3
469	Q91YP2_K653	2mM_1_and_2mM_3
470	Q91YP2_K664	2mM_1_and_2mM_3
471	Q9CQM9_K153	2mM_1_and_2mM_3
472	Q924Z6_K100	2mM_1_and_2mM_3
473	Q91Y86_K68	2mM_1_and_2mM_3
474	Q9CQC9_K46	2mM_1_and_2mM_3
475	Q8CJF7_K845	2mM_1_and_2mM_3
476	Q9JLV5_K301	2mM_1_and_2mM_3
477	Q9DBG7_K627	2mM_1_and_2mM_3
478	Q9DBG7_K635	2mM_1_and_2mM_3
479	B2RXC1_K1119	2mM_1_and_2mM_3
480	Q8BQM4_K46	2mM_1_and_2mM_3
481	Q4QY64_K1613	2mM_1_and_2mM_3
482	Q4QY64_K1618	2mM_1_and_2mM_3
483	Q91Z38_K37	2mM_1_and_2mM_3
484	Q91Z38_K44	2mM_1_and_2mM_3
485	Q6P1G0_K571	2mM_1_and_2mM_3
486	Q9JLT4_K94	2mM_1_and_2mM_3
487	Q9CQU3_K181	2mM_1_and_2mM_3
488	P47964_K13	2mM_1_and_2mM_3
489	P47964_K16	2mM_1_and_2mM_3
490	Q80X32_K49	2mM_1_and_2mM_3
491	Q8VDD5_K1555	2mM_1_and_2mM_3
492	P84104_K85	2mM_1_and_2mM_3
493	P84104_K11	2mM_1_and_2mM_3
494	P84104_K23	2mM_1_and_2mM_3
495	D3YXK2_K503	2mM_1_and_2mM_3
496	D3YXK2_K505	2mM_1_and_2mM_3
497	Q6P5F9_K122	2mM_1_and_2mM_3
498	Q01147_K333	2mM_1_and_2mM_3
499	Q01147_K339	2mM_1_and_2mM_3
500	P07901_K479	2mM_1_and_2mM_3
501	P10853_K121	2mM_1_and_2mM_3
502	P17918_K80	2mM_1_and_2mM_3
503	Q8CHP8_K300	2mM_1_and_2mM_3
504	P50543_K47	2mM_1_and_2mM_3
505	Q6PB66_K462	2mM_1_and_2mM_3
506	Q9EQ61_K111	2mM_1_and_2mM_3
507	Q9EQ61_K115	2mM_1_and_2mM_3
508	Q8C6B2_K139	2mM_1_and_2mM_3
509	Q8C6B2_K141	2mM_1_and_2mM_3
510	Q6P9L6_K948	2mM_1_and_2mM_3
511	Q6P9L6_K951	2mM_1_and_2mM_3
512	P62983_K6	2mM_1_and_2mM_3
513	Q6PAR5_K270	2mM_1_and_2mM_3
514	P61759_K184	2mM_1_and_2mM_3
515	Q6ZWV3_K74	2mM_1_and_2mM_3
516	Q6ZWV3_K78	2mM_1_and_2mM_3
517	Q68EF0_K335	2mM_1_and_2mM_3
518	Q68EF0_K345	2mM_1_and_2mM_3
519	P28867_K149	2mM_1_and_2mM_3
520	P28867_K152	2mM_1_and_2mM_3
521	Q9D883_K175	2mM_1_and_2mM_3
522	O55222_K191	2mM_1_and_2mM_3
523	Q920B9_K156	2mM_1_and_2mM_3
524	Q8C8U0_K259	2mM_1_and_2mM_3
525	Q8C8U0_K261	2mM_1_and_2mM_3
526	Q8BWY9_K18	2mM_1_and_2mM_3
527	Q9CXW3_K213	2mM_1_and_2mM_3
528	Q6P1F6_K418	2mM_1_and_2mM_3
529	Q99JF8_K200	2mM_1_and_2mM_3
530	Q99JF8_K215	2mM_1_and_2mM_3
531	F6ZDS4_K548	2mM_1_and_2mM_3
532	F6ZDS4_K551	2mM_1_and_2mM_3
533	Q9D3U0_K249	2mM_1_and_2mM_3
534	Q9D3U0_K253	2mM_1_and_2mM_3
535	Q99LP6_K58	2mM_1_and_2mM_3
536	Q99LP6_K64	2mM_1_and_2mM_3
537	Q6DFW4_K441	2mM_1_and_2mM_3
538	Q6DFW4_K442	2mM_1_and_2mM_3
539	Q9D735_K158	2mM_1_and_2mM_3
540	Q9D735_K167	2mM_1_and_2mM_3
541	Q9QXS1_K4511	2mM_1_and_2mM_3
542	Q9R0P3_K185	2mM_1_and_2mM_3
543	P54729_K333	2mM_1_and_2mM_3
544	P54729_K335	2mM_1_and_2mM_3
545	P26043_K306	2mM_1_and_2mM_3
546	Q8K2Z4_K1112	2mM_1_and_2mM_3
547	Q6PB66_K1324	2mM_1_and_2mM_3
548	P58774_K7	2mM_1_and_2mM_3
549	P38647_K646	2mM_1_and_2mM_3
550	P62880_K57	2mM_1_and_2mM_3
551	Q6ZPJ3_K380	2mM_1_and_2mM_3
552	P26369_K462	2mM_1_and_2mM_3
553	A2A791_K1222	2mM_1_and_2mM_3
554	A2A791_K1225	2mM_1_and_2mM_3
555	P31230_K33	2mM_1_and_2mM_3
556	P31230_K35	2mM_1_and_2mM_3
557	Q9CQB5_K105	2mM_1_and_2mM_3
558	Q9CQB5_K116	2mM_1_and_2mM_3
559	Q8K1L5_K64	2mM_1_and_2mM_3
560	Q8K1L5_K71	2mM_1_and_2mM_3
561	P21107_K218	Overlap
562	P21107_K221	Overlap
563	Q9D0E1_K691	Overlap
564	Q9D0E1_K697	Overlap
565	Q8BGD9_K453	Overlap
566	Q8BGD9_K463	Overlap
567	P17182_K89	Overlap
568	P48678_K270	Overlap
569	P48678_K311	Overlap
570	P51881_K272	Overlap
571	P16045_K13	Overlap
572	P16045_K19	Overlap
573	P16045_K128	Overlap
574	P14069_ProtNterm	Overlap
575	P14069_K40	Overlap
576	P14069_K47	Overlap
577	Q8VDD5_K1474	Overlap
578	Q8VDD5_K1477	Overlap
579	Q8VDD5_K989	Overlap
580	Q8VDD5_K992	Overlap
581	Q9QXS1_K2481	Overlap
582	P07356_K313	Overlap
583	P07356_K302	Overlap
584	P17918_K254	Overlap
585	Q8VEK3_K492	Overlap
586	Q8VEK3_K578	Overlap
587	Q8VEK3_K585	Overlap
588	Q8VEK3_K590	Overlap
589	P26041_K448	Overlap
590	P05213_K394	Overlap
591	P05213_K401	Overlap
592	P05213_K336	Overlap
593	P05213_K338	Overlap
594	P60710_K326	Overlap
595	P60710_K328	Overlap
596	P60710_K50	Overlap
597	P60710_K61	Overlap
598	P60710_K191	Overlap
599	Q9JHU4_K3264	Overlap
600	P62717_K52	Overlap
601	Q9WUM4_K440	Overlap
602	Q8R081_K472	Overlap
603	P26039_K306	Overlap
604	P62965_K93	Overlap
605	P62965_K9	Overlap
606	Q9DBJ1_K157	Overlap
607	P17742_K49	Overlap
608	P17742_K125	Overlap
609	P10853_K109	Overlap
610	P63017_K589	Overlap
611	P63017_K539	Overlap
612	P63017_K550	Overlap
613	P63017_K597	Overlap
614	P07091_K22	Overlap
615	P07091_K26	Overlap
616	P07091_K57	Overlap
617	P07091_K35	Overlap
618	P51859_K180	Overlap
619	Q05816_K5	Overlap
620	Q05816_K24	Overlap
621	P58774_K12	Overlap
622	P16858_K249	Overlap
623	P16858_K252	Overlap
624	Q3U0V1_K647	Overlap
625	P50543_K50	Overlap
626	P62806_K92	Overlap
627	Q61937_K237	Overlap
628	Q61937_K234	Overlap
629	P07742_K729	Overlap
630	P60843_K291	Overlap
631	P46935_K484	Overlap
632	P20152_K373	Overlap
633	P20152_K139	Overlap
634	P20152_K143	Overlap
635	P35550_K127	Overlap
636	P62754_K211	Overlap
637	P56399_K288	Overlap
638	P56399_K291	Overlap
639	P63028_K97	Overlap
640	P63028_K100	Overlap
641	P62259_K12	Overlap
642	P62259_K69	Overlap
643	P62259_K73	Overlap
644	Q9R0Q7_K33	Overlap
645	P49312_K298	Overlap
646	P68372_K324	Overlap
647	Q03265_K506	Overlap
648	A2AGT5_K1847	Overlap
649	A2AGT5_K1857	Overlap
650	Q8BG05_K134	Overlap
651	Q8BG05_K127	Overlap
652	Q9EQU5_K82	Overlap
653	P10126_K255	Overlap
654	P10126_K44	Overlap
655	P10126_K41	Overlap
656	P10126_K439	Overlap
657	P10126_K443	Overlap
658	Q9JKZ2_K555	Overlap
659	Q9JKZ2_K561	Overlap
660	Q9JKZ2_K566	Overlap
661	Q61990_K119	Overlap
662	Q61990_K121	Overlap
663	P62983_K63	Overlap
664	P62983_K11	Overlap
665	Q8JZQ9_K334	Overlap
666	Q61768_K505	Overlap
667	Q61768_K512	Overlap
668	Q61768_K514	Overlap
669	Q61598_K164	Overlap
670	Q60749_K175	Overlap
671	Q60749_K185	Overlap
672	P62827_K99	Overlap
673	Q8VHE0_K633	Overlap
674	P24547_K511	Overlap
675	P24547_K436	Overlap
676	P24547_K438	Overlap
677	P24547_K422	Overlap
678	P99024_K379	Overlap
679	P62996_K197	Overlap
680	Q99LF4_K67	Overlap
681	O88986_K184	Overlap
682	Q9CPR4_K96	Overlap
683	Q9Z110_K781	Overlap
684	P61979_K60	Overlap
685	Q7TNV0_K128	Overlap
686	Q7TNV0_K368	Overlap
687	Q7TNV0_K372	Overlap
688	Q6IRU2_K223	Overlap
689	P02340_K114	Overlap
690	Q9JIF0_K143	Overlap
691	Q9JIF0_K145	Overlap
692	Q9DB05_K203	Overlap
693	Q9D1G2_K17	Overlap
694	Q9Z1F9_K271	Overlap
695	Q9Z0E6_K372	Overlap
696	P18155_K88	Overlap
697	Q9Z1B5_K108	Overlap
698	Q9Z1B5_K111	Overlap
699	Q99JY0_K73	Overlap
700	P07356_K227	Overlap
701	P42932_K224	Overlap
702	P07091_K28	Overlap
703	Q9CQM9_K255	Overlap
704	P20152_K104	Overlap
705	P20152_K168	Overlap
706	O35737_K347	Overlap
707	O35737_K349	Overlap
708	P62259_K78	Overlap
709	Q9JJ28_K730	Overlap
710	O88986_K380	Overlap
711	Q6QI06_K500	Overlap
712	Q8BKT7_K672	Overlap
713	Q60631_K64	Overlap
714	Q6IRU2_K181	Overlap
715	Q9Z1N5_K155	Overlap
716	P33174_K931	Overlap
717	P61759_K60	Overlap
718	P61759_K69	Overlap
719	Q6IRU2_K184	2mM_2_and_2mM_3
720	Q8VIJ6_K330	2mM_2_and_2mM_3
721	Q01853_K236	2mM_2_and_2mM_3
722	Q9WUM4_K428	2mM_2_and_2mM_3
723	P13864_K81	2mM_2_and_2mM_3
724	P13864_K83	2mM_2_and_2mM_3
725	Q9WV32_K87	2mM_2_and_2mM_3
726	P51432_K1023	2mM_2_and_2mM_3
727	P51432_K1029	2mM_2_and_2mM_3
728	O54941_K146	2mM_2_and_2mM_3
729	P63028_K102	2mM_2_and_2mM_3
730	Q9CT10_K72	2mM_2_and_2mM_3
731	Q60973_K21	2mM_2_and_2mM_3
732	Q60973_K24	2mM_2_and_2mM_3
733	Q99MD9_K239	2mM_2_and_2mM_3
734	Q99MD9_K241	2mM_2_and_2mM_3
735	P48774_K214	2mM_2_and_2mM_3
736	P48774_K217	2mM_2_and_2mM_3
737	Q80UU9_K129	2mM_2_and_2mM_3
738	P47753_K278	2mM_2_and_2mM_3
739	P47753_K281	2mM_2_and_2mM_3
740	Q9D0M5_K49	2mM_2_and_2mM_3
741	Q61081_K45	2mM_2_and_2mM_3
742	Q61081_K47	2mM_2_and_2mM_3
743	P10518_ProtNterm	2mM_2_and_2mM_3
744	B2RQC6_K1411	2mM_3
745	Q9D8N0_K227	2mM_3
746	Q9D8N0_K228	2mM_3
747	O54784_K405	2mM_3
748	P97801_K52	2mM_3
749	P97801_K62	2mM_3
750	P97801_K48	2mM_3
751	Q9CX86_K159	2mM_3
752	P54822_K82	2mM_3
753	Q8VDD5_K1937	2mM_3
754	Q8VDD5_K1950	2mM_3
755	Q8VDD5_K1918	2mM_3
756	Q8VDD5_K1920	2mM_3
757	Q99PT1_K138	2mM_3
758	Q99PT1_K141	2mM_3
759	Q6Y685_K515	2mM_3
760	Q6Y685_K522	2mM_3
761	Q3V3R1_K444	2mM_3
762	Q80X90_K2455	2mM_3
763	Q3TDQ1_K716	2mM_3
764	P18155_K50	2mM_3
765	Q6P5F9_K112	2mM_3
766	Q8VE70_K164	2mM_3
767	Q8VE70_K165	2mM_3
768	P13864_K88	2mM_3
769	P13864_K45	2mM_3
770	P13864_K58	2mM_3
771	Q5SFM8_K800	2mM_3
772	Q5SFM8_K806	2mM_3
773	A2AN08_K1929	2mM_3
774	P35700_K190	2mM_3
775	P51432_K1015	2mM_3
776	Q76MZ3_K280	2mM_3
777	P63168_K31	2mM_3
778	Q99LH2_K251	2mM_3
779	Q9EQH3_K36	2mM_3
780	Q9EQH3_K38	2mM_3
781	Q922V4_K66	2mM_3
782	Q922V4_K68	2mM_3
783	Q9JJY4_K519	2mM_3
784	Q9JJY4_K529	2mM_3
785	P58252_K594	2mM_3
786	P58252_K598	2mM_3
787	Q8K298_K459	2mM_3
788	Q8K298_K470	2mM_3
789	Q8K298_K408	2mM_3
790	Q8K298_K423	2mM_3
791	Q8K298_K75	2mM_3
792	Q8K298_K93	2mM_3
793	Q8BTS4_K492	2mM_3
794	P63028_K171	2mM_3
795	Q8BZW8_K122	2mM_3
796	Q8BZW8_K127	2mM_3
797	P47962_K14	2mM_3
798	P61979_K52	2mM_3
799	Q9Z2X1_K224	2mM_3
800	Q91WS0_K79	2mM_3
801	Q91WS0_K89	2mM_3
802	Q91WS0_K78	2mM_3
803	Q91WS0_K55	2mM_3
804	Q91WS0_K68	2mM_3
805	P59110_K612	2mM_3
806	Q99ME2_K526	2mM_3
807	Q571H0_K607	2mM_3
808	Q9R0Q7_K65	2mM_3
809	Q9R0Q7_K67	2mM_3
810	P62774_K97	2mM_3
811	P31750_K297	2mM_3
812	P31750_K301	2mM_3
813	P31750_K307	2mM_3
814	Q9CXW3_K197	2mM_3
815	Q9CXW3_K179	2mM_3
816	Q31125_K281	2mM_3
817	Q31125_K288	2mM_3
818	Q61879_K1241	2mM_3
819	Q61879_K1247	2mM_3
820	P97450_K41	2mM_3
821	P97450_K46	2mM_3
822	P14873_K1910	2mM_3
823	P14873_K1924	2mM_3
824	Q80U87_K707	2mM_3
825	Q80U87_K713	2mM_3
826	Q99JP0_K130	2mM_3
827	Q99JP0_K132	2mM_3
828	Q8BY71_K12	2mM_3
829	Q8BY71_K17	2mM_3
830	F6ZDS4_K507	2mM_3
831	F6ZDS4_K512	2mM_3
832	Q6DFW4_K426	2mM_3
833	Q7TMY8_K4137	2mM_3
834	Q7TMY8_K4142	2mM_3
835	Q6WKZ8_K1496	2mM_3
836	P11983_K400	2mM_3
837	Q9WTQ5_K1244	2mM_3
838	Q9WTQ5_K1250	2mM_3
839	Q69ZJ7_K524	2mM_3
840	Q6P9Q4_K458	2mM_3
841	Q91WM1_K379	2mM_3
842	Q91WM1_K384	2mM_3
843	Q6A037_K447	2mM_3
844	Q6A037_K450	2mM_3
845	Q9CWU9_K114	2mM_3
846	Q9CWU9_K118	2mM_3
847	P70168_K68	2mM_3
848	Q9QZH3_K185	2mM_3
849	Q69Z38_K1549	2mM_3
850	Q69Z38_K1551	2mM_3
851	Q922S8_K187	2mM_3
852	Q922S8_K192	2mM_3
853	Q922S8_K196	2mM_3
854	Q9D819_K77	2mM_3
855	Q9JJ78_K168	2mM_3
856	Q9JJ78_K175	2mM_3
857	Q9JJ78_K49	2mM_3
858	Q8BK67_K4	2mM_3
859	Q8BK67_K5	2mM_3
860	Q08093_K160	2mM_3
861	Q08093_K174	2mM_3
862	Q08093_K234	2mM_3
863	Q08093_K239	2mM_3
864	Q8QZV7_K371	2mM_3
865	Q99JF8_K197	2mM_3
866	Q3UZ39_K435	2mM_3
867	Q3UZ39_K446	2mM_3
868	Q9R0X4_K423	2mM_3
869	Q9R0X4_K432	2mM_3
870	Q80UJ7_K605	2mM_3
871	Q80UJ7_K609	2mM_3
872	P28658_K438	2mM_3
873	P61222_K15	2mM_3
874	P61222_K17	2mM_3
875	Q9QUJ7_K407	2mM_3
876	Q9QUJ7_K412	2mM_3
877	Q8BVD5_K56	2mM_3
878	Q8BVD5_K62	2mM_3
879	Q6P6L0_K858	2mM_3
880	Q8WTY4_K231	2mM_3
881	Q8WTY4_K239	2mM_3
882	Q8WTY4_K242	2mM_3
883	Q8WTY4_K245	2mM_3
884	Q9WU28_K124	2mM_3
885	Q9WU28_K128	2mM_3
886	Q9JJV2_K127	2mM_3
887	Q9JJV2_K133	2mM_3
888	Q8BRT1_K664	2mM_3
889	Q8BRT1_K675	2mM_3
890	Q80TV8_K870	2mM_3
891	Q80TV8_K881	2mM_3
892	Q8BFU3_K136	2mM_3
893	Q8BFU3_K142	2mM_3
894	Q8BFU3_K360	2mM_3
895	Q8BFU3_K366	2mM_3
896	P33174_K1026	2mM_3
897	P33174_K1028	2mM_3
898	Q80YR4_K94	2mM_3
899	P56394_K21	2mM_3
900	P56394_K30	2mM_3
901	Q6RT24_K1527	2mM_3
902	Q6RT24_K1535	2mM_3
903	Q6RT24_K357	2mM_3
904	Q6RT24_K365	2mM_3
905	P62827_K132	2mM_3
906	P62827_K134	2mM_3
907	Q9CPP0_K169	2mM_3
908	Q9CPP0_K170	2mM_3
909	Q9WUM3_K447	2mM_3
910	Q9Z0H7_K115	2mM_3
911	Q9Z0H7_K118	2mM_3
912	Q9JM76_K165	2mM_3
913	O08579_K36	2mM_3
914	O08579_K37	2mM_3
915	Q8K2Y0_K498	2mM_3
916	Q8K2Y0_K505	2mM_3
917	Q60760_K159	2mM_3
918	P58771_K205	2mM_3
919	Q5HZJ0_K794	2mM_3
920	Q5HZJ0_K798	2mM_3
921	Q8BKS9_K568	2mM_3
922	Q8BKS9_K572	2mM_3
923	Q9CYX7_K27	2mM_3
924	Q9CYX7_K31	2mM_3
925	Q8C7R4_K519	2mM_3
926	A2AF47_K1434	2mM_3
927	A2AF47_K1435	2mM_3
928	P59808_K863	2mM_3
929	P59808_K870	2mM_3
930	Q9JI10_K409	2mM_3
931	Q9JI10_K411	2mM_3
932	Q80WJ7_K483	2mM_3
933	Q80WJ7_K488	2mM_3
934	Q3UGP9_K309	2mM_3
935	Q3UGP9_K316	2mM_3
936	P49586_K16	2mM_3
937	P49586_K33	2mM_3
938	Q60598_K107	2mM_3
939	Q60598_K110	2mM_3
940	Q9R059_K145	2mM_3
941	Q9R059_K157	2mM_3
942	Q7TPW1_K142	2mM_3
943	Q6P9P6_K907	2mM_3
944	Q6P9P6_K913	2mM_3
945	Q8K389_K1186	2mM_3
946	Q8K389_K1189	2mM_3
947	P97789_K1298	2mM_3
948	P97789_K1305	2mM_3
949	Q8BP27_K196	2mM_3
950	Q8BP27_K202	2mM_3
951	Q3TYX3_K32	2mM_3
952	Q3TYX3_K34	2mM_3
953	Q6PG16_K488	2mM_3
954	Q6PG16_K490	2mM_3
955	Q99LP6_K66	2mM_3
956	Q3TDK6_K144	2mM_3
957	O08997_K60	2mM_3
958	P58389_K286	2mM_3
959	Q6PGH2_K110	2mM_3
960	Q6PGH2_K112	2mM_3
961	O70572_K267	2mM_3
962	O70572_K282	2mM_3
963	Q8R1X6_K511	2mM_3
964	Q8R1X6_K518	2mM_3
965	Q9D8N6_K7	2mM_3
966	Q9D8N6_K10	2mM_3
967	Q80Y14_K55	2mM_3
968	Q9EPU4_K52	2mM_3
969	Q9EPU4_K60	2mM_3
970	P84089_K41	2mM_3
971	Q0VGB7_K285	2mM_3
972	Q8K2B3_K179	2mM_3
973	Q8K2B3_K182	2mM_3
974	P26043_K263	2mM_3
975	Q9JKF1_K953	2mM_3
976	Q9JKF1_K955	2mM_3
977	Q05CL8_K244	2mM_3
978	Q05CL8_K247	2mM_3
979	P56212_K42	2mM_3
980	Q8CDD9_K550	2mM_3
981	Q8CDD9_K556	2mM_3
982	Q6P9N1_K292	2mM_3
983	Q6P9N1_K295	2mM_3
984	Q9Z2V5_K837	2mM_3
985	Q9Z2V5_K841	2mM_3
986	Q9Z1X4_K214	2mM_3
987	Q9D0M5_K9	2mM_3
988	P27546_K980	2mM_3
989	P27546_K984	2mM_3
990	P27546_K988	2mM_3
991	P50543_K31	2mM_3
992	Q9EP71_K874	2mM_3
993	Q9EP71_K879	2mM_3
994	Q0P5W1_K1313	2mM_3
995	Q0P5W1_K1316	2mM_3
996	Q60710_K620	2mM_3
997	Q60710_K622	2mM_3
998	Q9Z2X1_K98	2mM_3
999	Q8JZQ9_K730	2mM_3
1000	Q8JZQ9_K733	2mM_3
1001	Q6A037_K457	2mM_3
1002	Q9Z0P5_K110	2mM_3
1003	P48722_K539	2mM_3
1004	P48722_K556	2mM_3
1005	Q6DFV1_K593	2mM_3
1006	Q6DFV1_K597	2mM_3
1007	P13020_K354	2mM_3
1008	P13020_K358	2mM_3
1009	Q9JLV5_K649	2mM_3
1010	Q9JLV5_K651	2mM_3
1011	P57759_K148	2mM_3
1012	Q8K298_K326	2mM_3
1013	Q8K298_K340	2mM_3
1014	Q8K298_K354	2mM_3
1015	Q8K298_K356	2mM_3
1016	Q9CXF4_K200	2mM_3
1017	Q9CXF4_K220	2mM_3
1018	P53995_K379	2mM_3
1019	P23116_K1135	2mM_3
1020	Q920S3_K178	2mM_3
1021	P35564_K385	2mM_3
1022	P60335_K115	2mM_3
1023	P60335_K119	2mM_3
1024	Q9ERG0_K174	2mM_3
1025	Q9ERG0_K186	2mM_3
1026	Q8BWY9_K8	2mM_3
1027	Q8BWY9_ProtNterm	2mM_3
1028	Q8CEI1_K76	2mM_3
1029	Q8CEI1_K78	2mM_3
1030	Q9R0M6_K20	2mM_3
1031	Q8BMQ2_K344	2mM_3
1032	Q8BMQ2_K347	2mM_3
1033	Q8R180_K409	2mM_3
1034	Q6ZWV7_K43	2mM_3
1035	Q6ZWV7_K46	2mM_3
1036	Q6VH22_K868	2mM_3
1037	Q80UM3_K734	2mM_3
1038	D3YZP9_K76	2mM_3
1039	D3YZP9_K78	2mM_3
1040	P38647_K612	2mM_3
1041	P38647_K617	2mM_3
1042	Q61699_K430	2mM_3
1043	Q6PAJ1_K987	2mM_3
1044	Q6PAJ1_K995	2mM_3
1045	Q61286_K666	2mM_3
1046	Q61286_K671	2mM_3
1047	L0N7N1_K1631	2mM_3
1048	L0N7N1_K1636	2mM_3
1049	Q9D5R3_K414	2mM_3
1050	Q9D5R3_K420	2mM_3
1051	Q8BQM4_K260	2mM_3
1052	Q8BP27_K149	2mM_3
1053	Q9Z2Q6_K8	2mM_3
1054	Q9Z2Q6_K10	2mM_3
1055	P68037_K73	2mM_3
1056	Q9EQR6_K496	2mM_3
1057	Q9EQR6_K505	2mM_3
1058	Q6P5H2_K559	2mM_3
1059	Q6P5H2_K574	2mM_3
1060	Q8CGB3_K1263	2mM_3
1061	Q8CGB3_K1267	2mM_3
1062	P63037_K37	2mM_3
1063	P63037_K44	2mM_3
