# Supplementary material for: Mapping protein carboxymethylation sites provides insights into their role in proteostasis and cell proliferation
Source: Nat Commun. 2021 Nov 18;12:6743. doi: 10.1038/s41467-021-26982-6 (PMC8602705; doi:10.1038/s41467-021-26982-6)
Supplement: Supplementary file 11 — Source Data [file 41467_2021_26982_MOESM11_ESM.zip › FigureS1/1D/Mef/VD_Ctrl_together.csv]

	ID	Experiment
1	P62827_K99	Ctrl_1
2	P16045_K19	Ctrl_1
3	Q6ZWY8_K4	Ctrl_1
4	P07356_K204	Ctrl_1
5	Q6IRU2_K141	Ctrl_1
6	P22752_K119	Ctrl_1
7	P10853_K109	Ctrl_1
8	P10853_K44	Ctrl_1
9	P10853_K47	Ctrl_1
10	Q8VEK3_K492	Ctrl_1
11	P06151_K224	Ctrl_1
12	P68372_K324	Ctrl_1
13	P02301_K80	Ctrl_1
14	P46935_K484	Ctrl_1
15	P16858_K192	Ctrl_1
16	P17182_K89	Ctrl_1
17	P48678_K270	Ctrl_1
18	P16045_K13	Ctrl_1
19	P14069_K35	Ctrl_1
20	Q8VDD5_K1555	Ctrl_1
21	P05213_K96	Ctrl_1
22	Q6IRU2_K223	Ctrl_1
23	P22752_K96	Ctrl_1
24	P62965_K93	Ctrl_1
25	P62965_K9	Ctrl_1
26	P10107_K250	Ctrl_1
27	P63017_K512	Ctrl_1
28	P62806_K60	Ctrl_1
29	P20152_K373	Ctrl_1
30	P20152_K168	Ctrl_1
31	P10126_K165	Ctrl_1
32	Q9R0Q7_K7	Ctrl_1
33	Q8R502_K586	Ctrl_1
34	Q9CPR4_K96	Ctrl_1
35	P26350_K103	Ctrl_1
36	P11440_K6	Ctrl_1
37	P48678_K155	Ctrl_1
38	P16045_K128	Ctrl_1
39	P42932_K224	Ctrl_1
40	P62806_K78	Ctrl_1
41	P62259_K12	Ctrl_1_and_Ctrl_2
42	P14069_K47	Ctrl_1_and_Ctrl_2
43	Q8VDD5_K1474	Ctrl_1_and_Ctrl_2
44	Q8VDD5_K1477	Ctrl_1_and_Ctrl_2
45	P05213_K163	Ctrl_1_and_Ctrl_2
46	P05213_K164	Ctrl_1_and_Ctrl_2
47	P05213_K336	Ctrl_1_and_Ctrl_2
48	P05213_K338	Ctrl_1_and_Ctrl_2
49	P60710_K50	Ctrl_1_and_Ctrl_2
50	P99024_K379	Ctrl_1_and_Ctrl_2
51	P99024_K58	Ctrl_1_and_Ctrl_2
52	P63017_K589	Ctrl_1_and_Ctrl_2
53	P63017_K597	Ctrl_1_and_Ctrl_2
54	P20152_K104	Ctrl_1_and_Ctrl_2
55	P10126_K255	Ctrl_1_and_Ctrl_2
56	P10126_K44	Ctrl_1_and_Ctrl_2
57	P10126_K41	Ctrl_1_and_Ctrl_2
58	Q8JZQ9_K334	Ctrl_1_and_Ctrl_2
59	Q9R0Q7_K33	Ctrl_1_and_Ctrl_2
60	P17742_K49	Ctrl_1_and_Ctrl_2
61	P17742_K125	Ctrl_1_and_Ctrl_2
62	P62983_K63	Ctrl_1_and_Ctrl_2
63	P62983_K11	Ctrl_1_and_Ctrl_2
64	P24547_K511	Ctrl_1_and_Ctrl_2
65	P05213_K394	Ctrl_1_and_Ctrl_2
66	P05213_K401	Ctrl_1_and_Ctrl_2
67	Q3USL1_ProtNterm	Ctrl_1_and_Ctrl_2
68	P07091_K22	Ctrl_1_and_Ctrl_2
69	P07091_K26	Ctrl_1_and_Ctrl_2
70	P16858_K261	Ctrl_1_and_Ctrl_2
71	Q7TNV0_K128	Ctrl_1_and_Ctrl_2
72	P63168_K36	Ctrl_1_and_Ctrl_2
73	P17182_K420	Ctrl_2
74	P17182_K422	Ctrl_2
75	P14069_K40	Ctrl_2
76	P05213_K326	Ctrl_2
77	P60710_K326	Ctrl_2
78	P60710_K328	Ctrl_2
79	P60710_K61	Ctrl_2
80	P60710_K315	Ctrl_2
81	Q61753_K21	Ctrl_2
82	Q61753_K33	Ctrl_2
83	Q91VI7_K278	Ctrl_2
84	Q91VI7_K282	Ctrl_2
85	Q91VI7_K292	Ctrl_2
86	P62965_K31	Ctrl_2
87	P62965_K39	Ctrl_2
88	P07901_K437	Ctrl_2
89	P17742_K44	Ctrl_2
90	P17742_K131	Ctrl_2
91	Q8K310_K473	Ctrl_2
92	Q8K310_K475	Ctrl_2
93	P63017_K539	Ctrl_2
94	P63017_K550	Ctrl_2
95	P07091_K28	Ctrl_2
96	Q05816_K5	Ctrl_2
97	Q05816_K10	Ctrl_2
98	Q8VEK3_K578	Ctrl_2
99	Q8VEK3_K585	Ctrl_2
100	Q61937_K234	Ctrl_2
101	Q61937_K237	Ctrl_2
102	P20152_K223	Ctrl_2
103	P20152_K235	Ctrl_2
104	Q8BG05_K127	Ctrl_2
105	Q8BG05_K134	Ctrl_2
106	P10126_K439	Ctrl_2
107	P10126_K443	Ctrl_2
108	P62983_K6	Ctrl_2
109	P16858_K249	Ctrl_2
110	P16858_K252	Ctrl_2
111	P16858_K257	Ctrl_2
112	P16858_K258	Ctrl_2
113	P63158_K29	Ctrl_2
114	P63158_K30	Ctrl_2
115	P61979_K52	Ctrl_2
116	P61979_K60	Ctrl_2
117	Q9JIF0_K143	Ctrl_2
118	Q9JIF0_K145	Ctrl_2
119	Q9DBG5_K300	Ctrl_2
120	P24547_K436	Ctrl_2
121	P24547_K438	Ctrl_2
122	Q9D0E1_K238	Ctrl_2
123	Q9D0E1_K241	Ctrl_2
124	Q8CGC7_K1389	Ctrl_2
125	Q8CGC7_K1395	Ctrl_2
126	Q9CX86_K159	Ctrl_2
127	Q9CX86_K172	Ctrl_2
128	Q9CX86_K176	Ctrl_2
129	P07356_K279	Ctrl_2
130	P07356_K281	Ctrl_2
131	Q91VI7_K164	Ctrl_2
132	Q91VI7_K168	Ctrl_2
133	P51859_K105	Ctrl_2
134	P51859_K106	Ctrl_2
135	P16858_K217	Ctrl_2
136	P16858_K225	Ctrl_2
137	P40142_ProtNterm	Ctrl_2
138	P61979_K63	Ctrl_2
139	P62259_ProtNterm	Ctrl_2
140	P62259_K69	Ctrl_2
141	P62259_K73	Ctrl_2
142	Q8JZQ9_K730	Ctrl_2
143	Q8JZQ9_K733	Ctrl_2
144	Q8BG05_K118	Ctrl_2
145	Q8BG05_K126	Ctrl_2
146	Q8BG05_ProtNterm	Ctrl_2
147	Q8BG05_K199	Ctrl_2
148	Q8BG05_K200	Ctrl_2
149	Q99K48_K66	Ctrl_2
150	Q99K48_K70	Ctrl_2
151	Q99K48_K245	Ctrl_2
152	Q99K48_K251	Ctrl_2
153	D3YYU8_K687	Ctrl_2
154	P20664_K199	Ctrl_2
155	P20664_K200	Ctrl_2
156	P20664_K201	Ctrl_2
157	Q8BK67_K118	Ctrl_2
158	Q8BK67_K122	Ctrl_2
159	Q9R0Y5_K147	Ctrl_2
160	Q9R0Y5_K148	Ctrl_2
161	P17225_K265	Ctrl_2
162	P17225_K270	Ctrl_2
163	P63168_K43	Ctrl_2
164	Q8C167_K171	Ctrl_2
165	Q60790_K251	Ctrl_1_and_Ctrl_3
166	P14069_ProtNterm	Overlap
167	P62806_K92	Overlap
168	P10518_ProtNterm	Overlap
169	P24452_ProtNterm	Overlap
170	Q8BH58_ProtNterm	Ctrl_2_and_Ctrl_3
171	P70362_ProtNterm	Ctrl_2_and_Ctrl_3
172	P17182_K343	Ctrl_3
173	O88456_ProtNterm	Ctrl_3
174	Q922H4_ProtNterm	Ctrl_3
