# Supplementary material for: Mapping protein carboxymethylation sites provides insights into their role in proteostasis and cell proliferation
Source: Nat Commun. 2021 Nov 18;12:6743. doi: 10.1038/s41467-021-26982-6 (PMC8602705; doi:10.1038/s41467-021-26982-6)
Supplement: Supplementary file 11 — Source Data [file 41467_2021_26982_MOESM11_ESM.zip › FigureS1/1E/Huvec/210610_IntensitiesInput_Huvec_Cm.csv]

	PG.ProteinAccessions	PG.Genes	Group	PG.Label.Free.Quant.median.log10	is.CM	Abundance.rank
1	P68104	EEF1A1	Input	8.44225393994351	TRUE	1
2	P04406	GAPDH	Input	8.37099726057924	TRUE	2
3	P35579	MYH9	Input	8.26546005653605	TRUE	3
4	P08670	VIM	Input	8.23300398349561	TRUE	4
5	P68363	TUBA1B	Input	8.20565778079388	TRUE	5
6	P60709;P60712	ACTB;SWISS-PROT:P60712	Input	8.18711711890311	FALSE	6
7	P07737	PFN1	Input	8.15427816934535	TRUE	7
8	P13639	EEF2	Input	8.14031866570141	FALSE	8
9	P31949	S100A11	Input	8.13964551164067	TRUE	9
10	P62081	RPS7	Input	8.12257431006753	TRUE	10
11	P06733	ENO1	Input	8.11743404270821	TRUE	11
12	P05387	RPLP2	Input	8.107988964899	FALSE	12
13	O75369	FLNB	Input	8.10743435370345	FALSE	13
14	P14625	HSP90B1	Input	8.10663363827875	FALSE	14
15	P62258	YWHAE	Input	8.09681932285185	TRUE	15
16	P14618	PKM	Input	8.06387916835365	FALSE	16
17	P23528	CFL1	Input	8.04913483955586	FALSE	17
18	Q00610	CLTC	Input	8.00883628712314	FALSE	18
19	P04908;P0C0S8;P20671;Q16777;Q6FI13;Q7L7L0;Q93077;Q96KK5;Q99878;Q9BTM1	HIST1H2AB;HIST1H2AG;HIST1H2AD;HIST2H2AC;HIST2H2AA3;HIST3H2A;HIST1H2AC;HIST1H2AH;HIST1H2AJ;H2AFJ	Input	7.99942032962265	FALSE	19
20	P07355	ANXA2	Input	7.99847830542101	TRUE	20
21	P31946	YWHAB	Input	7.99633283910315	TRUE	21
22	P62158	CALM1	Input	7.99278189313866	FALSE	22
23	P46778	RPL21	Input	7.98673799678141	FALSE	23
24	Q07020	RPL18	Input	7.98152516681681	TRUE	24
25	P62277	RPS13	Input	7.97707764925139	FALSE	25
26	P61604	HSPE1	Input	7.97174072644817	FALSE	26
27	P15880	RPS2	Input	7.97155130172726	FALSE	27
28	O43707	ACTN4	Input	7.97075926013655	FALSE	28
29	P83731	RPL24	Input	7.96872134813821	FALSE	29
30	P62269	RPS18	Input	7.95830079022313	TRUE	30
31	P60660	MYL6	Input	7.94638109678886	TRUE	31
32	P21333	FLNA	Input	7.94357241482016	TRUE	32
33	P68371	TUBB4B	Input	7.93867345222202	TRUE	33
34	P08238	HSP90AB1	Input	7.93678637271168	FALSE	34
35	P11021	HSPA5	Input	7.9271794317097	FALSE	35
36	P61254	RPL26	Input	7.92569605570131	FALSE	36
37	P35580	MYH10	Input	7.92254643677422	TRUE	37
38	P06576	ATP5B	Input	7.92182742927712	FALSE	38
39	P11279	LAMP1	Input	7.91257333680408	FALSE	39
40	P10809	HSPD1	Input	7.90516072577394	TRUE	40
41	Q02878	RPL6	Input	7.90388475110802	FALSE	41
42	O75531	BANF1	Input	7.90318202052637	FALSE	42
43	P40261	NNMT	Input	7.89288643997398	FALSE	43
44	P07900	HSP90AA1	Input	7.89034849059702	FALSE	44
45	P62805	HIST1H4A	Input	7.88803359028931	TRUE	45
46	P12814	ACTN1	Input	7.88722355658973	TRUE	46
47	P62829	RPL23	Input	7.88590115112054	FALSE	47
48	P27797	CALR	Input	7.88204250534227	FALSE	48
49	P37802	TAGLN2	Input	7.87312983662485	FALSE	49
50	P13010	XRCC5	Input	7.86777707011706	TRUE	50
51	P62280	RPS11	Input	7.86767224154821	FALSE	51
52	P00558	PGK1	Input	7.86687135297887	FALSE	52
53	P30050	RPL12	Input	7.86509449471268	FALSE	53
54	P04083	ANXA1	Input	7.86124482450346	TRUE	54
55	Q15233	NONO	Input	7.8553523715253	TRUE	55
56	Q06830	PRDX1	Input	7.84905985098788	FALSE	56
57	P40926	MDH2	Input	7.84656397482634	FALSE	57
58	P63104	YWHAZ	Input	7.84579712546235	FALSE	58
59	P00338	LDHA	Input	7.84414415112179	FALSE	59
60	Q9H299	SH3BGRL3	Input	7.84324259167162	FALSE	60
61	P40429	RPL13A	Input	7.84119676728593	FALSE	61
62	P21796	VDAC1	Input	7.84059650119737	FALSE	62
63	P08758	ANXA5	Input	7.83847805109003	TRUE	63
64	P07195	LDHB	Input	7.83641751696094	FALSE	64
65	P22626	HNRNPA2B1	Input	7.83418740645385	FALSE	65
66	P61247	RPS3A	Input	7.83367667919766	FALSE	66
67	P07602	PSAP	Input	7.83116518545643	FALSE	67
68	P08865	RPSA	Input	7.83075055273054	FALSE	68
69	P27105	STOM	Input	7.82995838832798	FALSE	69
70	P07437	TUBB	Input	7.82930100620551	TRUE	70
71	P49368	CCT3	Input	7.82886414088278	TRUE	71
72	P20339	RAB5A	Input	7.82796763125576	FALSE	72
73	P46783	RPS10	Input	7.82743948478196	FALSE	73
74	P22392	NME2	Input	7.82647238902621	FALSE	74
75	P12236	SLC25A6	Input	7.82622956545412	FALSE	75
76	P16949	STMN1	Input	7.82440097354605	FALSE	76
77	O14950;P19105	MYL12B;MYL12A	Input	7.82311526623945	FALSE	77
78	P50395	GDI2	Input	7.82210450028118	FALSE	78
79	P05388	RPLP0	Input	7.82172279743708	FALSE	79
80	P23396	RPS3	Input	7.8193587615969	FALSE	80
81	P25705	ATP5A1	Input	7.81622528715958	FALSE	81
82	P62906	RPL10A	Input	7.81538526142172	FALSE	82
83	P13797	PLS3	Input	7.81468460109513	FALSE	83
84	P32969	RPL9	Input	7.81287286514668	FALSE	84
85	Q6NZI2	PTRF	Input	7.81258577508973	FALSE	85
86	P26038	MSN	Input	7.80932934280525	FALSE	86
87	P62424	RPL7A	Input	7.80428006097986	FALSE	87
88	P78417	GSTO1	Input	7.80271729754008	TRUE	88
89	P84103	SRSF3	Input	7.80163242623477	TRUE	89
90	P62750	RPL23A	Input	7.79732042179563	FALSE	90
91	P50454	SERPINH1	Input	7.78820829751999	FALSE	91
92	P62244	RPS15A	Input	7.78431485706338	FALSE	92
93	P02545	LMNA	Input	7.78292846572548	TRUE	93
94	Q99497	PARK7	Input	7.78227990802892	FALSE	94
95	P62899	RPL31	Input	7.77985363720359	FALSE	95
96	P04075	ALDOA	Input	7.7751902204778	FALSE	96
97	Q14103	HNRNPD	Input	7.77396524391161	FALSE	97
98	P30048	PRDX3	Input	7.77310251439013	FALSE	98
99	P55209	NAP1L1	Input	7.77140894989356	FALSE	99
100	O60814;P57053;P58876;P62807;Q5QNW6;Q93079;Q99877;Q99879;Q99880	HIST1H2BK;H2BFS;HIST1H2BD;HIST1H2BC;HIST2H2BF;HIST1H2BH;HIST1H2BN;HIST1H2BM;HIST1H2BL	Input	7.76960545540095	FALSE	100
101	Q15084	PDIA6	Input	7.7663732084955	FALSE	101
102	P40227	CCT6A	Input	7.76131198866122	FALSE	102
103	P09382	LGALS1	Input	7.76048238327932	FALSE	103
104	P05141	SLC25A5	Input	7.76035190483524	FALSE	104
105	P16401	HIST1H1B	Input	7.75740050838084	FALSE	105
106	P07910	HNRNPC	Input	7.7557389078431	FALSE	106
107	P62263	RPS14	Input	7.7555355162863	FALSE	107
108	Q16658	FSCN1	Input	7.7463471039032	FALSE	108
109	Q04760	GLO1	Input	7.74511158007799	FALSE	109
110	P62937	PPIA	Input	7.74492944264285	TRUE	110
111	P37837	TALDO1	Input	7.74310785642141	FALSE	111
112	P0DMV8;P0DMV9	HSPA1A;HSPA1B	Input	7.74248097819453	FALSE	112
113	P09601	HMOX1	Input	7.74108507024588	TRUE	113
114	P10606	COX5B	Input	7.73985434652062	FALSE	114
115	P51149	RAB7A	Input	7.73489563574051	FALSE	115
116	Q9UQB8	BAIAP2	Input	7.7338402431399	FALSE	116
117	Q99536	VAT1	Input	7.73266060808151	FALSE	117
118	P25398	RPS12	Input	7.73215921769398	FALSE	118
119	Q8NBS9	TXNDC5	Input	7.72952920914861	FALSE	119
120	P59998	ARPC4	Input	7.72884758218787	FALSE	120
121	P48681	NES	Input	7.72389048765104	TRUE	121
122	P52565	ARHGDIA	Input	7.72384521295549	FALSE	122
123	Q00839	HNRNPU	Input	7.72383668241198	TRUE	123
124	Q96AG4	LRRC59	Input	7.72348670368911	FALSE	124
125	P46777	RPL5	Input	7.72277759430834	FALSE	125
126	P62847	RPS24	Input	7.7216220641123	FALSE	126
127	P67936	TPM4	Input	7.72075119483461	TRUE	127
128	P11142	HSPA8	Input	7.71970980356623	TRUE	128
129	Q13748	TUBA3C	Input	7.71962620041799	FALSE	129
130	P62879	GNB2	Input	7.71744884810445	FALSE	130
131	P35268	RPL22	Input	7.71446396786057	FALSE	131
132	Q03135	CAV1	Input	7.71433864676146	FALSE	132
133	Q01813	PFKP	Input	7.71302277368233	FALSE	133
134	P30040	ERP29	Input	7.71040019934063	FALSE	134
135	P62701	RPS4X	Input	7.70810109578255	TRUE	135
136	P39019	RPS19	Input	7.70797349942668	FALSE	136
137	Q15907	RAB11B	Input	7.70495557529144	FALSE	137
138	P46781	RPS9	Input	7.70491993511161	FALSE	138
139	Q16881	TXNRD1	Input	7.70490391321247	FALSE	139
140	P00352	ALDH1A1	Input	7.70381114535562	FALSE	140
141	P29692	EEF1D	Input	7.70105053838983	FALSE	141
142	P47756	CAPZB	Input	7.70098617622315	FALSE	142
143	P42766	RPL35	Input	7.69863242635754	FALSE	143
144	P50502	ST13	Input	7.69767348255254	FALSE	144
145	Q9NQC3	RTN4	Input	7.69656221476059	FALSE	145
146	P18669	PGAM1	Input	7.69631684603721	FALSE	146
147	O14818	PSMA7	Input	7.69534177786422	FALSE	147
148	P61158	ACTR3	Input	7.69476204303932	FALSE	148
149	P08962	CD63	Input	7.69379046204503	FALSE	149
150	P62942	FKBP1A	Input	7.69316411147403	FALSE	150
151	Q99832	CCT7	Input	7.68479964166799	FALSE	151
152	O00299	CLIC1	Input	7.6839605280351	FALSE	152
153	P26373	RPL13	Input	7.67890633932567	FALSE	153
154	P18206	VCL	Input	7.67819813953307	FALSE	154
155	P62826	RAN	Input	7.67779773579027	TRUE	155
156	Q09666	AHNAK	Input	7.67761968028194	TRUE	156
157	P60174	TPI1	Input	7.67434900494068	FALSE	157
158	P54652	HSPA2	Input	7.67397521353086	FALSE	158
159	Q9UKM9	RALY	Input	7.67373809920359	FALSE	159
160	Q9BVK6	TMED9	Input	7.67311361126822	FALSE	160
161	Q05682	CALD1	Input	7.67297941204325	TRUE	161
162	P12004	PCNA	Input	7.6705151156824	FALSE	162
163	P18124	RPL7	Input	7.66955930172979	FALSE	163
164	P08708	RPS17	Input	7.66861735447387	FALSE	164
165	P62910	RPL32	Input	7.667953830437	FALSE	165
166	P50990	CCT8	Input	7.66649968177041	FALSE	166
167	Q9Y277	VDAC3	Input	7.66644529566568	FALSE	167
168	P35221	CTNNA1	Input	7.66644042773043	FALSE	168
169	Q13162	PRDX4	Input	7.66627526005917	FALSE	169
170	P06744	GPI	Input	7.66490134674085	FALSE	170
171	P17987	TCP1	Input	7.66464366760925	FALSE	171
172	Q07666	KHDRBS1	Input	7.66374171512497	FALSE	172
173	P30041	PRDX6	Input	7.66110669098518	FALSE	173
174	P46782	RPS5	Input	7.66068499019926	FALSE	174
175	P62913	RPL11	Input	7.65965516482158	FALSE	175
176	P84098	RPL19	Input	7.65740936240024	FALSE	176
177	Q15185	PTGES3	Input	7.65635438894218	TRUE	177
178	P48643	CCT5	Input	7.65492517461517	TRUE	178
179	P23381	WARS	Input	7.6532625030186	TRUE	179
180	P26641	EEF1G	Input	7.65292081121622	TRUE	180
181	P61353	RPL27	Input	7.65176341570564	FALSE	181
182	O15523	DDX3Y	Input	7.65098127400294	FALSE	182
183	P38646	HSPA9	Input	7.6505657883887	TRUE	183
184	P23284	PPIB	Input	7.64678432684367	FALSE	184
185	P50991	CCT4	Input	7.64595694765022	FALSE	185
186	Q16543	CDC37	Input	7.64571374818206	FALSE	186
187	P60903	S100A10	Input	7.6438854228002	TRUE	187
188	P49773	HINT1	Input	7.6436884639823	FALSE	188
189	P62249	RPS16	Input	7.64179847078346	TRUE	189
190	Q9HB71	CACYBP	Input	7.64118061469407	TRUE	190
191	P52209	PGD	Input	7.63938153869023	FALSE	191
192	P18077	RPL35A	Input	7.6382533260507	FALSE	192
193	P62316	SNRPD2	Input	7.6370693411998	FALSE	193
194	P09211	GSTP1	Input	7.63661626004577	TRUE	194
195	P50453	SERPINB9	Input	7.63634635146207	FALSE	195
196	P60866	RPS20	Input	7.63592400073832	FALSE	196
197	P63173	RPL38	Input	7.63575414162803	FALSE	197
198	P14866	HNRNPL	Input	7.63558682925421	TRUE	198
199	P13693	TPT1	Input	7.6353967284046	FALSE	199
200	P62857	RPS28	Input	7.63451102491655	FALSE	200
201	Q06323	PSME1	Input	7.63443010986996	FALSE	201
202	P62241	RPS8	Input	7.63371891066454	FALSE	202
203	Q13813	SPTAN1	Input	7.63080464254274	FALSE	203
204	P11233	RALA	Input	7.63071063376526	FALSE	204
205	P62753	RPS6	Input	7.62887312829973	TRUE	205
206	O95373	IPO7	Input	7.62878839938589	FALSE	206
207	P99999	CYCS	Input	7.62872688400456	FALSE	207
208	P32119	PRDX2	Input	7.62785927887581	FALSE	208
209	P27824	CANX	Input	7.62783467223009	FALSE	209
210	P24534	EEF1B2	Input	7.62573244316398	FALSE	210
211	P26599	PTBP1	Input	7.62424423526028	FALSE	211
212	P30101	PDIA3	Input	7.62353960192835	FALSE	212
213	O75083	WDR1	Input	7.6232490318892	FALSE	213
214	P04899	GNAI2	Input	7.61488467190942	TRUE	214
215	P36578	RPL4	Input	7.6143223442376	FALSE	215
216	P39656	DDOST	Input	7.60994202577336	FALSE	216
217	P27816	MAP4	Input	7.60945636273907	FALSE	217
218	P06748	NPM1	Input	7.60811743346098	TRUE	218
219	P39687	ANP32A	Input	7.6076071604825	FALSE	219
220	P62851	RPS25	Input	7.60620116001804	FALSE	220
221	P61088	UBE2N	Input	7.60546278600784	FALSE	221
222	O15144	ARPC2	Input	7.60481610890062	FALSE	222
223	P55084	HADHB	Input	7.60434287555046	TRUE	223
224	P28482	MAPK1	Input	7.60410357989786	FALSE	224
225	P42785	PRCP	Input	7.60336893469117	FALSE	225
226	P17813	ENG	Input	7.60268703967327	FALSE	226
227	Q14697	GANAB	Input	7.60224230245229	FALSE	227
228	P19338	NCL	Input	7.60145584769637	FALSE	228
229	P09651	HNRNPA1	Input	7.60122708492125	TRUE	229
230	P31948	STIP1	Input	7.60069928018123	FALSE	230
231	O43776	NARS	Input	7.59977879614472	FALSE	231
232	P45880	VDAC2	Input	7.5994445188284	FALSE	232
233	P60842	EIF4A1	Input	7.59916021072972	TRUE	233
234	Q71DI3	HIST2H3A	Input	7.59766162550979	FALSE	234
235	P46779	RPL28	Input	7.59752082995135	TRUE	235
236	Q9BRX8	FAM213A	Input	7.59729492419331	FALSE	236
237	P60953	CDC42	Input	7.59624401915774	FALSE	237
238	P05556	ITGB1	Input	7.59293067540935	FALSE	238
239	P05198	EIF2S1	Input	7.59246789256108	FALSE	239
240	P35237	SERPINB6	Input	7.59160824830273	FALSE	240
241	Q9Y4L1	HYOU1	Input	7.58795665905141	FALSE	241
242	P07339	CTSD	Input	7.5859724441955	FALSE	242
243	P48047	ATP5O	Input	7.58498325081303	FALSE	243
244	P06703	S100A6	Input	7.58395014477197	FALSE	244
245	P78371	CCT2	Input	7.58369220586846	FALSE	245
246	P07237	P4HB	Input	7.5822135209842	TRUE	246
247	P67809	YBX1	Input	7.58170913205703	TRUE	247
248	P14174	MIF	Input	7.58166771327993	FALSE	248
249	P84077	ARF1	Input	7.58158628655847	FALSE	249
250	Q99436	PSMB7	Input	7.58141439247993	FALSE	250
251	Q12905	ILF2	Input	7.58093728621086	FALSE	251
252	P37108	SRP14	Input	7.58013945796754	FALSE	252
253	P62888	RPL30	Input	7.57943041734999	FALSE	253
254	P04080	CSTB	Input	7.57929851602742	FALSE	254
255	Q99439	CNN2	Input	7.57924759803583	TRUE	255
256	P13489	RNH1	Input	7.57854076636832	FALSE	256
257	P30044	PRDX5	Input	7.57843267045271	FALSE	257
258	P20674	COX5A	Input	7.57824902913461	FALSE	258
259	P47914	RPL29	Input	7.57820699227354	TRUE	259
260	P35637	FUS	Input	7.57660789295203	FALSE	260
261	P43121	MCAM	Input	7.57654819560555	FALSE	261
262	P21291	CSRP1	Input	7.5764323466775	FALSE	262
263	P30086	PEBP1	Input	7.57566974829147	FALSE	263
264	Q99623	PHB2	Input	7.57510975730421	FALSE	264
265	P08648	ITGA5	Input	7.57502287409873	FALSE	265
266	P30626	SRI	Input	7.57472194133275	FALSE	266
267	P61313	RPL15	Input	7.5725903228733	FALSE	267
268	P30153	PPP2R1A	Input	7.57115851278034	FALSE	268
269	P55072	VCP	Input	7.57014360235347	TRUE	269
270	P35241	RDX	Input	7.56979617563382	TRUE	270
271	Q9ULV4	CORO1C	Input	7.56957310091137	TRUE	271
272	O60506	SYNCRIP	Input	7.56939217067025	FALSE	272
273	P39023	RPL3	Input	7.5685443294046	FALSE	273
274	Q9Y265	RUVBL1	Input	7.56755796314544	FALSE	274
275	P09936	UCHL1	Input	7.56750394509916	FALSE	275
276	P49755	TMED10	Input	7.56611704499205	FALSE	276
277	P15144	ANPEP	Input	7.56581955320796	TRUE	277
278	P00441	SOD1	Input	7.56573149950755	FALSE	278
279	P21980	TGM2	Input	7.56542269836651	FALSE	279
280	P60900	PSMA6	Input	7.5647776411159	FALSE	280
281	P63244	GNB2L1	Input	7.56439031215077	FALSE	281
282	P04843	RPN1	Input	7.56197940491796	FALSE	282
283	Q9Y490	TLN1	Input	7.56165141992767	TRUE	283
284	P61163	ACTR1A	Input	7.56150601958829	FALSE	284
285	O00303	EIF3F	Input	7.55993964451831	FALSE	285
286	P12268	IMPDH2	Input	7.55846382102969	TRUE	286
287	Q00325	SLC25A3	Input	7.55807562319531	FALSE	287
288	P15559	NQO1	Input	7.55780851697369	FALSE	288
289	P26368	U2AF2	Input	7.55597973625002	FALSE	289
290	P00491	PNP	Input	7.55369683453533	FALSE	290
291	Q92841	DDX17	Input	7.55255944639541	FALSE	291
292	P28070	PSMB4	Input	7.55238163320088	FALSE	292
293	P13667	PDIA4	Input	7.55109802805856	FALSE	293
294	P09429	HMGB1	Input	7.55005203040792	FALSE	294
295	Q02543	RPL18A	Input	7.54887007023097	TRUE	295
296	P00403	MT-CO2	Input	7.54764089008616	FALSE	296
297	P31943	HNRNPH1	Input	7.54728661886274	TRUE	297
298	P04632	CAPNS1	Input	7.54386704358274	FALSE	298
299	P49411	TUFM	Input	7.54350458517193	FALSE	299
300	P40939	HADHA	Input	7.54217760882487	TRUE	300
301	Q9NR12	PDLIM7	Input	7.54204355347726	FALSE	301
302	P00505	GOT2	Input	7.54028422821057	FALSE	302
303	O15260	SURF4	Input	7.53981189297849	FALSE	303
304	P18085	ARF4	Input	7.53951926718707	FALSE	304
305	P12429	ANXA3	Input	7.53872180348331	FALSE	305
306	Q9UQ80	PA2G4	Input	7.53729529712289	FALSE	306
307	P00367	GLUD1	Input	7.53709378442975	FALSE	307
308	Q14247	CTTN	Input	7.53629715605669	TRUE	308
309	P61978	HNRNPK	Input	7.53484287784275	TRUE	309
310	P28074	PSMB5	Input	7.53346897570934	FALSE	310
311	O43175	PHGDH	Input	7.53303543321205	FALSE	311
312	P53999	SUB1	Input	7.53272317489554	FALSE	312
313	Q99733	NAP1L4	Input	7.53271075631491	FALSE	313
314	P00387	CYB5R3	Input	7.53187311579538	FALSE	314
315	P09012	SNRPA	Input	7.53095968874067	FALSE	315
316	P20618	PSMB1	Input	7.52982885227946	FALSE	316
317	P60981	DSTN	Input	7.5285324109715	TRUE	317
318	P07203	GPX1	Input	7.52815035565843	FALSE	318
319	P61916	NPC2	Input	7.52805715496978	FALSE	319
320	P48735	IDH2	Input	7.52693511859566	FALSE	320
321	P04792	HSPB1	Input	7.52681079955851	TRUE	321
322	P29401	TKT	Input	7.52537889079672	FALSE	322
323	P51572	BCAP31	Input	7.52532856141352	FALSE	323
324	P61160	ACTR2	Input	7.52416411183372	TRUE	324
325	O00410	IPO5	Input	7.52370056440018	FALSE	325
326	P15531	NME1	Input	7.52355073013546	FALSE	326
327	P41250	GARS	Input	7.52269580363364	FALSE	327
328	Q9Y266	NUDC	Input	7.52185793163339	FALSE	328
329	Q13283	G3BP1	Input	7.52108412057033	FALSE	329
330	Q15436	SEC23A	Input	7.52068942990615	FALSE	330
331	Q9HDC9	APMAP	Input	7.51662328153725	FALSE	331
332	P30084	ECHS1	Input	7.5163966022419	FALSE	332
333	P07996	THBS1	Input	7.51356130269618	FALSE	333
334	P05121	SERPINE1	Input	7.51189264810003	FALSE	334
335	Q9NZN4	EHD2	Input	7.51173052924757	FALSE	335
336	O43681	ASNA1	Input	7.51160017548449	FALSE	336
337	Q13838	DDX39B	Input	7.51038687946443	TRUE	337
338	Q9BUF5	TUBB6	Input	7.50997724153806	TRUE	338
339	Q03252	LMNB2	Input	7.50979513819597	FALSE	339
340	Q15046	KARS	Input	7.50921885848811	FALSE	340
341	P22061	PCMT1	Input	7.50777116252373	FALSE	341
342	Q9UNM6	PSMD13	Input	7.50573005247199	FALSE	342
343	P49257	LMAN1	Input	7.50449254269501	FALSE	343
344	Q9H223	EHD4	Input	7.50277223328155	TRUE	344
345	P42166	TMPO	Input	7.50225090817753	FALSE	345
346	P84090	ERH	Input	7.50122986396599	TRUE	346
347	P25787	PSMA2	Input	7.50054005913038	FALSE	347
348	Q15293	RCN1	Input	7.49979729147366	FALSE	348
349	P61619	SEC61A1	Input	7.49916974428058	FALSE	349
350	Q15363	TMED2	Input	7.49818148710984	FALSE	350
351	Q04917	YWHAH	Input	7.49667383692109	FALSE	351
352	P55010	EIF5	Input	7.4966591671386	FALSE	352
353	P54136	RARS	Input	7.49562029774943	FALSE	353
354	P46776	RPL27A	Input	7.49292918645359	FALSE	354
355	P11234	RALB	Input	7.49235047859497	FALSE	355
356	Q13509	TUBB3	Input	7.49158137726094	TRUE	356
357	P82979	SARNP	Input	7.49117217400883	FALSE	357
358	P28066	PSMA5	Input	7.48790627011859	FALSE	358
359	P00568	AK1	Input	7.48695245198869	FALSE	359
360	P35232	PHB	Input	7.4866482799459	FALSE	360
361	Q9Y617	PSAT1	Input	7.48597483291123	FALSE	361
362	Q9H0U4	RAB1B	Input	7.48554433732045	FALSE	362
363	P07686	HEXB	Input	7.48321088797105	FALSE	363
364	P08133	ANXA6	Input	7.4803354875404	FALSE	364
365	Q15366	PCBP2	Input	7.47976844693652	TRUE	365
366	O14979	HNRNPDL	Input	7.47960942477548	FALSE	366
367	Q99873	PRMT1	Input	7.47867455077722	FALSE	367
368	P49888	SULT1E1	Input	7.47854672825228	TRUE	368
369	Q01105	SET	Input	7.47741857226249	TRUE	369
370	P63010	AP2B1	Input	7.47700086608113	FALSE	370
371	P23246	SFPQ	Input	7.47692824032033	FALSE	371
372	P17980	PSMC3	Input	7.47671507187527	FALSE	372
373	P05783	KRT18	Input	7.47578185395433	FALSE	373
374	P46060	RANGAP1	Input	7.47503024016523	FALSE	374
375	P22307	SCP2	Input	7.47406496333738	FALSE	375
376	Q01081	U2AF1	Input	7.47255278033349	FALSE	376
377	O75390	CS	Input	7.47213190320624	FALSE	377
378	O15143	ARPC1B	Input	7.47173128504851	FALSE	378
379	Q14192	FHL2	Input	7.47064147008986	TRUE	379
380	P52272	HNRNPM	Input	7.47059327078394	TRUE	380
381	P31153	MAT2A	Input	7.46913432960328	FALSE	381
382	O00231	PSMD11	Input	7.46854131626633	FALSE	382
383	Q01469	FABP5	Input	7.46809037070041	FALSE	383
384	P23526	AHCY	Input	7.46801926988738	FALSE	384
385	P13073	COX4I1	Input	7.46774480914327	FALSE	385
386	Q07021	C1QBP	Input	7.4668927434891	FALSE	386
387	Q96BM9	ARL8A	Input	7.46529546320209	FALSE	387
388	P14314	PRKCSH	Input	7.4651057516028	FALSE	388
389	P29966	MARCKS	Input	7.46463483442656	FALSE	389
390	P51858	HDGF	Input	7.4641773512934	TRUE	390
391	Q9BRA2	TXNDC17	Input	7.46395760600358	FALSE	391
392	O60664	PLIN3	Input	7.46273205150718	FALSE	392
393	Q7KZF4	SND1	Input	7.46232768142775	FALSE	393
394	O43852	CALU	Input	7.46210557435893	FALSE	394
395	P06899;P23527;P33778;Q16778	HIST1H2BJ;HIST1H2BO;HIST1H2BB;HIST2H2BE	Input	7.4596938257859	FALSE	395
396	Q6DD88	ATL3	Input	7.45912006350258	FALSE	396
397	P04844	RPN2	Input	7.45696126144387	FALSE	397
398	P10768	ESD	Input	7.45663586482607	FALSE	398
399	P62854	RPS26	Input	7.45571912092487	FALSE	399
400	P25786	PSMA1	Input	7.45505814526718	FALSE	400
401	Q9Y230	RUVBL2	Input	7.45399372363828	FALSE	401
402	O00625	PIR	Input	7.45374065424457	FALSE	402
403	Q9P2E9	RRBP1	Input	7.45365180826125	FALSE	403
404	P50914	RPL14	Input	7.45353008344037	FALSE	404
405	P62495	ETF1	Input	7.45183055330582	FALSE	405
406	O75822	EIF3J	Input	7.45155457087897	FALSE	406
407	P11940	PABPC1	Input	7.45074864458672	FALSE	407
408	O95810	SDPR	Input	7.4488439277234	FALSE	408
409	Q15056	EIF4H	Input	7.44712126986061	FALSE	409
410	P63241	EIF5A	Input	7.44588974750878	FALSE	410
411	P14324	FDPS	Input	7.44498859448405	FALSE	411
412	P11586	MTHFD1	Input	7.44470690247897	FALSE	412
413	Q15181	PPA1	Input	7.44410470255368	FALSE	413
414	O75396	SEC22B	Input	7.44410423395496	FALSE	414
415	Q7L2H7	EIF3M	Input	7.44285706504312	FALSE	415
416	P60228	EIF3E	Input	7.44143125889739	FALSE	416
417	Q9H444	CHMP4B	Input	7.44119678551871	FALSE	417
418	P10412	HIST1H1E	Input	7.44101803540044	FALSE	418
419	P35613	BSG	Input	7.43871690166687	FALSE	419
420	P46940	IQGAP1	Input	7.43837374018775	FALSE	420
421	P07858	CTSB	Input	7.43809192040505	FALSE	421
422	O43390	HNRNPR	Input	7.43773772399812	FALSE	422
423	O00592	PODXL	Input	7.43769238882403	FALSE	423
424	P20962	PTMS	Input	7.43756198418846	FALSE	424
425	Q16643	DBN1	Input	7.43480610454015	FALSE	425
426	P62917	RPL8	Input	7.43439834609649	FALSE	426
427	P36542	ATP5C1	Input	7.43376119593767	FALSE	427
428	P27635	RPL10	Input	7.43328680269996	FALSE	428
429	P62979	RPS27A	Input	7.43177767468564	TRUE	429
430	E9PAV3;Q13765	NACA	Input	7.43177759433734	FALSE	430
431	P49721	PSMB2	Input	7.43100475989471	FALSE	431
432	P51665	PSMD7	Input	7.42980959017666	FALSE	432
433	P05091	ALDH2	Input	7.42922184247289	FALSE	433
434	P07741	APRT	Input	7.42917560952153	FALSE	434
435	P62834	RAP1A	Input	7.42904318792712	FALSE	435
436	P25788	PSMA3	Input	7.4289319969824	FALSE	436
437	P80303	NUCB2	Input	7.42795382730463	FALSE	437
438	Q9H4M9	EHD1	Input	7.42686928470525	FALSE	438
439	P68036	UBE2L3	Input	7.42658371906202	FALSE	439
440	P62841	RPS15	Input	7.42501051806717	FALSE	440
441	P38919	EIF4A3	Input	7.42341374137536	FALSE	441
442	Q7L1Q6	BZW1	Input	7.42239891184119	FALSE	442
443	Q99584	S100A13	Input	7.42203652527633	FALSE	443
444	O94979	SEC31A	Input	7.42105256590229	FALSE	444
445	Q14019	COTL1	Input	7.41957297136922	FALSE	445
446	Q9Y696	CLIC4	Input	7.41849270337862	FALSE	446
447	P54578	USP14	Input	7.41838615278956	FALSE	447
448	Q9NZI8	IGF2BP1	Input	7.41818333617153	FALSE	448
449	Q16555	DPYSL2	Input	7.41692619908609	FALSE	449
450	Q14696	MESDC2	Input	7.41606047848087	FALSE	450
451	P17858	PFKL	Input	7.41553347703985	FALSE	451
452	P08195	SLC3A2	Input	7.41449318723062	FALSE	452
453	Q02818	NUCB1	Input	7.41315226336158	FALSE	453
454	Q14195	DPYSL3	Input	7.41297299807324	FALSE	454
455	P41091	EIF2S3	Input	7.41296838334305	FALSE	455
456	Q71UM5	RPS27L	Input	7.41288010669998	FALSE	456
457	P21281	ATP6V1B2	Input	7.41243517784304	FALSE	457
458	P63208	SKP1	Input	7.41225082580898	FALSE	458
459	Q92499	DDX1	Input	7.41213104748221	FALSE	459
460	Q9Y224	C14orf166	Input	7.41104017599302	FALSE	460
461	Q99729	HNRNPAB	Input	7.40988141048161	FALSE	461
462	P19367	HK1	Input	7.40946917753156	FALSE	462
463	Q9UNN8	PROCR	Input	7.40934710653129	FALSE	463
464	P05455	SSB	Input	7.4091074328815	FALSE	464
465	O14773	TPP1	Input	7.40894029395908	FALSE	465
466	Q96C19	EFHD2	Input	7.40784179266246	FALSE	466
467	Q92945	KHSRP	Input	7.4061399341989	FALSE	467
468	P15170	GSPT1	Input	7.40602911547575	FALSE	468
469	Q9Y371	SH3GLB1	Input	7.40594240141798	FALSE	469
470	Q13561	DCTN2	Input	7.40388329942746	FALSE	470
471	P06753	TPM3	Input	7.40338942583514	FALSE	471
472	Q15149	PLEC	Input	7.40274451348335	FALSE	472
473	P55060	CSE1L	Input	7.402093824264	TRUE	473
474	Q9Y262	EIF3L	Input	7.40020691875047	FALSE	474
475	P14678;P63162	SNRPB;SNRPN	Input	7.40014210889323	FALSE	475
476	P43487	RANBP1	Input	7.40009267407374	FALSE	476
477	Q08211	DHX9	Input	7.3991066923414	TRUE	477
478	P05023	ATP1A1	Input	7.39779953512079	FALSE	478
479	Q9UL46	PSME2	Input	7.3977645182499	FALSE	479
480	P30520	ADSS	Input	7.39750332324653	FALSE	480
481	Q01082	SPTBN1	Input	7.39700640192889	FALSE	481
482	P12956	XRCC6	Input	7.39518218685771	FALSE	482
483	Q15365	PCBP1	Input	7.39452907641375	FALSE	483
484	P25789	PSMA4	Input	7.39446306339533	FALSE	484
485	Q16851	UGP2	Input	7.39439187365772	FALSE	485
486	P61923	COPZ1	Input	7.39397869030656	FALSE	486
487	Q15717	ELAVL1	Input	7.39389435821673	FALSE	487
488	O15511	ARPC5	Input	7.39376397066879	FALSE	488
489	Q9HC38	GLOD4	Input	7.39356292001963	FALSE	489
490	P10599	TXN	Input	7.39352238282971	TRUE	490
491	Q01518	CAP1	Input	7.39165550873373	FALSE	491
492	P48556	PSMD8	Input	7.39146388285646	FALSE	492
493	O75436	VPS26A	Input	7.3911978111028	FALSE	493
494	P0C0S5;Q71UI9	H2AFZ;H2AFV	Input	7.38797199573705	FALSE	494
495	P50897	PPT1	Input	7.38794222140592	FALSE	495
496	P16284	PECAM1	Input	7.38759713466821	FALSE	496
497	O00469	PLOD2	Input	7.38712080083385	FALSE	497
498	O00154	ACOT7	Input	7.38627498307052	FALSE	498
499	P12081	HARS	Input	7.38369457224684	FALSE	499
500	Q16698	DECR1	Input	7.38364673007647	FALSE	500
501	P21964	COMT	Input	7.38331492125947	FALSE	501
502	O43809	NUDT21	Input	7.38199163290128	FALSE	502
503	Q15121	PEA15	Input	7.3809206430077	FALSE	503
504	O43143	DHX15	Input	7.3798954491253	FALSE	504
505	Q13263	TRIM28	Input	7.37754173367699	TRUE	505
506	P63220	RPS21	Input	7.37669162850523	FALSE	506
507	O00151	PDLIM1	Input	7.37639106478668	FALSE	507
508	P51148	RAB5C	Input	7.37556458352911	FALSE	508
509	O75347	TBCA	Input	7.3753435810433	FALSE	509
510	Q12907	LMAN2	Input	7.37515862457543	FALSE	510
511	Q92820	GGH	Input	7.37496763683724	FALSE	511
512	P17301	ITGA2	Input	7.37480148427798	FALSE	512
513	P17844	DDX5	Input	7.37388632359451	FALSE	513
514	P54920	NAPA	Input	7.37314987966157	TRUE	514
515	Q8IUE6	HIST2H2AB	Input	7.37263495988013	FALSE	515
516	O00487	PSMD14	Input	7.372271590745	FALSE	516
517	P53634	CTSC	Input	7.37167517251284	FALSE	517
518	P63000	RAC1	Input	7.37153923170119	FALSE	518
519	Q9NUV9	GIMAP4	Input	7.37084280246378	FALSE	519
520	O14737	PDCD5	Input	7.37066831241846	FALSE	520
521	O43242	PSMD3	Input	7.37035179521028	FALSE	521
522	Q96HE7	ERO1A	Input	7.37025154596755	FALSE	522
523	O75367	H2AFY	Input	7.37012914201965	FALSE	523
524	P15121	AKR1B1	Input	7.36928368742618	FALSE	524
525	P18621	RPL17	Input	7.36914096299398	TRUE	525
526	P50995	ANXA11	Input	7.36910253631016	FALSE	526
527	P13598	ICAM2	Input	7.36875347748489	FALSE	527
528	P20340	RAB6A	Input	7.36806233288137	FALSE	528
529	Q02809	PLOD1	Input	7.36802967293787	FALSE	529
530	Q07065	CKAP4	Input	7.36685348916316	FALSE	530
531	P31150	GDI1	Input	7.36628891233056	FALSE	531
532	P07954	FH	Input	7.36614734963763	FALSE	532
533	Q96KP4	CNDP2	Input	7.36609230059315	FALSE	533
534	P15586	GNS	Input	7.36567579535878	FALSE	534
535	Q14204	DYNC1H1	Input	7.3656247099697	TRUE	535
536	P50452	SERPINB8	Input	7.36545363308519	FALSE	536
537	Q8WUP2	FBLIM1	Input	7.36532490665006	FALSE	537
538	Q9BVC6	TMEM109	Input	7.36483802260285	FALSE	538
539	P41252	IARS	Input	7.36371837840609	FALSE	539
540	Q04446	GBE1	Input	7.36311300673062	FALSE	540
541	Q9Y5S9	RBM8A	Input	7.36258085845012	FALSE	541
542	Q9UN86	G3BP2	Input	7.36233806290832	FALSE	542
543	Q14444	CAPRIN1	Input	7.3614558447532	FALSE	543
544	P00390	GSR	Input	7.36142740805396	FALSE	544
545	P61221	ABCE1	Input	7.36116912514188	FALSE	545
546	O75874	IDH1	Input	7.35994925638287	FALSE	546
547	Q15008	PSMD6	Input	7.35788017578914	FALSE	547
548	Q15370	TCEB2	Input	7.3577772914348	FALSE	548
549	Q15942	ZYX	Input	7.35772745997286	FALSE	549
550	P06756	ITGAV	Input	7.35771545383284	FALSE	550
551	Q9Y3I0	RTCB	Input	7.35767171437285	TRUE	551
552	Q99714	HSD17B10	Input	7.3575119659838	FALSE	552
553	P62328	TMSB4X	Input	7.35726937159682	TRUE	553
554	P53396	ACLY	Input	7.35721184998901	FALSE	554
555	Q9UHV9	PFDN2	Input	7.35528443691471	FALSE	555
556	Q9NR31	SAR1A	Input	7.35458206141389	FALSE	556
557	P62136	PPP1CA	Input	7.35452907825797	FALSE	557
558	Q9UMS4	PRPF19	Input	7.35408537865117	FALSE	558
559	P52943	CRIP2	Input	7.35385778275444	FALSE	559
560	Q14108	SCARB2	Input	7.35365719189989	FALSE	560
561	Q9NZL9	MAT2B	Input	7.3536068854158	FALSE	561
562	Q13148	TARDBP	Input	7.35353800513765	FALSE	562
563	Q9BTV4	TMEM43	Input	7.35290169304089	FALSE	563
564	Q9UKK9	NUDT5	Input	7.35257851059962	FALSE	564
565	Q9Y2Q3	GSTK1	Input	7.35232687290548	FALSE	565
566	Q14847	LASP1	Input	7.35212480136517	FALSE	566
567	Q13185	CBX3	Input	7.35153503341922	FALSE	567
568	Q07812	BAX	Input	7.35139534610375	FALSE	568
569	P07814	EPRS	Input	7.35056770811813	FALSE	569
570	P55036	PSMD4	Input	7.35047712578372	FALSE	570
571	Q53GQ0	HSD17B12	Input	7.35025742148343	FALSE	571
572	P07384	CAPN1	Input	7.34984135550731	FALSE	572
573	P18754	RCC1	Input	7.3488030421081	FALSE	573
574	Q9NTK5	OLA1	Input	7.34851660301445	FALSE	574
575	Q13442	PDAP1	Input	7.34769564467086	FALSE	575
576	O60493	SNX3	Input	7.34718564940611	FALSE	576
577	P54727	RAD23B	Input	7.34652783080707	FALSE	577
578	Q13885	TUBB2A	Input	7.34619898780443	FALSE	578
579	O00505	KPNA3	Input	7.345979261763	FALSE	579
580	P50213	IDH3A	Input	7.34536235836507	FALSE	580
581	Q96QK1	VPS35	Input	7.3449935810672	FALSE	581
582	Q14258	TRIM25	Input	7.34441791791888	FALSE	582
583	P56537	EIF6	Input	7.34406013742491	FALSE	583
584	Q9NP97	DYNLRB1	Input	7.34398225162186	FALSE	584
585	P22695	UQCRC2	Input	7.34385093521638	FALSE	585
586	P40925	MDH1	Input	7.34365491957921	FALSE	586
587	P49458	SRP9	Input	7.3435869035223	FALSE	587
588	O95433	AHSA1	Input	7.34354201299572	FALSE	588
589	O75915	ARL6IP5	Input	7.34171410438604	FALSE	589
590	P17174	GOT1	Input	7.34063613366544	FALSE	590
591	P31942	HNRNPH3	Input	7.33935294367738	TRUE	591
592	O60701	UGDH	Input	7.33925760532387	TRUE	592
593	O76021	RSL1D1	Input	7.33808210191553	FALSE	593
594	P35659	DEK	Input	7.33761977082748	TRUE	594
595	P11413	G6PD	Input	7.3370664215589	FALSE	595
596	P53618	COPB1	Input	7.33698207400086	FALSE	596
597	Q14974	KPNB1	Input	7.33629989607759	TRUE	597
598	P07108	DBI	Input	7.33518389782095	FALSE	598
599	P36957	DLST	Input	7.33509978610527	FALSE	599
600	O60739	EIF1B	Input	7.33366114460826	FALSE	600
601	O00232	PSMD12	Input	7.33330981012808	FALSE	601
602	Q15019	SEPT2	Input	7.33228713747817	FALSE	602
603	P06730	EIF4E	Input	7.33216395967021	FALSE	603
604	P20700	LMNB1	Input	7.33148874129987	FALSE	604
605	Q96K17	BTF3L4	Input	7.33028245044504	FALSE	605
606	P31939	ATIC	Input	7.33009381995774	FALSE	606
607	Q9P1F3	ABRACL	Input	7.32966640797257	FALSE	607
608	P61077;P62837	UBE2D3;UBE2D2	Input	7.32867148171885	FALSE	608
609	Q12906	ILF3	Input	7.32799968450745	FALSE	609
610	Q9UKY7	CDV3	Input	7.32782414662947	FALSE	610
611	Q10567	AP1B1	Input	7.32729087255336	TRUE	611
612	P13804	ETFA	Input	7.32650002189285	FALSE	612
613	P51991	HNRNPA3	Input	7.32629878043014	TRUE	613
614	Q14764	MVP	Input	7.32618700761972	FALSE	614
615	P11216	PYGB	Input	7.32562801944665	FALSE	615
616	P43307	SSR1	Input	7.32479877344873	FALSE	616
617	Q15005	SPCS2	Input	7.3244137529269	FALSE	617
618	O15173	PGRMC2	Input	7.32409089124692	FALSE	618
619	P02768;P02768-1	ALB;SWISS-PROT:P02768-1	Input	7.32386162388622	FALSE	619
620	Q8IVF2	AHNAK2	Input	7.32322713525829	FALSE	620
621	P12955	PEPD	Input	7.32304490982601	FALSE	621
622	P43686	PSMC4	Input	7.32275387162806	FALSE	622
623	Q02790	FKBP4	Input	7.32204781796854	FALSE	623
624	O00425	IGF2BP3	Input	7.32201926640767	TRUE	624
625	Q15369	TCEB1	Input	7.321212219251	FALSE	625
626	Q07960	ARHGAP1	Input	7.32002585139822	FALSE	626
627	Q9NR30	DDX21	Input	7.31837944056416	FALSE	627
628	Q01130	SRSF2	Input	7.3174705780098	FALSE	628
629	Q5SSJ5	HP1BP3	Input	7.3170790026545	FALSE	629
630	P02786	TFRC	Input	7.31706173760254	FALSE	630
631	Q16181	SEPT7	Input	7.31705922626508	FALSE	631
632	P49588	AARS	Input	7.31683628720922	FALSE	632
633	Q14240	EIF4A2	Input	7.31561563171376	TRUE	633
634	P61086	UBE2K	Input	7.31551535682428	FALSE	634
635	Q13418	ILK	Input	7.31494192789982	FALSE	635
636	P42892	ECE1	Input	7.3146106818859	FALSE	636
637	P06396	GSN	Input	7.31398874257385	FALSE	637
638	P24539	ATP5F1	Input	7.31332570137929	FALSE	638
639	O75368	SH3BGRL	Input	7.31325973211879	FALSE	639
640	P31689	DNAJA1	Input	7.31155234404061	FALSE	640
641	Q00688	FKBP3	Input	7.31136896919597	FALSE	641
642	P49720	PSMB3	Input	7.31128902320969	FALSE	642
643	Q96CW1	AP2M1	Input	7.30970999363362	FALSE	643
644	P62195	PSMC5	Input	7.30910891425038	FALSE	644
645	P61019	RAB2A	Input	7.30802275505778	FALSE	645
646	P00492	HPRT1	Input	7.30665391012061	FALSE	646
647	Q15404	RSU1	Input	7.30663161679357	FALSE	647
648	P09960	LTA4H	Input	7.30650437287408	FALSE	648
649	Q99460	PSMD1	Input	7.30585964793564	FALSE	649
650	Q9NYU2	UGGT1	Input	7.30547164376219	FALSE	650
651	P62714;P67775	PPP2CB;PPP2CA	Input	7.30521439458833	FALSE	651
652	P22087	FBL	Input	7.30434520007381	TRUE	652
653	Q12904	AIMP1	Input	7.30412555416744	TRUE	653
654	Q14315	FLNC	Input	7.30406291640832	TRUE	654
655	Q9BSJ8	ESYT1	Input	7.3017530366281	FALSE	655
656	Q9UBT2	UBA2	Input	7.3009152181815	TRUE	656
657	O43324	EEF1E1	Input	7.30066068837652	TRUE	657
658	Q7Z4V5	HDGFRP2	Input	7.29900767082107	FALSE	658
659	P49748	ACADVL	Input	7.29896294556209	FALSE	659
660	P26639	TARS	Input	7.29890141353257	FALSE	660
661	P47755	CAPZA2	Input	7.29855409598594	FALSE	661
662	P23219	PTGS1	Input	7.29818486212312	FALSE	662
663	Q12931	TRAP1	Input	7.29801270060264	FALSE	663
664	P04062	GBA	Input	7.29799914340027	FALSE	664
665	P51153	RAB13	Input	7.29772484716604	FALSE	665
666	Q13310	PABPC4	Input	7.29657459312518	FALSE	666
667	Q14914	PTGR1	Input	7.29653729583426	FALSE	667
668	Q92598	HSPH1	Input	7.29648298963965	TRUE	668
669	O14579	COPE	Input	7.29621585792062	FALSE	669
670	Q9Y2A7	NCKAP1	Input	7.29597811082153	FALSE	670
671	Q9UBR2	CTSZ	Input	7.29507348300559	FALSE	671
672	P08134	RHOC	Input	7.29302338529056	FALSE	672
673	P62266	RPS23	Input	7.29299706315942	FALSE	673
674	Q13347	EIF3I	Input	7.2921743010754	FALSE	674
675	P62333	PSMC6	Input	7.29204729393607	FALSE	675
676	O76003	GLRX3	Input	7.2919946404709	TRUE	676
677	Q86VP6	CAND1	Input	7.29049216117959	FALSE	677
678	Q9H3N1	TMX1	Input	7.29047024628743	FALSE	678
679	O15145	ARPC3	Input	7.29004819677228	FALSE	679
680	P09525	ANXA4	Input	7.28984403677097	FALSE	680
681	P05362	ICAM1	Input	7.28962328452755	FALSE	681
682	Q9Y678	COPG1	Input	7.28942673064964	FALSE	682
683	Q16822	PCK2	Input	7.28937041266283	FALSE	683
684	P49189	ALDH9A1	Input	7.28917229375732	FALSE	684
685	P04179	SOD2	Input	7.28716907986029	FALSE	685
686	P54709	ATP1B3	Input	7.28675581417648	FALSE	686
687	P38606	ATP6V1A	Input	7.28657288728006	FALSE	687
688	P29992	GNA11	Input	7.28628599704254	FALSE	688
689	Q15417	CNN3	Input	7.28616186249592	FALSE	689
690	P21926	CD9	Input	7.28590022122913	FALSE	690
691	Q9BZZ5	API5	Input	7.28559578624438	FALSE	691
692	P47985	UQCRFS1	Input	7.28538288112238	FALSE	692
693	P38159	RBMX	Input	7.28489264512629	FALSE	693
694	P52566	ARHGDIB	Input	7.28475165474875	FALSE	694
695	Q9NVD7	PARVA	Input	7.284454534786	FALSE	695
696	P42224	STAT1	Input	7.28393061252484	TRUE	696
697	P61803	DAD1	Input	7.28361055333809	FALSE	697
698	P36776	LONP1	Input	7.2834125024082	FALSE	698
699	Q04637	EIF4G1	Input	7.28309624762837	FALSE	699
700	P06454	PTMA	Input	7.28230256121868	FALSE	700
701	P55769	SNU13	Input	7.282119336223	FALSE	701
702	Q9Y383	LUC7L2	Input	7.28157294408926	FALSE	702
703	P00846	MT-ATP6	Input	7.27904745031067	FALSE	703
704	Q96G03	PGM2	Input	7.27821222416798	FALSE	704
705	P48739	PITPNB	Input	7.27774051410495	FALSE	705
706	P55786	NPEPPS	Input	7.27759145255706	FALSE	706
707	P55145	MANF	Input	7.27735830526259	FALSE	707
708	P52597	HNRNPF	Input	7.27727735072657	FALSE	708
709	P63151	PPP2R2A	Input	7.27680347557909	FALSE	709
710	Q13724	MOGS	Input	7.27664042561523	FALSE	710
711	P68032;P68133	ACTC1;ACTA1	Input	7.27638585344441	FALSE	711
712	O00560	SDCBP	Input	7.27579456942302	FALSE	712
713	Q8NC51	SERBP1	Input	7.27456619435341	FALSE	713
714	Q9Y2D5	AKAP2	Input	7.27427691741102	FALSE	714
715	P11766	ADH5	Input	7.27407063509924	FALSE	715
716	Q96FW1	OTUB1	Input	7.27387165194294	FALSE	716
717	Q96AE4	FUBP1	Input	7.27332091095898	FALSE	717
718	P49591	SARS	Input	7.27298054124569	TRUE	718
719	P14550	AKR1A1	Input	7.27238436758183	FALSE	719
720	Q9BPX5	ARPC5L	Input	7.27197384881103	FALSE	720
721	P61106	RAB14	Input	7.27189188424392	FALSE	721
722	O00161	SNAP23	Input	7.27131328076072	FALSE	722
723	Q99798	ACO2	Input	7.27035689648692	FALSE	723
724	P17931	LGALS3	Input	7.26994317291661	FALSE	724
725	Q6IAA8	LAMTOR1	Input	7.26991168161202	FALSE	725
726	P52907	CAPZA1	Input	7.26958345297437	TRUE	726
727	P30085	CMPK1	Input	7.26867939681544	FALSE	727
728	Q10472	GALNT1	Input	7.2681580991809	FALSE	728
729	P10515	DLAT	Input	7.2680967288891	FALSE	729
730	O75947	ATP5H	Input	7.26731044572735	FALSE	730
731	Q96CX2	KCTD12	Input	7.26691776795724	FALSE	731
732	P47897	QARS	Input	7.263880246202	FALSE	732
733	P27348	YWHAQ	Input	7.26349771133376	FALSE	733
734	P46977	STT3A	Input	7.26296659734756	FALSE	734
735	Q06210	GFPT1	Input	7.2627564124332	FALSE	735
736	Q9UHG3	PCYOX1	Input	7.26267944959397	FALSE	736
737	Q96PK6	RBM14	Input	7.26267043610431	FALSE	737
738	P51659	HSD17B4	Input	7.26263165224488	FALSE	738
739	Q15029	EFTUD2	Input	7.26205933610176	FALSE	739
740	Q16891	IMMT	Input	7.26199495973628	FALSE	740
741	O95865	DDAH2	Input	7.26055957547857	FALSE	741
742	O60832	DKC1	Input	7.26009095465831	FALSE	742
743	Q9BS26	ERP44	Input	7.26008319967986	FALSE	743
744	O15372	EIF3H	Input	7.25967568958474	FALSE	744
745	O96000	NDUFB10	Input	7.25889433578344	FALSE	745
746	P09496	CLTA	Input	7.25879718091106	FALSE	746
747	P15311	EZR	Input	7.25872801062722	FALSE	747
748	Q8WUM4	PDCD6IP	Input	7.2586717567722	FALSE	748
749	Q9NUU7	DDX19A	Input	7.25810114650006	FALSE	749
750	Q6UB35	MTHFD1L	Input	7.25777250188803	FALSE	750
751	O60716	CTNND1	Input	7.25765637969454	FALSE	751
752	P49321	NASP	Input	7.2563018891261	FALSE	752
753	P14868	DARS	Input	7.25622064409276	FALSE	753
754	P21399	ACO1	Input	7.25459556414302	FALSE	754
755	Q13177	PAK2	Input	7.25396826841633	FALSE	755
756	P22234	PAICS	Input	7.25373491737294	FALSE	756
757	P38117	ETFB	Input	7.25369084739667	FALSE	757
758	Q7Z406	MYH14	Input	7.2527304892723	FALSE	758
759	P43034	PAFAH1B1	Input	7.25261555983806	FALSE	759
760	P31040	SDHA	Input	7.25236253510424	FALSE	760
761	P26196	DDX6	Input	7.25199183788894	FALSE	761
762	Q9Y2Z0	SUGT1	Input	7.25198503091781	FALSE	762
763	P51571	SSR4	Input	7.25145534032206	FALSE	763
764	P62314	SNRPD1	Input	7.25100127496194	FALSE	764
765	O43396	TXNL1	Input	7.25079618722328	FALSE	765
766	Q13151	HNRNPA0	Input	7.25024039172466	FALSE	766
767	P54577	YARS	Input	7.25003726418621	FALSE	767
768	Q14011	CIRBP	Input	7.24950091241396	FALSE	768
769	O95394	PGM3	Input	7.24711204374124	FALSE	769
770	P16402	HIST1H1D	Input	7.24632546862247	FALSE	770
771	P09874	PARP1	Input	7.24545751384808	FALSE	771
772	P98179	RBM3	Input	7.2452309019128	FALSE	772
773	Q9Y5Z4	HEBP2	Input	7.24495537708532	FALSE	773
774	Q9Y3F4	STRAP	Input	7.24442619061417	FALSE	774
775	O43615	TIMM44	Input	7.24413814908106	FALSE	775
776	Q70UQ0	IKBIP	Input	7.2439071324165	FALSE	776
777	Q9BT78	COPS4	Input	7.24389784461146	FALSE	777
778	P10253	GAA	Input	7.24368317905721	FALSE	778
779	O75955	FLOT1	Input	7.24343282901149	FALSE	779
780	P62140	PPP1CB	Input	7.24333971651326	FALSE	780
781	P53621	COPA	Input	7.24327300047756	FALSE	781
782	P52815	MRPL12	Input	7.24303283712124	FALSE	782
783	P24752	ACAT1	Input	7.24266551245466	FALSE	783
784	O75821	EIF3G	Input	7.24259782329078	FALSE	784
785	P61009	SPCS3	Input	7.24233404541363	FALSE	785
786	P56192	MARS	Input	7.24193614977286	FALSE	786
787	Q15165	PON2	Input	7.24141497703856	FALSE	787
788	P08621	SNRNP70	Input	7.24022915015967	FALSE	788
789	P54886	ALDH18A1	Input	7.23746242597994	FALSE	789
790	Q13200	PSMD2	Input	7.23725939330863	FALSE	790
791	Q86U42	PABPN1	Input	7.23550079762872	FALSE	791
792	O15212	PFDN6	Input	7.23540811551749	FALSE	792
793	O43399	TPD52L2	Input	7.23538475246364	FALSE	793
794	P14927	UQCRB	Input	7.2353719969687	FALSE	794
795	Q13126	MTAP	Input	7.23511137450174	FALSE	795
796	Q15075	EEA1	Input	7.23404172892978	FALSE	796
797	Q16401	PSMD5	Input	7.23381389616233	FALSE	797
798	P01111	NRAS	Input	7.23370424547682	FALSE	798
799	Q1KMD3	HNRNPUL2	Input	7.2329858243484	FALSE	799
800	Q9Y5P6	GMPPB	Input	7.23286148363581	FALSE	800
801	Q96AC1	FERMT2	Input	7.23046131136764	FALSE	801
802	Q9UBE0	SAE1	Input	7.23014787653381	FALSE	802
803	P35606	COPB2	Input	7.22960326808818	FALSE	803
804	P16278	GLB1	Input	7.22920544388854	FALSE	804
805	P09622	DLD	Input	7.22834208951796	FALSE	805
806	Q9Y281	CFL2	Input	7.22829716300272	FALSE	806
807	Q9HAV7	GRPEL1	Input	7.22770382556772	FALSE	807
808	O60884	DNAJA2	Input	7.22729936763931	FALSE	808
809	Q9BXJ9	NAA15	Input	7.22544898316347	FALSE	809
810	Q96AY3	FKBP10	Input	7.2253032067308	FALSE	810
811	P14649	MYL6B	Input	7.22463599140768	FALSE	811
812	Q9Y305	ACOT9	Input	7.22376894407678	FALSE	812
813	O00429	DNM1L	Input	7.22370836362023	FALSE	813
814	Q86Y82	STX12	Input	7.22354798568818	FALSE	814
815	Q9Y2J2	EPB41L3	Input	7.22327744081406	FALSE	815
816	P17655	CAPN2	Input	7.22277471991419	FALSE	816
817	Q9UIJ7	AK3	Input	7.22172934565045	FALSE	817
818	Q9Y5B9	SUPT16H	Input	7.22171696467776	FALSE	818
819	Q9Y3U8	RPL36	Input	7.22133245757835	FALSE	819
820	O00571	DDX3X	Input	7.22023404133599	FALSE	820
821	P23919	DTYMK	Input	7.21961792212347	FALSE	821
822	P54687	BCAT1	Input	7.21910989583861	TRUE	822
823	P43490	NAMPT	Input	7.21879156893134	FALSE	823
824	O75477	ERLIN1	Input	7.21812859024837	FALSE	824
825	P61981	YWHAG	Input	7.2176718346309	FALSE	825
826	P35222	CTNNB1	Input	7.2175646102121	FALSE	826
827	Q86V81	ALYREF	Input	7.21696985653073	FALSE	827
828	Q9NVA2	SEPT11	Input	7.21673697371425	FALSE	828
829	P21589	NT5E	Input	7.21668410629045	FALSE	829
830	Q00169	PITPNA	Input	7.21640542421259	FALSE	830
831	O75534	CSDE1	Input	7.21612695924151	FALSE	831
832	P08559	PDHA1	Input	7.21609342582219	FALSE	832
833	Q8N1F7	NUP93	Input	7.21518611726545	FALSE	833
834	P24666	ACP1	Input	7.21369151970996	FALSE	834
835	Q8IV08	PLD3	Input	7.21357326876747	FALSE	835
836	Q16629	SRSF7	Input	7.21261050250866	FALSE	836
837	Q15631	TSN	Input	7.21237367171454	FALSE	837
838	P67812	SEC11A	Input	7.2123678125425	FALSE	838
839	P20290	BTF3	Input	7.2118122971126	FALSE	839
840	P34897	SHMT2	Input	7.21176736111505	FALSE	840
841	P40121	CAPG	Input	7.21065193960097	FALSE	841
842	Q9UH65	SWAP70	Input	7.2103717664707	FALSE	842
843	Q9P2J5	LARS	Input	7.20965801328539	FALSE	843
844	O00159	MYO1C	Input	7.20861640955443	FALSE	844
845	P16615	ATP2A2	Input	7.20832013481228	FALSE	845
846	Q9NVI7	ATAD3A	Input	7.20817696370882	FALSE	846
847	Q99613	EIF3C	Input	7.20724607513911	TRUE	847
848	Q9UBF2	COPG2	Input	7.20701991645352	FALSE	848
849	P11177	PDHB	Input	7.20667640985329	FALSE	849
850	O00567	NOP56	Input	7.20562126518416	FALSE	850
851	P62995	TRA2B	Input	7.20550994124983	FALSE	851
852	Q96TA1	FAM129B	Input	7.20458822531528	FALSE	852
853	Q9UJU6	DBNL	Input	7.20428118456108	FALSE	853
854	O95197	RTN3	Input	7.20344358541023	FALSE	854
855	O15371	EIF3D	Input	7.20141815568234	FALSE	855
856	Q9Y2B0	CNPY2	Input	7.2009772399811	FALSE	856
857	P55884	EIF3B	Input	7.20071031430896	TRUE	857
858	O15400	STX7	Input	7.20070675783914	FALSE	858
859	P62191	PSMC1	Input	7.20049632713696	FALSE	859
860	O75937	DNAJC8	Input	7.20047169269035	FALSE	860
861	Q13423	NNT	Input	7.20042146146153	FALSE	861
862	Q15393	SF3B3	Input	7.19979849487097	FALSE	862
863	Q96M27	PRRC1	Input	7.19972213781173	FALSE	863
864	Q16576	RBBP7	Input	7.19944936358021	FALSE	864
865	Q13242	SRSF9	Input	7.19931215743807	FALSE	865
866	Q92734	TFG	Input	7.19883915011268	FALSE	866
867	Q15691	MAPRE1	Input	7.19849735815819	FALSE	867
868	P61970	NUTF2	Input	7.19833014358024	FALSE	868
869	Q9P035	HACD3	Input	7.19819657319288	FALSE	869
870	P09493	TPM1	Input	7.19805057545622	FALSE	870
871	P42167	TMPO	Input	7.19764218172441	FALSE	871
872	Q92905	COPS5	Input	7.19713397623771	FALSE	872
873	Q9UBS4	DNAJB11	Input	7.19644301032677	FALSE	873
874	P06865	HEXA	Input	7.19634298732544	FALSE	874
875	Q9Y3D6	FIS1	Input	7.19611370406389	FALSE	875
876	P50416	CPT1A	Input	7.19598263068836	FALSE	876
877	Q14254	FLOT2	Input	7.19436210400579	FALSE	877
878	O15347	HMGB3	Input	7.19373996947897	FALSE	878
879	Q8NBJ5	COLGALT1	Input	7.19280725259042	FALSE	879
880	P16989	YBX3	Input	7.19238580890153	FALSE	880
881	O95782	AP2A1	Input	7.19205982946955	FALSE	881
882	Q96A33	CCDC47	Input	7.19198419294059	FALSE	882
883	P61011	SRP54	Input	7.191373594713	FALSE	883
884	O14602;P47813	EIF1AY;EIF1AX	Input	7.191245136919	FALSE	884
885	O43704	SULT1B1	Input	7.19114866375879	FALSE	885
886	P50570	DNM2	Input	7.19100950892139	FALSE	886
887	P40616	ARL1	Input	7.19090221037985	FALSE	887
888	Q9BUJ2	HNRNPUL1	Input	7.1894153514276	FALSE	888
889	Q86UX7	FERMT3	Input	7.18787013089651	FALSE	889
890	P48507	GCLM	Input	7.18744104587181	FALSE	890
891	P27695	APEX1	Input	7.18715437715671	FALSE	891
892	P48444	ARCN1	Input	7.18712163522531	TRUE	892
893	O94925	GLS	Input	7.18684464134574	FALSE	893
894	P42704	LRPPRC	Input	7.18519001546108	FALSE	894
895	P30043	BLVRB	Input	7.18479062597298	FALSE	895
896	Q14151	SAFB2	Input	7.18476962516977	FALSE	896
897	Q15459	SF3A1	Input	7.18422381585188	FALSE	897
898	P16152	CBR1	Input	7.18380334210071	FALSE	898
899	Q9BWM7	SFXN3	Input	7.18302115670252	FALSE	899
900	Q00341	HDLBP	Input	7.18298582191314	TRUE	900
901	P43304	GPD2	Input	7.18293124681128	FALSE	901
902	P26640	VARS	Input	7.18263445481733	FALSE	902
903	Q03001	DST	Input	7.18254489271388	FALSE	903
904	Q9H9B4	SFXN1	Input	7.18250523989694	FALSE	904
905	O75319	DUSP11	Input	7.18211008297398	FALSE	905
906	Q14152	EIF3A	Input	7.18158536312305	FALSE	906
907	Q09028	RBBP4	Input	7.18054290164355	FALSE	907
908	O60749	SNX2	Input	7.17993679830215	FALSE	908
909	P09661	SNRPA1	Input	7.1788134089477	FALSE	909
910	P04275	VWF	Input	7.17824017916599	FALSE	910
911	P61960	UFM1	Input	7.17730240839666	FALSE	911
912	Q9NQW7	XPNPEP1	Input	7.17707483478485	FALSE	912
913	Q9Y2W1	THRAP3	Input	7.17476115175785	FALSE	913
914	O00754	MAN2B1	Input	7.17462623175673	FALSE	914
915	O60568	PLOD3	Input	7.17451626056084	FALSE	915
916	Q86UE4	MTDH	Input	7.174501004761	FALSE	916
917	Q8TCT9	HM13	Input	7.17358001536395	FALSE	917
918	Q9UHX1	PUF60	Input	7.1733797632448	FALSE	918
919	Q9UNZ2	NSFL1C	Input	7.17267807983485	FALSE	919
920	Q9NR45	NANS	Input	7.17213584273891	FALSE	920
921	Q9UGI8	TES	Input	7.17150062030693	FALSE	921
922	P05161	ISG15	Input	7.1705254398592	FALSE	922
923	Q16774	GUK1	Input	7.17018878888136	FALSE	923
924	Q9UBQ0	VPS29	Input	7.1689782117589	FALSE	924
925	P68400;Q8NEV1	CSNK2A1;CSNK2A3	Input	7.16871781586709	FALSE	925
926	Q9BR76	CORO1B	Input	7.16793731270058	FALSE	926
927	Q9UQ35	SRRM2	Input	7.16709983761599	FALSE	927
928	Q9NRX4	PHPT1	Input	7.16701957848806	FALSE	928
929	O96008	TOMM40	Input	7.16672013872119	FALSE	929
930	P78527	PRKDC	Input	7.1664965703202	FALSE	930
931	Q9P0K7	RAI14	Input	7.16563718044089	FALSE	931
932	Q9BS40	LXN	Input	7.16538634658536	FALSE	932
933	Q9Y6M1	IGF2BP2	Input	7.16458347630192	FALSE	933
934	P36405	ARL3	Input	7.16366606825844	FALSE	934
935	P61758	VBP1	Input	7.1632099917616	FALSE	935
936	Q9UJZ1	STOML2	Input	7.16308098129827	TRUE	936
937	Q9UHD8	SEPT9	Input	7.16254932244309	FALSE	937
938	Q9NYL9	TMOD3	Input	7.16195510082742	FALSE	938
939	P08237	PFKM	Input	7.16174342976681	TRUE	939
940	P55795	HNRNPH2	Input	7.16068682402726	FALSE	940
941	O76094	SRP72	Input	7.15914366997447	FALSE	941
942	Q9H845	ACAD9	Input	7.15905756073998	FALSE	942
943	Q08945	SSRP1	Input	7.15868266622595	FALSE	943
944	P16070	CD44	Input	7.15825088820226	FALSE	944
945	Q99961	SH3GL1	Input	7.15805415422039	FALSE	945
946	O00148	DDX39A	Input	7.15755286442267	FALSE	946
947	P09669	COX6C	Input	7.15714219117748	FALSE	947
948	P62861	FAU	Input	7.15661607719328	FALSE	948
949	Q32P28	P3H1	Input	7.15601215991311	FALSE	949
950	Q9H8Y8	GORASP2	Input	7.15595469402825	FALSE	950
951	P34932	HSPA4	Input	7.15585475502705	FALSE	951
952	Q8N3V7	SYNPO	Input	7.15520497008873	FALSE	952
953	P61289	PSME3	Input	7.1551736781687	FALSE	953
954	P49327	FASN	Input	7.15492721347563	FALSE	954
955	Q9P0L0	VAPA	Input	7.15392593809634	FALSE	955
956	P13995	MTHFD2	Input	7.15380419733152	TRUE	956
957	O60763	USO1	Input	7.15379413962213	FALSE	957
958	P28072	PSMB6	Input	7.15356518754936	FALSE	958
959	Q9UJ70	NAGK	Input	7.15323786004509	FALSE	959
960	Q02978	SLC25A11	Input	7.15287012322947	FALSE	960
961	P62318	SNRPD3	Input	7.15153440349871	FALSE	961
962	P57088	TMEM33	Input	7.15121719204978	FALSE	962
963	O15067	PFAS	Input	7.15105589236795	FALSE	963
964	O94855	SEC24D	Input	7.15100942326529	FALSE	964
965	Q9UK76	HN1	Input	7.15088624842052	FALSE	965
966	Q13596	SNX1	Input	7.14826060577289	FALSE	966
967	Q9Y3A5	SBDS	Input	7.14798084180581	FALSE	967
968	P07305	H1F0	Input	7.1476158897366	FALSE	968
969	Q96HC4	PDLIM5	Input	7.14737437690697	FALSE	969
970	P29317	EPHA2	Input	7.14654243403352	FALSE	970
971	P33316	DUT	Input	7.14473808782895	FALSE	971
972	P13861	PRKAR2A	Input	7.14470634378387	FALSE	972
973	Q96D15	RCN3	Input	7.14433566930017	FALSE	973
974	P31930	UQCRC1	Input	7.14321456101134	FALSE	974
975	O75351	VPS4B	Input	7.1431342929069	FALSE	975
976	Q9NWV4	C1orf123	Input	7.14122284621222	FALSE	976
977	Q9BXS5	AP1M1	Input	7.14087870065884	FALSE	977
978	Q9NSD9	FARSB	Input	7.14071398554221	FALSE	978
979	Q13637	RAB32	Input	7.14007258756731	FALSE	979
980	Q9Y5X1	SNX9	Input	7.13992487373178	FALSE	980
981	Q969H8	MYDGF	Input	7.1398935626427	FALSE	981
982	P18859	ATP5J	Input	7.13966660778336	FALSE	982
983	O14744	PRMT5	Input	7.13965007731068	FALSE	983
984	Q7Z434	MAVS	Input	7.13864699665978	FALSE	984
985	P29218	IMPA1	Input	7.13831675328753	FALSE	985
986	P28331	NDUFS1	Input	7.1365572797788	FALSE	986
987	Q8TAT6	NPLOC4	Input	7.136042919763	FALSE	987
988	Q13409	DYNC1I2	Input	7.13557546954988	FALSE	988
989	Q9NT62	ATG3	Input	7.1355031548814	FALSE	989
990	P23368	ME2	Input	7.1351689206102	FALSE	990
991	P43243	MATR3	Input	7.13482901636834	TRUE	991
992	O60841	EIF5B	Input	7.13427132204058	FALSE	992
993	Q13557	CAMK2D	Input	7.13413804482591	FALSE	993
994	Q14257	RCN2	Input	7.13190035119165	FALSE	994
995	Q9Y5M8	SRPRB	Input	7.13136712410754	FALSE	995
996	P49419	ALDH7A1	Input	7.12999794513924	FALSE	996
997	P22102	GART	Input	7.12984016173006	FALSE	997
998	P14735	IDE	Input	7.12968860348973	FALSE	998
999	P36969	GPX4	Input	7.12949960504949	FALSE	999
1000	Q15287	RNPS1	Input	7.12942320893872	FALSE	1000
1001	P36543	ATP6V1E1	Input	7.12932616327829	FALSE	1001
1002	P35998	PSMC2	Input	7.12862282112776	FALSE	1002
1003	Q9UNH7	SNX6	Input	7.12803429511176	FALSE	1003
1004	P30519	HMOX2	Input	7.1275354761767	FALSE	1004
1005	Q8WXF1	PSPC1	Input	7.12736707839163	FALSE	1005
1006	O95372	LYPLA2	Input	7.12713882756935	FALSE	1006
1007	Q14203	DCTN1	Input	7.12686327645117	FALSE	1007
1008	P10619	CTSA	Input	7.12657651770596	FALSE	1008
1009	P20591	MX1	Input	7.1263499612254	FALSE	1009
1010	O00203	AP3B1	Input	7.1259897593375	FALSE	1010
1011	Q96PU8	QKI	Input	7.12463837241676	FALSE	1011
1012	O14980	XPO1	Input	7.12330320212344	TRUE	1012
1013	P28838	LAP3	Input	7.12228667069752	FALSE	1013
1014	Q9H2U2	PPA2	Input	7.12195391151261	FALSE	1014
1015	Q9UHB9	SRP68	Input	7.12167685486519	FALSE	1015
1016	P52292	KPNA2	Input	7.12140569645691	FALSE	1016
1017	P15374	UCHL3	Input	7.12077178622894	FALSE	1017
1018	Q92804	TAF15	Input	7.11967760353166	FALSE	1018
1019	O43169	CYB5B	Input	7.11926149942878	FALSE	1019
1020	Q6IBS0	TWF2	Input	7.11846925609033	FALSE	1020
1021	Q9UMX0	UBQLN1	Input	7.11809914663245	FALSE	1021
1022	Q12874	SF3A3	Input	7.11800797654904	FALSE	1022
1023	P62310	LSM3	Input	7.11694528670221	FALSE	1023
1024	O75489	NDUFS3	Input	7.11603860482796	FALSE	1024
1025	Q9UMY4	SNX12	Input	7.11582461099867	FALSE	1025
1026	Q9NP79	VTA1	Input	7.11534352987725	FALSE	1026
1027	P49589	CARS	Input	7.11521230909814	FALSE	1027
1028	Q16630	CPSF6	Input	7.1146641837155	FALSE	1028
1029	P84095	RHOG	Input	7.11457395754822	FALSE	1029
1030	Q14554	PDIA5	Input	7.1143135140762	FALSE	1030
1031	Q9NYF8	BCLAF1	Input	7.11371662482225	FALSE	1031
1032	Q15637	SF1	Input	7.11302116850319	FALSE	1032
1033	P53992	SEC24C	Input	7.1129650887629	FALSE	1033
1034	Q13630	TSTA3	Input	7.11289627656108	FALSE	1034
1035	P06132	UROD	Input	7.11137510637808	FALSE	1035
1036	P62304	SNRPE	Input	7.11087376044393	FALSE	1036
1037	P09543	CNP	Input	7.11000857904439	FALSE	1037
1038	P40763	STAT3	Input	7.10933652987666	FALSE	1038
1039	P20073	ANXA7	Input	7.10933214059623	FALSE	1039
1040	P17302	GJA1	Input	7.10918524293736	FALSE	1040
1041	Q13098	GPS1	Input	7.10907022284993	FALSE	1041
1042	Q5JRX3	PITRM1	Input	7.10853255190345	FALSE	1042
1043	Q92597	NDRG1	Input	7.10769280286717	FALSE	1043
1044	Q13492	PICALM	Input	7.10695797182283	FALSE	1044
1045	Q10471	GALNT2	Input	7.10626775072365	FALSE	1045
1046	Q9UHB6	LIMA1	Input	7.10549247200637	TRUE	1046
1047	Q9UBQ7	GRHPR	Input	7.10503219789888	FALSE	1047
1048	P39748	FEN1	Input	7.10332350886439	FALSE	1048
1049	P98082	DAB2	Input	7.10279615255404	FALSE	1049
1050	O43684	BUB3	Input	7.10174329446845	FALSE	1050
1051	P61201	COPS2	Input	7.10136982296509	FALSE	1051
1052	P09497	CLTB	Input	7.10131325003448	FALSE	1052
1053	P31483	TIA1	Input	7.10121642272303	FALSE	1053
1054	P17900	GM2A	Input	7.10109548725651	FALSE	1054
1055	Q7L5N1	COPS6	Input	7.10017782727311	FALSE	1055
1056	Q96CT7	CCDC124	Input	7.10002900713885	FALSE	1056
1057	P46926	GNPDA1	Input	7.09984994152669	FALSE	1057
1058	Q8IWE2	FAM114A1	Input	7.09930711845941	FALSE	1058
1059	P04181	OAT	Input	7.0982074820507	FALSE	1059
1060	Q8TDB4	MGARP	Input	7.09800080578246	FALSE	1060
1061	Q01995	TAGLN	Input	7.09790999650907	FALSE	1061
1062	Q9UIW2	PLXNA1	Input	7.09763520014848	FALSE	1062
1063	Q9NY33	DPP3	Input	7.09721408638911	FALSE	1063
1064	Q15382	RHEB	Input	7.09650732224649	FALSE	1064
1065	Q96A72	MAGOHB	Input	7.09535506417803	FALSE	1065
1066	Q8NE71	ABCF1	Input	7.09512452434652	FALSE	1066
1067	P37840	SNCA	Input	7.09503014559133	FALSE	1067
1068	P33151	CDH5	Input	7.09457925206139	FALSE	1068
1069	P02751	FN1	Input	7.0945163551046	FALSE	1069
1070	P02794	FTH1	Input	7.09426913299256	FALSE	1070
1071	Q07866	KLC1	Input	7.09404396138592	FALSE	1071
1072	O15498	YKT6	Input	7.09329698271574	FALSE	1072
1073	Q14165	MLEC	Input	7.0932565167839	FALSE	1073
1074	P27361	MAPK3	Input	7.09310074907171	FALSE	1074
1075	O15460	P4HA2	Input	7.0928730419749	FALSE	1075
1076	P45974	USP5	Input	7.09264012786408	TRUE	1076
1077	Q9BWF3	RBM4	Input	7.09235038942092	FALSE	1077
1078	Q13435	SF3B2	Input	7.09217427581349	FALSE	1078
1079	Q9BXP5	SRRT	Input	7.09196945174036	FALSE	1079
1080	P78344	EIF4G2	Input	7.09085792444858	FALSE	1080
1081	P50402	EMD	Input	7.09082674379259	FALSE	1081
1082	O75521	ECI2	Input	7.08857388496927	FALSE	1082
1083	P10644	PRKAR1A	Input	7.08834751205284	FALSE	1083
1084	Q9H4A4	RNPEP	Input	7.08780785077873	FALSE	1084
1085	Q16666	IFI16	Input	7.08780288363211	FALSE	1085
1086	Q7L5N7	LPCAT2	Input	7.0861634638231	FALSE	1086
1087	P11172	UMPS	Input	7.08574854055925	FALSE	1087
1088	Q15555	MAPRE2	Input	7.08506552184059	FALSE	1088
1089	P07099	EPHX1	Input	7.08456912899513	FALSE	1089
1090	Q01844	EWSR1	Input	7.08389463370248	FALSE	1090
1091	Q9Y295	DRG1	Input	7.08366258416717	FALSE	1091
1092	P54819	AK2	Input	7.08128716501763	FALSE	1092
1093	P10155	TROVE2	Input	7.08081924347513	FALSE	1093
1094	Q07955	SRSF1	Input	7.08061855123585	FALSE	1094
1095	Q9Y6C9	MTCH2	Input	7.08034413981851	FALSE	1095
1096	P50281	MMP14	Input	7.07891876239715	FALSE	1096
1097	Q9NZ01	TECR	Input	7.07868967231613	FALSE	1097
1098	Q92896	GLG1	Input	7.07867644736378	FALSE	1098
1099	Q9H8L6	MMRN2	Input	7.0774674726882	FALSE	1099
1100	Q13564	NAE1	Input	7.0773802616041	FALSE	1100
1101	P49207	RPL34	Input	7.07729012508177	FALSE	1101
1102	P53041	PPP5C	Input	7.07719600695065	FALSE	1102
1103	Q16222	UAP1	Input	7.07689519386605	FALSE	1103
1104	Q99426	TBCB	Input	7.07577317354304	FALSE	1104
1105	Q9BZE4	GTPBP4	Input	7.07542632755897	FALSE	1105
1106	Q9NYL4	FKBP11	Input	7.07335848818517	FALSE	1106
1107	Q14320	FAM50A	Input	7.07334950156469	FALSE	1107
1108	Q96I24	FUBP3	Input	7.07263474510263	FALSE	1108
1109	Q9NP72	RAB18	Input	7.07234071854581	FALSE	1109
1110	O00483	NDUFA4	Input	7.07159115345799	FALSE	1110
1111	Q96EP5	DAZAP1	Input	7.07133732559845	FALSE	1111
1112	Q9Y6E0	STK24	Input	7.07058676350616	FALSE	1112
1113	P51452	DUSP3	Input	7.06832206779946	FALSE	1113
1114	Q13501	SQSTM1	Input	7.06654935246536	FALSE	1114
1115	Q12792	TWF1	Input	7.06526106544762	FALSE	1115
1116	Q96HS1	PGAM5	Input	7.06523789542167	FALSE	1116
1117	P08574	CYC1	Input	7.06476473238969	FALSE	1117
1118	Q00765	REEP5	Input	7.06440439173433	FALSE	1118
1119	O43237	DYNC1LI2	Input	7.06410067250348	FALSE	1119
1120	Q96JJ7	TMX3	Input	7.06389828737946	FALSE	1120
1121	P23193	TCEA1	Input	7.06376216782372	FALSE	1121
1122	Q92973	TNPO1	Input	7.06358196547829	FALSE	1122
1123	P49915	GMPS	Input	7.06333148213489	FALSE	1123
1124	Q9UFN0	NIPSNAP3A	Input	7.06206712480561	FALSE	1124
1125	Q969V3	NCLN	Input	7.06202753838301	FALSE	1125
1126	P35080	PFN2	Input	7.06125753061055	FALSE	1126
1127	O75533	SF3B1	Input	7.0611253155559	FALSE	1127
1128	Q9H910	HN1L	Input	7.06051673956513	FALSE	1128
1129	Q9HD45	TM9SF3	Input	7.06039146028705	FALSE	1129
1130	P42765	ACAA2	Input	7.06031152414388	FALSE	1130
1131	O95299	NDUFA10	Input	7.06022164927922	FALSE	1131
1132	Q16718	NDUFA5	Input	7.05972646543681	FALSE	1132
1133	O60925	PFDN1	Input	7.05905101173773	FALSE	1133
1134	Q6P2Q9	PRPF8	Input	7.05853894911745	FALSE	1134
1135	O95793	STAU1	Input	7.0573962022527	FALSE	1135
1136	Q99829	CPNE1	Input	7.05713888822924	FALSE	1136
1137	Q9UG63	ABCF2	Input	7.05697256171064	FALSE	1137
1138	P50552	VASP	Input	7.05557073931223	FALSE	1138
1139	Q8TCJ2	STT3B	Input	7.05528331906473	FALSE	1139
1140	Q15257	PPP2R4	Input	7.05489598144577	FALSE	1140
1141	O95336	PGLS	Input	7.05466034948467	FALSE	1141
1142	P11387	TOP1	Input	7.05420633542778	FALSE	1142
1143	O94826	TOMM70A	Input	7.05378638110569	FALSE	1143
1144	Q14498	RBM39	Input	7.0537286296008	FALSE	1144
1145	Q16563	SYPL1	Input	7.05317970300161	FALSE	1145
1146	P30566	ADSL	Input	7.0531531895081	FALSE	1146
1147	P61081	UBE2M	Input	7.05249829224232	FALSE	1147
1148	O00116	AGPS	Input	7.05242189376042	FALSE	1148
1149	Q8N163	CCAR2	Input	7.05227252188735	FALSE	1149
1150	Q9NZ08	ERAP1	Input	7.05225769739156	FALSE	1150
1151	P15090	FABP4	Input	7.05191948444715	FALSE	1151
1152	P26885	FKBP2	Input	7.05150907657699	FALSE	1152
1153	P46821	MAP1B	Input	7.05116892881791	FALSE	1153
1154	Q14739	LBR	Input	7.05101700142665	FALSE	1154
1155	Q15819	UBE2V2	Input	7.05098282492004	FALSE	1155
1156	O95202	LETM1	Input	7.05051257669226	FALSE	1156
1157	P19404	NDUFV2	Input	7.05031497464853	FALSE	1157
1158	Q9BY44	EIF2A	Input	7.0488700599627	FALSE	1158
1159	Q9NSE4	IARS2	Input	7.04811809859219	FALSE	1159
1160	P08243	ASNS	Input	7.04800913878834	FALSE	1160
1161	P37235	HPCAL1	Input	7.04735470790919	FALSE	1161
1162	Q96F85	CNRIP1	Input	7.04712741593291	FALSE	1162
1163	Q9H6Z4	RANBP3	Input	7.04698342228542	FALSE	1163
1164	P13798	APEH	Input	7.04588621808014	TRUE	1164
1165	O75348	ATP6V1G1	Input	7.04557350616682	FALSE	1165
1166	Q92747	ARPC1A	Input	7.04328111042717	FALSE	1166
1167	Q6PIU2	NCEH1	Input	7.04263141982649	FALSE	1167
1168	Q9UHD1	CHORDC1	Input	7.0423728862928	FALSE	1168
1169	A0AVT1	UBA6	Input	7.04125092409777	FALSE	1169
1170	Q9Y3Y2	CHTOP	Input	7.04106605187065	FALSE	1170
1171	O94760	DDAH1	Input	7.04012724379888	FALSE	1171
1172	O43488	AKR7A2	Input	7.04011639421567	FALSE	1172
1173	Q92769	HDAC2	Input	7.04008922947176	FALSE	1173
1174	P50479	PDLIM4	Input	7.03935819272422	FALSE	1174
1175	P19623	SRM	Input	7.03927349605228	FALSE	1175
1176	P84243	H3F3A	Input	7.03892946176806	FALSE	1176
1177	P31937	HIBADH	Input	7.03840600157781	FALSE	1177
1178	P53004	BLVRA	Input	7.03833616846841	FALSE	1178
1179	Q16531	DDB1	Input	7.03810848186828	FALSE	1179
1180	P25325	MPST	Input	7.03786260540526	FALSE	1180
1181	Q14232	EIF2B1	Input	7.03678935110005	FALSE	1181
1182	P63261	ACTG1	Input	7.03625079882509	FALSE	1182
1183	P36551	CPOX	Input	7.03624073092059	FALSE	1183
1184	P07942	LAMB1	Input	7.03615942004294	FALSE	1184
1185	P61421	ATP6V0D1	Input	7.0357185580311	FALSE	1185
1186	P15153	RAC2	Input	7.03518510346439	FALSE	1186
1187	P20810	CAST	Input	7.03434525082039	FALSE	1187
1188	O94832	MYO1D	Input	7.03420610746501	FALSE	1188
1189	Q9Y520	PRRC2C	Input	7.03410201177042	FALSE	1189
1190	O75643	SNRNP200	Input	7.03388836282576	FALSE	1190
1191	Q9BQG0	MYBBP1A	Input	7.03357949049379	FALSE	1191
1192	Q9NS69	TOMM22	Input	7.03342958625335	FALSE	1192
1193	P41227	NAA10	Input	7.03321176402743	FALSE	1193
1194	Q9Y263	PLAA	Input	7.03285961065846	FALSE	1194
1195	Q99816	TSG101	Input	7.03258773870835	FALSE	1195
1196	Q02218	OGDH	Input	7.03158194539338	FALSE	1196
1197	Q9NZM1	MYOF	Input	7.03056207878119	FALSE	1197
1198	Q5JTV8	TOR1AIP1	Input	7.03035147986562	FALSE	1198
1199	P05106	ITGB3	Input	7.02984421038388	FALSE	1199
1200	Q9Y6G9	DYNC1LI1	Input	7.028902743331	FALSE	1200
1201	P63313	TMSB10	Input	7.02881760832674	TRUE	1201
1202	Q9UII2	ATPIF1	Input	7.02840164954318	FALSE	1202
1203	P21912	SDHB	Input	7.02825002845974	FALSE	1203
1204	Q9H3K6	BOLA2	Input	7.02734536675629	FALSE	1204
1205	Q969X5	ERGIC1	Input	7.0267223845299	FALSE	1205
1206	Q15102	PAFAH1B3	Input	7.02672103688168	FALSE	1206
1207	P46063	RECQL	Input	7.02661047464648	FALSE	1207
1208	O95340	PAPSS2	Input	7.02656613156846	FALSE	1208
1209	O43592	XPOT	Input	7.0264689531283	FALSE	1209
1210	P11310	ACADM	Input	7.02594209111203	FALSE	1210
1211	O75964	ATP5L	Input	7.02567756056714	FALSE	1211
1212	P13987	CD59	Input	7.02527656988479	FALSE	1212
1213	Q9NUJ1	ABHD10	Input	7.02451128128757	FALSE	1213
1214	O15269	SPTLC1	Input	7.0244486402585	FALSE	1214
1215	Q8IXB1	DNAJC10	Input	7.02415058165955	FALSE	1215
1216	P21266	GSTM3	Input	7.02373341620444	FALSE	1216
1217	P13674	P4HA1	Input	7.02100789153976	FALSE	1217
1218	P10301	RRAS	Input	7.02049428568472	FALSE	1218
1219	Q8NHP8	PLBD2	Input	7.02039339770296	FALSE	1219
1220	P30419	NMT1	Input	7.01942959672245	FALSE	1220
1221	P09455	RBP1	Input	7.01856480204253	FALSE	1221
1222	Q9UDY2	TJP2	Input	7.01828014450933	FALSE	1222
1223	Q9Y4P3	TBL2	Input	7.01760443671294	FALSE	1223
1224	P49821	NDUFV1	Input	7.01754723562529	FALSE	1224
1225	P18031	PTPN1	Input	7.01749355192239	FALSE	1225
1226	Q13541	EIF4EBP1	Input	7.01672851630732	FALSE	1226
1227	P48059	LIMS1	Input	7.01659427120432	FALSE	1227
1228	P26583	HMGB2	Input	7.01645983824199	FALSE	1228
1229	Q7L0Y3	TRMT10C	Input	7.01485734335997	FALSE	1229
1230	P68402	PAFAH1B2	Input	7.01458832372821	FALSE	1230
1231	P49903	SEPHS1	Input	7.01364560888651	FALSE	1231
1232	P42126	ECI1	Input	7.01352817278588	FALSE	1232
1233	Q9Y285	FARSA	Input	7.01341638958166	TRUE	1233
1234	Q9UM54	MYO6	Input	7.01313507807277	TRUE	1234
1235	O60684	KPNA6	Input	7.01287327386743	FALSE	1235
1236	P10909	CLU	Input	7.01281618410361	FALSE	1236
1237	P17096	HMGA1	Input	7.01274268157749	FALSE	1237
1238	Q9NP74	PALMD	Input	7.01151362638168	FALSE	1238
1239	Q6PKG0	LARP1	Input	7.01144821500124	FALSE	1239
1240	O94905	ERLIN2	Input	7.0112059400182	FALSE	1240
1241	O95861	BPNT1	Input	7.00974698198223	FALSE	1241
1242	P21283	ATP6V1C1	Input	7.00847603947308	FALSE	1242
1243	Q9H3K2	GHITM	Input	7.00843721689644	FALSE	1243
1244	Q15435	PPP1R7	Input	7.00810338695707	FALSE	1244
1245	P17812	CTPS1	Input	7.00795271834014	FALSE	1245
1246	P49023	PXN	Input	7.00794461639599	FALSE	1246
1247	P51570	GALK1	Input	7.0075466035813	FALSE	1247
1248	O00244	ATOX1	Input	7.00743832895074	FALSE	1248
1249	Q9P0J0	NDUFA13	Input	7.00712336164088	FALSE	1249
1250	O14828	SCAMP3	Input	7.00695880449575	FALSE	1250
1251	Q9Y5L4	TIMM13	Input	7.00683150876265	FALSE	1251
1252	Q96I99	SUCLG2	Input	7.00659010866399	FALSE	1252
1253	Q8NCA5	FAM98A	Input	7.0061277384558	FALSE	1253
1254	O43252	PAPSS1	Input	7.00544575023122	FALSE	1254
1255	P14923	JUP	Input	7.00516819587495	FALSE	1255
1256	Q9BWJ5	SF3B5	Input	7.00466798302616	FALSE	1256
1257	Q9Y512	SAMM50	Input	7.00435433161328	FALSE	1257
1258	P22314	UBA1	Input	7.00341692813335	FALSE	1258
1259	Q9Y624	F11R	Input	7.00241274009399	FALSE	1259
1260	Q6NUK1	SLC25A24	Input	7.00232875126766	FALSE	1260
1261	P52306	RAP1GDS1	Input	7.00231145044594	FALSE	1261
1262	Q13617	CUL2	Input	7.0022784020169	FALSE	1262
1263	Q96S97	MYADM	Input	7.00210028600944	FALSE	1263
1264	Q7L576	CYFIP1	Input	7.00051509339327	FALSE	1264
1265	Q13217	DNAJC3	Input	6.99998436511722	FALSE	1265
1266	Q9NX63	CHCHD3	Input	6.99796172731263	FALSE	1266
1267	Q15424	SAFB	Input	6.99769554530498	FALSE	1267
1268	Q9H3P7	ACBD3	Input	6.99687456354151	FALSE	1268
1269	Q8NCW5	APOA1BP	Input	6.99637987530389	FALSE	1269
1270	P11217	PYGM	Input	6.99632600660556	FALSE	1270
1271	Q8IYB3	SRRM1	Input	6.99618276219734	FALSE	1271
1272	P27708	CAD	Input	6.99588582862242	FALSE	1272
1273	Q8WW12	PCNP	Input	6.99513755467597	FALSE	1273
1274	Q66K74	MAP1S	Input	6.99488180827819	FALSE	1274
1275	Q96P70	IPO9	Input	6.99463703550535	FALSE	1275
1276	Q9UDY4	DNAJB4	Input	6.99337370522788	FALSE	1276
1277	Q8N699	MYCT1	Input	6.99317853145193	FALSE	1277
1278	Q9Y394	DHRS7	Input	6.99285019909536	FALSE	1278
1279	Q8IY81	FTSJ3	Input	6.99251446049891	FALSE	1279
1280	P51114	FXR1	Input	6.99207336372635	FALSE	1280
1281	O15042	U2SURP	Input	6.99143174076127	FALSE	1281
1282	P20645	M6PR	Input	6.9913526452255	FALSE	1282
1283	P14317	HCLS1	Input	6.99101146790793	FALSE	1283
1284	P46087	NOP2	Input	6.99052108257392	FALSE	1284
1285	P53007	SLC25A1	Input	6.98973495228478	FALSE	1285
1286	Q9BTT0	ANP32E	Input	6.98965000975388	FALSE	1286
1287	P51813	BMX	Input	6.98881341723051	FALSE	1287
1288	O75131	CPNE3	Input	6.98835333174889	FALSE	1288
1289	Q9UBV8	PEF1	Input	6.98805574888571	TRUE	1289
1290	O95232	LUC7L3	Input	6.98670781663787	FALSE	1290
1291	P05067	APP	Input	6.98652855082899	FALSE	1291
1292	P19784	CSNK2A2	Input	6.98515498887802	FALSE	1292
1293	P11117	ACP2	Input	6.98503327535376	FALSE	1293
1294	O60888	CUTA	Input	6.98415604668594	FALSE	1294
1295	O95881	TXNDC12	Input	6.98345808382668	FALSE	1295
1296	P56211	ARPP19	Input	6.98063198402553	FALSE	1296
1297	Q7L014	DDX46	Input	6.98059999144139	FALSE	1297
1298	Q9Y2S6	TMA7	Input	6.9802030556562	FALSE	1298
1299	Q8N1G4	LRRC47	Input	6.97947423330628	FALSE	1299
1300	Q16795	NDUFA9	Input	6.97883023939929	FALSE	1300
1301	P30536	TSPO	Input	6.9785655941439	FALSE	1301
1302	O00233	PSMD9	Input	6.97842079660309	FALSE	1302
1303	Q9Y333	LSM2	Input	6.9772039011147	FALSE	1303
1304	P04114	APOB	Input	6.97676490571826	FALSE	1304
1305	O96005	CLPTM1	Input	6.97610499442966	FALSE	1305
1306	Q9Y6Y8	SEC23IP	Input	6.97584054227949	FALSE	1306
1307	P33176	KIF5B	Input	6.97580759783821	TRUE	1307
1308	P78347	GTF2I	Input	6.97568821930922	FALSE	1308
1309	Q9H3U1	UNC45A	Input	6.97543426720651	FALSE	1309
1310	P05534	HLA-A	Input	6.97440375046745	FALSE	1310
1311	Q6PCE3	PGM2L1	Input	6.97385388112692	FALSE	1311
1312	Q15843	NEDD8	Input	6.97369878330967	FALSE	1312
1313	P30046	DDT	Input	6.97051019418137	FALSE	1313
1314	P46459	NSF	Input	6.97040962120517	FALSE	1314
1315	Q58FF6	HSP90AB4P	Input	6.96904457631912	FALSE	1315
1316	O75352	MPDU1	Input	6.96818189683731	FALSE	1316
1317	Q00059	TFAM	Input	6.9680361426508	FALSE	1317
1318	Q96DI7	SNRNP40	Input	6.96684429865966	FALSE	1318
1319	Q13155	AIMP2	Input	6.96669657084354	FALSE	1319
1320	Q92522	H1FX	Input	6.96667507087471	FALSE	1320
1321	Q8NEW0	SLC30A7	Input	6.96643172114006	FALSE	1321
1322	P04040	CAT	Input	6.96534768036536	FALSE	1322
1323	O14964	HGS	Input	6.96421197779177	FALSE	1323
1324	Q13363	CTBP1	Input	6.96360689656924	FALSE	1324
1325	Q8WUM0	NUP133	Input	6.96318120903679	FALSE	1325
1326	P55735	SEC13	Input	6.96245095357706	FALSE	1326
1327	Q9H7Z7	PTGES2	Input	6.96210154870496	FALSE	1327
1328	P51116	FXR2	Input	6.96116677935856	FALSE	1328
1329	Q13573	SNW1	Input	6.96084773181928	FALSE	1329
1330	O00422	SAP18	Input	6.95964292678251	FALSE	1330
1331	Q9ULC4	MCTS1	Input	6.95953058090552	FALSE	1331
1332	O75694	NUP155	Input	6.95947995141448	FALSE	1332
1333	Q68EM7	ARHGAP17	Input	6.95941722845041	FALSE	1333
1334	Q92974	ARHGEF2	Input	6.95927458402099	FALSE	1334
1335	Q6NYC8	PPP1R18	Input	6.95826043998122	FALSE	1335
1336	Q9Y237	PIN4	Input	6.95822565640265	FALSE	1336
1337	Q9P258	RCC2	Input	6.95752985411813	FALSE	1337
1338	P56378	MP68	Input	6.95746560350756	FALSE	1338
1339	Q9C0H2	TTYH3	Input	6.95681290817812	FALSE	1339
1340	Q8TBC4	UBA3	Input	6.95677548982106	FALSE	1340
1341	Q86VX9	MON1A	Input	6.95619521274397	FALSE	1341
1342	P62873	GNB1	Input	6.95613499235633	TRUE	1342
1343	Q12805	EFEMP1	Input	6.95563402529221	FALSE	1343
1344	O14617	AP3D1	Input	6.95481115927297	FALSE	1344
1345	Q9UNS2	COPS3	Input	6.95399337010642	FALSE	1345
1346	O00182	LGALS9	Input	6.9535672117033	FALSE	1346
1347	P63027	VAMP2	Input	6.9530560383675	FALSE	1347
1348	P60520	GABARAPL2	Input	6.95214856136081	FALSE	1348
1349	Q92616	GCN1L1	Input	6.94955188535849	FALSE	1349
1350	O14974	PPP1R12A	Input	6.94901188389245	FALSE	1350
1351	P17661	DES	Input	6.94901007682212	FALSE	1351
1352	P14209	CD99	Input	6.94864692291866	FALSE	1352
1353	Q4VX62	C6orf99	Input	6.94784517534515	FALSE	1353
1354	Q13247	SRSF6	Input	6.94766832948194	FALSE	1354
1355	Q9ULE4	FAM184B	Input	6.94725982223029	FALSE	1355
1356	Q99471	PFDN5	Input	6.94670802549311	FALSE	1356
1357	Q92890	UFD1L	Input	6.94646987716407	FALSE	1357
1358	Q52LJ0	FAM98B	Input	6.94613035514412	FALSE	1358
1359	O15427	SLC16A3	Input	6.94434555163413	FALSE	1359
1360	P36915	GNL1	Input	6.94434056551528	FALSE	1360
1361	Q92900	UPF1	Input	6.94296299620014	FALSE	1361
1362	P08240	SRPR	Input	6.94293602919719	FALSE	1362
1363	P60891	PRPS1	Input	6.94287327304975	FALSE	1363
1364	O15160	POLR1C	Input	6.94266307049682	FALSE	1364
1365	Q92544	TM9SF4	Input	6.9413018374631	FALSE	1365
1366	O00629	KPNA4	Input	6.94059917728739	FALSE	1366
1367	Q01628	IFITM3	Input	6.93988068977106	FALSE	1367
1368	Q15434	RBMS2	Input	6.93982090761821	FALSE	1368
1369	P80723	BASP1	Input	6.93936976969131	FALSE	1369
1370	Q96A26	FAM162A	Input	6.93855977548788	FALSE	1370
1371	Q3ZCQ8	TIMM50	Input	6.93811486212463	FALSE	1371
1372	P49756	RBM25	Input	6.93788939086407	FALSE	1372
1373	O95573	ACSL3	Input	6.9377937518912	FALSE	1373
1374	Q96JN8	NEURL4	Input	6.93714838396127	FALSE	1374
1375	Q9UJS0	SLC25A13	Input	6.93712193188487	FALSE	1375
1376	P63098	PPP3R1	Input	6.93696491794821	FALSE	1376
1377	P46976	GYG1	Input	6.93640389832927	FALSE	1377
1378	Q05519	SRSF11	Input	6.93297344848288	TRUE	1378
1379	P55263	ADK	Input	6.93280826074171	FALSE	1379
1380	Q8NBJ7	SUMF2	Input	6.93231569534082	FALSE	1380
1381	O60869	EDF1	Input	6.93194930136488	FALSE	1381
1382	P61026	RAB10	Input	6.9307402090462	FALSE	1382
1383	Q8N766	EMC1	Input	6.93038219477802	FALSE	1383
1384	O15355	PPM1G	Input	6.92922160901507	FALSE	1384
1385	P56385	ATP5I	Input	6.92921841421036	FALSE	1385
1386	O95571	ETHE1	Input	6.92813440306942	FALSE	1386
1387	P78406	RAE1	Input	6.92803925665334	FALSE	1387
1388	Q2TAY7	SMU1	Input	6.92717563122928	FALSE	1388
1389	Q9UIQ6	LNPEP	Input	6.92695817809561	FALSE	1389
1390	Q96IZ0	PAWR	Input	6.92538339349906	FALSE	1390
1391	Q05639	EEF1A2	Input	6.92517040689472	FALSE	1391
1392	Q9Y2T2	AP3M1	Input	6.92496952399755	FALSE	1392
1393	Q3KQV9	UAP1L1	Input	6.92496051628078	FALSE	1393
1394	O95747	OXSR1	Input	6.92408859409568	FALSE	1394
1395	Q13201	MMRN1	Input	6.92288451451211	FALSE	1395
1396	Q9NX40	OCIAD1	Input	6.92210431536067	FALSE	1396
1397	Q9UH99	SUN2	Input	6.92139003986951	FALSE	1397
1398	P49770	EIF2B2	Input	6.92026786696693	FALSE	1398
1399	Q9Y376	CAB39	Input	6.91992761478769	FALSE	1399
1400	O43583	DENR	Input	6.91905891497344	FALSE	1400
1401	Q9UL25	RAB21	Input	6.91799228189947	FALSE	1401
1402	Q13620	CUL4B	Input	6.91608630088527	FALSE	1402
1403	Q9H307	PNN	Input	6.91548243829318	FALSE	1403
1404	P51610	HCFC1	Input	6.9153922626969	FALSE	1404
1405	Q96C36	PYCR2	Input	6.9151671377405	FALSE	1405
1406	Q15758	SLC1A5	Input	6.91511660714965	FALSE	1406
1407	Q08170	SRSF4	Input	6.91464465171168	FALSE	1407
1408	O43617	TRAPPC3	Input	6.91461422884047	FALSE	1408
1409	Q10713	PMPCA	Input	6.91451892881758	FALSE	1409
1410	P16435	POR	Input	6.91215193649973	FALSE	1410
1411	P62993	GRB2	Input	6.91132468671958	FALSE	1411
1412	Q8TAQ2	SMARCC2	Input	6.91098862732279	FALSE	1412
1413	Q9NTZ6	RBM12	Input	6.91058468166697	FALSE	1413
1414	O96019	ACTL6A	Input	6.91038446294451	FALSE	1414
1415	Q96RS6	NUDCD1	Input	6.90967686075334	FALSE	1415
1416	Q93009	USP7	Input	6.90901694500772	FALSE	1416
1417	Q9GZS3	WDR61	Input	6.90808523038309	FALSE	1417
1418	Q14376	GALE	Input	6.90697351319431	FALSE	1418
1419	Q16762	TST	Input	6.90690663025238	FALSE	1419
1420	P58546	MTPN	Input	6.90682821935257	FALSE	1420
1421	Q5BJH7	YIF1B	Input	6.90557595299447	FALSE	1421
1422	Q8IWU6	SULF1	Input	6.90557487345409	FALSE	1422
1423	O15258	RER1	Input	6.90503603691857	FALSE	1423
1424	P63279	UBE2I	Input	6.90457041367223	FALSE	1424
1425	Q9Y3B8	REXO2	Input	6.90418113716037	FALSE	1425
1426	O75400	PRPF40A	Input	6.90410120353738	FALSE	1426
1427	Q99615	DNAJC7	Input	6.90404657918234	FALSE	1427
1428	P53680	AP2S1	Input	6.90340565861464	FALSE	1428
1429	Q9BVP2	GNL3	Input	6.90192544070467	FALSE	1429
1430	Q8N0X7	SPG20	Input	6.90178854842531	FALSE	1430
1431	P36507	MAP2K2	Input	6.90136526778567	FALSE	1431
1432	Q9HB90	RRAGC	Input	6.90102710962427	FALSE	1432
1433	Q16740	CLPP	Input	6.90061455138969	FALSE	1433
1434	P13473	LAMP2	Input	6.89990904790456	FALSE	1434
1435	P62891;Q59GN2	RPL39;RPL39P5	Input	6.89974785868544	FALSE	1435
1436	O43747	AP1G1	Input	6.8996824798701	FALSE	1436
1437	Q8NI22	MCFD2	Input	6.89933679338348	FALSE	1437
1438	Q9UKV3	ACIN1	Input	6.89711550454332	FALSE	1438
1439	Q02952	AKAP12	Input	6.8965372124962	FALSE	1439
1440	Q92922	SMARCC1	Input	6.89577853814708	FALSE	1440
1441	Q92688	ANP32B	Input	6.89480284771036	FALSE	1441
1442	P01031	C5	Input	6.89470896572446	FALSE	1442
1443	P60468	SEC61B	Input	6.89290630842377	FALSE	1443
1444	O60610	DIAPH1	Input	6.89226511331588	FALSE	1444
1445	Q6NUQ4	TMEM214	Input	6.89202179658363	FALSE	1445
1446	P07947	YES1	Input	6.89197128452629	FALSE	1446
1447	P25205	MCM3	Input	6.89190970978998	FALSE	1447
1448	Q9P0V9	SEPT10	Input	6.89186194227882	FALSE	1448
1449	O60264	SMARCA5	Input	6.89055212576022	FALSE	1449
1450	O43172	PRPF4	Input	6.89038960537413	FALSE	1450
1451	Q8IWB7	WDFY1	Input	6.88874612280885	FALSE	1451
1452	Q13228	SELENBP1	Input	6.88809751520494	FALSE	1452
1453	Q9Y6N5	SQRDL	Input	6.88789531169196	FALSE	1453
1454	Q9Y3B3	TMED7	Input	6.88776736477917	FALSE	1454
1455	Q5U651	RASIP1	Input	6.88594316909247	FALSE	1455
1456	P48637	GSS	Input	6.88580207653013	FALSE	1456
1457	Q8WX93	PALLD	Input	6.88572159709353	FALSE	1457
1458	Q9UGP8	SEC63	Input	6.8853714835103	FALSE	1458
1459	P42574	CASP3	Input	6.8850794592743	FALSE	1459
1460	Q96FQ6	S100A16	Input	6.8843026387691	FALSE	1460
1461	P55265	ADAR	Input	6.88344531278589	FALSE	1461
1462	Q6DKJ4	NXN	Input	6.88304137086947	FALSE	1462
1463	P52788	SMS	Input	6.88280932580262	FALSE	1463
1464	O75663	TIPRL	Input	6.8822135047677	FALSE	1464
1465	Q5NDL2	EOGT	Input	6.88196064220821	FALSE	1465
1466	P23588	EIF4B	Input	6.8818691583553	TRUE	1466
1467	Q02880	TOP2B	Input	6.88177591619615	FALSE	1467
1468	P10314;P30459	HLA-A	Input	6.87990679940334	FALSE	1468
1469	Q14683	SMC1A	Input	6.87968020609175	FALSE	1469
1470	P51970	NDUFA8	Input	6.87942660905615	FALSE	1470
1471	Q8TEX9	IPO4	Input	6.87930064380982	FALSE	1471
1472	Q9BQE3	TUBA1C	Input	6.87914854240134	FALSE	1472
1473	Q9NR50	EIF2B3	Input	6.8791028786414	FALSE	1473
1474	O00442	RTCA	Input	6.87903173457423	FALSE	1474
1475	Q6NVY1	HIBCH	Input	6.87846764893159	FALSE	1475
1476	P98160	HSPG2	Input	6.87808492606237	FALSE	1476
1477	Q16270	IGFBP7	Input	6.87788068071314	FALSE	1477
1478	Q9NPQ8	RIC8A	Input	6.87772882926277	FALSE	1478
1479	Q9UDW1	UQCR10	Input	6.87768615284328	FALSE	1479
1480	Q8WXX5	DNAJC9	Input	6.87621327816554	FALSE	1480
1481	Q01085	TIAL1	Input	6.87577488851422	FALSE	1481
1482	A6NKT7	RGPD3	Input	6.87548513056438	FALSE	1482
1483	O94874	UFL1	Input	6.87537873240672	FALSE	1483
1484	O95819	MAP4K4	Input	6.87458797204072	FALSE	1484
1485	Q86W92	PPFIBP1	Input	6.87384820771436	FALSE	1485
1486	P61165	TMEM258	Input	6.87375171718399	FALSE	1486
1487	Q9BUL8	PDCD10	Input	6.87350634361849	FALSE	1487
1488	O75475	PSIP1	Input	6.87346249467477	FALSE	1488
1489	O75165	DNAJC13	Input	6.87336269203876	FALSE	1489
1490	O95777	LSM8	Input	6.87262398040317	FALSE	1490
1491	P03956	MMP1	Input	6.87249465740388	FALSE	1491
1492	Q8WWY3	PRPF31	Input	6.87210578672384	FALSE	1492
1493	O94788	ALDH1A2	Input	6.87178092679893	FALSE	1493
1494	Q96AP7	ESAM	Input	6.86967702467449	FALSE	1494
1495	Q12849	GRSF1	Input	6.86950594292236	FALSE	1495
1496	Q93052	LPP	Input	6.86870352545791	FALSE	1496
1497	Q14008	CKAP5	Input	6.86863145050367	FALSE	1497
1498	Q9NQX4	MYO5C	Input	6.86760565048768	FALSE	1498
1499	Q9Y2X3	NOP58	Input	6.86714308959218	FALSE	1499
1500	Q6ZSR9	NaN	Input	6.86567913748531	FALSE	1500
1501	P38571	LIPA	Input	6.86541580815323	FALSE	1501
1502	P29144	TPP2	Input	6.8653938716357	FALSE	1502
1503	Q13488	TCIRG1	Input	6.86417692549806	FALSE	1503
1504	P22090	RPS4Y1	Input	6.86361278874743	FALSE	1504
1505	Q8TED1	GPX8	Input	6.86291645595571	FALSE	1505
1506	A6NCE7;Q9GZQ8	MAP1LC3B2;MAP1LC3B	Input	6.86224995892392	FALSE	1506
1507	Q15155	NOMO1	Input	6.86219950093418	FALSE	1507
1508	Q8TD55	PLEKHO2	Input	6.86037538423928	FALSE	1508
1509	P15151	PVR	Input	6.85989743852712	FALSE	1509
1510	Q14157	UBAP2L	Input	6.85883499619596	FALSE	1510
1511	Q15125	EBP	Input	6.85834545212883	FALSE	1511
1512	Q9Y4D7	PLXND1	Input	6.85764549786987	FALSE	1512
1513	P01023	A2M	Input	6.85734362508478	FALSE	1513
1514	Q14166	TTLL12	Input	6.85698117902898	FALSE	1514
1515	O75832	PSMD10	Input	6.85664700697976	FALSE	1515
1516	P62306	SNRPF	Input	6.85616905089021	FALSE	1516
1517	P49792	RANBP2	Input	6.8559944993795	FALSE	1517
1518	O00541	PES1	Input	6.85578610111679	FALSE	1518
1519	Q92626	PXDN	Input	6.8556180266638	FALSE	1519
1520	Q5VYK3	ECM29	Input	6.85520088959882	FALSE	1520
1521	P29279	CTGF	Input	6.85515524375704	FALSE	1521
1522	P22570	FDXR	Input	6.85467418566521	FALSE	1522
1523	P60983	GMFB	Input	6.85299742285439	FALSE	1523
1524	Q96GK7	FAHD2A	Input	6.85199119837655	FALSE	1524
1525	Q92783	STAM	Input	6.85101914563426	FALSE	1525
1526	P33993	MCM7	Input	6.85093324022037	FALSE	1526
1527	O43290	SART1	Input	6.85092770031405	FALSE	1527
1528	Q9BXJ0	C1QTNF5	Input	6.85079677267765	FALSE	1528
1529	P01009	SERPINA1	Input	6.85070619920931	FALSE	1529
1530	Q8IZQ5	SELH	Input	6.85057394884474	FALSE	1530
1531	P48147	PREP	Input	6.84916250823214	FALSE	1531
1532	Q9Y6E2	BZW2	Input	6.84869715986919	FALSE	1532
1533	Q92599	SEPT8	Input	6.84778993709049	FALSE	1533
1534	P23921	RRM1	Input	6.84728870183466	FALSE	1534
1535	P84085	ARF5	Input	6.846546228392	FALSE	1535
1536	Q9NZJ9	NUDT4	Input	6.84638527160394	FALSE	1536
1537	P53985	SLC16A1	Input	6.84617251921752	FALSE	1537
1538	Q6P179	ERAP2	Input	6.84567917134487	FALSE	1538
1539	P61587	RND3	Input	6.84560121979468	FALSE	1539
1540	Q6UXN9	WDR82	Input	6.84534688149041	FALSE	1540
1541	P41567	EIF1	Input	6.84530248254533	FALSE	1541
1542	Q13428	TCOF1	Input	6.84510176252243	FALSE	1542
1543	O00264	PGRMC1	Input	6.84507917881577	FALSE	1543
1544	Q9H098	FAM107B	Input	6.8433044276614	FALSE	1544
1545	O75494	SRSF10	Input	6.84307065069557	FALSE	1545
1546	Q6FI81	CIAPIN1	Input	6.84300189264554	FALSE	1546
1547	O14776	TCERG1	Input	6.84294366108749	FALSE	1547
1548	P55290	CDH13	Input	6.84286849093185	FALSE	1548
1549	Q9NVP1	DDX18	Input	6.84208318145594	FALSE	1549
1550	Q9NZJ7	MTCH1	Input	6.84182277315261	FALSE	1550
1551	P09486	SPARC	Input	6.84104339684336	FALSE	1551
1552	Q92621	NUP205	Input	6.84092210850158	FALSE	1552
1553	P46108	CRK	Input	6.84059405633937	FALSE	1553
1554	P02654	APOC1	Input	6.83998740036779	FALSE	1554
1555	O75787	ATP6AP2	Input	6.839957706081	FALSE	1555
1556	O94906	PRPF6	Input	6.83959728914756	FALSE	1556
1557	Q8TCS8	PNPT1	Input	6.83916544398935	FALSE	1557
1558	P49006	MARCKSL1	Input	6.83914047379866	FALSE	1558
1559	O75146	HIP1R	Input	6.83886035707116	FALSE	1559
1560	Q9UNF0	PACSIN2	Input	6.83879250288566	FALSE	1560
1561	Q5T4S7	UBR4	Input	6.83736201584849	TRUE	1561
1562	Q96RP9	GFM1	Input	6.83732986768622	FALSE	1562
1563	P46109	CRKL	Input	6.83720703221184	FALSE	1563
1564	P62820	RAB1A	Input	6.83566521049023	FALSE	1564
1565	Q9H993	ARMT1	Input	6.83521810651727	FALSE	1565
1566	P62312	LSM6	Input	6.83447964418906	FALSE	1566
1567	Q9NZ45	CISD1	Input	6.83289092379008	FALSE	1567
1568	Q15006	EMC2	Input	6.83252762528592	FALSE	1568
1569	Q9NX46	ADPRHL2	Input	6.8305760309809	FALSE	1569
1570	Q9HB40	SCPEP1	Input	6.82946166646697	FALSE	1570
1571	O43670	ZNF207	Input	6.82940216959606	FALSE	1571
1572	P36873	PPP1CC	Input	6.82934411208939	FALSE	1572
1573	Q53EL6	PDCD4	Input	6.82898047309019	FALSE	1573
1574	O95831	AIFM1	Input	6.82860196526233	FALSE	1574
1575	P49736	MCM2	Input	6.82772942007251	FALSE	1575
1576	O94973	AP2A2	Input	6.82682435060943	FALSE	1576
1577	Q9NQ88	TIGAR	Input	6.82681186172881	TRUE	1577
1578	P39060	COL18A1	Input	6.82660726473893	FALSE	1578
1579	O14639	ABLIM1	Input	6.82588208228301	FALSE	1579
1580	Q9Y2W2	WBP11	Input	6.82533730228156	FALSE	1580
1581	O60313	OPA1	Input	6.82519897884431	FALSE	1581
1582	Q9NRV9	HEBP1	Input	6.82428649966348	FALSE	1582
1583	P23634	ATP2B4	Input	6.82306540221401	FALSE	1583
1584	Q9H074	PAIP1	Input	6.82222282056872	FALSE	1584
1585	P55957	BID	Input	6.8207664302498	FALSE	1585
1586	Q13643	FHL3	Input	6.81954900228127	FALSE	1586
1587	Q9NZN5	ARHGEF12	Input	6.81928143707694	FALSE	1587
1588	P30740	SERPINB1	Input	6.81911884279862	FALSE	1588
1589	Q8TC12	RDH11	Input	6.81900507622244	FALSE	1589
1590	Q99805	TM9SF2	Input	6.81869597080167	FALSE	1590
1591	P12270	TPR	Input	6.81773531929518	FALSE	1591
1592	Q15847	ADIRF	Input	6.81698029760329	FALSE	1592
1593	Q08752	PPID	Input	6.81661135347111	FALSE	1593
1594	P02743	APCS	Input	6.81637458473655	FALSE	1594
1595	Q8WU90	ZC3H15	Input	6.81585483807085	FALSE	1595
1596	Q5JTH9	RRP12	Input	6.81551163623484	FALSE	1596
1597	Q08J23	NSUN2	Input	6.81533875420565	FALSE	1597
1598	P18583	SON	Input	6.81516553745325	FALSE	1598
1599	Q15785	TOMM34	Input	6.81486023801635	FALSE	1599
1600	Q86XP3	DDX42	Input	6.81478856145041	FALSE	1600
1601	P27694	RPA1	Input	6.81378944658071	FALSE	1601
1602	Q99459	CDC5L	Input	6.81326619446639	FALSE	1602
1603	P48163	ME1	Input	6.81215106914627	FALSE	1603
1604	P30837	ALDH1B1	Input	6.81202896817315	FALSE	1604
1605	P49593	PPM1F	Input	6.81164125083273	FALSE	1605
1606	Q96AQ6	PBXIP1	Input	6.8105156246942	FALSE	1606
1607	Q53H12	AGK	Input	6.81045935408237	FALSE	1607
1608	Q9NZB2	FAM120A	Input	6.81026821472768	FALSE	1608
1609	Q13526	PIN1	Input	6.80955850264898	FALSE	1609
1610	Q9BQA1	WDR77	Input	6.80950136712392	FALSE	1610
1611	P33527	ABCC1	Input	6.80897349294156	FALSE	1611
1612	P62070	RRAS2	Input	6.80868286817812	FALSE	1612
1613	P32455	GBP1	Input	6.80711957760128	FALSE	1613
1614	Q9Y613	FHOD1	Input	6.80707471617812	FALSE	1614
1615	O43504	LAMTOR5	Input	6.80574733018293	FALSE	1615
1616	Q9H9J2	MRPL44	Input	6.80494996078838	FALSE	1616
1617	O43765	SGTA	Input	6.80484545594405	FALSE	1617
1618	P46939	UTRN	Input	6.80397614918937	FALSE	1618
1619	P49407	ARRB1	Input	6.80360342638923	FALSE	1619
1620	O75340	PDCD6	Input	6.80301768238374	FALSE	1620
1621	Q7Z4F1	LRP10	Input	6.80248059730272	FALSE	1621
1622	P31749	AKT1	Input	6.80222818934117	FALSE	1622
1623	Q9ULA0	DNPEP	Input	6.80214878091684	FALSE	1623
1624	Q8WWM7	ATXN2L	Input	6.80152214717166	FALSE	1624
1625	Q9Y3A6	TMED5	Input	6.80105792063997	FALSE	1625
1626	Q9NVZ3	NECAP2	Input	6.80032648431956	FALSE	1626
1627	P46379	BAG6	Input	6.79997601552074	FALSE	1627
1628	P25685	DNAJB1	Input	6.79988531615114	FALSE	1628
1629	Q8NFH5	NUP35	Input	6.79830852971718	FALSE	1629
1630	Q12768	KIAA0196	Input	6.79806035656707	FALSE	1630
1631	O60613	SEP15	Input	6.79791749161414	FALSE	1631
1632	Q9UHQ9	CYB5R1	Input	6.79573869229944	FALSE	1632
1633	O75506	HSBP1	Input	6.79545346973618	FALSE	1633
1634	Q53EP0	FNDC3B	Input	6.7940479524517	FALSE	1634
1635	Q9BX68	HINT2	Input	6.79386281924879	FALSE	1635
1636	Q96JB5	CDK5RAP3	Input	6.79379272373036	FALSE	1636
1637	Q15020	SART3	Input	6.79373749110498	FALSE	1637
1638	Q3KQU3	MAP7D1	Input	6.79332980236008	FALSE	1638
1639	Q9HC07	TMEM165	Input	6.79213615111189	FALSE	1639
1640	P52888	THOP1	Input	6.79189599579607	FALSE	1640
1641	Q7Z739	YTHDF3	Input	6.7907670549619	FALSE	1641
1642	Q13619	CUL4A	Input	6.79047365760666	FALSE	1642
1643	Q9H488	POFUT1	Input	6.78993047445259	FALSE	1643
1644	Q99848	EBNA1BP2	Input	6.78917675739143	FALSE	1644
1645	P08754	GNAI3	Input	6.7888535064392	FALSE	1645
1646	Q9UI09	NDUFA12	Input	6.78830447354715	FALSE	1646
1647	P23497	SP100	Input	6.78792197706829	FALSE	1647
1648	Q9Y6A9	SPCS1	Input	6.78781134612216	FALSE	1648
1649	P01889;P30480	HLA-B	Input	6.78778692282622	FALSE	1649
1650	P20839	IMPDH1	Input	6.78711211993858	FALSE	1650
1651	Q9UBQ5	EIF3K	Input	6.78696103218237	FALSE	1651
1652	Q8IX12	CCAR1	Input	6.78585917356667	FALSE	1652
1653	Q6P587	FAHD1	Input	6.78552212793247	FALSE	1653
1654	Q8WVM8	SCFD1	Input	6.78417567808214	FALSE	1654
1655	Q53GS9	USP39	Input	6.78289402929406	FALSE	1655
1656	P61513	RPL37A	Input	6.78272527994819	FALSE	1656
1657	O14530	TXNDC9	Input	6.78235823055519	FALSE	1657
1658	O43447	PPIH	Input	6.78219622891011	FALSE	1658
1659	Q96QD8	SLC38A2	Input	6.7818904156499	FALSE	1659
1660	Q9GZV5	WWTR1	Input	6.78058364095669	FALSE	1660
1661	Q2M2I8	AAK1	Input	6.77923971106456	FALSE	1661
1662	Q15050	RRS1	Input	6.77864519650198	FALSE	1662
1663	Q13425	SNTB2	Input	6.77708940621878	FALSE	1663
1664	Q86X55	CARM1	Input	6.77693700431277	FALSE	1664
1665	A0FGR8	ESYT2	Input	6.77692328551764	FALSE	1665
1666	P40222	TXLNA	Input	6.77614416016668	FALSE	1666
1667	Q13610	PWP1	Input	6.77592784385518	FALSE	1667
1668	O94903	PROSC	Input	6.77557342400677	FALSE	1668
1669	P28062	PSMB8	Input	6.77520661762934	FALSE	1669
1670	P63167	DYNLL1	Input	6.7750075507889	FALSE	1670
1671	Q9Y6G5	COMMD10	Input	6.77452729378544	FALSE	1671
1672	Q9BQ61	C19orf43	Input	6.77443670507183	FALSE	1672
1673	Q12797	ASPH	Input	6.77395157709057	FALSE	1673
1674	P61020	RAB5B	Input	6.77393794638347	FALSE	1674
1675	Q9ULC3	RAB23	Input	6.77341929637295	FALSE	1675
1676	Q96SB4	SRPK1	Input	6.77304857804478	FALSE	1676
1677	P08579	SNRPB2	Input	6.7727143382751	FALSE	1677
1678	P17612	PRKACA	Input	6.7715621279253	FALSE	1678
1679	P33991	MCM4	Input	6.77151792205778	FALSE	1679
1680	Q96IX5	USMG5	Input	6.77141791861856	FALSE	1680
1681	Q9BQE5	APOL2	Input	6.77137009553174	FALSE	1681
1682	Q96G23	CERS2	Input	6.77098684282721	FALSE	1682
1683	O75037	KIF21B	Input	6.76965775430171	FALSE	1683
1684	O95302	FKBP9	Input	6.76953107455719	FALSE	1684
1685	P30042	C21orf33	Input	6.76817000219576	FALSE	1685
1686	Q93008	USP9X	Input	6.76810485695026	FALSE	1686
1687	P09234	SNRPC	Input	6.76804240611461	FALSE	1687
1688	Q9Y5S2	CDC42BPB	Input	6.7674517536573	FALSE	1688
1689	Q5ZPR3	CD276	Input	6.76687905434817	FALSE	1689
1690	Q9UNF1	MAGED2	Input	6.76677125240996	FALSE	1690
1691	Q9BXM0	PRX	Input	6.76660704635579	FALSE	1691
1692	Q9NY15	STAB1	Input	6.76656177565758	FALSE	1692
1693	Q9Y4Z0	LSM4	Input	6.76603036573498	FALSE	1693
1694	P52948	NUP98	Input	6.76557222456264	FALSE	1694
1695	Q92520	FAM3C	Input	6.76423959006297	FALSE	1695
1696	O95218	ZRANB2	Input	6.76195507489339	FALSE	1696
1697	Q9HD42	CHMP1A	Input	6.7616475604348	FALSE	1697
1698	P35914	HMGCL	Input	6.76094042499257	FALSE	1698
1699	Q9UH62	ARMCX3	Input	6.76017604941813	FALSE	1699
1700	P23258	TUBG1	Input	6.7597557521012	FALSE	1700
1701	O43854	EDIL3	Input	6.75846230873995	FALSE	1701
1702	Q15599	SLC9A3R2	Input	6.75751969400115	FALSE	1702
1703	P51398	DAP3	Input	6.75736083584749	FALSE	1703
1704	P33992	MCM5	Input	6.75735305277219	FALSE	1704
1705	P83916	CBX1	Input	6.75683583017089	FALSE	1705
1706	O14786	NRP1	Input	6.75421137372634	FALSE	1706
1707	Q9BRJ6	C7orf50	Input	6.75397504908751	FALSE	1707
1708	Q06124	PTPN11	Input	6.75388676732376	FALSE	1708
1709	Q9UM00	TMCO1	Input	6.75380432419442	FALSE	1709
1710	O15247	CLIC2	Input	6.75336532091247	FALSE	1710
1711	Q7Z2W4	ZC3HAV1	Input	6.75323245631779	FALSE	1711
1712	P29590	PML	Input	6.75268854102506	TRUE	1712
1713	Q96HY6	DDRGK1	Input	6.75258955665854	FALSE	1713
1714	P28161	GSTM2	Input	6.75254725401531	FALSE	1714
1715	P48723	HSPA13	Input	6.75241978375318	FALSE	1715
1716	Q9BPW8	NIPSNAP1	Input	6.7522023836937	FALSE	1716
1717	P37198	NUP62	Input	6.75209971460215	FALSE	1717
1718	Q9Y608	LRRFIP2	Input	6.75165936864223	FALSE	1718
1719	O60879	DIAPH2	Input	6.75160470276048	FALSE	1719
1720	Q9HB07	C12orf10	Input	6.75103351186851	FALSE	1720
1721	Q9Y3E5	PTRH2	Input	6.75087488345433	FALSE	1721
1722	Q8IZ52	CHPF	Input	6.75068566344008	FALSE	1722
1723	P02792	FTL	Input	6.7497316403097	FALSE	1723
1724	P82930	MRPS34	Input	6.749165407361	FALSE	1724
1725	Q9H7B2	RPF2	Input	6.74879739528122	FALSE	1725
1726	Q13510	ASAH1	Input	6.7486261719098	FALSE	1726
1727	P83111	LACTB	Input	6.7483530275612	TRUE	1727
1728	Q9NPY3	CD93	Input	6.74785962277458	FALSE	1728
1729	Q09161	NCBP1	Input	6.74673155404574	FALSE	1729
1730	Q9NX24	NHP2	Input	6.74617650877797	FALSE	1730
1731	P20042	EIF2S2	Input	6.74602505919909	FALSE	1731
1732	P05026	ATP1B1	Input	6.74522013093459	FALSE	1732
1733	P53990	IST1	Input	6.7449013125326	FALSE	1733
1734	Q9UJW0	DCTN4	Input	6.74411883916406	FALSE	1734
1735	P62330	ARF6	Input	6.74398002185721	FALSE	1735
1736	Q07157	TJP1	Input	6.7437977616752	FALSE	1736
1737	Q8N392	ARHGAP18	Input	6.74334452108996	FALSE	1737
1738	P30876	POLR2B	Input	6.74314665567323	FALSE	1738
1739	O75306	NDUFS2	Input	6.74027447927545	FALSE	1739
1740	A8MWD9;P62308	SNRPGP15;SNRPG	Input	6.73974571120911	FALSE	1740
1741	O43181	NDUFS4	Input	6.73942569586422	FALSE	1741
1742	Q15428	SF3A2	Input	6.7390888139933	FALSE	1742
1743	Q969Q0	RPL36AL	Input	6.73891641276069	FALSE	1743
1744	P19174	PLCG1	Input	6.73677771718977	FALSE	1744
1745	Q16836	HADH	Input	6.73664752364663	FALSE	1745
1746	Q99653	CHP1	Input	6.73609952661668	FALSE	1746
1747	P40189	IL6ST	Input	6.73591552383975	FALSE	1747
1748	Q8WZA0	LZIC	Input	6.73482478280905	FALSE	1748
1749	Q99808	SLC29A1	Input	6.73480566813103	FALSE	1749
1750	O15116	LSM1	Input	6.73477979399452	FALSE	1750
1751	Q9UI12	ATP6V1H	Input	6.73474731917186	FALSE	1751
1752	Q15070	OXA1L	Input	6.73168496002629	FALSE	1752
1753	Q9NVH1	DNAJC11	Input	6.73111392415518	FALSE	1753
1754	Q13616	CUL1	Input	6.73105213246818	FALSE	1754
1755	P52294	KPNA1	Input	6.73101659423271	FALSE	1755
1756	O14949	UQCRQ	Input	6.73064252014351	TRUE	1756
1757	Q7Z6Z7	HUWE1	Input	6.73035382420154	TRUE	1757
1758	O60762	DPM1	Input	6.73008599904482	FALSE	1758
1759	O75695	RP2	Input	6.72952613276679	FALSE	1759
1760	Q8IZL8	PELP1	Input	6.72945039023095	FALSE	1760
1761	O60784	TOM1	Input	6.72670101204962	FALSE	1761
1762	Q96C90	PPP1R14B	Input	6.72622548438387	FALSE	1762
1763	Q53FA7	TP53I3	Input	6.7244498802975	FALSE	1763
1764	P50148	GNAQ	Input	6.72431585562923	FALSE	1764
1765	Q13404	UBE2V1	Input	6.72098314333299	FALSE	1765
1766	Q92552	MRPS27	Input	6.72019011654036	FALSE	1766
1767	P19525	EIF2AK2	Input	6.71852909090508	FALSE	1767
1768	P61006	RAB8A	Input	6.71823604860815	FALSE	1768
1769	Q14690	PDCD11	Input	6.71818020860226	FALSE	1769
1770	Q32MZ4	LRRFIP1	Input	6.71806493278751	FALSE	1770
1771	Q99715	COL12A1	Input	6.71704935902585	FALSE	1771
1772	Q9C0C2	TNKS1BP1	Input	6.71604902567091	FALSE	1772
1773	O15533	TAPBP	Input	6.71578137914569	FALSE	1773
1774	O75718	CRTAP	Input	6.71489330605583	FALSE	1774
1775	Q9UPN3	MACF1	Input	6.71481651710483	FALSE	1775
1776	Q6UW68	TMEM205	Input	6.71479365364911	FALSE	1776
1777	Q969M3	YIPF5	Input	6.7137658589924	FALSE	1777
1778	O95169	NDUFB8	Input	6.7134201850491	FALSE	1778
1779	P56134	ATP5J2	Input	6.71302987951037	FALSE	1779
1780	O75223	GGCT	Input	6.71286427088604	FALSE	1780
1781	Q9GZT3	SLIRP	Input	6.71280037398927	FALSE	1781
1782	Q08722	CD47	Input	6.71240757388651	FALSE	1782
1783	Q99538	LGMN	Input	6.71202495416458	FALSE	1783
1784	Q15904	ATP6AP1	Input	6.71191376569675	FALSE	1784
1785	P09417	QDPR	Input	6.71128762018405	FALSE	1785
1786	Q96CN7	ISOC1	Input	6.71061778521514	FALSE	1786
1787	P53597	SUCLG1	Input	6.70814221635326	FALSE	1787
1788	Q9UBI6	GNG12	Input	6.70725954447933	FALSE	1788
1789	Q9NTJ5	SACM1L	Input	6.705458509512	FALSE	1789
1790	Q8N4H5	TOMM5	Input	6.70515993580767	FALSE	1790
1791	Q96KR1	ZFR	Input	6.70462532043225	FALSE	1791
1792	P14406	COX7A2	Input	6.70440629760003	FALSE	1792
1793	Q15067	ACOX1	Input	6.70375758586928	FALSE	1793
1794	Q16637	SMN1	Input	6.70327348997755	FALSE	1794
1795	Q8NHV1	GIMAP7	Input	6.70216091444715	TRUE	1795
1796	Q9UP65	PLA2G4C	Input	6.70212909697507	FALSE	1796
1797	P42330	AKR1C3	Input	6.70120887453657	FALSE	1797
1798	Q10589	BST2	Input	6.70028955576364	FALSE	1798
1799	O15085	ARHGEF11	Input	6.69907608952017	FALSE	1799
1800	Q96N66	MBOAT7	Input	6.698941904574	FALSE	1800
1801	Q9Y5K5	UCHL5	Input	6.69816381397827	FALSE	1801
1802	O43837	IDH3B	Input	6.6971093283459	FALSE	1802
1803	O75251	NDUFS7	Input	6.69709406250737	FALSE	1803
1804	Q92692	PVRL2	Input	6.69705999594431	FALSE	1804
1805	Q5HYI8	RABL3	Input	6.69669888315818	FALSE	1805
1806	Q9NPJ3	ACOT13	Input	6.69656273881102	FALSE	1806
1807	P09104	ENO2	Input	6.69652015765155	FALSE	1807
1808	O15270	SPTLC2	Input	6.69632894954313	FALSE	1808
1809	P61964	WDR5	Input	6.69626855974141	FALSE	1809
1810	P01008	SERPINC1	Input	6.69613923090092	FALSE	1810
1811	O76070	SNCG	Input	6.6959933783427	FALSE	1811
1812	Q9BZQ8	FAM129A	Input	6.69494507900134	FALSE	1812
1813	P62745	RHOB	Input	6.69427698520226	FALSE	1813
1814	Q6ZUJ8	PIK3AP1	Input	6.6939260281871	FALSE	1814
1815	Q8NFH3	NUP43	Input	6.69307013155367	FALSE	1815
1816	O75608	LYPLA1	Input	6.69277278337457	FALSE	1816
1817	Q99598	TSNAX	Input	6.69212872681197	FALSE	1817
1818	Q9Y6W5	WASF2	Input	6.69073568792208	FALSE	1818
1819	Q8IZ83	ALDH16A1	Input	6.6906308215797	FALSE	1819
1820	P50579	METAP2	Input	6.69060363807448	FALSE	1820
1821	Q8WUH6	TMEM263	Input	6.69011360056113	FALSE	1821
1822	Q04206	RELA	Input	6.69000002716147	FALSE	1822
1823	O14929	HAT1	Input	6.68999958380351	FALSE	1823
1824	Q9NYP7	ELOVL5	Input	6.6897338866552	FALSE	1824
1825	P43897	TSFM	Input	6.68972723216154	FALSE	1825
1826	O60231	DHX16	Input	6.68957455007199	FALSE	1826
1827	Q13045	FLII	Input	6.68910947308216	FALSE	1827
1828	Q96GC9	VMP1	Input	6.68878605900867	FALSE	1828
1829	Q9H2G2	SLK	Input	6.68801412789958	FALSE	1829
1830	Q709C8	VPS13C	Input	6.68750608658048	TRUE	1830
1831	O75380	NDUFS6	Input	6.68730283736484	FALSE	1831
1832	Q9ULZ3	PYCARD	Input	6.68642242041751	FALSE	1832
1833	Q5SW79	CEP170	Input	6.68632732777183	FALSE	1833
1834	Q9HCH5	SYTL2	Input	6.68631936890992	FALSE	1834
1835	Q08209	PPP3CA	Input	6.68583248323611	FALSE	1835
1836	Q9BXK5	BCL2L13	Input	6.68461222471664	FALSE	1836
1837	P54725	RAD23A	Input	6.68362668666186	FALSE	1837
1838	Q5VW32	BROX	Input	6.68237899967341	FALSE	1838
1839	Q9H1E3	NUCKS1	Input	6.68224736279899	FALSE	1839
1840	P11717	IGF2R	Input	6.68218213880166	FALSE	1840
1841	Q9H0D6	XRN2	Input	6.68169117759417	FALSE	1841
1842	P68366	TUBA4A	Input	6.68141478477127	FALSE	1842
1843	Q9BV40	VAMP8	Input	6.68031397949042	FALSE	1843
1844	Q7Z4H8	KDELC2	Input	6.67869424634885	FALSE	1844
1845	O14907	TAX1BP3	Input	6.67797982054891	FALSE	1845
1846	Q14318	FKBP8	Input	6.67706630290577	FALSE	1846
1847	Q14566	MCM6	Input	6.67699915400286	FALSE	1847
1848	P51151	RAB9A	Input	6.67662672312426	FALSE	1848
1849	O75116	ROCK2	Input	6.67538739235134	FALSE	1849
1850	P42677	RPS27	Input	6.67524394075301	FALSE	1850
1851	P45877	PPIC	Input	6.67342463172702	FALSE	1851
1852	Q9NPA0	EMC7	Input	6.67324122571771	FALSE	1852
1853	P57105	SYNJ2BP	Input	6.67258459551684	FALSE	1853
1854	P49750	YLPM1	Input	6.6721605027065	FALSE	1854
1855	O94776	MTA2	Input	6.66996425917144	FALSE	1855
1856	O15305	PMM2	Input	6.66975629997954	FALSE	1856
1857	O15027	SEC16A	Input	6.66946290729476	FALSE	1857
1858	Q96HN2	AHCYL2	Input	6.6691136352758	FALSE	1858
1859	Q7L5D6	GET4	Input	6.66818624444846	FALSE	1859
1860	Q92575	UBXN4	Input	6.66817901835819	FALSE	1860
1861	P32322	PYCR1	Input	6.66757995378006	TRUE	1861
1862	Q9BUT1	BDH2	Input	6.66651489181159	FALSE	1862
1863	A4FU69	EFCAB5	Input	6.66643420231064	FALSE	1863
1864	P42285	SKIV2L2	Input	6.66611672803961	FALSE	1864
1865	Q9UKN7	MYO15A	Input	6.66608941815927	FALSE	1865
1866	O14880	MGST3	Input	6.66564364496784	TRUE	1866
1867	P07711	CTSL	Input	6.66517915312614	FALSE	1867
1868	P35269	GTF2F1	Input	6.6648043826024	FALSE	1868
1869	P82650	MRPS22	Input	6.6645074362333	FALSE	1869
1870	Q9Y5K6	CD2AP	Input	6.66375622140523	FALSE	1870
1871	Q9ULP0	NDRG4	Input	6.66366540788101	FALSE	1871
1872	Q56VL3	OCIAD2	Input	6.66308602483089	FALSE	1872
1873	Q969G3	SMARCE1	Input	6.6629501532237	FALSE	1873
1874	Q13951	CBFB	Input	6.66258209568936	FALSE	1874
1875	Q9P003	CNIH4	Input	6.66209067747991	FALSE	1875
1876	P56556	NDUFA6	Input	6.66151373318524	FALSE	1876
1877	Q15047	SETDB1	Input	6.66046902709774	FALSE	1877
1878	Q9Y2L1	DIS3	Input	6.66025680233024	FALSE	1878
1879	Q9BYT8	NLN	Input	6.65987300605278	TRUE	1879
1880	O43768	ENSA	Input	6.6595517910465	FALSE	1880
1881	Q8NBX0	SCCPDH	Input	6.65952106898151	FALSE	1881
1882	Q6DKI1	RPL7L1	Input	6.65862451200669	FALSE	1882
1883	P14854	COX6B1	Input	6.65857894919915	FALSE	1883
1884	P17405	SMPD1	Input	6.6583474868659	FALSE	1884
1885	P00395	MT-CO1	Input	6.65753923856814	FALSE	1885
1886	Q8N183	NDUFAF2	Input	6.6566968376006	FALSE	1886
1887	Q14839	CHD4	Input	6.65586953803035	FALSE	1887
1888	Q04837	SSBP1	Input	6.65544751940975	FALSE	1888
1889	Q9BUB7	TMEM70	Input	6.65510711067267	FALSE	1889
1890	Q9P287	BCCIP	Input	6.65497568801502	FALSE	1890
1891	Q9BRR6	ADPGK	Input	6.65468338832921	FALSE	1891
1892	O00170	AIP	Input	6.65327837677728	FALSE	1892
1893	Q32P44	EML3	Input	6.6525271874415	FALSE	1893
1894	Q9UBB4	ATXN10	Input	6.65204883236033	FALSE	1894
1895	Q00796	SORD	Input	6.65171911260264	FALSE	1895
1896	P49790	NUP153	Input	6.65157169356948	TRUE	1896
1897	Q9H0A0	NAT10	Input	6.65139718627665	FALSE	1897
1898	Q9Y2X7	GIT1	Input	6.65110086715594	FALSE	1898
1899	Q9UQE7	SMC3	Input	6.65067190555034	FALSE	1899
1900	O43760	SYNGR2	Input	6.64760211615098	FALSE	1900
1901	Q9Y3B7	MRPL11	Input	6.64716518139033	FALSE	1901
1902	Q13011	ECH1	Input	6.64679426855287	FALSE	1902
1903	Q9Y3B4	SF3B6	Input	6.64664761750634	FALSE	1903
1904	Q4VC31	CCDC58	Input	6.64616347434579	FALSE	1904
1905	P62877	RBX1	Input	6.64595684951443	FALSE	1905
1906	Q12765	SCRN1	Input	6.64523627878051	FALSE	1906
1907	O43920	NDUFS5	Input	6.64505006101429	FALSE	1907
1908	P0DMM9;P0DMN0	SULT1A3;SULT1A4	Input	6.6434641752674	FALSE	1908
1909	Q14197	ICT1	Input	6.64331071795466	FALSE	1909
1910	Q9UGV2	NDRG3	Input	6.64270850738492	FALSE	1910
1911	Q14978	NOLC1	Input	6.64244240924266	FALSE	1911
1912	Q8WUW1	BRK1	Input	6.64132828007865	FALSE	1912
1913	P11308	ERG	Input	6.64100768763961	FALSE	1913
1914	Q9Y3E7	CHMP3	Input	6.64001439389748	FALSE	1914
1915	Q9H0Q0	FAM49A	Input	6.63891336051204	FALSE	1915
1916	Q9Y4Y9	LSM5	Input	6.6381257951085	FALSE	1916
1917	Q9Y5Z7	HCFC2	Input	6.63678979155762	FALSE	1917
1918	P09110	ACAA1	Input	6.63512490353343	FALSE	1918
1919	P53367	ARFIP1	Input	6.63408582571136	FALSE	1919
1920	P52594	AGFG1	Input	6.63379829310307	FALSE	1920
1921	Q9UKN8	GTF3C4	Input	6.63373465709522	FALSE	1921
1922	P27449	ATP6V0C	Input	6.63321285362438	FALSE	1922
1923	Q86UP2	KTN1	Input	6.63228303326557	FALSE	1923
1924	Q8WWC4	C2orf47	Input	6.63149815388875	FALSE	1924
1925	Q16204	CCDC6	Input	6.63129935223607	FALSE	1925
1926	P56381;Q5VTU8	ATP5E;ATP5EP2	Input	6.63120281080198	FALSE	1926
1927	P16333	NCK1	Input	6.63105552093279	FALSE	1927
1928	O75844	ZMPSTE24	Input	6.63086555952732	FALSE	1928
1929	Q14677	CLINT1	Input	6.63075957168449	FALSE	1929
1930	Q08257	CRYZ	Input	6.63074829053487	FALSE	1930
1931	Q7LBR1	CHMP1B	Input	6.63067521004483	FALSE	1931
1932	Q05209	PTPN12	Input	6.62950394086045	FALSE	1932
1933	P35754	GLRX	Input	6.62903274124915	FALSE	1933
1934	Q9H0U3	MAGT1	Input	6.62895028868683	FALSE	1934
1935	O95167	NDUFA3	Input	6.62748496395705	FALSE	1935
1936	Q92538	GBF1	Input	6.62741583855306	FALSE	1936
1937	Q8TD16	BICD2	Input	6.62707414628941	FALSE	1937
1938	Q01658	DR1	Input	6.6270192045474	FALSE	1938
1939	P67870	CSNK2B	Input	6.62636300553992	FALSE	1939
1940	Q9H061	TMEM126A	Input	6.62568761398637	FALSE	1940
1941	P29474	NOS3	Input	6.62563774122994	FALSE	1941
1942	O00267	SUPT5H	Input	6.6255149372909	FALSE	1942
1943	P07738	BPGM	Input	6.62530169637985	FALSE	1943
1944	Q9HD26	GOPC	Input	6.62511769517672	FALSE	1944
1945	Q8TF05	PPP4R1	Input	6.62481334310069	FALSE	1945
1946	Q8WWP7	GIMAP1	Input	6.62212083140774	FALSE	1946
1947	O00399	DCTN6	Input	6.62180918381924	FALSE	1947
1948	Q6P2E9	EDC4	Input	6.62171855144602	FALSE	1948
1949	Q9H553	ALG2	Input	6.62166443277395	FALSE	1949
1950	Q86V48	LUZP1	Input	6.62158684918483	FALSE	1950
1951	Q93050	ATP6V0A1	Input	6.62027121720919	FALSE	1951
1952	P22059	OSBP	Input	6.61972802230129	FALSE	1952
1953	Q9UBW8	COPS7A	Input	6.61902384839152	FALSE	1953
1954	O14656	TOR1A	Input	6.61841850178473	FALSE	1954
1955	A1X283	SH3PXD2B	Input	6.61475457114513	FALSE	1955
1956	Q15629	TRAM1	Input	6.61446608078355	FALSE	1956
1957	P56545	CTBP2	Input	6.61213436586564	FALSE	1957
1958	Q05397	PTK2	Input	6.61155672572241	FALSE	1958
1959	Q9Y5Z0	BACE2	Input	6.61133396745738	FALSE	1959
1960	O43660	PLRG1	Input	6.61131074472077	FALSE	1960
1961	Q9NVS9	PNPO	Input	6.61069906689468	FALSE	1961
1962	Q9H0V9	LMAN2L	Input	6.61057718149877	FALSE	1962
1963	Q7Z3B4	NUP54	Input	6.61030268105761	FALSE	1963
1964	Q9Y639	NPTN	Input	6.61027839099567	FALSE	1964
1965	Q9UK41	VPS28	Input	6.61008641975624	FALSE	1965
1966	Q8WZA9	IRGQ	Input	6.60975593246357	FALSE	1966
1967	Q9UGR2	ZC3H7B	Input	6.60920518383335	FALSE	1967
1968	A6NIZ1	NaN	Input	6.60858791078415	FALSE	1968
1969	Q9NZ32	ACTR10	Input	6.60853838833069	FALSE	1969
1970	O75439	PMPCB	Input	6.60768181583379	FALSE	1970
1971	P36871	PGM1	Input	6.60711115107256	FALSE	1971
1972	Q14573	ITPR3	Input	6.60682741654844	FALSE	1972
1973	P10620	MGST1	Input	6.60657073641088	FALSE	1973
1974	Q9NQP4	PFDN4	Input	6.60585720808689	FALSE	1974
1975	Q9GZL7	WDR12	Input	6.60470248926762	FALSE	1975
1976	Q53FT3	C11orf73	Input	6.60459752924612	FALSE	1976
1977	Q9HCD5	NCOA5	Input	6.60453675416264	FALSE	1977
1978	Q9BRF8	CPPED1	Input	6.60419266946438	FALSE	1978
1979	O15231	ZNF185	Input	6.60345032871511	FALSE	1979
1980	O95295	SNAPIN	Input	6.60296271072984	FALSE	1980
1981	Q9Y570	PPME1	Input	6.60278368264965	FALSE	1981
1982	A6NHL2	TUBAL3	Input	6.60271614865457	FALSE	1982
1983	Q9NW13	RBM28	Input	6.60177983533143	FALSE	1983
1984	Q8N684	CPSF7	Input	6.60156629800791	FALSE	1984
1985	Q9GZZ1	NAA50	Input	6.601544558041	FALSE	1985
1986	Q8IVL6	P3H3	Input	6.60136728234822	FALSE	1986
1987	P62875	POLR2L	Input	6.59982397999794	FALSE	1987
1988	Q13243	SRSF5	Input	6.59801234633447	FALSE	1988
1989	P82914	MRPS15	Input	6.59703172229609	FALSE	1989
1990	Q13625	TP53BP2	Input	6.59698492879023	FALSE	1990
1991	Q9UIL1	SCOC	Input	6.59651220749787	FALSE	1991
1992	Q9BWH2	FUNDC2	Input	6.59581433071774	FALSE	1992
1993	Q96DV4	MRPL38	Input	6.59552504523633	FALSE	1993
1994	Q9P2X0	DPM3	Input	6.59515465933269	FALSE	1994
1995	Q92930	RAB8B	Input	6.59480758393666	FALSE	1995
1996	P20908	COL5A1	Input	6.5942782705842	FALSE	1996
1997	Q14558	PRPSAP1	Input	6.5935257491497	FALSE	1997
1998	Q8WVJ2	NUDCD2	Input	6.59339462707149	FALSE	1998
1999	Q9NPF4	OSGEP	Input	6.59199300418674	FALSE	1999
[truncated: 2,351 more rows]
