# Supplementary material for: Mapping protein carboxymethylation sites provides insights into their role in proteostasis and cell proliferation
Source: Nat Commun. 2021 Nov 18;12:6743. doi: 10.1038/s41467-021-26982-6 (PMC8602705; doi:10.1038/s41467-021-26982-6)
Supplement: Supplementary file 11 — Source Data [file 41467_2021_26982_MOESM11_ESM.zip › FigureS1/1E/Mef/210610_IntensitiesInput_Mef_Cm.csv]

	PG.ProteinAccessions	PG.Genes	Group	PG.Label.Free.Quant.median.log10	is.CM	Abundance.rank
1	P18760	Cfl1	Input	8.3080897382143	FALSE	1
2	P20152	Vim	Input	8.26532687645007	TRUE	2
3	P10126	Eef1a1	Input	8.21099151579929	TRUE	3
4	P17182	Eno1	Input	8.16464754060071	TRUE	4
5	P14211	Calr	Input	8.15632619261874	FALSE	5
6	P16858	Gapdh	Input	8.1485665649157	TRUE	6
7	P35980	Rpl18	Input	8.1251883841686	FALSE	7
8	P48036	Anxa5	Input	8.07582642572008	TRUE	8
9	P62245	Rps15a	Input	8.0725046629043	FALSE	9
10	P62983	Rps27a	Input	8.07230615735268	TRUE	10
11	P47911	Rpl6	Input	8.07061260292062	FALSE	11
12	P09405	Ncl	Input	8.05100194092468	TRUE	12
13	P62900	Rpl31	Input	8.04612665764048	FALSE	13
14	P58774	Tpm2	Input	8.04086015064621	TRUE	14
15	Q60605	Myl6	Input	8.03860983094254	TRUE	15
16	P19253	Rpl13a	Input	8.03479564586099	TRUE	16
17	P60710;P60712	Actb;SWISS-PROT:P60712	Input	8.03012104626519	FALSE	17
18	Q9CZX8	Rps19	Input	8.02457432368553	FALSE	18
19	P62806	Hist1h4a	Input	8.02213750684468	TRUE	19
20	Q64433	Hspe1	Input	8.01253479987468	FALSE	20
21	P57776	Eef1d	Input	7.99954918557458	FALSE	21
22	P10107	Anxa1	Input	7.99751713366571	TRUE	22
23	P62082	Rps7	Input	7.99276257389433	TRUE	23
24	P63017	Hspa8	Input	7.98944759279172	TRUE	24
25	Q9CR57	Rpl14	Input	7.98538955523729	FALSE	25
26	P62270	Rps18	Input	7.97954004381809	FALSE	26
27	P68372	Tubb4b	Input	7.97538970977625	TRUE	27
28	P08113	Hsp90b1	Input	7.95827760363471	FALSE	28
29	P47962	Rpl5	Input	7.95794707213365	TRUE	29
30	P17918	Pcna	Input	7.95472339313664	TRUE	30
31	P34884	Mif	Input	7.95303813482594	FALSE	31
32	P43277	Hist1h1d	Input	7.95206074041501	FALSE	32
33	P56480	Atp5b	Input	7.95080647084789	FALSE	33
34	P43276	Hist1h1b	Input	7.94607076336226	FALSE	34
35	Q9Z204	Hnrnpc	Input	7.94362058150651	FALSE	35
36	P16045	Lgals1	Input	7.93732637908929	TRUE	36
37	P14148	Rpl7	Input	7.92292445106292	FALSE	37
38	P62259	Ywhae	Input	7.92283793451865	TRUE	38
39	P14869	Rplp0	Input	7.92134129527913	FALSE	39
40	P51881	Slc25a5	Input	7.91870234363538	TRUE	40
41	Q01768	Nme2	Input	7.90750358480992	FALSE	41
42	Q9WVA4	Tagln2	Input	7.9039571667383	FALSE	42
43	P47963	Rpl13	Input	7.9034664656544	FALSE	43
44	P25444	Rps2	Input	7.90173798890435	TRUE	44
45	P62301	Rps13	Input	7.89595387247892	FALSE	45
46	P20029	Hspa5	Input	7.89390434032597	FALSE	46
47	P05213	Tuba1b	Input	7.89245046696927	TRUE	47
48	P35979	Rpl12	Input	7.89158244579766	FALSE	48
49	P62751	Rpl23a	Input	7.89034119518239	FALSE	49
50	P80317	Cct6a	Input	7.8884268533316	TRUE	50
51	P11499	Hsp90ab1	Input	7.88274549948998	TRUE	51
52	P17742	Ppia	Input	7.87397834740659	TRUE	52
53	Q6ZWN5	Rps9	Input	7.87204374966916	FALSE	53
54	P09411	Pgk1	Input	7.87056711548491	TRUE	54
55	P60843	Eif4a1	Input	7.86143631015986	TRUE	55
56	P50543	S100a11	Input	7.85783345560619	TRUE	56
57	P02301;P84244	H3f3c;H3f3a	Input	7.85272305732002	FALSE	57
58	P62965	Crabp1	Input	7.8503434098378	TRUE	58
59	P17879	Hspa1b	Input	7.84177816874072	FALSE	59
60	P27659	Rpl3	Input	7.83523682966479	FALSE	60
61	P63158	Hmgb1	Input	7.83010483770994	TRUE	61
62	P62830	Rpl23	Input	7.82751013740453	FALSE	62
63	O09167	Rpl21	Input	7.82709432674928	FALSE	63
64	P54227	Stmn1	Input	7.82685634768286	FALSE	64
65	P62754	Rps6	Input	7.82534470426585	TRUE	65
66	P62204	Calm1	Input	7.82354288922148	FALSE	66
67	Q6ZWV3	Rpl10	Input	7.82299526308024	TRUE	67
68	Q922R8	Pdia6	Input	7.81970433166854	FALSE	68
69	P97351	Rps3a	Input	7.81907629086867	FALSE	69
70	P99024	Tubb5	Input	7.81686676387396	TRUE	70
71	P58252	Eef2	Input	7.81537582750341	TRUE	71
72	P10639	Txn	Input	7.81029221257653	TRUE	72
73	P48678	Lmna	Input	7.80868910897511	TRUE	73
74	Q7TMM9	Tubb2a	Input	7.808417331967	FALSE	74
75	P62281	Rps11	Input	7.80618770978545	FALSE	75
76	P80314	Cct2	Input	7.80496190357024	FALSE	76
77	P62264	Rps14	Input	7.79977035717246	FALSE	77
78	P62737	Acta2	Input	7.79795604765335	FALSE	78
79	Q8VDD5	Myh9	Input	7.79486055752932	TRUE	79
80	Q9R0P5	Dstn	Input	7.79412107664346	TRUE	80
81	Q61171	Prdx2	Input	7.79149998065998	FALSE	81
82	P61979	Hnrnpk	Input	7.79080150550803	TRUE	82
83	O54962	Banf1	Input	7.78603786950292	FALSE	83
84	Q9DBJ1	Pgam1	Input	7.78451972586943	TRUE	84
85	P48962	Slc25a4	Input	7.78238260264735	FALSE	85
86	Q61753	Phgdh	Input	7.77752034151519	TRUE	86
87	Q60930	Vdac2	Input	7.77303023156964	FALSE	87
88	P16110	Lgals3	Input	7.77234657523883	FALSE	88
89	P80316	Cct5	Input	7.76970307246176	FALSE	89
90	P35700	Prdx1	Input	7.76772638427085	TRUE	90
91	P97461	Rps5	Input	7.76745279228541	FALSE	91
92	P07901	Hsp90aa1	Input	7.76578698256011	TRUE	92
93	P10853;P10854;Q64475;Q64478;Q64525;Q6ZWY9;Q8CGP2	Hist1h2bf;Hist1h2bm;Hist1h2bb;Hist1h2bh;Hist2h2bb;Hist1h2bc;Hist1h2bp	Input	7.76381299713742	FALSE	93
94	P07091	S100a4	Input	7.76266978773991	TRUE	94
95	P61358	Rpl27	Input	7.76266528716469	TRUE	95
96	Q8BP67	Rpl24	Input	7.75936834260135	FALSE	96
97	P08228	Sod1	Input	7.75864154696655	FALSE	97
98	P07356	Anxa2	Input	7.75860187407203	TRUE	98
99	P14069	S100a6	Input	7.75849025568849	TRUE	99
100	Q922Q8	Lrrc59	Input	7.75531433041547	TRUE	100
101	P38647	Hspa9	Input	7.75194274382173	TRUE	101
102	O35639	Anxa3	Input	7.75149904461741	TRUE	102
103	Q9R1P0	Psma4	Input	7.74999913101807	FALSE	103
104	P62267	Rps23	Input	7.74903995910115	FALSE	104
105	P62908	Rps3	Input	7.74699922644197	FALSE	105
106	P62702	Rps4x	Input	7.74564166004896	FALSE	106
107	P52480	Pkm	Input	7.74268947528502	TRUE	107
108	P06151	Ldha	Input	7.74218534412942	TRUE	108
109	P63101	Ywhaz	Input	7.73933511849548	TRUE	109
110	P14131	Rps16	Input	7.73874394306303	FALSE	110
111	Q9Z1N5	Ddx39b	Input	7.73864985421945	TRUE	111
112	P51150	Rab7a	Input	7.73592689168015	FALSE	112
113	Q99020	Hnrnpab	Input	7.73518860102693	TRUE	113
114	P53026	Rpl10a	Input	7.73369886240962	FALSE	114
115	Q9CZM2	Rpl15	Input	7.73357231428303	FALSE	115
116	Q9CZU6	Cs	Input	7.73201994488601	FALSE	116
117	P09103	P4hb	Input	7.72956049795212	TRUE	117
118	Q9CQV8	Ywhab	Input	7.72927966807526	TRUE	118
119	Q01853	Vcp	Input	7.72441088961125	TRUE	119
120	P17751	Tpi1	Input	7.72349105451097	FALSE	120
121	P22752;Q8CGP5;Q8CGP6;Q8CGP7	Hist1h2ab;Hist1h2af;Hist1h2ah;Hist1h2ak	Input	7.72258720046278	FALSE	121
122	Q60864	Stip1	Input	7.7177118505277	FALSE	122
123	P80318	Cct3	Input	7.71703506988158	TRUE	123
124	P08030	Aprt	Input	7.71653978346954	FALSE	124
125	P12970	Rpl7a	Input	7.71641747975467	FALSE	125
126	P62889	Rpl30	Input	7.71420699970931	FALSE	126
127	P19157	Gstp1	Input	7.71043057064015	TRUE	127
128	P14206	Rpsa	Input	7.70661273692118	FALSE	128
129	Q9QUI0	Rhoa	Input	7.70459599801577	FALSE	129
130	P61089	Ube2n	Input	7.70414708366827	FALSE	130
131	Q61937	Npm1	Input	7.70385190111642	TRUE	131
132	P26350	Ptma	Input	7.69744181600768	TRUE	132
133	Q8VEM8	Slc25a3	Input	7.69710688584779	FALSE	133
134	Q6IRU2	Tpm4	Input	7.69631715190613	TRUE	134
135	Q8VEK3	Hnrnpu	Input	7.69481580261877	TRUE	135
136	Q9CPR4	Rpl17	Input	7.69244423944923	TRUE	136
137	P63028	Tpt1	Input	7.69177580798932	TRUE	137
138	P51410	Rpl9	Input	7.69073887468335	FALSE	138
139	Q9CXW4	Rpl11	Input	7.68956536347416	TRUE	139
140	Q9R0Q7	Ptges3	Input	7.68865879619646	TRUE	140
141	P63242	Eif5a	Input	7.68502424694617	TRUE	141
142	P11983	Tcp1	Input	7.68485074542693	TRUE	142
143	Q64727	Vcl	Input	7.68066052329808	FALSE	143
144	P28656	Nap1l1	Input	7.68048128133441	TRUE	144
145	P62242	Rps8	Input	7.67973161481083	FALSE	145
146	Q99PT1	Arhgdia	Input	7.67900111530966	TRUE	146
147	P26041	Msn	Input	7.6788334696356	TRUE	147
148	P62918	Rpl8	Input	7.67519476740861	FALSE	148
149	Q61033	Tmpo	Input	7.67457182079119	FALSE	149
150	P34022	Ranbp1	Input	7.67278737649101	FALSE	150
151	Q9DB20	Atp5o	Input	7.6714706351253	FALSE	151
152	O09131	Gsto1	Input	7.67127459830636	FALSE	152
153	P63038	Hspd1	Input	7.67023898597033	TRUE	153
154	Q05816	Fabp5	Input	7.67016789578612	TRUE	154
155	Q99L47	St13	Input	7.66952941895456	FALSE	155
156	Q7TPR4	Actn1	Input	7.66907223040925	FALSE	156
157	P24369	Ppib	Input	7.66829476120075	FALSE	157
158	Q8BG05	Hnrnpa3	Input	7.66768918218807	TRUE	158
159	Q60932	Vdac1	Input	7.66590410594811	FALSE	159
160	P27773	Pdia3	Input	7.66372541853091	FALSE	160
161	P62827	Ran	Input	7.66232880124128	TRUE	161
162	P48024	Eif1	Input	7.65642499827454	FALSE	162
163	P84099	Rpl19	Input	7.65629938810312	FALSE	163
164	P60867	Rps20	Input	7.65627734748452	FALSE	164
165	Q60931	Vdac3	Input	7.65608017793847	TRUE	165
166	P68510	Ywhah	Input	7.65599292317364	FALSE	166
167	P70296	Pebp1	Input	7.65278978783335	FALSE	167
168	Q99L45	Eif2s2	Input	7.65186149589596	FALSE	168
169	Q08093	Cnn2	Input	7.65183409763802	TRUE	169
170	P14733	Lmnb1	Input	7.650753344778	TRUE	170
171	Q8BTM8	Flna	Input	7.6504346838152	TRUE	171
172	P40124	Cap1	Input	7.64991307851072	FALSE	172
173	P32067	Ssb	Input	7.64843154168654	FALSE	173
174	P70670;Q60817	Naca	Input	7.64490227864669	FALSE	174
175	O35887	Calu	Input	7.64350844026558	FALSE	175
176	P61255	Rpl26	Input	7.64125036147174	FALSE	176
177	P63323	Rps12	Input	7.63991111325992	FALSE	177
178	Q9Z2U1	Psma5	Input	7.63900590970832	FALSE	178
179	Q6PDM2	Srsf1	Input	7.63883296233695	TRUE	179
180	P23198	Cbx3	Input	7.63777632932393	FALSE	180
181	Q9DCN2	Cyb5r3	Input	7.6347421996597	FALSE	181
182	Q61656	Ddx5	Input	7.63303556139962	FALSE	182
183	Q9CQ19	Myl9	Input	7.63218134148873	FALSE	183
184	Q76MZ3	Ppp2r1a	Input	7.63174665479987	TRUE	184
185	P42932	Cct8	Input	7.63170234076957	TRUE	185
186	Q61879	Myh10	Input	7.63129021674208	TRUE	186
187	Q61207	Psap	Input	7.63043407918759	FALSE	187
188	Q03265	Atp5a1	Input	7.63040265063173	TRUE	188
189	Q62167	Ddx3x	Input	7.6283159624479	TRUE	189
190	P62317	Snrpd2	Input	7.62820965716692	TRUE	190
191	P62911	Rpl32	Input	7.62776575597073	FALSE	191
192	P06745	Gpi	Input	7.62669853825437	FALSE	192
193	Q8R050	Gspt1	Input	7.62417686209626	FALSE	193
194	P0C0S6;Q3THW5	H2afz;H2afv	Input	7.62341615150397	FALSE	194
195	Q61553	Fscn1	Input	7.62314587463794	FALSE	195
196	P62821	Rab1A	Input	7.6212943979664	FALSE	196
197	Q60973	Rbbp7	Input	7.62042944310629	TRUE	197
198	P05064	Aldoa	Input	7.6163824483165	FALSE	198
199	Q8VIJ6	Sfpq	Input	7.61578029662128	TRUE	199
200	Q9D8N0	Eef1g	Input	7.61508375393574	TRUE	200
201	Q9DCL9	Paics	Input	7.6149785859196	FALSE	201
202	O55142	Rpl35a	Input	7.6148784524196	FALSE	202
203	P11440	Cdk1	Input	7.61320798703675	TRUE	203
204	Q9D1R9	Rpl34	Input	7.61288786308953	FALSE	204
205	Q9Z2U0	Psma7	Input	7.61274360317061	FALSE	205
206	P70168	Kpnb1	Input	7.61271955519132	TRUE	206
207	Q9Z1Q5	Clic1	Input	7.6126933869345	FALSE	207
208	Q7TMK9	Syncrip	Input	7.61194400943232	FALSE	208
209	Q9CR16	Ppid	Input	7.61175303864125	FALSE	209
210	Q9CQR2	Rps21	Input	7.60964861262311	TRUE	210
211	O70435	Psma3	Input	7.60884447073781	FALSE	211
212	P62962	Pfn1	Input	7.60772977499241	TRUE	212
213	Q9CY58	Serbp1	Input	7.60205163107872	TRUE	213
214	P26043	Rdx	Input	7.59970407967817	TRUE	214
215	Q9Z130	Hnrnpdl	Input	7.59731171889988	FALSE	215
216	P67778	Phb	Input	7.59593987937031	FALSE	216
217	Q99LX0	Park7	Input	7.59555199311948	FALSE	217
218	Q62465	Vat1	Input	7.59188287053811	FALSE	218
219	Q9JIF0	Prmt1	Input	7.58993843679964	TRUE	219
220	P62843	Rps15	Input	7.58800903336514	FALSE	220
221	Q8BL97	Srsf7	Input	7.58642615827641	FALSE	221
222	P56959	Fus	Input	7.58585558872458	FALSE	222
223	P14152	Mdh1	Input	7.5827667593265	FALSE	223
224	P62852	Rps25	Input	7.58195079556607	FALSE	224
225	P30416	Fkbp4	Input	7.58144274261228	FALSE	225
226	Q60668	Hnrnpd	Input	7.58070195779196	FALSE	226
227	P62897	Cycs	Input	7.58024370495327	TRUE	227
228	P41105	Rpl28	Input	7.58000765761841	FALSE	228
229	P42208	Sept2	Input	7.57979639668659	TRUE	229
230	P50580	Pa2g4	Input	7.57861124921218	FALSE	230
231	P15379	Cd44	Input	7.57703394086691	FALSE	231
232	P62849	Rps24	Input	7.57640908103948	FALSE	232
233	Q149F3	Gspt2	Input	7.57598339937428	FALSE	233
234	Q9CZY3	Ube2v1	Input	7.57460172956929	FALSE	234
235	O54724	Ptrf	Input	7.57454216066731	FALSE	235
236	O08810	Eftud2	Input	7.57359095952554	FALSE	236
237	Q99MV1	Tdrd1	Input	7.57354220850324	FALSE	237
238	P08249	Mdh2	Input	7.57308753453628	FALSE	238
239	Q9CXW3	Cacybp	Input	7.57303274896838	TRUE	239
240	O08709	Prdx6	Input	7.57294185003795	FALSE	240
241	P59999	Arpc4	Input	7.57199388225911	FALSE	241
242	Q99JY9	Actr3	Input	7.57076586718917	FALSE	242
243	Q61081	Cdc37	Input	7.57058846836847	TRUE	243
244	Q9R0P3	Esd	Input	7.57043785592399	TRUE	244
245	P68040	Gnb2l1	Input	7.57020646483963	FALSE	245
246	Q9D8E6	Rpl4	Input	7.56938678607995	TRUE	246
247	O88569	Hnrnpa2b1	Input	7.56872256500318	FALSE	247
248	O54734	Ddost	Input	7.56854104543101	FALSE	248
249	P14115	Rpl27a	Input	7.5677054058506	TRUE	249
250	Q8BGQ7	Aars	Input	7.56689158449286	FALSE	250
251	Q6ZWV7	Rpl35	Input	7.56680056849645	TRUE	251
252	P24547	Impdh2	Input	7.56650301445212	TRUE	252
253	P80313	Cct7	Input	7.56393152124481	TRUE	253
254	P40142	Tkt	Input	7.56223134496324	TRUE	254
255	P19783	Cox4i1	Input	7.56062996609648	FALSE	255
256	P50431	Shmt1	Input	7.55976494775124	FALSE	256
257	Q91VI7	Rnh1	Input	7.55946025684904	TRUE	257
258	P08752	Gnai2	Input	7.55586327940128	FALSE	258
259	P46638	Rab11b	Input	7.55448891771952	FALSE	259
260	Q9CQC6	Bzw1	Input	7.55439296251137	FALSE	260
261	P62874	Gnb1	Input	7.55315685694781	FALSE	261
262	Q9D883	U2af1	Input	7.55313656358256	TRUE	262
263	P84104	Srsf3	Input	7.55305926998713	TRUE	263
264	Q60749	Khdrbs1	Input	7.55274472792364	TRUE	264
265	P21107	Tpm3	Input	7.54922060023944	TRUE	265
266	Q9DAW9	Cnn3	Input	7.54839691225875	TRUE	266
267	Q99KI0	Aco2	Input	7.54825880300995	FALSE	267
268	O08553	Dpysl2	Input	7.5479312938334	FALSE	268
269	P45376	Akr1b1	Input	7.5451326212388	FALSE	269
270	Q61029	Tmpo	Input	7.54423552563827	FALSE	270
271	P19324	Serpinh1	Input	7.54327255735559	FALSE	271
272	P20108	Prdx3	Input	7.54289436107056	FALSE	272
273	P61205;P84078	Arf3;Arf1	Input	7.54275386824835	FALSE	273
274	Q922F4	Tubb6	Input	7.54136990849025	TRUE	274
275	P10605	Ctsb	Input	7.5405885974356	FALSE	275
276	Q9EQU5	Set	Input	7.53801064592602	TRUE	276
277	O88456	Capns1	Input	7.53796547170204	TRUE	277
278	Q921F2	Tardbp	Input	7.53741180027527	TRUE	278
279	P63276	Rps17	Input	7.53732119641481	FALSE	279
280	P70349	Hint1	Input	7.53484718725653	FALSE	280
281	P17047	Lamp2	Input	7.53385730794501	FALSE	281
282	P97315	Csrp1	Input	7.5333606942432	FALSE	282
283	Q61335	Bcap31	Input	7.53279067481515	FALSE	283
284	Q9WTM5	Ruvbl2	Input	7.53137032984781	FALSE	284
285	P70372	Elavl1	Input	7.5281788010559	TRUE	285
286	Q920A5	Scpep1	Input	7.52798415095964	FALSE	286
287	Q9CWJ9	Atic	Input	7.52795788196438	FALSE	287
288	Q8R081	Hnrnpl	Input	7.52770644336089	TRUE	288
289	Q8BK64	Ahsa1	Input	7.52731727677021	FALSE	289
290	P35564	Canx	Input	7.52724827578105	TRUE	290
291	P46935	Nedd4	Input	7.52638167073439	TRUE	291
292	P30681	Hmgb2	Input	7.52561717985094	FALSE	292
293	Q68FD5	Cltc	Input	7.52535855246896	FALSE	293
294	Q60865	Caprin1	Input	7.52534313615918	FALSE	294
295	P26443	Glud1	Input	7.52464714835466	TRUE	295
296	P99027	Rplp2	Input	7.52237862791334	FALSE	296
297	O09061	Psmb1	Input	7.52152472142209	FALSE	297
298	Q9ERK4	Cse1l	Input	7.52123186548836	FALSE	298
299	Q9CZD3	Gars	Input	7.52007734629029	FALSE	299
300	Q8BWY3	Etf1	Input	7.51976697833146	FALSE	300
301	O89086	Rbm3	Input	7.51845603008623	FALSE	301
302	Q7TNV0	Dek	Input	7.51832623146063	TRUE	302
303	Q6ZWY8	Tmsb10	Input	7.51787558448787	TRUE	303
304	Q3THE2	Myl12b	Input	7.51781732587698	FALSE	304
305	Q9DCX2	Atp5h	Input	7.51582034804795	FALSE	305
306	Q62093	Srsf2	Input	7.51517364173818	FALSE	306
307	Q80X90	Flnb	Input	7.51419685506109	TRUE	307
308	Q9R1P3	Psmb2	Input	7.51380456653868	FALSE	308
309	Q9JJI8	Rpl38	Input	7.51379166154097	FALSE	309
310	P62869	Tceb2	Input	7.51321626787423	FALSE	310
311	Q9QUM9	Psma6	Input	7.51277668732585	FALSE	311
312	P84084	Arf5	Input	7.51273281148428	FALSE	312
313	Q9Z0N1	Eif2s3x	Input	7.51187948571852	FALSE	313
314	Q9JIK5	Ddx21	Input	7.5100444789791	TRUE	314
315	O88342	Wdr1	Input	7.50948156435272	FALSE	315
316	Q8BMK4	Ckap4	Input	7.50646281855321	FALSE	316
317	P63325	Rps10	Input	7.50499333262549	FALSE	317
318	Q920E5	Fdps	Input	7.50482264124169	FALSE	318
319	O88685	Psmc3	Input	7.50332973240099	FALSE	319
320	P57780	Actn4	Input	7.50328461904567	FALSE	320
321	P97807	Fh	Input	7.50105775519958	FALSE	321
322	P13020	Gsn	Input	7.50101240520655	TRUE	322
323	O55135	Eif6	Input	7.49894994342482	FALSE	323
324	O35286	Dhx15	Input	7.49694181921299	FALSE	324
325	O55131	Sept7	Input	7.49651548779497	FALSE	325
326	P50247	Ahcy	Input	7.4926251920824	FALSE	326
327	O70475	Ugdh	Input	7.49251594232129	TRUE	327
328	P05202	Got2	Input	7.49207615068642	FALSE	328
329	P10649	Gstm1	Input	7.49179157264212	TRUE	329
330	P97429	Anxa4	Input	7.49109234774958	TRUE	330
331	P99026	Psmb4	Input	7.49108617970187	FALSE	331
332	P60122	Ruvbl1	Input	7.49078678390421	FALSE	332
333	P59325	Eif5	Input	7.48998237199153	FALSE	333
334	P17225	Ptbp1	Input	7.48965971138228	TRUE	334
335	Q9D0E1	Hnrnpm	Input	7.48767433465609	TRUE	335
336	Q93092	Taldo1	Input	7.48715973601597	FALSE	336
337	P35550	Fbl	Input	7.48655741881837	TRUE	337
338	Q99JF8	Psip1	Input	7.48534288603829	TRUE	338
339	Q99MN1	Kars	Input	7.48468241949601	FALSE	339
340	O35129	Phb2	Input	7.4837370278726	FALSE	340
341	O70251	Eef1b	Input	7.48356761421138	FALSE	341
342	P13439	Umps	Input	7.48293058101913	TRUE	342
343	Q3UHX2	Pdap1	Input	7.48109290216902	FALSE	343
344	P29341	Pabpc1	Input	7.48091857910703	FALSE	344
345	Q8BGD9	Eif4b	Input	7.47799966733409	TRUE	345
346	P27546	Map4	Input	7.47775110382771	TRUE	346
347	O08795	Prkcsh	Input	7.47695633627237	FALSE	347
348	Q9QYB1	Clic4	Input	7.47641132713374	FALSE	348
349	Q99LF4	Rtcb	Input	7.47505489553078	TRUE	349
350	Q6ZQ38	Cand1	Input	7.47320498857645	FALSE	350
351	Q9CQQ7	Atp5f1	Input	7.47216690036683	TRUE	351
352	P60229	Eif3e	Input	7.46785662551303	FALSE	352
353	Q9DCD0	Pgd	Input	7.46779302978566	FALSE	353
354	Q9D0K2	Oxct1	Input	7.46742073405764	FALSE	354
355	P63085	Mapk1	Input	7.46658516299649	FALSE	355
356	Q61792	Lasp1	Input	7.46343980287522	FALSE	356
357	Q3U0V1	Khsrp	Input	7.46242809795614	TRUE	357
358	O35658	C1qbp	Input	7.46216910932841	FALSE	358
359	Q6ZWX6	Eif2s1	Input	7.46145785666709	FALSE	359
360	P62717	Rpl18a	Input	7.46119738759566	TRUE	360
361	P56212	Arpp19	Input	7.46114767805249	TRUE	361
362	Q9D6R2	Idh3a	Input	7.46084043394776	FALSE	362
363	Q9WVK4	Ehd1	Input	7.46006166007818	FALSE	363
364	Q9D1D4	Tmed10	Input	7.45883478523841	FALSE	364
365	Q9D0B6	Pbdc1	Input	7.45546492491327	FALSE	365
366	P97450	Atp5j	Input	7.4554192725287	TRUE	366
367	P00405	Mtco2	Input	7.45512271957135	FALSE	367
368	Q8BKC5	Ipo5	Input	7.45474107408476	FALSE	368
369	Q91W90	Txndc5	Input	7.45427594272469	FALSE	369
370	Q8QZY1	Eif3l	Input	7.45426144702371	FALSE	370
371	P09055	Itgb1	Input	7.45374844554476	FALSE	371
372	P14824	Anxa6	Input	7.45151057860992	FALSE	372
373	P41731	Cd63	Input	7.45027559639487	FALSE	373
374	Q8BJY1	Psmd5	Input	7.45011001941186	FALSE	374
375	Q91VC3	Eif4a3	Input	7.45007073374631	FALSE	375
376	Q61598	Gdi2	Input	7.44998336817556	TRUE	376
377	P61161	Actr2	Input	7.44993497826872	TRUE	377
378	Q62188	Dpysl3	Input	7.44977574666546	FALSE	378
379	Q91V41	Rab14	Input	7.44950632273059	FALSE	379
380	Q8BFR5	Tufm	Input	7.44860584870663	FALSE	380
381	O55234	Psmb5	Input	7.44835596107735	FALSE	381
382	P47753	Capza1	Input	7.44747061085406	TRUE	382
383	Q9D2G2	Dlst	Input	7.44718470861246	FALSE	383
384	Q8CAY6	Acat2	Input	7.4452963521849	FALSE	384
385	P68254	Ywhaq	Input	7.44502319888927	FALSE	385
386	P47738	Aldh2	Input	7.44490768423664	FALSE	386
387	Q9CQ65	Mtap	Input	7.44452927945797	FALSE	387
388	Q91VR2	Atp5c1	Input	7.44166089335156	TRUE	388
389	Q8BVY0	Rsl1d1	Input	7.44086266042773	FALSE	389
390	Q9QZM0	Ubqln2	Input	7.44028015872327	FALSE	390
391	P80315	Cct4	Input	7.43960960644652	FALSE	391
392	Q9D0M3	Cyc1	Input	7.43912607844135	FALSE	392
393	P49722	Psma2	Input	7.43900740391535	FALSE	393
394	P63330	Ppp2ca	Input	7.43860214915484	FALSE	394
395	O35593	Psmd14	Input	7.43734905113415	FALSE	395
396	Q9CQX2	Cyb5b	Input	7.43611253324776	FALSE	396
397	Q9R1P4	Psma1	Input	7.43578736905365	TRUE	397
398	Q9JKF1	Iqgap1	Input	7.43547869150363	TRUE	398
399	Q62446	Fkbp3	Input	7.434813604731	FALSE	399
400	P27048;P63163	Snrpb;Snrpn	Input	7.43371176415071	FALSE	400
401	P48428	Tbca	Input	7.43175606045766	FALSE	401
402	Q7TPV4	Mybbp1a	Input	7.4316163857205	TRUE	402
403	Q9Z1D1	Eif3g	Input	7.43156365446221	TRUE	403
404	Q68FL6	Mars	Input	7.4293444329562	FALSE	404
405	Q8VHX6	Flnc	Input	7.42881535741574	FALSE	405
406	Q8QZT1	Acat1	Input	7.42824481216447	FALSE	406
407	Q99K48	Nono	Input	7.42744878023789	TRUE	407
408	O55022	Pgrmc1	Input	7.42671664871991	FALSE	408
409	Q8CDN6	Txnl1	Input	7.42661339801813	FALSE	409
410	P62137	Ppp1ca	Input	7.42575457229793	FALSE	410
411	O35381	Anp32a	Input	7.42542269813794	FALSE	411
412	Q9D8W5	Psmd12	Input	7.42496326326074	FALSE	412
413	P97855	G3bp1	Input	7.42418817132799	FALSE	413
414	Q9WV32	Arpc1b	Input	7.42404816750182	TRUE	414
415	P63001	Rac1	Input	7.42255225189221	FALSE	415
416	Q3TW96	Uap1l1	Input	7.42252024211322	FALSE	416
417	Q9CYZ2	Tpd52l2	Input	7.42216255707448	FALSE	417
418	Q9DBG6	Rpn2	Input	7.42203981209798	FALSE	418
419	Q9QXS1	Plec	Input	7.42201565337837	TRUE	419
420	O08807	Prdx4	Input	7.42026971410164	FALSE	420
421	Q99P72	Rtn4	Input	7.41958404475948	FALSE	421
422	Q3U9G9	Lbr	Input	7.4187901775029	FALSE	422
423	Q02053	Uba1	Input	7.41806833429149	FALSE	423
424	Q9WV55	Vapa	Input	7.41805025624438	FALSE	424
425	Q9JHJ0	Tmod3	Input	7.41776090510076	FALSE	425
426	O70591	Pfdn2	Input	7.41687872157287	FALSE	426
427	P37804	Tagln	Input	7.41632240743925	FALSE	427
428	P62960	Ybx1	Input	7.41572936417203	FALSE	428
429	Q920B9	Supt16h	Input	7.41438866145394	TRUE	429
430	P62996	Tra2b	Input	7.41436156426667	TRUE	430
431	Q9JKB1	Uchl3	Input	7.41435637880971	FALSE	431
432	P28474	Adh5	Input	7.41429916740068	FALSE	432
433	Q99K85	Psat1	Input	7.41402203708649	FALSE	433
434	Q9QZD9	Eif3i	Input	7.41309279608895	FALSE	434
435	P46471	Psmc2	Input	7.41280028984089	FALSE	435
436	P63005	Pafah1b1	Input	7.41162997404471	FALSE	436
437	P62858	Rps28	Input	7.41106065506034	FALSE	437
438	P62334	Psmc6	Input	7.41089291739147	FALSE	438
439	Q8C1B7	Sept11	Input	7.41014548702937	FALSE	439
440	P47757	Capzb	Input	7.40913071207536	FALSE	440
441	Q91YE6	Ipo9	Input	7.4084055085284	FALSE	441
442	Q9DCH4	Eif3f	Input	7.40816327842218	FALSE	442
443	O35226	Psmd4	Input	7.40773191694194	FALSE	443
444	Q922D8	Mthfd1	Input	7.40735792743421	FALSE	444
445	Q64522	Hist2h2ab	Input	7.40698888982892	FALSE	445
446	Q91V92	Acly	Input	7.40689904889379	FALSE	446
447	P14685	Psmd3	Input	7.40659586874405	FALSE	447
448	P08003	Pdia4	Input	7.40472427430048	FALSE	448
449	P05214	Tuba3a	Input	7.40397762103057	FALSE	449
450	P99029	Prdx5	Input	7.40361187134001	FALSE	450
451	O55023	Impa1	Input	7.40219016952122	FALSE	451
452	Q9R0X4	Acot9	Input	7.39729503697344	TRUE	452
453	P54726	Rad23a	Input	7.39727868292405	FALSE	453
454	Q9R0N0	Galk1	Input	7.39713616785561	FALSE	454
455	P17095	Hmga1	Input	7.3966393487359	FALSE	455
456	P62075	Timm13	Input	7.39653601281293	FALSE	456
457	Q62189	Snrpa	Input	7.39623318237586	FALSE	457
458	Q64674	Srm	Input	7.39534596646407	TRUE	458
459	Q9Z2X1	Hnrnpf	Input	7.39490045333603	TRUE	459
460	P11438	Lamp1	Input	7.39480562665355	FALSE	460
461	P62141	Ppp1cb	Input	7.39446533987335	FALSE	461
462	P49312	Hnrnpa1	Input	7.39428423503229	TRUE	462
463	O35685	Nudc	Input	7.39379939926916	FALSE	463
464	P60335	Pcbp1	Input	7.39283548341099	TRUE	464
465	Q61035	Hars	Input	7.39268271098037	FALSE	465
466	P62627	Dynlrb1	Input	7.39256699712877	FALSE	466
467	O08583	Alyref	Input	7.39200786549376	FALSE	467
468	P62855	Rps26	Input	7.39084559084506	FALSE	468
469	Q9D0T1	Snu13	Input	7.39052886947961	FALSE	469
470	Q9D051	Pdhb	Input	7.38970958718537	FALSE	470
471	Q9WUM4	Coro1c	Input	7.38946041853495	TRUE	471
472	Q501J6	Ddx17	Input	7.38879189816864	FALSE	472
473	P84089	Erh	Input	7.38772751916565	TRUE	473
474	Q91V12	Acot7	Input	7.38696903326166	FALSE	474
475	P49717	Mcm4	Input	7.38627293092481	FALSE	475
476	B2RQC6	Cad	Input	7.38626382998783	TRUE	476
477	Q9WUK2	Eif4h	Input	7.38459012345583	FALSE	477
478	Q9D0I8	Mrto4	Input	7.38364520406685	FALSE	478
479	P97822	Anp32e	Input	7.38328958741095	FALSE	479
480	Q9R1P1	Psmb3	Input	7.38279968885788	FALSE	480
481	Q9CR00	Psmd9	Input	7.38261851118434	FALSE	481
482	Q9EQH3	Vps35	Input	7.38255228240773	TRUE	482
483	Q9JJU8	Sh3bgrl	Input	7.38190548124125	FALSE	483
484	Q9CVB6	Arpc2	Input	7.38185050106102	FALSE	484
485	Q9WVJ2	Psmd13	Input	7.38121222179147	FALSE	485
486	Q99JI4	Psmd6	Input	7.38108690934329	FALSE	486
487	P60766	Cdc42	Input	7.38105837494257	FALSE	487
488	Q9CY50	Ssr1	Input	7.38044732515677	FALSE	488
489	Q9QZQ8	H2afy	Input	7.38039360709995	FALSE	489
490	P10922	H1f0	Input	7.37974412402279	FALSE	490
491	Q9CPQ1	Cox6c	Input	7.37859138237158	FALSE	491
492	Q9D1J3	Sarnp	Input	7.37857812301596	FALSE	492
493	P97379	G3bp2	Input	7.37842297664199	FALSE	493
494	P23492	Pnp	Input	7.37728530095492	FALSE	494
495	Q6NZJ6	Eif4g1	Input	7.37688869777878	TRUE	495
496	Q62351	Tfrc	Input	7.37678055329348	FALSE	496
497	P25206	Mcm3	Input	7.37621952068097	TRUE	497
498	Q8BMD8	Slc25a24	Input	7.37548620271972	FALSE	498
499	P97310	Mcm2	Input	7.37398408528845	FALSE	499
500	Q3TXS7	Psmd1	Input	7.37344405571544	FALSE	500
501	P18242	Ctsd	Input	7.37323429180155	FALSE	501
502	P68037	Ube2l3	Input	7.37103422624764	TRUE	502
503	P26516	Psmd7	Input	7.36966921715568	FALSE	503
504	P26369	U2af2	Input	7.3696662507089	TRUE	504
505	O08529	Capn2	Input	7.36944222544237	FALSE	505
506	O70503	Hsd17b12	Input	7.36903003613383	FALSE	506
507	Q61024	Asns	Input	7.36818029763162	TRUE	507
508	Q78ZA7	Nap1l4	Input	7.36750724535443	FALSE	508
509	P19536	Cox5b	Input	7.36745712035182	FALSE	509
510	P62192	Psmc1	Input	7.36734026377534	FALSE	510
511	Q9JMH6	Txnrd1	Input	7.36689845942118	FALSE	511
512	Q9D819	Ppa1	Input	7.36654734376628	TRUE	512
513	Q9DCW4	Etfb	Input	7.36649113143863	FALSE	513
514	P53994	Rab2a	Input	7.36628321333802	FALSE	514
515	Q8R1B4	Eif3c	Input	7.36576101786177	TRUE	515
516	P40336	Vps26a	Input	7.36559598349424	FALSE	516
517	P67984	Rpl22	Input	7.36548087138854	FALSE	517
518	Q01730	Rsu1	Input	7.36516026845501	FALSE	518
519	P61982	Ywhag	Input	7.36503098654107	TRUE	519
520	P46061	Rangap1	Input	7.36435397045035	FALSE	520
521	P43275	Hist1h1a	Input	7.36396923283056	FALSE	521
522	P68181	Prkacb	Input	7.36335508736523	FALSE	522
523	Q9CZ30	Ola1	Input	7.36316485890602	FALSE	523
524	Q99KP6	Prpf19	Input	7.36094369906671	FALSE	524
525	Q9CQF3	Nudt21	Input	7.36074162392195	FALSE	525
526	Q9CQA3	Sdhb	Input	7.35848802952714	FALSE	526
527	P06801	Me1	Input	7.35832591686771	FALSE	527
528	P97371	Psme1	Input	7.35777043161116	FALSE	528
529	P35486	Pdha1	Input	7.35742482306222	FALSE	529
530	Q6PGH2	Hn1l	Input	7.357201451406	TRUE	530
531	Q9QZE5	Copg1	Input	7.35687582119423	FALSE	531
532	P83940	Tceb1	Input	7.35682445392797	FALSE	532
533	Q9JMA1	Usp14	Input	7.35639418165384	FALSE	533
534	Q9CPY7	Lap3	Input	7.35603924932749	FALSE	534
535	P70677	Casp3	Input	7.35514623812596	FALSE	535
536	Q3THK7	Gmps	Input	7.35487565521082	TRUE	536
537	Q9D0I9	Rars	Input	7.35465672597531	FALSE	537
538	Q91WK2	Eif3h	Input	7.35447608863742	FALSE	538
539	Q64213	Sf1	Input	7.35429902569697	FALSE	539
540	Q8K2B3	Sdha	Input	7.35403810080552	TRUE	540
541	P26039	Tln1	Input	7.35367181142959	TRUE	541
542	P61620	Sec61a1	Input	7.3521201682503	FALSE	542
543	O35326	Srsf5	Input	7.35159920685247	FALSE	543
544	P47955	Rplp1	Input	7.35153522672693	FALSE	544
545	Q8BK67	Rcc2	Input	7.35101607877601	TRUE	545
546	O08749	Dld	Input	7.35088735634371	FALSE	546
547	Q9JHU4	Dync1h1	Input	7.35029280264346	TRUE	547
548	P10852	Slc3a2	Input	7.34959589336812	FALSE	548
549	P49718	Mcm5	Input	7.349106690807	TRUE	549
550	Q61425	Hadh	Input	7.34794910225089	FALSE	550
551	Q00612	G6pdx	Input	7.34702893025875	FALSE	551
552	P23116	Eif3a	Input	7.34593804463205	TRUE	552
553	P49817	Cav1	Input	7.34489839353629	FALSE	553
554	P26883	Fkbp1a	Input	7.34440249225858	TRUE	554
555	Q921M3	Sf3b3	Input	7.34435080739079	FALSE	555
556	Q5XJY5	Arcn1	Input	7.34327838442114	FALSE	556
557	P55264	Adk	Input	7.34202966394504	FALSE	557
558	Q61316	Hspa4	Input	7.3416616041831	TRUE	558
559	Q01405	Sec23a	Input	7.3414786442821	FALSE	559
560	P45591	Cfl2	Input	7.3409465348479	FALSE	560
561	P56135	Atp5j2	Input	7.34031856774212	FALSE	561
562	Q8CIE6	Copa	Input	7.34022790532905	FALSE	562
563	P24527	Lta4h	Input	7.34012591229282	FALSE	563
564	P61971	Nutf2	Input	7.33921405487898	FALSE	564
565	O35344	Kpna3	Input	7.3386875246197	FALSE	565
566	Q99JY0	Hadhb	Input	7.33792864461299	TRUE	566
567	Q61166	Mapre1	Input	7.33791488165961	FALSE	567
568	P61087	Ube2k	Input	7.33780117101031	FALSE	568
569	O35737	Hnrnph1	Input	7.33399629472912	TRUE	569
570	Q9CX86	Hnrnpa0	Input	7.3336717195305	TRUE	570
571	O35841	Api5	Input	7.33223924476224	FALSE	571
572	Q8VDN2	Atp1a1	Input	7.33202477420444	FALSE	572
573	Q9QYJ0	Dnaja2	Input	7.3312656967637	FALSE	573
574	Q9EP69	Sacm1l	Input	7.33085555482729	FALSE	574
575	Q6P069	Sri	Input	7.3297628587858	FALSE	575
576	Q9CPU0	Glo1	Input	7.32918200068262	FALSE	576
577	Q8VE97	Srsf4	Input	7.32881103293436	FALSE	577
578	Q9Z110	Aldh18a1	Input	7.3277938285437	TRUE	578
579	P07742	Rrm1	Input	7.32760452233118	TRUE	579
580	Q9Z1Z2	Strap	Input	7.32752955305163	FALSE	580
581	Q9JIF7	Copb1	Input	7.32749216571386	FALSE	581
582	Q8VDJ3	Hdlbp	Input	7.32656831014281	FALSE	582
583	Q9CQN1	Trap1	Input	7.32656749115695	FALSE	583
584	Q99JI6	Rap1b	Input	7.32655786795744	FALSE	584
585	Q60854	Serpinb6	Input	7.32425178602628	FALSE	585
586	Q9WTX5	Skp1	Input	7.32017662332625	FALSE	586
587	O70194	Eif3d	Input	7.31970241403784	FALSE	587
588	Q9WVA3	Bub3	Input	7.31892167935276	FALSE	588
589	Q9CX34	Sugt1	Input	7.31882185234402	FALSE	589
590	P61924	Copz1	Input	7.31785595159999	FALSE	590
591	P97377	Cdk2	Input	7.31758785638864	FALSE	591
592	Q9ERG0	Lima1	Input	7.31736205162074	TRUE	592
593	Q99KF1	Tmed9	Input	7.31726458477558	FALSE	593
594	Q60715	P4ha1	Input	7.31485990256677	FALSE	594
595	Q9DB77	Uqcrc2	Input	7.3147040117402	FALSE	595
596	P51859	Hdgf	Input	7.31453564571202	TRUE	596
597	P50396	Gdi1	Input	7.31401519259779	FALSE	597
598	Q64012	Raly	Input	7.31364748767958	FALSE	598
599	P61202	Cops2	Input	7.31347132602652	FALSE	599
600	Q8CIB5	Fermt2	Input	7.31290881838159	FALSE	600
601	Q8CIN4	Pak2	Input	7.31205945445946	TRUE	601
602	Q91VH2	Snx9	Input	7.30918585282374	FALSE	602
603	Q00PI9	Hnrnpul2	Input	7.30874449638828	FALSE	603
604	Q8BP92	Rcn2	Input	7.30840432466765	FALSE	604
605	Q62376	Snrnp70	Input	7.30838852603119	FALSE	605
606	Q8C0C7	Farsa	Input	7.30807350082198	FALSE	606
607	P28352	Apex1	Input	7.30775867455417	FALSE	607
608	Q9CQ60	Pgls	Input	7.30721290544423	FALSE	608
609	Q62523	Zyx	Input	7.30525288953303	FALSE	609
610	Q9CQE8	NaN	Input	7.30493041584726	FALSE	610
611	Q9JKR6	Hyou1	Input	7.30483011838146	FALSE	611
612	Q80UM3	Naa15	Input	7.30462040893191	TRUE	612
613	Q9D358	Acp1	Input	7.30291853886295	FALSE	613
614	Q9JII6	Akr1a1	Input	7.30265663562928	FALSE	614
615	Q62186	Ssr4	Input	7.30261401545593	FALSE	615
616	O55029	Copb2	Input	7.30226272653888	FALSE	616
617	Q4VAA2	Cdv3	Input	7.30080236571121	FALSE	617
618	P10711	Tcea1	Input	7.30071501797139	FALSE	618
619	O88544	Cops4	Input	7.29999361917345	FALSE	619
620	P24472	Gsta4	Input	7.29902523240728	FALSE	620
621	P56399	Usp5	Input	7.29731176362645	TRUE	621
622	Q9CQC9	Sar1b	Input	7.29726686336616	TRUE	622
623	Q62426	Cstb	Input	7.29699495336775	FALSE	623
624	P50516	Atp6v1a	Input	7.2969774190807	FALSE	624
625	O70400	Pdlim1	Input	7.29654585255471	FALSE	625
626	Q06185	Atp5i	Input	7.29644206351519	FALSE	626
627	Q8VEE4	Rpa1	Input	7.29600798735259	FALSE	627
628	P05201	Got1	Input	7.29574869603747	FALSE	628
629	Q9CQD1	Rab5a	Input	7.29537882823456	FALSE	629
630	Q9CY27	Tecr	Input	7.29523096892167	FALSE	630
631	P30412	Ppic	Input	7.29464740159621	FALSE	631
632	Q9D6Z1	Nop56	Input	7.29443095208085	FALSE	632
633	Q9R0E1	Plod3	Input	7.29258676259719	FALSE	633
634	O88844	Idh1	Input	7.29221153173037	FALSE	634
635	Q99LE6	Abcf2	Input	7.29214149999671	FALSE	635
636	Q63918	Sdpr	Input	7.29185815514252	FALSE	636
637	P00493	Hprt1	Input	7.29132066684699	FALSE	637
638	P97311	Mcm6	Input	7.29131955656267	FALSE	638
639	Q8K310	Matr3	Input	7.29009006388678	TRUE	639
640	O55222	Ilk	Input	7.28965538470762	TRUE	640
641	O70133	Dhx9	Input	7.28962729717981	FALSE	641
642	P58771	Tpm1	Input	7.28959095903197	TRUE	642
643	P70698	Ctps1	Input	7.28953343599334	FALSE	643
644	Q9D2R0	Aacs	Input	7.28886958634748	FALSE	644
645	Q8VH51	Rbm39	Input	7.28715585247948	FALSE	645
646	Q08943	Ssrp1	Input	7.28546368933002	FALSE	646
647	P62315	Snrpd1	Input	7.28523067776741	FALSE	647
648	Q9D0F3	Lman1	Input	7.28400164203724	FALSE	648
649	P56812	Pdcd5	Input	7.28320825258931	FALSE	649
650	Q99MR6	Srrt	Input	7.28112953804693	FALSE	650
651	Q61490	Alcam	Input	7.27939953341216	FALSE	651
652	P35279	Rab6a	Input	7.27747420680456	FALSE	652
653	P54823	Ddx6	Input	7.27712262366574	FALSE	653
654	Q01320	Top2a	Input	7.27671702079253	FALSE	654
655	Q9WU78	Pdcd6ip	Input	7.27649466224816	FALSE	655
656	O35864	Cops5	Input	7.27631517631273	FALSE	656
657	O35643	Ap1b1	Input	7.27596817440362	FALSE	657
658	Q91WQ3	Yars	Input	7.27559625962382	FALSE	658
659	P55258	Rab8a	Input	7.27511524416762	FALSE	659
660	P19096	Fasn	Input	7.2744455895201	FALSE	660
661	P70333	Hnrnph2	Input	7.2743472342812	TRUE	661
662	P35278	Rab5c	Input	7.27367338700575	FALSE	662
663	Q07076	Anxa7	Input	7.2734994404895	FALSE	663
664	Q8BMF4	Dlat	Input	7.27335042025374	FALSE	664
665	Q91VR5	Ddx1	Input	7.27130618866782	FALSE	665
666	Q64310	Surf4	Input	7.27061735525522	FALSE	666
667	Q9CXY6	Ilf2	Input	7.26957131320959	FALSE	667
668	P61027	Rab10	Input	7.26902677606244	FALSE	668
669	Q8BP47	Nars	Input	7.2677762679227	TRUE	669
670	Q8K019	Bclaf1	Input	7.26701230133165	FALSE	670
671	P29758	Oat	Input	7.26588195590312	FALSE	671
672	Q8VI75	Ipo4	Input	7.26540372516507	FALSE	672
673	Q61990	Pcbp2	Input	7.26504765502424	TRUE	673
674	Q99JX4	Eif3m	Input	7.26328233549249	FALSE	674
675	P61750	Arf4	Input	7.26224813423739	FALSE	675
676	P62196	Psmc5	Input	7.25931477054074	FALSE	676
677	Q6ZWY3	Rps27l	Input	7.25853743618728	FALSE	677
678	P97372	Psme2	Input	7.25853528097297	FALSE	678
679	Q7TQI3	Otub1	Input	7.2584516983015	FALSE	679
680	P97370	Atp1b3	Input	7.25825477237846	FALSE	680
681	P70195	Psmb7	Input	7.25673554062492	FALSE	681
682	Q5FWK3	Arhgap1	Input	7.25635736774132	FALSE	682
683	Q8JZQ9	Eif3b	Input	7.25608315491389	TRUE	683
684	Q9CQM9	Glrx3	Input	7.25525561554504	TRUE	684
685	Q9WUA2	Farsb	Input	7.25366917398222	FALSE	685
686	O55143	Atp2a2	Input	7.25334115588849	FALSE	686
687	Q922B2	Dars	Input	7.25333800532611	FALSE	687
688	Q791V5	Mtch2	Input	7.25318020561928	FALSE	688
689	Q11011	Npepps	Input	7.25160269686972	FALSE	689
690	P14576	Srp54	Input	7.25122343543407	FALSE	690
691	Q62448	Eif4g2	Input	7.24980838775597	FALSE	691
692	Q64105	Spr	Input	7.24979959180455	FALSE	692
693	P54728	Rad23b	Input	7.2492098568674	FALSE	693
694	Q8BG32	Psmd11	Input	7.24894039550757	FALSE	694
695	Q3TEA8	Hp1bp3	Input	7.24883315184265	FALSE	695
696	Q8BH04	Pck2	Input	7.24870996034392	FALSE	696
697	P32020	Scp2	Input	7.24813321430665	FALSE	697
698	Q99M28	Rnps1	Input	7.24791781053155	FALSE	698
699	P62311	Lsm3	Input	7.24772930592412	FALSE	699
700	Q62348	Tsn	Input	7.24713601356817	FALSE	700
701	Q6DFW4	Nop58	Input	7.24703520845628	TRUE	701
702	O09172	Gclm	Input	7.24673708182176	FALSE	702
703	Q91YH5	Atl3	Input	7.24631586293942	FALSE	703
704	Q8BHN3	Ganab	Input	7.24573148722732	TRUE	704
705	P26040	Ezr	Input	7.24511841602706	FALSE	705
706	O70492	Snx3	Input	7.24470452345108	TRUE	706
707	Q3V3R1	Mthfd1l	Input	7.24463208258597	TRUE	707
708	Q6PB66	Lrpprc	Input	7.24345477139401	TRUE	708
709	Q61686	Cbx5	Input	7.24315243919504	FALSE	709
710	Q9JKK8	Atr	Input	7.2417187696868	FALSE	710
711	Q99K51	Pls3	Input	7.24160151098633	FALSE	711
712	P61222	Abce1	Input	7.24122387723324	TRUE	712
713	Q8CCS6	Pabpn1	Input	7.24078779512728	FALSE	713
714	P84091	Ap2m1	Input	7.24074987593625	FALSE	714
715	O88986	Gcat	Input	7.24045813672264	TRUE	715
716	P31324	Prkar2b	Input	7.24000354152832	FALSE	716
717	Q8VDW0	Ddx39a	Input	7.23981957002101	FALSE	717
718	O70493	Snx12	Input	7.23741805604624	FALSE	718
719	Q61881	Mcm7	Input	7.23696806738488	FALSE	719
720	Q99KV1	Dnajb11	Input	7.23645639054387	FALSE	720
721	O08528	Hk2	Input	7.2349594515576	FALSE	721
722	P61759	Vbp1	Input	7.23359938592228	TRUE	722
723	Q9D554	Sf3a3	Input	7.23332767302988	FALSE	723
724	Q9CY64	Blvra	Input	7.23322462630477	FALSE	724
725	Q9CQI3	Gmfb	Input	7.23217067489404	FALSE	725
726	Q99MD9	Nasp	Input	7.23198029967396	TRUE	726
727	Q8CAQ8	Immt	Input	7.23133984341569	FALSE	727
728	Q61545	Ewsr1	Input	7.2307147814898	FALSE	728
729	Q9QUR6	Prep	Input	7.23009853434457	FALSE	729
730	Q60692	Psmb6	Input	7.22941611715702	FALSE	730
731	Q9EST5	Anp32b	Input	7.22915279162826	TRUE	731
732	Q62318	Trim28	Input	7.22902568249739	TRUE	732
733	P28658	Atxn10	Input	7.22864233601667	TRUE	733
734	Q9JM76	Arpc3	Input	7.22748228843455	TRUE	734
735	Q8BFY9	Tnpo1	Input	7.22725201693515	FALSE	735
736	Q8BJ71	Nup93	Input	7.22585310174568	FALSE	736
737	P63087	Ppp1cc	Input	7.22570461992198	FALSE	737
738	Q9CT10	Ranbp3	Input	7.22527619136188	TRUE	738
739	P39054	Dnm2	Input	7.22499533881673	FALSE	739
740	Q9DC16	Ergic1	Input	7.2249573089046	FALSE	740
741	Q91YQ5	Rpn1	Input	7.2249156532747	FALSE	741
742	Q9Z0J0	Npc2	Input	7.2246643410944	FALSE	742
743	Q8K1M6	Dnm1l	Input	7.22447556722319	FALSE	743
744	O08756	Hsd17b10	Input	7.22438490588642	FALSE	744
745	P62814	Atp6v1b2	Input	7.22410192081288	FALSE	745
746	Q8R1F1	Fam129b	Input	7.22364206568535	TRUE	746
747	P54775	Psmc4	Input	7.22350398818547	TRUE	747
748	Q8CGC7	Eprs	Input	7.22277107959515	TRUE	748
749	Q8BH97	Rcn3	Input	7.22267225927932	FALSE	749
750	Q9Z0X1	Aifm1	Input	7.22246570422432	FALSE	750
751	Q9D0R2	Tars	Input	7.22235510226084	FALSE	751
752	P46978	Stt3a	Input	7.22221895811605	FALSE	752
753	Q5SUF2	Luc7l3	Input	7.22181574198143	FALSE	753
754	Q64514	Tpp2	Input	7.22096954310256	FALSE	754
755	Q9WV92	Epb41l3	Input	7.22024411079097	TRUE	755
756	Q91YN9	Bag2	Input	7.21958897915053	TRUE	756
757	P11087	Col1a1	Input	7.21921883674192	FALSE	757
758	O09106	Hdac1	Input	7.21836742646375	FALSE	758
759	Q99LD4	Gps1	Input	7.2175121066399	TRUE	759
760	Q9ER72	Cars	Input	7.21572769067314	FALSE	760
761	Q05186	Rcn1	Input	7.21488436265527	FALSE	761
762	Q60710	Samhd1	Input	7.21410757179928	TRUE	762
763	Q99KJ8	Dctn2	Input	7.21295001418604	FALSE	763
764	Q9Z2U2	Zfp292	Input	7.21270099394451	FALSE	764
765	P51174	Acadl	Input	7.21237566914148	FALSE	765
766	P50518	Atp6v1e1	Input	7.21235675979823	FALSE	766
767	Q03958	Pfdn6	Input	7.21212845106583	FALSE	767
768	Q9DBZ5	Eif3k	Input	7.21199892508463	FALSE	768
769	P12787	Cox5a	Input	7.21199892508463	FALSE	769
770	Q9CQI7	Snrpb2	Input	7.21187895916666	FALSE	770
771	Q9JK81	Myg1	Input	7.21184749595217	FALSE	771
772	Q9D1G1	Rab1b	Input	7.21135204984707	FALSE	772
773	P57759	Erp29	Input	7.21074163704065	TRUE	773
774	P58044	Idi1	Input	7.21068389058966	TRUE	774
775	Q9Z0P5	Twf2	Input	7.21049375426876	TRUE	775
776	Q3THS6	Mat2a	Input	7.21035437506857	FALSE	776
777	Q8BMS1	Hadha	Input	7.20966109521417	FALSE	777
778	P48722	Hspa4l	Input	7.20931685599493	TRUE	778
779	Q9DBC7	Prkar1a	Input	7.20895650673858	FALSE	779
780	Q9CX56	Psmd8	Input	7.20885959342068	FALSE	780
781	Q9Z1Q9	Vars	Input	7.2085348701817	FALSE	781
782	P57784	Snrpa1	Input	7.20819726595773	FALSE	782
783	P32921	Wars	Input	7.20766371425762	FALSE	783
784	Q9WVE8	Pacsin2	Input	7.20761471195523	FALSE	784
785	P16546	Sptan1	Input	7.20684044218635	TRUE	785
786	Q9WUM3	Coro1b	Input	7.20668180663931	TRUE	786
787	Q569Z6	Thrap3	Input	7.20647533178271	FALSE	787
788	Q62261	Sptbn1	Input	7.20609775530958	FALSE	788
789	Q60716	P4ha2	Input	7.20596101220286	FALSE	789
790	P63073	Eif4e	Input	7.20516076985776	FALSE	790
791	Q9WTI7	Myo1c	Input	7.20406324923374	FALSE	791
792	Q6P5F9	Xpo1	Input	7.20405266179373	TRUE	792
793	P42125	Eci1	Input	7.20343488589498	FALSE	793
794	P23506	Pcmt1	Input	7.20299342864338	FALSE	794
795	Q3UGC7	Eif3j1	Input	7.20246325040676	FALSE	795
796	P47758	Srprb	Input	7.20216888146097	FALSE	796
797	Q99PL5	Rrbp1	Input	7.20146076155361	TRUE	797
798	Q5SF07	Igf2bp2	Input	7.20129140581614	FALSE	798
799	O08579	Emd	Input	7.20123730732595	TRUE	799
800	Q9CXI5	Manf	Input	7.20096780739273	FALSE	800
801	O88487	Dync1i2	Input	7.20025471235546	FALSE	801
802	Q9R1T2	Sae1	Input	7.20016925943326	FALSE	802
803	Q62433	Ndrg1	Input	7.19964686430332	FALSE	803
804	Q60598	Cttn	Input	7.19928004494144	TRUE	804
805	Q8R016	Blmh	Input	7.19886703682138	FALSE	805
806	Q8CIG8	Prmt5	Input	7.19845143556698	FALSE	806
807	P26638	Sars	Input	7.19825284008357	FALSE	807
808	Q8BVI4	Qdpr	Input	7.19797790230391	FALSE	808
809	Q8R326	Pspc1	Input	7.19785455033172	FALSE	809
810	Q3UPL0	Sec31a	Input	7.1974465234118	FALSE	810
811	Q9D7G0	Prps1	Input	7.1962919998877	FALSE	811
812	Q99LP6	Grpel1	Input	7.1962146091409	TRUE	812
813	Q9EPC1	Parva	Input	7.19590573802176	FALSE	813
814	Q80UG5	Sept9	Input	7.19586479680372	FALSE	814
815	P47915	Rpl29	Input	7.19515241069042	FALSE	815
816	Q8C570	Rae1	Input	7.19492208197596	FALSE	816
817	P17710	Hk1	Input	7.19487799793518	FALSE	817
818	Q3U7R1	Esyt1	Input	7.19480451458831	FALSE	818
819	Q91WN1	Dnajc9	Input	7.19459064890522	FALSE	819
820	Q04750	Top1	Input	7.19433698032029	FALSE	820
821	Q9CSH3	Dis3	Input	7.19408760794162	FALSE	821
822	Q9CWZ3	Rbm8a	Input	7.1936348728735	FALSE	822
823	Q9JMD0	Znf207	Input	7.19352836015539	FALSE	823
824	P54071	Idh2	Input	7.19293998396632	TRUE	824
825	Q9Z247	Fkbp9	Input	7.19266193973866	FALSE	825
826	Q80UU9	Pgrmc2	Input	7.1923795343288	TRUE	826
827	Q9CQS8	Sec61b	Input	7.19215219422664	FALSE	827
828	Q60972	Rbbp4	Input	7.19195125483673	FALSE	828
829	Q3TWW8	Srsf6	Input	7.19189123407174	FALSE	829
830	P63037	Dnaja1	Input	7.19109566430896	TRUE	830
831	P97825	Hn1	Input	7.19083154953702	FALSE	831
832	Q61206	Pafah1b2	Input	7.19082147418334	FALSE	832
833	P47791	Gsr	Input	7.18975552571325	FALSE	833
834	P11276	Fn1	Input	7.18971287820154	FALSE	834
835	Q9CR21	Ndufab1	Input	7.18847624480284	FALSE	835
836	O08539	Bin1	Input	7.18808352878322	FALSE	836
837	Q9CU62	Smc1a	Input	7.1869247081877	FALSE	837
838	Q9DBS1	Tmem43	Input	7.18580129438888	FALSE	838
839	Q8BFW7	Lpp	Input	7.18540218352441	TRUE	839
840	Q8R010	Aimp2	Input	7.18443929653107	FALSE	840
841	Q99LS3	Psph	Input	7.18439328326768	FALSE	841
842	Q91ZW3	Smarca5	Input	7.18408782476921	FALSE	842
843	Q9DB15	Mrpl12	Input	7.1839681401277	FALSE	843
844	Q9R0B9	Plod2	Input	7.18312486480381	FALSE	844
845	Q3USL1	Klhdc9	Input	7.18309010825427	TRUE	845
846	Q9ESX5	Dkc1	Input	7.18239496321081	FALSE	846
847	Q60872	Eif1a	Input	7.18225939722425	FALSE	847
848	Q9CWS0	Ddah1	Input	7.18210637087595	FALSE	848
849	Q8K009	Aldh1l2	Input	7.18197471365225	FALSE	849
850	P61082	Ube2m	Input	7.18154976836076	FALSE	850
851	Q8C166	Cpne1	Input	7.18080776134707	FALSE	851
852	Q9JHR7	Ide	Input	7.17997209507304	FALSE	852
853	P00375	Dhfr	Input	7.1792713624097	FALSE	853
854	Q3UDE2	Ttll12	Input	7.17899075246125	FALSE	854
855	P43274	Hist1h1e	Input	7.17883052798383	FALSE	855
856	P54822	Adsl	Input	7.17843445954513	TRUE	856
857	Q8C052	Map1s	Input	7.17753217139186	FALSE	857
858	Q8BMJ2	Lars	Input	7.17749292401172	FALSE	858
859	P17427	Ap2a2	Input	7.17723397557225	FALSE	859
860	P11103	Parp1	Input	7.17667687207181	FALSE	860
861	P31230	Aimp1	Input	7.17650653550113	TRUE	861
862	Q78PY7	Snd1	Input	7.17619866127601	FALSE	862
863	Q9QY36	Naa10	Input	7.17557530037271	FALSE	863
864	Q9WV80	Snx1	Input	7.1751333078163	FALSE	864
865	P15532	Nme1	Input	7.17473239944864	FALSE	865
866	O08547	Sec22b	Input	7.17360753371111	FALSE	866
867	P09671	Sod2	Input	7.17348754676891	FALSE	867
868	Q9CPW4	Arpc5	Input	7.17319093195214	FALSE	868
869	Q8R5C5	Actr1b	Input	7.17307753544496	FALSE	869
870	Q9CQ92	Fis1	Input	7.1715187615194	FALSE	870
871	Q9D8B3	Chmp4b	Input	7.17136980558576	FALSE	871
872	Q99JX3	Gorasp2	Input	7.17124832039399	FALSE	872
873	Q8BY71	Hat1	Input	7.17045182433649	TRUE	873
874	Q9CZ44	Nsfl1c	Input	7.17006036736638	FALSE	874
875	Q60597	Ogdh	Input	7.16968324914827	FALSE	875
876	Q8CGK3	Lonp1	Input	7.16790485962134	FALSE	876
877	Q64737	Gart	Input	7.16741895367607	FALSE	877
878	Q6ZWM4	Lsm8	Input	7.16705756670122	FALSE	878
879	O08585	Clta	Input	7.16677072526279	FALSE	879
880	Q61655	Ddx19a	Input	7.16658491652599	FALSE	880
881	Q9CWM4	Pfdn1	Input	7.1663199720338	FALSE	881
882	Q62425	Ndufa4	Input	7.16581094366349	FALSE	882
883	Q6P542	Abcf1	Input	7.16548203951183	FALSE	883
884	P11031	Sub1	Input	7.16503796496256	FALSE	884
885	Q6NZB0	Dnajc8	Input	7.16458481416811	FALSE	885
886	Q99NB9	Sf3b1	Input	7.16402909650825	FALSE	886
887	Q99KK7	Dpp3	Input	7.16376794930735	FALSE	887
888	Q9CZW5	Tomm70a	Input	7.163158392175	FALSE	888
889	Q8VDM4	Psmd2	Input	7.16249868986894	FALSE	889
890	P46664	Adss	Input	7.16162760277993	FALSE	890
891	O08997	Atox1	Input	7.16135272678111	TRUE	891
892	Q6NVF9	Cpsf6	Input	7.16131887925346	FALSE	892
893	Q91W50	Csde1	Input	7.16093199139212	FALSE	893
894	Q9CPQ8	Atp5l	Input	7.16091400216252	FALSE	894
895	Q9Z2N8	Actl6a	Input	7.16043191317811	FALSE	895
896	Q91VD9	Ndufs1	Input	7.1604211072941	FALSE	896
897	Q9D8U8	Snx5	Input	7.15991953858427	FALSE	897
898	Q8K411	Pitrm1	Input	7.15950222465684	FALSE	898
899	Q9QZ88	Vps29	Input	7.15897309086519	FALSE	899
900	Q6P1B1	Xpnpep1	Input	7.15730835127338	FALSE	900
901	Q99P88	Nup155	Input	7.15714536680701	FALSE	901
902	Q921H8	Acaa1a	Input	7.15657035068447	FALSE	902
903	O70310	Nmt1	Input	7.15629770866877	FALSE	903
904	Q9CY66	Gar1	Input	7.15584656477221	FALSE	904
905	Q63932	Map2k2	Input	7.15578558801957	FALSE	905
906	Q60967	Papss1	Input	7.155765563935	FALSE	906
907	Q921T2	Tor1aip1	Input	7.15549150528139	FALSE	907
908	Q99LC5	Etfa	Input	7.15489301342727	FALSE	908
909	Q9QXS6	Dbn1	Input	7.15488845321732	FALSE	909
910	P50544	Acadvl	Input	7.15416825147595	FALSE	910
911	Q6PDQ2	Chd4	Input	7.15356945673485	FALSE	911
912	Q6PGB6	Naa50	Input	7.15236449216184	FALSE	912
913	Q9R0Y5	Ak1	Input	7.15195484947935	TRUE	913
914	Q6PE01	Snrnp40	Input	7.1514106113311	FALSE	914
915	Q9D892	Itpa	Input	7.15133398958955	FALSE	915
916	Q61576	Fkbp10	Input	7.14986206993873	FALSE	916
917	P61327	Magoh	Input	7.14941927319868	FALSE	917
918	Q8C2Q3	Rbm14	Input	7.14829687542894	FALSE	918
919	Q9R0U0	Srsf10	Input	7.14805759412122	FALSE	919
920	Q80TB8	Vat1l	Input	7.14790716535602	FALSE	920
921	F6ZDS4	Tpr	Input	7.14737576885094	TRUE	921
922	P02340	Tp53	Input	7.14698244458547	TRUE	922
923	Q8BH64	Ehd2	Input	7.14623628559635	FALSE	923
924	Q9Z2I9	Sucla2	Input	7.14570159737167	FALSE	924
925	Q8K4Z5	Sf3a1	Input	7.14558544919703	FALSE	925
926	Q8BJU0	Sgta	Input	7.14520635404851	FALSE	926
927	P45878	Fkbp2	Input	7.14398572142536	FALSE	927
928	Q7M6Y3	Picalm	Input	7.14395891058378	FALSE	928
929	P53811	Pitpnb	Input	7.14367105741121	FALSE	929
930	Q8K4Z3	Apoa1bp	Input	7.14351317174239	FALSE	930
931	Q91WJ8	Fubp1	Input	7.14315631345503	FALSE	931
932	Q9CPP0	Npm3	Input	7.14262532284032	TRUE	932
933	Q8VE37	Rcc1	Input	7.14256652704961	FALSE	933
934	Q9DCC4	Pycrl	Input	7.14209806566874	FALSE	934
935	P01831	Thy1	Input	7.14184093258222	FALSE	935
936	P02469	Lamb1	Input	7.14153975867402	FALSE	936
937	O54984	Asna1	Input	7.14132652289414	FALSE	937
938	Q07813	Bax	Input	7.14117782306214	FALSE	938
939	P35282	Rab21	Input	7.1391124153272	FALSE	939
940	Q9R059	Fhl3	Input	7.13857645427901	TRUE	940
941	P52293	Kpna2	Input	7.1383077517454	FALSE	941
942	Q8K297	Colgalt1	Input	7.13825910860538	FALSE	942
943	Q9CZ13	Uqcrc1	Input	7.13814253241585	FALSE	943
944	P39749	Fen1	Input	7.13753418595712	FALSE	944
945	P24452	Capg	Input	7.13742469431511	TRUE	945
946	Q8R1Q8	Dync1li1	Input	7.1373724703704	FALSE	946
947	Q9DBG3	Ap2b1	Input	7.13690787569152	FALSE	947
948	Q9JMG7	Hdgfrp3	Input	7.13666635621368	TRUE	948
949	P14901	Hmox1	Input	7.13522427307474	TRUE	949
950	P47941	Crkl	Input	7.13509319719219	FALSE	950
951	Q61550	Rad21	Input	7.1345035029189	TRUE	951
952	D3YXK2	Safb	Input	7.13433013593702	TRUE	952
953	P43406	Itgav	Input	7.1339886173112	FALSE	953
954	Q9QXB9	Drg2	Input	7.13283196610239	FALSE	954
955	Q8VBT0	Tmx1	Input	7.13280861610264	FALSE	955
956	Q8CG47	Smc4	Input	7.13198865133579	FALSE	956
957	Q9D0J8	Ptms	Input	7.13173187407694	FALSE	957
958	Q61599	Arhgdib	Input	7.13152627873998	FALSE	958
959	Q9D0F6	Rfc5	Input	7.12990827323325	FALSE	959
960	Q8BJW6	Eif2a	Input	7.12981198008808	FALSE	960
961	Q63850	Nup62	Input	7.12970406775223	FALSE	961
962	P47754	Capza2	Input	7.12943400836066	FALSE	962
963	P31266	Rbpj	Input	7.12939371064161	FALSE	963
964	P62880	Gnb2	Input	7.12901247044631	TRUE	964
965	Q9DBG5	Plin3	Input	7.12877007024715	TRUE	965
966	Q9CQU0	Txndc12	Input	7.12876006147185	FALSE	966
967	P31786	Dbi	Input	7.12842091827512	FALSE	967
968	P24270	Cat	Input	7.12817333805377	FALSE	968
969	Q1HFZ0	Nsun2	Input	7.12797349025531	FALSE	969
970	Q9D0M5	Dynll2	Input	7.12790329534041	TRUE	970
971	Q921M7	Fam49b	Input	7.12663038050894	FALSE	971
972	Q61584	Fxr1	Input	7.12586431687341	FALSE	972
973	Q91VW3	Sh3bgrl3	Input	7.12570567452317	FALSE	973
974	Q922J9	Far1	Input	7.12563868924744	FALSE	974
975	P54923	Adprh	Input	7.12543148977276	FALSE	975
976	Q9ERR7	Sep15	Input	7.12426679779664	FALSE	976
977	Q61699	Hsph1	Input	7.12358347114402	TRUE	977
978	P63280	Ube2i	Input	7.12319480472991	TRUE	978
979	Q99JB2	Stoml2	Input	7.12296516795862	TRUE	979
980	P30999	Ctnnd1	Input	7.12283001151007	FALSE	980
981	P84228	Hist1h3b	Input	7.12276258118787	FALSE	981
982	Q921F4	Hnrnpll	Input	7.12205556944296	FALSE	982
983	Q9WV54	Asah1	Input	7.12196703000211	FALSE	983
984	O55128	Sap18	Input	7.12192734535765	FALSE	984
985	Q05D44	Eif5b	Input	7.12093503508659	FALSE	985
986	Q64133	Maoa	Input	7.12081009685905	FALSE	986
987	Q62419	Sh3gl1	Input	7.11970842851894	FALSE	987
988	Q9CXF4	Tbc1d15	Input	7.11947364194183	TRUE	988
989	Q9DBZ1	Ikbip	Input	7.11890527610132	FALSE	989
990	O54879	Hmgb3	Input	7.11887092587922	FALSE	990
991	P37040	Por	Input	7.11670999701124	FALSE	991
992	Q9QXT0	Cnpy2	Input	7.11654897080412	FALSE	992
993	Q9D024	Ccdc47	Input	7.11537383157924	FALSE	993
994	P45377	Akr1b8	Input	7.11511470042122	FALSE	994
995	Q9R190	Mta2	Input	7.1150407297482	FALSE	995
996	Q8CFE6	Slc38a2	Input	7.11389758193811	FALSE	996
997	P47856	Gfpt1	Input	7.11352121341873	FALSE	997
998	O88696	Clpp	Input	7.11344061612889	FALSE	998
999	Q8CI94	Pygb	Input	7.11303137925869	FALSE	999
1000	Q62418	Dbnl	Input	7.11251585478372	FALSE	1000
1001	P61961	Ufm1	Input	7.11208863488084	FALSE	1001
1002	Q91WS0	Cisd1	Input	7.11145541588335	TRUE	1002
1003	P62307	Snrpf	Input	7.11070382385581	FALSE	1003
1004	Q8BU30	Iars	Input	7.10887608903688	FALSE	1004
1005	P12382	Pfkl	Input	7.10874763254849	FALSE	1005
1006	Q69ZN7	Myof	Input	7.10801233350212	FALSE	1006
1007	Q9WUP7	Uchl5	Input	7.10737110371969	FALSE	1007
1008	P62320	Snrpd3	Input	7.10719979075166	FALSE	1008
1009	Q60737	Csnk2a1	Input	7.10685933892526	FALSE	1009
1010	Q80X41	Vrk1	Input	7.10596093578839	FALSE	1010
1011	P62774	Mtpn	Input	7.10570055136747	TRUE	1011
1012	P58389	Ppp2r4	Input	7.1055806880334	TRUE	1012
1013	Q4KML4	Abracl	Input	7.10485126065647	TRUE	1013
1014	Q9JLV5	Cul3	Input	7.10431363201721	TRUE	1014
1015	Q8CG48	Smc2	Input	7.10326342360152	FALSE	1015
1016	Q8C1A5	Thop1	Input	7.10285784469148	FALSE	1016
1017	Q9DB05	Napa	Input	7.10241175027105	TRUE	1017
1018	Q99LT0	Dpy30	Input	7.1021564371428	FALSE	1018
1019	O89079	Cope	Input	7.10202288703318	FALSE	1019
1020	Q9CWK8	Snx2	Input	7.10176081722517	FALSE	1020
1021	P18572	Bsg	Input	7.10102184290894	FALSE	1021
1022	Q6PHZ2	Camk2d	Input	7.10082046166406	FALSE	1022
1023	Q9CQM5	Txndc17	Input	7.10063276601892	FALSE	1023
1024	Q80X72	Lrrc15	Input	7.1002909171631	FALSE	1024
1025	P28660	Nckap1	Input	7.0996191865088	FALSE	1025
1026	Q922K7	Nop2	Input	7.09924371032653	FALSE	1026
1027	P56391	Cox6b1	Input	7.09906051766867	FALSE	1027
1028	Q6P1F6	Ppp2r2a	Input	7.09866898683312	TRUE	1028
1029	P47964	Rpl36	Input	7.09853920572407	TRUE	1029
1030	Q8BT60	Cpne3	Input	7.09754362053061	FALSE	1030
1031	Q8BMA6	Srp68	Input	7.09554906224973	FALSE	1031
1032	Q9QUR7	Pin1	Input	7.0951731885548	FALSE	1032
1033	O35691	Pnn	Input	7.09356805976132	FALSE	1033
1034	P70362	Ufd1l	Input	7.09288899763177	TRUE	1034
1035	Q8K0D5	Gfm1	Input	7.09281324688133	FALSE	1035
1036	Q64010	Crk	Input	7.09255327926642	FALSE	1036
1037	Q3UEB3	Puf60	Input	7.09221097935524	FALSE	1037
1038	P16675	Ctsa	Input	7.09118069764239	FALSE	1038
1039	P28652	Camk2b	Input	7.09039209552786	FALSE	1039
1040	P51660	Hsd17b4	Input	7.08981824385597	FALSE	1040
1041	P26231	Ctnna1	Input	7.08835938273484	FALSE	1041
1042	P62274	Rps29	Input	7.08746693721912	FALSE	1042
1043	Q99J62	Rfc4	Input	7.08659898276009	FALSE	1043
1044	P33610	Prim2	Input	7.08609739481367	FALSE	1044
1045	P70318	Tial1	Input	7.08436175855141	FALSE	1045
1046	Q8BH69	Sephs1	Input	7.08399540055475	FALSE	1046
1047	P62331	Arf6	Input	7.08345746805689	FALSE	1047
1048	Q9D880	Timm50	Input	7.08286468462764	FALSE	1048
1049	Q8CI51	Pdlim5	Input	7.08280762285203	FALSE	1049
1050	Q9D662	Sec23b	Input	7.08268593780123	FALSE	1050
1051	A2AGT5	Ckap5	Input	7.0819507953158	TRUE	1051
1052	Q02819	Nucb1	Input	7.0814852086167	FALSE	1052
1053	Q9Z277	Baz1b	Input	7.08023602354825	TRUE	1053
1054	Q5SUR0	Pfas	Input	7.07975666677646	FALSE	1054
1055	Q6P5E4	Uggt1	Input	7.07868586791904	FALSE	1055
1056	Q8R422	Cd109	Input	7.07823091167753	FALSE	1056
1057	Q91YT0	Ndufv1	Input	7.07699305099459	FALSE	1057
1058	O35215	Ddt	Input	7.07650463715652	FALSE	1058
1059	P17426	Ap2a1	Input	7.07483142866412	FALSE	1059
1060	Q8BFZ9	Erlin2	Input	7.07389972661704	FALSE	1060
1061	Q9DAR7	Dcps	Input	7.0732060572674	FALSE	1061
1062	Q8C3X8	Lmf2	Input	7.07315835429318	FALSE	1062
1063	Q7TMB8	Cyfip1	Input	7.07274054595157	FALSE	1063
1064	Q9CR68	Uqcrfs1	Input	7.07192874665469	FALSE	1064
1065	P70404	Idh3g	Input	7.07149059789968	FALSE	1065
1066	P51125	Cast	Input	7.07138743980248	FALSE	1066
1067	P28659	Celf1	Input	7.07125735198748	FALSE	1067
1068	O88477	Igf2bp1	Input	7.07052621942849	FALSE	1068
1069	Q9Z2W0	Dnpep	Input	7.07040547524605	FALSE	1069
1070	P40240	Cd9	Input	7.07022189455011	FALSE	1070
1071	Q8K2Z4	Ncapd2	Input	7.07005375964692	TRUE	1071
1072	Q9DBP5	Cmpk1	Input	7.06811235953732	FALSE	1072
1073	Q8BIQ5	Cstf2	Input	7.06574921706745	TRUE	1073
1074	Q9JII5	Dazap1	Input	7.06550315564304	FALSE	1074
1075	Q9CW03	Smc3	Input	7.06545721371282	FALSE	1075
1076	P13595	Ncam1	Input	7.06452312851388	FALSE	1076
1077	Q9Z1Z0	Uso1	Input	7.06356639656761	FALSE	1077
1078	P67871	Csnk2b	Input	7.06214107379524	FALSE	1078
1079	Q9D8V0	Hm13	Input	7.06191894425937	FALSE	1079
1080	O35857	Timm44	Input	7.06163528160214	FALSE	1080
1081	P51863	Atp6v0d1	Input	7.06141440125244	FALSE	1081
1082	Q8BWY9	Kiaa1524	Input	7.06124206673416	TRUE	1082
1083	Q9R1C7	Prpf40a	Input	7.0608994572456	FALSE	1083
1084	Q9CQJ6	Denr	Input	7.06085378071993	FALSE	1084
1085	Q9D1M0	Sec13	Input	7.06047345985883	FALSE	1085
1086	P35293	Rab18	Input	7.06041526820935	FALSE	1086
1087	Q64521	Gpd2	Input	7.06031057918422	FALSE	1087
1088	Q91VK1	Bzw2	Input	7.05938845323676	FALSE	1088
1089	P43247	Msh2	Input	7.05828098232704	FALSE	1089
1090	Q9CQY5	Magt1	Input	7.05726128365889	FALSE	1090
1091	Q6ZQI3	Mlec	Input	7.05686484868667	FALSE	1091
1092	Q8BTI8	Srrm2	Input	7.05680083678199	TRUE	1092
1093	P63094;Q6R0H7	Gnas	Input	7.05633036470898	FALSE	1093
1094	O88447	Klc1	Input	7.05502800195786	FALSE	1094
1095	Q99KQ4	Nampt	Input	7.05424255903303	FALSE	1095
1096	Q922Q4	Pycr2	Input	7.05345876499264	FALSE	1096
1097	Q3UYV9	Ncbp1	Input	7.05103360599014	FALSE	1097
1098	Q9EPL8	Ipo7	Input	7.04960057614448	FALSE	1098
1099	Q64511	Top2b	Input	7.04846355657537	FALSE	1099
1100	Q91ZX7	Lrp1	Input	7.04810604729123	FALSE	1100
1101	Q62203	Sf3a2	Input	7.04757351254142	TRUE	1101
1102	Q64337	Sqstm1	Input	7.04704188283818	FALSE	1102
1103	P37913	Lig1	Input	7.04642180022059	FALSE	1103
1104	Q9ERF3	Wdr61	Input	7.0454982262417	FALSE	1104
1105	Q9CSN1	Snw1	Input	7.04527524289591	FALSE	1105
1106	Q8R323	Rfc3	Input	7.04469730075164	TRUE	1106
1107	Q3TJD7	Pdlim7	Input	7.04433785276297	FALSE	1107
1108	O88643	Pak1	Input	7.04425627898438	FALSE	1108
1109	Q9CQW2	Arl8b	Input	7.0442064643829	TRUE	1109
1110	O88543	Cops3	Input	7.04420097265984	FALSE	1110
1111	P35235	Ptpn11	Input	7.0424565868807	FALSE	1111
1112	Q9D868	Ppih	Input	7.041999483698	FALSE	1112
1113	P61079;P62838	Ube2d3;Ube2d2	Input	7.04189578043378	FALSE	1113
1114	O70252	Hmox2	Input	7.04184648312713	FALSE	1114
1115	Q9ESZ8	Gtf2i	Input	7.041749449682	FALSE	1115
1116	P70699	Gaa	Input	7.04173366983664	FALSE	1116
1117	Q9WVA2	Timm8a1	Input	7.04156044834679	FALSE	1117
1118	Q9JLV1	Bag3	Input	7.04123078158561	FALSE	1118
1119	Q99ME9	Gtpbp4	Input	7.04104115921364	FALSE	1119
1120	Q9ET54	Palld	Input	7.04087042826179	FALSE	1120
1121	Q8BSY0	Asph	Input	7.04080045660863	FALSE	1121
1122	Q6P8I4	Pcnp	Input	7.0406193476706	FALSE	1122
1123	Q52KI8	Srrm1	Input	7.04041758723073	FALSE	1123
1124	Q60875	Arhgef2	Input	7.04006923101611	FALSE	1124
1125	O88271	Cfdp1	Input	7.03916338552132	FALSE	1125
1126	Q91ZJ5	Ugp2	Input	7.03829819585389	FALSE	1126
1127	Q9Z1F9	Uba2	Input	7.03800503891815	TRUE	1127
1128	Q8BJS4	Sun2	Input	7.03743526342886	FALSE	1128
1129	Q9CZ04	Cops7a	Input	7.03584942004983	FALSE	1129
1130	Q8BRF7	Scfd1	Input	7.03498721289492	FALSE	1130
1131	Q8C854	Myef2	Input	7.03393495689498	FALSE	1131
1132	Q99KH8	Stk24	Input	7.03361110509736	FALSE	1132
1133	Q8R2Q8	Bst2	Input	7.03338342052457	FALSE	1133
1134	Q9CQW9	Ifitm3	Input	7.03335619331257	TRUE	1134
1135	P61211	Arl1	Input	7.03223874811798	FALSE	1135
1136	Q9QXA5	Lsm4	Input	7.03114659664427	FALSE	1136
1137	Q91W59	Rbms1	Input	7.03089609864105	FALSE	1137
1138	Q9D6U8	Fam162a	Input	7.03058272222202	FALSE	1138
1139	Q8BWT1	Acaa2	Input	7.03027377763516	FALSE	1139
1140	Q99JR1	Sfxn1	Input	7.02979595884288	FALSE	1140
1141	Q9WTP6	Ak2	Input	7.02971687959996	FALSE	1141
1142	Q9Z2M7	Pmm2	Input	7.02962521076656	FALSE	1142
1143	Q68FL4	Ahcyl2	Input	7.02930370994364	FALSE	1143
1144	Q07417	Acads	Input	7.02802804501459	FALSE	1144
1145	O88653	Lamtor3	Input	7.02795719483765	FALSE	1145
1146	Q9WU28	Pfdn5	Input	7.02747355771185	TRUE	1146
1147	Q6A068	Cdc5l	Input	7.02746785026806	FALSE	1147
1148	P62862	Fau	Input	7.02702243839834	FALSE	1148
1149	Q9D855	Uqcrb	Input	7.02693305627282	FALSE	1149
1150	P14873	Map1b	Input	7.02672524316378	TRUE	1150
1151	O35343	Kpna4	Input	7.02666479946884	FALSE	1151
1152	Q91YP2	Nln	Input	7.02632076369045	TRUE	1152
1153	Q9ERU9	Ranbp2	Input	7.02590813348834	FALSE	1153
1154	O88587	Comt	Input	7.02572930074941	FALSE	1154
1155	P97384	Anxa11	Input	7.02551476801934	FALSE	1155
1156	Q99PV0	Prpf8	Input	7.02483854249956	FALSE	1156
1157	Q3U1J4	Ddb1	Input	7.02393362343072	FALSE	1157
1158	Q9EQK5	Mvp	Input	7.02384894744801	FALSE	1158
1159	Q8K2T1	Nmral1	Input	7.02352077483793	FALSE	1159
1160	Q4VA53	Pds5b	Input	7.02321088063613	FALSE	1160
1161	P33174	Kif4	Input	7.02231039863785	TRUE	1161
1162	Q9CR62	Slc25a11	Input	7.022239022063	FALSE	1162
1163	P97496	Smarcc1	Input	7.0217787121887	FALSE	1163
1164	P05132	Prkaca	Input	7.02157668237227	FALSE	1164
1165	P61804	Dad1	Input	7.02020585366356	FALSE	1165
1166	Q9D1Q6	Erp44	Input	7.01997198367664	FALSE	1166
1167	Q9DCS9	Ndufb10	Input	7.01980853166387	FALSE	1167
1168	Q9WUL7	Arl3	Input	7.01969109034101	FALSE	1168
1169	P70122	Sbds	Input	7.01956780503671	FALSE	1169
1170	Q8BH59	Slc25a12	Input	7.0194224743874	FALSE	1170
1171	Q3UM45	Ppp1r7	Input	7.01824433317331	FALSE	1171
1172	P70398	Usp9x	Input	7.01775892332224	TRUE	1172
1173	Q99M31	Hspa14	Input	7.01758170732498	FALSE	1173
1174	Q505F5	Lrrc47	Input	7.0172646230325	FALSE	1174
1175	Q9CR86	Carhsp1	Input	7.01722371899142	FALSE	1175
1176	Q6P4T2	Snrnp200	Input	7.01535179047599	FALSE	1176
1177	P16254	Srp14	Input	7.01498272815294	FALSE	1177
1178	P63260	Actg1	Input	7.01487194827079	FALSE	1178
1179	Q9JIX8	Acin1	Input	7.01463854665933	FALSE	1179
1180	Q9R0Q3	Tmed2	Input	7.01390267887099	FALSE	1180
1181	Q9CYH6	Rrs1	Input	7.01364476716366	FALSE	1181
1182	P08207	S100a10	Input	7.01348649427707	TRUE	1182
1183	P13864	Dnmt1	Input	7.01289077033539	TRUE	1183
1184	P47713	Pla2g4a	Input	7.01230478230132	FALSE	1184
1185	Q9JK48	Sh3glb1	Input	7.01177760381725	FALSE	1185
1186	Q8C7X2	Emc1	Input	7.01140464424417	FALSE	1186
1187	Q9CR67	Tmem33	Input	7.01023887968372	FALSE	1187
1188	P28740	Kif2a	Input	7.00930894074513	FALSE	1188
1189	Q9Z1X4	Ilf3	Input	7.00869638713542	TRUE	1189
1190	P56382	Atp5e	Input	7.00853928111025	FALSE	1190
1191	P54276	Msh6	Input	7.00846603069319	TRUE	1191
1192	Q61768	Kif5b	Input	7.00791455259807	TRUE	1192
1193	Q8BQ47	Cnpy4	Input	7.0077294331509	FALSE	1193
1194	O08599	Stxbp1	Input	7.00766201983783	FALSE	1194
1195	P56379	Mp68	Input	7.00727098696655	FALSE	1195
1196	Q91WD5	Ndufs2	Input	7.0070582470264	FALSE	1196
1197	Q99J09	Wdr77	Input	7.00674792125858	FALSE	1197
1198	Q64449	Mrc2	Input	7.00643994100835	FALSE	1198
1199	D3Z7P3	Gls	Input	7.00619254316937	FALSE	1199
1200	Q8R146	Apeh	Input	7.00612660369843	FALSE	1200
1201	Q62193	Rpa2	Input	7.00474685987755	FALSE	1201
1202	O88712	Ctbp1	Input	7.00439661630819	FALSE	1202
1203	Q91VX2	Ubap2	Input	7.00412267085738	FALSE	1203
1204	Q78XF5	Ostc	Input	7.00357641467907	FALSE	1204
1205	Q9DCT2	Ndufs3	Input	7.00352170817402	FALSE	1205
1206	Q8K0C4	Cyp51a1	Input	7.00301868853095	FALSE	1206
1207	Q01149	Col1a2	Input	7.00284527683772	FALSE	1207
1208	Q99JW2	Acy1	Input	7.00282586077098	FALSE	1208
1209	Q9WUD1	Stub1	Input	7.00271452523016	FALSE	1209
1210	Q3UKJ7	Smu1	Input	7.00182194694718	FALSE	1210
1211	Q9QYS9	Qki	Input	6.99993571965982	FALSE	1211
1212	Q8BG81	Poldip3	Input	6.99982694260309	FALSE	1212
1213	Q6ZQ58	Larp1	Input	6.99970527464133	FALSE	1213
1214	O70318	Epb41l2	Input	6.99841336355776	FALSE	1214
1215	Q9WV02	Rbmx	Input	6.9980428785137	FALSE	1215
1216	Q9DC69	Ndufa9	Input	6.99773817769666	FALSE	1216
1217	Q8JZN5	Acad9	Input	6.99725271122993	FALSE	1217
1218	Q8R0G9	Nup133	Input	6.99714566437614	FALSE	1218
1219	Q3TDQ1	Stt3b	Input	6.99647086757027	TRUE	1219
1220	Q9JJA4	Wdr12	Input	6.99610314694362	FALSE	1220
1221	Q6NV83	U2surp	Input	6.99524446092238	FALSE	1221
1222	Q9DBR1	Xrn2	Input	6.99427842965216	FALSE	1222
1223	Q99K01	Pdxdc1	Input	6.99411839656976	FALSE	1223
1224	Q6A4J8	Usp7	Input	6.99321770556373	FALSE	1224
1225	Q99KE1	Me2	Input	6.99295872915924	FALSE	1225
1226	P35585	Ap1m1	Input	6.99201254405693	FALSE	1226
1227	Q9D0W5	Ppil1	Input	6.9912992791639	FALSE	1227
1228	Q91XV3	Basp1	Input	6.99096852475379	FALSE	1228
1229	Q91YJ2	Snx4	Input	6.9909114084352	FALSE	1229
1230	Q91YI0	Asl	Input	6.99079772993188	FALSE	1230
1231	Q62241	Snrpc	Input	6.99066365484805	FALSE	1231
1232	P56395	Cyb5a	Input	6.99018846872073	FALSE	1232
1233	Q80VJ3	Dnph1	Input	6.99012200867042	FALSE	1233
1234	P14602	Hspb1	Input	6.98916120073837	FALSE	1234
1235	Q7TQH0	Atxn2l	Input	6.98748755083199	FALSE	1235
1236	Q9CQW1	Ykt6	Input	6.98700158087299	FALSE	1236
1237	Q9WUK4	Rfc2	Input	6.98609702421307	FALSE	1237
1238	Q9DBH5	Lman2	Input	6.9849613009038	FALSE	1238
1239	Q9JJ80	Rpf2	Input	6.98491274175725	FALSE	1239
1240	Q6P9R2	Oxsr1	Input	6.9847902856534	FALSE	1240
1241	Q6PB44	Ptpn23	Input	6.9844388252673	TRUE	1241
1242	Q8BXZ1	Tmx3	Input	6.98337546940286	FALSE	1242
1243	Q8BP48	Metap1	Input	6.98286757119192	FALSE	1243
1244	Q8R180	Ero1a	Input	6.98284123224153	TRUE	1244
1245	Q8R5J9	Arl6ip5	Input	6.98199047950238	FALSE	1245
1246	Q9Z1R2	Bag6	Input	6.98186778517944	FALSE	1246
1247	Q99J36	Thumpd1	Input	6.98181738444204	FALSE	1247
1248	Q3TCN2	Plbd2	Input	6.98174428618767	FALSE	1248
1249	P45952	Acadm	Input	6.98083560052292	FALSE	1249
1250	Q9D1P4	Chordc1	Input	6.97955980095996	FALSE	1250
1251	Q61191	Hcfc1	Input	6.97932069738202	FALSE	1251
1252	P46460	Nsf	Input	6.97822362457616	FALSE	1252
1253	Q05CL8	Larp7	Input	6.97721760899751	TRUE	1253
1254	Q9CPV4	Glod4	Input	6.97583154307045	FALSE	1254
1255	Q8VCT3	Rnpep	Input	6.97570778503255	FALSE	1255
1256	P53810	Pitpna	Input	6.97339407766505	FALSE	1256
1257	Q3UMU9	Hdgfrp2	Input	6.97327133188175	TRUE	1257
1258	Q9CQB5	Cisd2	Input	6.97140249949299	TRUE	1258
1259	Q9CXZ1	Ndufs4	Input	6.97001033038551	FALSE	1259
1260	Q8BH74	Nup107	Input	6.9692328363549	FALSE	1260
1261	P29595	Nedd8	Input	6.96866134623242	TRUE	1261
1262	Q8C156	Ncaph	Input	6.96703049257196	FALSE	1262
1263	Q5SWD9	Tsr1	Input	6.9665865510674	FALSE	1263
1264	O35682	Myadm	Input	6.96641307027205	FALSE	1264
1265	Q91VM9	Ppa2	Input	6.96560503583034	FALSE	1265
1266	Q9QX47	Son	Input	6.96534923257292	FALSE	1266
1267	P62748	Hpcal1	Input	6.96345678769778	FALSE	1267
1268	Q6GQT9	Nomo1	Input	6.96341445687611	FALSE	1268
1269	Q3UJB9	Edc4	Input	6.96327893270438	FALSE	1269
1270	O54833	Csnk2a2	Input	6.96274133399783	FALSE	1270
1271	Q9R0E2	Plod1	Input	6.96115322027229	FALSE	1271
1272	P68368	Tuba4a	Input	6.96019689063757	FALSE	1272
1273	Q9Z1T1	Ap3b1	Input	6.95985900482282	FALSE	1273
1274	Q3TIV5	Zc3h15	Input	6.95885040393402	FALSE	1274
1275	Q9WUM5	Suclg1	Input	6.95867953635165	FALSE	1275
1276	Q9D7N9	Apmap	Input	6.95758832516712	FALSE	1276
1277	Q921X9	Pdia5	Input	6.95487761068169	FALSE	1277
1278	P42225	Stat1	Input	6.95443391873673	TRUE	1278
1279	P70202	Lxn	Input	6.95410303026034	FALSE	1279
1280	Q60876	Eif4ebp1	Input	6.95401458980501	FALSE	1280
1281	Q8CH18	Ccar1	Input	6.95394636441993	FALSE	1281
1282	Q9QYA2	Tomm40	Input	6.95375829078103	FALSE	1282
1283	Q9CQZ1	Hsbp1	Input	6.95372413513438	FALSE	1283
1284	Q9D0M1	Prpsap1	Input	6.95360865273011	FALSE	1284
1285	P27612	Plaa	Input	6.95283679013827	FALSE	1285
1286	O35465	Fkbp8	Input	6.95281839342176	FALSE	1286
1287	P10404	NaN	Input	6.95196155073776	FALSE	1287
1288	Q924C1	Xpo5	Input	6.95160107596183	FALSE	1288
1289	Q9JJ28	Flii	Input	6.95137288272327	TRUE	1289
1290	Q08091	Cnn1	Input	6.95090067289906	FALSE	1290
1291	Q8R550	Sh3kbp1	Input	6.95073131826696	FALSE	1291
1292	Q99LI7	Cstf3	Input	6.95041353936938	FALSE	1292
1293	Q922P9	Glyr1	Input	6.94988438168969	FALSE	1293
1294	P02468	Lamc1	Input	6.94926916813455	FALSE	1294
1295	P70297	Stam	Input	6.94834243610561	FALSE	1295
1296	P62878	Rbx1	Input	6.9482782549104	FALSE	1296
1297	P27046	Man2a1	Input	6.94673490658891	FALSE	1297
1298	Q64152	Btf3	Input	6.94665659081402	FALSE	1298
1299	Q99LG2	Tnpo2	Input	6.94653695400484	FALSE	1299
1300	Q9JKV1	Adrm1	Input	6.94640893165975	FALSE	1300
1301	P11352	Gpx1	Input	6.94473064271555	FALSE	1301
1302	Q8BTV2	Cpsf7	Input	6.94472358940131	FALSE	1302
1303	Q9CQV6	Map1lc3b	Input	6.94470242877127	FALSE	1303
1304	P25799	Nfkb1	Input	6.94464505805364	FALSE	1304
1305	Q6NS46	Pdcd11	Input	6.94457346968606	FALSE	1305
1306	Q91V61	Sfxn3	Input	6.94438514234798	FALSE	1306
1307	Q9DBR7	Ppp1r12a	Input	6.94299325470021	FALSE	1307
1308	Q80WJ7	Mtdh	Input	6.94213018427311	TRUE	1308
1309	Q8VHR5	Gatad2b	Input	6.94178886513253	FALSE	1309
1310	Q569Z5	Ddx46	Input	6.94040675194867	TRUE	1310
1311	P62305	Snrpe	Input	6.93995806763061	FALSE	1311
1312	Q3V1T4	P3h1	Input	6.93928217295443	FALSE	1312
1313	Q60996	Ppp2r5c	Input	6.93875067039921	FALSE	1313
1314	Q9WV03	Fam50a	Input	6.93853818730294	FALSE	1314
1315	P62892	Rpl39	Input	6.93853768698466	FALSE	1315
1316	Q9DCJ5	Ndufa8	Input	6.93752145261571	FALSE	1316
1317	Q9CYI4	Luc7l	Input	6.93744010321037	FALSE	1317
1318	Q61249	Igbp1	Input	6.93743784607373	FALSE	1318
1319	P70288	Hdac2	Input	6.93723104259006	FALSE	1319
1320	P18654	Rps6ka3	Input	6.93700049266574	FALSE	1320
1321	Q9R1J0	Nsdhl	Input	6.93696654987975	FALSE	1321
1322	Q6P8X1	Snx6	Input	6.93659415993712	FALSE	1322
1323	Q80VD1	Fam98b	Input	6.93645636054573	FALSE	1323
1324	Q9D1H7	Get4	Input	6.93611238760466	FALSE	1324
1325	Q9JLI8	Sart3	Input	6.93600958794209	FALSE	1325
1326	P63321	Rala	Input	6.93595790216983	FALSE	1326
1327	O88545	Cops6	Input	6.93581036005762	FALSE	1327
1328	Q8VDF2	Uhrf1	Input	6.9356216183409	FALSE	1328
1329	P26645	Marcks	Input	6.93539882981461	FALSE	1329
1330	Q9CR26	Vta1	Input	6.93531234377559	FALSE	1330
1331	Q9EPU0	Upf1	Input	6.93497682060674	FALSE	1331
1332	Q9QZE7	Tsnax	Input	6.93426548572996	FALSE	1332
1333	Q60634	Flot2	Input	6.93282217664626	FALSE	1333
1334	Q9EST1	Gsdma	Input	6.93238745529371	FALSE	1334
1335	Q8R0X7	Sgpl1	Input	6.93056344278581	FALSE	1335
1336	Q9CPQ3	Tomm22	Input	6.92974171644762	FALSE	1336
1337	Q8CI11	Gnl3	Input	6.92879216994144	FALSE	1337
1338	Q9CXE7	Tmed5	Input	6.92857322123114	FALSE	1338
1339	O54941	Smarce1	Input	6.92855555926629	TRUE	1339
1340	Q08288	Lyar	Input	6.92811270034907	FALSE	1340
1341	Q06138	Cab39	Input	6.92772858521108	FALSE	1341
1342	Q64282	Ifit1	Input	6.92683383721792	TRUE	1342
1343	P63024	Vamp3	Input	6.92624183713967	FALSE	1343
1344	P12815	Pdcd6	Input	6.92422861541648	FALSE	1344
1345	Q91YW3	Dnajc3	Input	6.92408665442521	FALSE	1345
1346	Q9Z2Y8	Prosc	Input	6.92374922685864	FALSE	1346
1347	P33609	Pola1	Input	6.92340557929103	FALSE	1347
1348	P25976	Ubtf	Input	6.92329304242408	FALSE	1348
1349	Q8CGF7	Tcerg1	Input	6.92222731631519	FALSE	1349
1350	O09044	Snap23	Input	6.92037245216212	FALSE	1350
1351	Q9JIX0	Eny2	Input	6.91975464592196	FALSE	1351
1352	O08788	Dctn1	Input	6.9196786254313	FALSE	1352
1353	P48758	Cbr1	Input	6.91743177300876	FALSE	1353
1354	Q80SW1	Ahcyl1	Input	6.91683464474499	TRUE	1354
1355	Q91YR1	Twf1	Input	6.91662073824105	FALSE	1355
1356	Q3TLH4	Prrc2c	Input	6.91606343441278	FALSE	1356
1357	Q9QYF9	Ndrg3	Input	6.91564978602376	FALSE	1357
1358	P05622	Pdgfrb	Input	6.91507042750279	FALSE	1358
1359	Q8BKG3	Ptk7	Input	6.91446290220614	FALSE	1359
1360	Q7TT37	Ikbkap	Input	6.91291366570285	FALSE	1360
1361	P28271	Aco1	Input	6.91220504588909	FALSE	1361
1362	Q80X50	Ubap2l	Input	6.91220313215003	FALSE	1362
1363	Q8VBV7	Cops8	Input	6.91210908274858	FALSE	1363
1364	Q8BHC4	Dcakd	Input	6.91051923313554	FALSE	1364
1365	P50637	Tspo	Input	6.9102576874222	FALSE	1365
1366	Q9Z0S1	Bpnt1	Input	6.91018599442048	FALSE	1366
1367	Q9DBB4	Naa16	Input	6.90980685278362	FALSE	1367
1368	O08915	Aip	Input	6.90958351942576	TRUE	1368
1369	P21619	Lmnb2	Input	6.90885770877615	FALSE	1369
1370	Q497K7	Tmem247	Input	6.90808684035957	FALSE	1370
1371	Q9D824	Fip1l1	Input	6.90804970204979	FALSE	1371
1372	Q99J45	Nrbp1	Input	6.90797278559524	FALSE	1372
1373	P70303	Ctps2	Input	6.9077450158323	FALSE	1373
1374	Q9D287	Bcas2	Input	6.90726546062341	FALSE	1374
1375	Q6NZC7	Sec23ip	Input	6.90723567247497	FALSE	1375
1376	O89017	Lgmn	Input	6.90595866982283	FALSE	1376
1377	Q9DBF1	Aldh7a1	Input	6.90552453690408	FALSE	1377
1378	Q9JKB3	Ybx3	Input	6.90489171519906	FALSE	1378
1379	Q9D7H3	RtcA	Input	6.9047098393797	FALSE	1379
1380	Q3UZ39	Lrrfip1	Input	6.90424486772575	TRUE	1380
1381	Q8R0W0	Eppk1	Input	6.90326236768596	FALSE	1381
1382	Q9Z315	Sart1	Input	6.90280103076801	FALSE	1382
1383	Q9CZU3	Skiv2l2	Input	6.90252394971741	FALSE	1383
1384	P29533	Vcam1	Input	6.9021718958888	FALSE	1384
1385	Q8R1S0	Coq6	Input	6.90065934601908	FALSE	1385
1386	Q9CQ22	Lamtor1	Input	6.90038231504076	FALSE	1386
1387	Q6ZWU9	Rps27	Input	6.90028572495513	FALSE	1387
1388	Q6PIP5	Nudcd1	Input	6.89935423345391	FALSE	1388
1389	P61514	Rpl37a	Input	6.89914068812244	FALSE	1389
1390	Q7TNC4	Luc7l2	Input	6.89860606328355	FALSE	1390
1391	Q63810	Ppp3r1	Input	6.8985453398626	FALSE	1391
1392	Q8K0C9	Gmds	Input	6.89743969952679	FALSE	1392
1393	Q8BH58	Tiprl	Input	6.89647198240651	TRUE	1393
1394	Q9CRB9	Chchd3	Input	6.89619226657879	FALSE	1394
1395	Q3UN02	Lclat1	Input	6.89608916794877	FALSE	1395
1396	Q61189	Clns1a	Input	6.89568210583527	FALSE	1396
1397	P22892	Ap1g1	Input	6.89494970339536	FALSE	1397
1398	Q3TZZ7	Esyt2	Input	6.89332525152433	FALSE	1398
1399	Q9D4V7	Rabl3	Input	6.89212450116601	FALSE	1399
1400	Q91YR7	Prpf6	Input	6.89209053812054	FALSE	1400
1401	Q8VHE0	Sec63	Input	6.8910792834843	TRUE	1401
1402	Q9D4H8	Cul2	Input	6.89084967996843	FALSE	1402
1403	Q61595	Ktn1	Input	6.8896221216225	TRUE	1403
1404	P46467	Vps4b	Input	6.88875049934583	FALSE	1404
1405	Q9DBR0	Akap8	Input	6.88832279307166	FALSE	1405
1406	Q9Z1G3	Atp6v1c1	Input	6.88810841662502	FALSE	1406
1407	Q91Z53	Grhpr	Input	6.88796378196383	FALSE	1407
1408	Q9CQ71	Rpa3	Input	6.88603961432956	FALSE	1408
1409	Q91VH6	Memo1	Input	6.8842825711907	FALSE	1409
1410	Q63844	Mapk3	Input	6.88387563426659	FALSE	1410
1411	B2RY56	Rbm25	Input	6.88345167420253	TRUE	1411
1412	P18155	Mthfd2	Input	6.88299386873272	TRUE	1412
1413	Q923D4	Sf3b5	Input	6.88298528311233	FALSE	1413
1414	Q8VBW6	Nae1	Input	6.88169842246029	FALSE	1414
1415	Q91YT7	Ythdf2	Input	6.88115449390587	FALSE	1415
1416	Q8BSM7	Slc43a1	Input	6.88046601764687	FALSE	1416
1417	Q61205	Pafah1b3	Input	6.8803747331929	FALSE	1417
1418	Q99LC3	Ndufa10	Input	6.87994172870334	FALSE	1418
1419	Q9JMG1	Edf1	Input	6.87976115403014	FALSE	1419
1420	Q8R317	Ubqln1	Input	6.87924146135767	FALSE	1420
1421	Q9CWW6	Pin4	Input	6.87909496157153	FALSE	1421
1422	P83917	Cbx1	Input	6.87859796269507	FALSE	1422
1423	Q8K363	Ddx18	Input	6.87847905330611	FALSE	1423
1424	P70290	Mpp1	Input	6.8756003224518	TRUE	1424
1425	Q9DCA5	Brix1	Input	6.87509004168586	FALSE	1425
1426	O08917	Flot1	Input	6.87424576176373	FALSE	1426
1427	O35900	Lsm2	Input	6.8737512234969	FALSE	1427
1428	O54774	Ap3d1	Input	6.87361125509606	FALSE	1428
1429	Q921J2	Rheb	Input	6.87303498982105	FALSE	1429
1430	Q9WVR4	Fxr2	Input	6.87265597760708	FALSE	1430
1431	P42669	Pura	Input	6.87234487299129	FALSE	1431
1432	Q9CW46	Raver1	Input	6.87201010368798	FALSE	1432
1433	Q8BFR4	Gns	Input	6.87149593484627	FALSE	1433
1434	Q9JKZ2	Slc5a3	Input	6.87116974184385	TRUE	1434
1435	Q6A0A9	FAM120A	Input	6.87115846526096	FALSE	1435
1436	Q0GNC1	Inf2	Input	6.87036082487572	FALSE	1436
1437	Q02248	Ctnnb1	Input	6.87014090776356	FALSE	1437
1438	Q3UA06	Trip13	Input	6.8701218734911	FALSE	1438
1439	Q6ZQ08	Cnot1	Input	6.8690699442536	FALSE	1439
1440	Q9Z0H3	Smarcb1	Input	6.86850113871434	FALSE	1440
1441	P62500	Tsc22d1	Input	6.86760388322625	FALSE	1441
1442	A2A432	Cul4b	Input	6.86656673394153	FALSE	1442
1443	Q9CRD2	Emc2	Input	6.86646356188977	FALSE	1443
1444	O35218	Cpsf2	Input	6.86601036589244	FALSE	1444
1445	G5E829	Atp2b1	Input	6.86587287762319	FALSE	1445
1446	Q8BQM4	Heatr3	Input	6.86531011190532	TRUE	1446
1447	Q3TKT4	Smarca4	Input	6.86413274786842	FALSE	1447
1448	Q810A7	Ddx42	Input	6.86308000376769	FALSE	1448
1449	Q9WVG6	Carm1	Input	6.86268338173805	FALSE	1449
1450	Q9CY18	Snx7	Input	6.86251986327619	FALSE	1450
1451	Q8R4R6	Nup35	Input	6.86237953633195	FALSE	1451
1452	Q60960	Kpna1	Input	6.86221494909743	FALSE	1452
1453	Q8CBW3	Abi1	Input	6.86215935699866	FALSE	1453
1454	Q9D0A3	Arpin	Input	6.86213233380535	FALSE	1454
1455	Q80W54	Zmpste24	Input	6.86084819747816	FALSE	1455
1456	Q6PFD9	Nup98	Input	6.86073420187774	FALSE	1456
1457	Q8VCH8	Ubxn4	Input	6.86033830608433	FALSE	1457
1458	Q9D6J6	Ndufv2	Input	6.85935587057349	FALSE	1458
1459	Q922Y1	Ubxn1	Input	6.85932675101814	FALSE	1459
1460	Q9ER00	Stx12	Input	6.85860390056058	FALSE	1460
1461	Q923G2	Polr2h	Input	6.85740125428105	FALSE	1461
1462	P07607	Tyms	Input	6.85552163907406	FALSE	1462
1463	Q9JIH2	Nup50	Input	6.85551000934181	FALSE	1463
1464	Q5RJG1	Nol10	Input	6.85437406581888	FALSE	1464
1465	Q9DCG9	Trmt112	Input	6.85359704709199	FALSE	1465
1466	Q9QYR9	Acot2	Input	6.85324305900709	FALSE	1466
1467	Q9JJV2	Pfn2	Input	6.85078005566989	TRUE	1467
1468	Q99K28	Arfgap2	Input	6.85045575314213	FALSE	1468
1469	Q8R1I1	Uqcr10	Input	6.84924129811099	FALSE	1469
1470	F8VPU2	Farp1	Input	6.84917652182976	FALSE	1470
1471	P11688	Itga5	Input	6.84836877301884	FALSE	1471
1472	Q99JW4	Lims1	Input	6.84827301088565	FALSE	1472
1473	O54988	Slk	Input	6.8474140880349	FALSE	1473
1474	O89023	Tpp1	Input	6.84665269612213	FALSE	1474
1475	Q9JK23	Psmg1	Input	6.84633884435505	FALSE	1475
1476	Q9ES97	Rtn3	Input	6.84586067359189	FALSE	1476
1477	Q6P5H2	Nes	Input	6.8446080656724	TRUE	1477
1478	Q99MY8	Ash1l	Input	6.84328751319994	FALSE	1478
1479	Q04857	Col6a1	Input	6.84299403745198	FALSE	1479
1480	Q9CQT1	Mri1	Input	6.8429465603808	FALSE	1480
1481	Q64339	Isg15	Input	6.84268205271044	FALSE	1481
1482	Q2YDW2	Msto1	Input	6.84250708103485	FALSE	1482
1483	Q9WTX6	Cul1	Input	6.84248186532473	FALSE	1483
1484	P55302	Lrpap1	Input	6.84230212977864	FALSE	1484
1485	Q9EQC5	Scyl1	Input	6.8419041870532	FALSE	1485
1486	Q99LD8	Ddah2	Input	6.84140696490557	FALSE	1486
1487	Q8C129	Lnpep	Input	6.84104145549453	FALSE	1487
1488	Q9R0P6	Sec11a	Input	6.84060505809198	FALSE	1488
1489	P99028	Uqcrh	Input	6.84024690353741	FALSE	1489
1490	Q9WUU7	Ctsz	Input	6.84005036060614	FALSE	1490
1491	Q4PZA2	Ece1	Input	6.83906995827954	FALSE	1491
1492	Q07113	Igf2r	Input	6.83836032893001	FALSE	1492
1493	Q9D1M4	Eef1e1	Input	6.83637570885237	FALSE	1493
1494	Q9Z0W3	Nup160	Input	6.83542490491139	FALSE	1494
1495	Q8VE47	Uba5	Input	6.83494148110762	FALSE	1495
1496	Q8C7R4	Uba6	Input	6.83460188685947	TRUE	1496
1497	Q6PDI5	Ecm29	Input	6.83425890998075	FALSE	1497
1498	Q9EQP2	Ehd4	Input	6.83357195143922	FALSE	1498
1499	Q9D5V5	Cul5	Input	6.83220556705528	FALSE	1499
1500	Q5SSZ5	Tns3	Input	6.83209843823514	FALSE	1500
1501	P48771	Cox7a2	Input	6.83187156518189	FALSE	1501
1502	Q8C4J7	Tbl3	Input	6.82930808358449	FALSE	1502
1503	Q8VDP4	Ccar2	Input	6.82795995114503	FALSE	1503
1504	Q9CYN9	Atp6ap2	Input	6.82679597509484	FALSE	1504
1505	Q6A026	Pds5a	Input	6.82653847235163	FALSE	1505
1506	Q9D0F9	Pgm1	Input	6.82612626678856	FALSE	1506
1507	Q9DC61	Pmpca	Input	6.82599882693129	FALSE	1507
1508	Q8VDM6	Hnrnpul1	Input	6.82582394140405	FALSE	1508
1509	Q925H1	Trps1	Input	6.82563354283887	FALSE	1509
1510	P60670	Nploc4	Input	6.82523872699068	FALSE	1510
1511	Q9CPT4	Mydgf	Input	6.82312645875156	FALSE	1511
1512	Q9CYG7	Tomm34	Input	6.82227075432885	FALSE	1512
1513	Q9D3D9	Atp5d	Input	6.82197063980397	FALSE	1513
1514	Q924Z4	Cers2	Input	6.82182155206343	FALSE	1514
1515	Q9CXW2	Mrps22	Input	6.82045965981331	FALSE	1515
1516	Q99PM3	Gtf2a1	Input	6.82033875630857	FALSE	1516
1517	Q05920	Pc	Input	6.82004709654343	FALSE	1517
1518	Q9D1E6	Tbcb	Input	6.81955795118308	FALSE	1518
1519	P56873	Sssca1	Input	6.8194792471675	FALSE	1519
1520	Q62048	Pea15	Input	6.8192689269208	FALSE	1520
1521	P23249	Mov10	Input	6.81906186442287	FALSE	1521
1522	Q60902	Eps15l1	Input	6.81755677612885	FALSE	1522
1523	P61164	Actr1a	Input	6.81664258829326	FALSE	1523
1524	Q8CHP8	Pgp	Input	6.81641703766307	TRUE	1524
1525	Q9QY76	Vapb	Input	6.81638210792302	FALSE	1525
1526	Q9EST4	Psmg2	Input	6.81627584326303	FALSE	1526
1527	Q8BX02	Kank2	Input	6.81576112265712	FALSE	1527
1528	Q8K157	Galm	Input	6.8157533563791	FALSE	1528
1529	Q8JZX4	Rbm17	Input	6.81562137479882	FALSE	1529
1530	P61290	Psme3	Input	6.81537037965443	FALSE	1530
1531	Q9R0M6	Rab9a	Input	6.8152480508072	TRUE	1531
1532	Q9CR41	Hypk	Input	6.81496289284412	FALSE	1532
1533	Q8BHG1	Nrd1	Input	6.81494650029332	FALSE	1533
1534	P39053	Dnm1	Input	6.81481467238131	FALSE	1534
1535	Q99JX7	Nxf1	Input	6.8139305516392	FALSE	1535
1536	Q9QYI3	Dnajc7	Input	6.81372793002699	FALSE	1536
1537	Q9CX00	Ist1	Input	6.81281853646637	FALSE	1537
1538	Q9DBD5	Pelp1	Input	6.81280456895464	FALSE	1538
1539	Q9D1A2	Cndp2	Input	6.81158981720452	FALSE	1539
1540	Q8C8T8	Tsr2	Input	6.81151535330348	FALSE	1540
1541	P36916	Gnl1	Input	6.81131931346207	FALSE	1541
1542	Q9ET30	Tm9sf3	Input	6.81047453946724	FALSE	1542
1543	E9Q3S4	Map3k19	Input	6.81044111076082	FALSE	1543
1544	Q91WM3	Rrp9	Input	6.80995975458321	FALSE	1544
1545	Q8C0I1	Agps	Input	6.80877768488855	FALSE	1545
1546	Q9CRT8	Xpot	Input	6.8079038188094	FALSE	1546
1547	P23780	Glb1	Input	6.80783210022063	FALSE	1547
1548	Q9Z1M8	Ik	Input	6.8055478192323	FALSE	1548
1549	O35295	Purb	Input	6.80541181526382	FALSE	1549
1550	Q8BVE3	Atp6v1h	Input	6.80528494858605	FALSE	1550
1551	Q9JJ78	Pbk	Input	6.80518001421715	TRUE	1551
1552	Q9CQR4	Acot13	Input	6.80421421726915	FALSE	1552
1553	Q9CQH7	Btf3l4	Input	6.80333712180814	FALSE	1553
1554	Q9CYL5	Glipr2	Input	6.80322016933104	FALSE	1554
1555	P21126	Ubl4a	Input	6.80143005504466	FALSE	1555
1556	O35609	Scamp3	Input	6.8012673626866	FALSE	1556
1557	Q99104	Myo5a	Input	6.80026193013781	FALSE	1557
1558	Q64008	Rab34	Input	6.7999925355677	FALSE	1558
1559	Q99K70	Rragc	Input	6.79994820535572	FALSE	1559
1560	P62313	Lsm6	Input	6.79967530970198	FALSE	1560
1561	Q8BX10	Pgam5	Input	6.79905775237285	FALSE	1561
1562	O08784	Tcof1	Input	6.79712192040702	FALSE	1562
1563	Q91VM5	Rbmxl1	Input	6.79612454314428	FALSE	1563
1564	Q8R2K4	Taf6l	Input	6.79610280537502	FALSE	1564
1565	Q9DCF9	Ssr3	Input	6.79572169683723	FALSE	1565
1566	P33611	Pola2	Input	6.79534373223238	FALSE	1566
1567	Q8VE70	Pdcd10	Input	6.7949709394199	TRUE	1567
1568	P23591	Tsta3	Input	6.79442739455908	FALSE	1568
1569	P10518	Alad	Input	6.79408877234027	TRUE	1569
1570	O55201	Supt5h	Input	6.79389419798864	FALSE	1570
1571	P46938	Yap1	Input	6.79348445544734	FALSE	1571
1572	Q6P5D8	Smchd1	Input	6.79299151208972	FALSE	1572
1573	Q61687	Atrx	Input	6.79193018160354	TRUE	1573
1574	P47857	Pfkm	Input	6.79191706859655	FALSE	1574
1575	P24288	Bcat1	Input	6.79129820351205	FALSE	1575
1576	Q9Z2I0	Letm1	Input	6.79116264986963	FALSE	1576
1577	Q9D5V6	Syap1	Input	6.79083503943528	FALSE	1577
1578	P10833	Rras	Input	6.78891254116693	FALSE	1578
1579	Q9CSU0	Rprd1b	Input	6.78763599886852	FALSE	1579
1580	Q9CRC8	Lrrc40	Input	6.78699163692817	FALSE	1580
1581	P97452	Bop1	Input	6.78690495926018	FALSE	1581
1582	Q9CQU3	Rer1	Input	6.78630526060898	TRUE	1582
1583	Q9DAS9	Gng12	Input	6.78452871319836	FALSE	1583
1584	Q99NB8	Ubqln4	Input	6.78342623597922	FALSE	1584
1585	Q8BM72	Hspa13	Input	6.78275453739764	FALSE	1585
1586	E9Q555	Rnf213	Input	6.78275417930124	FALSE	1586
1587	Q9EQ61	Pes1	Input	6.78206881495423	TRUE	1587
1588	Q3UHD6	Snx27	Input	6.77975625626588	FALSE	1588
1589	Q3THK3	Gtf2f1	Input	6.77904461562568	FALSE	1589
1590	P61025	Cks1b	Input	6.77801095060635	FALSE	1590
1591	Q8BMJ3	Eif1ax	Input	6.77722797295479	FALSE	1591
1592	P32233	Drg1	Input	6.77608263663246	FALSE	1592
1593	Q8BTZ7	Gmppb	Input	6.7752152896503	FALSE	1593
1594	Q9D1K2	Atp6v1f	Input	6.77458148468743	FALSE	1594
1595	Q8R574	Prpsap2	Input	6.77416935457007	FALSE	1595
1596	Q8R1A4	Dock7	Input	6.77366096400496	FALSE	1596
1597	P53996	Cnbp	Input	6.77272053159603	FALSE	1597
1598	Q8BMP6	Acbd3	Input	6.77236960852309	FALSE	1598
1599	Q9D0B0	Srsf9	Input	6.77209378904591	FALSE	1599
1600	P16460	Ass1	Input	6.77132256129642	FALSE	1600
1601	P06797	Ctsl	Input	6.77076013760065	FALSE	1601
1602	Q9Z127	Slc7a5	Input	6.77039038370811	FALSE	1602
1603	P35123	Usp4	Input	6.77036599245477	FALSE	1603
1604	Q9DAW6	Prpf4	Input	6.76958282873069	FALSE	1604
1605	Q8VDD9	Phip	Input	6.76943766518222	FALSE	1605
1606	P63254	Crip1	Input	6.76916146205584	FALSE	1606
1607	Q9DAM7	Tmem263	Input	6.76913455556991	FALSE	1607
1608	P57787	Slc16a3	Input	6.76899593230158	FALSE	1608
1609	Q8BWZ3	Naa25	Input	6.76866599285957	FALSE	1609
1610	Q61074	Ppm1g	Input	6.76843577795785	FALSE	1610
1611	Q99LI8	Hgs	Input	6.7682402473744	FALSE	1611
1612	Q8BGH2	Samm50	Input	6.76751584719639	FALSE	1612
1613	Q8K3J1	Ndufs8	Input	6.76750798437771	FALSE	1613
1614	Q91XC8	Dap	Input	6.76714101815377	FALSE	1614
1615	Q91VC9	Ghitm	Input	6.7664720380114	FALSE	1615
1616	P17809	Slc2a1	Input	6.76592049165819	FALSE	1616
1617	Q6PA06	Atl2	Input	6.76569458929965	FALSE	1617
1618	Q99LD9	Eif2b2	Input	6.76464179616381	FALSE	1618
1619	Q9QWZ1	Rad1	Input	6.76418166381666	FALSE	1619
1620	Q8BIJ6	Iars2	Input	6.76226312255709	TRUE	1620
1621	Q9JIK9	Mrps34	Input	6.761791442526	FALSE	1621
1622	Q9D903	Ebna1bp2	Input	6.75966021614565	FALSE	1622
1623	Q80X95	Rraga	Input	6.75954766066676	FALSE	1623
1624	Q8CGZ0	Cherp	Input	6.75869363106609	FALSE	1624
1625	Q8VHK9	Dhx36	Input	6.75864086559246	FALSE	1625
1626	Q9JKX6	Nudt5	Input	6.75806851246595	FALSE	1626
1627	Q08509	Eps8	Input	6.75570056956905	FALSE	1627
1628	Q9D8X2	Ccdc124	Input	6.75499646453766	FALSE	1628
1629	P70460	Vasp	Input	6.75388412663048	FALSE	1629
1630	Q9CYD3	Crtap	Input	6.75372450709181	FALSE	1630
1631	Q8BTW3	Exosc6	Input	6.75356475226701	FALSE	1631
1632	Q6P9P6	Kif11	Input	6.75257435582003	TRUE	1632
1633	Q3UE37	Ube2z	Input	6.75171279683428	FALSE	1633
1634	P83887	Tubg1	Input	6.75036126521138	FALSE	1634
1635	Q7TSV4	Pgm2	Input	6.74956441840002	FALSE	1635
1636	Q8BYK6	Ythdf3	Input	6.74928393466449	FALSE	1636
1637	Q9QXL1	Kif21b	Input	6.74926440154865	FALSE	1637
1638	P70245	Ebp	Input	6.74898159512387	FALSE	1638
1639	Q9CQ75	Ndufa2	Input	6.74740194097663	FALSE	1639
1640	Q9ES00	Ube4b	Input	6.74683472197088	FALSE	1640
1641	Q8CG76	Akr7a2	Input	6.74527369351787	FALSE	1641
1642	Q8K3C3	Lzic	Input	6.74285053241856	FALSE	1642
1643	P61957;Q9Z172	Sumo2;Sumo3	Input	6.74281873406007	FALSE	1643
1644	P30285	Cdk4	Input	6.74266112116229	FALSE	1644
1645	Q922V4	Plrg1	Input	6.74223605876677	TRUE	1645
1646	P61622	Itga11	Input	6.74198439305003	FALSE	1646
1647	P17439	Gba	Input	6.74174887489593	FALSE	1647
1648	Q99P91	Gpnmb	Input	6.74022092843379	FALSE	1648
1649	Q9ERE7	Mesdc2	Input	6.73937065525025	FALSE	1649
1650	Q922Q1	Marc2	Input	6.7388891185354	TRUE	1650
1651	Q6ZQL4	Wdr43	Input	6.73716726834815	FALSE	1651
1652	O35350	Capn1	Input	6.73482790186077	FALSE	1652
1653	Q9Z0P4	Palm	Input	6.73457406575675	FALSE	1653
1654	Q0VGB7	Ppp4r2	Input	6.73409334678016	TRUE	1654
1655	P28798	Grn	Input	6.73380012246684	FALSE	1655
1656	Q09143	Slc7a1	Input	6.73271317047947	FALSE	1656
1657	Q9WTQ5	Akap12	Input	6.73037224702213	TRUE	1657
1658	Q60848	Hells	Input	6.73006792793291	FALSE	1658
1659	Q9DC23	Dnajc10	Input	6.729170866532	FALSE	1659
1660	Q8BRH0	Tmtc3	Input	6.72881948557185	FALSE	1660
1661	Q06348	Prrx2	Input	6.72853176569469	FALSE	1661
1662	Q9CWL8	Ctnnbl1	Input	6.72805860501437	FALSE	1662
1663	Q6IRU5	Cltb	Input	6.72796558472155	FALSE	1663
1664	Q9Z1W9	Stk39	Input	6.72766969648625	FALSE	1664
1665	Q99LY9	Ndufs5	Input	6.7275862293907	FALSE	1665
1666	Q9QYF1	Rdh11	Input	6.72730887985443	FALSE	1666
1667	Q8CCF0	Prpf31	Input	6.72644021912561	FALSE	1667
1668	Q9CQJ2	Pih1d1	Input	6.72578646887717	FALSE	1668
1669	Q9D958	Spcs1	Input	6.72520990867311	FALSE	1669
1670	Q8BFQ4	Wdr82	Input	6.72508347955598	FALSE	1670
1671	Q8CHW4	Eif2b5	Input	6.72494326866376	FALSE	1671
1672	O35638	Stag2	Input	6.72480014797734	FALSE	1672
1673	Q8R5H1	Usp15	Input	6.72403407235444	FALSE	1673
1674	Q8K5B2	Mcfd2	Input	6.72275547507569	FALSE	1674
1675	O08582	Gtpbp1	Input	6.72274379829781	FALSE	1675
1676	Q9QUH0	Glrx	Input	6.7225717350081	FALSE	1676
1677	Q9JHI7	Exosc9	Input	6.72243515442804	FALSE	1677
1678	P01887	B2m	Input	6.72166340811425	FALSE	1678
1679	Q6PAR5	Gapvd1	Input	6.72122742864989	TRUE	1679
1680	P61021	Rab5b	Input	6.72109009439678	FALSE	1680
1681	Q80SZ7	Gng5	Input	6.72097662057117	FALSE	1681
1682	Q8CFX1	H6pd	Input	6.72060709892826	FALSE	1682
1683	Q9CQH3	Ndufb5	Input	6.72041649501457	FALSE	1683
1684	Q922J3	Clip1	Input	6.72019371471015	FALSE	1684
1685	Q9D2M8	Ube2v2	Input	6.72002734055942	FALSE	1685
1686	Q9JJK2	Lancl2	Input	6.71998985414381	FALSE	1686
1687	Q9ERS2	Ndufa13	Input	6.71955616677158	FALSE	1687
1688	Q9Z1B5	Mad2l1	Input	6.71901460900226	TRUE	1688
1689	Q9D620	Rab11fip1	Input	6.71823081391259	FALSE	1689
1690	Q3TDN2	Faf2	Input	6.71774238027855	FALSE	1690
1691	Q5SWU9	Acaca	Input	6.71513095591837	FALSE	1691
1692	Q9WUA3	Pfkp	Input	6.71466842766256	FALSE	1692
1693	Q99PU8	Dhx30	Input	6.71439397692256	FALSE	1693
1694	P16125	Ldhb	Input	6.71308361094347	FALSE	1694
1695	Q9D711	Pir	Input	6.71282666581912	FALSE	1695
1696	Q8R2Y8	Ptrh2	Input	6.71234331496913	FALSE	1696
1697	P35821	Ptpn1	Input	6.71216834441178	FALSE	1697
1698	Q9CRA4	Msmo1	Input	6.71169353863492	FALSE	1698
1699	P62322	Lsm5	Input	6.71127318241733	FALSE	1699
1700	O08734	Bak1	Input	6.70986382568408	FALSE	1700
1701	Q4VBE8	Wdr18	Input	6.70785016318846	FALSE	1701
1702	O35969	Gamt	Input	6.70703728504285	FALSE	1702
1703	Q9ET22	Dpp7	Input	6.70573289129172	FALSE	1703
1704	E9Q634	Myo1e	Input	6.70572391193533	FALSE	1704
1705	Q99ME2	Wdr6	Input	6.70503005896361	TRUE	1705
1706	Q9CZB0	Sdhc	Input	6.70415377832761	FALSE	1706
1707	P52432	Polr1c	Input	6.70399488107143	FALSE	1707
1708	Q99JT9	Adi1	Input	6.70297805710296	FALSE	1708
1709	P58871	Tnks1bp1	Input	6.70233487772182	FALSE	1709
1710	P47802	Mtx1	Input	6.7017165522465	FALSE	1710
1711	Q80UW8	Polr2e	Input	6.70159941198869	FALSE	1711
1712	Q921N6	Ddx27	Input	6.70153664219594	FALSE	1712
1713	Q9EPE9	Atp13a1	Input	6.69890685332716	FALSE	1713
1714	Q8R143	Pttg1ip	Input	6.69813796818481	FALSE	1714
1715	Q8R3I3	Cog6	Input	6.69781115165865	FALSE	1715
1716	Q925I1	Atad3	Input	6.6975878365359	FALSE	1716
1717	P84096	Rhog	Input	6.6973633603564	FALSE	1717
1718	Q8BKE6	Cyp20a1	Input	6.69594321927746	FALSE	1718
1719	Q6PDL0	Dync1li2	Input	6.69540505528164	FALSE	1719
1720	Q9QZ23	Nfu1	Input	6.6942612243514	FALSE	1720
1721	Q60870	Reep5	Input	6.69390137895051	FALSE	1721
1722	Q99KI3	Emc3	Input	6.6938471984387	FALSE	1722
1723	P97493	Txn2	Input	6.69291227876157	FALSE	1723
1724	Q9JLJ5	Elovl1	Input	6.69279740864608	FALSE	1724
1725	Q6A065	Cep170	Input	6.69265175123621	FALSE	1725
1726	O70305	Atxn2	Input	6.69152422905585	FALSE	1726
1727	Q9R1Q9	Atp6ap1	Input	6.69117873312635	FALSE	1727
1728	Q8R2M2	Dnttip2	Input	6.69112155858435	FALSE	1728
1729	Q8BFZ3	Actbl2	Input	6.69061368820055	FALSE	1729
1730	Q8BT07	Cep55	Input	6.6901281829717	FALSE	1730
1731	Q8R0A0	Gtf2f2	Input	6.69011080812878	FALSE	1731
1732	Q78PG9	Ccdc25	Input	6.68939721884796	FALSE	1732
1733	Q9CXT8	Pmpcb	Input	6.68810056944081	FALSE	1733
1734	Q9JIG8	Praf2	Input	6.68806396414959	FALSE	1734
1735	Q9D3E6	Stag1	Input	6.68629012554682	FALSE	1735
1736	Q3V009	Tmed1	Input	6.68445467986006	FALSE	1736
1737	Q3TIX9	Usp39	Input	6.68443069965553	FALSE	1737
1738	P57716	Ncstn	Input	6.68323603234312	FALSE	1738
1739	Q8BTS4	Nup54	Input	6.68299324366132	TRUE	1739
1740	Q8BGZ4	Cdc23	Input	6.68215464699916	FALSE	1740
1741	P05627	Jun	Input	6.68163029948257	FALSE	1741
1742	Q8R1G6	Pdlim2	Input	6.68015341609553	FALSE	1742
1743	Q9CZC8	Scrn1	Input	6.67884866320158	FALSE	1743
1744	Q9CR51	Atp6v1g1	Input	6.67827585301102	FALSE	1744
1745	O88291	Znf326	Input	6.67802981895082	FALSE	1745
1746	Q62178	Sema4a	Input	6.67737149399518	FALSE	1746
1747	Q8CI59	Steap3	Input	6.67612490595828	FALSE	1747
1748	Q80Y14	Glrx5	Input	6.67436936592908	TRUE	1748
1749	Q923D5	Wbp11	Input	6.67397383346108	FALSE	1749
1750	Q6A028	Swap70	Input	6.67251356518319	FALSE	1750
1751	Q78JW9	Ubfd1	Input	6.67225842480498	FALSE	1751
1752	P52927	Hmga2	Input	6.67185560190527	FALSE	1752
1753	Q3UVK0	Ermp1	Input	6.67177469656021	FALSE	1753
1754	Q9DC70	Ndufs7	Input	6.67172901305647	FALSE	1754
1755	Q8BH24	Tm9sf4	Input	6.67168050375228	FALSE	1755
1756	Q9D5T0	Atad1	Input	6.67036684476675	FALSE	1756
1757	P97494	Gclc	Input	6.67019156287068	FALSE	1757
1758	Q9QYJ3	Dnajb1	Input	6.67017977589567	FALSE	1758
1759	Q9JLJ2	Aldh9a1	Input	6.67005046941149	FALSE	1759
1760	Q8C878	Uba3	Input	6.6699306896509	FALSE	1760
1761	Q60847	Col12a1	Input	6.6694005230221	FALSE	1761
1762	Q64378	Fkbp5	Input	6.66925363822123	FALSE	1762
1763	Q9CYR6	Pgm3	Input	6.66853947694322	FALSE	1763
1764	Q9D832	Dnajb4	Input	6.66801287836552	FALSE	1764
1765	Q8K354	Cbr3	Input	6.66759143805885	FALSE	1765
1766	Q9CZX0	Elp3	Input	6.6674566887404	FALSE	1766
1767	Q9D0L8	Rnmt	Input	6.66740316961547	FALSE	1767
1768	P35601	Rfc1	Input	6.66696673798384	FALSE	1768
1769	P97470	Ppp4c	Input	6.66663168717595	FALSE	1769
1770	Q6P6L0	Filip1l	Input	6.66564439525978	TRUE	1770
1771	Q9QWT9	Kifc1	Input	6.66380896743112	FALSE	1771
1772	Q8CJ53	Trip10	Input	6.66220441464293	FALSE	1772
1773	Q8K003	Tma7	Input	6.6618631610584	FALSE	1773
1774	Q9CWU9	Nup37	Input	6.66167944361185	TRUE	1774
1775	Q9CQC7	Ndufb4	Input	6.66115838574568	FALSE	1775
1776	O55106	Strn	Input	6.65896455694429	FALSE	1776
1777	P53986	Slc16a1	Input	6.65894817534147	FALSE	1777
1778	Q3UFY7	Nt5c3b	Input	6.658494960034	FALSE	1778
1779	A2BDX3	Mocs3	Input	6.65822829882603	FALSE	1779
1780	Q78YZ6	Scoc	Input	6.65812468024374	FALSE	1780
1781	Q8K298	Anln	Input	6.65796013733839	TRUE	1781
1782	P70336	Rock2	Input	6.65715752708541	FALSE	1782
1783	Q64442	Sord	Input	6.65562491795598	FALSE	1783
1784	Q9CQ49	Ncbp2	Input	6.65559295701131	FALSE	1784
1785	Q80U93	Nup214	Input	6.65488335603314	FALSE	1785
1786	P68373	Tuba1c	Input	6.65393602444225	FALSE	1786
1787	O88207	Col5a1	Input	6.65366784990479	FALSE	1787
1788	Q9CZW4	Acsl3	Input	6.65341253269918	FALSE	1788
1789	O88738	Birc6	Input	6.6526745241224	FALSE	1789
1790	Q9D8S9	Bola1	Input	6.65068996133315	FALSE	1790
1791	P35922	Fmr1	Input	6.64940282145429	FALSE	1791
1792	Q3U2U7	Mettl17	Input	6.64891223847123	FALSE	1792
1793	P20664	Prim1	Input	6.64731958196991	TRUE	1793
1794	Q7TSC1	Prrc2a	Input	6.64578929938978	FALSE	1794
1795	Q91VJ2	Prkcdbp	Input	6.64457378074214	FALSE	1795
1796	Q9DC51	Gnai3	Input	6.64431960996647	FALSE	1796
1797	Q9D0N7	Chaf1b	Input	6.64386101737972	FALSE	1797
1798	Q9WTQ8	Timm23	Input	6.64333382146114	FALSE	1798
1799	Q8BQ30	Ppp1r18	Input	6.64326342104611	FALSE	1799
1800	Q571I9	Aldh16a1	Input	6.64268606273255	FALSE	1800
1801	Q7TNE3	Spag7	Input	6.64247243442025	FALSE	1801
1802	Q8VCM8	Ncln	Input	6.64222742373959	FALSE	1802
1803	Q8CHH9	Sept8	Input	6.64215555675199	FALSE	1803
1804	Q99J56	Derl1	Input	6.64205100171759	FALSE	1804
1805	P11157	Rrm2	Input	6.64183146315829	FALSE	1805
1806	Q9CQ48	Nudcd2	Input	6.64175432841618	FALSE	1806
1807	Q3TGF2	Fam107b	Input	6.64173421267317	FALSE	1807
1808	Q8K224	Nat10	Input	6.64096028814631	FALSE	1808
1809	Q91W39	Ncoa5	Input	6.64029147855545	FALSE	1809
1810	Q9Z2X2	Psmd10	Input	6.63931144128815	FALSE	1810
1811	Q9DBG7	Srpr	Input	6.63910541798105	TRUE	1811
1812	Q9D1L9	Lamtor5	Input	6.63790006397011	FALSE	1812
1813	Q0P678	Zc3h18	Input	6.63747842169791	FALSE	1813
1814	Q5EG47	Prkaa1	Input	6.6374732180029	FALSE	1814
1815	O70326	Grem1	Input	6.6373478101112	FALSE	1815
1816	Q7TMF3	Ndufa12	Input	6.63702266191147	FALSE	1816
1817	Q922U1	Prpf3	Input	6.63683930198933	FALSE	1817
1818	Q3TJZ6	Fam98a	Input	6.63649973146898	FALSE	1818
1819	Q9R0P9	Uchl1	Input	6.63646462637204	FALSE	1819
1820	Q9JL35	Hmgn5	Input	6.6364530912208	FALSE	1820
1821	Q9CY57	Chtop	Input	6.63637905834876	FALSE	1821
1822	P00397	Mtco1	Input	6.63471369979508	FALSE	1822
1823	Q8CFI7	Polr2b	Input	6.63445530297013	FALSE	1823
1824	P54797	Tango2	Input	6.63433315318661	FALSE	1824
1825	Q8BJZ4	Mrps35	Input	6.63393310402203	FALSE	1825
1826	Q8BH95	Echs1	Input	6.6332939957595	FALSE	1826
1827	P70255	Nfic	Input	6.63129184084395	FALSE	1827
1828	P61022	Chp1	Input	6.63127686842479	FALSE	1828
1829	Q99LC8	Eif2b1	Input	6.63100204554984	FALSE	1829
1830	Q9CY94	Gins3	Input	6.63080073015081	FALSE	1830
1831	O54931	Akap2	Input	6.63012162505994	FALSE	1831
1832	Q8CH25	Sltm	Input	6.62864462866509	FALSE	1832
1833	P12367	Prkar2a	Input	6.62860076299344	FALSE	1833
1834	Q9QXK7	Cpsf3	Input	6.62824758251723	FALSE	1834
1835	O70378	Emc8	Input	6.62731730303334	FALSE	1835
1836	Q9D7Z3	Nol7	Input	6.62707404379263	FALSE	1836
1837	Q6PDG5	Smarcc2	Input	6.6263485809046	FALSE	1837
1838	Q9JK38	Gnpnat1	Input	6.62592219617885	FALSE	1838
1839	Q9CQS2	Nop10	Input	6.62559285085186	FALSE	1839
1840	O54825	Bysl	Input	6.62548911730472	FALSE	1840
1841	Q9R008	Mvk	Input	6.62453120212823	FALSE	1841
1842	Q9D8T7	Slirp	Input	6.62361952369327	FALSE	1842
1843	Q8BHB4	Wdr3	Input	6.62358036541606	FALSE	1843
1844	Q9CYN2	Spcs2	Input	6.62245173153781	FALSE	1844
1845	O54692	Zw10	Input	6.62232377469547	FALSE	1845
1846	Q9CQZ5	Ndufa6	Input	6.62220697469317	FALSE	1846
1847	Q9EPK7	Xpo7	Input	6.62197805093735	FALSE	1847
1848	P53995	Anapc1	Input	6.62183045141294	TRUE	1848
1849	A2ADY9	Ddi2	Input	6.62044292087185	FALSE	1849
1850	Q8BHD7	Ptbp3	Input	6.62022186391883	FALSE	1850
1851	Q922H2	Pdk3	Input	6.62020541157563	TRUE	1851
1852	Q6P5G6	Ubxn7	Input	6.61999397473939	FALSE	1852
1853	Q9Z0R9	Fads2	Input	6.61910742408918	FALSE	1853
1854	P97329	Kif20a	Input	6.61906451590235	FALSE	1854
1855	P41216	Acsl1	Input	6.61897095926959	FALSE	1855
1856	O08808	Diaph1	Input	6.61851604536243	FALSE	1856
1857	Q99L27	Gmpr2	Input	6.61804495722256	FALSE	1857
1858	Q9CQX8	Mrps36	Input	6.61586928430102	FALSE	1858
1859	Q99LJ0	Cttnbp2nl	Input	6.61573116676882	FALSE	1859
1860	Q8VDL4	Adpgk	Input	6.61553743368304	FALSE	1860
1861	Q60676	Ppp5c	Input	6.61549438184365	FALSE	1861
1862	B1AZI6	Thoc2	Input	6.61404708581284	FALSE	1862
1863	Q921W0	Chmp1a	Input	6.61399010125714	FALSE	1863
1864	Q9ER41	Tor1b	Input	6.61391430390866	FALSE	1864
1865	P52503	Ndufs6	Input	6.61334489923474	FALSE	1865
1866	Q3TNL8	Itprip	Input	6.61332173088444	FALSE	1866
1867	P61967	Ap1s1	Input	6.61263829071301	FALSE	1867
1868	Q80ZV0	Rnaseh2b	Input	6.61140856940308	FALSE	1868
1869	Q8R344	Ccdc12	Input	6.61073466800688	FALSE	1869
1870	P54103	Dnajc2	Input	6.61004746102974	FALSE	1870
1871	Q9R1Q7	Plp2	Input	6.60979886364082	FALSE	1871
1872	Q91YR9	Ptgr1	Input	6.60961681696193	FALSE	1872
1873	Q9WTK5	Nfkb2	Input	6.60956741170209	FALSE	1873
1874	Q9CQ62	Decr1	Input	6.60890849353595	FALSE	1874
1875	Q9JHP7	Kdelc1	Input	6.60854293436364	FALSE	1875
1876	Q9CWF2	Tubb2b	Input	6.60785931862279	FALSE	1876
1877	Q9Z2Q6	Sept5	Input	6.60751410469194	TRUE	1877
1878	P53690	Mmp14	Input	6.60670954191379	FALSE	1878
1879	Q4FZC9	Syne3	Input	6.60658932516931	FALSE	1879
1880	P97352	S100a13	Input	6.60635921982737	FALSE	1880
1881	Q78IK2	Usmg5	Input	6.60628057344607	FALSE	1881
1882	Q9ESP1	Sdf2l1	Input	6.60579903101089	FALSE	1882
1883	Q62009	Postn	Input	6.60551556866065	FALSE	1883
1884	Q6PGL7	Fam21	Input	6.60550091942465	FALSE	1884
1885	Q99KN9	Clint1	Input	6.60313202591826	FALSE	1885
1886	Q9JI10	Stk3	Input	6.60155080839295	TRUE	1886
1887	Q8R409	Hexim1	Input	6.60116409554839	FALSE	1887
1888	Q7TMY8	Huwe1	Input	6.59972580281043	TRUE	1888
1889	Q61239	Fnta	Input	6.59967438600101	FALSE	1889
1890	Q9JHS9	Cwc15	Input	6.59946483503303	FALSE	1890
1891	O08759	Ube3a	Input	6.59934936954513	FALSE	1891
1892	P35761	Ttk	Input	6.59930195098304	FALSE	1892
1893	Q6PFR5	Tra2a	Input	6.59795228671822	FALSE	1893
1894	Q921L3	Tmco1	Input	6.5974464921094	FALSE	1894
1895	P47811	Mapk14	Input	6.59701744312225	FALSE	1895
1896	Q62384	Zpr1	Input	6.59674791804949	FALSE	1896
1897	P51855	Gss	Input	6.59579373286798	FALSE	1897
1898	Q8WTY4	Ciapin1	Input	6.59506237207523	TRUE	1898
1899	P61600	Naa20	Input	6.5939020622255	FALSE	1899
1900	P49586	Pcyt1a	Input	6.59253315467145	TRUE	1900
1901	Q8K1L5	Ppp1r11	Input	6.59232856731933	TRUE	1901
1902	Q99M08	NaN	Input	6.59161892512363	FALSE	1902
1903	Q9D898	Arpc5l	Input	6.59132777654452	FALSE	1903
1904	Q8BP71	Rbfox2	Input	6.59047278396587	FALSE	1904
1905	Q9D7X3	Dusp3	Input	6.58912063678217	FALSE	1905
1906	Q8BLN5	Lss	Input	6.5887201154812	FALSE	1906
1907	Q59J78	Ndufaf2	Input	6.58790910174078	FALSE	1907
1908	P56390	Cks2	Input	6.58714348663323	FALSE	1908
1909	Q3B7Z2	Osbp	Input	6.58703228472932	FALSE	1909
1910	Q8R349	Cdc16	Input	6.58684769077507	FALSE	1910
1911	O88441	Mtx2	Input	6.58591441479144	FALSE	1911
1912	Q9CRB2	Nhp2	Input	6.58503050854706	FALSE	1912
1913	Q8BL66	Eea1	Input	6.58498206506898	FALSE	1913
1914	P55096	Abcd3	Input	6.58388267423585	FALSE	1914
1915	Q61543	Glg1	Input	6.5836453120181	FALSE	1915
1916	P52875	Tmem165	Input	6.58265028689347	FALSE	1916
1917	Q00422	Gabpa	Input	6.58216862677429	FALSE	1917
1918	Q8R480	Nup85	Input	6.58103302290832	FALSE	1918
1919	Q61263	Soat1	Input	6.58053861234197	FALSE	1919
1920	Q99JB8	Pacsin3	Input	6.58037206677842	FALSE	1920
1921	Q9WV98	Timm9	Input	6.57996344871699	FALSE	1921
1922	Q8BPB0;Q921Y0	Mob1b;Mob1a	Input	6.57967386625486	FALSE	1922
1923	Q8C0E2	Vps26b	Input	6.57952625805315	FALSE	1923
1924	O70433	Fhl2	Input	6.57843565118861	FALSE	1924
1925	Q5SS00	Zdbf2	Input	6.57776550292384	FALSE	1925
1926	Q923B1	Dbr1	Input	6.57721401531311	FALSE	1926
1927	Q69ZS7	Hbs1l	Input	6.57705510291088	FALSE	1927
1928	Q8BY87	Usp47	Input	6.57631197385608	FALSE	1928
1929	Q810D6	Grwd1	Input	6.57616575375913	FALSE	1929
1930	Q6PD26	Pigs	Input	6.57515827493501	FALSE	1930
1931	Q7TQ95	Lnp	Input	6.5748837323385	FALSE	1931
1932	P48774	Gstm5	Input	6.57413554378973	TRUE	1932
1933	Q9WTP7	Ak3	Input	6.57372761871026	FALSE	1933
1934	Q8VE62	Paip1	Input	6.57321947902894	FALSE	1934
1935	Q9DB27	Mcts1	Input	6.57259421544705	FALSE	1935
1936	Q9CR09	Ufc1	Input	6.57208940039235	FALSE	1936
1937	P58021	Tm9sf2	Input	6.57190648977957	FALSE	1937
1938	Q3UMY5	Eml4	Input	6.57186028451826	FALSE	1938
1939	Q8BGC0	Htatsf1	Input	6.57177880230683	FALSE	1939
1940	O70325	Gpx4	Input	6.57163721971011	FALSE	1940
1941	P42227	Stat3	Input	6.57092336461556	FALSE	1941
1942	Q9Z0L0	Tpbg	Input	6.5707711180237	FALSE	1942
1943	P00848	Mtatp6	Input	6.57021242345075	FALSE	1943
1944	P59708	Sf3b6	Input	6.56766298227017	FALSE	1944
1945	Q4VBD2	Tapt1	Input	6.56671660021667	FALSE	1945
1946	P18608	Hmgn1	Input	6.56524020765362	FALSE	1946
1947	O88967	Yme1l1	Input	6.56439901531115	FALSE	1947
1948	Q99KC8	Vwa5a	Input	6.56438776629537	FALSE	1948
1949	Q99J99	Mpst	Input	6.56333095493469	FALSE	1949
1950	Q9Z0Y1	Dctn3	Input	6.5624106434261	FALSE	1950
1951	Q8BWW4	Larp4	Input	6.56186287860683	FALSE	1951
1952	P49962	Srp9	Input	6.56149791387465	FALSE	1952
1953	Q9Z108	Stau1	Input	6.56076013755045	FALSE	1953
1954	O70589	Cask	Input	6.55916625801777	FALSE	1954
1955	Q01147	Creb1	Input	6.55850301182531	TRUE	1955
1956	P62309	Snrpg	Input	6.55815773510456	FALSE	1956
1957	Q62084	Ppp1r14b	Input	6.55648727788313	FALSE	1957
1958	Q9D8Y0	Efhd2	Input	6.55648583084824	FALSE	1958
1959	Q9D6J5	Ndufb8	Input	6.55564767031831	FALSE	1959
1960	Q6URW6	Myh14	Input	6.55525059715444	FALSE	1960
1961	Q9Z1K5	Arih1	Input	6.55494030112214	FALSE	1961
1962	P70257	Nfix	Input	6.55417165162746	FALSE	1962
1963	Q8VE22	Mrps23	Input	6.5533797784995	FALSE	1963
1964	Q8BHI7	Elovl5	Input	6.55305051890191	FALSE	1964
1965	Q9JKP5	Mbnl1	Input	6.55252586097882	FALSE	1965
1966	Q9CWY8	Rnaseh2a	Input	6.55221799535149	FALSE	1966
1967	Q9QUJ7	Acsl4	Input	6.55213944189369	TRUE	1967
1968	Q3UL36	Arglu1	Input	6.55158746213696	FALSE	1968
1969	Q99NH0	Ankrd17	Input	6.55127270620506	FALSE	1969
1970	P15864	Hist1h1c	Input	6.55060865293079	FALSE	1970
1971	Q8JZU2	Slc25a1	Input	6.54992154716986	FALSE	1971
1972	Q91WV0	Dr1	Input	6.54876052909629	FALSE	1972
1973	Q9DCZ4	Apoo	Input	6.54743821214159	FALSE	1973
1974	Q9D753	Exosc8	Input	6.54706861848053	FALSE	1974
1975	P49615	Cdk5	Input	6.54672214299768	FALSE	1975
1976	Q9WVM1	Racgap1	Input	6.5453726887448	FALSE	1976
1977	Q9R099	Tbl2	Input	6.54500250860721	FALSE	1977
1978	Q8VCB1	Ndc1	Input	6.54302429824674	FALSE	1978
1979	Q80U95	Ube3c	Input	6.54290170178435	FALSE	1979
1980	P14094	Atp1b1	Input	6.54268242222553	FALSE	1980
1981	P62835	Rap1a	Input	6.54236500504955	FALSE	1981
1982	Q9D023	Mpc2	Input	6.54233859505132	FALSE	1982
1983	Q8BJW5	Nol11	Input	6.54211660038735	FALSE	1983
1984	Q64437	Adh7	Input	6.53966845639519	FALSE	1984
1985	P08775	Polr2a	Input	6.53902375436706	FALSE	1985
1986	Q9DB73	Cyb5r1	Input	6.53829517325999	FALSE	1986
1987	Q9JK92	Hspb8	Input	6.53754861534211	FALSE	1987
1988	O88958	Gnpda1	Input	6.53679200241365	FALSE	1988
1989	Q8BGS2	Bola2	Input	6.53674089629664	FALSE	1989
1990	Q9QXN3	Trip4	Input	6.53669729360819	FALSE	1990
1991	Q8R5A3	Apbb1ip	Input	6.53650756148753	FALSE	1991
1992	O35114	Scarb2	Input	6.53636126094517	FALSE	1992
1993	Q9CPU4	Mgst3	Input	6.53615855610434	FALSE	1993
1994	Q9CPX6	Atg3	Input	6.53585391036282	FALSE	1994
1995	P62743	Ap2s1	Input	6.53554753226196	FALSE	1995
1996	D3YZP9	Ccdc6	Input	6.53504486732308	TRUE	1996
1997	Q80UM7	Mogs	Input	6.53503270499378	FALSE	1997
1998	P29416	Hexa	Input	6.53461467132879	FALSE	1998
1999	B2RXS4	Plxnb2	Input	6.53378158785481	FALSE	1999
[truncated: 2,438 more rows]
