# Supplementary material for: Mapping protein carboxymethylation sites provides insights into their role in proteostasis and cell proliferation
Source: Nat Commun. 2021 Nov 18;12:6743. doi: 10.1038/s41467-021-26982-6 (PMC8602705; doi:10.1038/s41467-021-26982-6)
Supplement: Supplementary file 11 — Source Data [file 41467_2021_26982_MOESM11_ESM.zip › FigureS2/2A/Identification ADT1_MOUSE._IAK[CML]DEGANAFFK_.2 Qvalue = 7.633e-59 (Pvalue = 0e+00).xls]

(x)Retention Time_[[y9+]]	(y)Intensity_[[y9+]]	(x)Retention Time_[[y10++]]	(y)Intensity_[[y10++]]	(x)Retention Time_[[y11++]]	(y)Intensity_[[y11++]]	(x)Retention Time_[[y7+]]	(y)Intensity_[[y7+]]	(x)Retention Time_[[y8+]]	(y)Intensity_[[y8+]]	(x)Retention Time_[[y3+]]	(y)Intensity_[[y3+]]	(x)Retention Time_[]	(y)Intensity_[]	(x)Retention Time_[]	(y)Intensity_[]	(x)Retention Time_[]	(y)Intensity_[]	(x)Retention Time_[]	(y)Intensity_[]	(x)Retention Time_[]	(y)Intensity_[]	(x)Retention Time_[]	(y)Intensity_[]
22.2911624908447	1.7	22.2911624908447	2.0	22.2911624908447	1.6	22.2911624908447	1.6	22.2911624908447	1.0	22.2911624908447	1.4	22.2911624908447	1.3	22.2911624908447	1.7	22.2911624908447	1.4	22.2911624908447	1.2	22.2911624908447	2.0	22.2911624908447	2.0
22.3136787414551	1.1	22.3136787414551	1.2	22.3136787414551	1.2	22.3136787414551	1.2	22.3136787414551	1.2	22.3136787414551	1.8	22.3136787414551	1.2	22.3136787414551	1.1	22.3136787414551	1.6	22.3136787414551	1.4	22.3136787414551	1.9	22.3136787414551	1.3
22.3361949920654	1.8	22.3361949920654	2.0	22.3361949920654	1.3	22.3361949920654	1.4	22.3361949920654	1.5	22.3361949920654	1.8	22.3361949920654	1.1	22.3361949920654	1.0	22.3361949920654	1.8	22.3361949920654	1.0	22.3361949920654	1.5	22.3361949920654	1.9
22.3587112426758	1.2	22.3587112426758	1.0	22.3587112426758	1.9	22.3587112426758	2.0	22.3587112426758	1.6	22.3587112426758	1.3	22.3587112426758	1.1	22.3587112426758	1.0	22.3587112426758	2.0	22.3587112426758	1.6	22.3587112426758	1.9	22.3587112426758	1.6
22.3812274932861	2.0	22.3812274932861	1.4	22.3812274932861	1.1	22.3812274932861	1.8	22.3812274932861	1.1	22.3812274932861	1.7	22.3812274932861	1.1	22.3812274932861	1.9	22.3812274932861	1.8	22.3812274932861	1.7	22.3812274932861	1.6	22.3812274932861	1.8
22.4037437438965	1.4	22.4037437438965	1.8	22.4037437438965	1.7	22.4037437438965	1.2	22.4037437438965	1.1	22.4037437438965	1.5	22.4037437438965	1.5	22.4037437438965	2.0	22.4037437438965	1.5	22.4037437438965	1.2	22.4037437438965	1.4	22.4037437438965	1.7
22.4262599945068	1.0	22.4262599945068	1.8	22.4262599945068	1.4	22.4262599945068	1.6	22.4262599945068	1.3	22.4262599945068	1.8	22.4262599945068	1.8	22.4262599945068	1.8	22.4262599945068	2.0	22.4262599945068	2.0	22.4262599945068	1.7	22.4262599945068	1.4
22.4487762451172	1.7	22.4487762451172	1.4	22.4487762451172	1.2	22.4487762451172	1.7	22.4487762451172	1.3	22.4487762451172	1.3	22.4487762451172	1.3	22.4487762451172	1.6	22.4487762451172	1.5	22.4487762451172	1.6	22.4487762451172	1582.1	22.4487762451172	1440.0
22.4712924957275	1.1	22.4712924957275	1.8	22.4712924957275	1.3	22.4712924957275	1.1	22.4712924957275	1.8	22.4712924957275	1.6	22.4712924957275	1.4	22.4712924957275	1.7	22.4712924957275	1.6	22.4712924957275	1.3	22.4712924957275	5978.0	22.4712924957275	5441.2
22.4938087463379	1.1	22.4938087463379	1.4	22.4938087463379	1510.1	22.4938087463379	1.3	22.4938087463379	2.0	22.4938087463379	1.5	22.4938087463379	1.3	22.4938087463379	1.7	22.4938087463379	1.8	22.4938087463379	1.7	22.4938087463379	2033.2	22.4938087463379	6879.8
22.5163249969482	1.4	22.5163249969482	1.4	22.5163249969482	2232.8	22.5163249969482	1.5	22.5163249969482	1.9	22.5163249969482	1.4	22.5163249969482	1.5	22.5163249969482	1.5	22.5163249969482	1.8	22.5163249969482	1.8	22.5163249969482	1.3	22.5163249969482	4623.4
22.5388412475586	1.8	22.5388412475586	1.6	22.5388412475586	2068.1	22.5388412475586	1.8	22.5388412475586	1.7	22.5388412475586	1.3	22.5388412475586	458.8	22.5388412475586	1.1	22.5388412475586	1.8	22.5388412475586	1.6	22.5388412475586	1.6	22.5388412475586	1.3
22.5613574981689	1.1	22.5613574981689	1.1	22.5613574981689	369.4	22.5613574981689	1.5	22.5613574981689	1.7	22.5613574981689	1.7	22.5613574981689	3981.9	22.5613574981689	1.7	22.5613574981689	1.5	22.5613574981689	1.6	22.5613574981689	1.3	22.5613574981689	1.7
22.5838737487793	1.2	22.5838737487793	1.4	22.5838737487793	1.5	22.5838737487793	1.5	22.5838737487793	1.6	22.5838737487793	1.6	22.5838737487793	6444.7	22.5838737487793	1.9	22.5838737487793	1.5	22.5838737487793	1.4	22.5838737487793	1.5	22.5838737487793	1.5
22.6063899993896	1.5	22.6063899993896	1.6	22.6063899993896	1457.4	22.6063899993896	5786.1	22.6063899993896	1.5	22.6063899993896	1.6	22.6063899993896	9246.2	22.6063899993896	1.7	22.6063899993896	1.5	22.6063899993896	1.3	22.6063899993896	1.6	22.6063899993896	1.3
22.62890625	1.7	22.62890625	1.5	22.62890625	3867.7	22.62890625	1.8E+04	22.62890625	2314.7	22.62890625	1.9	22.62890625	1.3E+04	22.62890625	1.3	22.62890625	1.4	22.62890625	1.8	22.62890625	1.2	22.62890625	1.4
22.6514225006104	1.6	22.6514225006104	1.7	22.6514225006104	84.4	22.6514225006104	2.1E+04	22.6514225006104	1.5E+04	22.6514225006104	1.8	22.6514225006104	1.4E+04	22.6514225006104	1.3	22.6514225006104	1.6	22.6514225006104	1.2	22.6514225006104	1.6	22.6514225006104	1.9
22.6739387512207	1.7	22.6739387512207	1.7	22.6739387512207	1.9	22.6739387512207	2.5E+04	22.6739387512207	1.6E+04	22.6739387512207	1.4	22.6739387512207	7697.3	22.6739387512207	1.8	22.6739387512207	1.2	22.6739387512207	3285.6	22.6739387512207	1.8	22.6739387512207	1.4
22.6964550018311	1.5	22.6964550018311	1.4	22.6964550018311	4267.0	22.6964550018311	3E+04	22.6964550018311	1.4E+04	22.6964550018311	1.5	22.6964550018311	7000.5	22.6964550018311	1.7	22.6964550018311	1.6	22.6964550018311	1704.7	22.6964550018311	1.9	22.6964550018311	1.4
22.7189712524414	1.3	22.7189712524414	1.3	22.7189712524414	3490.5	22.7189712524414	2.5E+04	22.7189712524414	1.3E+04	22.7189712524414	1.8	22.7189712524414	4438.2	22.7189712524414	1.7	22.7189712524414	1.9	22.7189712524414	2313.9	22.7189712524414	1.7	22.7189712524414	1.6
22.7414875030518	1.1	22.7414875030518	1.3	22.7414875030518	1.1	22.7414875030518	1.4E+04	22.7414875030518	9345.0	22.7414875030518	1.9	22.7414875030518	1.2	22.7414875030518	1.7	22.7414875030518	1209.0	22.7414875030518	3964.2	22.7414875030518	1.3	22.7414875030518	1.7
22.7640037536621	1.1	22.7640037536621	1.4	22.7640037536621	1.3	22.7640037536621	9861.0	22.7640037536621	1.7	22.7640037536621	1.6	22.7640037536621	1.7	22.7640037536621	1.2	22.7640037536621	4205.3	22.7640037536621	1.9	22.7640037536621	1.2	22.7640037536621	1.6
22.7865200042725	1.0	22.7865200042725	1.6	22.7865200042725	1.8	22.7865200042725	4779.9	22.7865200042725	1.6	22.7865200042725	1.4	22.7865200042725	1.4	22.7865200042725	1.8	22.7865200042725	373.3	22.7865200042725	1.7	22.7865200042725	1.6	22.7865200042725	1.9
22.8090362548828	1.2	22.8090362548828	1.6	22.8090362548828	1.3	22.8090362548828	949.8	22.8090362548828	1.3	22.8090362548828	1.7	22.8090362548828	1.2	22.8090362548828	1.2	22.8090362548828	1.7	22.8090362548828	1.7	22.8090362548828	1.7	22.8090362548828	1.4
22.8315525054932	1.6	22.8315525054932	1.4	22.8315525054932	1.5	22.8315525054932	1.7	22.8315525054932	1.1	22.8315525054932	1.5	22.8315525054932	1.1	22.8315525054932	1.1	22.8315525054932	1.4	22.8315525054932	1.4	22.8315525054932	1.8	22.8315525054932	1.5
22.8540687561035	1.8	22.8540687561035	1.4	22.8540687561035	1.7	22.8540687561035	1.5	22.8540687561035	1.1	22.8540687561035	1.2	22.8540687561035	1.3	22.8540687561035	1.4	22.8540687561035	1612.3	22.8540687561035	1.1	22.8540687561035	1.6	22.8540687561035	1.5
22.8765850067139	1.6	22.8765850067139	1.5	22.8765850067139	1.8	22.8765850067139	1.5	22.8765850067139	1.3	22.8765850067139	1.2	22.8765850067139	1.5	22.8765850067139	1.5	22.8765850067139	2260.4	22.8765850067139	1.3	22.8765850067139	1.2	22.8765850067139	1.3
22.8991012573242	1.3	22.8991012573242	1.5	22.8991012573242	1130.4	22.8991012573242	1.9	22.8991012573242	1.6	22.8991012573242	1.4	22.8991012573242	1.3	22.8991012573242	1.2	22.8991012573242	1.5	22.8991012573242	1.7	22.8991012573242	1.1	22.8991012573242	1.2
22.9216175079346	1.9	22.9216175079346	1.4	22.9216175079346	6141.6	22.9216175079346	2.0	22.9216175079346	1.6	22.9216175079346	1.4	22.9216175079346	1.5	22.9216175079346	1.7	22.9216175079346	1.3	22.9216175079346	1.8	22.9216175079346	1.3	22.9216175079346	1.2
22.9441337585449	1.7	22.9441337585449	1.9	22.9441337585449	1.8E+04	22.9441337585449	1.9	22.9441337585449	1.1	22.9441337585449	1.4	22.9441337585449	1.2	22.9441337585449	1.9	22.9441337585449	1.9	22.9441337585449	1.2	22.9441337585449	1.2	22.9441337585449	1.0
22.9666500091553	1.8	22.9666500091553	1.2	22.9666500091553	2.7E+04	22.9666500091553	1.3	22.9666500091553	1.0	22.9666500091553	1.3	22.9666500091553	1.6	22.9666500091553	1.5	22.9666500091553	1.2	22.9666500091553	1.7	22.9666500091553	1.2	22.9666500091553	1.3
22.9891662597656	1.4	22.9891662597656	1.7	22.9891662597656	2.6E+04	22.9891662597656	1.5	22.9891662597656	1.1	22.9891662597656	1.7	22.9891662597656	1.3	22.9891662597656	1.3	22.9891662597656	1.7	22.9891662597656	1.6	22.9891662597656	1.1	22.9891662597656	1.5
23.011682510376	1.2	23.011682510376	4035.8	23.011682510376	1.5E+04	23.011682510376	1.3	23.011682510376	1.6	23.011682510376	1.9	23.011682510376	1.6	23.011682510376	1.3	23.011682510376	1.9	23.011682510376	1.5	23.011682510376	1.3	23.011682510376	1.4
23.0341987609863	1.3	23.0341987609863	3730.7	23.0341987609863	8701.2	23.0341987609863	1.2	23.0341987609863	1.5	23.0341987609863	1.5	23.0341987609863	1.6	23.0341987609863	1.6	23.0341987609863	1.7	23.0341987609863	1.7	23.0341987609863	1.5	23.0341987609863	1.5
23.0567150115967	1.5	23.0567150115967	1.5	23.0567150115967	6524.7	23.0567150115967	1.4	23.0567150115967	1.1	23.0567150115967	1.1	23.0567150115967	1.3	23.0567150115967	1.8	23.0567150115967	1.5	23.0567150115967	1.9	23.0567150115967	1.4	23.0567150115967	1.8
23.079231262207	1.7	23.079231262207	1.5	23.079231262207	714.6	23.079231262207	1.3	23.079231262207	1.2	23.079231262207	1.2	23.079231262207	1.9	23.079231262207	1.7	23.079231262207	1.6	23.079231262207	2.0	23.079231262207	1.4	23.079231262207	1.5
23.1017475128174	1.3	23.1017475128174	1.3	23.1017475128174	3474.3	23.1017475128174	1.1	23.1017475128174	1.8	23.1017475128174	1.9	23.1017475128174	1.6	23.1017475128174	1.5	23.1017475128174	1.8	23.1017475128174	1.9	23.1017475128174	1.6	23.1017475128174	1.7
23.1242637634277	1.5	23.1242637634277	1.8	23.1242637634277	260.7	23.1242637634277	1.7	23.1242637634277	1.1	23.1242637634277	1.1	23.1242637634277	1.8	23.1242637634277	1.3	23.1242637634277	1.8	23.1242637634277	1.3	23.1242637634277	1.4	23.1242637634277	1.6
23.1467800140381	1.4	23.1467800140381	1.3	23.1467800140381	1.1	23.1467800140381	1.7	23.1467800140381	1.5	23.1467800140381	1.1	23.1467800140381	1.5	23.1467800140381	1.2	23.1467800140381	1.2	23.1467800140381	1.6	23.1467800140381	1.3	23.1467800140381	1.5
23.1692962646484	1.6	23.1692962646484	1.3	23.1692962646484	1.2	23.1692962646484	1.5	23.1692962646484	1.6	23.1692962646484	1.5	23.1692962646484	1.2	23.1692962646484	1.4	23.1692962646484	1.6	23.1692962646484	1.8	23.1692962646484	1.5	23.1692962646484	1.5
23.1918125152588	1.9	23.1918125152588	1.3	23.1918125152588	1.6	23.1918125152588	1.6	23.1918125152588	1.6	23.1918125152588	1.6	23.1918125152588	1.3	23.1918125152588	1.5	23.1918125152588	1.9	23.1918125152588	1.7	23.1918125152588	1.4	23.1918125152588	1.5
23.2143287658691	1.7	23.2143287658691	2172.3	23.2143287658691	1.6	23.2143287658691	1.8	23.2143287658691	1.4	23.2143287658691	1.4	23.2143287658691	1.5	23.2143287658691	1.3	23.2143287658691	1.6	23.2143287658691	1.7	23.2143287658691	1.2	23.2143287658691	1.6
23.2368450164795	1.2	23.2368450164795	4011.1	23.2368450164795	1.3	23.2368450164795	1.8	23.2368450164795	1.3	23.2368450164795	1.3	23.2368450164795	1.4	23.2368450164795	1.2	23.2368450164795	1.3	23.2368450164795	3366.2	23.2368450164795	1.3	23.2368450164795	1.9
23.2593612670898	1.2	23.2593612670898	1164.3	23.2593612670898	1.8	23.2593612670898	1.7	23.2593612670898	709.3	23.2593612670898	1.8	23.2593612670898	1.2	23.2593612670898	1.7	23.2593612670898	1.7	23.2593612670898	1.6E+04	23.2593612670898	1.1	23.2593612670898	1.7
23.2818775177002	1.2	23.2818775177002	1.2E+04	23.2818775177002	1.1	23.2818775177002	1.1	23.2818775177002	7310.3	23.2818775177002	1.1	23.2818775177002	1.1	23.2818775177002	1.5	23.2818775177002	1.5	23.2818775177002	2E+04	23.2818775177002	1.2	23.2818775177002	2.0
23.3043937683105	1.3	23.3043937683105	1.4E+04	23.3043937683105	1.3	23.3043937683105	4059.3	23.3043937683105	1.7E+04	23.3043937683105	1.4	23.3043937683105	1.7	23.3043937683105	1.3	23.3043937683105	1.2	23.3043937683105	5900.2	23.3043937683105	1.1	23.3043937683105	1.7
23.3269100189209	1.4	23.3269100189209	2.2E+04	23.3269100189209	1.6	23.3269100189209	9730.5	23.3269100189209	2.3E+04	23.3269100189209	1.8	23.3269100189209	1.7	23.3269100189209	1.1	23.3269100189209	1.4	23.3269100189209	7947.3	23.3269100189209	1.6	23.3269100189209	1.5
23.3494262695313	1.7	23.3494262695313	2.1E+04	23.3494262695313	1.7	23.3494262695313	7539.5	23.3494262695313	2.1E+04	23.3494262695313	1.7	23.3494262695313	1.7	23.3494262695313	1.2	23.3494262695313	1.7	23.3494262695313	9271.5	23.3494262695313	1.9	23.3494262695313	1.4
23.3719425201416	1.8	23.3719425201416	1E+04	23.3719425201416	1.6	23.3719425201416	1.1	23.3719425201416	1.3E+04	23.3719425201416	1.2	23.3719425201416	1.8	23.3719425201416	1.5	23.3719425201416	1.6	23.3719425201416	1.7	23.3719425201416	1.8	23.3719425201416	1.3
23.394458770752	1.4	23.394458770752	6826.0	23.394458770752	1.3	23.394458770752	1.5	23.394458770752	7846.2	23.394458770752	1.4	23.394458770752	1.7	23.394458770752	1.9	23.394458770752	1.8	23.394458770752	1.3	23.394458770752	1.2	23.394458770752	2.0
23.4169750213623	1.1	23.4169750213623	9222.8	23.4169750213623	1.3	23.4169750213623	1.3	23.4169750213623	5630.8	23.4169750213623	1.5	23.4169750213623	1.6	23.4169750213623	1.3	23.4169750213623	1.1	23.4169750213623	1.4	23.4169750213623	1.3	23.4169750213623	1.5
23.4394912719727	1.0	23.4394912719727	1E+04	23.4394912719727	1.1	23.4394912719727	1.6	23.4394912719727	1.1E+04	23.4394912719727	1.6	23.4394912719727	1.8	23.4394912719727	1.2	23.4394912719727	1.6	23.4394912719727	1.2	23.4394912719727	1.5	23.4394912719727	1.5
23.462007522583	1.1	23.462007522583	1.4E+04	23.462007522583	1.2	23.462007522583	6462.6	23.462007522583	1.5E+04	23.462007522583	1.8	23.462007522583	1.9	23.462007522583	1.3	23.462007522583	1.9	23.462007522583	1.5	23.462007522583	1.3	23.462007522583	1.7
23.4845237731934	1.1	23.4845237731934	1.9E+04	23.4845237731934	1.5	23.4845237731934	8988.9	23.4845237731934	2.1E+04	23.4845237731934	1.8	23.4845237731934	1.6	23.4845237731934	1.4	23.4845237731934	1.7	23.4845237731934	1.7	23.4845237731934	1.2	23.4845237731934	1.8
23.5070400238037	1.2	23.5070400238037	2.1E+04	23.5070400238037	1.7	23.5070400238037	7176.2	23.5070400238037	2.8E+04	23.5070400238037	1.6	23.5070400238037	1.2	23.5070400238037	1966.8	23.5070400238037	1.3	23.5070400238037	1.5	23.5070400238037	1.4	23.5070400238037	1.8
23.5295562744141	1.6	23.5295562744141	1.6E+04	23.5295562744141	1.5	23.5295562744141	1.3E+04	23.5295562744141	2.3E+04	23.5295562744141	1.1	23.5295562744141	127.4	23.5295562744141	1.1E+04	23.5295562744141	164.4	23.5295562744141	1.5	23.5295562744141	1.8	23.5295562744141	1.7
23.5520725250244	1.8	23.5520725250244	1.1E+04	23.5520725250244	1.6	23.5520725250244	1496.7	23.5520725250244	1E+04	23.5520725250244	1.1	23.5520725250244	6889.4	23.5520725250244	7800.7	23.5520725250244	8914.8	23.5520725250244	1.1	23.5520725250244	1.8	23.5520725250244	1.5
23.5745887756348	1.3	23.5745887756348	2754.0	23.5745887756348	1.7	23.5745887756348	3454.8	23.5745887756348	7184.3	23.5745887756348	1.4	23.5745887756348	2613.9	23.5745887756348	2341.5	23.5745887756348	3382.1	23.5745887756348	1.1	23.5745887756348	1.7	23.5745887756348	1.5
23.5971050262451	1.5	23.5971050262451	1.7	23.5971050262451	1.6	23.5971050262451	1566.0	23.5971050262451	7120.8	23.5971050262451	1.8	23.5971050262451	1.4	23.5971050262451	1.5	23.5971050262451	1.9	23.5971050262451	1.4	23.5971050262451	1.8	23.5971050262451	1.7
23.6196212768555	1.3	23.6196212768555	1.7	23.6196212768555	1.2	23.6196212768555	1.4	23.6196212768555	6136.7	23.6196212768555	1.9	23.6196212768555	1.2	23.6196212768555	1.2	23.6196212768555	1.9	23.6196212768555	1.6	23.6196212768555	1.8	23.6196212768555	1.6
23.6421375274658	1.5	23.6421375274658	1.5	23.6421375274658	2764.6	23.6421375274658	1.4	23.6421375274658	6189.8	23.6421375274658	1.8	23.6421375274658	1.5	23.6421375274658	3540.4	23.6421375274658	1.9	23.6421375274658	1.8	23.6421375274658	1.8	23.6421375274658	1.7
23.6646537780762	1.8	23.6646537780762	1.7	23.6646537780762	1300.6	23.6646537780762	1.8	23.6646537780762	2071.3	23.6646537780762	1.7	23.6646537780762	1.5	23.6646537780762	5412.1	23.6646537780762	1.6	23.6646537780762	1.7	23.6646537780762	1.7	23.6646537780762	1.8
23.6871700286865	1.7	23.6871700286865	1.8	23.6871700286865	1.2	23.6871700286865	1.6	23.6871700286865	1.6	23.6871700286865	1.2	23.6871700286865	1.5	23.6871700286865	7552.7	23.6871700286865	1.2	23.6871700286865	1.3	23.6871700286865	1.4	23.6871700286865	1.4
23.7096862792969	1.8	23.7096862792969	1.6	23.7096862792969	1.5	23.7096862792969	1.6	23.7096862792969	1.8	23.7096862792969	1.3	23.7096862792969	7643.2	23.7096862792969	1.4E+04	23.7096862792969	1.5	23.7096862792969	4129.1	23.7096862792969	4420.9	23.7096862792969	2385.9
23.7322025299072	1.4	23.7322025299072	1.7	23.7322025299072	1.4	23.7322025299072	1.4	23.7322025299072	1.4	23.7322025299072	1.8	23.7322025299072	2.9E+04	23.7322025299072	3.5E+04	23.7322025299072	1.2E+04	23.7322025299072	9903.4	23.7322025299072	1.1E+04	23.7322025299072	5954.7
23.7547187805176	1.4	23.7547187805176	1.5	23.7547187805176	1.1	23.7547187805176	1.4	23.7547187805176	1.2	23.7547187805176	1.5	23.7547187805176	6.3E+04	23.7547187805176	1E+05	23.7547187805176	4.6E+04	23.7547187805176	2.8E+04	23.7547187805176	2.3E+04	23.7547187805176	1.4E+04
23.7772350311279	1.4	23.7772350311279	3678.0	23.7772350311279	1.2	23.7772350311279	1.6	23.7772350311279	1.3	23.7772350311279	1.2	23.7772350311279	2.5E+05	23.7772350311279	3.5E+05	23.7772350311279	2.1E+05	23.7772350311279	1.1E+05	23.7772350311279	9E+04	23.7772350311279	4.6E+04
23.7997512817383	1.2E+04	23.7997512817383	1.8E+04	23.7997512817383	5927.9	23.7997512817383	1.8	23.7997512817383	7869.3	23.7997512817383	1.7	23.7997512817383	6.9E+05	23.7997512817383	1E+06	23.7997512817383	6.5E+05	23.7997512817383	3E+05	23.7997512817383	2.6E+05	23.7997512817383	1.3E+05
23.8222675323486	2.9E+04	23.8222675323486	3.8E+04	23.8222675323486	2.8E+04	23.8222675323486	9128.2	23.8222675323486	1.2E+04	23.8222675323486	4201.7	23.8222675323486	1.6E+06	23.8222675323486	2.5E+06	23.8222675323486	1.5E+06	23.8222675323486	7E+05	23.8222675323486	5.8E+05	23.8222675323486	3.4E+05
23.844783782959	5.2E+04	23.844783782959	6.9E+04	23.844783782959	4.7E+04	23.844783782959	2.2E+04	23.844783782959	2.2E+04	23.844783782959	1E+04	23.844783782959	2.3E+06	23.844783782959	3.8E+06	23.844783782959	2E+06	23.844783782959	1.1E+06	23.844783782959	8.6E+05	23.844783782959	5E+05
23.8673000335693	5.1E+04	23.8673000335693	7.5E+04	23.8673000335693	4.7E+04	23.8673000335693	3E+04	23.8673000335693	2E+04	23.8673000335693	8485.9	23.8673000335693	2.4E+06	23.8673000335693	3.8E+06	23.8673000335693	2.1E+06	23.8673000335693	1.1E+06	23.8673000335693	9.2E+05	23.8673000335693	5.3E+05
23.8898162841797	3.3E+04	23.8898162841797	5.5E+04	23.8898162841797	2.9E+04	23.8898162841797	1.7E+04	23.8898162841797	1.5E+04	23.8898162841797	7309.4	23.8898162841797	1.7E+06	23.8898162841797	2.5E+06	23.8898162841797	1.4E+06	23.8898162841797	7.5E+05	23.8898162841797	6.2E+05	23.8898162841797	3.6E+05
23.91233253479	1.2E+04	23.91233253479	1.5E+04	23.91233253479	6534.8	23.91233253479	3060.1	23.91233253479	4111.7	23.91233253479	2313.5	23.91233253479	7E+05	23.91233253479	9.5E+05	23.91233253479	5.8E+05	23.91233253479	3E+05	23.91233253479	2.5E+05	23.91233253479	1.3E+05
23.9348487854004	5848.6	23.9348487854004	1.3	23.9348487854004	4273.2	23.9348487854004	1.6	23.9348487854004	1.6	23.9348487854004	3062.0	23.9348487854004	2.8E+05	23.9348487854004	3.4E+05	23.9348487854004	3.3E+05	23.9348487854004	1.1E+05	23.9348487854004	9.6E+04	23.9348487854004	4.5E+04
23.9573650360107	751.1	23.9573650360107	1.8	23.9573650360107	803.9	23.9573650360107	1.5	23.9573650360107	1.9	23.9573650360107	576.3	23.9573650360107	1.5E+05	23.9573650360107	2E+05	23.9573650360107	6.8E+05	23.9573650360107	5.2E+04	23.9573650360107	5.5E+04	23.9573650360107	2.3E+04
23.9798812866211	1.6	23.9798812866211	1.4	23.9798812866211	8015.7	23.9798812866211	1.8	23.9798812866211	508.2	23.9798812866211	1.6	23.9798812866211	7.8E+04	23.9798812866211	9.9E+04	23.9798812866211	1.2E+06	23.9798812866211	2.3E+04	23.9798812866211	3.5E+04	23.9798812866211	9664.2
24.0023975372314	1.7	24.0023975372314	1.6	24.0023975372314	2E+04	24.0023975372314	1.4	24.0023975372314	7383.6	24.0023975372314	1.6	24.0023975372314	5.4E+04	24.0023975372314	7.9E+04	24.0023975372314	1.3E+06	24.0023975372314	1.8E+04	24.0023975372314	1.7E+04	24.0023975372314	8562.4
24.0249137878418	1.2	24.0249137878418	1.1	24.0249137878418	2.3E+04	24.0249137878418	1.3	24.0249137878418	2E+04	24.0249137878418	1.3	24.0249137878418	3.9E+04	24.0249137878418	5.3E+04	24.0249137878418	1.1E+06	24.0249137878418	1.7E+04	24.0249137878418	2.2E+04	24.0249137878418	2757.9
24.0474300384521	1.7	24.0474300384521	1.2	24.0474300384521	3.1E+04	24.0474300384521	1.1	24.0474300384521	3.1E+04	24.0474300384521	1.2	24.0474300384521	4.1E+04	24.0474300384521	5.3E+04	24.0474300384521	5.9E+05	24.0474300384521	2E+04	24.0474300384521	1.9E+04	24.0474300384521	8682.3
24.0699462890625	1.5	24.0699462890625	1.9	24.0699462890625	2.6E+04	24.0699462890625	1.7	24.0699462890625	6.6E+04	24.0699462890625	402.3	24.0699462890625	2.5E+04	24.0699462890625	3.5E+04	24.0699462890625	2.9E+05	24.0699462890625	1.3E+04	24.0699462890625	1.5E+04	24.0699462890625	5229.1
24.0924625396729	1.5	24.0924625396729	1.5	24.0924625396729	4.6E+04	24.0924625396729	1.4	24.0924625396729	6.5E+04	24.0924625396729	1154.9	24.0924625396729	2.5E+04	24.0924625396729	2.8E+04	24.0924625396729	1.6E+05	24.0924625396729	7275.8	24.0924625396729	1.2E+04	24.0924625396729	7263.0
24.1149787902832	1.3	24.1149787902832	1.7	24.1149787902832	5.4E+04	24.1149787902832	1.9	24.1149787902832	4.6E+04	24.1149787902832	1462.9	24.1149787902832	2.1E+04	24.1149787902832	2.1E+04	24.1149787902832	8.8E+04	24.1149787902832	1637.5	24.1149787902832	8434.9	24.1149787902832	1780.7
24.1374950408936	1.2	24.1374950408936	1.7	24.1374950408936	6.2E+04	24.1374950408936	1.3	24.1374950408936	2.8E+04	24.1374950408936	1.9	24.1374950408936	1.1E+04	24.1374950408936	2.3E+04	24.1374950408936	7.1E+04	24.1374950408936	299.9	24.1374950408936	6537.4	24.1374950408936	1.6
24.1600112915039	1.3	24.1600112915039	1.5	24.1600112915039	6.3E+04	24.1600112915039	1.6	24.1600112915039	1.6E+04	24.1600112915039	1.5	24.1600112915039	1.5E+04	24.1600112915039	2.1E+04	24.1600112915039	9.9E+04	24.1600112915039	4350.1	24.1600112915039	1.5	24.1600112915039	1.7
24.1825275421143	1.5	24.1825275421143	1.9	24.1825275421143	4E+04	24.1825275421143	1.7	24.1825275421143	1.2E+04	24.1825275421143	1.6	24.1825275421143	1.1E+04	24.1825275421143	1.3E+04	24.1825275421143	7.6E+04	24.1825275421143	1.2	24.1825275421143	1.5	24.1825275421143	1.6
24.2050437927246	1.1	24.2050437927246	1.7	24.2050437927246	2.9E+04	24.2050437927246	1.7	24.2050437927246	9682.9	24.2050437927246	1.7	24.2050437927246	7760.3	24.2050437927246	1.1E+04	24.2050437927246	5.8E+04	24.2050437927246	1.9	24.2050437927246	1.3	24.2050437927246	1.2
24.227560043335	1.5	24.227560043335	1.8	24.227560043335	3.5E+04	24.227560043335	1.8	24.227560043335	1.2E+04	24.227560043335	1.6	24.227560043335	1.3E+04	24.227560043335	1.1E+04	24.227560043335	6.1E+04	24.227560043335	1.9	24.227560043335	1.7	24.227560043335	1.6
24.2500762939453	9339.9	24.2500762939453	6217.1	24.2500762939453	2.8E+04	24.2500762939453	1.5	24.2500762939453	6225.7	24.2500762939453	1.7	24.2500762939453	1.2E+04	24.2500762939453	1.2E+04	24.2500762939453	2.5E+04	24.2500762939453	1.7	24.2500762939453	1.6	24.2500762939453	4755.2
24.2725925445557	5787.7	24.2725925445557	1.6	24.2725925445557	8282.9	24.2725925445557	1.6	24.2725925445557	3523.7	24.2725925445557	1.7	24.2725925445557	7863.9	24.2725925445557	7288.4	24.2725925445557	2.2E+04	24.2725925445557	2059.0	24.2725925445557	3132.0	24.2725925445557	1.5
24.295108795166	405.5	24.295108795166	1.7	24.295108795166	1.2E+04	24.295108795166	1.8	24.295108795166	297.8	24.295108795166	1.4	24.295108795166	5008.4	24.295108795166	6088.3	24.295108795166	1.3E+04	24.295108795166	834.6	24.295108795166	1.4	24.295108795166	1.9
24.3176250457764	1965.6	24.3176250457764	1.6	24.3176250457764	4108.7	24.3176250457764	1.5	24.3176250457764	1.7	24.3176250457764	1.3	24.3176250457764	1595.5	24.3176250457764	1855.0	24.3176250457764	1.3E+04	24.3176250457764	1.6	24.3176250457764	2328.5	24.3176250457764	1.4
24.3401412963867	5936.4	24.3401412963867	1.3	24.3401412963867	3287.7	24.3401412963867	1.7	24.3401412963867	2813.6	24.3401412963867	1.8	24.3401412963867	1051.9	24.3401412963867	1223.3	24.3401412963867	1.5E+04	24.3401412963867	1.7	24.3401412963867	1535.8	24.3401412963867	1.7
24.3626575469971	6393.4	24.3626575469971	1.3	24.3626575469971	3188.4	24.3626575469971	319.9	24.3626575469971	3733.5	24.3626575469971	1.6	24.3626575469971	1058.4	24.3626575469971	1.3	24.3626575469971	2E+04	24.3626575469971	2.0	24.3626575469971	1.6	24.3626575469971	2902.9
24.3851737976074	1.5	24.3851737976074	1.1	24.3851737976074	1.6	24.3851737976074	1.7	24.3851737976074	6205.1	24.3851737976074	3076.4	24.3851737976074	1.9	24.3851737976074	6823.1	24.3851737976074	1.8E+04	24.3851737976074	1.1	24.3851737976074	1.4	24.3851737976074	1.3
24.4076900482178	1.7	24.4076900482178	1.1	24.4076900482178	1.1	24.4076900482178	1.2	24.4076900482178	1.7	24.4076900482178	1.3	24.4076900482178	1.8	24.4076900482178	7682.5	24.4076900482178	1.3E+04	24.4076900482178	1.5	24.4076900482178	1.9	24.4076900482178	1.1
24.4302062988281	1.4	24.4302062988281	1.1	24.4302062988281	1.8	24.4302062988281	2.0	24.4302062988281	1.4	24.4302062988281	1.9	24.4302062988281	1.5	24.4302062988281	1.9	24.4302062988281	1.1	24.4302062988281	1.4	24.4302062988281	1.9	24.4302062988281	1.1
24.4527225494385	1.2	24.4527225494385	2.0	24.4527225494385	1.4	24.4527225494385	1.2	24.4527225494385	1.3	24.4527225494385	1.1	24.4527225494385	1.7	24.4527225494385	1.4	24.4527225494385	1.7	24.4527225494385	1.0	24.4527225494385	1.0	24.4527225494385	1.3
24.4752388000488	1.5	24.4752388000488	1.6	24.4752388000488	1.1	24.4752388000488	1.6	24.4752388000488	1.3	24.4752388000488	1.3	24.4752388000488	1.3	24.4752388000488	1.1	24.4752388000488	1.8	24.4752388000488	1.1	24.4752388000488	1.7	24.4752388000488	1.7
