# Supplementary material for: Mapping protein carboxymethylation sites provides insights into their role in proteostasis and cell proliferation
Source: Nat Commun. 2021 Nov 18;12:6743. doi: 10.1038/s41467-021-26982-6 (PMC8602705; doi:10.1038/s41467-021-26982-6)
Supplement: Supplementary file 11 — Source Data [file 41467_2021_26982_MOESM11_ESM.zip › FigureS2/2A/Identification ANXA5_MOUSE._DLVDDLK[CML]SELTGK_.2 Qvalue = 2.005e-08 (Pvalue = 1.837e-08).xls]

(x)Retention Time_[[y10+]]	(y)Intensity_[[y10+]]	(x)Retention Time_[[y11++]]	(y)Intensity_[[y11++]]	(x)Retention Time_[[y6+]]	(y)Intensity_[[y6+]]	(x)Retention Time_[[y7+]]	(y)Intensity_[[y7+]]	(x)Retention Time_[[y3+]]	(y)Intensity_[[y3+]]	(x)Retention Time_[[y9+]]	(y)Intensity_[[y9+]]	(x)Retention Time_[[y8+]]	(y)Intensity_[[y8+]]	(x)Retention Time_[]	(y)Intensity_[]	(x)Retention Time_[]	(y)Intensity_[]	(x)Retention Time_[]	(y)Intensity_[]	(x)Retention Time_[]	(y)Intensity_[]	(x)Retention Time_[]	(y)Intensity_[]	(x)Retention Time_[]	(y)Intensity_[]	(x)Retention Time_[]	(y)Intensity_[]
35.2631759643555	1.5	35.2631759643555	1.0	35.2631759643555	1.6	35.2631759643555	1.6	35.2631759643555	1.1	35.2631759643555	1.2	35.2631759643555	1.1	35.2631759643555	1.0	35.2631759643555	1.4	35.2631759643555	1.7	35.2631759643555	1.8	35.2631759643555	1.9	35.2631759643555	1.5	35.2631759643555	1.7
35.2785568237305	1.1	35.2785568237305	1.4	35.2785568237305	1.5	35.2785568237305	1.8	35.2785568237305	1.6	35.2785568237305	1.3	35.2785568237305	2.0	35.2785568237305	1.8	35.2785568237305	1.9	35.2785568237305	1.6	35.2785568237305	1.6	35.2785568237305	1.2	35.2785568237305	1.1	35.2785568237305	1.9
35.2939376831055	1.9	35.2939376831055	1.3	35.2939376831055	1.7	35.2939376831055	1.4	35.2939376831055	1.4	35.2939376831055	1.3	35.2939376831055	1.3	35.2939376831055	1.2	35.2939376831055	1.0	35.2939376831055	1.8	35.2939376831055	1.0	35.2939376831055	1.1	35.2939376831055	1.6	35.2939376831055	1.4
35.3093185424805	1.0	35.3093185424805	1.4	35.3093185424805	1.1	35.3093185424805	2.0	35.3093185424805	1.4	35.3093185424805	1.3	35.3093185424805	1.4	35.3093185424805	1.5	35.3093185424805	1.8	35.3093185424805	1.5	35.3093185424805	1.9	35.3093185424805	1.7	35.3093185424805	1.4	35.3093185424805	1.2
35.3246994018555	1.7	35.3246994018555	8354.5	35.3246994018555	1.2	35.3246994018555	3969.4	35.3246994018555	1.1	35.3246994018555	1.5	35.3246994018555	1.4	35.3246994018555	1.3	35.3246994018555	1.2	35.3246994018555	1.1	35.3246994018555	1.7	35.3246994018555	1.2	35.3246994018555	1.2	35.3246994018555	1.4
35.3400802612305	1.2	35.3400802612305	1.1	35.3400802612305	1.7	35.3400802612305	4755.2	35.3400802612305	1.2	35.3400802612305	1.8	35.3400802612305	1.5	35.3400802612305	1.2E+04	35.3400802612305	1.1	35.3400802612305	1.5	35.3400802612305	6407.2	35.3400802612305	1.1	35.3400802612305	1.5	35.3400802612305	1.7
35.3554611206055	1.5	35.3554611206055	1.4	35.3554611206055	30.9	35.3554611206055	1.3	35.3554611206055	1.5	35.3554611206055	1.0	35.3554611206055	21.7	35.3554611206055	886.2	35.3554611206055	1.3	35.3554611206055	1.1	35.3554611206055	8933.0	35.3554611206055	1.7	35.3554611206055	1.2	35.3554611206055	1.2
35.3708419799805	1.9	35.3708419799805	1.4	35.3708419799805	6493.6	35.3708419799805	1.7	35.3708419799805	1.1	35.3708419799805	1.2	35.3708419799805	4397.2	35.3708419799805	1.2	35.3708419799805	1.8	35.3708419799805	1.2	35.3708419799805	7654.4	35.3708419799805	1.7	35.3708419799805	1.8	35.3708419799805	1.3
35.3862228393555	1.1	35.3862228393555	1.5	35.3862228393555	24.4	35.3862228393555	33.4	35.3862228393555	1.1	35.3862228393555	37.7	35.3862228393555	1671.0	35.3862228393555	1.3	35.3862228393555	1.2	35.3862228393555	1.1	35.3862228393555	4526.7	35.3862228393555	1.5	35.3862228393555	1.8	35.3862228393555	1.5
35.4016036987305	1.6	35.4016036987305	1.3	35.4016036987305	7687.1	35.4016036987305	1.1E+04	35.4016036987305	1.6	35.4016036987305	1.2E+04	35.4016036987305	1.2	35.4016036987305	1.0	35.4016036987305	1.4	35.4016036987305	1.5	35.4016036987305	4081.4	35.4016036987305	1.8	35.4016036987305	1.4	35.4016036987305	1.8
35.4169845581055	1.5	35.4169845581055	1.3	35.4169845581055	13.9	35.4169845581055	1.7	35.4169845581055	1.8	35.4169845581055	16.2	35.4169845581055	1.1	35.4169845581055	1.5	35.4169845581055	1.9	35.4169845581055	1.1	35.4169845581055	3700.5	35.4169845581055	1.3	35.4169845581055	1.8	35.4169845581055	1.8
35.4323654174805	1.1	35.4323654174805	1.6	35.4323654174805	8272.9	35.4323654174805	1.9	35.4323654174805	1.4	35.4323654174805	9907.2	35.4323654174805	1.2	35.4323654174805	1.5	35.4323654174805	1.5	35.4323654174805	1.6	35.4323654174805	3399.8	35.4323654174805	1.9	35.4323654174805	1.2	35.4323654174805	1.7
35.4477462768555	1.1	35.4477462768555	1.3	35.4477462768555	1.1	35.4477462768555	1.2	35.4477462768555	1.7	35.4477462768555	1.1E+04	35.4477462768555	1.7	35.4477462768555	1.4	35.4477462768555	1.1	35.4477462768555	1.8	35.4477462768555	2770.7	35.4477462768555	1.2	35.4477462768555	1.0	35.4477462768555	1.7
35.4631271362305	1.3	35.4631271362305	1.2	35.4631271362305	1.4	35.4631271362305	1.2	35.4631271362305	1.7	35.4631271362305	1.1E+04	35.4631271362305	1.9	35.4631271362305	1.5	35.4631271362305	1.1	35.4631271362305	1.8	35.4631271362305	3453.9	35.4631271362305	1.5	35.4631271362305	1.8	35.4631271362305	1.4
35.4785079956055	1.6	35.4785079956055	1.0	35.4785079956055	1.3	35.4785079956055	5079.0	35.4785079956055	1.4	35.4785079956055	28.3	35.4785079956055	1.8	35.4785079956055	1.3	35.4785079956055	1.3	35.4785079956055	1.3	35.4785079956055	4946.7	35.4785079956055	1.6	35.4785079956055	1.7	35.4785079956055	1.7
35.4938888549805	1.6	35.4938888549805	1.5	35.4938888549805	6914.4	35.4938888549805	8420.6	35.4938888549805	1.9	35.4938888549805	1.9	35.4938888549805	2.0	35.4938888549805	1.2	35.4938888549805	1.9	35.4938888549805	1.9	35.4938888549805	7000.1	35.4938888549805	1.9	35.4938888549805	1.9	35.4938888549805	1.1
35.5092697143555	1.1	35.5092697143555	1.8	35.5092697143555	4500.6	35.5092697143555	41.0	35.5092697143555	1.5	35.5092697143555	1.1E+04	35.5092697143555	2.0	35.5092697143555	1.3	35.5092697143555	2.0	35.5092697143555	1.1	35.5092697143555	6964.8	35.5092697143555	1.3	35.5092697143555	1.3	35.5092697143555	1.6
35.5246505737305	1.0	35.5246505737305	2.0	35.5246505737305	23.4	35.5246505737305	8226.6	35.5246505737305	1.6	35.5246505737305	58.3	35.5246505737305	1.4	35.5246505737305	1.7	35.5246505737305	1.8	35.5246505737305	1.9	35.5246505737305	4789.2	35.5246505737305	1.5	35.5246505737305	1.4	35.5246505737305	1.7
35.5400314331055	1.5	35.5400314331055	1.1	35.5400314331055	1.3	35.5400314331055	8014.8	35.5400314331055	1.8	35.5400314331055	1.4	35.5400314331055	1.2	35.5400314331055	1.4	35.5400314331055	1.5	35.5400314331055	1.3	35.5400314331055	3122.7	35.5400314331055	1939.0	35.5400314331055	1.2	35.5400314331055	1.4
35.5554122924805	1.4	35.5554122924805	1.0	35.5554122924805	6903.2	35.5554122924805	5991.1	35.5554122924805	1.6	35.5554122924805	1.6	35.5554122924805	1.2	35.5554122924805	1.2	35.5554122924805	1.3	35.5554122924805	1.9	35.5554122924805	5532.7	35.5554122924805	176.4	35.5554122924805	1.5	35.5554122924805	1.1
35.5707931518555	1.7	35.5707931518555	1.3	35.5707931518555	3710.0	35.5707931518555	55.8	35.5707931518555	1.2	35.5707931518555	1.1E+04	35.5707931518555	1.1	35.5707931518555	1.7	35.5707931518555	1.3	35.5707931518555	1.3	35.5707931518555	3221.6	35.5707931518555	1.5	35.5707931518555	1.3	35.5707931518555	1.8
35.5861740112305	1.8	35.5861740112305	1.0	35.5861740112305	42.0	35.5861740112305	4942.5	35.5861740112305	1.8	35.5861740112305	118.3	35.5861740112305	1.7	35.5861740112305	1.5	35.5861740112305	1.5	35.5861740112305	1.1	35.5861740112305	3612.8	35.5861740112305	1.3	35.5861740112305	1.6	35.5861740112305	1.2
35.6015548706055	1.1E+04	35.6015548706055	1.6	35.6015548706055	1.4	35.6015548706055	62.0	35.6015548706055	1.7	35.6015548706055	1.6	35.6015548706055	1.2	35.6015548706055	1.1	35.6015548706055	1.3	35.6015548706055	1.8	35.6015548706055	321.8	35.6015548706055	1.1	35.6015548706055	1.8	35.6015548706055	1.4
35.6169357299805	156.1	35.6169357299805	1.4	35.6169357299805	1.0	35.6169357299805	3638.2	35.6169357299805	1.6	35.6169357299805	1.5	35.6169357299805	1.5	35.6169357299805	1.5	35.6169357299805	1.6	35.6169357299805	2.0	35.6169357299805	2584.2	35.6169357299805	1839.2	35.6169357299805	3186.9	35.6169357299805	1.8
35.6323165893555	1.9	35.6323165893555	1.2	35.6323165893555	1.5	35.6323165893555	56.2	35.6323165893555	1.2	35.6323165893555	1.4	35.6323165893555	1.1	35.6323165893555	1.7	35.6323165893555	1.5	35.6323165893555	1.9	35.6323165893555	2365.0	35.6323165893555	182.8	35.6323165893555	316.0	35.6323165893555	1.7
35.6476974487305	1.6	35.6476974487305	2.0	35.6476974487305	1.7	35.6476974487305	3720.6	35.6476974487305	5500.3	35.6476974487305	1.1	35.6476974487305	1.0	35.6476974487305	1.8	35.6476974487305	1.8	35.6476974487305	2.0	35.6476974487305	3054.5	35.6476974487305	2529.3	35.6476974487305	1.6	35.6476974487305	1.2
35.6630783081055	1.1	35.6630783081055	1.9	35.6630783081055	1.0	35.6630783081055	3937.4	35.6630783081055	100.1	35.6630783081055	1.2	35.6630783081055	1.9	35.6630783081055	1.1	35.6630783081055	1.4	35.6630783081055	1.1	35.6630783081055	3708.8	35.6630783081055	259.5	35.6630783081055	1.3	35.6630783081055	1.4
35.6784591674805	1.6	35.6784591674805	1.1	35.6784591674805	1.9	35.6784591674805	3343.0	35.6784591674805	1.4	35.6784591674805	1.5	35.6784591674805	1.1	35.6784591674805	1.3	35.6784591674805	1.1	35.6784591674805	1.3	35.6784591674805	353.6	35.6784591674805	1.7	35.6784591674805	1.7	35.6784591674805	1.8
35.6938400268555	1.4	35.6938400268555	1.0	35.6938400268555	1.3	35.6938400268555	3885.6	35.6938400268555	1.8	35.6938400268555	7718.5	35.6938400268555	1.0	35.6938400268555	1.8	35.6938400268555	1.8	35.6938400268555	1.5	35.6938400268555	3894.9	35.6938400268555	1530.4	35.6938400268555	1.4	35.6938400268555	4582.2
35.7092208862305	1.9	35.7092208862305	1.6	35.7092208862305	1.9	35.7092208862305	80.8	35.7092208862305	1.7	35.7092208862305	161.7	35.7092208862305	1.9	35.7092208862305	1.8	35.7092208862305	2.0	35.7092208862305	1.9	35.7092208862305	411.1	35.7092208862305	162.1	35.7092208862305	1.6	35.7092208862305	4457.6
35.7246017456055	1.1	35.7246017456055	1.4	35.7246017456055	1.9	35.7246017456055	8661.7	35.7246017456055	1.2	35.7246017456055	1.7	35.7246017456055	1.6	35.7246017456055	1.7	35.7246017456055	1.5	35.7246017456055	1.5	35.7246017456055	6207.7	35.7246017456055	1.8	35.7246017456055	1.1	35.7246017456055	1.9E+04
35.7399826049805	1.5	35.7399826049805	1.6	35.7399826049805	1.6	35.7399826049805	212.3	35.7399826049805	1.1	35.7399826049805	1.3	35.7399826049805	1.4	35.7399826049805	1.3	35.7399826049805	1.3	35.7399826049805	1.2	35.7399826049805	680.5	35.7399826049805	1.9	35.7399826049805	1.7	35.7399826049805	1.9E+04
35.7553634643555	1.4	35.7553634643555	1.3	35.7553634643555	1.9	35.7553634643555	6090.4	35.7553634643555	1.7	35.7553634643555	1.4	35.7553634643555	1.1	35.7553634643555	1.5	35.7553634643555	1.5	35.7553634643555	1.7	35.7553634643555	2089.9	35.7553634643555	1.8	35.7553634643555	1.9	35.7553634643555	3.1E+04
35.7707443237305	1.8	35.7707443237305	1.6	35.7707443237305	1.9	35.7707443237305	1019.9	35.7707443237305	1.2	35.7707443237305	1.2	35.7707443237305	1.1	35.7707443237305	1.8	35.7707443237305	1.8	35.7707443237305	1.8	35.7707443237305	3496.2	35.7707443237305	1.2	35.7707443237305	1.6	35.7707443237305	2.3E+04
35.7861251831055	1.2	35.7861251831055	1.9	35.7861251831055	1.6	35.7861251831055	3076.5	35.7861251831055	1.5	35.7861251831055	1.7	35.7861251831055	1.1	35.7861251831055	1.9	35.7861251831055	1.6	35.7861251831055	1.7	35.7861251831055	3610.5	35.7861251831055	1794.0	35.7861251831055	1.5	35.7861251831055	2.8E+04
35.8015060424805	1.2	35.8015060424805	1.4	35.8015060424805	1.6	35.8015060424805	1521.3	35.8015060424805	1.2	35.8015060424805	1.8	35.8015060424805	1.2	35.8015060424805	1.5	35.8015060424805	1.4	35.8015060424805	1.8	35.8015060424805	3316.2	35.8015060424805	1146.8	35.8015060424805	1.7	35.8015060424805	2.2E+04
35.8168869018555	1.2	35.8168869018555	1.5	35.8168869018555	1.8	35.8168869018555	1.4	35.8168869018555	1.4	35.8168869018555	1.7	35.8168869018555	1.6	35.8168869018555	1.2	35.8168869018555	1.4	35.8168869018555	1.9	35.8168869018555	2973.9	35.8168869018555	1.3	35.8168869018555	1.7	35.8168869018555	1E+04
35.8322677612305	1.1	35.8322677612305	1.9	35.8322677612305	1715.3	35.8322677612305	1.2	35.8322677612305	1.7	35.8322677612305	1.7	35.8322677612305	1.8	35.8322677612305	1.2	35.8322677612305	1.7	35.8322677612305	1.9	35.8322677612305	2618.0	35.8322677612305	1.5	35.8322677612305	1.4	35.8322677612305	4645.6
35.8476486206055	1.4	35.8476486206055	1.7	35.8476486206055	3929.1	35.8476486206055	1594.5	35.8476486206055	1.5	35.8476486206055	1.8	35.8476486206055	1.5	35.8476486206055	1.2	35.8476486206055	1.7	35.8476486206055	1.9	35.8476486206055	2054.1	35.8476486206055	1.1	35.8476486206055	1.0	35.8476486206055	4535.4
35.8630294799805	1.8	35.8630294799805	1.8	35.8630294799805	1.2	35.8630294799805	6352.3	35.8630294799805	1.5	35.8630294799805	1326.6	35.8630294799805	1.3	35.8630294799805	1.1	35.8630294799805	1.4	35.8630294799805	1.4	35.8630294799805	220.4	35.8630294799805	1.2	35.8630294799805	1.2	35.8630294799805	4343.9
35.8784103393555	1.5	35.8784103393555	1.8	35.8784103393555	1.5	35.8784103393555	1.1	35.8784103393555	1.6	35.8784103393555	7869.1	35.8784103393555	1.3	35.8784103393555	1.1	35.8784103393555	1.6	35.8784103393555	1.8	35.8784103393555	3096.9	35.8784103393555	126.8	35.8784103393555	1.9	35.8784103393555	256.0
35.8937911987305	1.8	35.8937911987305	1.4	35.8937911987305	1.2	35.8937911987305	1.4	35.8937911987305	543.6	35.8937911987305	1.5	35.8937911987305	1.8	35.8937911987305	1.4	35.8937911987305	1.3	35.8937911987305	1.2	35.8937911987305	2087.3	35.8937911987305	1699.5	35.8937911987305	1.8	35.8937911987305	3461.1
35.9091720581055	1.9	35.9091720581055	1.3	35.9091720581055	1.1	35.9091720581055	1.6	35.9091720581055	3265.9	35.9091720581055	1.8	35.9091720581055	1.2	35.9091720581055	1.4	35.9091720581055	1.9	35.9091720581055	1.2	35.9091720581055	147.7	35.9091720581055	1.7	35.9091720581055	1.3	35.9091720581055	1.6
35.9245529174805	1.8	35.9245529174805	1.5	35.9245529174805	1.1	35.9245529174805	1.4	35.9245529174805	1.6	35.9245529174805	1.5	35.9245529174805	1.9	35.9245529174805	1.6	35.9245529174805	1.2	35.9245529174805	1.5	35.9245529174805	2309.5	35.9245529174805	1.3	35.9245529174805	1.9	35.9245529174805	1.9
35.9399337768555	1.9	35.9399337768555	1.6	35.9399337768555	1.5	35.9399337768555	1.3	35.9399337768555	1.3	35.9399337768555	1.5	35.9399337768555	2.0	35.9399337768555	1.3	35.9399337768555	1.7	35.9399337768555	1.1	35.9399337768555	4165.0	35.9399337768555	1.9	35.9399337768555	1.6	35.9399337768555	1.9
35.9553146362305	1.5	35.9553146362305	1.4	35.9553146362305	1.4	35.9553146362305	1.4	35.9553146362305	930.6	35.9553146362305	1.7	35.9553146362305	1.8	35.9553146362305	1.1	35.9553146362305	1.2	35.9553146362305	1.7	35.9553146362305	2406.3	35.9553146362305	1.5	35.9553146362305	1.7	35.9553146362305	1.4
35.9706954956055	1.1	35.9706954956055	1.9	35.9706954956055	1.2	35.9706954956055	1.8	35.9706954956055	5651.9	35.9706954956055	1.6	35.9706954956055	1.2	35.9706954956055	430.6	35.9706954956055	1.1	35.9706954956055	1.2	35.9706954956055	221.2	35.9706954956055	1.7	35.9706954956055	1.4	35.9706954956055	1.6
35.9860763549805	1.4	35.9860763549805	1.5	35.9860763549805	1.2	35.9860763549805	1.9	35.9860763549805	1.8	35.9860763549805	1.3	35.9860763549805	1.6	35.9860763549805	6661.3	35.9860763549805	1.8	35.9860763549805	1.4	35.9860763549805	3317.0	35.9860763549805	1.8	35.9860763549805	1.7	35.9860763549805	1.8
36.0014572143555	1.4	36.0014572143555	1.3	36.0014572143555	1.5	36.0014572143555	1.5	36.0014572143555	1.2	36.0014572143555	1.6	36.0014572143555	1.5	36.0014572143555	7945.1	36.0014572143555	1.6	36.0014572143555	1.8	36.0014572143555	2655.5	36.0014572143555	1.4	36.0014572143555	1.1	36.0014572143555	1.1
36.0168380737305	1.5	36.0168380737305	1.4	36.0168380737305	1.9	36.0168380737305	1.9	36.0168380737305	1.2	36.0168380737305	1.4	36.0168380737305	1.4	36.0168380737305	796.0	36.0168380737305	1.5	36.0168380737305	1.3	36.0168380737305	1.2	36.0168380737305	1.8	36.0168380737305	1.9	36.0168380737305	2.0
36.0322189331055	1.4	36.0322189331055	1.8	36.0322189331055	1.6	36.0322189331055	1.3	36.0322189331055	1.4	36.0322189331055	1.3	36.0322189331055	1.2	36.0322189331055	1.3E+04	36.0322189331055	414.2	36.0322189331055	1.7	36.0322189331055	1.8	36.0322189331055	1.8	36.0322189331055	1.2	36.0322189331055	1.3
36.0475997924805	1.8	36.0475997924805	1.3	36.0475997924805	1.3	36.0475997924805	329.6	36.0475997924805	1.7	36.0475997924805	1.4	36.0475997924805	1.3	36.0475997924805	1.5E+04	36.0475997924805	6592.3	36.0475997924805	602.0	36.0475997924805	132.9	36.0475997924805	1.9	36.0475997924805	1.9	36.0475997924805	1.5
36.0629806518555	1.1	36.0629806518555	1.4	36.0629806518555	1.6	36.0629806518555	2069.0	36.0629806518555	1.7	36.0629806518555	1.6	36.0629806518555	1.7	36.0629806518555	1.6E+04	36.0629806518555	6496.9	36.0629806518555	9754.8	36.0629806518555	2357.5	36.0629806518555	379.0	36.0629806518555	1.0	36.0629806518555	1.2
36.0783615112305	978.9	36.0783615112305	1.1	36.0783615112305	1.9	36.0783615112305	2.0	36.0783615112305	1.7	36.0783615112305	957.8	36.0783615112305	1.8	36.0783615112305	2.2E+04	36.0783615112305	9223.0	36.0783615112305	1.1E+04	36.0783615112305	5723.5	36.0783615112305	5868.5	36.0783615112305	1.2	36.0783615112305	1.6
36.0937423706055	6254.7	36.0937423706055	1.6	36.0937423706055	1.3	36.0937423706055	1.8	36.0937423706055	1.4	36.0937423706055	6119.8	36.0937423706055	1.6	36.0937423706055	2.1E+04	36.0937423706055	8741.1	36.0937423706055	1E+04	36.0937423706055	417.7	36.0937423706055	1.2	36.0937423706055	1.5	36.0937423706055	1.7
36.1091232299805	1.4	36.1091232299805	1.5	36.1091232299805	1.5	36.1091232299805	1.6	36.1091232299805	1.2	36.1091232299805	1.6	36.1091232299805	1.4	36.1091232299805	2.1E+04	36.1091232299805	1.2E+04	36.1091232299805	8614.2	36.1091232299805	6564.8	36.1091232299805	1.8	36.1091232299805	1.5	36.1091232299805	1.3
36.1245040893555	1.3	36.1245040893555	1.2	36.1245040893555	1.6	36.1245040893555	1.1	36.1245040893555	1.1	36.1245040893555	1205.9	36.1245040893555	1.1	36.1245040893555	1.8E+04	36.1245040893555	9003.9	36.1245040893555	1.5	36.1245040893555	49.4	36.1245040893555	2.0	36.1245040893555	1.9	36.1245040893555	1.2
36.1398849487305	1.3	36.1398849487305	1.4	36.1398849487305	1.5	36.1398849487305	1.8	36.1398849487305	1.3	36.1398849487305	7776.6	36.1398849487305	1.4	36.1398849487305	7244.0	36.1398849487305	5530.3	36.1398849487305	1.5	36.1398849487305	935.0	36.1398849487305	115.6	36.1398849487305	52.9	36.1398849487305	1.9
36.1552658081055	1.5	36.1552658081055	1.5	36.1552658081055	1.8	36.1552658081055	1.3	36.1552658081055	1.8	36.1552658081055	1.6	36.1552658081055	1.8	36.1552658081055	1.5	36.1552658081055	7402.8	36.1552658081055	158.7	36.1552658081055	2713.7	36.1552658081055	2103.2	36.1552658081055	966.0	36.1552658081055	1.3
36.1706466674805	1.6	36.1706466674805	1.9	36.1706466674805	1.8	36.1706466674805	1.1	36.1706466674805	1.8	36.1706466674805	1.6	36.1706466674805	1.0	36.1706466674805	453.9	36.1706466674805	1E+04	36.1706466674805	2585.0	36.1706466674805	242.2	36.1706466674805	4849.1	36.1706466674805	2678.2	36.1706466674805	1.7
36.1860275268555	1.3	36.1860275268555	1.9	36.1860275268555	1015.2	36.1860275268555	1.1	36.1860275268555	1.1	36.1860275268555	1.9	36.1860275268555	1.0	36.1860275268555	7463.6	36.1860275268555	9628.8	36.1860275268555	1.5	36.1860275268555	3977.8	36.1860275268555	3867.0	36.1860275268555	5069.9	36.1860275268555	1.6
36.2014083862305	1.9	36.2014083862305	1.8	36.2014083862305	1.2E+04	36.2014083862305	1.2	36.2014083862305	1.6	36.2014083862305	1.8	36.2014083862305	1.2	36.2014083862305	1.8	36.2014083862305	8591.4	36.2014083862305	1.4	36.2014083862305	132.9	36.2014083862305	5777.9	36.2014083862305	6776.6	36.2014083862305	1.4
36.2167892456055	1.9	36.2167892456055	1.1	36.2167892456055	4.4E+04	36.2167892456055	1.9	36.2167892456055	1.5	36.2167892456055	1.7	36.2167892456055	1.9	36.2167892456055	1.1	36.2167892456055	1.7	36.2167892456055	1.6	36.2167892456055	2469.5	36.2167892456055	6961.2	36.2167892456055	7340.2	36.2167892456055	1.8
36.2321701049805	1.6	36.2321701049805	1.8	36.2321701049805	9.8E+04	36.2321701049805	1.7	36.2321701049805	2878.4	36.2321701049805	1.2	36.2321701049805	1.7	36.2321701049805	1.1	36.2321701049805	1.2	36.2321701049805	1.4	36.2321701049805	3278.8	36.2321701049805	5763.9	36.2321701049805	1.1E+04	36.2321701049805	1.1
36.2475509643555	1.3	36.2475509643555	1.8	36.2475509643555	1.4E+05	36.2475509643555	1.3	36.2475509643555	2.2E+04	36.2475509643555	1.2	36.2475509643555	1.5	36.2475509643555	1.7	36.2475509643555	1.2	36.2475509643555	1.4	36.2475509643555	1.1	36.2475509643555	4112.8	36.2475509643555	8907.9	36.2475509643555	1.5
36.2629318237305	1.3	36.2629318237305	1.5	36.2629318237305	1.2E+05	36.2629318237305	2.0	36.2629318237305	2E+04	36.2629318237305	1.5	36.2629318237305	1.6	36.2629318237305	1.1	36.2629318237305	1.7	36.2629318237305	1.4	36.2629318237305	129.1	36.2629318237305	4973.5	36.2629318237305	9209.5	36.2629318237305	1.1
36.2783126831055	1.4	36.2783126831055	1.4	36.2783126831055	1.5E+05	36.2783126831055	1.8	36.2783126831055	1.7E+04	36.2783126831055	1.8	36.2783126831055	1.4	36.2783126831055	1.3	36.2783126831055	1.6	36.2783126831055	2.0	36.2783126831055	2154.9	36.2783126831055	5750.6	36.2783126831055	7317.5	36.2783126831055	1.5
36.2936935424805	1.2	36.2936935424805	1.1	36.2936935424805	1.8E+05	36.2936935424805	1.2	36.2936935424805	2.1E+04	36.2936935424805	1.7	36.2936935424805	1.5	36.2936935424805	1.5	36.2936935424805	1.2	36.2936935424805	1.8	36.2936935424805	138.3	36.2936935424805	4278.5	36.2936935424805	5773.7	36.2936935424805	1.2
36.3090744018555	1.1	36.3090744018555	1.2	36.3090744018555	1.4E+05	36.3090744018555	1.8	36.3090744018555	1.4E+04	36.3090744018555	1.8	36.3090744018555	1.9	36.3090744018555	1.2	36.3090744018555	1.4	36.3090744018555	1.6	36.3090744018555	2558.3	36.3090744018555	3324.5	36.3090744018555	4354.5	36.3090744018555	1.1
36.3244552612305	1.8	36.3244552612305	1.8	36.3244552612305	1.2E+05	36.3244552612305	1591.2	36.3244552612305	8809.4	36.3244552612305	1.1	36.3244552612305	1.1	36.3244552612305	1.9	36.3244552612305	205.9	36.3244552612305	1.6	36.3244552612305	4291.3	36.3244552612305	184.2	36.3244552612305	1227.1	36.3244552612305	1.3
36.3398361206055	1.3	36.3398361206055	1.2	36.3398361206055	7.1E+04	36.3398361206055	1.2E+04	36.3398361206055	1.3	36.3398361206055	1.4	36.3398361206055	1.3	36.3398361206055	1.5	36.3398361206055	3676.6	36.3398361206055	1.6	36.3398361206055	90.3	36.3398361206055	3367.6	36.3398361206055	1282.9	36.3398361206055	1.7
36.3552169799805	1.5	36.3552169799805	1.7	36.3552169799805	6.4E+04	36.3552169799805	9267.2	36.3552169799805	1.6	36.3552169799805	1.7	36.3552169799805	1.5	36.3552169799805	1.6	36.3552169799805	1637.8	36.3552169799805	1.4	36.3552169799805	1747.4	36.3552169799805	2731.0	36.3552169799805	1.5	36.3552169799805	1.9
36.3705978393555	1.0	36.3705978393555	1.3	36.3705978393555	1.9E+04	36.3705978393555	1.4	36.3705978393555	1.2	36.3705978393555	1.6	36.3705978393555	1.3	36.3705978393555	1.7	36.3705978393555	1.9	36.3705978393555	1.6	36.3705978393555	3588.3	36.3705978393555	1.3	36.3705978393555	1.5	36.3705978393555	1.0
36.3859786987305	1.2	36.3859786987305	1.9	36.3859786987305	753.1	36.3859786987305	447.3	36.3859786987305	1.6	36.3859786987305	1.3	36.3859786987305	1.8	36.3859786987305	1.5	36.3859786987305	1.4	36.3859786987305	1.7	36.3859786987305	2514.0	36.3859786987305	1.6	36.3859786987305	1.4	36.3859786987305	1.4
36.4013595581055	1.5	36.4013595581055	1.5	36.4013595581055	4962.8	36.4013595581055	3458.5	36.4013595581055	1.9	36.4013595581055	1.3	36.4013595581055	2.0	36.4013595581055	1.4	36.4013595581055	2.0	36.4013595581055	1.5	36.4013595581055	149.0	36.4013595581055	1.4	36.4013595581055	1.6	36.4013595581055	1.9
36.4167404174805	1.6	36.4167404174805	1.3	36.4167404174805	754.9	36.4167404174805	3388.0	36.4167404174805	1.1	36.4167404174805	1.6	36.4167404174805	1.8	36.4167404174805	1.4	36.4167404174805	1.3	36.4167404174805	1.7	36.4167404174805	2452.2	36.4167404174805	1.1	36.4167404174805	1.2	36.4167404174805	1.6
36.4321212768555	1.7	36.4321212768555	1.3	36.4321212768555	5016.2	36.4321212768555	847.1	36.4321212768555	1.1	36.4321212768555	1.5	36.4321212768555	1.1	36.4321212768555	1.6	36.4321212768555	1.1	36.4321212768555	1.9	36.4321212768555	1.4	36.4321212768555	1.4	36.4321212768555	1.6	36.4321212768555	1.2
36.4475021362305	1.8	36.4475021362305	1.6	36.4475021362305	1.7	36.4475021362305	5669.2	36.4475021362305	1.4	36.4475021362305	1.2	36.4475021362305	1.1	36.4475021362305	1.9	36.4475021362305	1.5	36.4475021362305	1.6	36.4475021362305	1.6	36.4475021362305	1.8	36.4475021362305	1.5	36.4475021362305	1.6
36.4628829956055	1.6	36.4628829956055	1.7	36.4628829956055	355.6	36.4628829956055	2.0	36.4628829956055	1.4	36.4628829956055	1.4	36.4628829956055	1.5	36.4628829956055	1.8	36.4628829956055	1.5	36.4628829956055	1.8	36.4628829956055	207.2	36.4628829956055	1.9	36.4628829956055	1.3	36.4628829956055	1.6
36.4782638549805	1.7	36.4782638549805	1.2	36.4782638549805	2400.5	36.4782638549805	631.6	36.4782638549805	1.6	36.4782638549805	1.3	36.4782638549805	1.9	36.4782638549805	263.3	36.4782638549805	1.6	36.4782638549805	1.5	36.4782638549805	3821.1	36.4782638549805	1.6	36.4782638549805	1.5	36.4782638549805	1.7
36.4936447143555	1.4	36.4936447143555	1.5	36.4936447143555	1.3	36.4936447143555	4280.6	36.4936447143555	1.3	36.4936447143555	872.3	36.4936447143555	1.4	36.4936447143555	4631.9	36.4936447143555	1.4	36.4936447143555	1.3	36.4936447143555	3464.1	36.4936447143555	1.5	36.4936447143555	1.4	36.4936447143555	1.6
36.5090255737305	1.3	36.5090255737305	1.6	36.5090255737305	1.8	36.5090255737305	1.3	36.5090255737305	1.3	36.5090255737305	5954.1	36.5090255737305	1.3	36.5090255737305	2.0	36.5090255737305	1.6	36.5090255737305	1.2	36.5090255737305	1915.5	36.5090255737305	1.5	36.5090255737305	1.7	36.5090255737305	1.6
36.5244064331055	1.2	36.5244064331055	1.4	36.5244064331055	1.8	36.5244064331055	1.9	36.5244064331055	1.5	36.5244064331055	1.5	36.5244064331055	1.2	36.5244064331055	1.9	36.5244064331055	1.8	36.5244064331055	1.8	36.5244064331055	1.7	36.5244064331055	1.5	36.5244064331055	1.4	36.5244064331055	1.9
36.5397872924805	1.8	36.5397872924805	1.7	36.5397872924805	1.6	36.5397872924805	1.5	36.5397872924805	1.9	36.5397872924805	1.1	36.5397872924805	1.1	36.5397872924805	1.9	36.5397872924805	1.4	36.5397872924805	1.8	36.5397872924805	129.6	36.5397872924805	1.3	36.5397872924805	1.5	36.5397872924805	1.6
36.5551681518555	1.4	36.5551681518555	1.3	36.5551681518555	1.8	36.5551681518555	1.4	36.5551681518555	1.7	36.5551681518555	1.4	36.5551681518555	1.1	36.5551681518555	1.4	36.5551681518555	1.9	36.5551681518555	1.6	36.5551681518555	2289.5	36.5551681518555	141.5	36.5551681518555	1.5	36.5551681518555	1.8
36.5705490112305	1.5	36.5705490112305	1.3	36.5705490112305	1.3	36.5705490112305	1.1	36.5705490112305	1.4	36.5705490112305	1.4	36.5705490112305	1.1	36.5705490112305	1.2	36.5705490112305	1.6	36.5705490112305	1.6	36.5705490112305	1.8	36.5705490112305	2534.7	36.5705490112305	1.4	36.5705490112305	1.1
36.5859298706055	1.1	36.5859298706055	1.3	36.5859298706055	1.6	36.5859298706055	1.6	36.5859298706055	1.8	36.5859298706055	1.7	36.5859298706055	1.1	36.5859298706055	1.8	36.5859298706055	1.2	36.5859298706055	1.2	36.5859298706055	1.9	36.5859298706055	1.1	36.5859298706055	1.3	36.5859298706055	1.7
36.6013107299805	1.4	36.6013107299805	1.8	36.6013107299805	1.7	36.6013107299805	1.9	36.6013107299805	1.1	36.6013107299805	1.8	36.6013107299805	1.3	36.6013107299805	1.3	36.6013107299805	1.2	36.6013107299805	1.7	36.6013107299805	1.5	36.6013107299805	1.8	36.6013107299805	1.7	36.6013107299805	1.1
36.6166915893555	1.6	36.6166915893555	1.7	36.6166915893555	1.9	36.6166915893555	1.1	36.6166915893555	1.2	36.6166915893555	1.6	36.6166915893555	1.4	36.6166915893555	1.8	36.6166915893555	1.4	36.6166915893555	1.2	36.6166915893555	2.0	36.6166915893555	1.6	36.6166915893555	1.7	36.6166915893555	1.0
36.6320724487305	1.2	36.6320724487305	1.7	36.6320724487305	1.5	36.6320724487305	1.1	36.6320724487305	1.9	36.6320724487305	1119.1	36.6320724487305	1.8	36.6320724487305	1.3	36.6320724487305	1.4	36.6320724487305	1.6	36.6320724487305	125.3	36.6320724487305	1.6	36.6320724487305	1.2	36.6320724487305	1.4
36.6474533081055	1.6	36.6474533081055	1.6	36.6474533081055	1.8	36.6474533081055	1.2	36.6474533081055	1.0	36.6474533081055	7819.5	36.6474533081055	1.2	36.6474533081055	1.7	36.6474533081055	1.8	36.6474533081055	2.0	36.6474533081055	2354.7	36.6474533081055	1.4	36.6474533081055	1.2	36.6474533081055	1.8
36.6628341674805	1.7	36.6628341674805	1.5	36.6628341674805	1.1	36.6628341674805	1.9	36.6628341674805	1.1	36.6628341674805	1.5	36.6628341674805	1.2	36.6628341674805	1.8	36.6628341674805	1.7	36.6628341674805	1.2	36.6628341674805	201.4	36.6628341674805	103.9	36.6628341674805	1.3	36.6628341674805	1.9
36.6782150268555	1.1	36.6782150268555	1.5	36.6782150268555	1.2	36.6782150268555	1.5	36.6782150268555	1.6	36.6782150268555	1.6	36.6782150268555	1.8	36.6782150268555	1.5	36.6782150268555	1.7	36.6782150268555	1.7	36.6782150268555	4062.8	36.6782150268555	2018.1	36.6782150268555	1.4	36.6782150268555	1.2
36.6935958862305	1.9	36.6935958862305	1.6	36.6935958862305	1.2	36.6935958862305	1.9	36.6935958862305	1.3	36.6935958862305	1.8	36.6935958862305	1.7	36.6935958862305	1.8	36.6935958862305	1.2	36.6935958862305	1.8	36.6935958862305	2870.7	36.6935958862305	1.1	36.6935958862305	1.5	36.6935958862305	1.2
36.7089767456055	1.8	36.7089767456055	1.4	36.7089767456055	1.2	36.7089767456055	1.5	36.7089767456055	1.8	36.7089767456055	1.7	36.7089767456055	1.1	36.7089767456055	1.6	36.7089767456055	1.7	36.7089767456055	1.4	36.7089767456055	6017.9	36.7089767456055	93.9	36.7089767456055	1.8	36.7089767456055	1.4
36.7243576049805	1.4	36.7243576049805	1.2	36.7243576049805	1.7	36.7243576049805	1.8	36.7243576049805	1.1	36.7243576049805	1.3	36.7243576049805	80.4	36.7243576049805	1.4	36.7243576049805	1.9	36.7243576049805	1.5	36.7243576049805	171.2	36.7243576049805	1850.1	36.7243576049805	1.5	36.7243576049805	1.6
36.7397384643555	1.7	36.7397384643555	1.6	36.7397384643555	1.1	36.7397384643555	1.1	36.7397384643555	1.5	36.7397384643555	1.8	36.7397384643555	858.9	36.7397384643555	2.0	36.7397384643555	1.8	36.7397384643555	1.7	36.7397384643555	3384.8	36.7397384643555	1559.9	36.7397384643555	2.0	36.7397384643555	1.8
36.7551193237305	778.3	36.7551193237305	1.5	36.7551193237305	1.5	36.7551193237305	1.9	36.7551193237305	1.1	36.7551193237305	1.3	36.7551193237305	2692.5	36.7551193237305	1.9	36.7551193237305	1.9	36.7551193237305	1.3	36.7551193237305	104.5	36.7551193237305	2902.8	36.7551193237305	1.7	36.7551193237305	115.1
36.7705001831055	5618.3	36.7705001831055	1.8	36.7705001831055	1.4	36.7705001831055	1.3	36.7705001831055	1.8	36.7705001831055	1.8	36.7705001831055	5504.0	36.7705001831055	1.5	36.7705001831055	1.9	36.7705001831055	1.2	36.7705001831055	2117.1	36.7705001831055	1.1	36.7705001831055	1.2	36.7705001831055	2346.9
36.7858810424805	1.8	36.7858810424805	1.4	36.7858810424805	1.6	36.7858810424805	1.2	36.7858810424805	1.3	36.7858810424805	1.1	36.7858810424805	9823.8	36.7858810424805	1.7	36.7858810424805	2.0	36.7858810424805	1.5	36.7858810424805	99.4	36.7858810424805	1.2	36.7858810424805	1.2	36.7858810424805	1.4
36.8012619018555	1.4	36.8012619018555	1.1	36.8012619018555	1.8	36.8012619018555	1.9	36.8012619018555	1.5	36.8012619018555	1.6	36.8012619018555	1.4E+04	36.8012619018555	1.6	36.8012619018555	1.2	36.8012619018555	1.9	36.8012619018555	2070.8	36.8012619018555	1.5	36.8012619018555	1.6	36.8012619018555	71.2
36.8166427612305	1.7	36.8166427612305	1.5	36.8166427612305	1.8	36.8166427612305	1.4	36.8166427612305	1.5	36.8166427612305	1.6	36.8166427612305	1.8E+04	36.8166427612305	1.5	36.8166427612305	1.2	36.8166427612305	1.3	36.8166427612305	131.6	36.8166427612305	74.1	36.8166427612305	1.4	36.8166427612305	1496.5
36.8320236206055	1.9	36.8320236206055	1.3	36.8320236206055	1.8	36.8320236206055	1.8	36.8320236206055	1.9	36.8320236206055	1.2	36.8320236206055	1.7E+04	36.8320236206055	1.9	36.8320236206055	1.7	36.8320236206055	1.6	36.8320236206055	2889.9	36.8320236206055	1610.0	36.8320236206055	1.2	36.8320236206055	72.0
36.8474044799805	1.8	36.8474044799805	1.9	36.8474044799805	1.2	36.8474044799805	1.3	36.8474044799805	1.5	36.8474044799805	1.7	36.8474044799805	1.2E+04	36.8474044799805	1.4	36.8474044799805	1.9	36.8474044799805	1.8	36.8474044799805	1.3	36.8474044799805	1.9	36.8474044799805	1.8	36.8474044799805	1557.1
36.8627853393555	1.6	36.8627853393555	1.7	36.8627853393555	1.8	36.8627853393555	1.8	36.8627853393555	1.9	36.8627853393555	1.6	36.8627853393555	1.2E+04	36.8627853393555	1.1	36.8627853393555	1.7	36.8627853393555	1.4	36.8627853393555	1.4	36.8627853393555	1.5	36.8627853393555	1.2	36.8627853393555	1.2
36.8781661987305	1.1	36.8781661987305	1.3	36.8781661987305	1.5	36.8781661987305	1.7	36.8781661987305	1.6	36.8781661987305	1.4	36.8781661987305	2.4E+04	36.8781661987305	1.0	36.8781661987305	1.1	36.8781661987305	1.6	36.8781661987305	82.0	36.8781661987305	1.3	36.8781661987305	1.7	36.8781661987305	131.9
36.8935470581055	1.4	36.8935470581055	539.4	36.8935470581055	1.4	36.8935470581055	1.2	36.8935470581055	1.2	36.8935470581055	1.1	36.8935470581055	1.4E+04	36.8935470581055	1.6	36.8935470581055	1.7	36.8935470581055	1.0	36.8935470581055	1878.7	36.8935470581055	2.0	36.8935470581055	1.5	36.8935470581055	3019.0
36.9089279174805	1.4	36.9089279174805	5197.6	36.9089279174805	1.1	36.9089279174805	1.3	36.9089279174805	1.4	36.9089279174805	1.3	36.9089279174805	7220.8	36.9089279174805	1.5	36.9089279174805	1.8	36.9089279174805	1.5	36.9089279174805	2822.8	36.9089279174805	1.7	36.9089279174805	1.7	36.9089279174805	4342.3
36.9243087768555	1.7	36.9243087768555	1.2E+04	36.9243087768555	1.0	36.9243087768555	1.4	36.9243087768555	1.2	36.9243087768555	919.6	36.9243087768555	6731.9	36.9243087768555	1.3	36.9243087768555	1.1	36.9243087768555	1.8	36.9243087768555	2891.8	36.9243087768555	174.6	36.9243087768555	1.6	36.9243087768555	5654.0
36.9396896362305	1.4	36.9396896362305	2.8E+04	36.9396896362305	1.3	36.9396896362305	1.8	36.9396896362305	1.7	36.9396896362305	6588.7	36.9396896362305	894.0	36.9396896362305	1.8	36.9396896362305	1.4	36.9396896362305	1.3	36.9396896362305	287.9	36.9396896362305	3972.1	36.9396896362305	1.7	36.9396896362305	1.6E+04
36.9550704956055	1.4	36.9550704956055	4E+04	36.9550704956055	1.5	36.9550704956055	2034.5	36.9550704956055	1.7	36.9550704956055	1.5	36.9550704956055	1.7	36.9550704956055	1.6	36.9550704956055	1.1	36.9550704956055	1.2	36.9550704956055	2440.9	36.9550704956055	1580.9	36.9550704956055	1.2	36.9550704956055	1.3E+04
36.9704513549805	1.4	36.9704513549805	6.1E+04	36.9704513549805	1.8	36.9704513549805	1.9	36.9704513549805	1.3	36.9704513549805	1.4	36.9704513549805	1.8	36.9704513549805	1.3	36.9704513549805	1.3	36.9704513549805	1.4	36.9704513549805	1.2	36.9704513549805	213.9	36.9704513549805	1.9	36.9704513549805	2.5E+04
36.9858322143555	1.5	36.9858322143555	1E+05	36.9858322143555	1.6	36.9858322143555	1.7	36.9858322143555	1.5	36.9858322143555	1.4	36.9858322143555	1.8	36.9858322143555	1.8	36.9858322143555	1.6	36.9858322143555	1.6	36.9858322143555	1.1	36.9858322143555	1.6	36.9858322143555	1.5	36.9858322143555	7538.8
37.0012130737305	1.7	37.0012130737305	1.1E+05	37.0012130737305	1.5	37.0012130737305	1.3	37.0012130737305	1.9	37.0012130737305	1.1	37.0012130737305	1.9	37.0012130737305	1.5	37.0012130737305	2.0	37.0012130737305	1.6	37.0012130737305	2358.3	37.0012130737305	4016.2	37.0012130737305	1.3	37.0012130737305	1.5E+04
37.0165939331055	1.6	37.0165939331055	2.3E+05	37.0165939331055	1835.3	37.0165939331055	1.5	37.0165939331055	1.3	37.0165939331055	8089.1	37.0165939331055	1.6	37.0165939331055	1.5	37.0165939331055	1.9	37.0165939331055	1.4	37.0165939331055	1.8	37.0165939331055	748.2	37.0165939331055	9169.3	37.0165939331055	1.6E+04
37.0319747924805	1.6	37.0319747924805	2.6E+05	37.0319747924805	1066.1	37.0319747924805	1.3	37.0319747924805	1.1	37.0319747924805	7890.8	37.0319747924805	1.2	37.0319747924805	1.5	37.0319747924805	1.4	37.0319747924805	1.6	37.0319747924805	2176.5	37.0319747924805	950.8	37.0319747924805	3557.8	37.0319747924805	7807.2
37.0473556518555	1.6	37.0473556518555	3E+05	37.0473556518555	1590.4	37.0473556518555	1.5	37.0473556518555	1.9	37.0473556518555	1.1	37.0473556518555	1.3	37.0473556518555	1.0	37.0473556518555	1.6	37.0473556518555	1.6	37.0473556518555	272.2	37.0473556518555	1.7	37.0473556518555	1.5	37.0473556518555	5922.5
37.0627365112305	1.8	37.0627365112305	2.9E+05	37.0627365112305	2274.1	37.0627365112305	1.7	37.0627365112305	1.7	37.0627365112305	1.8	37.0627365112305	1.6	37.0627365112305	1.5	37.0627365112305	1.5	37.0627365112305	1.2	37.0627365112305	964.9	37.0627365112305	1.5	37.0627365112305	1.3	37.0627365112305	2636.3
37.0781173706055	1.8	37.0781173706055	2.3E+05	37.0781173706055	1.6	37.0781173706055	1.2	37.0781173706055	1.3	37.0781173706055	1.6	37.0781173706055	1.6	37.0781173706055	1.1	37.0781173706055	1.2	37.0781173706055	1.6	37.0781173706055	1.5	37.0781173706055	1.6	37.0781173706055	1.7	37.0781173706055	3801.1
37.0934982299805	5194.2	37.0934982299805	1.8E+05	37.0934982299805	1.3	37.0934982299805	1.4	37.0934982299805	1.6	37.0934982299805	1.4	37.0934982299805	1.6	37.0934982299805	1.9	37.0934982299805	1.1	37.0934982299805	1.2	37.0934982299805	1.2	37.0934982299805	1.5	37.0934982299805	1.8	37.0934982299805	1.7
37.1088790893555	157.9	37.1088790893555	1.3E+05	37.1088790893555	1.6	37.1088790893555	2.0	37.1088790893555	1.4	37.1088790893555	1.9	37.1088790893555	2.0	37.1088790893555	1.7	37.1088790893555	1.2	37.1088790893555	1.6	37.1088790893555	1.1	37.1088790893555	1.1	37.1088790893555	2.0	37.1088790893555	1.6
37.1242599487305	1.5	37.1242599487305	1.2E+05	37.1242599487305	1.7	37.1242599487305	1.6	37.1242599487305	1.4	37.1242599487305	2267.4	37.1242599487305	1.4	37.1242599487305	1.4	37.1242599487305	1.5	37.1242599487305	1.9	37.1242599487305	1.7	37.1242599487305	1.2	37.1242599487305	1.7	37.1242599487305	1.9
37.1396408081055	1.3	37.1396408081055	5E+04	37.1396408081055	1.7	37.1396408081055	4352.7	37.1396408081055	1.8	37.1396408081055	768.3	37.1396408081055	1.9	37.1396408081055	1.6	37.1396408081055	1.8	37.1396408081055	1.8	37.1396408081055	1359.1	37.1396408081055	1.4	37.1396408081055	1.5	37.1396408081055	1.9
37.1550216674805	1.3	37.1550216674805	3.3E+04	37.1550216674805	1.2	37.1550216674805	1.8	37.1550216674805	1.5	37.1550216674805	1.2	37.1550216674805	1.6	37.1550216674805	1.2	37.1550216674805	859.9	37.1550216674805	1.4	37.1550216674805	1.7	37.1550216674805	1.1	37.1550216674805	1.8	37.1550216674805	1.9
37.1704025268555	1.3	37.1704025268555	2.1E+04	37.1704025268555	1.3	37.1704025268555	1.8	37.1704025268555	1.4	37.1704025268555	1.7	37.1704025268555	1736.0	37.1704025268555	1.3	37.1704025268555	1718.5	37.1704025268555	1.5	37.1704025268555	1.3	37.1704025268555	1.5	37.1704025268555	1.9	37.1704025268555	1.3
37.1857833862305	1.5	37.1857833862305	1.3E+04	37.1857833862305	1.1	37.1857833862305	1.8	37.1857833862305	1.2	37.1857833862305	1.8	37.1857833862305	1.1	37.1857833862305	1.7	37.1857833862305	1.9	37.1857833862305	1.4	37.1857833862305	2410.5	37.1857833862305	1.3	37.1857833862305	1.3	37.1857833862305	1.3
37.2011642456055	1.3	37.2011642456055	1.3E+04	37.2011642456055	1.7	37.2011642456055	1.8	37.2011642456055	1.5	37.2011642456055	1.4	37.2011642456055	1.6	37.2011642456055	1.1	37.2011642456055	1.7	37.2011642456055	1.8	37.2011642456055	1.2	37.2011642456055	1.2	37.2011642456055	1.1	37.2011642456055	1.6
37.2165451049805	1.2	37.2165451049805	1E+04	37.2165451049805	2.0	37.2165451049805	1.3	37.2165451049805	1.9	37.2165451049805	1.7	37.2165451049805	1.3	37.2165451049805	1.2	37.2165451049805	1.8	37.2165451049805	1.9	37.2165451049805	2960.6	37.2165451049805	1.6	37.2165451049805	1.3	37.2165451049805	1.2
37.2319259643555	1.5	37.2319259643555	8249.5	37.2319259643555	1.8	37.2319259643555	1.5	37.2319259643555	1.7	37.2319259643555	1.6	37.2319259643555	1.5	37.2319259643555	1.6E+04	37.2319259643555	6875.4	37.2319259643555	1459.4	37.2319259643555	1894.7	37.2319259643555	1538.1	37.2319259643555	1.4	37.2319259643555	1.8
37.2473068237305	6012.6	37.2473068237305	7621.1	37.2473068237305	1.3	37.2473068237305	1.7	37.2473068237305	1.2	37.2473068237305	5396.3	37.2473068237305	1.5	37.2473068237305	2.7E+04	37.2473068237305	2.1E+04	37.2473068237305	1.7E+04	37.2473068237305	1.2E+04	37.2473068237305	5736.0	37.2473068237305	8222.3	37.2473068237305	6830.9
37.2626876831055	7439.8	37.2626876831055	5402.5	37.2626876831055	1950.9	37.2626876831055	1.5	37.2626876831055	1.2	37.2626876831055	1.5	37.2626876831055	1.8	37.2626876831055	4.9E+04	37.2626876831055	3.4E+04	37.2626876831055	2.4E+04	37.2626876831055	2E+04	37.2626876831055	1.1E+04	37.2626876831055	1.4E+04	37.2626876831055	1.4E+04
37.2780685424805	1.4E+04	37.2780685424805	1E+04	37.2780685424805	1059.0	37.2780685424805	6938.3	37.2780685424805	4271.1	37.2780685424805	7213.2	37.2780685424805	1.3	37.2780685424805	9E+04	37.2780685424805	5.6E+04	37.2780685424805	4.2E+04	37.2780685424805	3.7E+04	37.2780685424805	2.3E+04	37.2780685424805	2.8E+04	37.2780685424805	2.4E+04
37.2934494018555	2E+04	37.2934494018555	2.2E+04	37.2934494018555	9904.2	37.2934494018555	8800.1	37.2934494018555	6935.9	37.2934494018555	9145.0	37.2934494018555	4651.1	37.2934494018555	1.4E+05	37.2934494018555	1E+05	37.2934494018555	6.8E+04	37.2934494018555	5.9E+04	37.2934494018555	4.3E+04	37.2934494018555	4.6E+04	37.2934494018555	4.6E+04
37.3088302612305	3E+04	37.3088302612305	2.9E+04	37.3088302612305	1.4E+04	37.3088302612305	1.4E+04	37.3088302612305	8648.7	37.3088302612305	1.2E+04	37.3088302612305	4593.4	37.3088302612305	2.1E+05	37.3088302612305	1.5E+05	37.3088302612305	1.1E+05	37.3088302612305	1E+05	37.3088302612305	6.5E+04	37.3088302612305	6.7E+04	37.3088302612305	5.9E+04
37.3242111206055	1.1	37.3242111206055	1.8	37.3242111206055	2.0	37.3242111206055	1.9	37.3242111206055	1.4	37.3242111206055	2.0	37.3242111206055	1.7	37.3242111206055	1.3	37.3242111206055	1.1	37.3242111206055	1.3	37.3242111206055	1.8	37.3242111206055	2.0	37.3242111206055	1.5	37.3242111206055	1.1
37.3395919799805	1.6	37.3395919799805	1.5	37.3395919799805	1.1	37.3395919799805	1.9	37.3395919799805	1.5	37.3395919799805	1.2	37.3395919799805	1.9	37.3395919799805	1.6	37.3395919799805	1.5	37.3395919799805	1.6	37.3395919799805	1.4	37.3395919799805	1.9	37.3395919799805	1.3	37.3395919799805	1.9
