# Supplementary material for: Mapping protein carboxymethylation sites provides insights into their role in proteostasis and cell proliferation
Source: Nat Commun. 2021 Nov 18;12:6743. doi: 10.1038/s41467-021-26982-6 (PMC8602705; doi:10.1038/s41467-021-26982-6)
Supplement: Supplementary file 11 — Source Data [file 41467_2021_26982_MOESM11_ESM.zip › FigureS2/2A/Identification AT5F1_MOUSE._QIQDAIDMEK[CML]AQQALVQK_.3 Qvalue = 3.463e-03 (Pvalue = 3.607e-03).xls]

(x)Retention Time_[[y8+]]	(y)Intensity_[[y8+]]	(x)Retention Time_[[y3+]]	(y)Intensity_[[y3+]]	(x)Retention Time_[[y12++]]	(y)Intensity_[[y12++]]	(x)Retention Time_[[y7+]]	(y)Intensity_[[y7+]]	(x)Retention Time_[[y9+]]	(y)Intensity_[[y9+]]	(x)Retention Time_[[y4+]]	(y)Intensity_[[y4+]]	(x)Retention Time_[]	(y)Intensity_[]	(x)Retention Time_[]	(y)Intensity_[]	(x)Retention Time_[]	(y)Intensity_[]	(x)Retention Time_[]	(y)Intensity_[]	(x)Retention Time_[]	(y)Intensity_[]	(x)Retention Time_[]	(y)Intensity_[]
26.2923488616943	1.1	26.2923488616943	1.5	26.2923488616943	1.6	26.2923488616943	1.3	26.2923488616943	2.0	26.2923488616943	1.6	26.2923488616943	1.0	26.2923488616943	1.7	26.2923488616943	1.0	26.2923488616943	1.7	26.2923488616943	1.4	26.2923488616943	1.4
26.3137512207031	1.6	26.3137512207031	1.7	26.3137512207031	1.1	26.3137512207031	1.5	26.3137512207031	1.9	26.3137512207031	1.9	26.3137512207031	1.3	26.3137512207031	1.5	26.3137512207031	2.0	26.3137512207031	1.1	26.3137512207031	1.4	26.3137512207031	1.0
26.3351535797119	1.4	26.3351535797119	1.9	26.3351535797119	2.0	26.3351535797119	1.5	26.3351535797119	1.2	26.3351535797119	1.7	26.3351535797119	1.3	26.3351535797119	1.0	26.3351535797119	1.7	26.3351535797119	1.0	26.3351535797119	1.8	26.3351535797119	1.1
26.3565559387207	1.9	26.3565559387207	1.5	26.3565559387207	1.3	26.3565559387207	1.2	26.3565559387207	1.2	26.3565559387207	1.0	26.3565559387207	1.5	26.3565559387207	2.0	26.3565559387207	1.0	26.3565559387207	1.5	26.3565559387207	1.5	26.3565559387207	1.8
26.3779582977295	1.3	26.3779582977295	1.6	26.3779582977295	1.2	26.3779582977295	1.7	26.3779582977295	1.1	26.3779582977295	1.7	26.3779582977295	1.7	26.3779582977295	1.4	26.3779582977295	1.2	26.3779582977295	1.4	26.3779582977295	1.4	26.3779582977295	1.3
26.3993606567383	1.9	26.3993606567383	1.3	26.3993606567383	1.9	26.3993606567383	1.7	26.3993606567383	1.9	26.3993606567383	1.8	26.3993606567383	1881.8	26.3993606567383	1.5	26.3993606567383	1.3	26.3993606567383	1.5	26.3993606567383	1.1	26.3993606567383	1.6
26.4207630157471	1.9	26.4207630157471	1.3	26.4207630157471	2.0	26.4207630157471	1.1	26.4207630157471	1.2	26.4207630157471	1.4	26.4207630157471	253.7	26.4207630157471	1.4	26.4207630157471	1.1	26.4207630157471	1.4	26.4207630157471	1.3	26.4207630157471	1.8
26.4421653747559	1.6	26.4421653747559	1.4	26.4421653747559	1.9	26.4421653747559	1.4	26.4421653747559	1.7	26.4421653747559	1.4	26.4421653747559	2163.7	26.4421653747559	1.7	26.4421653747559	1.8	26.4421653747559	1.7	26.4421653747559	1.1	26.4421653747559	1.7
26.4635677337646	1.5	26.4635677337646	1.4	26.4635677337646	1.8	26.4635677337646	1.8	26.4635677337646	2.0	26.4635677337646	1.5	26.4635677337646	1.5	26.4635677337646	1.5	26.4635677337646	1.7	26.4635677337646	1.6	26.4635677337646	1.6	26.4635677337646	1.1
26.4849700927734	1.3	26.4849700927734	1.3	26.4849700927734	1.8	26.4849700927734	1.3	26.4849700927734	1.4	26.4849700927734	1.2	26.4849700927734	2437.5	26.4849700927734	5807.0	26.4849700927734	1.5	26.4849700927734	1.3	26.4849700927734	1.5	26.4849700927734	1.6
26.5063724517822	774.9	26.5063724517822	1.3	26.5063724517822	1.3	26.5063724517822	1.2	26.5063724517822	1.4	26.5063724517822	1.5	26.5063724517822	1.4	26.5063724517822	4578.3	26.5063724517822	1.6	26.5063724517822	1.7	26.5063724517822	1.4	26.5063724517822	2.0
26.527774810791	2557.4	26.527774810791	1.2	26.527774810791	1.3	26.527774810791	1.6	26.527774810791	1.6	26.527774810791	1.9	26.527774810791	1.5	26.527774810791	4827.4	26.527774810791	1.2	26.527774810791	1073.9	26.527774810791	1.4	26.527774810791	1.9
26.5491771697998	1108.4	26.5491771697998	1.9	26.5491771697998	1.4	26.5491771697998	1.1	26.5491771697998	1.2	26.5491771697998	1.7	26.5491771697998	1.9	26.5491771697998	338.3	26.5491771697998	1.7	26.5491771697998	382.4	26.5491771697998	1.1	26.5491771697998	1.8
26.5705795288086	1.1	26.5705795288086	1.3	26.5705795288086	1.5	26.5705795288086	2606.1	26.5705795288086	1.2	26.5705795288086	1.2	26.5705795288086	1.9	26.5705795288086	1.3	26.5705795288086	1.6	26.5705795288086	441.4	26.5705795288086	1.7	26.5705795288086	1.7
26.5919818878174	1.2	26.5919818878174	1.5	26.5919818878174	1.5	26.5919818878174	1330.3	26.5919818878174	1.5	26.5919818878174	1.2	26.5919818878174	1.3	26.5919818878174	1.5	26.5919818878174	1.5	26.5919818878174	1.6	26.5919818878174	1.4	26.5919818878174	1.4
26.6133842468262	1.8	26.6133842468262	1.7	26.6133842468262	1.5	26.6133842468262	1.9	26.6133842468262	1.7	26.6133842468262	1.8	26.6133842468262	1.4	26.6133842468262	1.8	26.6133842468262	1.6	26.6133842468262	1.6	26.6133842468262	1.9	26.6133842468262	1.6
26.634786605835	1.2	26.634786605835	1.8	26.634786605835	1.9	26.634786605835	1.8	26.634786605835	1.2	26.634786605835	1.2	26.634786605835	1.4	26.634786605835	1.3	26.634786605835	1.5	26.634786605835	1.8	26.634786605835	1.5	26.634786605835	1.3
26.6561889648438	1.8	26.6561889648438	1.8	26.6561889648438	1.1	26.6561889648438	1.0	26.6561889648438	1.3	26.6561889648438	1.3	26.6561889648438	1.3	26.6561889648438	1.1	26.6561889648438	1.6	26.6561889648438	1.4	26.6561889648438	1.2	26.6561889648438	1.2
26.6775913238525	1.5	26.6775913238525	3280.8	26.6775913238525	1.5	26.6775913238525	1.3	26.6775913238525	1.4	26.6775913238525	1.3	26.6775913238525	1.7	26.6775913238525	1.5	26.6775913238525	1.3	26.6775913238525	1.6	26.6775913238525	1.3	26.6775913238525	1.7
26.6989936828613	1.7	26.6989936828613	2315.0	26.6989936828613	1.8	26.6989936828613	1.8	26.6989936828613	1.4	26.6989936828613	1.8	26.6989936828613	1.5	26.6989936828613	1.7	26.6989936828613	1.4	26.6989936828613	1.6	26.6989936828613	1.8	26.6989936828613	1.5
26.7203960418701	1.2	26.7203960418701	1512.0	26.7203960418701	1.6	26.7203960418701	1.4	26.7203960418701	1.1	26.7203960418701	1.1	26.7203960418701	1.5	26.7203960418701	1.9	26.7203960418701	1.8	26.7203960418701	1.3	26.7203960418701	1.8	26.7203960418701	1.2
26.7417984008789	1.8	26.7417984008789	4665.8	26.7417984008789	1.4	26.7417984008789	1.5	26.7417984008789	1.5	26.7417984008789	1.5	26.7417984008789	1.5	26.7417984008789	1.5	26.7417984008789	1.2	26.7417984008789	1.3	26.7417984008789	1.3	26.7417984008789	1.6
26.7632007598877	1.1E+04	26.7632007598877	1.5	26.7632007598877	1.5	26.7632007598877	1.3	26.7632007598877	6988.1	26.7632007598877	1.4	26.7632007598877	1.1	26.7632007598877	1.9	26.7632007598877	1.3	26.7632007598877	1.1	26.7632007598877	1.3	26.7632007598877	1.3
26.7846031188965	3.2E+04	26.7846031188965	1.3	26.7846031188965	1.8	26.7846031188965	1.5	26.7846031188965	1.6	26.7846031188965	1.7	26.7846031188965	1.3	26.7846031188965	1.6	26.7846031188965	1.6	26.7846031188965	1.7	26.7846031188965	1.7	26.7846031188965	1.7
26.8060054779053	6.2E+04	26.8060054779053	1996.9	26.8060054779053	1.4	26.8060054779053	1.4	26.8060054779053	1.6	26.8060054779053	1.4	26.8060054779053	1.3	26.8060054779053	1.6	26.8060054779053	1.3	26.8060054779053	1.3	26.8060054779053	1.8	26.8060054779053	1.7
26.8274078369141	1E+05	26.8274078369141	3327.8	26.8274078369141	1.3	26.8274078369141	1.4	26.8274078369141	4489.1	26.8274078369141	1.8	26.8274078369141	1.3	26.8274078369141	1.4	26.8274078369141	1.3	26.8274078369141	1.7	26.8274078369141	1.6	26.8274078369141	1.4
26.8488101959229	1.5E+05	26.8488101959229	1.8	26.8488101959229	1.5	26.8488101959229	1.2	26.8488101959229	8996.8	26.8488101959229	1.6	26.8488101959229	1.7	26.8488101959229	1.5	26.8488101959229	1.2	26.8488101959229	1.4	26.8488101959229	1.9	26.8488101959229	1.8
26.8702125549316	1.9E+05	26.8702125549316	1.4	26.8702125549316	1.4	26.8702125549316	1.2	26.8702125549316	8269.0	26.8702125549316	1.2	26.8702125549316	1.7	26.8702125549316	1.6	26.8702125549316	1.3	26.8702125549316	1.6	26.8702125549316	1.8	26.8702125549316	1.3
26.8916149139404	2.7E+05	26.8916149139404	1.2	26.8916149139404	1.3	26.8916149139404	1.2	26.8916149139404	4010.4	26.8916149139404	1.2	26.8916149139404	1.6	26.8916149139404	1.4	26.8916149139404	1.3	26.8916149139404	1.6	26.8916149139404	1.6	26.8916149139404	1.2
26.9130172729492	3E+05	26.9130172729492	1.1	26.9130172729492	1.5	26.9130172729492	1.5	26.9130172729492	1.6	26.9130172729492	1.6	26.9130172729492	1.6	26.9130172729492	1.3	26.9130172729492	1.3	26.9130172729492	1.8	26.9130172729492	1.4	26.9130172729492	1.2
26.934419631958	2.6E+05	26.934419631958	1.6	26.934419631958	1.6	26.934419631958	1.7	26.934419631958	1.4	26.934419631958	1.6	26.934419631958	1.7	26.934419631958	1.5	26.934419631958	1.4	26.934419631958	1.6	26.934419631958	1.6	26.934419631958	1.5
26.9558219909668	1.9E+05	26.9558219909668	1.9	26.9558219909668	1.2	26.9558219909668	1.7	26.9558219909668	8006.5	26.9558219909668	1.5	26.9558219909668	1.2	26.9558219909668	1.5	26.9558219909668	1.6	26.9558219909668	1.8	26.9558219909668	1.3	26.9558219909668	1.9
26.9772243499756	1.1E+05	26.9772243499756	1.2	26.9772243499756	1.0	26.9772243499756	1.2	26.9772243499756	9214.6	26.9772243499756	1.2	26.9772243499756	1.4	26.9772243499756	1.2	26.9772243499756	1.3	26.9772243499756	1.3	26.9772243499756	1.7	26.9772243499756	1.5
26.9986267089844	4.3E+04	26.9986267089844	1.3	26.9986267089844	1.4	26.9986267089844	1.2	26.9986267089844	1181.7	26.9986267089844	1.1	26.9986267089844	1.5	26.9986267089844	1.5	26.9986267089844	1.7	26.9986267089844	1.5	26.9986267089844	1.7	26.9986267089844	1.4
27.0200290679932	1.3E+04	27.0200290679932	1.4	27.0200290679932	1.8	27.0200290679932	1.3	27.0200290679932	1.5	27.0200290679932	1.3	27.0200290679932	1.5	27.0200290679932	1.4	27.0200290679932	1.5	27.0200290679932	1.5	27.0200290679932	1.7	27.0200290679932	1.5
27.041431427002	2973.0	27.041431427002	1.7	27.041431427002	1.2	27.041431427002	1.5	27.041431427002	1.5	27.041431427002	1.2	27.041431427002	1.9	27.041431427002	1.3	27.041431427002	1.3	27.041431427002	1.4	27.041431427002	1.8	27.041431427002	1.9
27.0628337860107	1.9	27.0628337860107	1.6	27.0628337860107	1.2	27.0628337860107	1.7	27.0628337860107	1.7	27.0628337860107	1.4	27.0628337860107	1.7	27.0628337860107	1.4	27.0628337860107	1.4	27.0628337860107	1.3	27.0628337860107	1.5	27.0628337860107	1.9
27.0842361450195	1.8	27.0842361450195	1.4	27.0842361450195	1.6	27.0842361450195	1.6	27.0842361450195	1.6	27.0842361450195	1.5	27.0842361450195	1.4	27.0842361450195	1.5	27.0842361450195	1.7	27.0842361450195	1.2	27.0842361450195	1.1	27.0842361450195	1.9
27.1056385040283	1.5	27.1056385040283	708.2	27.1056385040283	1.8	27.1056385040283	1.1	27.1056385040283	1.2	27.1056385040283	1.2	27.1056385040283	1.4	27.1056385040283	1.7	27.1056385040283	1.9	27.1056385040283	1.4	27.1056385040283	1.0	27.1056385040283	1.9
27.1270408630371	1.2	27.1270408630371	3690.1	27.1270408630371	1.1	27.1270408630371	1.5	27.1270408630371	1.7	27.1270408630371	1.9	27.1270408630371	1.2	27.1270408630371	1.3	27.1270408630371	1.8	27.1270408630371	1.1	27.1270408630371	1.1	27.1270408630371	1.5
27.1484432220459	1.8	27.1484432220459	672.4	27.1484432220459	1.6	27.1484432220459	1.8	27.1484432220459	1.5	27.1484432220459	1.3	27.1484432220459	1.4	27.1484432220459	1.3	27.1484432220459	1.5	27.1484432220459	1.4	27.1484432220459	1.6	27.1484432220459	1.2
27.1698455810547	1.6	27.1698455810547	1.6	27.1698455810547	1.7	27.1698455810547	1.7	27.1698455810547	1.3	27.1698455810547	1.4	27.1698455810547	1.8	27.1698455810547	1.3	27.1698455810547	1.6	27.1698455810547	1.5	27.1698455810547	1.5	27.1698455810547	1.1
27.1912479400635	1.5	27.1912479400635	1.7	27.1912479400635	1.7	27.1912479400635	1.4	27.1912479400635	1.3	27.1912479400635	1.5	27.1912479400635	1.8	27.1912479400635	1.4	27.1912479400635	1.6	27.1912479400635	1.4	27.1912479400635	1.4	27.1912479400635	1.2
27.2126502990723	1.6	27.2126502990723	1.7	27.2126502990723	1.8	27.2126502990723	1.4	27.2126502990723	1.3	27.2126502990723	1.4	27.2126502990723	1.6	27.2126502990723	1.5	27.2126502990723	1.4	27.2126502990723	1.2	27.2126502990723	1.5	27.2126502990723	1.5
27.2340526580811	1.7	27.2340526580811	1.7	27.2340526580811	1.9	27.2340526580811	1.8	27.2340526580811	1.5	27.2340526580811	1.4	27.2340526580811	1.7	27.2340526580811	1.6	27.2340526580811	1.1	27.2340526580811	1.2	27.2340526580811	1.0	27.2340526580811	1.7
27.2554550170898	1.1	27.2554550170898	1.9	27.2554550170898	1.5	27.2554550170898	1.4	27.2554550170898	1.8	27.2554550170898	1.7	27.2554550170898	1.8	27.2554550170898	1.5	27.2554550170898	1.2	27.2554550170898	1.8	27.2554550170898	1.0	27.2554550170898	1.4
27.2768573760986	1.5	27.2768573760986	1.4	27.2768573760986	1.5	27.2768573760986	1.8	27.2768573760986	1.4	27.2768573760986	1.4	27.2768573760986	1.5	27.2768573760986	1.7	27.2768573760986	1.5	27.2768573760986	1.9	27.2768573760986	1.3	27.2768573760986	1.3
27.2982597351074	1.4	27.2982597351074	1.6	27.2982597351074	1.5	27.2982597351074	1.8	27.2982597351074	1.3	27.2982597351074	1.2	27.2982597351074	1.6	27.2982597351074	1.8	27.2982597351074	1.8	27.2982597351074	1.7	27.2982597351074	1.6	27.2982597351074	1.3
27.3196620941162	1.4	27.3196620941162	1.7	27.3196620941162	1.4	27.3196620941162	1.6	27.3196620941162	1.6	27.3196620941162	1.4	27.3196620941162	1.7	27.3196620941162	1.6	27.3196620941162	1.9	27.3196620941162	1.5	27.3196620941162	1.8	27.3196620941162	1.3
27.341064453125	1.4	27.341064453125	1.6	27.341064453125	1054.2	27.341064453125	1.5	27.341064453125	1.9	27.341064453125	1.8	27.341064453125	1.5	27.341064453125	1.1	27.341064453125	1.8	27.341064453125	1.6	27.341064453125	1.8	27.341064453125	1.5
27.3624668121338	1.1	27.3624668121338	1.8	27.3624668121338	4824.8	27.3624668121338	1.1	27.3624668121338	1.9	27.3624668121338	1.8	27.3624668121338	1.7	27.3624668121338	1.4	27.3624668121338	1.4	27.3624668121338	1.7	27.3624668121338	1.8	27.3624668121338	1.6
27.3838691711426	1.3	27.3838691711426	1.7	27.3838691711426	729.0	27.3838691711426	1.2	27.3838691711426	1.5	27.3838691711426	1.9	27.3838691711426	1.3	27.3838691711426	1.7	27.3838691711426	1.6	27.3838691711426	1.3	27.3838691711426	1.8	27.3838691711426	1.5
27.4052715301514	1.3	27.4052715301514	1.6	27.4052715301514	1.6	27.4052715301514	1.2	27.4052715301514	1.8	27.4052715301514	1.4	27.4052715301514	1.2	27.4052715301514	1.3	27.4052715301514	1.4	27.4052715301514	1.2	27.4052715301514	1.7	27.4052715301514	1.8
27.4266738891602	1.4	27.4266738891602	1.2	27.4266738891602	1.5	27.4266738891602	1.4	27.4266738891602	1.5	27.4266738891602	1.5	27.4266738891602	1.2	27.4266738891602	1.3	27.4266738891602	1.5	27.4266738891602	1.5	27.4266738891602	1.6	27.4266738891602	1.7
27.4480762481689	1.6	27.4480762481689	1.2	27.4480762481689	1.3	27.4480762481689	1.8	27.4480762481689	1.2	27.4480762481689	1.6	27.4480762481689	1.3	27.4480762481689	1.6	27.4480762481689	1.6	27.4480762481689	1.8	27.4480762481689	1.4	27.4480762481689	1.4
27.4694786071777	2110.5	27.4694786071777	1.5	27.4694786071777	1.4	27.4694786071777	1.8	27.4694786071777	1.3	27.4694786071777	1.1	27.4694786071777	2349.1	27.4694786071777	1284.7	27.4694786071777	2899.3	27.4694786071777	709.0	27.4694786071777	1.4	27.4694786071777	595.3
27.4908809661865	1.4E+04	27.4908809661865	1.7	27.4908809661865	1.8	27.4908809661865	1.5	27.4908809661865	1.5	27.4908809661865	1.5	27.4908809661865	2.2E+04	27.4908809661865	1.2E+04	27.4908809661865	2.8E+04	27.4908809661865	6761.5	27.4908809661865	1.7	27.4908809661865	5678.1
27.5122833251953	2.5E+04	27.5122833251953	1.2E+04	27.5122833251953	1.7E+04	27.5122833251953	1.2E+04	27.5122833251953	1.1E+04	27.5122833251953	5968.9	27.5122833251953	7E+04	27.5122833251953	3.9E+04	27.5122833251953	6.4E+04	27.5122833251953	3.4E+04	27.5122833251953	1.8E+04	27.5122833251953	2E+04
27.5336856842041	2.7E+04	27.5336856842041	1.5E+04	27.5336856842041	2.2E+04	27.5336856842041	1.6E+04	27.5336856842041	1.3E+04	27.5336856842041	8148.9	27.5336856842041	7.5E+04	27.5336856842041	4.2E+04	27.5336856842041	7E+04	27.5336856842041	3.9E+04	27.5336856842041	2.6E+04	27.5336856842041	2.4E+04
27.5550880432129	1.5E+04	27.5550880432129	9838.5	27.5550880432129	2E+04	27.5550880432129	1.3E+04	27.5550880432129	7712.9	27.5550880432129	4877.5	27.5550880432129	5.3E+04	27.5550880432129	3E+04	27.5550880432129	5.1E+04	27.5550880432129	2.6E+04	27.5550880432129	2.1E+04	27.5550880432129	1.8E+04
27.5764904022217	1.6	27.5764904022217	4494.5	27.5764904022217	1.3E+04	27.5764904022217	5953.5	27.5764904022217	1.7	27.5764904022217	1.3	27.5764904022217	2.4E+04	27.5764904022217	1.5E+04	27.5764904022217	2.1E+04	27.5764904022217	8387.5	27.5764904022217	1E+04	27.5764904022217	6098.3
27.5978927612305	1.7	27.5978927612305	3600.3	27.5978927612305	1.9	27.5978927612305	1.2	27.5978927612305	1.3	27.5978927612305	1.6	27.5978927612305	1.1	27.5978927612305	1.9	27.5978927612305	196.9	27.5978927612305	1.6	27.5978927612305	1.8	27.5978927612305	1.3
27.6192951202393	1.3	27.6192951202393	1.3	27.6192951202393	1.4	27.6192951202393	1.1	27.6192951202393	2.0	27.6192951202393	1.9	27.6192951202393	1.0	27.6192951202393	1.7	27.6192951202393	6776.8	27.6192951202393	1.5	27.6192951202393	1.9	27.6192951202393	1.1
27.640697479248	1.3	27.640697479248	1.7	27.640697479248	1.5	27.640697479248	1.0	27.640697479248	1.9	27.640697479248	1.5	27.640697479248	1.2E+04	27.640697479248	1E+04	27.640697479248	487.6	27.640697479248	1.6	27.640697479248	1.7	27.640697479248	7054.4
27.6620998382568	2.0	27.6620998382568	1.7	27.6620998382568	2.0	27.6620998382568	1.3	27.6620998382568	1.6	27.6620998382568	1.9	27.6620998382568	3E+04	27.6620998382568	2.9E+04	27.6620998382568	5800.2	27.6620998382568	1.5	27.6620998382568	1.2E+04	27.6620998382568	1.5E+04
27.6835021972656	1.6	27.6835021972656	1.8	27.6835021972656	1.6	27.6835021972656	1.6	27.6835021972656	1.4	27.6835021972656	1.6	27.6835021972656	3.2E+04	27.6835021972656	4.4E+04	27.6835021972656	1.1E+04	27.6835021972656	1.6E+04	27.6835021972656	957.2	27.6835021972656	2.2E+04
27.7049045562744	1.3	27.7049045562744	1.3	27.7049045562744	1.1	27.7049045562744	1.9	27.7049045562744	1.9	27.7049045562744	1.5	27.7049045562744	4.2E+04	27.7049045562744	3.5E+04	27.7049045562744	1.1E+04	27.7049045562744	1.5E+04	27.7049045562744	1.4E+04	27.7049045562744	2.3E+04
27.7263069152832	1.2	27.7263069152832	1.6	27.7263069152832	1.8	27.7263069152832	1.4	27.7263069152832	1.9	27.7263069152832	1.2	27.7263069152832	5.3E+04	27.7263069152832	3.7E+04	27.7263069152832	1.1E+04	27.7263069152832	2.7E+04	27.7263069152832	1.6E+04	27.7263069152832	2.1E+04
27.747709274292	1.6	27.747709274292	1.1	27.747709274292	1.5	27.747709274292	1.9	27.747709274292	1.2	27.747709274292	1.8	27.747709274292	6E+04	27.747709274292	4.2E+04	27.747709274292	8583.0	27.747709274292	2.2E+04	27.747709274292	2.2E+04	27.747709274292	2.6E+04
27.7691116333008	1.6	27.7691116333008	247.4	27.7691116333008	1.9	27.7691116333008	1.8	27.7691116333008	1.5	27.7691116333008	1.2	27.7691116333008	4.9E+04	27.7691116333008	4.8E+04	27.7691116333008	1.2E+04	27.7691116333008	1.8E+04	27.7691116333008	298.2	27.7691116333008	1.8E+04
27.7905139923096	1.6	27.7905139923096	6035.2	27.7905139923096	1.8	27.7905139923096	1.5	27.7905139923096	1.5	27.7905139923096	254.0	27.7905139923096	3.9E+04	27.7905139923096	4.5E+04	27.7905139923096	1E+04	27.7905139923096	2E+04	27.7905139923096	1.8	27.7905139923096	1.8E+04
27.8119163513184	1.4	27.8119163513184	1.1E+04	27.8119163513184	1.9	27.8119163513184	1.1	27.8119163513184	1.1	27.8119163513184	5926.9	27.8119163513184	2.8E+04	27.8119163513184	2.6E+04	27.8119163513184	811.4	27.8119163513184	1.4E+04	27.8119163513184	1.1	27.8119163513184	1.3E+04
27.8333187103271	1.4	27.8333187103271	1.4E+04	27.8333187103271	1.1	27.8333187103271	1.7	27.8333187103271	1.2	27.8333187103271	296.8	27.8333187103271	1.2E+04	27.8333187103271	1.2E+04	27.8333187103271	1.4	27.8333187103271	1095.8	27.8333187103271	1.8	27.8333187103271	1032.2
27.8547210693359	1.7	27.8547210693359	7861.0	27.8547210693359	1.8	27.8547210693359	1.6	27.8547210693359	1.7	27.8547210693359	7264.6	27.8547210693359	908.8	27.8547210693359	940.9	27.8547210693359	1.8	27.8547210693359	1.9	27.8547210693359	1.4	27.8547210693359	1.2
27.8761234283447	1.3	27.8761234283447	8743.9	27.8761234283447	1.6	27.8761234283447	1.0	27.8761234283447	1.6	27.8761234283447	1.1	27.8761234283447	1.6	27.8761234283447	1.1	27.8761234283447	1.5	27.8761234283447	1.6	27.8761234283447	1.7	27.8761234283447	1.5
27.8975257873535	1.7	27.8975257873535	9794.5	27.8975257873535	1.1	27.8975257873535	1.1	27.8975257873535	1.5	27.8975257873535	1.4	27.8975257873535	1.5	27.8975257873535	1.8	27.8975257873535	1.4	27.8975257873535	1.3	27.8975257873535	1.3	27.8975257873535	1.1
27.9189281463623	1.7	27.9189281463623	1.3	27.9189281463623	1.4	27.9189281463623	1.8	27.9189281463623	1.6	27.9189281463623	1.4	27.9189281463623	1.5	27.9189281463623	1.5	27.9189281463623	1.1	27.9189281463623	1.2	27.9189281463623	1.6	27.9189281463623	1.6
27.9403305053711	1.9	27.9403305053711	196.7	27.9403305053711	1.5	27.9403305053711	1.4	27.9403305053711	1.6	27.9403305053711	1.8	27.9403305053711	1.3	27.9403305053711	1.8	27.9403305053711	1.2	27.9403305053711	1.2	27.9403305053711	1.4	27.9403305053711	1.6
27.9617328643799	1.2	27.9617328643799	4840.8	27.9617328643799	1.8	27.9617328643799	1.8	27.9617328643799	1.1	27.9617328643799	1.1	27.9617328643799	1.6	27.9617328643799	1.5	27.9617328643799	1.5	27.9617328643799	1.5	27.9617328643799	1.6	27.9617328643799	6797.4
27.9831352233887	1.8	27.9831352233887	411.8	27.9831352233887	1.7	27.9831352233887	1.6	27.9831352233887	1.6	27.9831352233887	1.7	27.9831352233887	1.8	27.9831352233887	1.5	27.9831352233887	1.6	27.9831352233887	1.9	27.9831352233887	1.5	27.9831352233887	7101.9
28.0045375823975	1.3	28.0045375823975	9358.3	28.0045375823975	1.6	28.0045375823975	1.9	28.0045375823975	1.1	28.0045375823975	1.3	28.0045375823975	1.3	28.0045375823975	1.2	28.0045375823975	1.9	28.0045375823975	1.3	28.0045375823975	1.2	28.0045375823975	6479.0
28.0259399414063	1.8	28.0259399414063	507.5	28.0259399414063	1.3	28.0259399414063	1.2	28.0259399414063	2.0	28.0259399414063	1.5	28.0259399414063	1.7	28.0259399414063	1.9	28.0259399414063	1.5	28.0259399414063	1.7	28.0259399414063	1.8	28.0259399414063	80.0
28.047342300415	1.6	28.047342300415	1.2E+04	28.047342300415	1.6	28.047342300415	1.9	28.047342300415	1.8	28.047342300415	1.1	28.047342300415	1.3	28.047342300415	1.9	28.047342300415	1.9	28.047342300415	1.7	28.047342300415	1.4	28.047342300415	1.7
28.0687446594238	1.6	28.0687446594238	1.3E+04	28.0687446594238	1.2	28.0687446594238	1.5	28.0687446594238	96.5	28.0687446594238	1.7	28.0687446594238	1.9	28.0687446594238	1.3	28.0687446594238	1.5	28.0687446594238	1.9	28.0687446594238	1.6	28.0687446594238	1.4
28.0901470184326	1.7	28.0901470184326	1.9E+04	28.0901470184326	1.7	28.0901470184326	1.7	28.0901470184326	2218.1	28.0901470184326	1.0	28.0901470184326	1.3	28.0901470184326	1.9	28.0901470184326	1.1	28.0901470184326	1.9	28.0901470184326	1.7	28.0901470184326	1.8
28.1115493774414	1.4	28.1115493774414	1.6E+04	28.1115493774414	1.5	28.1115493774414	1.2	28.1115493774414	1.7	28.1115493774414	1.7	28.1115493774414	1.1	28.1115493774414	1.3	28.1115493774414	1.3	28.1115493774414	1.0	28.1115493774414	1.3	28.1115493774414	1.3
28.1329517364502	1.6	28.1329517364502	9448.1	28.1329517364502	1.2	28.1329517364502	1.4	28.1329517364502	1.1	28.1329517364502	1.6	28.1329517364502	1.7	28.1329517364502	1.7	28.1329517364502	1.9	28.1329517364502	1.7	28.1329517364502	1.7	28.1329517364502	1.4
28.154354095459	1.1	28.154354095459	8594.9	28.154354095459	1.6	28.154354095459	2.0	28.154354095459	1.9	28.154354095459	1.3	28.154354095459	1.5	28.154354095459	1.8	28.154354095459	1.8	28.154354095459	1.6	28.154354095459	1.2	28.154354095459	1.3
28.1757564544678	1.1	28.1757564544678	1.9	28.1757564544678	1.1	28.1757564544678	1.7	28.1757564544678	1.2	28.1757564544678	1.1	28.1757564544678	1.5	28.1757564544678	1.8	28.1757564544678	1.4	28.1757564544678	1.4	28.1757564544678	1.9	28.1757564544678	1.0
28.1971588134766	2.0	28.1971588134766	1.2	28.1971588134766	1.7	28.1971588134766	275.0	28.1971588134766	1.6	28.1971588134766	1.3	28.1971588134766	1.0	28.1971588134766	1.8	28.1971588134766	1.8	28.1971588134766	1.5	28.1971588134766	1.6	28.1971588134766	1.5
28.2185611724854	1.3	28.2185611724854	1.8	28.2185611724854	1.4	28.2185611724854	7336.4	28.2185611724854	1.8	28.2185611724854	1.1	28.2185611724854	1.0	28.2185611724854	1.5	28.2185611724854	1.7	28.2185611724854	1.2	28.2185611724854	1.6	28.2185611724854	1.3
28.2399635314941	1.4	28.2399635314941	1.7	28.2399635314941	1.2	28.2399635314941	1.2E+04	28.2399635314941	1.5	28.2399635314941	1.3	28.2399635314941	1.8	28.2399635314941	1.9	28.2399635314941	1.2	28.2399635314941	1.2	28.2399635314941	1.2	28.2399635314941	1.3
28.2613658905029	1.9	28.2613658905029	1.1	28.2613658905029	1.7	28.2613658905029	1.3E+04	28.2613658905029	1.3	28.2613658905029	1.3	28.2613658905029	1.6	28.2613658905029	1.6	28.2613658905029	1.2	28.2613658905029	1.8	28.2613658905029	1.4	28.2613658905029	1.3
28.2827682495117	1.2	28.2827682495117	1.9	28.2827682495117	1.6	28.2827682495117	7963.0	28.2827682495117	1.6	28.2827682495117	1.1	28.2827682495117	1.4	28.2827682495117	1.3	28.2827682495117	1.6	28.2827682495117	1.6	28.2827682495117	1.9	28.2827682495117	1.5
28.3041706085205	1.5	28.3041706085205	1.9	28.3041706085205	1.2	28.3041706085205	1.5	28.3041706085205	1.1	28.3041706085205	1.4	28.3041706085205	1.2	28.3041706085205	1.8	28.3041706085205	1.3	28.3041706085205	1.7	28.3041706085205	1.4	28.3041706085205	1.5
28.3255729675293	1.2	28.3255729675293	209.2	28.3255729675293	1.3	28.3255729675293	1.2	28.3255729675293	1.2	28.3255729675293	1.3	28.3255729675293	1.4	28.3255729675293	2.0	28.3255729675293	1.4	28.3255729675293	5031.9	28.3255729675293	1.6	28.3255729675293	1.5
28.3469753265381	1.1	28.3469753265381	6957.3	28.3469753265381	1.2	28.3469753265381	1.6	28.3469753265381	90.7	28.3469753265381	1.7	28.3469753265381	1.6	28.3469753265381	1.9	28.3469753265381	1.2	28.3469753265381	494.5	28.3469753265381	1.7	28.3469753265381	1.6
28.3683776855469	1.4	28.3683776855469	1.1	28.3683776855469	1.2	28.3683776855469	1.6	28.3683776855469	1.0	28.3683776855469	2.0	28.3683776855469	1.5	28.3683776855469	1.2	28.3683776855469	1.6	28.3683776855469	1.6	28.3683776855469	1.2	28.3683776855469	1.3
28.3897800445557	1.2	28.3897800445557	1.2	28.3897800445557	1.8	28.3897800445557	1.9	28.3897800445557	1.7	28.3897800445557	1.2	28.3897800445557	1.4	28.3897800445557	1.6	28.3897800445557	1.4	28.3897800445557	1.9	28.3897800445557	1.0	28.3897800445557	1.0
28.4111824035645	1.0	28.4111824035645	2.0	28.4111824035645	1.3	28.4111824035645	1.8	28.4111824035645	1.1	28.4111824035645	1.7	28.4111824035645	1.2	28.4111824035645	1.2	28.4111824035645	1.2	28.4111824035645	1.1	28.4111824035645	1.4	28.4111824035645	1.4
28.4325847625732	1.5	28.4325847625732	1.8	28.4325847625732	1.4	28.4325847625732	1.1	28.4325847625732	1.7	28.4325847625732	1.8	28.4325847625732	1.1	28.4325847625732	1.9	28.4325847625732	1.6	28.4325847625732	1.8	28.4325847625732	1.0	28.4325847625732	1.5
28.453987121582	2.0	28.453987121582	1.8	28.453987121582	1.5	28.453987121582	1.7	28.453987121582	1.2	28.453987121582	1.9	28.453987121582	1.6	28.453987121582	1.4	28.453987121582	2.0	28.453987121582	1.2	28.453987121582	2.0	28.453987121582	2.0
