# Supplementary material for: Mapping protein carboxymethylation sites provides insights into their role in proteostasis and cell proliferation
Source: Nat Commun. 2021 Nov 18;12:6743. doi: 10.1038/s41467-021-26982-6 (PMC8602705; doi:10.1038/s41467-021-26982-6)
Supplement: Supplementary file 11 — Source Data [file 41467_2021_26982_MOESM11_ESM.zip › FigureS2/2A/Identification ATPA_MOUSE._VVDALGNAIDGK[CML]GPIGSK_.3 Qvalue = 8.555e-03 (Pvalue = 9.387e-03).xls]

(x)Retention Time_[[y9+]]	(y)Intensity_[[y9+]]	(x)Retention Time_[[y6+]]	(y)Intensity_[[y6+]]	(x)Retention Time_[[y10+]]	(y)Intensity_[[y10+]]	(x)Retention Time_[[y8+]]	(y)Intensity_[[y8+]]	(x)Retention Time_[[y11+]]	(y)Intensity_[[y11+]]	(x)Retention Time_[[y5+]]	(y)Intensity_[[y5+]]	(x)Retention Time_[]	(y)Intensity_[]	(x)Retention Time_[]	(y)Intensity_[]	(x)Retention Time_[]	(y)Intensity_[]	(x)Retention Time_[]	(y)Intensity_[]	(x)Retention Time_[]	(y)Intensity_[]	(x)Retention Time_[]	(y)Intensity_[]
24.394437789917	1.5	24.394437789917	1.2	24.394437789917	1.5	24.394437789917	1.4	24.394437789917	1.5	24.394437789917	1.5	24.394437789917	1.0	24.394437789917	1.9	24.394437789917	1.3	24.394437789917	1.7	24.394437789917	1.7	24.394437789917	1.9
24.4063110351563	1.7	24.4063110351563	1.3	24.4063110351563	1.2	24.4063110351563	1.3	24.4063110351563	1.2	24.4063110351563	1.8	24.4063110351563	1.1	24.4063110351563	1.3	24.4063110351563	1.3	24.4063110351563	1.7	24.4063110351563	1.4	24.4063110351563	1.3
24.4181842803955	1.7	24.4181842803955	1.4	24.4181842803955	1.0	24.4181842803955	1.7	24.4181842803955	1.6	24.4181842803955	1.0	24.4181842803955	1.4	24.4181842803955	1.5	24.4181842803955	1.8	24.4181842803955	1.4	24.4181842803955	1.4	24.4181842803955	1.3
24.4300575256348	1.3	24.4300575256348	1.4	24.4300575256348	1.6	24.4300575256348	1.1	24.4300575256348	1.5	24.4300575256348	1.7	24.4300575256348	1.7	24.4300575256348	1.5	24.4300575256348	1.7	24.4300575256348	1.2	24.4300575256348	1.0	24.4300575256348	1.2
24.441930770874	1.3	24.441930770874	1.7	24.441930770874	1.4	24.441930770874	1.2	24.441930770874	1.6	24.441930770874	3220.0	24.441930770874	1.1	24.441930770874	1.3	24.441930770874	1.4	24.441930770874	1.3	24.441930770874	1.2	24.441930770874	1.8
24.4538040161133	1.7	24.4538040161133	200.6	24.4538040161133	1.4	24.4538040161133	1.6	24.4538040161133	1.2	24.4538040161133	2445.4	24.4538040161133	7866.2	24.4538040161133	2621.1	24.4538040161133	9544.6	24.4538040161133	1.1E+04	24.4538040161133	372.4	24.4538040161133	1.7
24.4656772613525	1.7	24.4656772613525	1106.8	24.4656772613525	1.1	24.4656772613525	1.7	24.4656772613525	1.5	24.4656772613525	2154.7	24.4656772613525	3.9E+04	24.4656772613525	1554.4	24.4656772613525	2.4E+04	24.4656772613525	1.7E+04	24.4656772613525	1.3E+04	24.4656772613525	1.0
24.4775505065918	1.9	24.4775505065918	1.4	24.4775505065918	1.3	24.4775505065918	1.5	24.4775505065918	1.6	24.4775505065918	1926.2	24.4775505065918	8.4E+04	24.4775505065918	1.1E+04	24.4775505065918	3E+04	24.4775505065918	2.3E+04	24.4775505065918	1.6E+04	24.4775505065918	1.1
24.4894237518311	1.7	24.4894237518311	1.8	24.4894237518311	1.5	24.4894237518311	1.2	24.4894237518311	1.2	24.4894237518311	1055.5	24.4894237518311	1.2E+05	24.4894237518311	1.4E+04	24.4894237518311	4.7E+04	24.4894237518311	3.6E+04	24.4894237518311	2.2E+04	24.4894237518311	3098.4
24.5012969970703	1.4	24.5012969970703	1.8	24.5012969970703	1.7	24.5012969970703	234.3	24.5012969970703	1.2	24.5012969970703	1.4	24.5012969970703	1.5E+05	24.5012969970703	1.8E+04	24.5012969970703	5.8E+04	24.5012969970703	3.4E+04	24.5012969970703	2.2E+04	24.5012969970703	1E+04
24.5131702423096	1.5	24.5131702423096	1.6	24.5131702423096	1.6	24.5131702423096	148.3	24.5131702423096	1.5	24.5131702423096	1.5	24.5131702423096	1.4E+05	24.5131702423096	1.6E+04	24.5131702423096	5.7E+04	24.5131702423096	3.5E+04	24.5131702423096	2.1E+04	24.5131702423096	1.4E+04
24.5250434875488	1.5	24.5250434875488	1.2	24.5250434875488	1.4	24.5250434875488	4.1	24.5250434875488	1.2	24.5250434875488	1.5	24.5250434875488	1.1E+05	24.5250434875488	2.1E+04	24.5250434875488	4.3E+04	24.5250434875488	2.6E+04	24.5250434875488	1.5E+04	24.5250434875488	1.1E+04
24.5369167327881	1.4	24.5369167327881	1.5	24.5369167327881	1.3	24.5369167327881	383.7	24.5369167327881	1.3	24.5369167327881	1822.4	24.5369167327881	8.8E+04	24.5369167327881	2.1E+04	24.5369167327881	2.9E+04	24.5369167327881	1.7E+04	24.5369167327881	1.3E+04	24.5369167327881	7798.2
24.5487899780273	1.9	24.5487899780273	1.4	24.5487899780273	1.1	24.5487899780273	7.7	24.5487899780273	1708.5	24.5487899780273	1486.4	24.5487899780273	6.1E+04	24.5487899780273	1.1E+04	24.5487899780273	1.7E+04	24.5487899780273	9962.5	24.5487899780273	1E+04	24.5487899780273	908.9
24.5606632232666	1.1	24.5606632232666	1.9	24.5606632232666	1.3	24.5606632232666	1.7	24.5606632232666	1.8	24.5606632232666	1.5	24.5606632232666	2.8E+04	24.5606632232666	151.6	24.5606632232666	1.3E+04	24.5606632232666	7653.4	24.5606632232666	5330.1	24.5606632232666	4561.2
24.5725364685059	1.7	24.5725364685059	1.4	24.5725364685059	1.2	24.5725364685059	889.9	24.5725364685059	1.3	24.5725364685059	477.3	24.5725364685059	2.7E+04	24.5725364685059	5778.7	24.5725364685059	8256.7	24.5725364685059	1.8	24.5725364685059	1.3	24.5725364685059	1.1
24.5844097137451	1.6	24.5844097137451	1.5	24.5844097137451	1.5	24.5844097137451	3412.2	24.5844097137451	1.3	24.5844097137451	1648.4	24.5844097137451	1.8E+04	24.5844097137451	824.8	24.5844097137451	7123.2	24.5844097137451	1.8	24.5844097137451	1.7	24.5844097137451	1.2
24.5962829589844	1.4	24.5962829589844	1.8	24.5962829589844	1.3	24.5962829589844	1211.1	24.5962829589844	1.7	24.5962829589844	723.8	24.5962829589844	1.1E+04	24.5962829589844	2849.7	24.5962829589844	1.2	24.5962829589844	1.1	24.5962829589844	1.4	24.5962829589844	1.6
24.6081562042236	1.6	24.6081562042236	1.9	24.6081562042236	1.4	24.6081562042236	653.4	24.6081562042236	1.7	24.6081562042236	1857.0	24.6081562042236	8758.2	24.6081562042236	1.3	24.6081562042236	1.5	24.6081562042236	1.2	24.6081562042236	1.6	24.6081562042236	1.5
24.6200294494629	1.9	24.6200294494629	492.9	24.6200294494629	1.3	24.6200294494629	648.7	24.6200294494629	1.4	24.6200294494629	726.1	24.6200294494629	3929.6	24.6200294494629	1.8	24.6200294494629	1.5	24.6200294494629	1.4	24.6200294494629	1.2	24.6200294494629	1.3
24.6319026947021	1.9	24.6319026947021	595.8	24.6319026947021	1.5	24.6319026947021	1083.1	24.6319026947021	1.3	24.6319026947021	1.1	24.6319026947021	1.6	24.6319026947021	1.4	24.6319026947021	1.7	24.6319026947021	1.3	24.6319026947021	1.4	24.6319026947021	1.5
24.6437759399414	1.5	24.6437759399414	82.6	24.6437759399414	1.8	24.6437759399414	169.6	24.6437759399414	1.2	24.6437759399414	1.6	24.6437759399414	4152.9	24.6437759399414	1.3	24.6437759399414	1.5	24.6437759399414	1.1	24.6437759399414	1.9	24.6437759399414	1.3
24.6556491851807	1.0	24.6556491851807	1.2	24.6556491851807	1.1	24.6556491851807	1.7	24.6556491851807	1.3	24.6556491851807	1.8	24.6556491851807	863.3	24.6556491851807	1.8	24.6556491851807	1.6	24.6556491851807	1.8	24.6556491851807	1.4	24.6556491851807	1.2
24.6675224304199	1.6	24.6675224304199	1.7	24.6675224304199	1.6	24.6675224304199	1.7	24.6675224304199	1.2	24.6675224304199	1.2	24.6675224304199	1.8	24.6675224304199	1.2	24.6675224304199	1.8	24.6675224304199	1.3	24.6675224304199	1.3	24.6675224304199	1.6
24.6793956756592	1.1	24.6793956756592	1.5	24.6793956756592	1.2	24.6793956756592	1.4	24.6793956756592	1.3	24.6793956756592	1.1	24.6793956756592	1.4	24.6793956756592	1.7	24.6793956756592	1.7	24.6793956756592	1.7	24.6793956756592	1.1	24.6793956756592	1.9
24.6912689208984	1.4	24.6912689208984	1.3	24.6912689208984	1.4	24.6912689208984	1.6	24.6912689208984	1.6	24.6912689208984	1.2	24.6912689208984	1.7	24.6912689208984	1.5	24.6912689208984	1.5	24.6912689208984	1.5	24.6912689208984	1.4	24.6912689208984	1.1
24.7031421661377	1.5	24.7031421661377	756.7	24.7031421661377	1.4	24.7031421661377	1.3	24.7031421661377	1.3	24.7031421661377	1.3	24.7031421661377	1.8	24.7031421661377	1.4	24.7031421661377	1.4	24.7031421661377	1.6	24.7031421661377	1.5	24.7031421661377	1.3
24.715015411377	1.3	24.715015411377	1009.7	24.715015411377	1.5	24.715015411377	1.7	24.715015411377	1.6	24.715015411377	1.2	24.715015411377	1.7	24.715015411377	1.2	24.715015411377	1.5	24.715015411377	1.7	24.715015411377	1.7	24.715015411377	1.6
24.7268886566162	1.3	24.7268886566162	1.7	24.7268886566162	1.4	24.7268886566162	1.4	24.7268886566162	1.7	24.7268886566162	1.4	24.7268886566162	1.7	24.7268886566162	1.5	24.7268886566162	1.7	24.7268886566162	1.5	24.7268886566162	1.4	24.7268886566162	1.7
24.7387619018555	1.8	24.7387619018555	792.2	24.7387619018555	1.3	24.7387619018555	1.1	24.7387619018555	1.6	24.7387619018555	1.2	24.7387619018555	4247.2	24.7387619018555	1.3	24.7387619018555	2961.9	24.7387619018555	1.7	24.7387619018555	1.2	24.7387619018555	1.5
24.7506351470947	1.7	24.7506351470947	305.6	24.7506351470947	1.1	24.7506351470947	1.1	24.7506351470947	1.3	24.7506351470947	1.3	24.7506351470947	1.1E+04	24.7506351470947	3125.7	24.7506351470947	5694.8	24.7506351470947	4048.4	24.7506351470947	1.5	24.7506351470947	1.7
24.762508392334	1.2	24.762508392334	1.9	24.762508392334	1.5	24.762508392334	1.6	24.762508392334	1.7	24.762508392334	1.7	24.762508392334	1.6E+04	24.762508392334	1815.3	24.762508392334	9559.6	24.762508392334	1E+04	24.762508392334	1.5	24.762508392334	1.9
24.7743816375732	1.3	24.7743816375732	1145.2	24.7743816375732	1.5	24.7743816375732	1.5	24.7743816375732	1.5	24.7743816375732	1452.5	24.7743816375732	2.1E+04	24.7743816375732	9152.4	24.7743816375732	1.5E+04	24.7743816375732	1.3E+04	24.7743816375732	1.5	24.7743816375732	1.9
24.7862548828125	1.3	24.7862548828125	2307.3	24.7862548828125	1.6	24.7862548828125	1.6	24.7862548828125	1.5	24.7862548828125	3970.3	24.7862548828125	2.4E+04	24.7862548828125	1.2E+04	24.7862548828125	1.3E+04	24.7862548828125	1.3E+04	24.7862548828125	1.7	24.7862548828125	1.7
24.7981281280518	1.3	24.7981281280518	5512.2	24.7981281280518	1.8	24.7981281280518	1.7	24.7981281280518	1.3	24.7981281280518	3996.7	24.7981281280518	2.7E+04	24.7981281280518	1.2E+04	24.7981281280518	1.6E+04	24.7981281280518	1.6E+04	24.7981281280518	3842.8	24.7981281280518	4171.6
24.810001373291	1.6	24.810001373291	4877.8	24.810001373291	1.8	24.810001373291	1719.3	24.810001373291	1.7	24.810001373291	3774.2	24.810001373291	2.3E+04	24.810001373291	1.4E+04	24.810001373291	1.7E+04	24.810001373291	1.8E+04	24.810001373291	5961.1	24.810001373291	2440.1
24.8218746185303	1.4	24.8218746185303	6655.2	24.8218746185303	1.4	24.8218746185303	642.7	24.8218746185303	1.6	24.8218746185303	3189.7	24.8218746185303	2.3E+04	24.8218746185303	1.1E+04	24.8218746185303	1.3E+04	24.8218746185303	1.4E+04	24.8218746185303	2179.3	24.8218746185303	3330.8
24.8337478637695	1.4	24.8337478637695	4689.7	24.8337478637695	1.7	24.8337478637695	1.3	24.8337478637695	1.6	24.8337478637695	2066.6	24.8337478637695	2.1E+04	24.8337478637695	8307.6	24.8337478637695	1.2E+04	24.8337478637695	9693.2	24.8337478637695	2930.8	24.8337478637695	1957.1
24.8456211090088	1.5	24.8456211090088	977.8	24.8456211090088	1.5	24.8456211090088	1.2	24.8456211090088	1.6	24.8456211090088	2309.9	24.8456211090088	1.5E+04	24.8456211090088	7601.4	24.8456211090088	8976.8	24.8456211090088	3112.2	24.8456211090088	1714.1	24.8456211090088	1.2
24.857494354248	1.6	24.857494354248	1015.3	24.857494354248	1.6	24.857494354248	1.3	24.857494354248	1.7	24.857494354248	1565.2	24.857494354248	1.2E+04	24.857494354248	7207.0	24.857494354248	7222.8	24.857494354248	1.5	24.857494354248	1.8	24.857494354248	1.6
24.8693675994873	1.7	24.8693675994873	1526.8	24.8693675994873	1.8	24.8693675994873	1.2	24.8693675994873	1.8	24.8693675994873	330.1	24.8693675994873	4271.5	24.8693675994873	2594.4	24.8693675994873	2641.0	24.8693675994873	1.8	24.8693675994873	1.4	24.8693675994873	1.9
24.8812408447266	1.7	24.8812408447266	1956.7	24.8812408447266	1.6	24.8812408447266	1.4	24.8812408447266	1.4	24.8812408447266	1428.2	24.8812408447266	1.2	24.8812408447266	1.2	24.8812408447266	1.6	24.8812408447266	1.7	24.8812408447266	1.5	24.8812408447266	1.9
24.8931140899658	1.8	24.8931140899658	573.7	24.8931140899658	1.7	24.8931140899658	1.1	24.8931140899658	1.2	24.8931140899658	2132.5	24.8931140899658	1.1	24.8931140899658	1.2	24.8931140899658	1.5	24.8931140899658	1.4	24.8931140899658	1.4	24.8931140899658	1.6
24.9049873352051	1.9	24.9049873352051	2.0	24.9049873352051	1.3	24.9049873352051	250.1	24.9049873352051	1.6	24.9049873352051	2603.5	24.9049873352051	1.6	24.9049873352051	1.1	24.9049873352051	1.3	24.9049873352051	1.7	24.9049873352051	1.7	24.9049873352051	1.6
24.9168605804443	1.4	24.9168605804443	1221.3	24.9168605804443	1.1	24.9168605804443	92.6	24.9168605804443	1.4	24.9168605804443	2850.1	24.9168605804443	1.5	24.9168605804443	1.4	24.9168605804443	1.5	24.9168605804443	1.9	24.9168605804443	1.6	24.9168605804443	1.5
24.9287338256836	1.1	24.9287338256836	434.0	24.9287338256836	1.1	24.9287338256836	1.7	24.9287338256836	1.1	24.9287338256836	4152.1	24.9287338256836	1.4	24.9287338256836	1.4	24.9287338256836	1.8	24.9287338256836	1.4	24.9287338256836	1.5	24.9287338256836	1.7
24.9406070709229	1.7	24.9406070709229	1583.6	24.9406070709229	1.1	24.9406070709229	1.7	24.9406070709229	1.4	24.9406070709229	3765.0	24.9406070709229	1.7	24.9406070709229	1.6	24.9406070709229	1.7	24.9406070709229	1.6	24.9406070709229	1.5	24.9406070709229	1.8
24.9524803161621	1.2	24.9524803161621	539.6	24.9524803161621	1.2	24.9524803161621	1.7	24.9524803161621	1.2	24.9524803161621	2960.0	24.9524803161621	1.6	24.9524803161621	1.7	24.9524803161621	1.8	24.9524803161621	1.3	24.9524803161621	1.2	24.9524803161621	1.4
24.9643535614014	1.7	24.9643535614014	1753.7	24.9643535614014	1.5	24.9643535614014	1.5	24.9643535614014	1.5	24.9643535614014	2530.2	24.9643535614014	1.6	24.9643535614014	1.5	24.9643535614014	1.4	24.9643535614014	1.5	24.9643535614014	1.4	24.9643535614014	1.6
24.9762268066406	1.3	24.9762268066406	580.8	24.9762268066406	1.6	24.9762268066406	1.4	24.9762268066406	1.6	24.9762268066406	2078.3	24.9762268066406	1.8	24.9762268066406	1.7	24.9762268066406	1.6	24.9762268066406	1.3	24.9762268066406	1.3	24.9762268066406	1.8
24.9881000518799	1.3	24.9881000518799	1.4	24.9881000518799	1.7	24.9881000518799	1.5	24.9881000518799	1.7	24.9881000518799	1799.4	24.9881000518799	1.5	24.9881000518799	1.8	24.9881000518799	1.5	24.9881000518799	1.4	24.9881000518799	1.2	24.9881000518799	1.5
24.9999732971191	1.1	24.9999732971191	1.5	24.9999732971191	1.5	24.9999732971191	1.3	24.9999732971191	1.3	24.9999732971191	1674.1	24.9999732971191	1.6	24.9999732971191	1.8	24.9999732971191	1.2	24.9999732971191	1.4	24.9999732971191	1.5	24.9999732971191	1.5
25.0118465423584	1.5	25.0118465423584	1.2	25.0118465423584	1.6	25.0118465423584	1.7	25.0118465423584	1.3	25.0118465423584	388.5	25.0118465423584	1.6	25.0118465423584	1.3	25.0118465423584	1.6	25.0118465423584	1.4	25.0118465423584	1.7	25.0118465423584	1.5
25.0237197875977	1.6	25.0237197875977	1.2	25.0237197875977	1.5	25.0237197875977	1.3	25.0237197875977	1.3	25.0237197875977	1.4	25.0237197875977	1.8	25.0237197875977	1.5	25.0237197875977	1.5	25.0237197875977	1.5	25.0237197875977	1.3	25.0237197875977	1.8
25.0355930328369	1.5	25.0355930328369	1.1	25.0355930328369	1.3	25.0355930328369	1.5	25.0355930328369	1.2	25.0355930328369	1.5	25.0355930328369	7527.9	25.0355930328369	1.4	25.0355930328369	5323.2	25.0355930328369	5671.4	25.0355930328369	1.1	25.0355930328369	1.7
25.0474662780762	1.5	25.0474662780762	1.7	25.0474662780762	1.4	25.0474662780762	1.6	25.0474662780762	1.6	25.0474662780762	1.7	25.0474662780762	1.5E+04	25.0474662780762	6733.5	25.0474662780762	1E+04	25.0474662780762	2813.3	25.0474662780762	1.7	25.0474662780762	1.5
25.0593395233154	1.7	25.0593395233154	1.9	25.0593395233154	1.3	25.0593395233154	1.2	25.0593395233154	1.7	25.0593395233154	1.8	25.0593395233154	3E+04	25.0593395233154	1.5E+04	25.0593395233154	1.3E+04	25.0593395233154	1.1E+04	25.0593395233154	5446.8	25.0593395233154	3968.7
25.0712127685547	1.9	25.0712127685547	1.5	25.0712127685547	1.3	25.0712127685547	1.5	25.0712127685547	1.7	25.0712127685547	1740.6	25.0712127685547	3.8E+04	25.0712127685547	1.8E+04	25.0712127685547	1.9E+04	25.0712127685547	1.6E+04	25.0712127685547	9233.8	25.0712127685547	1987.5
25.0830860137939	1.9	25.0830860137939	1.6	25.0830860137939	1.4	25.0830860137939	1.2	25.0830860137939	1.5	25.0830860137939	541.1	25.0830860137939	4.4E+04	25.0830860137939	2.2E+04	25.0830860137939	2.1E+04	25.0830860137939	2E+04	25.0830860137939	1.4E+04	25.0830860137939	4373.3
25.0949592590332	1.2	25.0949592590332	1.7	25.0949592590332	1.6	25.0949592590332	1.0	25.0949592590332	1.1	25.0949592590332	1207.0	25.0949592590332	4.2E+04	25.0949592590332	2.1E+04	25.0949592590332	2.5E+04	25.0949592590332	2.4E+04	25.0949592590332	1.4E+04	25.0949592590332	2213.7
25.1068325042725	1.5	25.1068325042725	2283.3	25.1068325042725	892.8	25.1068325042725	1.6	25.1068325042725	1.2	25.1068325042725	380.7	25.1068325042725	3.7E+04	25.1068325042725	1.7E+04	25.1068325042725	2.1E+04	25.1068325042725	2.2E+04	25.1068325042725	1.3E+04	25.1068325042725	2.0
25.1187057495117	1.5	25.1187057495117	721.2	25.1187057495117	1239.3	25.1187057495117	1.8	25.1187057495117	1.7	25.1187057495117	1941.4	25.1187057495117	2.4E+04	25.1187057495117	1.3E+04	25.1187057495117	1.2E+04	25.1187057495117	1.6E+04	25.1187057495117	9305.8	25.1187057495117	1.8
25.130578994751	1.2	25.130578994751	1.8	25.130578994751	1313.5	25.130578994751	1.7	25.130578994751	1.5	25.130578994751	1002.3	25.130578994751	1.3E+04	25.130578994751	9447.1	25.130578994751	2877.4	25.130578994751	4723.4	25.130578994751	2595.1	25.130578994751	1.5
25.1424522399902	1649.2	25.1424522399902	1.8	25.1424522399902	322.8	25.1424522399902	1.2	25.1424522399902	1.4	25.1424522399902	124.1	25.1424522399902	9009.6	25.1424522399902	6075.9	25.1424522399902	1.3	25.1424522399902	1.8	25.1424522399902	1.3	25.1424522399902	1.3
25.1543254852295	527.5	25.1543254852295	1.9	25.1543254852295	1.1	25.1543254852295	1.5	25.1543254852295	1.2	25.1543254852295	1.6	25.1543254852295	7877.4	25.1543254852295	1665.6	25.1543254852295	4753.4	25.1543254852295	1.3	25.1543254852295	1.2	25.1543254852295	4664.7
25.1661987304688	1.2	25.1661987304688	1.5	25.1661987304688	1.4	25.1661987304688	1.8	25.1661987304688	1.7	25.1661987304688	1.8	25.1661987304688	2545.5	25.1661987304688	1.3	25.1661987304688	2452.9	25.1661987304688	1.1	25.1661987304688	1.1	25.1661987304688	2407.0
25.178071975708	1.2	25.178071975708	1384.6	25.178071975708	1.3	25.178071975708	1.2	25.178071975708	1.6	25.178071975708	1.7	25.178071975708	1.4	25.178071975708	1.7	25.178071975708	1.3	25.178071975708	1.1	25.178071975708	1.3	25.178071975708	1.3
25.1899452209473	1.7	25.1899452209473	1538.1	25.1899452209473	1.5	25.1899452209473	1.3	25.1899452209473	1.3	25.1899452209473	1.6	25.1899452209473	1.3	25.1899452209473	1.7	25.1899452209473	1.2	25.1899452209473	1.1	25.1899452209473	1.2	25.1899452209473	1.4
25.2018184661865	1.3	25.2018184661865	351.5	25.2018184661865	1.2	25.2018184661865	1.3	25.2018184661865	1.4	25.2018184661865	1.3	25.2018184661865	1.5	25.2018184661865	1.4	25.2018184661865	1.5	25.2018184661865	1.2	25.2018184661865	1.4	25.2018184661865	1.4
25.2136917114258	1.8	25.2136917114258	1.6	25.2136917114258	1.2	25.2136917114258	1.2	25.2136917114258	1.4	25.2136917114258	1.6	25.2136917114258	1.5	25.2136917114258	1.5	25.2136917114258	1.3	25.2136917114258	1.7	25.2136917114258	1.7	25.2136917114258	1.5
25.225564956665	1.3	25.225564956665	1.8	25.225564956665	1.3	25.225564956665	1.2	25.225564956665	1.2	25.225564956665	1.3	25.225564956665	1.7	25.225564956665	1.3	25.225564956665	1.3	25.225564956665	1.5	25.225564956665	1.3	25.225564956665	1.6
25.2374382019043	1.6	25.2374382019043	1.8	25.2374382019043	1.7	25.2374382019043	1.6	25.2374382019043	1.6	25.2374382019043	1.3	25.2374382019043	1.9	25.2374382019043	1.2	25.2374382019043	1.3	25.2374382019043	1.4	25.2374382019043	1.7	25.2374382019043	1.8
25.2493114471436	1.7	25.2493114471436	1.6	25.2493114471436	1.3	25.2493114471436	1.6	25.2493114471436	1.8	25.2493114471436	1.7	25.2493114471436	1.6	25.2493114471436	1.3	25.2493114471436	1.4	25.2493114471436	1.2	25.2493114471436	1.5	25.2493114471436	1.9
25.2611846923828	1101.5	25.2611846923828	1.3	25.2611846923828	1.2	25.2611846923828	1.5	25.2611846923828	1.6	25.2611846923828	1.8	25.2611846923828	1485.5	25.2611846923828	1.5	25.2611846923828	1.8	25.2611846923828	1.6	25.2611846923828	1.4	25.2611846923828	1.3
25.2730579376221	1916.2	25.2730579376221	1.7	25.2730579376221	1.4	25.2730579376221	1.9	25.2730579376221	1.5	25.2730579376221	1.8	25.2730579376221	332.6	25.2730579376221	1.2	25.2730579376221	1.7	25.2730579376221	1.6	25.2730579376221	1.5	25.2730579376221	1.6
25.2849311828613	1939.6	25.2849311828613	1.1	25.2849311828613	1.8	25.2849311828613	157.7	25.2849311828613	1.3	25.2849311828613	1.2	25.2849311828613	1.8	25.2849311828613	3384.5	25.2849311828613	1.8	25.2849311828613	1.1	25.2849311828613	1.4	25.2849311828613	1.7
25.2968044281006	2657.4	25.2968044281006	1.2	25.2968044281006	1.2	25.2968044281006	2421.8	25.2968044281006	1.7	25.2968044281006	1.6	25.2968044281006	1.6	25.2968044281006	1.2	25.2968044281006	1.2	25.2968044281006	446.9	25.2968044281006	1.0	25.2968044281006	1.9
25.3086776733398	2579.8	25.3086776733398	1.2	25.3086776733398	1.3	25.3086776733398	1.8	25.3086776733398	1.5	25.3086776733398	1.3	25.3086776733398	1.6	25.3086776733398	1.9	25.3086776733398	1.3	25.3086776733398	6978.4	25.3086776733398	1.1	25.3086776733398	1.3
25.3205509185791	1865.1	25.3205509185791	1.5	25.3205509185791	1.8	25.3205509185791	1.4	25.3205509185791	1.7	25.3205509185791	1.7	25.3205509185791	1.6	25.3205509185791	1.6	25.3205509185791	1.3	25.3205509185791	1.4	25.3205509185791	793.7	25.3205509185791	1.3
25.3324241638184	1674.2	25.3324241638184	1.7	25.3324241638184	1.8	25.3324241638184	1.5	25.3324241638184	1.5	25.3324241638184	1.8	25.3324241638184	1.8	25.3324241638184	1.5	25.3324241638184	1.7	25.3324241638184	2372.0	25.3324241638184	1862.5	25.3324241638184	1.7
25.3442974090576	637.8	25.3442974090576	1.7	25.3442974090576	1.5	25.3442974090576	1.3	25.3442974090576	1.7	25.3442974090576	1.5	25.3442974090576	1466.5	25.3442974090576	1.7	25.3442974090576	2829.9	25.3442974090576	7204.7	25.3442974090576	1.8	25.3442974090576	1.5
25.3561706542969	1.6	25.3561706542969	1.7	25.3561706542969	1.2	25.3561706542969	1.8	25.3561706542969	1.4	25.3561706542969	1.5	25.3561706542969	2935.4	25.3561706542969	1.5	25.3561706542969	2437.7	25.3561706542969	7190.3	25.3561706542969	1.6	25.3561706542969	1.6
25.3680438995361	1.7	25.3680438995361	1.9	25.3680438995361	1.7	25.3680438995361	1.9	25.3680438995361	1.2	25.3680438995361	1.4	25.3680438995361	1874.2	25.3680438995361	1.7	25.3680438995361	4798.5	25.3680438995361	8186.4	25.3680438995361	1.4	25.3680438995361	1.5
25.3799171447754	1.5	25.3799171447754	1.7	25.3799171447754	2.0	25.3799171447754	1.2	25.3799171447754	1.0	25.3799171447754	1.2	25.3799171447754	2765.0	25.3799171447754	1.3	25.3799171447754	1383.6	25.3799171447754	1E+04	25.3799171447754	1.9	25.3799171447754	1.7
25.3917903900146	1.3	25.3917903900146	2.0	25.3917903900146	1.6	25.3917903900146	1.6	25.3917903900146	1.2	25.3917903900146	1.4	25.3917903900146	1498.6	25.3917903900146	1.1	25.3917903900146	1.8	25.3917903900146	967.3	25.3917903900146	6433.7	25.3917903900146	1.4
25.4036636352539	1.7	25.4036636352539	1.3	25.4036636352539	1.4	25.4036636352539	94.9	25.4036636352539	1.7	25.4036636352539	1.4	25.4036636352539	8629.3	25.4036636352539	5370.6	25.4036636352539	1.0	25.4036636352539	6628.0	25.4036636352539	1.1	25.4036636352539	1.8
25.4155368804932	955.8	25.4155368804932	1.1	25.4155368804932	1.7	25.4155368804932	578.5	25.4155368804932	1.9	25.4155368804932	1.8	25.4155368804932	1E+04	25.4155368804932	1.5	25.4155368804932	1.5	25.4155368804932	1.4	25.4155368804932	1.3	25.4155368804932	1.4
25.4274101257324	2690.0	25.4274101257324	1.4	25.4274101257324	1.7	25.4274101257324	280.0	25.4274101257324	1.8	25.4274101257324	1.5	25.4274101257324	1.4E+04	25.4274101257324	1.3	25.4274101257324	1.9	25.4274101257324	1.4	25.4274101257324	1.3	25.4274101257324	1.5
25.4392833709717	1.6	25.4392833709717	1.4	25.4392833709717	1.6	25.4392833709717	993.2	25.4392833709717	1.8	25.4392833709717	1.5	25.4392833709717	8163.8	25.4392833709717	1.0	25.4392833709717	1.5	25.4392833709717	1.2	25.4392833709717	1.5	25.4392833709717	1.4
25.4511566162109	1.3	25.4511566162109	1.2	25.4511566162109	1.4	25.4511566162109	1249.7	25.4511566162109	1382.6	25.4511566162109	1.7	25.4511566162109	5831.3	25.4511566162109	1.2	25.4511566162109	1.2	25.4511566162109	1.4	25.4511566162109	1.5	25.4511566162109	1.7
25.4630298614502	1.3	25.4630298614502	388.1	25.4630298614502	1.2	25.4630298614502	1247.5	25.4630298614502	823.6	25.4630298614502	1476.1	25.4630298614502	4033.6	25.4630298614502	1.2	25.4630298614502	1.6	25.4630298614502	1.8	25.4630298614502	1.2	25.4630298614502	1.8
25.4749031066895	1789.2	25.4749031066895	132.4	25.4749031066895	1.6	25.4749031066895	1351.4	25.4749031066895	1.6	25.4749031066895	499.3	25.4749031066895	4902.5	25.4749031066895	1.2	25.4749031066895	1.5	25.4749031066895	4006.8	25.4749031066895	1.3	25.4749031066895	1.8
25.4867763519287	272.5	25.4867763519287	1.8	25.4867763519287	1.3	25.4867763519287	888.8	25.4867763519287	1.5	25.4867763519287	1.2	25.4867763519287	5145.5	25.4867763519287	3827.7	25.4867763519287	1.7	25.4867763519287	5534.0	25.4867763519287	1.8	25.4867763519287	1.6
25.498649597168	2544.4	25.498649597168	1.8	25.498649597168	1.4	25.498649597168	1044.5	25.498649597168	1.3	25.498649597168	2593.0	25.498649597168	615.9	25.498649597168	583.6	25.498649597168	1.9	25.498649597168	7566.8	25.498649597168	1.8	25.498649597168	1.8
25.5105228424072	2878.5	25.5105228424072	1.7	25.5105228424072	1.7	25.5105228424072	768.9	25.5105228424072	4284.3	25.5105228424072	2182.6	25.5105228424072	1.9E+04	25.5105228424072	6304.3	25.5105228424072	1.3E+04	25.5105228424072	8420.3	25.5105228424072	1.6	25.5105228424072	1.2
25.5223960876465	557.1	25.5223960876465	1.7	25.5223960876465	1.4	25.5223960876465	676.8	25.5223960876465	537.4	25.5223960876465	864.4	25.5223960876465	2.7E+04	25.5223960876465	1.3E+04	25.5223960876465	8539.8	25.5223960876465	1.3E+04	25.5223960876465	5872.2	25.5223960876465	425.8
25.5342693328857	1851.9	25.5342693328857	1.5	25.5342693328857	1.4	25.5342693328857	508.2	25.5342693328857	1783.8	25.5342693328857	1.3	25.5342693328857	2.6E+04	25.5342693328857	1.4E+04	25.5342693328857	1.3E+04	25.5342693328857	1.1E+04	25.5342693328857	1748.8	25.5342693328857	3457.6
25.546142578125	902.7	25.546142578125	144.3	25.546142578125	1.7	25.546142578125	500.9	25.546142578125	1.5	25.546142578125	1.3	25.546142578125	3.1E+04	25.546142578125	1.5E+04	25.546142578125	1.9E+04	25.546142578125	1.2E+04	25.546142578125	9996.7	25.546142578125	1.7
25.5580158233643	1016.3	25.5580158233643	162.0	25.5580158233643	1.8	25.5580158233643	703.2	25.5580158233643	1.5	25.5580158233643	1.5	25.5580158233643	3.5E+04	25.5580158233643	1.4E+04	25.5580158233643	2E+04	25.5580158233643	1.2E+04	25.5580158233643	1.1E+04	25.5580158233643	1.7
25.5698890686035	1.8	25.5698890686035	230.0	25.5698890686035	1.9	25.5698890686035	877.5	25.5698890686035	1.2	25.5698890686035	1.2	25.5698890686035	2.8E+04	25.5698890686035	1.2E+04	25.5698890686035	1.2E+04	25.5698890686035	9671.4	25.5698890686035	3512.5	25.5698890686035	1.6
25.5817623138428	1.7	25.5817623138428	275.8	25.5817623138428	1.5	25.5817623138428	614.8	25.5817623138428	1.0	25.5817623138428	1.4	25.5817623138428	2.2E+04	25.5817623138428	4417.4	25.5817623138428	1.2E+04	25.5817623138428	3310.8	25.5817623138428	1.5	25.5817623138428	1.6
25.593635559082	1.9	25.593635559082	37.8	25.593635559082	1.6	25.593635559082	733.7	25.593635559082	1.5	25.593635559082	1.5	25.593635559082	1.6E+04	25.593635559082	4750.8	25.593635559082	2984.7	25.593635559082	6250.7	25.593635559082	1.2	25.593635559082	1.4
25.6055088043213	1.8	25.6055088043213	1104.0	25.6055088043213	1.4	25.6055088043213	860.3	25.6055088043213	1.5	25.6055088043213	1.2	25.6055088043213	1.1E+04	25.6055088043213	6835.8	25.6055088043213	1.7	25.6055088043213	2492.9	25.6055088043213	1.3	25.6055088043213	1.2
25.6173820495605	1.6	25.6173820495605	557.6	25.6173820495605	1.7	25.6173820495605	354.3	25.6173820495605	1.2	25.6173820495605	1.5	25.6173820495605	1.3E+04	25.6173820495605	3343.5	25.6173820495605	7530.1	25.6173820495605	5594.5	25.6173820495605	1.3	25.6173820495605	1.5
25.6292552947998	1.6	25.6292552947998	458.4	25.6292552947998	2.0	25.6292552947998	1.4	25.6292552947998	1.1	25.6292552947998	1.5	25.6292552947998	2.3E+04	25.6292552947998	7422.8	25.6292552947998	1.7E+04	25.6292552947998	1.3E+04	25.6292552947998	3266.3	25.6292552947998	2100.2
25.6411285400391	1.7	25.6411285400391	1560.5	25.6411285400391	1.9	25.6411285400391	1.2	25.6411285400391	1.2	25.6411285400391	1.3	25.6411285400391	4.8E+04	25.6411285400391	2.9E+04	25.6411285400391	2.7E+04	25.6411285400391	2.2E+04	25.6411285400391	1.2E+04	25.6411285400391	7886.6
25.6530017852783	1.4	25.6530017852783	3326.1	25.6530017852783	1.8	25.6530017852783	1.6	25.6530017852783	1.2	25.6530017852783	1.8	25.6530017852783	1.2E+05	25.6530017852783	6.8E+04	25.6530017852783	6.8E+04	25.6530017852783	5.1E+04	25.6530017852783	2.8E+04	25.6530017852783	1.7E+04
25.6648750305176	1.2	25.6648750305176	4555.3	25.6648750305176	1.5	25.6648750305176	1.7	25.6648750305176	1.7	25.6648750305176	2.0	25.6648750305176	3.4E+05	25.6648750305176	1.7E+05	25.6648750305176	1.8E+05	25.6648750305176	1.6E+05	25.6648750305176	9E+04	25.6648750305176	5.2E+04
25.6767482757568	1.5	25.6767482757568	5361.3	25.6767482757568	1.3	25.6767482757568	3445.9	25.6767482757568	1.5	25.6767482757568	1.7	25.6767482757568	7.3E+05	25.6767482757568	3.9E+05	25.6767482757568	4E+05	25.6767482757568	3.7E+05	25.6767482757568	2.1E+05	25.6767482757568	1.1E+05
25.6886215209961	1.9	25.6886215209961	6083.0	25.6886215209961	1.4	25.6886215209961	7821.4	25.6886215209961	1.3	25.6886215209961	1.4	25.6886215209961	1.3E+06	25.6886215209961	7.4E+05	25.6886215209961	7.4E+05	25.6886215209961	6.8E+05	25.6886215209961	3.8E+05	25.6886215209961	2.1E+05
25.7004947662354	144.0	25.7004947662354	7116.3	25.7004947662354	126.5	25.7004947662354	9531.1	25.7004947662354	2.0	25.7004947662354	1.3	25.7004947662354	2.1E+06	25.7004947662354	1.2E+06	25.7004947662354	1.2E+06	25.7004947662354	1.1E+06	25.7004947662354	6E+05	25.7004947662354	3.6E+05
25.7123680114746	5323.0	25.7123680114746	8148.0	25.7123680114746	4658.1	25.7123680114746	1E+04	25.7123680114746	1.9	25.7123680114746	1.4	25.7123680114746	2.9E+06	25.7123680114746	1.7E+06	25.7123680114746	1.6E+06	25.7123680114746	1.5E+06	25.7123680114746	7.7E+05	25.7123680114746	5.1E+05
25.7242412567139	9764.6	25.7242412567139	7850.1	25.7242412567139	2527.5	25.7242412567139	6820.4	25.7242412567139	1.6	25.7242412567139	1.3	25.7242412567139	3.6E+06	25.7242412567139	2.1E+06	25.7242412567139	1.9E+06	25.7242412567139	1.8E+06	25.7242412567139	9.3E+05	25.7242412567139	6.3E+05
25.7361145019531	1.2E+04	25.7361145019531	7027.3	25.7361145019531	1.8	25.7361145019531	4981.2	25.7361145019531	1.3	25.7361145019531	1.2	25.7361145019531	3.8E+06	25.7361145019531	2.3E+06	25.7361145019531	2.1E+06	25.7361145019531	2E+06	25.7361145019531	9.9E+05	25.7361145019531	6.8E+05
25.7479877471924	1E+04	25.7479877471924	5761.5	25.7479877471924	1.4	25.7479877471924	6387.6	25.7479877471924	1.1	25.7479877471924	1.2	25.7479877471924	3.5E+06	25.7479877471924	2E+06	25.7479877471924	1.9E+06	25.7479877471924	1.7E+06	25.7479877471924	8.8E+05	25.7479877471924	6.1E+05
25.7598609924316	7898.7	25.7598609924316	2317.0	25.7598609924316	1.6	25.7598609924316	5452.8	25.7598609924316	1.6	25.7598609924316	1.1	25.7598609924316	2.9E+06	25.7598609924316	1.6E+06	25.7598609924316	1.6E+06	25.7598609924316	1.4E+06	25.7598609924316	7.9E+05	25.7598609924316	4.7E+05
25.7717342376709	2527.8	25.7717342376709	1861.2	25.7717342376709	1.4	25.7717342376709	1783.0	25.7717342376709	1.3	25.7717342376709	1.7	25.7717342376709	2E+06	25.7717342376709	1.1E+06	25.7717342376709	1.1E+06	25.7717342376709	1E+06	25.7717342376709	5.7E+05	25.7717342376709	3.3E+05
25.7836074829102	1.8	25.7836074829102	1052.5	25.7836074829102	1.3	25.7836074829102	1.7	25.7836074829102	1.1	25.7836074829102	1.8	25.7836074829102	1.3E+06	25.7836074829102	7.2E+05	25.7836074829102	7.4E+05	25.7836074829102	6.7E+05	25.7836074829102	3.6E+05	25.7836074829102	2.1E+05
25.7954807281494	1.7	25.7954807281494	234.5	25.7954807281494	1.5	25.7954807281494	1.5	25.7954807281494	1.1	25.7954807281494	1.5	25.7954807281494	7.7E+05	25.7954807281494	4.3E+05	25.7954807281494	4.6E+05	25.7954807281494	4.1E+05	25.7954807281494	2.2E+05	25.7954807281494	1.2E+05
25.8073539733887	1.1	25.8073539733887	1082.1	25.8073539733887	1.8	25.8073539733887	1.2	25.8073539733887	1.3	25.8073539733887	1.1	25.8073539733887	5.2E+05	25.8073539733887	2.6E+05	25.8073539733887	2.8E+05	25.8073539733887	2.5E+05	25.8073539733887	1.4E+05	25.8073539733887	7E+04
25.8192272186279	1.6	25.8192272186279	264.4	25.8192272186279	1.5	25.8192272186279	1.7	25.8192272186279	1.2	25.8192272186279	1.5	25.8192272186279	3.7E+05	25.8192272186279	1.9E+05	25.8192272186279	1.9E+05	25.8192272186279	2E+05	25.8192272186279	1E+05	25.8192272186279	5.8E+04
25.8311004638672	1.5	25.8311004638672	475.0	25.8311004638672	1.6	25.8311004638672	1.7	25.8311004638672	1.5	25.8311004638672	1.7	25.8311004638672	2.7E+05	25.8311004638672	1.4E+05	25.8311004638672	1.4E+05	25.8311004638672	1.4E+05	25.8311004638672	7.5E+04	25.8311004638672	4.6E+04
25.8429737091064	1.3	25.8429737091064	618.9	25.8429737091064	1.7	25.8429737091064	1.5	25.8429737091064	1.6	25.8429737091064	1.6	25.8429737091064	1.8E+05	25.8429737091064	1E+05	25.8429737091064	1E+05	25.8429737091064	8.6E+04	25.8429737091064	5.6E+04	25.8429737091064	3.3E+04
25.8548469543457	1.1	25.8548469543457	101.5	25.8548469543457	1.9	25.8548469543457	1.5	25.8548469543457	1.1	25.8548469543457	1.3	25.8548469543457	1.2E+05	25.8548469543457	7.5E+04	25.8548469543457	7E+04	25.8548469543457	6.2E+04	25.8548469543457	3.9E+04	25.8548469543457	2.2E+04
25.866720199585	1.1	25.866720199585	1075.7	25.866720199585	1.7	25.866720199585	1.4	25.866720199585	1.6	25.866720199585	1.4	25.866720199585	1E+05	25.866720199585	6E+04	25.866720199585	5.3E+04	25.866720199585	5.2E+04	25.866720199585	3.1E+04	25.866720199585	1.6E+04
25.8785934448242	1.1	25.8785934448242	1122.4	25.8785934448242	1.4	25.8785934448242	1.4	25.8785934448242	1.3	25.8785934448242	1.2	25.8785934448242	7.7E+04	25.8785934448242	4.3E+04	25.8785934448242	3.7E+04	25.8785934448242	3.9E+04	25.8785934448242	2.2E+04	25.8785934448242	1E+04
25.8904666900635	1.3	25.8904666900635	854.7	25.8904666900635	1.5	25.8904666900635	1.4	25.8904666900635	1.4	25.8904666900635	1.3	25.8904666900635	5.9E+04	25.8904666900635	3E+04	25.8904666900635	3.1E+04	25.8904666900635	2.8E+04	25.8904666900635	1.5E+04	25.8904666900635	7429.9
25.9023399353027	1.7	25.9023399353027	648.1	25.9023399353027	1.9	25.9023399353027	1.5	25.9023399353027	1.8	25.9023399353027	1.6	25.9023399353027	5.4E+04	25.9023399353027	2.5E+04	25.9023399353027	3.3E+04	25.9023399353027	2.5E+04	25.9023399353027	1.2E+04	25.9023399353027	7685.4
25.914213180542	1.7	25.914213180542	955.5	25.914213180542	1.8	25.914213180542	1.8	25.914213180542	1.3	25.914213180542	1.6	25.914213180542	4.5E+04	25.914213180542	2.6E+04	25.914213180542	2.8E+04	25.914213180542	2.2E+04	25.914213180542	1.1E+04	25.914213180542	6508.9
25.9260864257813	1.8	25.9260864257813	955.7	25.9260864257813	1.3	25.9260864257813	1.4	25.9260864257813	1.3	25.9260864257813	1.8	25.9260864257813	4.5E+04	25.9260864257813	2.6E+04	25.9260864257813	2.5E+04	25.9260864257813	2.5E+04	25.9260864257813	1.1E+04	25.9260864257813	5723.7
25.9379596710205	1.9	25.9379596710205	475.8	25.9379596710205	1.2	25.9379596710205	1.5	25.9379596710205	1.3	25.9379596710205	1.9	25.9379596710205	4E+04	25.9379596710205	2.2E+04	25.9379596710205	2.1E+04	25.9379596710205	2.4E+04	25.9379596710205	1.1E+04	25.9379596710205	3121.0
25.9498329162598	1.7	25.9498329162598	1.4	25.9498329162598	1.5	25.9498329162598	1.6	25.9498329162598	1.5	25.9498329162598	1051.1	25.9498329162598	3E+04	25.9498329162598	1.6E+04	25.9498329162598	1.8E+04	25.9498329162598	1.9E+04	25.9498329162598	9865.9	25.9498329162598	893.5
25.961706161499	1.1	25.961706161499	103.3	25.961706161499	1.8	25.961706161499	1.2	25.961706161499	1.7	25.961706161499	3670.6	25.961706161499	2.4E+04	25.961706161499	1.5E+04	25.961706161499	2E+04	25.961706161499	1.2E+04	25.961706161499	8860.6	25.961706161499	4417.8
25.9735794067383	1.8	25.9735794067383	1802.2	25.9735794067383	1.4	25.9735794067383	1.6	25.9735794067383	1.5	25.9735794067383	699.9	25.9735794067383	2.8E+04	25.9735794067383	1.2E+04	25.9735794067383	1.4E+04	25.9735794067383	1.2E+04	25.9735794067383	6102.4	25.9735794067383	1171.9
25.9854526519775	1.4	25.9854526519775	1629.6	25.9854526519775	1.2	25.9854526519775	1.4	25.9854526519775	1.2	25.9854526519775	1.7	25.9854526519775	2.7E+04	25.9854526519775	9626.4	25.9854526519775	1.2E+04	25.9854526519775	1.1E+04	25.9854526519775	6483.0	25.9854526519775	2607.7
25.9973258972168	1.3	25.9973258972168	784.6	25.9973258972168	1.2	25.9973258972168	1.1	25.9973258972168	1.3	25.9973258972168	1.7	25.9973258972168	2.3E+04	25.9973258972168	7882.4	25.9973258972168	1.1E+04	25.9973258972168	1.1E+04	25.9973258972168	5488.6	25.9973258972168	3591.3
26.0091991424561	1.6	26.0091991424561	1.7	26.0091991424561	1.4	26.0091991424561	1.0	26.0091991424561	1.8	26.0091991424561	1.6	26.0091991424561	1.9E+04	26.0091991424561	5098.5	26.0091991424561	9709.8	26.0091991424561	1.3E+04	26.0091991424561	1.4	26.0091991424561	1.9
26.0210723876953	1.1	26.0210723876953	1.7	26.0210723876953	1.6	26.0210723876953	1.1	26.0210723876953	1.9	26.0210723876953	1.4	26.0210723876953	2.4E+04	26.0210723876953	890.5	26.0210723876953	1694.3	26.0210723876953	8098.8	26.0210723876953	1.5	26.0210723876953	1.7
26.0329456329346	1.4	26.0329456329346	656.5	26.0329456329346	1.6	26.0329456329346	1.6	26.0329456329346	1.4	26.0329456329346	1.4	26.0329456329346	2.1E+04	26.0329456329346	1.8	26.0329456329346	1.6	26.0329456329346	6539.0	26.0329456329346	3682.7	26.0329456329346	1.3
26.0448188781738	1.4	26.0448188781738	519.7	26.0448188781738	1.6	26.0448188781738	1.6	26.0448188781738	1.1	26.0448188781738	1.6	26.0448188781738	2E+04	26.0448188781738	1940.9	26.0448188781738	2354.0	26.0448188781738	6034.4	26.0448188781738	3733.2	26.0448188781738	1.3
26.0566921234131	1.3	26.0566921234131	1.7	26.0566921234131	1.6	26.0566921234131	1.4	26.0566921234131	1.3	26.0566921234131	1.7	26.0566921234131	2E+04	26.0566921234131	4911.8	26.0566921234131	6486.4	26.0566921234131	4932.5	26.0566921234131	1.7	26.0566921234131	1.6
26.0685653686523	1.7	26.0685653686523	1.8	26.0685653686523	1.5	26.0685653686523	1.2	26.0685653686523	1.8	26.0685653686523	1.2	26.0685653686523	1.7E+04	26.0685653686523	4086.9	26.0685653686523	8131.8	26.0685653686523	429.3	26.0685653686523	1.3	26.0685653686523	1.8
26.0804386138916	1.2	26.0804386138916	1.3	26.0804386138916	1.3	26.0804386138916	1.7	26.0804386138916	1.4	26.0804386138916	1.2	26.0804386138916	1.6E+04	26.0804386138916	3991.9	26.0804386138916	6349.6	26.0804386138916	4702.4	26.0804386138916	1.7	26.0804386138916	1.8
26.0923118591309	1.5	26.0923118591309	1.5	26.0923118591309	1.4	26.0923118591309	1.5	26.0923118591309	1.6	26.0923118591309	1.5	26.0923118591309	1.7E+04	26.0923118591309	2097.4	26.0923118591309	6797.1	26.0923118591309	6538.2	26.0923118591309	1.7	26.0923118591309	1.7
26.1041851043701	1.7	26.1041851043701	1.8	26.1041851043701	1.7	26.1041851043701	1.4	26.1041851043701	1.6	26.1041851043701	1.7	26.1041851043701	1.6E+04	26.1041851043701	1.3	26.1041851043701	7352.9	26.1041851043701	6079.6	26.1041851043701	1.7	26.1041851043701	1.7
26.1160583496094	1.2	26.1160583496094	1.9	26.1160583496094	1.8	26.1160583496094	122.9	26.1160583496094	1.3	26.1160583496094	1.5	26.1160583496094	1.2E+04	26.1160583496094	115.1	26.1160583496094	4629.6	26.1160583496094	5191.2	26.1160583496094	1.8	26.1160583496094	1.6
26.1279315948486	1.7	26.1279315948486	1.8	26.1279315948486	1.6	26.1279315948486	1088.1	26.1279315948486	1.3	26.1279315948486	1.2	26.1279315948486	1E+04	26.1279315948486	4231.8	26.1279315948486	976.5	26.1279315948486	1094.7	26.1279315948486	1.7	26.1279315948486	1.3
26.1398048400879	1.9	26.1398048400879	1.7	26.1398048400879	1.8	26.1398048400879	1195.5	26.1398048400879	1.5	26.1398048400879	1.3	26.1398048400879	9914.4	26.1398048400879	2313.4	26.1398048400879	3475.6	26.1398048400879	1.4	26.1398048400879	1.3	26.1398048400879	1.2
26.1516780853271	1.6	26.1516780853271	1.8	26.1516780853271	1.6	26.1516780853271	1550.0	26.1516780853271	1.7	26.1516780853271	1.6	26.1516780853271	8946.5	26.1516780853271	1507.2	26.1516780853271	4058.3	26.1516780853271	1.7	26.1516780853271	1.2	26.1516780853271	129.0
26.1635513305664	1.3	26.1635513305664	1.9	26.1635513305664	1.2	26.1635513305664	1702.4	26.1635513305664	1.8	26.1635513305664	1.9	26.1635513305664	7240.6	26.1635513305664	4672.2	26.1635513305664	1.2	26.1635513305664	1.7	26.1635513305664	1.5	26.1635513305664	442.0
26.1754245758057	1.8	26.1754245758057	1.9	26.1754245758057	1.9	26.1754245758057	83.6	26.1754245758057	1.2	26.1754245758057	1.9	26.1754245758057	7724.4	26.1754245758057	6243.3	26.1754245758057	1.7	26.1754245758057	1.6	26.1754245758057	1.6	26.1754245758057	881.3
26.1872978210449	1.9	26.1872978210449	1.9	26.1872978210449	1.9	26.1872978210449	1184.3	26.1872978210449	1.8	26.1872978210449	1.6	26.1872978210449	2662.0	26.1872978210449	2211.5	26.1872978210449	1.8	26.1872978210449	1.3	26.1872978210449	1.9	26.1872978210449	1088.2
26.1991710662842	1.8	26.1991710662842	1.7	26.1991710662842	1.8	26.1991710662842	1478.9	26.1991710662842	1.6	26.1991710662842	1.3	26.1991710662842	5513.5	26.1991710662842	1.4	26.1991710662842	1.7	26.1991710662842	1.4	26.1991710662842	2.0	26.1991710662842	660.4
26.2110443115234	1.7	26.2110443115234	1.7	26.2110443115234	1.7	26.2110443115234	1908.5	26.2110443115234	1.4	26.2110443115234	1.1	26.2110443115234	1E+04	26.2110443115234	1.3	26.2110443115234	1.6	26.2110443115234	509.6	26.2110443115234	1.8	26.2110443115234	1.2
26.2229175567627	1.9	26.2229175567627	2.0	26.2229175567627	1.6	26.2229175567627	3158.3	26.2229175567627	1.7	26.2229175567627	1.1	26.2229175567627	274.3	26.2229175567627	1.7	26.2229175567627	1.9	26.2229175567627	2424.0	26.2229175567627	1.4	26.2229175567627	1.6
26.234790802002	1.5	26.234790802002	1.7	26.234790802002	1.4	26.234790802002	579.7	26.234790802002	1.4	26.234790802002	1.8	26.234790802002	1.7	26.234790802002	1.2	26.234790802002	1.5	26.234790802002	617.6	26.234790802002	1.3	26.234790802002	1.6
26.2466640472412	1.3	26.2466640472412	1.3	26.2466640472412	1.6	26.2466640472412	1.9	26.2466640472412	1.4	26.2466640472412	1.6	26.2466640472412	1.7	26.2466640472412	1.5	26.2466640472412	1.4	26.2466640472412	1.5	26.2466640472412	1.5	26.2466640472412	1.3
26.2585372924805	1.5	26.2585372924805	1.3	26.2585372924805	1.6	26.2585372924805	1.6	26.2585372924805	1.7	26.2585372924805	1.5	26.2585372924805	1.6	26.2585372924805	1.8	26.2585372924805	1.5	26.2585372924805	1713.7	26.2585372924805	1.6	26.2585372924805	1.3
26.2704105377197	1.8	26.2704105377197	1.6	26.2704105377197	1.4	26.2704105377197	1.2	26.2704105377197	1.8	26.2704105377197	1.8	26.2704105377197	1.7	26.2704105377197	1.8	26.2704105377197	1.8	26.2704105377197	5647.2	26.2704105377197	1.3	26.2704105377197	1.7
26.282283782959	1.9	26.282283782959	1.6	26.282283782959	1.6	26.282283782959	1.8	26.282283782959	1.4	26.282283782959	1.1	26.282283782959	1.9	26.282283782959	1.5	26.282283782959	1.5	26.282283782959	4179.3	26.282283782959	1.3	26.282283782959	1.4
26.2941570281982	1.4	26.2941570281982	1.4	26.2941570281982	1.4	26.2941570281982	1.4	26.2941570281982	1.3	26.2941570281982	7866.0	26.2941570281982	1.5	26.2941570281982	1.4	26.2941570281982	1.3	26.2941570281982	3721.7	26.2941570281982	1.2	26.2941570281982	1.2
26.3060302734375	1.2	26.3060302734375	1.5	26.3060302734375	1.3	26.3060302734375	1.5	26.3060302734375	1.2	26.3060302734375	1.1E+04	26.3060302734375	1.3	26.3060302734375	1.3	26.3060302734375	1.1	26.3060302734375	2221.3	26.3060302734375	1.4	26.3060302734375	1.1
26.3179035186768	1.2	26.3179035186768	1.8	26.3179035186768	1.4	26.3179035186768	1.8	26.3179035186768	1.3	26.3179035186768	1.2E+04	26.3179035186768	1.3	26.3179035186768	1.2	26.3179035186768	1.3	26.3179035186768	1.5	26.3179035186768	1.8	26.3179035186768	1.3
26.329776763916	1.1	26.329776763916	2.0	26.329776763916	1.4	26.329776763916	1.2	26.329776763916	1.6	26.329776763916	1.2E+04	26.329776763916	1.1	26.329776763916	1.3	26.329776763916	1.7	26.329776763916	1.2	26.329776763916	1.6	26.329776763916	1.6
26.3416500091553	1.6	26.3416500091553	1.9	26.3416500091553	1.1	26.3416500091553	1.2	26.3416500091553	1.6	26.3416500091553	1.9E+04	26.3416500091553	1.5	26.3416500091553	1.7	26.3416500091553	1.7	26.3416500091553	1.2	26.3416500091553	1.8	26.3416500091553	1.6
26.3535232543945	1.3	26.3535232543945	1.5	26.3535232543945	1.4	26.3535232543945	1.5	26.3535232543945	1.6	26.3535232543945	1.7E+04	26.3535232543945	1.5	26.3535232543945	1.7	26.3535232543945	1.5	26.3535232543945	1.1	26.3535232543945	1.7	26.3535232543945	1.6
26.3653964996338	1.1	26.3653964996338	1.3	26.3653964996338	1.7	26.3653964996338	1.8	26.3653964996338	1.4	26.3653964996338	1.8E+04	26.3653964996338	1.4	26.3653964996338	1.6	26.3653964996338	1.2	26.3653964996338	1.2	26.3653964996338	1.6	26.3653964996338	1.5
26.377269744873	1.1	26.377269744873	123.0	26.377269744873	1.8	26.377269744873	1.9	26.377269744873	1.1	26.377269744873	2.6E+04	26.377269744873	2.0	26.377269744873	1.5	26.377269744873	1.5	26.377269744873	1.8	26.377269744873	1.9	26.377269744873	1.0
26.3891429901123	1.1	26.3891429901123	1065.4	26.3891429901123	1.4	26.3891429901123	1.7	26.3891429901123	1.1	26.3891429901123	3.2E+04	26.3891429901123	1.6	26.3891429901123	1.4	26.3891429901123	1.3	26.3891429901123	1.5	26.3891429901123	1.7	26.3891429901123	1.2
26.4010162353516	1.2	26.4010162353516	1879.1	26.4010162353516	1.1	26.4010162353516	786.9	26.4010162353516	1.1	26.4010162353516	3.6E+04	26.4010162353516	1.4	26.4010162353516	1.4	26.4010162353516	1.1	26.4010162353516	1.3	26.4010162353516	1.6	26.4010162353516	1.4
26.4128894805908	1.6	26.4128894805908	2423.8	26.4128894805908	1.1	26.4128894805908	3212.0	26.4128894805908	1.3	26.4128894805908	3.6E+04	26.4128894805908	1.5	26.4128894805908	1.7	26.4128894805908	1.2	26.4128894805908	1.7	26.4128894805908	1.7	26.4128894805908	1.7
26.4247627258301	1.3	26.4247627258301	1.2	26.4247627258301	1.5	26.4247627258301	1.3	26.4247627258301	1.6	26.4247627258301	1.6	26.4247627258301	1.3	26.4247627258301	1.3	26.4247627258301	1.6	26.4247627258301	2.0	26.4247627258301	1.7	26.4247627258301	1.0
26.4366359710693	1.1	26.4366359710693	1.6	26.4366359710693	1.7	26.4366359710693	1.9	26.4366359710693	1.7	26.4366359710693	1.4	26.4366359710693	1.6	26.4366359710693	1.5	26.4366359710693	1.3	26.4366359710693	1.2	26.4366359710693	2.0	26.4366359710693	1.2
26.4485092163086	1.7	26.4485092163086	1.9	26.4485092163086	1.7	26.4485092163086	1.3	26.4485092163086	1.1	26.4485092163086	1.1	26.4485092163086	1.1	26.4485092163086	1.7	26.4485092163086	1.2	26.4485092163086	1.8	26.4485092163086	1.5	26.4485092163086	1.3
26.4603824615479	1.2	26.4603824615479	1.4	26.4603824615479	1.5	26.4603824615479	1.3	26.4603824615479	1.2	26.4603824615479	1.1	26.4603824615479	1.7	26.4603824615479	1.1	26.4603824615479	1.7	26.4603824615479	1.4	26.4603824615479	1.6	26.4603824615479	1.3
26.4722557067871	1.5	26.4722557067871	1.5	26.4722557067871	1.8	26.4722557067871	1.8	26.4722557067871	1.3	26.4722557067871	1.4	26.4722557067871	1.3	26.4722557067871	1.1	26.4722557067871	1.1	26.4722557067871	1.5	26.4722557067871	1.7	26.4722557067871	1.8
26.4841289520264	1.6	26.4841289520264	1.1	26.4841289520264	1.6	26.4841289520264	1.6	26.4841289520264	1.6	26.4841289520264	1.3	26.4841289520264	1.4	26.4841289520264	2.0	26.4841289520264	1.0	26.4841289520264	1.4	26.4841289520264	1.5	26.4841289520264	1.3
26.4960021972656	1.2	26.4960021972656	1.4	26.4960021972656	1.7	26.4960021972656	1.6	26.4960021972656	1.7	26.4960021972656	1.6	26.4960021972656	1.7	26.4960021972656	1.8	26.4960021972656	1.2	26.4960021972656	1.2	26.4960021972656	1.4	26.4960021972656	1.6
26.5078754425049	2.0	26.5078754425049	1.1	26.5078754425049	1.3	26.5078754425049	1.5	26.5078754425049	1.4	26.5078754425049	1.8	26.5078754425049	1.4	26.5078754425049	1.4	26.5078754425049	1.1	26.5078754425049	1.9	26.5078754425049	2.0	26.5078754425049	1.0
26.5197486877441	1.0	26.5197486877441	1.3	26.5197486877441	1.1	26.5197486877441	1.4	26.5197486877441	1.8	26.5197486877441	1.1	26.5197486877441	1.8	26.5197486877441	1.2	26.5197486877441	1.8	26.5197486877441	1.3	26.5197486877441	1.5	26.5197486877441	1.3
