# Supplementary material for: Mapping protein carboxymethylation sites provides insights into their role in proteostasis and cell proliferation
Source: Nat Commun. 2021 Nov 18;12:6743. doi: 10.1038/s41467-021-26982-6 (PMC8602705; doi:10.1038/s41467-021-26982-6)
Supplement: Supplementary file 11 — Source Data [file 41467_2021_26982_MOESM11_ESM.zip › FigureS2/2A/Identification ATPG_MOUSE._THSDQFLVSFK[CML]DVGR_.3 Qvalue = 2.726e-136 (Pvalue = 0e+00).xls]

(x)Retention Time_[[y7+]]	(y)Intensity_[[y7+]]	(x)Retention Time_[[y8+]]	(y)Intensity_[[y8+]]	(x)Retention Time_[[y3+]]	(y)Intensity_[[y3+]]	(x)Retention Time_[[y4+]]	(y)Intensity_[[y4+]]	(x)Retention Time_[[y5+]]	(y)Intensity_[[y5+]]	(x)Retention Time_[[y6+]]	(y)Intensity_[[y6+]]	(x)Retention Time_[[y9+]]	(y)Intensity_[[y9+]]	(x)Retention Time_[]	(y)Intensity_[]	(x)Retention Time_[]	(y)Intensity_[]	(x)Retention Time_[]	(y)Intensity_[]	(x)Retention Time_[]	(y)Intensity_[]	(x)Retention Time_[]	(y)Intensity_[]	(x)Retention Time_[]	(y)Intensity_[]	(x)Retention Time_[]	(y)Intensity_[]
26.7047538757324	1.9	26.7047538757324	1.2	26.7047538757324	1.4	26.7047538757324	1.8	26.7047538757324	1.2	26.7047538757324	1.6	26.7047538757324	1.6	26.7047538757324	1.2	26.7047538757324	1.1	26.7047538757324	1.5	26.7047538757324	1.9	26.7047538757324	1.7	26.7047538757324	1.1	26.7047538757324	1.1
26.7261543273926	1.2	26.7261543273926	1.8	26.7261543273926	1.9	26.7261543273926	1.3	26.7261543273926	1.8	26.7261543273926	1.5	26.7261543273926	1.3	26.7261543273926	1.0	26.7261543273926	1.7	26.7261543273926	1.9	26.7261543273926	1.1	26.7261543273926	1.2	26.7261543273926	1.4	26.7261543273926	1.8
26.7475547790527	1.3	26.7475547790527	1.8	26.7475547790527	1.3	26.7475547790527	1.7	26.7475547790527	1.7	26.7475547790527	1.0	26.7475547790527	1.4	26.7475547790527	1.7	26.7475547790527	1.4	26.7475547790527	1.1	26.7475547790527	1.7	26.7475547790527	1.1	26.7475547790527	2.0	26.7475547790527	1.9
26.7689552307129	1.8	26.7689552307129	1.5	26.7689552307129	1.6	26.7689552307129	1.1	26.7689552307129	2.0	26.7689552307129	1.8	26.7689552307129	1.5	26.7689552307129	1.2	26.7689552307129	1.4	26.7689552307129	1.2	26.7689552307129	1.7	26.7689552307129	1.3	26.7689552307129	1.6	26.7689552307129	1.2
26.790355682373	1.5	26.790355682373	1.6	26.790355682373	1.6	26.790355682373	3.8E+05	26.790355682373	1.7	26.790355682373	3.3E+05	26.790355682373	1.5	26.790355682373	1.2	26.790355682373	1.1E+04	26.790355682373	1.4	26.790355682373	1.4	26.790355682373	5354.1	26.790355682373	7206.2	26.790355682373	1.5
26.8117561340332	1.4	26.8117561340332	1.7	26.8117561340332	1.6	26.8117561340332	3.3E+05	26.8117561340332	1.5	26.8117561340332	3E+05	26.8117561340332	1.6	26.8117561340332	1.6	26.8117561340332	4009.0	26.8117561340332	1.2	26.8117561340332	1.7	26.8117561340332	1.5	26.8117561340332	1.3	26.8117561340332	1.2
26.8331565856934	1.2	26.8331565856934	2.0	26.8331565856934	1.4	26.8331565856934	2.8E+05	26.8331565856934	1.4	26.8331565856934	2.4E+05	26.8331565856934	1.7	26.8331565856934	1.7	26.8331565856934	615.7	26.8331565856934	1.7	26.8331565856934	433.0	26.8331565856934	1.5	26.8331565856934	1.8	26.8331565856934	1.7
26.8545570373535	1.3	26.8545570373535	1.8	26.8545570373535	1.7	26.8545570373535	2.6E+05	26.8545570373535	1.3	26.8545570373535	1.9E+05	26.8545570373535	1.4	26.8545570373535	1.7	26.8545570373535	1.2	26.8545570373535	1.8	26.8545570373535	1433.2	26.8545570373535	1.4	26.8545570373535	1.9	26.8545570373535	1.7
26.8759574890137	1.1	26.8759574890137	1.6	26.8759574890137	1.7	26.8759574890137	2.1E+05	26.8759574890137	1.6	26.8759574890137	1.7E+05	26.8759574890137	1.4	26.8759574890137	1.7	26.8759574890137	1.5	26.8759574890137	1.4	26.8759574890137	1.6	26.8759574890137	867.1	26.8759574890137	1.8	26.8759574890137	1.7
26.8973579406738	1.3	26.8973579406738	1.6	26.8973579406738	1.3	26.8973579406738	1.5E+05	26.8973579406738	1.6	26.8973579406738	1.3E+05	26.8973579406738	1.4	26.8973579406738	1.7	26.8973579406738	1.4	26.8973579406738	1611.7	26.8973579406738	1.3	26.8973579406738	1587.9	26.8973579406738	2.0	26.8973579406738	1.6
26.918758392334	1.7	26.918758392334	1.4	26.918758392334	1.1	26.918758392334	1.2E+05	26.918758392334	1.6	26.918758392334	9.2E+04	26.918758392334	1.1	26.918758392334	1.8	26.918758392334	1.5	26.918758392334	3995.5	26.918758392334	1.4	26.918758392334	1.3	26.918758392334	1.6	26.918758392334	1.7
26.9401588439941	1.5	26.9401588439941	1.5	26.9401588439941	1.5	26.9401588439941	9.1E+04	26.9401588439941	1.7	26.9401588439941	7.5E+04	26.9401588439941	1.6	26.9401588439941	1.8	26.9401588439941	1.8	26.9401588439941	1908.3	26.9401588439941	1.3	26.9401588439941	1.3	26.9401588439941	1.2	26.9401588439941	1.9
26.9615592956543	1.3	26.9615592956543	1.5	26.9615592956543	1.4	26.9615592956543	4.7E+04	26.9615592956543	1.4	26.9615592956543	5.2E+04	26.9615592956543	2.0	26.9615592956543	7285.7	26.9615592956543	1.8	26.9615592956543	4386.3	26.9615592956543	2608.0	26.9615592956543	4027.9	26.9615592956543	1.5	26.9615592956543	1.9
26.9829597473145	1.3	26.9829597473145	1.7	26.9829597473145	1.4	26.9829597473145	3.2E+04	26.9829597473145	1.7	26.9829597473145	3.2E+04	26.9829597473145	1.7	26.9829597473145	3.4E+04	26.9829597473145	1.7E+04	26.9829597473145	1.8E+04	26.9829597473145	1.6E+04	26.9829597473145	1.6E+04	26.9829597473145	5973.6	26.9829597473145	4433.8
27.0043601989746	1.1	27.0043601989746	1.4	27.0043601989746	1.2	27.0043601989746	2.2E+04	27.0043601989746	1.7	27.0043601989746	2.3E+04	27.0043601989746	1.2	27.0043601989746	4.9E+04	27.0043601989746	2.9E+04	27.0043601989746	2.3E+04	27.0043601989746	2.4E+04	27.0043601989746	2.1E+04	27.0043601989746	1.3E+04	27.0043601989746	2422.1
27.0257606506348	6351.7	27.0257606506348	1.6	27.0257606506348	1.6	27.0257606506348	1.4E+04	27.0257606506348	1.5	27.0257606506348	1.6E+04	27.0257606506348	1.0	27.0257606506348	5.1E+04	27.0257606506348	2E+04	27.0257606506348	2E+04	27.0257606506348	2.2E+04	27.0257606506348	1.9E+04	27.0257606506348	1.4E+04	27.0257606506348	5382.7
27.0471611022949	2866.6	27.0471611022949	1.9	27.0471611022949	1070.9	27.0471611022949	1.1E+04	27.0471611022949	1.3	27.0471611022949	1.7E+04	27.0471611022949	1.5	27.0471611022949	3E+04	27.0471611022949	1.5E+04	27.0471611022949	1.2E+04	27.0471611022949	8624.3	27.0471611022949	7493.8	27.0471611022949	9355.5	27.0471611022949	3185.2
27.0685615539551	1.3	27.0685615539551	1.6	27.0685615539551	3413.6	27.0685615539551	1E+04	27.0685615539551	1.5	27.0685615539551	9912.3	27.0685615539551	1.4	27.0685615539551	1.2E+04	27.0685615539551	1.2E+04	27.0685615539551	5974.9	27.0685615539551	1.7	27.0685615539551	1.4	27.0685615539551	3973.8	27.0685615539551	1.9
27.0899620056152	1.6	27.0899620056152	1.3	27.0899620056152	4732.3	27.0899620056152	9702.4	27.0899620056152	1.8	27.0899620056152	3107.4	27.0899620056152	1.1	27.0899620056152	7058.3	27.0899620056152	7054.8	27.0899620056152	4259.7	27.0899620056152	1.9	27.0899620056152	1.5	27.0899620056152	835.7	27.0899620056152	2238.9
27.1113624572754	1.5	27.1113624572754	1.3	27.1113624572754	3111.9	27.1113624572754	1E+04	27.1113624572754	1.9	27.1113624572754	1E+04	27.1113624572754	1.3	27.1113624572754	92.5	27.1113624572754	1.2	27.1113624572754	5216.9	27.1113624572754	1.6	27.1113624572754	1.8	27.1113624572754	4504.0	27.1113624572754	1.2E+04
27.1327629089355	1.5	27.1327629089355	1.3	27.1327629089355	3190.5	27.1327629089355	1.5E+04	27.1327629089355	1.5	27.1327629089355	7992.0	27.1327629089355	1.1	27.1327629089355	1186.4	27.1327629089355	1.5	27.1327629089355	867.0	27.1327629089355	1.5	27.1327629089355	1.9	27.1327629089355	9462.5	27.1327629089355	3.1E+04
27.1541633605957	1.8	27.1541633605957	1.1	27.1541633605957	2812.7	27.1541633605957	6917.8	27.1541633605957	1.5	27.1541633605957	1900.8	27.1541633605957	1.3	27.1541633605957	3066.3	27.1541633605957	1.5	27.1541633605957	1.6	27.1541633605957	1.2	27.1541633605957	1.8	27.1541633605957	1.5E+04	27.1541633605957	2.8E+04
27.1755638122559	1.5	27.1755638122559	1.2	27.1755638122559	1135.2	27.1755638122559	3908.3	27.1755638122559	1.6	27.1755638122559	1.7	27.1755638122559	1.7	27.1755638122559	3334.6	27.1755638122559	1.6	27.1755638122559	1.5	27.1755638122559	1.1	27.1755638122559	1.4	27.1755638122559	1.2E+04	27.1755638122559	2E+04
27.196964263916	1.3	27.196964263916	1.5	27.196964263916	1.4	27.196964263916	3036.2	27.196964263916	1.6	27.196964263916	1.6	27.196964263916	1.6	27.196964263916	1880.5	27.196964263916	1.7	27.196964263916	1781.3	27.196964263916	1.2	27.196964263916	1.2	27.196964263916	4636.9	27.196964263916	1.2E+04
27.2183647155762	1.5	27.2183647155762	309.0	27.2183647155762	1.6	27.2183647155762	2346.8	27.2183647155762	1.4	27.2183647155762	1.2	27.2183647155762	1.2	27.2183647155762	1.2	27.2183647155762	1.4	27.2183647155762	6040.5	27.2183647155762	1.5	27.2183647155762	1.4	27.2183647155762	1.5	27.2183647155762	4373.2
27.2397651672363	1.6	27.2397651672363	1331.9	27.2397651672363	1.4	27.2397651672363	2778.2	27.2397651672363	1.9	27.2397651672363	1.2	27.2397651672363	1.7	27.2397651672363	1.8	27.2397651672363	1.5	27.2397651672363	6919.3	27.2397651672363	1.2	27.2397651672363	1.8	27.2397651672363	1.8	27.2397651672363	277.5
27.2611656188965	1.8	27.2611656188965	190.9	27.2611656188965	1.6	27.2611656188965	1632.5	27.2611656188965	1.4	27.2611656188965	1.2	27.2611656188965	1.3	27.2611656188965	4509.1	27.2611656188965	1.6	27.2611656188965	8635.5	27.2611656188965	1.4	27.2611656188965	1.6	27.2611656188965	1.3	27.2611656188965	1.9
27.2825660705566	1.4	27.2825660705566	1799.4	27.2825660705566	1.3	27.2825660705566	2244.9	27.2825660705566	1.6	27.2825660705566	3807.2	27.2825660705566	1.5	27.2825660705566	1.1E+04	27.2825660705566	1.3	27.2825660705566	5803.9	27.2825660705566	1.3	27.2825660705566	1.4	27.2825660705566	3569.8	27.2825660705566	1.4
27.3039665222168	1.3	27.3039665222168	1296.4	27.3039665222168	981.2	27.3039665222168	2099.1	27.3039665222168	1.4	27.3039665222168	2741.9	27.3039665222168	1.7	27.3039665222168	1.3E+04	27.3039665222168	1.4	27.3039665222168	2110.9	27.3039665222168	1.1	27.3039665222168	1.6	27.3039665222168	5427.4	27.3039665222168	1.2
27.325366973877	1.5	27.325366973877	1.5	27.325366973877	2225.4	27.325366973877	1798.7	27.325366973877	1.3	27.325366973877	1.3	27.325366973877	1.5	27.325366973877	1.3E+04	27.325366973877	1.6	27.325366973877	1.7	27.325366973877	1.2	27.325366973877	1.9	27.325366973877	3855.3	27.325366973877	1.4
27.3467674255371	1.9	27.3467674255371	1.2	27.3467674255371	3242.3	27.3467674255371	2116.1	27.3467674255371	1.9	27.3467674255371	1.8	27.3467674255371	1.1	27.3467674255371	1.4E+04	27.3467674255371	1.3	27.3467674255371	1.2	27.3467674255371	1.9	27.3467674255371	1.7	27.3467674255371	1.0	27.3467674255371	1.7
27.3681678771973	1.8	27.3681678771973	1.6	27.3681678771973	5561.0	27.3681678771973	1602.5	27.3681678771973	1.6	27.3681678771973	1.5	27.3681678771973	1.7	27.3681678771973	8105.6	27.3681678771973	1.6	27.3681678771973	1.2	27.3681678771973	1.5	27.3681678771973	1.5	27.3681678771973	1.3	27.3681678771973	1.9
27.3895683288574	1.6	27.3895683288574	1.3	27.3895683288574	8239.4	27.3895683288574	1818.1	27.3895683288574	1.6	27.3895683288574	1.9	27.3895683288574	1.2	27.3895683288574	2182.6	27.3895683288574	1.4	27.3895683288574	1.1	27.3895683288574	1.5	27.3895683288574	1.5	27.3895683288574	3160.0	27.3895683288574	1.5
27.4109687805176	1.6	27.4109687805176	1.1	27.4109687805176	8450.1	27.4109687805176	727.3	27.4109687805176	1.3	27.4109687805176	1.7	27.4109687805176	1.4	27.4109687805176	4221.9	27.4109687805176	3518.9	27.4109687805176	2464.9	27.4109687805176	1.6	27.4109687805176	1.6	27.4109687805176	6831.5	27.4109687805176	1.4
27.4323692321777	4983.0	27.4323692321777	1.2	27.4323692321777	9211.5	27.4323692321777	1.6	27.4323692321777	1.3	27.4323692321777	1.7	27.4323692321777	1.6	27.4323692321777	7293.0	27.4323692321777	4399.1	27.4323692321777	3081.5	27.4323692321777	1.7	27.4323692321777	1.6	27.4323692321777	5781.5	27.4323692321777	1.7
27.4537696838379	1.3E+04	27.4537696838379	1.6	27.4537696838379	9392.5	27.4537696838379	1.7	27.4537696838379	1.5	27.4537696838379	1.7	27.4537696838379	1.5	27.4537696838379	4527.9	27.4537696838379	1.3	27.4537696838379	1352.9	27.4537696838379	1.7	27.4537696838379	1.4	27.4537696838379	1.8	27.4537696838379	1.9
27.475170135498	1.7E+04	27.475170135498	1.6	27.475170135498	5627.9	27.475170135498	1.4	27.475170135498	1.2	27.475170135498	1.2	27.475170135498	1.2	27.475170135498	108.0	27.475170135498	1.4	27.475170135498	6608.6	27.475170135498	2.0	27.475170135498	1.1	27.475170135498	2.0	27.475170135498	1.8
27.4965705871582	9070.9	27.4965705871582	1.2	27.4965705871582	2393.1	27.4965705871582	1.9	27.4965705871582	1.7	27.4965705871582	1.1	27.4965705871582	1.5	27.4965705871582	1.7	27.4965705871582	1.5	27.4965705871582	1329.3	27.4965705871582	1.4	27.4965705871582	1.2	27.4965705871582	1.2	27.4965705871582	1.8
27.5179710388184	2251.8	27.5179710388184	1.1	27.5179710388184	552.9	27.5179710388184	2813.7	27.5179710388184	1.9	27.5179710388184	2.3E+04	27.5179710388184	1.3	27.5179710388184	6672.7	27.5179710388184	1.2	27.5179710388184	4644.7	27.5179710388184	1.6	27.5179710388184	1.1	27.5179710388184	1.6E+04	27.5179710388184	1.8
27.5393714904785	1.6	27.5393714904785	1.2	27.5393714904785	1.3	27.5393714904785	1759.9	27.5393714904785	1.5	27.5393714904785	3.7E+04	27.5393714904785	1.5	27.5393714904785	2.3E+04	27.5393714904785	9907.6	27.5393714904785	1E+04	27.5393714904785	5331.7	27.5393714904785	6379.4	27.5393714904785	2.3E+04	27.5393714904785	2790.5
27.5607719421387	4233.3	27.5607719421387	1.5	27.5607719421387	1.5	27.5607719421387	1.4	27.5607719421387	1.1	27.5607719421387	3.5E+04	27.5607719421387	1.7	27.5607719421387	7.9E+04	27.5607719421387	4.3E+04	27.5607719421387	2.9E+04	27.5607719421387	2.6E+04	27.5607719421387	3E+04	27.5607719421387	3.6E+04	27.5607719421387	1.1E+04
27.5821723937988	1.6E+04	27.5821723937988	3291.5	27.5821723937988	1643.2	27.5821723937988	2077.6	27.5821723937988	2688.4	27.5821723937988	2.2E+04	27.5821723937988	1.6	27.5821723937988	2.6E+05	27.5821723937988	1.3E+05	27.5821723937988	9.1E+04	27.5821723937988	8.2E+04	27.5821723937988	9.3E+04	27.5821723937988	9.2E+04	27.5821723937988	3E+04
27.603572845459	3.8E+04	27.603572845459	1.8E+04	27.603572845459	8860.8	27.603572845459	1.1E+04	27.603572845459	1.4E+04	27.603572845459	1.3E+04	27.603572845459	94.4	27.603572845459	8.3E+05	27.603572845459	3.8E+05	27.603572845459	2.8E+05	27.603572845459	2.2E+05	27.603572845459	2.7E+05	27.603572845459	2.5E+05	27.603572845459	8.6E+04
27.6249732971191	8.5E+04	27.6249732971191	4E+04	27.6249732971191	2.6E+04	27.6249732971191	2.2E+04	27.6249732971191	2.2E+04	27.6249732971191	2.6E+04	27.6249732971191	7048.9	27.6249732971191	2E+06	27.6249732971191	8.3E+05	27.6249732971191	6.1E+05	27.6249732971191	6E+05	27.6249732971191	6.8E+05	27.6249732971191	5.9E+05	27.6249732971191	2E+05
27.6463737487793	1.2E+05	27.6463737487793	5.4E+04	27.6463737487793	2.7E+04	27.6463737487793	3.1E+04	27.6463737487793	4.8E+04	27.6463737487793	3.9E+04	27.6463737487793	1.5E+04	27.6463737487793	2.8E+06	27.6463737487793	1.2E+06	27.6463737487793	8.3E+05	27.6463737487793	8.1E+05	27.6463737487793	9.3E+05	27.6463737487793	7.8E+05	27.6463737487793	3E+05
27.6677742004395	1.1E+05	27.6677742004395	5.6E+04	27.6677742004395	4.1E+04	27.6677742004395	4.2E+04	27.6677742004395	4.2E+04	27.6677742004395	4.3E+04	27.6677742004395	1.7E+04	27.6677742004395	2.5E+06	27.6677742004395	1.1E+06	27.6677742004395	7.7E+05	27.6677742004395	7.4E+05	27.6677742004395	8.6E+05	27.6677742004395	7.3E+05	27.6677742004395	2.7E+05
27.6891746520996	7.9E+04	27.6891746520996	4.3E+04	27.6891746520996	2.9E+04	27.6891746520996	2.8E+04	27.6891746520996	2.7E+04	27.6891746520996	2.4E+04	27.6891746520996	1E+04	27.6891746520996	1.7E+06	27.6891746520996	7.4E+05	27.6891746520996	5.3E+05	27.6891746520996	5E+05	27.6891746520996	5.6E+05	27.6891746520996	4.6E+05	27.6891746520996	2E+05
27.7105751037598	4.3E+04	27.7105751037598	1.5E+04	27.7105751037598	1.3E+04	27.7105751037598	1.1E+04	27.7105751037598	8459.8	27.7105751037598	1.2E+04	27.7105751037598	1.7	27.7105751037598	6.7E+05	27.7105751037598	3.2E+05	27.7105751037598	2.1E+05	27.7105751037598	1.8E+05	27.7105751037598	2.2E+05	27.7105751037598	2E+05	27.7105751037598	7E+04
27.7319755554199	2E+04	27.7319755554199	8299.7	27.7319755554199	6731.6	27.7319755554199	5550.4	27.7319755554199	8316.7	27.7319755554199	1.2E+04	27.7319755554199	1.2	27.7319755554199	2.9E+05	27.7319755554199	1.3E+05	27.7319755554199	8.8E+04	27.7319755554199	8.1E+04	27.7319755554199	8.9E+04	27.7319755554199	9.3E+04	27.7319755554199	3.1E+04
27.7533760070801	1.1E+04	27.7533760070801	60.1	27.7533760070801	4135.8	27.7533760070801	1.2	27.7533760070801	1.2	27.7533760070801	2.0	27.7533760070801	1.4	27.7533760070801	1.4E+05	27.7533760070801	6.7E+04	27.7533760070801	4.4E+04	27.7533760070801	5.3E+04	27.7533760070801	4.9E+04	27.7533760070801	4.4E+04	27.7533760070801	1.7E+04
27.7747764587402	8890.5	27.7747764587402	5739.1	27.7747764587402	1.2	27.7747764587402	1.3	27.7747764587402	1.6	27.7747764587402	2.0	27.7747764587402	1.6	27.7747764587402	1.1E+05	27.7747764587402	4.7E+04	27.7747764587402	4.1E+04	27.7747764587402	3.1E+04	27.7747764587402	2.9E+04	27.7747764587402	3.1E+04	27.7747764587402	1.1E+04
27.7961769104004	5008.8	27.7961769104004	1.5	27.7961769104004	1.7	27.7961769104004	1.2	27.7961769104004	1.4	27.7961769104004	1.1	27.7961769104004	1.4	27.7961769104004	9E+04	27.7961769104004	3.5E+04	27.7961769104004	3.3E+04	27.7961769104004	2.7E+04	27.7961769104004	3.1E+04	27.7961769104004	1.9E+04	27.7961769104004	9742.9
27.8175773620605	1.1E+04	27.8175773620605	1.1	27.8175773620605	1.1	27.8175773620605	1.9	27.8175773620605	1.6	27.8175773620605	1.8	27.8175773620605	1.1	27.8175773620605	8E+04	27.8175773620605	3.4E+04	27.8175773620605	2.5E+04	27.8175773620605	2.4E+04	27.8175773620605	3E+04	27.8175773620605	1.6E+04	27.8175773620605	382.3
27.8389778137207	2504.6	27.8389778137207	1.8	27.8389778137207	1.6	27.8389778137207	1.3	27.8389778137207	1.2	27.8389778137207	2.0	27.8389778137207	1.0	27.8389778137207	7.3E+04	27.8389778137207	2.8E+04	27.8389778137207	2E+04	27.8389778137207	1.8E+04	27.8389778137207	3.1E+04	27.8389778137207	1.8E+04	27.8389778137207	2.0
27.8603782653809	4485.3	27.8603782653809	1.1	27.8603782653809	1.1	27.8603782653809	1.7	27.8603782653809	1.5	27.8603782653809	1.4	27.8603782653809	1.8	27.8603782653809	4.9E+04	27.8603782653809	2.6E+04	27.8603782653809	2.8E+04	27.8603782653809	1.1E+04	27.8603782653809	2.6E+04	27.8603782653809	1.5E+04	27.8603782653809	1.2
27.881778717041	1.2	27.881778717041	1.9	27.881778717041	2.0	27.881778717041	1.4	27.881778717041	1.1	27.881778717041	1.3	27.881778717041	1.9	27.881778717041	5E+04	27.881778717041	1.8E+04	27.881778717041	1.9E+04	27.881778717041	1.2E+04	27.881778717041	1.6E+04	27.881778717041	7467.1	27.881778717041	1.8
27.9031791687012	1.1	27.9031791687012	1.3	27.9031791687012	1.8	27.9031791687012	1.7	27.9031791687012	1.5	27.9031791687012	1.9	27.9031791687012	1.5	27.9031791687012	3.1E+04	27.9031791687012	1.1E+04	27.9031791687012	9215.0	27.9031791687012	9296.5	27.9031791687012	9413.9	27.9031791687012	8490.7	27.9031791687012	1.6
27.9245796203613	1.9	27.9245796203613	1.9	27.9245796203613	1.6	27.9245796203613	1.7	27.9245796203613	1.8	27.9245796203613	1.7	27.9245796203613	104.2	27.9245796203613	3.1E+04	27.9245796203613	7924.2	27.9245796203613	1.1E+04	27.9245796203613	1.1E+04	27.9245796203613	6639.1	27.9245796203613	297.5	27.9245796203613	1.7
27.9459800720215	1.4	27.9459800720215	1.4	27.9459800720215	1.1	27.9459800720215	1.6	27.9459800720215	1.7	27.9459800720215	1.4	27.9459800720215	5118.9	27.9459800720215	1.7E+04	27.9459800720215	1.3E+04	27.9459800720215	8708.6	27.9459800720215	4922.8	27.9459800720215	6182.7	27.9459800720215	1.7	27.9459800720215	1.2
27.9673805236816	1.4	27.9673805236816	1.1	27.9673805236816	1.3	27.9673805236816	1.6	27.9673805236816	1.2	27.9673805236816	1.1	27.9673805236816	1.6	27.9673805236816	1.9E+04	27.9673805236816	6125.8	27.9673805236816	7711.8	27.9673805236816	159.9	27.9673805236816	210.1	27.9673805236816	1.2	27.9673805236816	1.3
27.9887809753418	1.7	27.9887809753418	1.7	27.9887809753418	1.1	27.9887809753418	1.2	27.9887809753418	1.3	27.9887809753418	90.1	27.9887809753418	2.0	27.9887809753418	1.4E+04	27.9887809753418	8855.8	27.9887809753418	269.2	27.9887809753418	1.2	27.9887809753418	1.0	27.9887809753418	1.8	27.9887809753418	1.2
28.010181427002	1.3	28.010181427002	1.2	28.010181427002	23.7	28.010181427002	1.4	28.010181427002	1.1	28.010181427002	4581.9	28.010181427002	1.7	28.010181427002	1.4E+04	28.010181427002	1.2E+04	28.010181427002	7557.6	28.010181427002	3810.1	28.010181427002	1.3	28.010181427002	1.5	28.010181427002	1.7
28.0315818786621	1.3	28.0315818786621	1.9	28.0315818786621	1191.4	28.0315818786621	1.3	28.0315818786621	1.5	28.0315818786621	5939.1	28.0315818786621	1.8	28.0315818786621	1.1E+04	28.0315818786621	1.2E+04	28.0315818786621	7717.5	28.0315818786621	146.2	28.0315818786621	1.2	28.0315818786621	1.2	28.0315818786621	1.3
28.0529823303223	1.8	28.0529823303223	1.4	28.0529823303223	1.4	28.0529823303223	1.2	28.0529823303223	1.7	28.0529823303223	1.9	28.0529823303223	1.9	28.0529823303223	9672.0	28.0529823303223	455.4	28.0529823303223	6651.8	28.0529823303223	3727.1	28.0529823303223	1.3	28.0529823303223	1.0	28.0529823303223	1.7
28.0743827819824	1.4	28.0743827819824	1.4	28.0743827819824	1.8	28.0743827819824	1.5	28.0743827819824	1.5	28.0743827819824	105.2	28.0743827819824	1.5	28.0743827819824	8886.1	28.0743827819824	1.0	28.0743827819824	252.2	28.0743827819824	1872.8	28.0743827819824	1.8	28.0743827819824	1.5	28.0743827819824	6992.0
28.0957832336426	1.4	28.0957832336426	1.5	28.0957832336426	2.0	28.0957832336426	1.7	28.0957832336426	1.4	28.0957832336426	6225.5	28.0957832336426	1.1	28.0957832336426	7865.9	28.0957832336426	1.6	28.0957832336426	5807.7	28.0957832336426	3068.0	28.0957832336426	6902.4	28.0957832336426	1.8	28.0957832336426	292.6
28.1171836853027	1.6	28.1171836853027	1.5	28.1171836853027	2.0	28.1171836853027	1.2	28.1171836853027	1.9	28.1171836853027	1.9	28.1171836853027	1.4	28.1171836853027	7265.7	28.1171836853027	1.1	28.1171836853027	5503.1	28.1171836853027	1.5E+04	28.1171836853027	1.2E+04	28.1171836853027	1.2	28.1171836853027	1.2E+04
28.1385841369629	1.3	28.1385841369629	1.4	28.1385841369629	1.3	28.1385841369629	1.7	28.1385841369629	1.1	28.1385841369629	1.8	28.1385841369629	1.3	28.1385841369629	1.4E+04	28.1385841369629	5669.7	28.1385841369629	1.2E+04	28.1385841369629	2.7E+04	28.1385841369629	520.5	28.1385841369629	8186.0	28.1385841369629	1.6E+04
28.159984588623	1.4	28.159984588623	70.7	28.159984588623	2.0	28.159984588623	58.6	28.159984588623	1.9	28.159984588623	1.2	28.159984588623	1.8	28.159984588623	1.3E+04	28.159984588623	9255.7	28.159984588623	7820.3	28.159984588623	2.6E+04	28.159984588623	1.1	28.159984588623	363.9	28.159984588623	3.1E+04
28.1813850402832	2.0	28.1813850402832	5757.3	28.1813850402832	1.9	28.1813850402832	4745.3	28.1813850402832	1.3	28.1813850402832	1.4	28.1813850402832	1.0	28.1813850402832	8979.0	28.1813850402832	1.4E+04	28.1813850402832	1.1E+04	28.1813850402832	2.8E+04	28.1813850402832	1.8	28.1813850402832	1.1	28.1813850402832	3.2E+04
28.2027854919434	1.9	28.2027854919434	1.0	28.2027854919434	1.7	28.2027854919434	1.8	28.2027854919434	1.2	28.2027854919434	1.0	28.2027854919434	1.8	28.2027854919434	400.7	28.2027854919434	1.6E+04	28.2027854919434	1.3E+04	28.2027854919434	2.4E+04	28.2027854919434	1.7	28.2027854919434	2.0	28.2027854919434	4.9E+04
28.2241859436035	1.8	28.2241859436035	58.5	28.2241859436035	1.8	28.2241859436035	48.8	28.2241859436035	59.6	28.2241859436035	1.3	28.2241859436035	1.3	28.2241859436035	7791.7	28.2241859436035	8221.4	28.2241859436035	1.2E+04	28.2241859436035	9253.8	28.2241859436035	1.8	28.2241859436035	1.8	28.2241859436035	4.6E+04
28.2455863952637	60.1	28.2455863952637	7940.0	28.2455863952637	1.0	28.2455863952637	6391.9	28.2455863952637	8026.3	28.2455863952637	1.6	28.2455863952637	20.9	28.2455863952637	391.8	28.2455863952637	1.5E+04	28.2455863952637	1.3E+04	28.2455863952637	409.3	28.2455863952637	1.6	28.2455863952637	1.1	28.2455863952637	5.2E+04
28.2669868469238	8853.5	28.2669868469238	2.5E+04	28.2669868469238	1.7	28.2669868469238	45.1	28.2669868469238	1.2E+04	28.2669868469238	1.1	28.2669868469238	2935.0	28.2669868469238	1.1	28.2669868469238	1.7E+04	28.2669868469238	5989.8	28.2669868469238	3009.7	28.2669868469238	1.7	28.2669868469238	1.5	28.2669868469238	5.5E+04
28.288387298584	119.2	28.288387298584	2.6E+04	28.288387298584	1.1	28.288387298584	5062.3	28.288387298584	4273.6	28.288387298584	1.6	28.288387298584	1.8	28.288387298584	1.8	28.288387298584	1.4E+04	28.288387298584	6468.5	28.288387298584	6692.1	28.288387298584	1.6	28.288387298584	6087.0	28.288387298584	3.9E+04
28.3097877502441	1.5E+04	28.3097877502441	1.3E+04	28.3097877502441	1.2	28.3097877502441	1.1	28.3097877502441	5538.0	28.3097877502441	1.6	28.3097877502441	1.2	28.3097877502441	1.5	28.3097877502441	1E+04	28.3097877502441	1E+04	28.3097877502441	1.9E+04	28.3097877502441	1.9	28.3097877502441	1E+04	28.3097877502441	3.7E+04
28.3311882019043	2.9E+04	28.3311882019043	1.6	28.3311882019043	1.0	28.3311882019043	1.9	28.3311882019043	1.5	28.3311882019043	2.0	28.3311882019043	1.8	28.3311882019043	1.2	28.3311882019043	7120.2	28.3311882019043	8324.8	28.3311882019043	6963.5	28.3311882019043	1.3	28.3311882019043	509.9	28.3311882019043	3.1E+04
28.3525886535645	2.7E+04	28.3525886535645	1.8	28.3525886535645	1.6	28.3525886535645	1.1	28.3525886535645	1.6	28.3525886535645	1.2	28.3525886535645	1.4	28.3525886535645	1.3	28.3525886535645	348.4	28.3525886535645	6274.8	28.3525886535645	2865.0	28.3525886535645	2.0	28.3525886535645	1.3	28.3525886535645	2.3E+04
28.3739891052246	1.2E+04	28.3739891052246	1.1	28.3739891052246	1.5	28.3739891052246	1.4	28.3739891052246	1.7	28.3739891052246	1.6	28.3739891052246	1.9	28.3739891052246	1.6	28.3739891052246	5175.2	28.3739891052246	1.4E+04	28.3739891052246	137.7	28.3739891052246	1692.7	28.3739891052246	1.5	28.3739891052246	9888.5
28.3953895568848	9005.0	28.3953895568848	1.6	28.3953895568848	1.4	28.3953895568848	1.9	28.3953895568848	1.3	28.3953895568848	1.6	28.3953895568848	1.5	28.3953895568848	1.6	28.3953895568848	1.3	28.3953895568848	1.7E+04	28.3953895568848	1.4	28.3953895568848	1781.2	28.3953895568848	1.7	28.3953895568848	8368.8
28.4167900085449	1776.5	28.4167900085449	1.5	28.4167900085449	1.8	28.4167900085449	940.0	28.4167900085449	1.9	28.4167900085449	1159.8	28.4167900085449	1.7	28.4167900085449	1.2	28.4167900085449	1.8	28.4167900085449	1.2E+04	28.4167900085449	1.2	28.4167900085449	1533.4	28.4167900085449	1.6	28.4167900085449	1772.5
28.4381904602051	7063.5	28.4381904602051	1.7	28.4381904602051	1.3	28.4381904602051	7939.7	28.4381904602051	1.7	28.4381904602051	1021.0	28.4381904602051	1.7	28.4381904602051	620.7	28.4381904602051	1.5	28.4381904602051	7794.4	28.4381904602051	1782.6	28.4381904602051	1.8	28.4381904602051	1.2	28.4381904602051	1.7
28.4595909118652	1.5	28.4595909118652	1.4	28.4595909118652	1.5	28.4595909118652	1.3E+04	28.4595909118652	210.3	28.4595909118652	561.1	28.4595909118652	1.9	28.4595909118652	5587.8	28.4595909118652	1534.6	28.4595909118652	7622.9	28.4595909118652	1.7	28.4595909118652	1.1	28.4595909118652	1.4	28.4595909118652	1.4
28.4809913635254	1.8	28.4809913635254	1.7	28.4809913635254	1.5	28.4809913635254	7665.4	28.4809913635254	284.1	28.4809913635254	758.3	28.4809913635254	1.5	28.4809913635254	6513.8	28.4809913635254	3069.3	28.4809913635254	9028.1	28.4809913635254	1.2	28.4809913635254	1.3	28.4809913635254	1426.2	28.4809913635254	3230.3
28.5023918151855	1.9	28.5023918151855	1.5	28.5023918151855	1.4	28.5023918151855	2354.0	28.5023918151855	1.8	28.5023918151855	1.2	28.5023918151855	1.2	28.5023918151855	7345.6	28.5023918151855	1.8	28.5023918151855	1.1E+04	28.5023918151855	1.4	28.5023918151855	1.5	28.5023918151855	3198.8	28.5023918151855	9316.0
28.5237922668457	1.5	28.5237922668457	1.5	28.5237922668457	1.6	28.5237922668457	1.7	28.5237922668457	1.6	28.5237922668457	1.4	28.5237922668457	1.5	28.5237922668457	5216.2	28.5237922668457	1.6	28.5237922668457	1.2E+04	28.5237922668457	1679.8	28.5237922668457	1.2	28.5237922668457	2162.8	28.5237922668457	6153.1
28.5451927185059	1.4	28.5451927185059	1.7	28.5451927185059	1.7	28.5451927185059	1.6	28.5451927185059	1.3	28.5451927185059	1.6	28.5451927185059	1.7	28.5451927185059	1.6	28.5451927185059	1.6	28.5451927185059	9504.9	28.5451927185059	3212.5	28.5451927185059	1.3	28.5451927185059	4136.9	28.5451927185059	6895.4
28.566593170166	1.5	28.566593170166	1.6	28.566593170166	1.4	28.566593170166	1.7	28.566593170166	1.5	28.566593170166	1.3	28.566593170166	1.5	28.566593170166	1.5	28.566593170166	1.8	28.566593170166	9702.3	28.566593170166	2951.3	28.566593170166	1.2	28.566593170166	1641.3	28.566593170166	9057.6
28.5879936218262	1.4	28.5879936218262	1.7	28.5879936218262	1.5	28.5879936218262	1.6	28.5879936218262	1.6	28.5879936218262	1.6	28.5879936218262	1.4	28.5879936218262	1768.9	28.5879936218262	1.6	28.5879936218262	8753.4	28.5879936218262	6108.0	28.5879936218262	1.5	28.5879936218262	3396.1	28.5879936218262	6919.4
28.6093940734863	1.4	28.6093940734863	1.3	28.6093940734863	1.5	28.6093940734863	1.3	28.6093940734863	1.6	28.6093940734863	1.5	28.6093940734863	1.6	28.6093940734863	3271.9	28.6093940734863	1.2	28.6093940734863	4742.2	28.6093940734863	1.3	28.6093940734863	1.7	28.6093940734863	1.5	28.6093940734863	6108.0
28.6307945251465	1.4	28.6307945251465	1.0	28.6307945251465	1.2	28.6307945251465	1.4	28.6307945251465	1.5	28.6307945251465	1.2	28.6307945251465	1.5	28.6307945251465	1.7	28.6307945251465	1.3	28.6307945251465	5455.2	28.6307945251465	1.6	28.6307945251465	1.4	28.6307945251465	1005.4	28.6307945251465	6496.4
28.6521949768066	1.5	28.6521949768066	1.2	28.6521949768066	1.4	28.6521949768066	1.7	28.6521949768066	1.1	28.6521949768066	1.4	28.6521949768066	1.6	28.6521949768066	2621.9	28.6521949768066	1.1	28.6521949768066	9249.7	28.6521949768066	1.8	28.6521949768066	1.1	28.6521949768066	2809.1	28.6521949768066	8303.5
28.6735954284668	1.3	28.6735954284668	1.2	28.6735954284668	1.5	28.6735954284668	1.7	28.6735954284668	1.4	28.6735954284668	1.4	28.6735954284668	1.7	28.6735954284668	5293.6	28.6735954284668	1.3	28.6735954284668	9974.7	28.6735954284668	1.7	28.6735954284668	1.2	28.6735954284668	2502.9	28.6735954284668	3677.6
28.694995880127	1.4	28.694995880127	1.1	28.694995880127	1.6	28.694995880127	1.5	28.694995880127	1.7	28.694995880127	1.5	28.694995880127	1.3	28.694995880127	2376.5	28.694995880127	1.3	28.694995880127	9267.1	28.694995880127	1.4	28.694995880127	1.5	28.694995880127	4001.9	28.694995880127	1.1
28.7163963317871	1.4	28.7163963317871	1.1	28.7163963317871	1.8	28.7163963317871	1.2	28.7163963317871	1.5	28.7163963317871	1.5	28.7163963317871	1.2	28.7163963317871	4710.9	28.7163963317871	1.5	28.7163963317871	8930.3	28.7163963317871	1.7	28.7163963317871	1.4	28.7163963317871	5917.3	28.7163963317871	1.5
28.7377967834473	1.6	28.7377967834473	1.5	28.7377967834473	1.8	28.7377967834473	1.6	28.7377967834473	1.1	28.7377967834473	1.5	28.7377967834473	1517.0	28.7377967834473	1.5	28.7377967834473	1.4	28.7377967834473	8550.8	28.7377967834473	1.3	28.7377967834473	1.2	28.7377967834473	4745.6	28.7377967834473	1.8
28.7591972351074	1.7	28.7591972351074	1.6	28.7591972351074	1.9	28.7591972351074	1.4	28.7591972351074	1.1	28.7591972351074	1968.3	28.7591972351074	1.2E+04	28.7591972351074	1.6	28.7591972351074	1.1	28.7591972351074	2.0	28.7591972351074	1.2	28.7591972351074	1.8	28.7591972351074	1.4	28.7591972351074	1.6
28.7805976867676	1.5	28.7805976867676	1.3	28.7805976867676	1.8	28.7805976867676	1.2	28.7805976867676	1.8	28.7805976867676	1.1	28.7805976867676	1.9	28.7805976867676	1.9	28.7805976867676	1.2	28.7805976867676	1.1	28.7805976867676	1.4	28.7805976867676	1.5	28.7805976867676	1.3	28.7805976867676	1.0
28.8019981384277	1.8	28.8019981384277	1.6	28.8019981384277	1.7	28.8019981384277	1.4	28.8019981384277	1.4	28.8019981384277	1.0	28.8019981384277	1.5	28.8019981384277	1.7	28.8019981384277	1.7	28.8019981384277	1.8	28.8019981384277	1.4	28.8019981384277	1.2	28.8019981384277	1.9	28.8019981384277	1.0
28.8233985900879	2.0	28.8233985900879	1.6	28.8233985900879	1.9	28.8233985900879	1.4	28.8233985900879	1.4	28.8233985900879	1.8	28.8233985900879	2.0	28.8233985900879	1.1	28.8233985900879	1.1	28.8233985900879	2.0	28.8233985900879	1.8	28.8233985900879	1.9	28.8233985900879	1.5	28.8233985900879	1.7
28.844799041748	1.6	28.844799041748	1.5	28.844799041748	1.1	28.844799041748	1.9	28.844799041748	1.1	28.844799041748	1.6	28.844799041748	1.2	28.844799041748	1.5	28.844799041748	1.6	28.844799041748	1.3	28.844799041748	1.6	28.844799041748	1.5	28.844799041748	1.2	28.844799041748	1.1
28.8661994934082	1.5	28.8661994934082	1.1	28.8661994934082	1.8	28.8661994934082	2.0	28.8661994934082	1.3	28.8661994934082	1.3	28.8661994934082	1.2	28.8661994934082	1.6	28.8661994934082	1.1	28.8661994934082	1.3	28.8661994934082	1.8	28.8661994934082	1.9	28.8661994934082	1.5	28.8661994934082	1.7
