# Supplementary material for: Mapping protein carboxymethylation sites provides insights into their role in proteostasis and cell proliferation
Source: Nat Commun. 2021 Nov 18;12:6743. doi: 10.1038/s41467-021-26982-6 (PMC8602705; doi:10.1038/s41467-021-26982-6)
Supplement: Supplementary file 11 — Source Data [file 41467_2021_26982_MOESM11_ESM.zip › FigureS2/2A/Identification CATA_MOUSE._DAQLFIQK[CML]K_.2 Qvalue = 1.136e-38 (Pvalue = 6.468e-39).xls]

(x)Retention Time_[[y5+]]	(y)Intensity_[[y5+]]	(x)Retention Time_[[y6+]]	(y)Intensity_[[y6+]]	(x)Retention Time_[[y3+]]	(y)Intensity_[[y3+]]	(x)Retention Time_[[y7+]-NH3]	(y)Intensity_[[y7+]-NH3]	(x)Retention Time_[[y3+]-NH3]	(y)Intensity_[[y3+]-NH3]	(x)Retention Time_[[y7+]]	(y)Intensity_[[y7+]]	(x)Retention Time_[]	(y)Intensity_[]	(x)Retention Time_[]	(y)Intensity_[]	(x)Retention Time_[]	(y)Intensity_[]	(x)Retention Time_[]	(y)Intensity_[]	(x)Retention Time_[]	(y)Intensity_[]	(x)Retention Time_[]	(y)Intensity_[]
20.1729965209961	1.2	20.1729965209961	2.0	20.1729965209961	1.9	20.1729965209961	1.5	20.1729965209961	1.7	20.1729965209961	1.1	20.1729965209961	1.4	20.1729965209961	1.1	20.1729965209961	1.6	20.1729965209961	1.0	20.1729965209961	1.6	20.1729965209961	1.3
20.1883087158203	1.1	20.1883087158203	1.3	20.1883087158203	1.3	20.1883087158203	1.0	20.1883087158203	1.8	20.1883087158203	1.1	20.1883087158203	1.9	20.1883087158203	1.3	20.1883087158203	1.8	20.1883087158203	1.9	20.1883087158203	1.2	20.1883087158203	1.6
20.2036209106445	1.9	20.2036209106445	1.9	20.2036209106445	1.1	20.2036209106445	1.6	20.2036209106445	1.9	20.2036209106445	1.5	20.2036209106445	1.3	20.2036209106445	1.6	20.2036209106445	1.5	20.2036209106445	1.3	20.2036209106445	1.7	20.2036209106445	1.6
20.2189331054688	1.8	20.2189331054688	1.6	20.2189331054688	1021.1	20.2189331054688	1.3	20.2189331054688	1.7	20.2189331054688	1.8	20.2189331054688	1.5	20.2189331054688	1.7	20.2189331054688	1.4	20.2189331054688	1.4	20.2189331054688	1.6	20.2189331054688	1.8
20.234245300293	1.2	20.234245300293	1.7	20.234245300293	1.2	20.234245300293	1.2	20.234245300293	1.5	20.234245300293	1.4	20.234245300293	1.7	20.234245300293	1.4	20.234245300293	1.4	20.234245300293	1.7	20.234245300293	1.5	20.234245300293	1.4
20.2495574951172	1.6	20.2495574951172	1.4	20.2495574951172	1.4	20.2495574951172	1.5	20.2495574951172	1.4	20.2495574951172	1.6	20.2495574951172	1.6	20.2495574951172	1.5	20.2495574951172	1.6	20.2495574951172	1.5	20.2495574951172	1.5	20.2495574951172	1.7
20.2648696899414	1.2	20.2648696899414	1.8	20.2648696899414	1.4	20.2648696899414	1.9	20.2648696899414	1.1	20.2648696899414	1.5	20.2648696899414	1.1	20.2648696899414	1.2	20.2648696899414	1.5	20.2648696899414	1.6	20.2648696899414	1.6	20.2648696899414	1.1
20.2801818847656	1.3	20.2801818847656	1.1	20.2801818847656	1.8	20.2801818847656	1.5	20.2801818847656	1.8	20.2801818847656	1.7	20.2801818847656	1.4	20.2801818847656	1.7	20.2801818847656	1.9	20.2801818847656	1.2	20.2801818847656	1.4	20.2801818847656	1.5
20.2954940795898	1.3	20.2954940795898	1.5	20.2954940795898	1.4	20.2954940795898	1.8	20.2954940795898	1.9	20.2954940795898	1.8	20.2954940795898	1.6	20.2954940795898	1.3	20.2954940795898	1.6	20.2954940795898	1.3	20.2954940795898	1.6	20.2954940795898	1.8
20.3108062744141	1.5	20.3108062744141	1.6	20.3108062744141	1.3	20.3108062744141	1.8	20.3108062744141	1.3	20.3108062744141	1.5	20.3108062744141	1.3	20.3108062744141	1.5	20.3108062744141	1.4	20.3108062744141	1.7	20.3108062744141	1.9	20.3108062744141	1.9
20.3261184692383	1.3	20.3261184692383	1.5	20.3261184692383	1.6	20.3261184692383	1.1	20.3261184692383	1.7	20.3261184692383	1.6	20.3261184692383	1.8	20.3261184692383	1.8	20.3261184692383	1.3	20.3261184692383	1.1	20.3261184692383	2.0	20.3261184692383	1.3
20.3414306640625	1.5	20.3414306640625	1.4	20.3414306640625	1.3	20.3414306640625	1.1	20.3414306640625	1.5	20.3414306640625	1.4	20.3414306640625	1.7	20.3414306640625	1.4	20.3414306640625	1.2	20.3414306640625	1.3	20.3414306640625	1.6	20.3414306640625	1.1
20.3567428588867	1.5	20.3567428588867	1.4	20.3567428588867	1.5	20.3567428588867	1.5	20.3567428588867	1.3	20.3567428588867	1.7	20.3567428588867	1.9	20.3567428588867	1.2	20.3567428588867	1.4	20.3567428588867	1.4	20.3567428588867	1.7	20.3567428588867	1.6
20.3720550537109	1.6	20.3720550537109	1.6	20.3720550537109	1.8	20.3720550537109	1.2	20.3720550537109	1.5	20.3720550537109	2.0	20.3720550537109	3638.7	20.3720550537109	1.6	20.3720550537109	1.2	20.3720550537109	1.1	20.3720550537109	413.2	20.3720550537109	1.7
20.3873672485352	1.4	20.3873672485352	1.5	20.3873672485352	1.5	20.3873672485352	1.7	20.3873672485352	1.6	20.3873672485352	1.7	20.3873672485352	4034.0	20.3873672485352	1.3	20.3873672485352	1.5	20.3873672485352	1.4	20.3873672485352	3624.0	20.3873672485352	1.5
20.4026794433594	1.1	20.4026794433594	1.6	20.4026794433594	1.3	20.4026794433594	1.5	20.4026794433594	1.1	20.4026794433594	1.6	20.4026794433594	4080.4	20.4026794433594	1.5	20.4026794433594	1.7	20.4026794433594	1.8	20.4026794433594	2667.6	20.4026794433594	1.9
20.4179916381836	1.2	20.4179916381836	1.6	20.4179916381836	1.4	20.4179916381836	1.5	20.4179916381836	1.2	20.4179916381836	1.1	20.4179916381836	1E+04	20.4179916381836	1.4	20.4179916381836	1.4	20.4179916381836	1.8	20.4179916381836	2332.5	20.4179916381836	2.0
20.4333038330078	1.6	20.4333038330078	1.5	20.4333038330078	1.9	20.4333038330078	1.5	20.4333038330078	1.9	20.4333038330078	1.2	20.4333038330078	1.1E+04	20.4333038330078	1.7	20.4333038330078	1179.3	20.4333038330078	1.5	20.4333038330078	5150.1	20.4333038330078	1.4
20.448616027832	1.1	20.448616027832	1.2	20.448616027832	1.3	20.448616027832	1.6	20.448616027832	1.3	20.448616027832	1.8	20.448616027832	9182.3	20.448616027832	1.2	20.448616027832	1.2	20.448616027832	1.5	20.448616027832	3026.0	20.448616027832	1.7
20.4639282226563	1.0	20.4639282226563	1.6	20.4639282226563	1.4	20.4639282226563	1.7	20.4639282226563	1.8	20.4639282226563	1.7	20.4639282226563	1.4E+04	20.4639282226563	1.7	20.4639282226563	1.8	20.4639282226563	1.7	20.4639282226563	1.7	20.4639282226563	1.8
20.4792404174805	1.2	20.4792404174805	1.8	20.4792404174805	1.5	20.4792404174805	1.6	20.4792404174805	1.7	20.4792404174805	1.7	20.4792404174805	1.4E+04	20.4792404174805	1.7	20.4792404174805	1.4	20.4792404174805	1.9	20.4792404174805	1.6	20.4792404174805	1.7
20.4945526123047	1.5	20.4945526123047	1.6	20.4945526123047	1.6	20.4945526123047	1.2	20.4945526123047	1.4	20.4945526123047	1.5	20.4945526123047	1.7E+04	20.4945526123047	1.2	20.4945526123047	1.3	20.4945526123047	1.3	20.4945526123047	1.7	20.4945526123047	1.3
20.5098648071289	626.0	20.5098648071289	1.1	20.5098648071289	1.1	20.5098648071289	1.4	20.5098648071289	1.7	20.5098648071289	1.5	20.5098648071289	1.1E+04	20.5098648071289	2.0	20.5098648071289	1.7	20.5098648071289	1.5	20.5098648071289	1.1	20.5098648071289	1.3
20.5251770019531	2267.3	20.5251770019531	1.6	20.5251770019531	1.7	20.5251770019531	1.8	20.5251770019531	1.6	20.5251770019531	1.5	20.5251770019531	8983.4	20.5251770019531	1.7	20.5251770019531	1.2	20.5251770019531	1.2	20.5251770019531	1.5	20.5251770019531	1.4
20.5404891967773	1.4	20.5404891967773	1.4	20.5404891967773	2.0	20.5404891967773	1.5	20.5404891967773	1.9	20.5404891967773	1.2	20.5404891967773	5171.0	20.5404891967773	1.9	20.5404891967773	1.5	20.5404891967773	1.3	20.5404891967773	1.7	20.5404891967773	1.3
20.5558013916016	1.4	20.5558013916016	1.6	20.5558013916016	1.5	20.5558013916016	1.4	20.5558013916016	1900.1	20.5558013916016	1.6	20.5558013916016	2035.0	20.5558013916016	1.5	20.5558013916016	1.3	20.5558013916016	1.0	20.5558013916016	1.3	20.5558013916016	1.5
20.5711135864258	1.2	20.5711135864258	1.8	20.5711135864258	1.7	20.5711135864258	1.1	20.5711135864258	1.9	20.5711135864258	1.7	20.5711135864258	1.5	20.5711135864258	1.6	20.5711135864258	1.2	20.5711135864258	1.2	20.5711135864258	1.6	20.5711135864258	1.7
20.58642578125	1.5	20.58642578125	1.7	20.58642578125	3424.0	20.58642578125	1.6	20.58642578125	1.5	20.58642578125	1.8	20.58642578125	1.6	20.58642578125	1.8	20.58642578125	1.7	20.58642578125	1.4	20.58642578125	1.8	20.58642578125	1.3
20.6017379760742	1.5	20.6017379760742	1.2	20.6017379760742	1.8	20.6017379760742	1.6	20.6017379760742	1.5	20.6017379760742	1.4	20.6017379760742	1.9	20.6017379760742	1.2	20.6017379760742	1.4	20.6017379760742	1.3	20.6017379760742	1.5	20.6017379760742	1.6
20.6170501708984	1.4	20.6170501708984	1.5	20.6170501708984	1.6	20.6170501708984	746.0	20.6170501708984	1.6	20.6170501708984	1.8	20.6170501708984	1.7	20.6170501708984	1.5	20.6170501708984	1.5	20.6170501708984	1.2	20.6170501708984	1.7	20.6170501708984	1.6
20.6323623657227	1.9	20.6323623657227	1.7	20.6323623657227	1.6	20.6323623657227	2402.0	20.6323623657227	1.5	20.6323623657227	1.6	20.6323623657227	1.4	20.6323623657227	1.8	20.6323623657227	1.6	20.6323623657227	1.6	20.6323623657227	1.4	20.6323623657227	1.5
20.6476745605469	1.8	20.6476745605469	1.8	20.6476745605469	1.4	20.6476745605469	2866.3	20.6476745605469	1.4	20.6476745605469	1.5	20.6476745605469	1.6	20.6476745605469	1.7	20.6476745605469	1.3	20.6476745605469	1.5	20.6476745605469	1.2	20.6476745605469	1.6
20.6629867553711	1.5	20.6629867553711	1.7	20.6629867553711	1.7	20.6629867553711	1698.9	20.6629867553711	1.3	20.6629867553711	1.7	20.6629867553711	1.6	20.6629867553711	1.6	20.6629867553711	1.5	20.6629867553711	1.1	20.6629867553711	1.5	20.6629867553711	1.9
20.6782989501953	1.3	20.6782989501953	1.5	20.6782989501953	1.8	20.6782989501953	1.4	20.6782989501953	1.2	20.6782989501953	1.5	20.6782989501953	1.4	20.6782989501953	1.5	20.6782989501953	1.2	20.6782989501953	1.1	20.6782989501953	1.4	20.6782989501953	1.8
20.6936111450195	1.6	20.6936111450195	1.4	20.6936111450195	1.8	20.6936111450195	1.3	20.6936111450195	1.3	20.6936111450195	1.5	20.6936111450195	268.8	20.6936111450195	1.1	20.6936111450195	1.1	20.6936111450195	1.3	20.6936111450195	1.8	20.6936111450195	1.4
20.7089233398438	1757.4	20.7089233398438	1.4	20.7089233398438	1.7	20.7089233398438	1.6	20.7089233398438	1.5	20.7089233398438	1.9	20.7089233398438	679.7	20.7089233398438	1.2	20.7089233398438	1.2	20.7089233398438	1.8	20.7089233398438	1.8	20.7089233398438	1.5
20.724235534668	3140.6	20.724235534668	1.3	20.724235534668	1.4	20.724235534668	1.7	20.724235534668	1.5	20.724235534668	1.8	20.724235534668	319.7	20.724235534668	1.3	20.724235534668	1.3	20.724235534668	1.7	20.724235534668	1.3	20.724235534668	1.4
20.7395477294922	1.4	20.7395477294922	1.2	20.7395477294922	1.5	20.7395477294922	1.8	20.7395477294922	1.6	20.7395477294922	1.5	20.7395477294922	1815.9	20.7395477294922	1.4	20.7395477294922	1.6	20.7395477294922	1.8	20.7395477294922	1.4	20.7395477294922	1.7
20.7548599243164	1.8	20.7548599243164	1.3	20.7548599243164	1.4	20.7548599243164	1.7	20.7548599243164	1.3	20.7548599243164	1.3	20.7548599243164	2981.5	20.7548599243164	1.6	20.7548599243164	1.3	20.7548599243164	1.7	20.7548599243164	1.7	20.7548599243164	1.2
20.7701721191406	1.6	20.7701721191406	1.4	20.7701721191406	1.1	20.7701721191406	1.2	20.7701721191406	1.4	20.7701721191406	1.5	20.7701721191406	1600.1	20.7701721191406	1.2	20.7701721191406	1.6	20.7701721191406	1.4	20.7701721191406	1.5	20.7701721191406	1.4
20.7854843139648	1.5	20.7854843139648	1.6	20.7854843139648	1.3	20.7854843139648	1.3	20.7854843139648	2.0	20.7854843139648	1.6	20.7854843139648	1895.9	20.7854843139648	1.6	20.7854843139648	1.7	20.7854843139648	1.3	20.7854843139648	1.6	20.7854843139648	1.3
20.8007965087891	2.0	20.8007965087891	1.6	20.8007965087891	1.5	20.8007965087891	1.5	20.8007965087891	1.8	20.8007965087891	1.4	20.8007965087891	1848.1	20.8007965087891	1.7	20.8007965087891	1.6	20.8007965087891	1.3	20.8007965087891	1.3	20.8007965087891	1.8
20.8161087036133	1.7	20.8161087036133	1.5	20.8161087036133	1.3	20.8161087036133	1.3	20.8161087036133	1.4	20.8161087036133	1.6	20.8161087036133	1481.3	20.8161087036133	1.7	20.8161087036133	1.3	20.8161087036133	1.6	20.8161087036133	1.1	20.8161087036133	1.7
20.8314208984375	1.3	20.8314208984375	1.8	20.8314208984375	1.5	20.8314208984375	1.5	20.8314208984375	1.6	20.8314208984375	1.7	20.8314208984375	1195.0	20.8314208984375	1.1	20.8314208984375	1.4	20.8314208984375	1.3	20.8314208984375	1.2	20.8314208984375	1.1
20.8467330932617	1.4	20.8467330932617	1.6	20.8467330932617	1.7	20.8467330932617	1.5	20.8467330932617	1.7	20.8467330932617	1.2	20.8467330932617	541.4	20.8467330932617	1.2	20.8467330932617	1.4	20.8467330932617	1.5	20.8467330932617	1.5	20.8467330932617	1.1
20.8620452880859	1.6	20.8620452880859	1.2	20.8620452880859	1.4	20.8620452880859	1.3	20.8620452880859	1.9	20.8620452880859	1.6	20.8620452880859	467.0	20.8620452880859	396.9	20.8620452880859	1.1	20.8620452880859	2.0	20.8620452880859	1.9	20.8620452880859	1.1
20.8773574829102	1.7	20.8773574829102	1.9	20.8773574829102	1.1	20.8773574829102	1.4	20.8773574829102	1.1	20.8773574829102	1.9	20.8773574829102	1.1E+04	20.8773574829102	8925.8	20.8773574829102	1.3	20.8773574829102	1.8	20.8773574829102	1.7	20.8773574829102	1.8
20.8926696777344	1.2	20.8926696777344	1.8	20.8926696777344	1.6	20.8926696777344	1.5	20.8926696777344	1.5	20.8926696777344	1.9	20.8926696777344	7.2E+04	20.8926696777344	4.8E+04	20.8926696777344	2.1E+04	20.8926696777344	8819.1	20.8926696777344	9330.7	20.8926696777344	1.3
20.9079818725586	1.6	20.9079818725586	1.8	20.9079818725586	1.2	20.9079818725586	1.5	20.9079818725586	1.7	20.9079818725586	1.4	20.9079818725586	3.1E+05	20.9079818725586	2.2E+05	20.9079818725586	9.2E+04	20.9079818725586	3.7E+04	20.9079818725586	4.7E+04	20.9079818725586	2.6E+04
20.9232940673828	3287.0	20.9232940673828	1.5	20.9232940673828	1.0	20.9232940673828	1.4	20.9232940673828	1.5	20.9232940673828	1.5	20.9232940673828	9.1E+05	20.9232940673828	6.3E+05	20.9232940673828	2.6E+05	20.9232940673828	1.1E+05	20.9232940673828	1.6E+05	20.9232940673828	8.6E+04
20.938606262207	9310.4	20.938606262207	3279.4	20.938606262207	2029.3	20.938606262207	1.7	20.938606262207	1882.4	20.938606262207	1.5	20.938606262207	2E+06	20.938606262207	1.3E+06	20.938606262207	6E+05	20.938606262207	2.5E+05	20.938606262207	3.6E+05	20.938606262207	1.7E+05
20.9539184570313	1.8E+04	20.9539184570313	1.2E+04	20.9539184570313	4741.7	20.9539184570313	1759.2	20.9539184570313	2927.2	20.9539184570313	1.2	20.9539184570313	3.3E+06	20.9539184570313	2.3E+06	20.9539184570313	1.1E+06	20.9539184570313	4.3E+05	20.9539184570313	6.4E+05	20.9539184570313	2.8E+05
20.9692306518555	2.8E+04	20.9692306518555	2.2E+04	20.9692306518555	4983.0	20.9692306518555	5124.5	20.9692306518555	1.4	20.9692306518555	1.5	20.9692306518555	4.5E+06	20.9692306518555	3E+06	20.9692306518555	1.5E+06	20.9692306518555	5.7E+05	20.9692306518555	9E+05	20.9692306518555	3.9E+05
20.9845428466797	3.7E+04	20.9845428466797	2.6E+04	20.9845428466797	5954.3	20.9845428466797	4169.3	20.9845428466797	185.8	20.9845428466797	309.0	20.9845428466797	5.5E+06	20.9845428466797	3.6E+06	20.9845428466797	1.9E+06	20.9845428466797	6.6E+05	20.9845428466797	1.2E+06	20.9845428466797	4.6E+05
20.9998550415039	3.8E+04	20.9998550415039	1.9E+04	20.9998550415039	8057.0	20.9998550415039	418.1	20.9998550415039	3643.7	20.9998550415039	6081.5	20.9998550415039	5.3E+06	20.9998550415039	3.6E+06	20.9998550415039	1.8E+06	20.9998550415039	7E+05	20.9998550415039	1.1E+06	20.9998550415039	4.3E+05
21.0151672363281	2.3E+04	21.0151672363281	1.6E+04	21.0151672363281	5019.1	21.0151672363281	1.8	21.0151672363281	950.5	21.0151672363281	1586.2	21.0151672363281	4E+06	21.0151672363281	2.6E+06	21.0151672363281	1.3E+06	21.0151672363281	5E+05	21.0151672363281	7.9E+05	21.0151672363281	3.3E+05
21.0304794311523	1.5E+04	21.0304794311523	8812.9	21.0304794311523	1303.6	21.0304794311523	1.7	21.0304794311523	1.4	21.0304794311523	1.7	21.0304794311523	2.7E+06	21.0304794311523	1.8E+06	21.0304794311523	8.3E+05	21.0304794311523	3.3E+05	21.0304794311523	5E+05	21.0304794311523	2.3E+05
21.0457916259766	9966.6	21.0457916259766	2405.5	21.0457916259766	1.7	21.0457916259766	1.3	21.0457916259766	1.7	21.0457916259766	1.3	21.0457916259766	1.8E+06	21.0457916259766	1.2E+06	21.0457916259766	5.1E+05	21.0457916259766	2.2E+05	21.0457916259766	3.1E+05	21.0457916259766	1.5E+05
21.0611038208008	6376.4	21.0611038208008	1.6	21.0611038208008	1.8	21.0611038208008	1.4	21.0611038208008	1.9	21.0611038208008	1.2	21.0611038208008	1E+06	21.0611038208008	7.4E+05	21.0611038208008	2.9E+05	21.0611038208008	1.3E+05	21.0611038208008	1.9E+05	21.0611038208008	9.1E+04
21.076416015625	2670.1	21.076416015625	1.2	21.076416015625	1.6	21.076416015625	1.8	21.076416015625	1.9	21.076416015625	1.2	21.076416015625	6.5E+05	21.076416015625	4.8E+05	21.076416015625	1.9E+05	21.076416015625	9.6E+04	21.076416015625	1.1E+05	21.076416015625	5.4E+04
21.0917282104492	1.8	21.0917282104492	1.4	21.0917282104492	1.6	21.0917282104492	1.9	21.0917282104492	1916.6	21.0917282104492	1.4	21.0917282104492	4.3E+05	21.0917282104492	3.2E+05	21.0917282104492	1.2E+05	21.0917282104492	6.9E+04	21.0917282104492	7.3E+04	21.0917282104492	4.2E+04
21.1070404052734	1.6	21.1070404052734	1.7	21.1070404052734	1.3	21.1070404052734	1.8	21.1070404052734	2014.7	21.1070404052734	1.8	21.1070404052734	3.1E+05	21.1070404052734	2.2E+05	21.1070404052734	8.3E+04	21.1070404052734	4.3E+04	21.1070404052734	4.9E+04	21.1070404052734	3.3E+04
21.1223526000977	1.3	21.1223526000977	1.6	21.1223526000977	1.4	21.1223526000977	1.7	21.1223526000977	1.6	21.1223526000977	1.6	21.1223526000977	2.4E+05	21.1223526000977	1.8E+05	21.1223526000977	5.9E+04	21.1223526000977	3.4E+04	21.1223526000977	3.6E+04	21.1223526000977	2.2E+04
21.1376647949219	1.1	21.1376647949219	1.7	21.1376647949219	1.6	21.1376647949219	1.5	21.1376647949219	1.3	21.1376647949219	1.4	21.1376647949219	2.2E+05	21.1376647949219	1.6E+05	21.1376647949219	5.3E+04	21.1376647949219	3E+04	21.1376647949219	3.6E+04	21.1376647949219	1.8E+04
21.1529769897461	1.1	21.1529769897461	1.8	21.1529769897461	1.6	21.1529769897461	1.2	21.1529769897461	1.2	21.1529769897461	1.3	21.1529769897461	2E+05	21.1529769897461	1.5E+05	21.1529769897461	5.7E+04	21.1529769897461	2.6E+04	21.1529769897461	3.3E+04	21.1529769897461	1.7E+04
21.1682891845703	1.4	21.1682891845703	1.4	21.1682891845703	1.5	21.1682891845703	1.4	21.1682891845703	1.1	21.1682891845703	1.4	21.1682891845703	1.7E+05	21.1682891845703	1.2E+05	21.1682891845703	4.9E+04	21.1682891845703	2.1E+04	21.1682891845703	2.8E+04	21.1682891845703	1.4E+04
21.1836013793945	1.5	21.1836013793945	1.6	21.1836013793945	1.6	21.1836013793945	1.6	21.1836013793945	1.4	21.1836013793945	1.5	21.1836013793945	1.5E+05	21.1836013793945	1.1E+05	21.1836013793945	4.4E+04	21.1836013793945	1.8E+04	21.1836013793945	2.7E+04	21.1836013793945	1.2E+04
21.1989135742188	1.1	21.1989135742188	1.8	21.1989135742188	1.5	21.1989135742188	1.5	21.1989135742188	1.5	21.1989135742188	1.6	21.1989135742188	1.4E+05	21.1989135742188	9.1E+04	21.1989135742188	4.5E+04	21.1989135742188	1.5E+04	21.1989135742188	2.9E+04	21.1989135742188	8786.8
21.214225769043	1.3	21.214225769043	1.7	21.214225769043	1.2	21.214225769043	1.7	21.214225769043	1.3	21.214225769043	1.9	21.214225769043	1.4E+05	21.214225769043	9.3E+04	21.214225769043	4.4E+04	21.214225769043	1.8E+04	21.214225769043	3.4E+04	21.214225769043	9657.9
21.2295379638672	1.7	21.2295379638672	1.4	21.2295379638672	1.5	21.2295379638672	1.6	21.2295379638672	1.3	21.2295379638672	1.5	21.2295379638672	1.7E+05	21.2295379638672	1E+05	21.2295379638672	4.9E+04	21.2295379638672	2E+04	21.2295379638672	3.5E+04	21.2295379638672	1.2E+04
21.2448501586914	1.6	21.2448501586914	1.4	21.2448501586914	1.8	21.2448501586914	1.3	21.2448501586914	2841.7	21.2448501586914	1.4	21.2448501586914	1.9E+05	21.2448501586914	1.2E+05	21.2448501586914	6.5E+04	21.2448501586914	2.5E+04	21.2448501586914	4.2E+04	21.2448501586914	1.6E+04
21.2601623535156	1.6	21.2601623535156	1.5	21.2601623535156	1.8	21.2601623535156	1.3	21.2601623535156	2972.7	21.2601623535156	1.6	21.2601623535156	2.3E+05	21.2601623535156	1.5E+05	21.2601623535156	8.2E+04	21.2601623535156	3E+04	21.2601623535156	5.8E+04	21.2601623535156	2E+04
21.2754745483398	1.5	21.2754745483398	1.2	21.2754745483398	1.7	21.2754745483398	1.2	21.2754745483398	1.7	21.2754745483398	1.6	21.2754745483398	2.6E+05	21.2754745483398	1.8E+05	21.2754745483398	9.9E+04	21.2754745483398	3.4E+04	21.2754745483398	6.6E+04	21.2754745483398	1.8E+04
21.2907867431641	1.6	21.2907867431641	1.3	21.2907867431641	1.4	21.2907867431641	1.2	21.2907867431641	2225.2	21.2907867431641	1.7	21.2907867431641	2.9E+05	21.2907867431641	2E+05	21.2907867431641	1.2E+05	21.2907867431641	4.1E+04	21.2907867431641	7.1E+04	21.2907867431641	1.8E+04
21.3060989379883	1.5	21.3060989379883	1.5	21.3060989379883	1.5	21.3060989379883	1.7	21.3060989379883	2319.9	21.3060989379883	1.8	21.3060989379883	2.7E+05	21.3060989379883	1.8E+05	21.3060989379883	1.1E+05	21.3060989379883	3E+04	21.3060989379883	6.7E+04	21.3060989379883	1.5E+04
21.3214111328125	1.4	21.3214111328125	1.6	21.3214111328125	1.9	21.3214111328125	1.7	21.3214111328125	1.8	21.3214111328125	1.9	21.3214111328125	2E+05	21.3214111328125	1.4E+05	21.3214111328125	7.4E+04	21.3214111328125	1.8E+04	21.3214111328125	4.7E+04	21.3214111328125	4630.6
21.3367233276367	1.5	21.3367233276367	1.4	21.3367233276367	1.8	21.3367233276367	1.5	21.3367233276367	3092.1	21.3367233276367	1.7	21.3367233276367	1.4E+05	21.3367233276367	1E+05	21.3367233276367	5.1E+04	21.3367233276367	1.5E+04	21.3367233276367	3.7E+04	21.3367233276367	2954.1
21.3520355224609	1.2	21.3520355224609	1.4	21.3520355224609	1.6	21.3520355224609	1.7	21.3520355224609	5606.2	21.3520355224609	1.6	21.3520355224609	1E+05	21.3520355224609	7E+04	21.3520355224609	3.9E+04	21.3520355224609	1E+04	21.3520355224609	1.8E+04	21.3520355224609	4201.6
21.3673477172852	2630.5	21.3673477172852	1.7	21.3673477172852	1.4	21.3673477172852	1.8	21.3673477172852	5262.7	21.3673477172852	1.7	21.3673477172852	7.7E+04	21.3673477172852	5.1E+04	21.3673477172852	2.2E+04	21.3673477172852	1.4	21.3673477172852	1.2E+04	21.3673477172852	1.3
21.3826599121094	2740.1	21.3826599121094	1.7	21.3826599121094	1.3	21.3826599121094	1.9	21.3826599121094	2911.0	21.3826599121094	1.6	21.3826599121094	5.9E+04	21.3826599121094	3.6E+04	21.3826599121094	1.3E+04	21.3826599121094	1.7	21.3826599121094	9947.2	21.3826599121094	1.8
21.3979721069336	1.4	21.3979721069336	1.8	21.3979721069336	1.4	21.3979721069336	1.6	21.3979721069336	1.7	21.3979721069336	1.4	21.3979721069336	4.9E+04	21.3979721069336	2.8E+04	21.3979721069336	9378.5	21.3979721069336	1.5	21.3979721069336	7454.0	21.3979721069336	1.9
21.4132843017578	1.1	21.4132843017578	1.5	21.4132843017578	1.4	21.4132843017578	1.4	21.4132843017578	1.8	21.4132843017578	1.1	21.4132843017578	5E+04	21.4132843017578	3.1E+04	21.4132843017578	1.1E+04	21.4132843017578	1.5	21.4132843017578	8576.8	21.4132843017578	1.9
21.428596496582	1.1	21.428596496582	1.6	21.428596496582	1.5	21.428596496582	1.6	21.428596496582	1849.7	21.428596496582	1.0	21.428596496582	3.9E+04	21.428596496582	2.7E+04	21.428596496582	1.2E+04	21.428596496582	1.3	21.428596496582	8632.4	21.428596496582	1.7
21.4439086914063	1.4	21.4439086914063	1.8	21.4439086914063	1.5	21.4439086914063	1.5	21.4439086914063	1923.3	21.4439086914063	1.2	21.4439086914063	3.2E+04	21.4439086914063	2.2E+04	21.4439086914063	7821.2	21.4439086914063	1.2	21.4439086914063	8605.1	21.4439086914063	1.3
21.4592208862305	1.6	21.4592208862305	1.7	21.4592208862305	1.5	21.4592208862305	1.2	21.4592208862305	1.8	21.4592208862305	879.5	21.4592208862305	2.9E+04	21.4592208862305	1.9E+04	21.4592208862305	6858.4	21.4592208862305	1.3	21.4592208862305	5416.7	21.4592208862305	1.6
21.4745330810547	1.5	21.4745330810547	1.5	21.4745330810547	1.4	21.4745330810547	1.3	21.4745330810547	1.9	21.4745330810547	1762.3	21.4745330810547	2.4E+04	21.4745330810547	1.3E+04	21.4745330810547	7210.4	21.4745330810547	1.2	21.4745330810547	1.3	21.4745330810547	1.7
21.4898452758789	1.2	21.4898452758789	1.5	21.4898452758789	1.4	21.4898452758789	1.4	21.4898452758789	6526.7	21.4898452758789	882.8	21.4898452758789	1.9E+04	21.4898452758789	1.2E+04	21.4898452758789	7191.0	21.4898452758789	1.4	21.4898452758789	2159.3	21.4898452758789	1.5
21.5051574707031	4864.3	21.5051574707031	1.7	21.5051574707031	1.5	21.5051574707031	1.3	21.5051574707031	1.5E+04	21.5051574707031	1.6	21.5051574707031	1.9E+04	21.5051574707031	9581.2	21.5051574707031	7188.2	21.5051574707031	1.6	21.5051574707031	3019.7	21.5051574707031	1.5
21.5204696655273	1.5E+04	21.5204696655273	1.5	21.5204696655273	1.4	21.5204696655273	1.3	21.5204696655273	2.2E+04	21.5204696655273	1.3	21.5204696655273	2E+04	21.5204696655273	1E+04	21.5204696655273	6223.6	21.5204696655273	1.5	21.5204696655273	1.3	21.5204696655273	1.5
21.5357818603516	1.9E+04	21.5357818603516	1.3	21.5357818603516	1.7	21.5357818603516	1.4	21.5357818603516	3.2E+04	21.5357818603516	1.2	21.5357818603516	1.8E+04	21.5357818603516	1.2E+04	21.5357818603516	4806.8	21.5357818603516	1.3	21.5357818603516	1.4	21.5357818603516	1.6
21.5510940551758	2E+04	21.5510940551758	1.2	21.5510940551758	1.6	21.5510940551758	1.2	21.5510940551758	2.5E+04	21.5510940551758	1.5	21.5510940551758	1.2E+04	21.5510940551758	1E+04	21.5510940551758	5857.3	21.5510940551758	1.5	21.5510940551758	1.3	21.5510940551758	1.5
21.56640625	2E+04	21.56640625	1.2	21.56640625	1.5	21.56640625	1.2	21.56640625	1.4E+04	21.56640625	1.7	21.56640625	1.5E+04	21.56640625	1E+04	21.56640625	4091.9	21.56640625	1.5	21.56640625	2531.9	21.56640625	1.7
21.5817184448242	1.5E+04	21.5817184448242	1.2	21.5817184448242	1.8	21.5817184448242	1.5	21.5817184448242	1.1E+04	21.5817184448242	1.3	21.5817184448242	1.6E+04	21.5817184448242	1.1E+04	21.5817184448242	1.4	21.5817184448242	2.0	21.5817184448242	5396.0	21.5817184448242	1.4
21.5970306396484	8275.1	21.5970306396484	1.4	21.5970306396484	1.7	21.5970306396484	1.7	21.5970306396484	4665.7	21.5970306396484	1.4	21.5970306396484	1.5E+04	21.5970306396484	1.2E+04	21.5970306396484	1.7	21.5970306396484	1.8	21.5970306396484	3107.9	21.5970306396484	1.1
21.6123428344727	1.9	21.6123428344727	1.6	21.6123428344727	1.2	21.6123428344727	1.2	21.6123428344727	1.8	21.6123428344727	1.9	21.6123428344727	1.8E+04	21.6123428344727	1.3E+04	21.6123428344727	1.2	21.6123428344727	1.5	21.6123428344727	1.9	21.6123428344727	1.1
21.6276550292969	1.6	21.6276550292969	1.7	21.6276550292969	1.3	21.6276550292969	1.8	21.6276550292969	1.9	21.6276550292969	1.6	21.6276550292969	1.4E+04	21.6276550292969	1.1E+04	21.6276550292969	1.6	21.6276550292969	1.3	21.6276550292969	1.9	21.6276550292969	1.4
21.6429672241211	1.5	21.6429672241211	1.7	21.6429672241211	1.4	21.6429672241211	1.8	21.6429672241211	1.7	21.6429672241211	1.4	21.6429672241211	1.5E+04	21.6429672241211	8759.6	21.6429672241211	1.6	21.6429672241211	1.3	21.6429672241211	1.5	21.6429672241211	1.4
21.6582794189453	1.5	21.6582794189453	1.8	21.6582794189453	1.5	21.6582794189453	1.5	21.6582794189453	1329.7	21.6582794189453	1.3	21.6582794189453	1.7E+04	21.6582794189453	7521.2	21.6582794189453	679.8	21.6582794189453	1.4	21.6582794189453	1.1	21.6582794189453	1.1
21.6735916137695	1.3	21.6735916137695	1.9	21.6735916137695	1.5	21.6735916137695	1.1	21.6735916137695	5536.1	21.6735916137695	1.4	21.6735916137695	1.5E+04	21.6735916137695	1E+04	21.6735916137695	3510.2	21.6735916137695	1.7	21.6735916137695	1.5	21.6735916137695	1.1
21.6889038085938	1.2	21.6889038085938	1.9	21.6889038085938	1.6	21.6889038085938	1.5	21.6889038085938	8171.3	21.6889038085938	1.2	21.6889038085938	1.3E+04	21.6889038085938	9288.9	21.6889038085938	4317.6	21.6889038085938	1.3	21.6889038085938	3533.1	21.6889038085938	1.0
21.704216003418	1.3	21.704216003418	1.9	21.704216003418	1.5	21.704216003418	1.6	21.704216003418	1.1E+04	21.704216003418	1.3	21.704216003418	1.3E+04	21.704216003418	7491.7	21.704216003418	5112.6	21.704216003418	1.2	21.704216003418	8177.6	21.704216003418	1.3
21.7195281982422	1.5	21.7195281982422	1.8	21.7195281982422	1.1	21.7195281982422	1.5	21.7195281982422	1.3E+04	21.7195281982422	1.4	21.7195281982422	1.5E+04	21.7195281982422	5345.8	21.7195281982422	5995.2	21.7195281982422	1.4	21.7195281982422	1.3E+04	21.7195281982422	2.0
21.7348403930664	1.6	21.7348403930664	1.7	21.7348403930664	1.3	21.7348403930664	1.6	21.7348403930664	1.3E+04	21.7348403930664	1.3	21.7348403930664	1.6E+04	21.7348403930664	7225.2	21.7348403930664	1501.5	21.7348403930664	1.7	21.7348403930664	1.8E+04	21.7348403930664	1.8
21.7501525878906	1.7	21.7501525878906	1.6	21.7501525878906	1.3	21.7501525878906	1.5	21.7501525878906	9467.9	21.7501525878906	1.6	21.7501525878906	1.6E+04	21.7501525878906	7689.0	21.7501525878906	1.8	21.7501525878906	1.7	21.7501525878906	1.9E+04	21.7501525878906	1.9
21.7654647827148	1.7	21.7654647827148	1.5	21.7654647827148	1.2	21.7654647827148	1.6	21.7654647827148	5818.7	21.7654647827148	1.8	21.7654647827148	1.4E+04	21.7654647827148	7604.8	21.7654647827148	1.7	21.7654647827148	1.5	21.7654647827148	1.7E+04	21.7654647827148	1.9
21.7807769775391	1.6	21.7807769775391	1.3	21.7807769775391	1.3	21.7807769775391	1.9	21.7807769775391	4149.6	21.7807769775391	1.8	21.7807769775391	9389.9	21.7807769775391	7950.1	21.7807769775391	1.8	21.7807769775391	1.1	21.7807769775391	1.1E+04	21.7807769775391	1.6
21.7960891723633	1.7	21.7960891723633	1.6	21.7960891723633	1.6	21.7960891723633	1.4	21.7960891723633	1276.5	21.7960891723633	1.8	21.7960891723633	1E+04	21.7960891723633	2931.1	21.7960891723633	1.3	21.7960891723633	1.3	21.7960891723633	7625.8	21.7960891723633	3684.7
21.8114013671875	1.5	21.8114013671875	1.5	21.8114013671875	1.8	21.8114013671875	1.3	21.8114013671875	1.5	21.8114013671875	1.6	21.8114013671875	1.1E+04	21.8114013671875	2609.9	21.8114013671875	1.1	21.8114013671875	1.6	21.8114013671875	3997.7	21.8114013671875	3772.9
21.8267135620117	1.2	21.8267135620117	1.2	21.8267135620117	1.8	21.8267135620117	1.3	21.8267135620117	1.1	21.8267135620117	1.3	21.8267135620117	9619.9	21.8267135620117	7436.9	21.8267135620117	1.2	21.8267135620117	1.9	21.8267135620117	1.2	21.8267135620117	1.5
21.8420257568359	1.1	21.8420257568359	1.3	21.8420257568359	1.2	21.8420257568359	1.2	21.8420257568359	1.2	21.8420257568359	1.8	21.8420257568359	6896.9	21.8420257568359	7588.8	21.8420257568359	1.5	21.8420257568359	1.7	21.8420257568359	1.3	21.8420257568359	1.3
21.8573379516602	1.1	21.8573379516602	1.3	21.8573379516602	1.1	21.8573379516602	1.5	21.8573379516602	1.4	21.8573379516602	1.6	21.8573379516602	6628.9	21.8573379516602	6848.5	21.8573379516602	1.3	21.8573379516602	1.6	21.8573379516602	1.3	21.8573379516602	1.5
21.8726501464844	1.1	21.8726501464844	1.5	21.8726501464844	1.3	21.8726501464844	1.6	21.8726501464844	1.7	21.8726501464844	1.4	21.8726501464844	5548.3	21.8726501464844	4718.4	21.8726501464844	1.1	21.8726501464844	1.5	21.8726501464844	1.3	21.8726501464844	1.6
21.8879623413086	1.1	21.8879623413086	1.9	21.8879623413086	1.8	21.8879623413086	1.2	21.8879623413086	1.9	21.8879623413086	1.8	21.8879623413086	411.5	21.8879623413086	349.5	21.8879623413086	1.6	21.8879623413086	1.3	21.8879623413086	1.9	21.8879623413086	1.5
21.9032745361328	1.2	21.9032745361328	1.7	21.9032745361328	1.8	21.9032745361328	1.4	21.9032745361328	1.3	21.9032745361328	1.5	21.9032745361328	5653.1	21.9032745361328	1.3	21.9032745361328	1.7	21.9032745361328	1.6	21.9032745361328	2872.6	21.9032745361328	1.4
21.918586730957	1.6	21.918586730957	1.7	21.918586730957	1.7	21.918586730957	1.4	21.918586730957	1.3	21.918586730957	1.4	21.918586730957	7330.3	21.918586730957	2650.2	21.918586730957	1.6	21.918586730957	1.8	21.918586730957	4220.6	21.918586730957	1.4
21.9338989257813	701.9	21.9338989257813	1.6	21.9338989257813	1.6	21.9338989257813	1.4	21.9338989257813	1.7	21.9338989257813	1.4	21.9338989257813	5835.8	21.9338989257813	6328.9	21.9338989257813	1.3	21.9338989257813	1.8	21.9338989257813	3665.0	21.9338989257813	1.3
21.9492111206055	3970.9	21.9492111206055	1.2	21.9492111206055	1.7	21.9492111206055	1.3	21.9492111206055	1.4	21.9492111206055	1.2	21.9492111206055	9235.4	21.9492111206055	1824.0	21.9492111206055	1.3	21.9492111206055	1.5	21.9492111206055	1056.4	21.9492111206055	1.1
21.9645233154297	5740.0	21.9645233154297	1.2	21.9645233154297	1.5	21.9645233154297	1.2	21.9645233154297	1.2	21.9645233154297	1.2	21.9645233154297	8995.9	21.9645233154297	2275.8	21.9645233154297	1.5	21.9645233154297	1.3	21.9645233154297	1.3	21.9645233154297	1.3
21.9798355102539	6772.3	21.9798355102539	1.6	21.9798355102539	1.2	21.9798355102539	1.2	21.9798355102539	1.0	21.9798355102539	1.4	21.9798355102539	6285.0	21.9798355102539	6094.0	21.9798355102539	1.8	21.9798355102539	1.3	21.9798355102539	1.2	21.9798355102539	1.7
21.9951477050781	6052.4	21.9951477050781	1.4	21.9951477050781	1.6	21.9951477050781	1.1	21.9951477050781	1.5	21.9951477050781	1.2	21.9951477050781	5376.5	21.9951477050781	3573.9	21.9951477050781	1.7	21.9951477050781	1.4	21.9951477050781	1.1	21.9951477050781	1.6
22.0104598999023	4694.8	22.0104598999023	1.3	22.0104598999023	1.9	22.0104598999023	1.2	22.0104598999023	1.9	22.0104598999023	1.1	22.0104598999023	4964.9	22.0104598999023	1.5	22.0104598999023	1.5	22.0104598999023	1.6	22.0104598999023	1.1	22.0104598999023	1.5
22.0257720947266	1579.4	22.0257720947266	1.3	22.0257720947266	1.4	22.0257720947266	1.6	22.0257720947266	1.5	22.0257720947266	1.3	22.0257720947266	5094.0	22.0257720947266	1.8	22.0257720947266	1.6	22.0257720947266	1.6	22.0257720947266	1.1	22.0257720947266	1.7
22.0410842895508	1.1	22.0410842895508	1.4	22.0410842895508	1.4	22.0410842895508	1.6	22.0410842895508	1.5	22.0410842895508	1.4	22.0410842895508	5211.5	22.0410842895508	1.8	22.0410842895508	1.5	22.0410842895508	1.7	22.0410842895508	1.4	22.0410842895508	1.7
22.056396484375	1.1	22.056396484375	1.8	22.056396484375	1.8	22.056396484375	1.1	22.056396484375	1.8	22.056396484375	1.4	22.056396484375	5312.9	22.056396484375	1.5	22.056396484375	1.3	22.056396484375	1.6	22.056396484375	1.9	22.056396484375	1.6
22.0717086791992	1.1	22.0717086791992	1.6	22.0717086791992	1.6	22.0717086791992	1.5	22.0717086791992	1.9	22.0717086791992	1.6	22.0717086791992	2914.5	22.0717086791992	2373.8	22.0717086791992	1.5	22.0717086791992	1.7	22.0717086791992	1.9	22.0717086791992	1.7
22.0870208740234	1.2	22.0870208740234	1.5	22.0870208740234	1.4	22.0870208740234	1.7	22.0870208740234	1.9	22.0870208740234	1.8	22.0870208740234	1.9	22.0870208740234	4828.3	22.0870208740234	1.9	22.0870208740234	1.8	22.0870208740234	1.8	22.0870208740234	1.9
22.1023330688477	1.5	22.1023330688477	1.4	22.1023330688477	1.2	22.1023330688477	1.4	22.1023330688477	1.8	22.1023330688477	1.3	22.1023330688477	1.8	22.1023330688477	1741.3	22.1023330688477	1.8	22.1023330688477	1.9	22.1023330688477	1.8	22.1023330688477	1.6
22.1176452636719	1.6	22.1176452636719	1.5	22.1176452636719	1.3	22.1176452636719	1.2	22.1176452636719	1.6	22.1176452636719	1.1	22.1176452636719	1855.6	22.1176452636719	1311.0	22.1176452636719	1.6	22.1176452636719	1.8	22.1176452636719	1.7	22.1176452636719	1.4
22.1329574584961	1.4	22.1329574584961	1.8	22.1329574584961	1.4	22.1329574584961	1.3	22.1329574584961	1.4	22.1329574584961	1.2	22.1329574584961	6104.4	22.1329574584961	4312.4	22.1329574584961	1.4	22.1329574584961	1.6	22.1329574584961	1.6	22.1329574584961	1.4
22.1482696533203	1.3	22.1482696533203	1.9	22.1482696533203	1.4	22.1482696533203	1.2	22.1482696533203	1.6	22.1482696533203	1.4	22.1482696533203	7072.7	22.1482696533203	3301.5	22.1482696533203	1.5	22.1482696533203	1.4	22.1482696533203	1.4	22.1482696533203	1.5
22.1635818481445	1.2	22.1635818481445	2.0	22.1635818481445	1.4	22.1635818481445	1.1	22.1635818481445	1.9	22.1635818481445	1.5	22.1635818481445	6279.4	22.1635818481445	135.7	22.1635818481445	1.9	22.1635818481445	1.3	22.1635818481445	1.3	22.1635818481445	1.6
22.1788940429688	1.3	22.1788940429688	1.6	22.1788940429688	1.5	22.1788940429688	1.6	22.1788940429688	1.6	22.1788940429688	1.3	22.1788940429688	7042.8	22.1788940429688	1.4	22.1788940429688	1.9	22.1788940429688	1.3	22.1788940429688	1.6	22.1788940429688	1.3
22.194206237793	2.0	22.194206237793	1.1	22.194206237793	1.3	22.194206237793	2.0	22.194206237793	1.5	22.194206237793	1.7	22.194206237793	1.9	22.194206237793	1.2	22.194206237793	1.1	22.194206237793	2.0	22.194206237793	1.7	22.194206237793	1.9
22.2095184326172	1.8	22.2095184326172	1.9	22.2095184326172	1.9	22.2095184326172	1.9	22.2095184326172	1.1	22.2095184326172	1.1	22.2095184326172	1.6	22.2095184326172	1.4	22.2095184326172	1.6	22.2095184326172	1.5	22.2095184326172	1.1	22.2095184326172	1.4
22.2248306274414	1.6	22.2248306274414	1.4	22.2248306274414	1.1	22.2248306274414	1.7	22.2248306274414	1.2	22.2248306274414	1.5	22.2248306274414	1.5	22.2248306274414	1.2	22.2248306274414	1.2	22.2248306274414	1.9	22.2248306274414	1.1	22.2248306274414	1.7
22.2401428222656	1.5	22.2401428222656	1.4	22.2401428222656	1.4	22.2401428222656	1.4	22.2401428222656	1.7	22.2401428222656	1.1	22.2401428222656	1.3	22.2401428222656	1.1	22.2401428222656	1.5	22.2401428222656	1.7	22.2401428222656	1.4	22.2401428222656	1.8
22.2554550170898	1.7	22.2554550170898	1.6	22.2554550170898	1.4	22.2554550170898	1.9	22.2554550170898	1.5	22.2554550170898	1.5	22.2554550170898	1.8	22.2554550170898	1.1	22.2554550170898	1.3	22.2554550170898	1.8	22.2554550170898	1.6	22.2554550170898	1.3
22.2707672119141	1.2	22.2707672119141	1.9	22.2707672119141	1.3	22.2707672119141	1.6	22.2707672119141	1.1	22.2707672119141	1.8	22.2707672119141	1.9	22.2707672119141	1.6	22.2707672119141	1.2	22.2707672119141	1.4	22.2707672119141	1.4	22.2707672119141	1.2
22.2860794067383	1.8	22.2860794067383	1.5	22.2860794067383	1.2	22.2860794067383	1.1	22.2860794067383	1.0	22.2860794067383	1.4	22.2860794067383	1.8	22.2860794067383	1.6	22.2860794067383	1.9	22.2860794067383	2.0	22.2860794067383	1.5	22.2860794067383	1.3
22.3013916015625	1.1	22.3013916015625	1.6	22.3013916015625	1.4	22.3013916015625	1.8	22.3013916015625	1.7	22.3013916015625	1.0	22.3013916015625	1.8	22.3013916015625	1.3	22.3013916015625	1.8	22.3013916015625	1.2	22.3013916015625	1.3	22.3013916015625	1.8
22.3167037963867	1.2	22.3167037963867	1.3	22.3167037963867	2.0	22.3167037963867	1.2	22.3167037963867	1.9	22.3167037963867	1.9	22.3167037963867	1.3	22.3167037963867	1.6	22.3167037963867	1.4	22.3167037963867	1.7	22.3167037963867	1.3	22.3167037963867	1.6
22.3320159912109	1.5	22.3320159912109	1.5	22.3320159912109	1.5	22.3320159912109	1.9	22.3320159912109	1.3	22.3320159912109	1.6	22.3320159912109	1.8	22.3320159912109	1.2	22.3320159912109	1.1	22.3320159912109	1.4	22.3320159912109	1.8	22.3320159912109	1.1
