# Supplementary material for: Mapping protein carboxymethylation sites provides insights into their role in proteostasis and cell proliferation
Source: Nat Commun. 2021 Nov 18;12:6743. doi: 10.1038/s41467-021-26982-6 (PMC8602705; doi:10.1038/s41467-021-26982-6)
Supplement: Supplementary file 11 — Source Data [file 41467_2021_26982_MOESM11_ESM.zip › FigureS2/2A/Identification ECHA_MOUSE._FVDLYGAQK[CML]VVDR_.3 Qvalue = 2.028e-113 (Pvalue = 0e+00).xls]

(x)Retention Time_[[y8+]]	(y)Intensity_[[y8+]]	(x)Retention Time_[[y9++]]	(y)Intensity_[[y9++]]	(x)Retention Time_[[y5+]]	(y)Intensity_[[y5+]]	(x)Retention Time_[[y4+]]	(y)Intensity_[[y4+]]	(x)Retention Time_[[y6+]]	(y)Intensity_[[y6+]]	(x)Retention Time_[[y3+]]	(y)Intensity_[[y3+]]	(x)Retention Time_[[y7+]]	(y)Intensity_[[y7+]]	(x)Retention Time_[]	(y)Intensity_[]	(x)Retention Time_[]	(y)Intensity_[]	(x)Retention Time_[]	(y)Intensity_[]	(x)Retention Time_[]	(y)Intensity_[]	(x)Retention Time_[]	(y)Intensity_[]	(x)Retention Time_[]	(y)Intensity_[]	(x)Retention Time_[]	(y)Intensity_[]
25.5554447174072	1.8	25.5554447174072	1.4	25.5554447174072	1.2	25.5554447174072	1.3	25.5554447174072	1.6	25.5554447174072	1.2	25.5554447174072	1.9	25.5554447174072	2.0	25.5554447174072	1.5	25.5554447174072	1.3	25.5554447174072	1.2	25.5554447174072	1.9	25.5554447174072	1.5	25.5554447174072	1.5
25.570821762085	1.8	25.570821762085	1.9	25.570821762085	1.5	25.570821762085	1.3	25.570821762085	1.8	25.570821762085	1.7	25.570821762085	2.0	25.570821762085	1.3	25.570821762085	1.2	25.570821762085	2.0	25.570821762085	1.9	25.570821762085	1.2	25.570821762085	1.9	25.570821762085	1.7
25.5861988067627	1.6	25.5861988067627	1.4	25.5861988067627	1.7	25.5861988067627	1.5	25.5861988067627	1.7	25.5861988067627	2.0	25.5861988067627	1.2	25.5861988067627	1.7	25.5861988067627	1.8	25.5861988067627	1.3	25.5861988067627	1.6	25.5861988067627	1.7	25.5861988067627	1.9	25.5861988067627	1.6
25.6015758514404	1.0	25.6015758514404	1.4	25.6015758514404	1.8	25.6015758514404	1.2	25.6015758514404	1.8	25.6015758514404	1.3	25.6015758514404	1.1	25.6015758514404	1.2	25.6015758514404	1.9	25.6015758514404	1.1	25.6015758514404	1.8	25.6015758514404	2.0	25.6015758514404	1.7	25.6015758514404	1.4
25.6169528961182	1.6	25.6169528961182	147.8	25.6169528961182	1.3	25.6169528961182	54.7	25.6169528961182	1.7	25.6169528961182	1.8	25.6169528961182	515.9	25.6169528961182	1.7	25.6169528961182	7346.4	25.6169528961182	48.2	25.6169528961182	33.9	25.6169528961182	1.5	25.6169528961182	1.8	25.6169528961182	1.2
25.6323299407959	1.1	25.6323299407959	1762.9	25.6323299407959	1.8	25.6323299407959	665.8	25.6323299407959	1.6	25.6323299407959	83.7	25.6323299407959	1.3	25.6323299407959	1.3	25.6323299407959	1.7E+04	25.6323299407959	3067.3	25.6323299407959	2131.3	25.6323299407959	1.5	25.6323299407959	53.4	25.6323299407959	1.8
25.6477069854736	1.2	25.6477069854736	3439.1	25.6477069854736	129.2	25.6477069854736	1397.2	25.6477069854736	1.1	25.6477069854736	807.9	25.6477069854736	1.4	25.6477069854736	1.3	25.6477069854736	1.5E+04	25.6477069854736	1935.5	25.6477069854736	2233.8	25.6477069854736	1.3	25.6477069854736	3018.8	25.6477069854736	1.2
25.6630840301514	1.7	25.6630840301514	5482.0	25.6630840301514	1224.5	25.6630840301514	1276.4	25.6630840301514	1.9	25.6630840301514	1.7	25.6630840301514	1.7	25.6630840301514	1.3	25.6630840301514	117.9	25.6630840301514	2286.3	25.6630840301514	419.3	25.6630840301514	1.3	25.6630840301514	40.5	25.6630840301514	1.5
25.6784610748291	1.5	25.6784610748291	6765.4	25.6784610748291	1.1	25.6784610748291	1.9	25.6784610748291	1.8	25.6784610748291	1.5	25.6784610748291	1.2	25.6784610748291	1.2	25.6784610748291	5730.3	25.6784610748291	3264.4	25.6784610748291	1.6	25.6784610748291	1.4	25.6784610748291	1876.1	25.6784610748291	1.7
25.6938381195068	1.7	25.6938381195068	5981.9	25.6938381195068	1.3	25.6938381195068	169.9	25.6938381195068	1.3	25.6938381195068	1.9	25.6938381195068	1.5	25.6938381195068	1.0	25.6938381195068	2372.2	25.6938381195068	6228.6	25.6938381195068	1.3	25.6938381195068	1.7	25.6938381195068	1.1	25.6938381195068	1.7
25.7092151641846	1.9	25.7092151641846	7590.0	25.7092151641846	1.3	25.7092151641846	1621.9	25.7092151641846	1.9	25.7092151641846	1.9	25.7092151641846	1.4	25.7092151641846	1.4	25.7092151641846	1.5	25.7092151641846	5870.7	25.7092151641846	38.3	25.7092151641846	1.7	25.7092151641846	1.5	25.7092151641846	1.0
25.7245922088623	1.6	25.7245922088623	5668.6	25.7245922088623	87.6	25.7245922088623	1229.7	25.7245922088623	1.5	25.7245922088623	1.4	25.7245922088623	1.3	25.7245922088623	1.9	25.7245922088623	1.2	25.7245922088623	3061.8	25.7245922088623	1375.5	25.7245922088623	1.8	25.7245922088623	1.3	25.7245922088623	1.6
25.73996925354	1.9	25.73996925354	3799.8	25.73996925354	758.8	25.73996925354	1205.8	25.73996925354	1.9	25.73996925354	1.5	25.73996925354	1.6	25.73996925354	1.3	25.73996925354	1.8	25.73996925354	6672.7	25.73996925354	2.0	25.73996925354	1.7	25.73996925354	67.4	25.73996925354	1.3
25.7553462982178	1.2	25.7553462982178	3416.9	25.7553462982178	1.4	25.7553462982178	1.2	25.7553462982178	1.5	25.7553462982178	1.9	25.7553462982178	1.6	25.7553462982178	1.5	25.7553462982178	2.0	25.7553462982178	3269.6	25.7553462982178	2.0	25.7553462982178	1.6	25.7553462982178	2373.0	25.7553462982178	1.5
25.7707233428955	1.3	25.7707233428955	5061.0	25.7707233428955	75.4	25.7707233428955	1.6	25.7707233428955	1.9	25.7707233428955	290.7	25.7707233428955	1.8	25.7707233428955	1.1	25.7707233428955	1.7	25.7707233428955	2087.9	25.7707233428955	1.1	25.7707233428955	1.8	25.7707233428955	2925.2	25.7707233428955	1.3
25.7861003875732	1.2	25.7861003875732	4290.2	25.7861003875732	629.1	25.7861003875732	233.4	25.7861003875732	1.8	25.7861003875732	2297.6	25.7861003875732	328.2	25.7861003875732	212.3	25.7861003875732	1.6	25.7861003875732	2656.0	25.7861003875732	1.8	25.7861003875732	1.5	25.7861003875732	3128.5	25.7861003875732	1.1
25.801477432251	1.2	25.801477432251	5270.3	25.801477432251	296.1	25.801477432251	2108.3	25.801477432251	1.7	25.801477432251	1.2	25.801477432251	2939.5	25.801477432251	5530.7	25.801477432251	274.9	25.801477432251	1.9	25.801477432251	39.9	25.801477432251	1.3	25.801477432251	230.6	25.801477432251	1.6
25.8168544769287	1.1	25.8168544769287	3613.9	25.8168544769287	4.9	25.8168544769287	2887.9	25.8168544769287	1.7	25.8168544769287	1.7	25.8168544769287	3822.1	25.8168544769287	5341.1	25.8168544769287	6751.0	25.8168544769287	1.2	25.8168544769287	877.2	25.8168544769287	1.8	25.8168544769287	5526.6	25.8168544769287	1.9
25.8322315216064	1.3	25.8322315216064	4384.7	25.8322315216064	28.4	25.8322315216064	4287.5	25.8322315216064	94.0	25.8322315216064	1.9	25.8322315216064	5481.3	25.8322315216064	7524.2	25.8322315216064	1.1E+04	25.8322315216064	1.7	25.8322315216064	1.8	25.8322315216064	1.7	25.8322315216064	6074.7	25.8322315216064	1.6
25.8476085662842	1.5	25.8476085662842	1167.0	25.8476085662842	1.3	25.8476085662842	6128.6	25.8476085662842	746.3	25.8476085662842	191.5	25.8476085662842	4382.1	25.8476085662842	1.8	25.8476085662842	6394.4	25.8476085662842	1.5	25.8476085662842	1.6	25.8476085662842	1.1	25.8476085662842	183.3	25.8476085662842	1.9
25.8629856109619	1.5	25.8629856109619	1072.8	25.8629856109619	1.7	25.8629856109619	7302.9	25.8629856109619	757.1	25.8629856109619	1294.6	25.8629856109619	2615.5	25.8629856109619	1.5	25.8629856109619	313.2	25.8629856109619	1.1	25.8629856109619	1.4	25.8629856109619	1.5	25.8629856109619	3515.3	25.8629856109619	2.0
25.8783626556396	1.6	25.8783626556396	1287.8	25.8783626556396	1.2	25.8783626556396	5313.8	25.8783626556396	1156.6	25.8783626556396	1.2	25.8783626556396	1.3	25.8783626556396	1.5	25.8783626556396	5914.5	25.8783626556396	1.8	25.8783626556396	135.2	25.8783626556396	1.7	25.8783626556396	3299.3	25.8783626556396	1.3
25.8937397003174	1.5	25.8937397003174	2373.5	25.8937397003174	1.2	25.8937397003174	6360.4	25.8937397003174	853.8	25.8937397003174	1.7	25.8937397003174	1.8	25.8937397003174	1.1	25.8937397003174	5793.5	25.8937397003174	1.3	25.8937397003174	2358.5	25.8937397003174	1.5	25.8937397003174	87.0	25.8937397003174	1.1
25.9091167449951	1.2	25.9091167449951	1726.8	25.9091167449951	1.9	25.9091167449951	5866.8	25.9091167449951	633.9	25.9091167449951	1.3	25.9091167449951	1.4	25.9091167449951	1.7	25.9091167449951	5203.7	25.9091167449951	1.9	25.9091167449951	387.7	25.9091167449951	1.7	25.9091167449951	1461.2	25.9091167449951	1.1
25.9244937896729	1.5	25.9244937896729	704.2	25.9244937896729	1.6	25.9244937896729	1797.7	25.9244937896729	1.6	25.9244937896729	1.1	25.9244937896729	1.6	25.9244937896729	1.4	25.9244937896729	1.2	25.9244937896729	1.7	25.9244937896729	6887.2	25.9244937896729	1.7	25.9244937896729	1.7	25.9244937896729	1.8
25.9398708343506	1.7	25.9398708343506	1.4	25.9398708343506	105.0	25.9398708343506	288.9	25.9398708343506	1.7	25.9398708343506	1.6	25.9398708343506	1.9	25.9398708343506	1.7	25.9398708343506	1.1	25.9398708343506	1.7	25.9398708343506	7452.2	25.9398708343506	1.5	25.9398708343506	1.1	25.9398708343506	1.7
25.9552478790283	1.3	25.9552478790283	1.1	25.9552478790283	645.7	25.9552478790283	1796.2	25.9552478790283	1.5	25.9552478790283	1.1	25.9552478790283	1.3	25.9552478790283	317.2	25.9552478790283	1.8	25.9552478790283	1.1	25.9552478790283	6665.6	25.9552478790283	1.4	25.9552478790283	1.7	25.9552478790283	1.2
25.9706249237061	1.1	25.9706249237061	1.1	25.9706249237061	190.1	25.9706249237061	192.4	25.9706249237061	1.4	25.9706249237061	1.4	25.9706249237061	1.6	25.9706249237061	4928.9	25.9706249237061	1.4	25.9706249237061	1.7	25.9706249237061	2835.5	25.9706249237061	1.5	25.9706249237061	1.5	25.9706249237061	1.5
25.9860019683838	1.3	25.9860019683838	1.3	25.9860019683838	1294.4	25.9860019683838	1167.1	25.9860019683838	1.1	25.9860019683838	1.5	25.9860019683838	1.2	25.9860019683838	5136.8	25.9860019683838	1.5	25.9860019683838	1.2	25.9860019683838	1.3	25.9860019683838	1.5	25.9860019683838	74.0	25.9860019683838	1.7
26.0013790130615	1.1	26.0013790130615	1.7	26.0013790130615	856.7	26.0013790130615	310.7	26.0013790130615	1.7	26.0013790130615	1.2	26.0013790130615	1.6	26.0013790130615	4716.8	26.0013790130615	1.6	26.0013790130615	1.4	26.0013790130615	1.3	26.0013790130615	1.8	26.0013790130615	1025.8	26.0013790130615	1.1
26.0167560577393	1.4	26.0167560577393	1.5	26.0167560577393	1.7	26.0167560577393	1861.0	26.0167560577393	1.4	26.0167560577393	1.3	26.0167560577393	1.6	26.0167560577393	1.8	26.0167560577393	1.4	26.0167560577393	1.7	26.0167560577393	1.6	26.0167560577393	1.2	26.0167560577393	75.7	26.0167560577393	1.2
26.032133102417	1.7	26.032133102417	1.3	26.032133102417	1.4	26.032133102417	1.8	26.032133102417	1.4	26.032133102417	1.4	26.032133102417	1.5	26.032133102417	1.5	26.032133102417	1.1	26.032133102417	1.7	26.032133102417	1.8	26.032133102417	1.7	26.032133102417	996.7	26.032133102417	1.9
26.0475101470947	1.8	26.0475101470947	1.4	26.0475101470947	1.9	26.0475101470947	236.9	26.0475101470947	1.5	26.0475101470947	1.6	26.0475101470947	1.3	26.0475101470947	1.7	26.0475101470947	1.6	26.0475101470947	1.1	26.0475101470947	166.8	26.0475101470947	1.1	26.0475101470947	84.9	26.0475101470947	186.3
26.0628871917725	1.6	26.0628871917725	1.8	26.0628871917725	1.5	26.0628871917725	1716.4	26.0628871917725	2.0	26.0628871917725	1.5	26.0628871917725	1.2	26.0628871917725	1.2	26.0628871917725	1.9	26.0628871917725	1.3	26.0628871917725	2154.2	26.0628871917725	1.7	26.0628871917725	1212.7	26.0628871917725	2641.6
26.0782642364502	1.1	26.0782642364502	290.8	26.0782642364502	1.5	26.0782642364502	2467.6	26.0782642364502	1.8	26.0782642364502	1.1	26.0782642364502	1.3	26.0782642364502	614.0	26.0782642364502	1.4	26.0782642364502	209.1	26.0782642364502	1.4	26.0782642364502	1.6	26.0782642364502	1760.3	26.0782642364502	3360.3
26.0936412811279	1.5	26.0936412811279	1639.7	26.0936412811279	1.2	26.0936412811279	2789.0	26.0936412811279	1.3	26.0936412811279	1.4	26.0936412811279	1.6	26.0936412811279	8092.3	26.0936412811279	1.9	26.0936412811279	2740.2	26.0936412811279	1.4	26.0936412811279	1.4	26.0936412811279	1256.2	26.0936412811279	4980.8
26.1090183258057	1.4	26.1090183258057	240.2	26.1090183258057	1.8	26.1090183258057	1769.8	26.1090183258057	1.9	26.1090183258057	198.2	26.1090183258057	1.6	26.1090183258057	6438.2	26.1090183258057	1.6	26.1090183258057	2236.8	26.1090183258057	1.7	26.1090183258057	1.2	26.1090183258057	1950.0	26.1090183258057	8521.0
26.1243953704834	1.4	26.1243953704834	1565.5	26.1243953704834	1.8	26.1243953704834	4975.2	26.1243953704834	1.3	26.1243953704834	1100.0	26.1243953704834	1.8	26.1243953704834	6878.3	26.1243953704834	1.5	26.1243953704834	4077.2	26.1243953704834	348.2	26.1243953704834	1.7	26.1243953704834	1.5	26.1243953704834	7369.7
26.1397724151611	1.2	26.1397724151611	1315.9	26.1397724151611	1.6	26.1397724151611	6953.3	26.1397724151611	1.8	26.1397724151611	1.5	26.1397724151611	139.2	26.1397724151611	6370.9	26.1397724151611	1.6	26.1397724151611	4810.0	26.1397724151611	4195.0	26.1397724151611	1.8	26.1397724151611	1.4	26.1397724151611	7437.7
26.1551494598389	1.1	26.1551494598389	1.8	26.1551494598389	1.5	26.1551494598389	8412.5	26.1551494598389	1.4	26.1551494598389	1.5	26.1551494598389	762.0	26.1551494598389	8795.7	26.1551494598389	1.6	26.1551494598389	3515.0	26.1551494598389	1.7	26.1551494598389	1.3	26.1551494598389	1.4	26.1551494598389	4169.6
26.1705265045166	1.3	26.1705265045166	1.2	26.1705265045166	1.9	26.1705265045166	8090.6	26.1705265045166	1.3	26.1705265045166	1.7	26.1705265045166	1.3	26.1705265045166	1.3E+04	26.1705265045166	319.2	26.1705265045166	2020.8	26.1705265045166	1.5	26.1705265045166	1.1	26.1705265045166	1.0	26.1705265045166	2472.9
26.1859035491943	1.5	26.1859035491943	1.2	26.1859035491943	1.4	26.1859035491943	5967.6	26.1859035491943	1.1	26.1859035491943	1.5	26.1859035491943	1.6	26.1859035491943	1.4E+04	26.1859035491943	3661.1	26.1859035491943	1.2	26.1859035491943	339.6	26.1859035491943	1.2	26.1859035491943	1.2	26.1859035491943	1659.3
26.2012805938721	1.7	26.2012805938721	1.8	26.2012805938721	1.8	26.2012805938721	2276.7	26.2012805938721	1.6	26.2012805938721	245.7	26.2012805938721	1.5	26.2012805938721	9768.0	26.2012805938721	538.9	26.2012805938721	1.9	26.2012805938721	4115.7	26.2012805938721	1.2	26.2012805938721	1.2	26.2012805938721	1.3
26.2166576385498	1.5	26.2166576385498	1.9	26.2166576385498	1.5	26.2166576385498	537.2	26.2166576385498	1.7	26.2166576385498	1273.1	26.2166576385498	1.8	26.2166576385498	6289.2	26.2166576385498	5765.8	26.2166576385498	1.9	26.2166576385498	4642.1	26.2166576385498	1.2	26.2166576385498	1.8	26.2166576385498	1.6
26.2320346832275	2.0	26.2320346832275	1.5	26.2320346832275	1.5	26.2320346832275	238.8	26.2320346832275	491.3	26.2320346832275	1.3	26.2320346832275	1.9	26.2320346832275	1.6	26.2320346832275	1.8	26.2320346832275	1.4	26.2320346832275	3404.8	26.2320346832275	1.2	26.2320346832275	1.6	26.2320346832275	242.4
26.2474117279053	1.8	26.2474117279053	1.7	26.2474117279053	1.7	26.2474117279053	349.5	26.2474117279053	2527.7	26.2474117279053	1.6	26.2474117279053	1.5	26.2474117279053	1.8	26.2474117279053	521.1	26.2474117279053	1.6	26.2474117279053	4015.0	26.2474117279053	1.4	26.2474117279053	1.5	26.2474117279053	2528.8
26.262788772583	1.9	26.262788772583	1.9	26.262788772583	1.5	26.262788772583	2043.7	26.262788772583	1.7	26.262788772583	1.8	26.262788772583	1.4	26.262788772583	1.5	26.262788772583	5403.1	26.262788772583	1.1	26.262788772583	9036.8	26.262788772583	1.7	26.262788772583	1.1	26.262788772583	389.7
26.2781658172607	1.7	26.2781658172607	1.8	26.2781658172607	1.7	26.2781658172607	1321.5	26.2781658172607	1.7	26.2781658172607	1.7	26.2781658172607	1.1	26.2781658172607	1.2	26.2781658172607	1.3	26.2781658172607	1.7	26.2781658172607	1.5E+04	26.2781658172607	1.2	26.2781658172607	1.1	26.2781658172607	3895.2
26.2935428619385	1.9	26.2935428619385	1.6	26.2935428619385	286.6	26.2935428619385	1.1	26.2935428619385	1.2	26.2935428619385	549.6	26.2935428619385	1.5	26.2935428619385	1.8	26.2935428619385	541.1	26.2935428619385	1.3	26.2935428619385	1.2E+04	26.2935428619385	1.5	26.2935428619385	1.3	26.2935428619385	1.5
26.3089199066162	1.7	26.3089199066162	1.1	26.3089199066162	1403.6	26.3089199066162	1.5	26.3089199066162	1.7	26.3089199066162	3752.5	26.3089199066162	1.7	26.3089199066162	1.4	26.3089199066162	5247.1	26.3089199066162	1.8	26.3089199066162	5119.4	26.3089199066162	1.2	26.3089199066162	1.6	26.3089199066162	1.9
26.3242969512939	1.5	26.3242969512939	1.5	26.3242969512939	1.4	26.3242969512939	1.8	26.3242969512939	1.0	26.3242969512939	6227.1	26.3242969512939	1.6	26.3242969512939	1.2	26.3242969512939	1.3	26.3242969512939	1.8	26.3242969512939	1626.5	26.3242969512939	1.9	26.3242969512939	1.3	26.3242969512939	1.2
26.3396739959717	1.7	26.3396739959717	377.9	26.3396739959717	1.4	26.3396739959717	1.9	26.3396739959717	1.1	26.3396739959717	6469.0	26.3396739959717	1.1	26.3396739959717	1.3	26.3396739959717	1.9	26.3396739959717	1.5	26.3396739959717	565.7	26.3396739959717	1.5	26.3396739959717	1671.6	26.3396739959717	1.3
26.3550510406494	1.9	26.3550510406494	1886.2	26.3550510406494	1.2	26.3550510406494	2.0	26.3550510406494	1.5	26.3550510406494	6107.3	26.3550510406494	1.5	26.3550510406494	1.6	26.3550510406494	1.1	26.3550510406494	1.1	26.3550510406494	5297.3	26.3550510406494	1.5	26.3550510406494	1.8E+04	26.3550510406494	1.9
26.3704280853271	1.7	26.3704280853271	746.6	26.3704280853271	1.7	26.3704280853271	1.9	26.3704280853271	1.4	26.3704280853271	3768.5	26.3704280853271	1.5	26.3704280853271	1.4	26.3704280853271	1.5	26.3704280853271	1.3	26.3704280853271	1.2	26.3704280853271	1.1	26.3704280853271	2E+04	26.3704280853271	1.4
26.3858051300049	1.6	26.3858051300049	2591.1	26.3858051300049	1.9	26.3858051300049	1.7	26.3858051300049	1.4	26.3858051300049	2027.9	26.3858051300049	1.6	26.3858051300049	1.7	26.3858051300049	1.3	26.3858051300049	1.5	26.3858051300049	1.3	26.3858051300049	1.3	26.3858051300049	1.9E+04	26.3858051300049	1.6
26.4011821746826	1.3	26.4011821746826	3505.7	26.4011821746826	1.9	26.4011821746826	1564.7	26.4011821746826	1.2	26.4011821746826	726.2	26.4011821746826	1.7	26.4011821746826	1.8	26.4011821746826	1.4	26.4011821746826	1.5	26.4011821746826	1.5	26.4011821746826	1.4	26.4011821746826	1.1E+04	26.4011821746826	1.7
26.4165592193604	1.1	26.4165592193604	2828.6	26.4165592193604	1.9	26.4165592193604	2027.6	26.4165592193604	1.2	26.4165592193604	1.2	26.4165592193604	1.7	26.4165592193604	1.7	26.4165592193604	1.6	26.4165592193604	1.5	26.4165592193604	1008.2	26.4165592193604	1.4	26.4165592193604	5118.4	26.4165592193604	1.8
26.4319362640381	1.1	26.4319362640381	22.5	26.4319362640381	1.9	26.4319362640381	16.4	26.4319362640381	1.6	26.4319362640381	1.2	26.4319362640381	1.7	26.4319362640381	1.2	26.4319362640381	1.9	26.4319362640381	1.9	26.4319362640381	4266.9	26.4319362640381	1.3	26.4319362640381	5748.8	26.4319362640381	1.9
26.4473133087158	2.0	26.4473133087158	2119.2	26.4473133087158	1.4	26.4473133087158	1.9	26.4473133087158	1.3	26.4473133087158	1.2	26.4473133087158	1.0	26.4473133087158	1.2	26.4473133087158	1.8	26.4473133087158	1.2	26.4473133087158	1942.7	26.4473133087158	1.6	26.4473133087158	4362.6	26.4473133087158	1.7
26.4626903533936	1.1	26.4626903533936	23.4	26.4626903533936	1.9	26.4626903533936	2.0	26.4626903533936	1.3	26.4626903533936	2.0	26.4626903533936	1.6	26.4626903533936	1.7	26.4626903533936	1.9	26.4626903533936	1.4	26.4626903533936	7113.1	26.4626903533936	1.4	26.4626903533936	1E+04	26.4626903533936	1.4
26.4780673980713	1.7	26.4780673980713	1.3	26.4780673980713	1.1	26.4780673980713	1.2	26.4780673980713	1.8	26.4780673980713	1.1	26.4780673980713	1.5	26.4780673980713	4.5E+04	26.4780673980713	3.2E+04	26.4780673980713	1.2E+04	26.4780673980713	2.4E+04	26.4780673980713	1.3E+04	26.4780673980713	1.8E+04	26.4780673980713	1E+04
26.493444442749	2021.8	26.493444442749	1907.1	26.493444442749	1.7	26.493444442749	1.9	26.493444442749	2151.3	26.493444442749	1.1	26.493444442749	1.8	26.493444442749	2.7E+05	26.493444442749	2.6E+05	26.493444442749	1.2E+05	26.493444442749	1.1E+05	26.493444442749	9.4E+04	26.493444442749	9.6E+04	26.493444442749	6.2E+04
26.5088214874268	6512.0	26.5088214874268	5205.8	26.5088214874268	3342.0	26.5088214874268	2409.2	26.5088214874268	3450.1	26.5088214874268	2075.3	26.5088214874268	1.3	26.5088214874268	7.5E+05	26.5088214874268	8.3E+05	26.5088214874268	3.5E+05	26.5088214874268	3.4E+05	26.5088214874268	2.6E+05	26.5088214874268	2.7E+05	26.5088214874268	1.8E+05
26.5241985321045	1.2E+04	26.5241985321045	1.5E+04	26.5241985321045	6046.3	26.5241985321045	7180.5	26.5241985321045	5866.4	26.5241985321045	3523.7	26.5241985321045	2975.6	26.5241985321045	1.9E+06	26.5241985321045	2.1E+06	26.5241985321045	9E+05	26.5241985321045	9.8E+05	26.5241985321045	6.6E+05	26.5241985321045	7.9E+05	26.5241985321045	4.7E+05
26.5395755767822	2E+04	26.5395755767822	2.2E+04	26.5395755767822	1.1E+04	26.5395755767822	1E+04	26.5395755767822	9463.7	26.5395755767822	9227.7	26.5395755767822	5956.2	26.5395755767822	3.2E+06	26.5395755767822	3.6E+06	26.5395755767822	1.5E+06	26.5395755767822	1.7E+06	26.5395755767822	1.1E+06	26.5395755767822	1.3E+06	26.5395755767822	7.7E+05
26.55495262146	3.1E+04	26.55495262146	2.9E+04	26.55495262146	1.2E+04	26.55495262146	1.5E+04	26.55495262146	1.2E+04	26.55495262146	1E+04	26.55495262146	5676.2	26.55495262146	3.7E+06	26.55495262146	4.1E+06	26.55495262146	1.7E+06	26.55495262146	2E+06	26.55495262146	1.2E+06	26.55495262146	1.6E+06	26.55495262146	8.5E+05
26.5703296661377	2.4E+04	26.5703296661377	3E+04	26.5703296661377	1.2E+04	26.5703296661377	1.4E+04	26.5703296661377	1E+04	26.5703296661377	1E+04	26.5703296661377	6044.4	26.5703296661377	3.7E+06	26.5703296661377	4.2E+06	26.5703296661377	1.7E+06	26.5703296661377	2E+06	26.5703296661377	1.2E+06	26.5703296661377	1.5E+06	26.5703296661377	8.6E+05
26.5857067108154	2.1E+04	26.5857067108154	2.6E+04	26.5857067108154	8419.8	26.5857067108154	9813.8	26.5857067108154	8658.2	26.5857067108154	8930.9	26.5857067108154	6415.7	26.5857067108154	3E+06	26.5857067108154	3.4E+06	26.5857067108154	1.4E+06	26.5857067108154	1.5E+06	26.5857067108154	1E+06	26.5857067108154	1.2E+06	26.5857067108154	7E+05
26.6010837554932	1.6E+04	26.6010837554932	1.8E+04	26.6010837554932	8377.4	26.6010837554932	6366.7	26.6010837554932	8031.3	26.6010837554932	7197.0	26.6010837554932	4072.7	26.6010837554932	1.9E+06	26.6010837554932	2.2E+06	26.6010837554932	8.6E+05	26.6010837554932	9.6E+05	26.6010837554932	7.5E+05	26.6010837554932	7.2E+05	26.6010837554932	4.6E+05
26.6164608001709	8951.9	26.6164608001709	1.1E+04	26.6164608001709	4300.0	26.6164608001709	3426.1	26.6164608001709	5657.4	26.6164608001709	2991.7	26.6164608001709	2711.4	26.6164608001709	1.4E+06	26.6164608001709	1.6E+06	26.6164608001709	5.8E+05	26.6164608001709	6.1E+05	26.6164608001709	5.2E+05	26.6164608001709	4.9E+05	26.6164608001709	3.2E+05
26.6318378448486	3972.0	26.6318378448486	5912.4	26.6318378448486	2983.9	26.6318378448486	41.7	26.6318378448486	3579.1	26.6318378448486	1859.2	26.6318378448486	2320.2	26.6318378448486	8.7E+05	26.6318378448486	8.9E+05	26.6318378448486	3.6E+05	26.6318378448486	3.3E+05	26.6318378448486	3E+05	26.6318378448486	3E+05	26.6318378448486	2E+05
26.6472148895264	3191.1	26.6472148895264	3681.1	26.6472148895264	1800.2	26.6472148895264	2.0	26.6472148895264	1786.3	26.6472148895264	1166.1	26.6472148895264	32.4	26.6472148895264	5.9E+05	26.6472148895264	6.4E+05	26.6472148895264	2.6E+05	26.6472148895264	2.3E+05	26.6472148895264	2.1E+05	26.6472148895264	2E+05	26.6472148895264	1.3E+05
26.6625919342041	2024.2	26.6625919342041	2652.0	26.6625919342041	27.7	26.6625919342041	1381.5	26.6625919342041	27.8	26.6625919342041	18.4	26.6625919342041	1.9	26.6625919342041	4.9E+05	26.6625919342041	5.7E+05	26.6625919342041	2E+05	26.6625919342041	1.8E+05	26.6625919342041	1.7E+05	26.6625919342041	1.6E+05	26.6625919342041	1.1E+05
26.6779689788818	2587.5	26.6779689788818	1758.5	26.6779689788818	1565.4	26.6779689788818	23.0	26.6779689788818	1.8	26.6779689788818	1030.6	26.6779689788818	1.5	26.6779689788818	3.9E+05	26.6779689788818	3.8E+05	26.6779689788818	1.6E+05	26.6779689788818	1.4E+05	26.6779689788818	1.4E+05	26.6779689788818	1.3E+05	26.6779689788818	8.6E+04
26.6933460235596	46.1	26.6933460235596	1916.0	26.6933460235596	1654.5	26.6933460235596	1366.9	26.6933460235596	1658.4	26.6933460235596	19.5	26.6933460235596	1.1	26.6933460235596	2.8E+05	26.6933460235596	3E+05	26.6933460235596	1.2E+05	26.6933460235596	1E+05	26.6933460235596	1E+05	26.6933460235596	9.4E+04	26.6933460235596	6.6E+04
26.7087230682373	1.4	26.7087230682373	2006.9	26.7087230682373	32.1	26.7087230682373	27.8	26.7087230682373	33.0	26.7087230682373	1.6	26.7087230682373	1.6	26.7087230682373	2.3E+05	26.7087230682373	2.4E+05	26.7087230682373	9.4E+04	26.7087230682373	8.4E+04	26.7087230682373	8.5E+04	26.7087230682373	7.6E+04	26.7087230682373	5.2E+04
26.724100112915	2083.2	26.724100112915	39.4	26.724100112915	2587.1	26.724100112915	1363.5	26.724100112915	1.6	26.724100112915	1344.0	26.724100112915	1.6	26.724100112915	1.8E+05	26.724100112915	2E+05	26.724100112915	8.9E+04	26.724100112915	6.9E+04	26.724100112915	6.8E+04	26.724100112915	6E+04	26.724100112915	4.1E+04
26.7394771575928	44.7	26.7394771575928	1.4	26.7394771575928	56.0	26.7394771575928	30.5	26.7394771575928	1.1	26.7394771575928	30.1	26.7394771575928	1.1	26.7394771575928	1.2E+05	26.7394771575928	1.3E+05	26.7394771575928	5.9E+04	26.7394771575928	4.2E+04	26.7394771575928	4.9E+04	26.7394771575928	3.8E+04	26.7394771575928	2.9E+04
26.7548542022705	1.0	26.7548542022705	1.3	26.7548542022705	1.5	26.7548542022705	1.3	26.7548542022705	1.9	26.7548542022705	1.1	26.7548542022705	1.7	26.7548542022705	8.9E+04	26.7548542022705	1.1E+05	26.7548542022705	4.6E+04	26.7548542022705	3.7E+04	26.7548542022705	2.8E+04	26.7548542022705	2.4E+04	26.7548542022705	2.5E+04
26.7702312469482	1.4	26.7702312469482	503.3	26.7702312469482	1.2	26.7702312469482	1.7	26.7702312469482	1.4	26.7702312469482	1.5	26.7702312469482	1.4	26.7702312469482	9.2E+04	26.7702312469482	7.6E+04	26.7702312469482	3.9E+04	26.7702312469482	2.6E+04	26.7702312469482	3.6E+04	26.7702312469482	3.5E+04	26.7702312469482	2.2E+04
26.785608291626	1.5	26.785608291626	4028.9	26.785608291626	1.2	26.785608291626	1.7	26.785608291626	1.6	26.785608291626	1.5	26.785608291626	1.2	26.785608291626	9.1E+04	26.785608291626	8E+04	26.785608291626	4E+04	26.785608291626	3.2E+04	26.785608291626	3.9E+04	26.785608291626	4.1E+04	26.785608291626	3E+04
26.8009853363037	1.7	26.8009853363037	845.9	26.8009853363037	1.3	26.8009853363037	1.5	26.8009853363037	1.3	26.8009853363037	1.4	26.8009853363037	1.6	26.8009853363037	1.1E+05	26.8009853363037	1E+05	26.8009853363037	4.6E+04	26.8009853363037	3.9E+04	26.8009853363037	3.7E+04	26.8009853363037	3.6E+04	26.8009853363037	2.3E+04
26.8163623809814	1.4	26.8163623809814	1.6	26.8163623809814	1.3	26.8163623809814	1.4	26.8163623809814	1.4	26.8163623809814	1.7	26.8163623809814	1.8	26.8163623809814	1.1E+05	26.8163623809814	1.1E+05	26.8163623809814	5.4E+04	26.8163623809814	4.5E+04	26.8163623809814	4.2E+04	26.8163623809814	3.5E+04	26.8163623809814	2.7E+04
26.8317394256592	1.4	26.8317394256592	6375.8	26.8317394256592	1.3	26.8317394256592	1.4	26.8317394256592	1.5	26.8317394256592	1.9	26.8317394256592	1.7	26.8317394256592	9.4E+04	26.8317394256592	1E+05	26.8317394256592	5.4E+04	26.8317394256592	4.4E+04	26.8317394256592	4.4E+04	26.8317394256592	3.4E+04	26.8317394256592	3.1E+04
26.8471164703369	1.9	26.8471164703369	2.1E+04	26.8471164703369	1.4	26.8471164703369	1.3	26.8471164703369	1.6	26.8471164703369	622.3	26.8471164703369	1.5	26.8471164703369	7.5E+04	26.8471164703369	9.4E+04	26.8471164703369	4.2E+04	26.8471164703369	3E+04	26.8471164703369	3.4E+04	26.8471164703369	3.1E+04	26.8471164703369	2.1E+04
26.8624935150146	1.3	26.8624935150146	3.5E+04	26.8624935150146	1.7	26.8624935150146	1.8	26.8624935150146	1.9	26.8624935150146	6564.7	26.8624935150146	1.7	26.8624935150146	6.7E+04	26.8624935150146	7.2E+04	26.8624935150146	2.9E+04	26.8624935150146	2.8E+04	26.8624935150146	2.3E+04	26.8624935150146	2.2E+04	26.8624935150146	1.8E+04
26.8778705596924	1.2	26.8778705596924	3.8E+04	26.8778705596924	1.4	26.8778705596924	1.5	26.8778705596924	1.5	26.8778705596924	7146.7	26.8778705596924	1.6	26.8778705596924	5.4E+04	26.8778705596924	5.3E+04	26.8778705596924	2.2E+04	26.8778705596924	2.4E+04	26.8778705596924	1.5E+04	26.8778705596924	1.7E+04	26.8778705596924	1.4E+04
26.8932476043701	1.4	26.8932476043701	2.9E+04	26.8932476043701	1.2	26.8932476043701	1.2	26.8932476043701	1.5	26.8932476043701	5905.5	26.8932476043701	1.5	26.8932476043701	4.2E+04	26.8932476043701	3.8E+04	26.8932476043701	1.6E+04	26.8932476043701	1.9E+04	26.8932476043701	1.2E+04	26.8932476043701	1.3E+04	26.8932476043701	1E+04
26.9086246490479	1.6	26.9086246490479	1.2E+04	26.9086246490479	1.3	26.9086246490479	1.3	26.9086246490479	1.8	26.9086246490479	3971.5	26.9086246490479	1.6	26.9086246490479	3.4E+04	26.9086246490479	3.1E+04	26.9086246490479	9948.0	26.9086246490479	1.5E+04	26.9086246490479	1.4E+04	26.9086246490479	8432.1	26.9086246490479	8207.5
26.9240016937256	1.1	26.9240016937256	4042.1	26.9240016937256	1.8	26.9240016937256	1.8	26.9240016937256	1.3	26.9240016937256	553.3	26.9240016937256	1.3	26.9240016937256	3.2E+04	26.9240016937256	3.2E+04	26.9240016937256	1E+04	26.9240016937256	8399.4	26.9240016937256	1.1E+04	26.9240016937256	9382.7	26.9240016937256	5202.7
26.9393787384033	1.2	26.9393787384033	981.3	26.9393787384033	1.7	26.9393787384033	1.4	26.9393787384033	1.5	26.9393787384033	1.3	26.9393787384033	1.4	26.9393787384033	2.4E+04	26.9393787384033	2.9E+04	26.9393787384033	1.1E+04	26.9393787384033	1.1E+04	26.9393787384033	8972.4	26.9393787384033	8044.6	26.9393787384033	4928.3
26.9547557830811	1.4	26.9547557830811	1.7	26.9547557830811	1.5	26.9547557830811	1.2	26.9547557830811	1.5	26.9547557830811	1.3	26.9547557830811	1.4	26.9547557830811	1.7E+04	26.9547557830811	2.5E+04	26.9547557830811	7858.9	26.9547557830811	3.6E+04	26.9547557830811	5181.4	26.9547557830811	4585.7	26.9547557830811	3484.4
26.9701328277588	1.5	26.9701328277588	1.4	26.9701328277588	1.5	26.9701328277588	1.3	26.9701328277588	1.1	26.9701328277588	1.6	26.9701328277588	1.3	26.9701328277588	1.2E+04	26.9701328277588	2.3E+04	26.9701328277588	1.9	26.9701328277588	9.6E+04	26.9701328277588	1.5	26.9701328277588	1.2	26.9701328277588	1.2
26.9855098724365	1.4	26.9855098724365	1.6	26.9855098724365	1.2	26.9855098724365	1.5	26.9855098724365	1.1	26.9855098724365	1.6	26.9855098724365	1.6	26.9855098724365	1942.6	26.9855098724365	1.8E+04	26.9855098724365	1.9	26.9855098724365	2.2E+05	26.9855098724365	1.5	26.9855098724365	1.3	26.9855098724365	1.5
27.0008869171143	1.4	27.0008869171143	1.6	27.0008869171143	1.1	27.0008869171143	1.3	27.0008869171143	1.4	27.0008869171143	1.5	27.0008869171143	1.3	27.0008869171143	1.5	27.0008869171143	2.1E+04	27.0008869171143	1.8	27.0008869171143	2.7E+05	27.0008869171143	1.4	27.0008869171143	1.5	27.0008869171143	1.3
27.016263961792	1.6	27.016263961792	1.5	27.016263961792	1.2	27.016263961792	1.3	27.016263961792	1.5	27.016263961792	1.3	27.016263961792	1.5	27.016263961792	1.6	27.016263961792	2.2E+04	27.016263961792	1.8	27.016263961792	2.6E+05	27.016263961792	1.5	27.016263961792	1.4	27.016263961792	1.2
27.0316410064697	1.9	27.0316410064697	1.4	27.0316410064697	1.4	27.0316410064697	1.4	27.0316410064697	1.4	27.0316410064697	1.2	27.0316410064697	1.9	27.0316410064697	928.6	27.0316410064697	1.9E+04	27.0316410064697	304.4	27.0316410064697	2E+05	27.0316410064697	1.8	27.0316410064697	1.1	27.0316410064697	1.3
27.0470180511475	1.7	27.0470180511475	1.3	27.0470180511475	1.4	27.0470180511475	1.1	27.0470180511475	1.6	27.0470180511475	1.6	27.0470180511475	1.8	27.0470180511475	6512.3	27.0470180511475	1.1E+04	27.0470180511475	2126.3	27.0470180511475	1.1E+05	27.0470180511475	1.2	27.0470180511475	1.5	27.0470180511475	1.3
27.0623950958252	1.4	27.0623950958252	1.4	27.0623950958252	1.3	27.0623950958252	1.4	27.0623950958252	1.6	27.0623950958252	1.5	27.0623950958252	1.5	27.0623950958252	8692.9	27.0623950958252	5303.6	27.0623950958252	2261.3	27.0623950958252	4.9E+04	27.0623950958252	3189.0	27.0623950958252	1.5	27.0623950958252	1.4
27.0777721405029	7.9	27.0777721405029	1.6	27.0777721405029	22.0	27.0777721405029	1.9	27.0777721405029	1.7	27.0777721405029	1.2	27.0777721405029	1.1	27.0777721405029	8791.6	27.0777721405029	366.3	27.0777721405029	1364.3	27.0777721405029	1.8E+04	27.0777721405029	8327.2	27.0777721405029	1.3	27.0777721405029	1.5
27.0931491851807	2733.6	27.0931491851807	1.7	27.0931491851807	8401.2	27.0931491851807	1.5	27.0931491851807	1.4	27.0931491851807	1.2	27.0931491851807	1.4	27.0931491851807	1E+04	27.0931491851807	5978.4	27.0931491851807	589.0	27.0931491851807	7002.9	27.0931491851807	1.6E+04	27.0931491851807	1.6	27.0931491851807	1.3
27.1085262298584	4879.8	27.1085262298584	1.7	27.1085262298584	3.3E+04	27.1085262298584	1.3	27.1085262298584	3773.0	27.1085262298584	1427.1	27.1085262298584	1.6	27.1085262298584	9490.2	27.1085262298584	1.1E+04	27.1085262298584	1.6	27.1085262298584	1.7	27.1085262298584	2.7E+04	27.1085262298584	1.8	27.1085262298584	1926.8
27.1239032745361	5725.3	27.1239032745361	1.6	27.1239032745361	9.3E+04	27.1239032745361	1.5	27.1239032745361	1.6E+04	27.1239032745361	6053.3	27.1239032745361	1.9	27.1239032745361	2996.7	27.1239032745361	1E+04	27.1239032745361	1.2	27.1239032745361	1.3	27.1239032745361	4.7E+04	27.1239032745361	1.5	27.1239032745361	1E+04
27.1392803192139	3857.9	27.1392803192139	1.4	27.1392803192139	1.8E+05	27.1392803192139	1.5	27.1392803192139	3.4E+04	27.1392803192139	4997.2	27.1392803192139	3938.2	27.1392803192139	4382.0	27.1392803192139	1.2E+04	27.1392803192139	1.2	27.1392803192139	1.1	27.1392803192139	9.6E+04	27.1392803192139	2663.1	27.1392803192139	1.6E+04
27.1546573638916	285.0	27.1546573638916	1.1	27.1546573638916	2.9E+05	27.1546573638916	1.5	27.1546573638916	5.6E+04	27.1546573638916	368.7	27.1546573638916	1E+04	27.1546573638916	1.3E+04	27.1546573638916	1.4E+04	27.1546573638916	1.4	27.1546573638916	1.1	27.1546573638916	1.7E+05	27.1546573638916	7604.3	27.1546573638916	1.8E+04
27.1700344085693	1.6	27.1700344085693	1.4	27.1700344085693	3.8E+05	27.1700344085693	1.7	27.1700344085693	7.7E+04	27.1700344085693	8881.1	27.1700344085693	9608.3	27.1700344085693	6897.7	27.1700344085693	1.1E+04	27.1700344085693	1.3	27.1700344085693	1.5	27.1700344085693	1.7E+05	27.1700344085693	4191.8	27.1700344085693	1.4E+04
27.1854114532471	1.9	27.1854114532471	1.5	27.1854114532471	4.4E+05	27.1854114532471	1.9	27.1854114532471	9.6E+04	27.1854114532471	1.6E+04	27.1854114532471	9341.5	27.1854114532471	1218.0	27.1854114532471	7354.8	27.1854114532471	1.2	27.1854114532471	1.9	27.1854114532471	1.6E+05	27.1854114532471	390.6	27.1854114532471	7958.6
27.2007884979248	1.8	27.2007884979248	1.3	27.2007884979248	4.3E+05	27.2007884979248	1.9	27.2007884979248	1.1E+05	27.2007884979248	1.5E+04	27.2007884979248	1.3E+04	27.2007884979248	9224.0	27.2007884979248	8390.9	27.2007884979248	1.3	27.2007884979248	1.9	27.2007884979248	1.2E+05	27.2007884979248	2950.7	27.2007884979248	2803.0
27.2161655426025	1.6	27.2161655426025	1.4	27.2161655426025	3.7E+05	27.2161655426025	1.8	27.2161655426025	1.1E+05	27.2161655426025	1.5E+04	27.2161655426025	9871.3	27.2161655426025	1.2E+04	27.2161655426025	1.1E+04	27.2161655426025	1.4	27.2161655426025	1448.8	27.2161655426025	8.6E+04	27.2161655426025	3171.3	27.2161655426025	1.4
27.2315425872803	1.4	27.2315425872803	1.6	27.2315425872803	2.9E+05	27.2315425872803	1.4	27.2315425872803	8E+04	27.2315425872803	1.5E+04	27.2315425872803	1371.4	27.2315425872803	9338.4	27.2315425872803	1.5E+04	27.2315425872803	1.4	27.2315425872803	4617.8	27.2315425872803	4.7E+04	27.2315425872803	607.4	27.2315425872803	1.4
27.246919631958	1.6	27.246919631958	1.7	27.246919631958	1.9E+05	27.246919631958	1.4	27.246919631958	5.3E+04	27.246919631958	1.3E+04	27.246919631958	1.6	27.246919631958	8935.3	27.246919631958	1.3E+04	27.246919631958	1.2	27.246919631958	6264.7	27.246919631958	2.7E+04	27.246919631958	1.4	27.246919631958	1.6
27.2622966766357	1.8	27.2622966766357	1.7	27.2622966766357	1.1E+05	27.2622966766357	259.3	27.2622966766357	2.7E+04	27.2622966766357	1E+04	27.2622966766357	1.4	27.2622966766357	9320.1	27.2622966766357	8106.3	27.2622966766357	1.1	27.2622966766357	7295.5	27.2622966766357	1.4E+04	27.2622966766357	1.5	27.2622966766357	1.8
27.2776737213135	1.9	27.2776737213135	1.5	27.2776737213135	5.8E+04	27.2776737213135	2061.2	27.2776737213135	1.6E+04	27.2776737213135	3647.5	27.2776737213135	1.3	27.2776737213135	9874.0	27.2776737213135	9142.0	27.2776737213135	1.3	27.2776737213135	6332.3	27.2776737213135	1.2E+04	27.2776737213135	1.6	27.2776737213135	1.9
27.2930507659912	1.8	27.2930507659912	1.3	27.2930507659912	2.6E+04	27.2930507659912	2241.7	27.2930507659912	7082.4	27.2930507659912	1.8	27.2930507659912	1.4	27.2930507659912	1E+04	27.2930507659912	1E+04	27.2930507659912	1.3	27.2930507659912	4463.3	27.2930507659912	9522.1	27.2930507659912	966.2	27.2930507659912	1.9
27.3084278106689	1.3	27.3084278106689	1.1	27.3084278106689	1.4E+04	27.3084278106689	442.8	27.3084278106689	1395.2	27.3084278106689	1.9	27.3084278106689	1.8	27.3084278106689	9654.2	27.3084278106689	1.1E+04	27.3084278106689	1.2	27.3084278106689	1083.5	27.3084278106689	6458.1	27.3084278106689	3539.3	27.3084278106689	1.8
27.3238048553467	1.4	27.3238048553467	1.4	27.3238048553467	9759.3	27.3238048553467	1.6	27.3238048553467	1.3	27.3238048553467	1.8	27.3238048553467	1.7	27.3238048553467	7797.6	27.3238048553467	1.1E+04	27.3238048553467	1.5	27.3238048553467	1.3	27.3238048553467	5020.7	27.3238048553467	4065.1	27.3238048553467	1.7
27.3391819000244	1.7	27.3391819000244	1.7	27.3391819000244	8433.8	27.3391819000244	1.2	27.3391819000244	1.4	27.3391819000244	1.7	27.3391819000244	1.4	27.3391819000244	5260.3	27.3391819000244	9896.8	27.3391819000244	1.9	27.3391819000244	1.7	27.3391819000244	4349.8	27.3391819000244	3626.3	27.3391819000244	1.6
27.3545589447021	1.5	27.3545589447021	1.5	27.3545589447021	3272.6	27.3545589447021	1.5	27.3545589447021	1.7	27.3545589447021	1.8	27.3545589447021	1.2	27.3545589447021	6460.3	27.3545589447021	9508.1	27.3545589447021	1.8	27.3545589447021	2341.3	27.3545589447021	5521.9	27.3545589447021	1515.0	27.3545589447021	1.5
27.3699359893799	1.4	27.3699359893799	1.4	27.3699359893799	1.3	27.3699359893799	1.7	27.3699359893799	1.8	27.3699359893799	1.9	27.3699359893799	1.1	27.3699359893799	7293.2	27.3699359893799	9186.3	27.3699359893799	1.7	27.3699359893799	3333.2	27.3699359893799	5277.8	27.3699359893799	1.1	27.3699359893799	1.4
27.3853130340576	1.7	27.3853130340576	1.4	27.3853130340576	1.3	27.3853130340576	1.5	27.3853130340576	1.6	27.3853130340576	2.0	27.3853130340576	1.2	27.3853130340576	7102.8	27.3853130340576	9007.9	27.3853130340576	1.5	27.3853130340576	959.1	27.3853130340576	1517.9	27.3853130340576	1.0	27.3853130340576	1.4
27.4006900787354	1.7	27.4006900787354	1.5	27.4006900787354	1.5	27.4006900787354	1.3	27.4006900787354	1.6	27.4006900787354	1.9	27.4006900787354	1.2	27.4006900787354	4552.3	27.4006900787354	5789.4	27.4006900787354	1.4	27.4006900787354	1.5	27.4006900787354	1.6	27.4006900787354	1.3	27.4006900787354	1.6
27.4160671234131	1.7	27.4160671234131	1.7	27.4160671234131	1.7	27.4160671234131	1.0	27.4160671234131	1.7	27.4160671234131	1.9	27.4160671234131	1.1	27.4160671234131	406.9	27.4160671234131	516.4	27.4160671234131	1.4	27.4160671234131	1.1	27.4160671234131	1.5	27.4160671234131	1.7	27.4160671234131	1.9
27.4314441680908	1.7	27.4314441680908	1.4	27.4314441680908	1.5	27.4314441680908	1.4	27.4314441680908	1.7	27.4314441680908	1.5	27.4314441680908	1.4	27.4314441680908	1.7	27.4314441680908	3025.5	27.4314441680908	1.3	27.4314441680908	1.5	27.4314441680908	3434.3	27.4314441680908	3208.1	27.4314441680908	1.5
27.4468212127686	1195.3	27.4468212127686	1.1	27.4468212127686	1.4	27.4468212127686	1.5	27.4468212127686	1.6	27.4468212127686	1.3	27.4468212127686	1.6	27.4468212127686	1.6	27.4468212127686	5541.4	27.4468212127686	1.4	27.4468212127686	1.9	27.4468212127686	6285.2	27.4468212127686	6051.8	27.4468212127686	1.3
27.4621982574463	5402.9	27.4621982574463	1.0	27.4621982574463	1.8	27.4621982574463	1.2	27.4621982574463	1.3	27.4621982574463	1.3	27.4621982574463	1.2	27.4621982574463	1.2	27.4621982574463	4873.3	27.4621982574463	1.8	27.4621982574463	2.0	27.4621982574463	5505.1	27.4621982574463	6192.0	27.4621982574463	1.7
27.477575302124	4638.9	27.477575302124	1.1	27.477575302124	1.7	27.477575302124	1.3	27.477575302124	1.5	27.477575302124	1.4	27.477575302124	1.3	27.477575302124	1.0	27.477575302124	5461.8	27.477575302124	1.9	27.477575302124	1305.7	27.477575302124	4811.1	27.477575302124	5705.0	27.477575302124	1.6
27.4929523468018	429.7	27.4929523468018	1.4	27.4929523468018	1.2	27.4929523468018	1.6	27.4929523468018	1.9	27.4929523468018	1.5	27.4929523468018	1.7	27.4929523468018	1.0	27.4929523468018	7236.1	27.4929523468018	1.9	27.4929523468018	3839.6	27.4929523468018	4198.5	27.4929523468018	4626.3	27.4929523468018	1.2
27.5083293914795	1.1	27.5083293914795	1.4	27.5083293914795	1.4	27.5083293914795	1.6	27.5083293914795	1.8	27.5083293914795	1.4	27.5083293914795	1.9	27.5083293914795	1.3	27.5083293914795	6513.1	27.5083293914795	1.6	27.5083293914795	2200.9	27.5083293914795	2098.9	27.5083293914795	4030.7	27.5083293914795	1.5
27.5237064361572	1.2	27.5237064361572	1.4	27.5237064361572	1.7	27.5237064361572	1.6	27.5237064361572	1.6	27.5237064361572	1.2	27.5237064361572	1.9	27.5237064361572	645.8	27.5237064361572	4995.5	27.5237064361572	1.3	27.5237064361572	354.2	27.5237064361572	342.9	27.5237064361572	3569.9	27.5237064361572	1.9
27.539083480835	1.1	27.539083480835	1.4	27.539083480835	1.9	27.539083480835	1.6	27.539083480835	1.6	27.539083480835	1.3	27.539083480835	1.5	27.539083480835	5495.2	27.539083480835	1796.0	27.539083480835	1.5	27.539083480835	3006.9	27.539083480835	2915.9	27.539083480835	3310.8	27.539083480835	1.9
27.5544605255127	1.2	27.5544605255127	1.4	27.5544605255127	2.0	27.5544605255127	1.5	27.5544605255127	1.5	27.5544605255127	1.4	27.5544605255127	1.3	27.5544605255127	7424.7	27.5544605255127	1.3	27.5544605255127	1.6	27.5544605255127	3329.7	27.5544605255127	4891.2	27.5544605255127	2345.1	27.5544605255127	1.9
27.5698375701904	1.5	27.5698375701904	1.2	27.5698375701904	2.0	27.5698375701904	1.2	27.5698375701904	1.2	27.5698375701904	1.5	27.5698375701904	1.4	27.5698375701904	5624.6	27.5698375701904	1.1	27.5698375701904	1.9	27.5698375701904	676.2	27.5698375701904	6103.2	27.5698375701904	476.8	27.5698375701904	1.7
27.5852146148682	1.4	27.5852146148682	1.3	27.5852146148682	1.7	27.5852146148682	1.2	27.5852146148682	1.2	27.5852146148682	1.6	27.5852146148682	1.3	27.5852146148682	6186.8	27.5852146148682	1.5	27.5852146148682	373.8	27.5852146148682	1.5	27.5852146148682	6176.2	27.5852146148682	1.8	27.5852146148682	1.7
27.6005916595459	1.1	27.6005916595459	1.9	27.6005916595459	1.6	27.6005916595459	1.9	27.6005916595459	1.6	27.6005916595459	1.8	27.6005916595459	1.9	27.6005916595459	1.5	27.6005916595459	1.7	27.6005916595459	2.0	27.6005916595459	1.4	27.6005916595459	1.7	27.6005916595459	1.8	27.6005916595459	1.3
27.6159687042236	1.7	27.6159687042236	1.7	27.6159687042236	1.2	27.6159687042236	1.7	27.6159687042236	1.5	27.6159687042236	2.0	27.6159687042236	1.8	27.6159687042236	1.2	27.6159687042236	1.3	27.6159687042236	1.8	27.6159687042236	1.9	27.6159687042236	1.9	27.6159687042236	1.4	27.6159687042236	1.8
27.6313457489014	1.5	27.6313457489014	1.1	27.6313457489014	1.5	27.6313457489014	2.0	27.6313457489014	1.3	27.6313457489014	1.8	27.6313457489014	1.4	27.6313457489014	1.1	27.6313457489014	1.5	27.6313457489014	1.6	27.6313457489014	1.2	27.6313457489014	1.9	27.6313457489014	1.0	27.6313457489014	1.3
27.6467227935791	1.4	27.6467227935791	1.1	27.6467227935791	2.0	27.6467227935791	1.0	27.6467227935791	1.5	27.6467227935791	1.9	27.6467227935791	1.9	27.6467227935791	1.2	27.6467227935791	1.2	27.6467227935791	1.2	27.6467227935791	1.2	27.6467227935791	1.9	27.6467227935791	1.6	27.6467227935791	1.5
27.6620998382568	1.9	27.6620998382568	1.1	27.6620998382568	1.7	27.6620998382568	1.6	27.6620998382568	1.4	27.6620998382568	1.3	27.6620998382568	1.0	27.6620998382568	1.9	27.6620998382568	1.5	27.6620998382568	1.7	27.6620998382568	1.5	27.6620998382568	1.2	27.6620998382568	1.8	27.6620998382568	1.2
27.6774768829346	1.0	27.6774768829346	1.8	27.6774768829346	1.7	27.6774768829346	1.7	27.6774768829346	1.2	27.6774768829346	1.1	27.6774768829346	1.6	27.6774768829346	1.4	27.6774768829346	1.4	27.6774768829346	1.9	27.6774768829346	1.5	27.6774768829346	1.6	27.6774768829346	1.7	27.6774768829346	1.1
27.6928539276123	2.0	27.6928539276123	1.4	27.6928539276123	1.4	27.6928539276123	1.6	27.6928539276123	1.4	27.6928539276123	1.4	27.6928539276123	2.0	27.6928539276123	1.7	27.6928539276123	1.5	27.6928539276123	1.0	27.6928539276123	1.5	27.6928539276123	1.9	27.6928539276123	1.1	27.6928539276123	1.2
27.70823097229	2.0	27.70823097229	1.3	27.70823097229	1.6	27.70823097229	1.5	27.70823097229	1.2	27.70823097229	1.4	27.70823097229	1.4	27.70823097229	1.9	27.70823097229	1.5	27.70823097229	1.9	27.70823097229	1.6	27.70823097229	1.9	27.70823097229	1.7	27.70823097229	1.6
27.7236080169678	1.4	27.7236080169678	1.1	27.7236080169678	1.9	27.7236080169678	1.2	27.7236080169678	1.5	27.7236080169678	1.0	27.7236080169678	1.8	27.7236080169678	1.7	27.7236080169678	1.6	27.7236080169678	1.5	27.7236080169678	1.4	27.7236080169678	1.8	27.7236080169678	2.0	27.7236080169678	1.2
27.7389850616455	1.0	27.7389850616455	1.0	27.7389850616455	1.1	27.7389850616455	1.7	27.7389850616455	1.4	27.7389850616455	1.1	27.7389850616455	1.8	27.7389850616455	1.3	27.7389850616455	1.2	27.7389850616455	1.2	27.7389850616455	1.8	27.7389850616455	1.3	27.7389850616455	1.1	27.7389850616455	1.3
