# Supplementary material for: Mapping protein carboxymethylation sites provides insights into their role in proteostasis and cell proliferation
Source: Nat Commun. 2021 Nov 18;12:6743. doi: 10.1038/s41467-021-26982-6 (PMC8602705; doi:10.1038/s41467-021-26982-6)
Supplement: Supplementary file 11 — Source Data [file 41467_2021_26982_MOESM11_ESM.zip › FigureS2/2A/Identification ECHM_MOUSE._AFAAGADIK[CML]EMQNR_.3 Qvalue = 1.48e-58 (Pvalue = 0e+00).xls]

(x)Retention Time_[[y6+]]	(y)Intensity_[[y6+]]	(x)Retention Time_[[y5+]]	(y)Intensity_[[y5+]]	(x)Retention Time_[[y4+]]	(y)Intensity_[[y4+]]	(x)Retention Time_[[y10++]]	(y)Intensity_[[y10++]]	(x)Retention Time_[[y8+]]	(y)Intensity_[[y8+]]	(x)Retention Time_[[y7+]]	(y)Intensity_[[y7+]]	(x)Retention Time_[[y11++]]	(y)Intensity_[[y11++]]	(x)Retention Time_[]	(y)Intensity_[]	(x)Retention Time_[]	(y)Intensity_[]	(x)Retention Time_[]	(y)Intensity_[]	(x)Retention Time_[]	(y)Intensity_[]	(x)Retention Time_[]	(y)Intensity_[]	(x)Retention Time_[]	(y)Intensity_[]	(x)Retention Time_[]	(y)Intensity_[]
20.536304473877	1.1	20.536304473877	1.2	20.536304473877	1.3	20.536304473877	1.9	20.536304473877	1.8	20.536304473877	1.3	20.536304473877	1.9	20.536304473877	1.8	20.536304473877	1.6	20.536304473877	1.5	20.536304473877	1.2	20.536304473877	1.4	20.536304473877	1.4	20.536304473877	1.4
20.5527496337891	1.7	20.5527496337891	1.1	20.5527496337891	1.6	20.5527496337891	1.3	20.5527496337891	1.6	20.5527496337891	1.9	20.5527496337891	1.1	20.5527496337891	1.7	20.5527496337891	1.7	20.5527496337891	1.2	20.5527496337891	1.4	20.5527496337891	1.4	20.5527496337891	1.1	20.5527496337891	1.3
20.5691947937012	1.1	20.5691947937012	1.6	20.5691947937012	1.5	20.5691947937012	1.9	20.5691947937012	1.5	20.5691947937012	1.4	20.5691947937012	1.3	20.5691947937012	1.2	20.5691947937012	1.2	20.5691947937012	2.0	20.5691947937012	1.1	20.5691947937012	1.0	20.5691947937012	1.2	20.5691947937012	1.5
20.5856399536133	1.2	20.5856399536133	1.4	20.5856399536133	1.8	20.5856399536133	1.4	20.5856399536133	1.7	20.5856399536133	1.5	20.5856399536133	1.8	20.5856399536133	1.8	20.5856399536133	1.6	20.5856399536133	1.8	20.5856399536133	1.3	20.5856399536133	1.8	20.5856399536133	1.5	20.5856399536133	1.5
20.6020851135254	1.4	20.6020851135254	1.4	20.6020851135254	1.7	20.6020851135254	1.2	20.6020851135254	1.9	20.6020851135254	1.8	20.6020851135254	1.5	20.6020851135254	1.5	20.6020851135254	2E+04	20.6020851135254	8916.1	20.6020851135254	1.7	20.6020851135254	1.5	20.6020851135254	1.4	20.6020851135254	1.5
20.6185302734375	1.4	20.6185302734375	1.4	20.6185302734375	1.7	20.6185302734375	1.4	20.6185302734375	1.5	20.6185302734375	1.5	20.6185302734375	1.5	20.6185302734375	1.4	20.6185302734375	1.7E+04	20.6185302734375	1.7	20.6185302734375	1.7	20.6185302734375	1.2	20.6185302734375	1.4	20.6185302734375	1.2
20.6349754333496	1.3	20.6349754333496	1.4	20.6349754333496	1.5	20.6349754333496	1.3	20.6349754333496	1.0	20.6349754333496	1.4	20.6349754333496	1.3	20.6349754333496	1.7	20.6349754333496	1.7E+04	20.6349754333496	1.6	20.6349754333496	1.3	20.6349754333496	1.5	20.6349754333496	1.3	20.6349754333496	1.4
20.6514205932617	1.5	20.6514205932617	1.7	20.6514205932617	1.3	20.6514205932617	1.5	20.6514205932617	1.6	20.6514205932617	1.8	20.6514205932617	1.3	20.6514205932617	1.8	20.6514205932617	2E+04	20.6514205932617	1.4	20.6514205932617	1.5	20.6514205932617	1.5	20.6514205932617	1.4	20.6514205932617	1.9
20.6678657531738	1.8	20.6678657531738	1.3	20.6678657531738	1.3	20.6678657531738	1.6	20.6678657531738	1.5	20.6678657531738	1.8	20.6678657531738	1.4	20.6678657531738	1.6	20.6678657531738	1.8E+04	20.6678657531738	1.6	20.6678657531738	1.4	20.6678657531738	1.5	20.6678657531738	1.7	20.6678657531738	1.6
20.6843109130859	1.7	20.6843109130859	1.6	20.6843109130859	1.6	20.6843109130859	1.5	20.6843109130859	1.6	20.6843109130859	1.9	20.6843109130859	1.7	20.6843109130859	1.5	20.6843109130859	1.3E+04	20.6843109130859	1.3	20.6843109130859	2178.8	20.6843109130859	1.7	20.6843109130859	1.6	20.6843109130859	1.3
20.700756072998	1.9	20.700756072998	1.5	20.700756072998	1.7	20.700756072998	1.5	20.700756072998	1.1	20.700756072998	1.4	20.700756072998	1.8	20.700756072998	1.7	20.700756072998	1.8E+04	20.700756072998	1.1	20.700756072998	768.6	20.700756072998	1.9	20.700756072998	1.2	20.700756072998	1.4
20.7172012329102	1.1	20.7172012329102	1.1	20.7172012329102	2.0	20.7172012329102	1.6	20.7172012329102	1.7	20.7172012329102	1.9	20.7172012329102	1.2	20.7172012329102	1.6	20.7172012329102	1.9E+04	20.7172012329102	1.1	20.7172012329102	1.3	20.7172012329102	1.9	20.7172012329102	1.6	20.7172012329102	1.9
20.7336463928223	5356.1	20.7336463928223	2.0	20.7336463928223	1.6	20.7336463928223	1.8	20.7336463928223	1.9	20.7336463928223	1.9	20.7336463928223	1.4	20.7336463928223	1.4	20.7336463928223	1.3E+04	20.7336463928223	1.8	20.7336463928223	1.8	20.7336463928223	1.5	20.7336463928223	1.8	20.7336463928223	1.2
20.7500915527344	1.5	20.7500915527344	1.5	20.7500915527344	1.1	20.7500915527344	1.9	20.7500915527344	1.8	20.7500915527344	1.4	20.7500915527344	421.8	20.7500915527344	1.4	20.7500915527344	1.3E+04	20.7500915527344	1.8	20.7500915527344	1.8	20.7500915527344	1.5	20.7500915527344	2.0	20.7500915527344	1.9
20.7665367126465	1.5	20.7665367126465	1.7	20.7665367126465	996.9	20.7665367126465	1.7	20.7665367126465	1.7	20.7665367126465	1.6	20.7665367126465	6501.5	20.7665367126465	1.7	20.7665367126465	1.3E+04	20.7665367126465	1.1	20.7665367126465	1.8	20.7665367126465	1.6	20.7665367126465	1.5	20.7665367126465	1.1
20.7829818725586	1.3	20.7829818725586	1.3	20.7829818725586	7133.7	20.7829818725586	1.4	20.7829818725586	1.6	20.7829818725586	1.4	20.7829818725586	1811.2	20.7829818725586	1.6	20.7829818725586	1.1E+04	20.7829818725586	1.2	20.7829818725586	1.7	20.7829818725586	1.4	20.7829818725586	1.8	20.7829818725586	1.9
20.7994270324707	1.5	20.7994270324707	1.9	20.7994270324707	5321.4	20.7994270324707	1.4	20.7994270324707	1.5	20.7994270324707	1.0	20.7994270324707	6242.0	20.7994270324707	1.6	20.7994270324707	1.2E+04	20.7994270324707	1.8	20.7994270324707	1.2	20.7994270324707	1.6	20.7994270324707	1.8	20.7994270324707	1.2
20.8158721923828	1.6	20.8158721923828	1.5	20.8158721923828	3041.9	20.8158721923828	1.3	20.8158721923828	1.4	20.8158721923828	1.3	20.8158721923828	1.8	20.8158721923828	1.5	20.8158721923828	8305.4	20.8158721923828	1.6	20.8158721923828	1.6	20.8158721923828	1.7	20.8158721923828	1.5	20.8158721923828	1.1
20.8323173522949	1.4	20.8323173522949	1.3	20.8323173522949	1.4	20.8323173522949	1.8	20.8323173522949	1.3	20.8323173522949	1.6	20.8323173522949	1.7	20.8323173522949	1.9	20.8323173522949	9368.6	20.8323173522949	1.7	20.8323173522949	1.4	20.8323173522949	1.6	20.8323173522949	1.7	20.8323173522949	1.4
20.848762512207	1.3	20.848762512207	1.6	20.848762512207	1.4	20.848762512207	1.7	20.848762512207	1.6	20.848762512207	1.3	20.848762512207	1.5	20.848762512207	1.9	20.848762512207	9804.0	20.848762512207	1.9	20.848762512207	1143.2	20.848762512207	1.3	20.848762512207	1.6	20.848762512207	1.5
20.8652076721191	1.5	20.8652076721191	1.8	20.8652076721191	1.7	20.8652076721191	1.4	20.8652076721191	1.3	20.8652076721191	1.7	20.8652076721191	1.3	20.8652076721191	1.6	20.8652076721191	1.1E+04	20.8652076721191	1.9	20.8652076721191	2123.3	20.8652076721191	1.5	20.8652076721191	1.5	20.8652076721191	1.4
20.8816528320313	1.7	20.8816528320313	1.7	20.8816528320313	1.8	20.8816528320313	1.5	20.8816528320313	1.2	20.8816528320313	1.7	20.8816528320313	1.4	20.8816528320313	1.3	20.8816528320313	7244.4	20.8816528320313	1.9	20.8816528320313	1.7	20.8816528320313	1.7	20.8816528320313	1.6	20.8816528320313	1.2
20.8980979919434	1.8	20.8980979919434	1.3	20.8980979919434	1.6	20.8980979919434	1.8	20.8980979919434	1.6	20.8980979919434	1.1	20.8980979919434	1.6	20.8980979919434	1.8	20.8980979919434	9176.9	20.8980979919434	1.6	20.8980979919434	1.3	20.8980979919434	1.6	20.8980979919434	1.4	20.8980979919434	1.3
20.9145431518555	1.5	20.9145431518555	1.7	20.9145431518555	1.8	20.9145431518555	1.8	20.9145431518555	1.9	20.9145431518555	1.2	20.9145431518555	1.5	20.9145431518555	1.3	20.9145431518555	8158.3	20.9145431518555	1.3	20.9145431518555	1.4	20.9145431518555	1.1	20.9145431518555	1.4	20.9145431518555	1.7
20.9309883117676	1.3	20.9309883117676	1.7	20.9309883117676	1.5	20.9309883117676	1.1	20.9309883117676	1.8	20.9309883117676	1.3	20.9309883117676	1.1	20.9309883117676	1.1	20.9309883117676	9461.0	20.9309883117676	1.2	20.9309883117676	1.3	20.9309883117676	1.7	20.9309883117676	1.2	20.9309883117676	1.2
20.9474334716797	1.6	20.9474334716797	1.1	20.9474334716797	1.6	20.9474334716797	1.4	20.9474334716797	1.5	20.9474334716797	1.1	20.9474334716797	1.1	20.9474334716797	1.3	20.9474334716797	9798.6	20.9474334716797	1.1	20.9474334716797	1.9	20.9474334716797	1.8	20.9474334716797	1.9	20.9474334716797	1.8
20.9638786315918	1.8	20.9638786315918	1.1	20.9638786315918	1.4	20.9638786315918	1.5	20.9638786315918	1.9	20.9638786315918	1.0	20.9638786315918	1.2	20.9638786315918	1.3	20.9638786315918	1.4E+04	20.9638786315918	1.4	20.9638786315918	1.8	20.9638786315918	1.4	20.9638786315918	1.1	20.9638786315918	1.3
20.9803237915039	1.1	20.9803237915039	1.2	20.9803237915039	1.3	20.9803237915039	1.9	20.9803237915039	1.7	20.9803237915039	1.3	20.9803237915039	1.3	20.9803237915039	1.6	20.9803237915039	1.4E+04	20.9803237915039	1.2	20.9803237915039	1.6	20.9803237915039	1.7	20.9803237915039	1.5	20.9803237915039	1.9
20.996768951416	1.3	20.996768951416	1.8	20.996768951416	1.4	20.996768951416	1.8	20.996768951416	1.5	20.996768951416	1.5	20.996768951416	1.1	20.996768951416	1.9	20.996768951416	1.2E+04	20.996768951416	1.4	20.996768951416	1.8	20.996768951416	1.6	20.996768951416	1.3	20.996768951416	1.6
21.0132141113281	1.6	21.0132141113281	1.5	21.0132141113281	1.3	21.0132141113281	1.3	21.0132141113281	1.7	21.0132141113281	1.2	21.0132141113281	1.1	21.0132141113281	1.5	21.0132141113281	1.1E+04	21.0132141113281	1.8	21.0132141113281	1.9	21.0132141113281	1.2	21.0132141113281	1.5	21.0132141113281	1.5
21.0296592712402	1.4	21.0296592712402	1.2	21.0296592712402	1.3	21.0296592712402	3017.4	21.0296592712402	1.9	21.0296592712402	1.1	21.0296592712402	1.4	21.0296592712402	1.5	21.0296592712402	1.3E+04	21.0296592712402	1.5	21.0296592712402	1.9	21.0296592712402	1.5	21.0296592712402	1.2	21.0296592712402	1.7
21.0461044311523	1.5	21.0461044311523	1.3	21.0461044311523	1.4	21.0461044311523	6071.3	21.0461044311523	1.4	21.0461044311523	1.4	21.0461044311523	1.5	21.0461044311523	1.4	21.0461044311523	1.4E+04	21.0461044311523	1.6	21.0461044311523	1.6	21.0461044311523	1.6	21.0461044311523	1.3	21.0461044311523	1.5
21.0625495910645	1.7	21.0625495910645	1.2	21.0625495910645	1.2	21.0625495910645	9040.4	21.0625495910645	1.1	21.0625495910645	1.6	21.0625495910645	1.3	21.0625495910645	1.4	21.0625495910645	1.3E+04	21.0625495910645	1.6	21.0625495910645	1.7	21.0625495910645	1.8	21.0625495910645	1.3	21.0625495910645	1.3
21.0789947509766	1.7	21.0789947509766	1.2	21.0789947509766	1.7	21.0789947509766	1E+04	21.0789947509766	1.2	21.0789947509766	1.9	21.0789947509766	1.2	21.0789947509766	1.6	21.0789947509766	1.5E+04	21.0789947509766	1.2	21.0789947509766	3240.8	21.0789947509766	1.7	21.0789947509766	1.3	21.0789947509766	1.5
21.0954399108887	1.2	21.0954399108887	1.5	21.0954399108887	1777.6	21.0954399108887	1.2E+04	21.0954399108887	1.2	21.0954399108887	1.3	21.0954399108887	1.2	21.0954399108887	1.3	21.0954399108887	1.8E+04	21.0954399108887	1.3	21.0954399108887	5638.0	21.0954399108887	1.4	21.0954399108887	1.7	21.0954399108887	1.3
21.1118850708008	1.7	21.1118850708008	1.3	21.1118850708008	245.2	21.1118850708008	9056.9	21.1118850708008	1.9	21.1118850708008	1.1	21.1118850708008	1.7	21.1118850708008	1.3	21.1118850708008	1.6E+04	21.1118850708008	1.5	21.1118850708008	1.1E+04	21.1118850708008	1.2	21.1118850708008	1.2	21.1118850708008	1.8
21.1283302307129	1.9	21.1283302307129	1.2	21.1283302307129	1.4	21.1283302307129	5050.4	21.1283302307129	1.4	21.1283302307129	1.0	21.1283302307129	4111.5	21.1283302307129	1.3	21.1283302307129	8838.2	21.1283302307129	1.3	21.1283302307129	1.5E+04	21.1283302307129	1.6	21.1283302307129	1.5	21.1283302307129	1.1
21.144775390625	1.6	21.144775390625	1.4	21.144775390625	1.3	21.144775390625	3012.0	21.144775390625	1.2	21.144775390625	1.3	21.144775390625	2.0	21.144775390625	1.8	21.144775390625	1.1E+04	21.144775390625	1.5	21.144775390625	3E+04	21.144775390625	1.4	21.144775390625	1.2	21.144775390625	1.2
21.1612205505371	1.6	21.1612205505371	1.5	21.1612205505371	1.4	21.1612205505371	1.3	21.1612205505371	1.7	21.1612205505371	1.2	21.1612205505371	1.2	21.1612205505371	1.9	21.1612205505371	1.2E+04	21.1612205505371	1.1	21.1612205505371	2.9E+04	21.1612205505371	1.2	21.1612205505371	136.0	21.1612205505371	1.2
21.1776657104492	219.1	21.1776657104492	1.5	21.1776657104492	1.2	21.1776657104492	1.5	21.1776657104492	1.5	21.1776657104492	1.3	21.1776657104492	1.6	21.1776657104492	1.9	21.1776657104492	1.4E+04	21.1776657104492	1.2	21.1776657104492	3.1E+04	21.1776657104492	1.5	21.1776657104492	3565.7	21.1776657104492	1.4
21.1941108703613	873.1	21.1941108703613	1.3	21.1941108703613	1.7	21.1941108703613	1.4	21.1941108703613	1.5	21.1941108703613	1.7	21.1941108703613	2242.1	21.1941108703613	1.3	21.1941108703613	1.1E+04	21.1941108703613	379.4	21.1941108703613	3.5E+04	21.1941108703613	1.3	21.1941108703613	1.8	21.1941108703613	1.1
21.2105560302734	765.4	21.2105560302734	1.4	21.2105560302734	1.2	21.2105560302734	1.8	21.2105560302734	1.6	21.2105560302734	1.4	21.2105560302734	1.1E+04	21.2105560302734	1.4	21.2105560302734	8388.0	21.2105560302734	1514.3	21.2105560302734	2E+04	21.2105560302734	2.0	21.2105560302734	1147.1	21.2105560302734	1.6
21.2270011901855	2471.8	21.2270011901855	1.8	21.2270011901855	1.3	21.2270011901855	1.7	21.2270011901855	1.5	21.2270011901855	1.2	21.2270011901855	1.5E+04	21.2270011901855	1.3	21.2270011901855	9180.8	21.2270011901855	1.5	21.2270011901855	1.4E+04	21.2270011901855	2.0	21.2270011901855	4021.2	21.2270011901855	1.7
21.2434463500977	2163.2	21.2434463500977	1.8	21.2434463500977	1.2	21.2434463500977	1.8	21.2434463500977	1.7	21.2434463500977	1.3	21.2434463500977	1.4E+04	21.2434463500977	1.3	21.2434463500977	7010.4	21.2434463500977	1.4	21.2434463500977	1.1E+04	21.2434463500977	1.7	21.2434463500977	3503.7	21.2434463500977	1.6
21.2598915100098	682.0	21.2598915100098	1.5	21.2598915100098	1.5	21.2598915100098	1.6	21.2598915100098	1.6	21.2598915100098	1.4	21.2598915100098	1.6E+04	21.2598915100098	1.5	21.2598915100098	9847.9	21.2598915100098	1.5	21.2598915100098	5183.5	21.2598915100098	1.2	21.2598915100098	4591.5	21.2598915100098	1.8
21.2763366699219	1110.1	21.2763366699219	1.2	21.2763366699219	1.6	21.2763366699219	1.5	21.2763366699219	1.3	21.2763366699219	1.6	21.2763366699219	9513.4	21.2763366699219	1.4	21.2763366699219	1E+04	21.2763366699219	1.7	21.2763366699219	4415.3	21.2763366699219	1.4	21.2763366699219	6209.6	21.2763366699219	1.4
21.292781829834	515.2	21.292781829834	1.7	21.292781829834	1.7	21.292781829834	1.8	21.292781829834	1.3	21.292781829834	1.9	21.292781829834	5223.5	21.292781829834	1.1	21.292781829834	1.1E+04	21.292781829834	1.5	21.292781829834	1523.4	21.292781829834	1.8	21.292781829834	9234.7	21.292781829834	1.1
21.3092269897461	1570.6	21.3092269897461	1.3	21.3092269897461	1.9	21.3092269897461	1.8	21.3092269897461	1.4	21.3092269897461	1.4	21.3092269897461	1056.4	21.3092269897461	1.1	21.3092269897461	3033.2	21.3092269897461	1.7	21.3092269897461	1.1	21.3092269897461	1.4	21.3092269897461	1.2E+04	21.3092269897461	1.7
21.3256721496582	295.6	21.3256721496582	1.3	21.3256721496582	1.4	21.3256721496582	1.2	21.3256721496582	1.2	21.3256721496582	1.1	21.3256721496582	1.1	21.3256721496582	1.3	21.3256721496582	5812.0	21.3256721496582	1.4	21.3256721496582	1.6	21.3256721496582	1.2	21.3256721496582	1.5E+04	21.3256721496582	1.4
21.3421173095703	1.5	21.3421173095703	1.8	21.3421173095703	1.4	21.3421173095703	1.7	21.3421173095703	1.9	21.3421173095703	1.4	21.3421173095703	1.2	21.3421173095703	1.5	21.3421173095703	1.1E+04	21.3421173095703	1.1	21.3421173095703	1.2	21.3421173095703	1.2	21.3421173095703	2.5E+04	21.3421173095703	1.6
21.3585624694824	1.0	21.3585624694824	1.6	21.3585624694824	1.8	21.3585624694824	1.3	21.3585624694824	1.4	21.3585624694824	1.7	21.3585624694824	1.0	21.3585624694824	1.5	21.3585624694824	7013.9	21.3585624694824	1.2	21.3585624694824	1.1	21.3585624694824	1.2	21.3585624694824	2.1E+04	21.3585624694824	1.5
21.3750076293945	1.5	21.3750076293945	1.0	21.3750076293945	1.3	21.3750076293945	1.7	21.3750076293945	1.6	21.3750076293945	1.8	21.3750076293945	2.0	21.3750076293945	1.7	21.3750076293945	33.5	21.3750076293945	1.4	21.3750076293945	1.2	21.3750076293945	1.3	21.3750076293945	3E+04	21.3750076293945	1.7
21.3914527893066	1.5	21.3914527893066	1.4	21.3914527893066	1.8	21.3914527893066	1.7	21.3914527893066	1.1	21.3914527893066	1.3	21.3914527893066	1.5	21.3914527893066	1.3	21.3914527893066	1.1E+04	21.3914527893066	1.1	21.3914527893066	1.2	21.3914527893066	1.8	21.3914527893066	2.9E+04	21.3914527893066	1.5
21.4078979492188	1.4	21.4078979492188	1.1	21.4078979492188	1.7	21.4078979492188	1.2	21.4078979492188	1.4	21.4078979492188	1.8	21.4078979492188	1.3	21.4078979492188	1.3	21.4078979492188	8917.5	21.4078979492188	1.4	21.4078979492188	1.1	21.4078979492188	1.4	21.4078979492188	3.3E+04	21.4078979492188	1.8
21.4243431091309	1.2	21.4243431091309	1.3	21.4243431091309	1.4	21.4243431091309	1.6	21.4243431091309	1.5	21.4243431091309	1.3	21.4243431091309	1.2	21.4243431091309	1.6	21.4243431091309	1.2	21.4243431091309	1.6	21.4243431091309	1.1	21.4243431091309	1.7	21.4243431091309	4.7E+04	21.4243431091309	1.5
21.440788269043	1.4	21.440788269043	1.4	21.440788269043	1.5	21.440788269043	1.5	21.440788269043	1.3	21.440788269043	1.8	21.440788269043	1.4	21.440788269043	1.5	21.440788269043	1.4	21.440788269043	1.4	21.440788269043	1.3	21.440788269043	1.7	21.440788269043	3.9E+04	21.440788269043	1.0
21.4572334289551	1.2	21.4572334289551	2.0	21.4572334289551	1.7	21.4572334289551	1.4	21.4572334289551	1.3	21.4572334289551	1.7	21.4572334289551	1.3	21.4572334289551	1.5	21.4572334289551	1.5	21.4572334289551	1.5	21.4572334289551	1.5	21.4572334289551	1.7	21.4572334289551	5.2E+04	21.4572334289551	1.1
21.4736785888672	1.5	21.4736785888672	1.7	21.4736785888672	1.5	21.4736785888672	1.7	21.4736785888672	1.5	21.4736785888672	1.5	21.4736785888672	1.5	21.4736785888672	1.4	21.4736785888672	1.3	21.4736785888672	1.3	21.4736785888672	1.7	21.4736785888672	1.8	21.4736785888672	5.8E+04	21.4736785888672	1.5
21.4901237487793	1.5	21.4901237487793	1.5	21.4901237487793	1.1	21.4901237487793	1.8	21.4901237487793	1.9	21.4901237487793	1.5	21.4901237487793	3471.1	21.4901237487793	1.5	21.4901237487793	1.5	21.4901237487793	1.6	21.4901237487793	1.7	21.4901237487793	1.4	21.4901237487793	5.8E+04	21.4901237487793	1.5
21.5065689086914	1.4	21.5065689086914	1.2	21.5065689086914	1.2	21.5065689086914	2.0	21.5065689086914	1.5	21.5065689086914	1.9	21.5065689086914	9240.1	21.5065689086914	1.7	21.5065689086914	1.8	21.5065689086914	1.9	21.5065689086914	1.6	21.5065689086914	1.3	21.5065689086914	4.9E+04	21.5065689086914	1.4
21.5230140686035	1.2	21.5230140686035	1.1	21.5230140686035	1.8	21.5230140686035	1.5	21.5230140686035	1.3	21.5230140686035	1.3	21.5230140686035	1.5E+04	21.5230140686035	1.7	21.5230140686035	1.5	21.5230140686035	1.8	21.5230140686035	1.3	21.5230140686035	1.2	21.5230140686035	4.1E+04	21.5230140686035	1.8
21.5394592285156	1.7	21.5394592285156	1.4	21.5394592285156	1.5	21.5394592285156	1.7	21.5394592285156	1.4	21.5394592285156	1.6	21.5394592285156	1.6E+04	21.5394592285156	1.4	21.5394592285156	1.5	21.5394592285156	1.4	21.5394592285156	1.3	21.5394592285156	1.3	21.5394592285156	3.5E+04	21.5394592285156	1.8
21.5559043884277	1.4	21.5559043884277	1.6	21.5559043884277	1.8	21.5559043884277	1.2	21.5559043884277	1.7	21.5559043884277	1.2	21.5559043884277	1.5E+04	21.5559043884277	1.9	21.5559043884277	1.8	21.5559043884277	1.2	21.5559043884277	1.2	21.5559043884277	1.2	21.5559043884277	3.5E+04	21.5559043884277	1.6
21.5723495483398	1.8	21.5723495483398	1.9	21.5723495483398	1.6	21.5723495483398	4998.6	21.5723495483398	1.3	21.5723495483398	1.2	21.5723495483398	7097.2	21.5723495483398	1.5	21.5723495483398	1.3	21.5723495483398	1.8	21.5723495483398	1.4	21.5723495483398	1.5	21.5723495483398	2.9E+04	21.5723495483398	1.9
21.588794708252	1.4	21.588794708252	1.5	21.588794708252	1.2	21.588794708252	1.7	21.588794708252	1.4	21.588794708252	1.6	21.588794708252	4280.4	21.588794708252	1.7	21.588794708252	1.9	21.588794708252	1.5	21.588794708252	1.7	21.588794708252	1.2	21.588794708252	2.7E+04	21.588794708252	1.7
21.6052398681641	1.8	21.6052398681641	1.1	21.6052398681641	1.8	21.6052398681641	1.7	21.6052398681641	1.6	21.6052398681641	1.9	21.6052398681641	838.9	21.6052398681641	1.8	21.6052398681641	1.8	21.6052398681641	1.2	21.6052398681641	1.7	21.6052398681641	1.1	21.6052398681641	2.3E+04	21.6052398681641	1.2
21.6216850280762	1.5	21.6216850280762	1078.9	21.6216850280762	1.4	21.6216850280762	1.6	21.6216850280762	1.5	21.6216850280762	1.6	21.6216850280762	1.4	21.6216850280762	1.7	21.6216850280762	1.7	21.6216850280762	1.6	21.6216850280762	1.8	21.6216850280762	1.2	21.6216850280762	2.2E+04	21.6216850280762	1.5
21.6381301879883	1.1	21.6381301879883	1193.8	21.6381301879883	1.2	21.6381301879883	720.7	21.6381301879883	1.4	21.6381301879883	1.4	21.6381301879883	1.5	21.6381301879883	1.7	21.6381301879883	1.7	21.6381301879883	1.9	21.6381301879883	1.7	21.6381301879883	1.2	21.6381301879883	2.1E+04	21.6381301879883	1.8
21.6545753479004	1.2	21.6545753479004	1.3	21.6545753479004	1.4	21.6545753479004	1775.5	21.6545753479004	1.6	21.6545753479004	1.6	21.6545753479004	1.4	21.6545753479004	1.7	21.6545753479004	1.9	21.6545753479004	1.9	21.6545753479004	1.5	21.6545753479004	1.4	21.6545753479004	1.8E+04	21.6545753479004	1.5
21.6710205078125	1.6	21.6710205078125	1.3	21.6710205078125	1.3	21.6710205078125	208.3	21.6710205078125	1.5	21.6710205078125	1.1	21.6710205078125	1.8	21.6710205078125	1.8	21.6710205078125	1.4	21.6710205078125	1.6	21.6710205078125	1.9	21.6710205078125	1.5	21.6710205078125	1.4E+04	21.6710205078125	1.4
21.6874656677246	1.6	21.6874656677246	1.4	21.6874656677246	1.6	21.6874656677246	1.9	21.6874656677246	1.7	21.6874656677246	1.7	21.6874656677246	1.9	21.6874656677246	1.9	21.6874656677246	1.3	21.6874656677246	1.5	21.6874656677246	1.6	21.6874656677246	1.8	21.6874656677246	1.6E+04	21.6874656677246	1.7
21.7039108276367	1.6	21.7039108276367	1293.7	21.7039108276367	1.6	21.7039108276367	1.8	21.7039108276367	1.8	21.7039108276367	1.8	21.7039108276367	1.6	21.7039108276367	1.7	21.7039108276367	1.5	21.7039108276367	1.5	21.7039108276367	1.5	21.7039108276367	1.8	21.7039108276367	1.4E+04	21.7039108276367	1.7
21.7203559875488	1.5	21.7203559875488	2305.8	21.7203559875488	1.4	21.7203559875488	1.6	21.7203559875488	1.8	21.7203559875488	1.5	21.7203559875488	1.2	21.7203559875488	1.4	21.7203559875488	1281.8	21.7203559875488	1.4	21.7203559875488	1.4	21.7203559875488	1.7	21.7203559875488	1E+04	21.7203559875488	1.5
21.7368011474609	1.2	21.7368011474609	51.8	21.7368011474609	1.2	21.7368011474609	1.9	21.7368011474609	1.6	21.7368011474609	1.5	21.7368011474609	1.3	21.7368011474609	1.5	21.7368011474609	7525.2	21.7368011474609	1.3	21.7368011474609	1.3	21.7368011474609	2.0	21.7368011474609	1.2E+04	21.7368011474609	1.4
21.753246307373	1.5	21.753246307373	1.8	21.753246307373	1.5	21.753246307373	1.8	21.753246307373	1.7	21.753246307373	1.8	21.753246307373	1.1	21.753246307373	1.7	21.753246307373	2438.3	21.753246307373	1.2	21.753246307373	1974.3	21.753246307373	1.8	21.753246307373	9251.3	21.753246307373	1.3
21.7696914672852	1.5	21.7696914672852	1.6	21.7696914672852	1.4	21.7696914672852	1.6	21.7696914672852	1.6	21.7696914672852	1.9	21.7696914672852	1.0	21.7696914672852	1.6	21.7696914672852	5286.8	21.7696914672852	1.2	21.7696914672852	1497.1	21.7696914672852	1.6	21.7696914672852	4306.9	21.7696914672852	1.2
21.7861366271973	1.3	21.7861366271973	1.3	21.7861366271973	1.3	21.7861366271973	1.5	21.7861366271973	1.5	21.7861366271973	1.7	21.7861366271973	1.1	21.7861366271973	1.6	21.7861366271973	1.1E+04	21.7861366271973	1.4	21.7861366271973	863.9	21.7861366271973	1.5	21.7861366271973	2.0	21.7861366271973	1.2
21.8025817871094	1.1	21.8025817871094	1.1	21.8025817871094	1.3	21.8025817871094	1.7	21.8025817871094	1.4	21.8025817871094	1.2	21.8025817871094	1.2	21.8025817871094	1.8	21.8025817871094	1.2E+04	21.8025817871094	1.4	21.8025817871094	3538.8	21.8025817871094	1.9	21.8025817871094	1.9	21.8025817871094	1.8
21.8190269470215	1.6	21.8190269470215	1.6	21.8190269470215	1.8	21.8190269470215	1.9	21.8190269470215	1.5	21.8190269470215	1.7	21.8190269470215	1.2	21.8190269470215	1.4	21.8190269470215	1.4E+04	21.8190269470215	1.5	21.8190269470215	780.1	21.8190269470215	1.9	21.8190269470215	1.6	21.8190269470215	1.4
21.8354721069336	1.4	21.8354721069336	1.3	21.8354721069336	1.6	21.8354721069336	1.7	21.8354721069336	1.7	21.8354721069336	1.6	21.8354721069336	1.2	21.8354721069336	1.2	21.8354721069336	2E+04	21.8354721069336	1.8	21.8354721069336	3222.9	21.8354721069336	1.6	21.8354721069336	1.6	21.8354721069336	1.2
21.8519172668457	1.4	21.8519172668457	1.4	21.8519172668457	1.6	21.8519172668457	1.7	21.8519172668457	1.8	21.8519172668457	1.4	21.8519172668457	1.2	21.8519172668457	1.3	21.8519172668457	2.2E+04	21.8519172668457	1.7	21.8519172668457	3934.1	21.8519172668457	1.5	21.8519172668457	1.7	21.8519172668457	1.3
21.8683624267578	1.6	21.8683624267578	1.8	21.8683624267578	1.9	21.8683624267578	1.9	21.8683624267578	1.6	21.8683624267578	1.3	21.8683624267578	1.2	21.8683624267578	1.4	21.8683624267578	1.7E+04	21.8683624267578	665.0	21.8683624267578	1.8	21.8683624267578	2.0	21.8683624267578	1.9	21.8683624267578	1.6
21.8848075866699	1.5	21.8848075866699	1.3	21.8848075866699	1.9	21.8848075866699	1.5	21.8848075866699	1.8	21.8848075866699	1.3	21.8848075866699	1.7	21.8848075866699	1.9	21.8848075866699	1.2E+04	21.8848075866699	5999.6	21.8848075866699	1.9	21.8848075866699	1.8	21.8848075866699	1.5	21.8848075866699	1.3
21.901252746582	1.4	21.901252746582	1.2	21.901252746582	1.5	21.901252746582	1.2	21.901252746582	1.8	21.901252746582	1.2	21.901252746582	1.6	21.901252746582	1.6	21.901252746582	1.1E+04	21.901252746582	2474.2	21.901252746582	1.4	21.901252746582	1.9	21.901252746582	1.4	21.901252746582	1.6
21.9176979064941	1.2	21.9176979064941	1.5	21.9176979064941	1.5	21.9176979064941	1.5	21.9176979064941	1.8	21.9176979064941	1.2	21.9176979064941	1.4	21.9176979064941	1.4	21.9176979064941	5832.5	21.9176979064941	1.5	21.9176979064941	1.1	21.9176979064941	1.8	21.9176979064941	1.6	21.9176979064941	1.8
21.9341430664063	1.2	21.9341430664063	1.8	21.9341430664063	1.8	21.9341430664063	1.8	21.9341430664063	1.7	21.9341430664063	1.3	21.9341430664063	1.2	21.9341430664063	1242.2	21.9341430664063	1790.7	21.9341430664063	1562.1	21.9341430664063	1.2	21.9341430664063	1.7	21.9341430664063	1.7	21.9341430664063	1.6
21.9505882263184	1.5	21.9505882263184	1.2	21.9505882263184	1.9	21.9505882263184	1.8	21.9505882263184	1.4	21.9505882263184	1.6	21.9505882263184	1.3	21.9505882263184	6378.1	21.9505882263184	9195.1	21.9505882263184	8023.5	21.9505882263184	1.8	21.9505882263184	1.5	21.9505882263184	1.3	21.9505882263184	1.2
21.9670333862305	1.7	21.9670333862305	1.3	21.9670333862305	1.8	21.9670333862305	1.4	21.9670333862305	1.7	21.9670333862305	1.7	21.9670333862305	1.2	21.9670333862305	3633.5	21.9670333862305	9687.9	21.9670333862305	8630.6	21.9670333862305	1.6	21.9670333862305	1.3	21.9670333862305	1.4	21.9670333862305	1.2
21.9834785461426	1.8	21.9834785461426	1.3	21.9834785461426	1.7	21.9834785461426	1.2	21.9834785461426	1.9	21.9834785461426	472.2	21.9834785461426	1.3	21.9834785461426	1.2	21.9834785461426	8567.9	21.9834785461426	6860.8	21.9834785461426	1717.3	21.9834785461426	1.1	21.9834785461426	1.6	21.9834785461426	1.4
21.9999237060547	1.5	21.9999237060547	1.2	21.9999237060547	1.6	21.9999237060547	1.4	21.9999237060547	1.7	21.9999237060547	2069.0	21.9999237060547	1.4	21.9999237060547	1.2	21.9999237060547	7729.4	21.9999237060547	1810.4	21.9999237060547	9407.5	21.9999237060547	1.5	21.9999237060547	1.8	21.9999237060547	1.7
22.0163688659668	1.7	22.0163688659668	1.5	22.0163688659668	1.3	22.0163688659668	1.4	22.0163688659668	1.4	22.0163688659668	1389.2	22.0163688659668	1.6	22.0163688659668	1.3	22.0163688659668	4414.9	22.0163688659668	1.2	22.0163688659668	1.7E+04	22.0163688659668	1.5	22.0163688659668	1.9	22.0163688659668	1.7
22.0328140258789	1.9	22.0328140258789	2.0	22.0328140258789	1.1	22.0328140258789	1.4	22.0328140258789	1.2	22.0328140258789	1.2	22.0328140258789	1.7	22.0328140258789	1.5	22.0328140258789	469.7	22.0328140258789	1.4	22.0328140258789	2.5E+04	22.0328140258789	1.4	22.0328140258789	1.9	22.0328140258789	1.4
22.049259185791	1.7	22.049259185791	1.9	22.049259185791	1.1	22.049259185791	1.2	22.049259185791	1.6	22.049259185791	1.2	22.049259185791	1.8	22.049259185791	1.3	22.049259185791	8212.9	22.049259185791	1.7	22.049259185791	2.6E+04	22.049259185791	1.3	22.049259185791	1.6	22.049259185791	1.6
22.0657043457031	1.7	22.0657043457031	1.6	22.0657043457031	1.1	22.0657043457031	1.3	22.0657043457031	1.7	22.0657043457031	1.3	22.0657043457031	1.7	22.0657043457031	1.5	22.0657043457031	1.7E+04	22.0657043457031	1.7	22.0657043457031	2.1E+04	22.0657043457031	1.4	22.0657043457031	1.4	22.0657043457031	1.7
22.0821495056152	1.9	22.0821495056152	1.1	22.0821495056152	1.0	22.0821495056152	1.6	22.0821495056152	1.5	22.0821495056152	1.7	22.0821495056152	1.5	22.0821495056152	1.9	22.0821495056152	2.6E+04	22.0821495056152	1.5	22.0821495056152	8679.1	22.0821495056152	1.9	22.0821495056152	1.2	22.0821495056152	2.0
22.0985946655273	1.6	22.0985946655273	1.5	22.0985946655273	1.3	22.0985946655273	1.3	22.0985946655273	972.8	22.0985946655273	1.5	22.0985946655273	1.4	22.0985946655273	1.5	22.0985946655273	2.5E+04	22.0985946655273	1.5	22.0985946655273	7029.5	22.0985946655273	1.6	22.0985946655273	1.6	22.0985946655273	1.8
22.1150398254395	1.5	22.1150398254395	1.8	22.1150398254395	1.6	22.1150398254395	1.1	22.1150398254395	1191.0	22.1150398254395	1.4	22.1150398254395	1.3	22.1150398254395	1.1	22.1150398254395	2.1E+04	22.1150398254395	1.6	22.1150398254395	5328.8	22.1150398254395	1.4	22.1150398254395	1.9	22.1150398254395	1.7
22.1314849853516	1.7	22.1314849853516	1.8	22.1314849853516	1.8	22.1314849853516	1.3	22.1314849853516	188.1	22.1314849853516	1.6	22.1314849853516	1.3	22.1314849853516	1.1	22.1314849853516	1.3E+04	22.1314849853516	1.8	22.1314849853516	1089.0	22.1314849853516	1.3	22.1314849853516	1.7	22.1314849853516	1.5
22.1479301452637	1.5	22.1479301452637	1.4	22.1479301452637	1945.9	22.1479301452637	1.5	22.1479301452637	1.4	22.1479301452637	1.4	22.1479301452637	1.4	22.1479301452637	1.5	22.1479301452637	1E+04	22.1479301452637	1.6	22.1479301452637	1.7	22.1479301452637	1.4	22.1479301452637	1.4	22.1479301452637	1.3
22.1643753051758	1.3	22.1643753051758	1.1	22.1643753051758	3204.5	22.1643753051758	1.6	22.1643753051758	1.4	22.1643753051758	1.3	22.1643753051758	1.5	22.1643753051758	2.0	22.1643753051758	9431.4	22.1643753051758	1.2	22.1643753051758	1.7	22.1643753051758	1.6	22.1643753051758	1.2	22.1643753051758	1.1
22.1808204650879	1.3	22.1808204650879	1.2	22.1808204650879	813.7	22.1808204650879	1.3	22.1808204650879	1.7	22.1808204650879	1.7	22.1808204650879	1.5	22.1808204650879	1.9	22.1808204650879	9453.9	22.1808204650879	1.3	22.1808204650879	1.7	22.1808204650879	1.6	22.1808204650879	1.3	22.1808204650879	1.5
22.197265625	1.3	22.197265625	1.6	22.197265625	1.3	22.197265625	1.5	22.197265625	1.8	22.197265625	1.5	22.197265625	1.7	22.197265625	2909.6	22.197265625	7698.6	22.197265625	1.3	22.197265625	1.8	22.197265625	1.6	22.197265625	1.5	22.197265625	1.5
22.2137107849121	1.3	22.2137107849121	1.9	22.2137107849121	1.1	22.2137107849121	1.8	22.2137107849121	1.8	22.2137107849121	1.3	22.2137107849121	1.8	22.2137107849121	9414.0	22.2137107849121	7702.6	22.2137107849121	1044.0	22.2137107849121	2225.2	22.2137107849121	865.5	22.2137107849121	1351.6	22.2137107849121	1668.5
22.2301559448242	1.2	22.2301559448242	1.5	22.2301559448242	1.1	22.2301559448242	1.6	22.2301559448242	1.9	22.2301559448242	1.5	22.2301559448242	1.4	22.2301559448242	2.5E+04	22.2301559448242	2.4E+04	22.2301559448242	7901.3	22.2301559448242	1.7E+04	22.2301559448242	6546.1	22.2301559448242	1E+04	22.2301559448242	1.3E+04
22.2466011047363	1.1	22.2466011047363	3626.8	22.2466011047363	1.3	22.2466011047363	1.8	22.2466011047363	1.9	22.2466011047363	1.3	22.2466011047363	1.7	22.2466011047363	8.4E+04	22.2466011047363	7.5E+04	22.2466011047363	3.7E+04	22.2466011047363	5.5E+04	22.2466011047363	2.5E+04	22.2466011047363	2.8E+04	22.2466011047363	4.8E+04
22.2630462646484	1.2	22.2630462646484	3743.2	22.2630462646484	1.4	22.2630462646484	1592.4	22.2630462646484	1.9	22.2630462646484	1.2	22.2630462646484	1.5	22.2630462646484	2.2E+05	22.2630462646484	1.9E+05	22.2630462646484	9.6E+04	22.2630462646484	1.4E+05	22.2630462646484	7E+04	22.2630462646484	7.5E+04	22.2630462646484	1.3E+05
22.2794914245605	926.4	22.2794914245605	1082.4	22.2794914245605	458.0	22.2794914245605	5263.5	22.2794914245605	1.8	22.2794914245605	1.2	22.2794914245605	595.3	22.2794914245605	4.6E+05	22.2794914245605	3.8E+05	22.2794914245605	1.9E+05	22.2794914245605	2.8E+05	22.2794914245605	1.5E+05	22.2794914245605	1.6E+05	22.2794914245605	2.7E+05
22.2959365844727	8660.9	22.2959365844727	1E+04	22.2959365844727	4274.7	22.2959365844727	1.2E+04	22.2959365844727	1.3	22.2959365844727	1.5	22.2959365844727	5564.8	22.2959365844727	6.9E+05	22.2959365844727	6.1E+05	22.2959365844727	2.8E+05	22.2959365844727	4.3E+05	22.2959365844727	2.1E+05	22.2959365844727	2.1E+05	22.2959365844727	4E+05
22.3123817443848	1.3E+04	22.3123817443848	1.1E+04	22.3123817443848	2362.6	22.3123817443848	1.2E+04	22.3123817443848	1.6	22.3123817443848	3360.5	22.3123817443848	7701.7	22.3123817443848	8.8E+05	22.3123817443848	8E+05	22.3123817443848	3.7E+05	22.3123817443848	5.7E+05	22.3123817443848	2.7E+05	22.3123817443848	2.7E+05	22.3123817443848	5.4E+05
22.3288269042969	1.6E+04	22.3288269042969	1.1E+04	22.3288269042969	1399.2	22.3288269042969	1.2E+04	22.3288269042969	2.0	22.3288269042969	4425.3	22.3288269042969	8980.3	22.3288269042969	9.4E+05	22.3288269042969	8.6E+05	22.3288269042969	4E+05	22.3288269042969	6.4E+05	22.3288269042969	3E+05	22.3288269042969	3E+05	22.3288269042969	6E+05
22.345272064209	1.7E+04	22.345272064209	1.1E+04	22.345272064209	4989.8	22.345272064209	1.3E+04	22.345272064209	2.0	22.345272064209	35.8	22.345272064209	1E+04	22.345272064209	7.7E+05	22.345272064209	7E+05	22.345272064209	3.3E+05	22.345272064209	5.2E+05	22.345272064209	2.6E+05	22.345272064209	2.5E+05	22.345272064209	4.6E+05
22.3617172241211	1.2E+04	22.3617172241211	8593.0	22.3617172241211	1944.8	22.3617172241211	9870.1	22.3617172241211	1.8	22.3617172241211	2911.3	22.3617172241211	8494.9	22.3617172241211	5.9E+05	22.3617172241211	5.4E+05	22.3617172241211	2.5E+05	22.3617172241211	4.1E+05	22.3617172241211	1.9E+05	22.3617172241211	2E+05	22.3617172241211	3.7E+05
22.3781623840332	6953.3	22.3781623840332	6466.4	22.3781623840332	1.8	22.3781623840332	7314.1	22.3781623840332	1.6	22.3781623840332	3706.6	22.3781623840332	6915.7	22.3781623840332	4.1E+05	22.3781623840332	3.8E+05	22.3781623840332	1.7E+05	22.3781623840332	3E+05	22.3781623840332	1.3E+05	22.3781623840332	1.4E+05	22.3781623840332	2.7E+05
22.3946075439453	1566.4	22.3946075439453	4786.7	22.3946075439453	1.4	22.3946075439453	4963.3	22.3946075439453	1.4	22.3946075439453	835.3	22.3946075439453	5829.3	22.3946075439453	2.4E+05	22.3946075439453	2.2E+05	22.3946075439453	1.1E+05	22.3946075439453	1.7E+05	22.3946075439453	8.5E+04	22.3946075439453	7.8E+04	22.3946075439453	1.6E+05
22.4110527038574	1.6	22.4110527038574	2597.4	22.4110527038574	1.4	22.4110527038574	2586.5	22.4110527038574	1.5	22.4110527038574	1.3	22.4110527038574	3331.6	22.4110527038574	1.7E+05	22.4110527038574	1.5E+05	22.4110527038574	7E+04	22.4110527038574	1E+05	22.4110527038574	5.7E+04	22.4110527038574	4.8E+04	22.4110527038574	1E+05
22.4274978637695	1.2	22.4274978637695	199.7	22.4274978637695	1.5	22.4274978637695	198.9	22.4274978637695	1.6	22.4274978637695	1.2	22.4274978637695	256.2	22.4274978637695	1.3E+05	22.4274978637695	1.2E+05	22.4274978637695	5.3E+04	22.4274978637695	7E+04	22.4274978637695	3.7E+04	22.4274978637695	3.6E+04	22.4274978637695	7.7E+04
22.4439430236816	1.2	22.4439430236816	1.3	22.4439430236816	1.3	22.4439430236816	1.6	22.4439430236816	1.5	22.4439430236816	1.4	22.4439430236816	1.7	22.4439430236816	1.1E+05	22.4439430236816	9E+04	22.4439430236816	4.3E+04	22.4439430236816	5.8E+04	22.4439430236816	3.1E+04	22.4439430236816	3.1E+04	22.4439430236816	5.8E+04
22.4603881835938	1.4	22.4603881835938	1.1	22.4603881835938	1.0	22.4603881835938	1.7	22.4603881835938	1.3	22.4603881835938	1.7	22.4603881835938	1.5	22.4603881835938	7.9E+04	22.4603881835938	6.1E+04	22.4603881835938	3.5E+04	22.4603881835938	4.8E+04	22.4603881835938	2.6E+04	22.4603881835938	2.8E+04	22.4603881835938	4E+04
22.4768333435059	1.4	22.4768333435059	1.1	22.4768333435059	1.1	22.4768333435059	1.8	22.4768333435059	1.5	22.4768333435059	1.6	22.4768333435059	1.3	22.4768333435059	6.9E+04	22.4768333435059	6.2E+04	22.4768333435059	3.2E+04	22.4768333435059	4.7E+04	22.4768333435059	2.3E+04	22.4768333435059	2.2E+04	22.4768333435059	3.7E+04
22.493278503418	1.5	22.493278503418	1.1	22.493278503418	1.1	22.493278503418	127.4	22.493278503418	1.8	22.493278503418	1.4	22.493278503418	1.2	22.493278503418	6.1E+04	22.493278503418	6.6E+04	22.493278503418	3E+04	22.493278503418	4.7E+04	22.493278503418	2E+04	22.493278503418	1.5E+04	22.493278503418	3.6E+04
22.5097236633301	1.7	22.5097236633301	1.3	22.5097236633301	1.3	22.5097236633301	2511.8	22.5097236633301	1.7	22.5097236633301	1.5	22.5097236633301	1.4	22.5097236633301	4.5E+04	22.5097236633301	5E+04	22.5097236633301	2.1E+04	22.5097236633301	3.3E+04	22.5097236633301	1.7E+04	22.5097236633301	7379.8	22.5097236633301	2.8E+04
22.5261688232422	1.8	22.5261688232422	1.5	22.5261688232422	1.5	22.5261688232422	4305.5	22.5261688232422	1.6	22.5261688232422	1.6	22.5261688232422	1.7	22.5261688232422	3E+04	22.5261688232422	3.4E+04	22.5261688232422	1.3E+04	22.5261688232422	2E+04	22.5261688232422	1.4E+04	22.5261688232422	1.3	22.5261688232422	2E+04
22.5426139831543	1.6	22.5426139831543	1.6	22.5426139831543	1.5	22.5426139831543	1921.1	22.5426139831543	1.5	22.5426139831543	1.5	22.5426139831543	1.8	22.5426139831543	2.7E+04	22.5426139831543	2.6E+04	22.5426139831543	1.3E+04	22.5426139831543	1.8E+04	22.5426139831543	1.2E+04	22.5426139831543	1.5	22.5426139831543	1.8E+04
22.5590591430664	680.4	22.5590591430664	1.5	22.5590591430664	1.5	22.5590591430664	1.3	22.5590591430664	1.5	22.5590591430664	1.5	22.5590591430664	1.7	22.5590591430664	2.3E+04	22.5590591430664	1.9E+04	22.5590591430664	1.3E+04	22.5590591430664	1.6E+04	22.5590591430664	9406.2	22.5590591430664	590.0	22.5590591430664	1.6E+04
22.5755043029785	4164.8	22.5755043029785	1.3	22.5755043029785	1.5	22.5755043029785	1.5	22.5755043029785	1.3	22.5755043029785	1.7	22.5755043029785	1.4	22.5755043029785	1E+04	22.5755043029785	2.2E+04	22.5755043029785	5695.2	22.5755043029785	6862.8	22.5755043029785	4154.3	22.5755043029785	5317.0	22.5755043029785	1.4E+04
22.5919494628906	2.0	22.5919494628906	1.9	22.5919494628906	1.8	22.5919494628906	2.0	22.5919494628906	1.6	22.5919494628906	1.1	22.5919494628906	1.1	22.5919494628906	1.2	22.5919494628906	1.2	22.5919494628906	1.5	22.5919494628906	1.4	22.5919494628906	1.2	22.5919494628906	1.1	22.5919494628906	1.3
22.6083946228027	1.1	22.6083946228027	1.2	22.6083946228027	1.8	22.6083946228027	1.3	22.6083946228027	1.9	22.6083946228027	1.1	22.6083946228027	1.8	22.6083946228027	1.3	22.6083946228027	1.5	22.6083946228027	1.3	22.6083946228027	2.0	22.6083946228027	1.9	22.6083946228027	1.2	22.6083946228027	1.9
22.6248397827148	1.9	22.6248397827148	1.3	22.6248397827148	1.7	22.6248397827148	1.9	22.6248397827148	1.7	22.6248397827148	1.4	22.6248397827148	1.3	22.6248397827148	1.0	22.6248397827148	1.1	22.6248397827148	1.4	22.6248397827148	1.7	22.6248397827148	1.9	22.6248397827148	1.8	22.6248397827148	2.0
22.641284942627	1.5	22.641284942627	1.7	22.641284942627	1.5	22.641284942627	1.6	22.641284942627	1.9	22.641284942627	1.9	22.641284942627	1.7	22.641284942627	1.2	22.641284942627	1.9	22.641284942627	2.0	22.641284942627	1.8	22.641284942627	2.0	22.641284942627	1.3	22.641284942627	1.3
22.6577301025391	1.8	22.6577301025391	1.5	22.6577301025391	1.3	22.6577301025391	1.4	22.6577301025391	1.4	22.6577301025391	1.0	22.6577301025391	1.7	22.6577301025391	1.5	22.6577301025391	1.2	22.6577301025391	1.1	22.6577301025391	1.2	22.6577301025391	1.0	22.6577301025391	1.8	22.6577301025391	1.5
22.6741752624512	1.9	22.6741752624512	1.0	22.6741752624512	1.9	22.6741752624512	1.7	22.6741752624512	1.9	22.6741752624512	1.8	22.6741752624512	1.1	22.6741752624512	1.7	22.6741752624512	1.3	22.6741752624512	1.7	22.6741752624512	1.6	22.6741752624512	1.9	22.6741752624512	1.7	22.6741752624512	1.7
22.6906204223633	1.5	22.6906204223633	1.5	22.6906204223633	1.4	22.6906204223633	1.7	22.6906204223633	1.4	22.6906204223633	1.4	22.6906204223633	1.2	22.6906204223633	1.1	22.6906204223633	1.6	22.6906204223633	1.3	22.6906204223633	1.6	22.6906204223633	1.2	22.6906204223633	1.8	22.6906204223633	1.3
22.7070655822754	1.3	22.7070655822754	1.3	22.7070655822754	1.8	22.7070655822754	1.9	22.7070655822754	1.6	22.7070655822754	1.9	22.7070655822754	1.5	22.7070655822754	1.9	22.7070655822754	1.9	22.7070655822754	1.0	22.7070655822754	1.9	22.7070655822754	1.7	22.7070655822754	1.4	22.7070655822754	1.4
22.7235107421875	1.6	22.7235107421875	1.3	22.7235107421875	1.4	22.7235107421875	1.6	22.7235107421875	1.3	22.7235107421875	1.1	22.7235107421875	1.5	22.7235107421875	1.8	22.7235107421875	1.7	22.7235107421875	1.0	22.7235107421875	1.1	22.7235107421875	1.1	22.7235107421875	1.8	22.7235107421875	1.1
22.7399559020996	1.1	22.7399559020996	1.0	22.7399559020996	1.4	22.7399559020996	1.2	22.7399559020996	1.5	22.7399559020996	1.1	22.7399559020996	1.5	22.7399559020996	1.5	22.7399559020996	1.2	22.7399559020996	1.6	22.7399559020996	1.5	22.7399559020996	1.9	22.7399559020996	1.2	22.7399559020996	1.5
22.7564010620117	1.7	22.7564010620117	1.1	22.7564010620117	1.0	22.7564010620117	1.5	22.7564010620117	1.5	22.7564010620117	1.0	22.7564010620117	1.5	22.7564010620117	1.1	22.7564010620117	1.7	22.7564010620117	1.6	22.7564010620117	1.6	22.7564010620117	2.0	22.7564010620117	1.8	22.7564010620117	1.1
