# Supplementary material for: Mapping protein carboxymethylation sites provides insights into their role in proteostasis and cell proliferation
Source: Nat Commun. 2021 Nov 18;12:6743. doi: 10.1038/s41467-021-26982-6 (PMC8602705; doi:10.1038/s41467-021-26982-6)
Supplement: Supplementary file 11 — Source Data [file 41467_2021_26982_MOESM11_ESM.zip › FigureS2/2A/Identification ECHP_MOUSE._FAQTVIGK[CML]PIEPR_.3 Qvalue = 3.186e-05 (Pvalue = 3.053e-05).xls]

(x)Retention Time_[[y5+]]	(y)Intensity_[[y5+]]	(x)Retention Time_[[y7+]]	(y)Intensity_[[y7+]]	(x)Retention Time_[[y8+]]	(y)Intensity_[[y8+]]	(x)Retention Time_[[y9+]]	(y)Intensity_[[y9+]]	(x)Retention Time_[[y4+]]	(y)Intensity_[[y4+]]	(x)Retention Time_[[y11++]-H2O]	(y)Intensity_[[y11++]-H2O]	(x)Retention Time_[[y3+]]	(y)Intensity_[[y3+]]	(x)Retention Time_[]	(y)Intensity_[]	(x)Retention Time_[]	(y)Intensity_[]	(x)Retention Time_[]	(y)Intensity_[]	(x)Retention Time_[]	(y)Intensity_[]	(x)Retention Time_[]	(y)Intensity_[]	(x)Retention Time_[]	(y)Intensity_[]	(x)Retention Time_[]	(y)Intensity_[]
21.8275051116943	1.4	21.8275051116943	1.2	21.8275051116943	1.9	21.8275051116943	1.5	21.8275051116943	1.1	21.8275051116943	1.8	21.8275051116943	1.7	21.8275051116943	1.5	21.8275051116943	1.0	21.8275051116943	1.4	21.8275051116943	1.7	21.8275051116943	1.5	21.8275051116943	1.8	21.8275051116943	1.3
21.8534851074219	1.4	21.8534851074219	1.2	21.8534851074219	1.0	21.8534851074219	1.5	21.8534851074219	1.2	21.8534851074219	1.5	21.8534851074219	1.6	21.8534851074219	1.2	21.8534851074219	1.6	21.8534851074219	1.4	21.8534851074219	1.3	21.8534851074219	1.3	21.8534851074219	2.0	21.8534851074219	2.0
21.8794651031494	1.9	21.8794651031494	1.9	21.8794651031494	1.9	21.8794651031494	1.6	21.8794651031494	1.6	21.8794651031494	1.8	21.8794651031494	2.0	21.8794651031494	1.0	21.8794651031494	2.0	21.8794651031494	1.6	21.8794651031494	1.5	21.8794651031494	1.1	21.8794651031494	1.8	21.8794651031494	1.1
21.905445098877	1.8	21.905445098877	1.7	21.905445098877	1.1	21.905445098877	1.8	21.905445098877	1.9	21.905445098877	1.3	21.905445098877	1.6	21.905445098877	1.6	21.905445098877	1.8	21.905445098877	1.5	21.905445098877	1.9	21.905445098877	1.8	21.905445098877	1.2	21.905445098877	1.7
21.9314250946045	1.7	21.9314250946045	1.8	21.9314250946045	1.1	21.9314250946045	1.1	21.9314250946045	1.9	21.9314250946045	1.6	21.9314250946045	1.3	21.9314250946045	1.2	21.9314250946045	1.9	21.9314250946045	1.3	21.9314250946045	1.0	21.9314250946045	1.0	21.9314250946045	1.5	21.9314250946045	1.8
21.957405090332	4.2E+04	21.957405090332	1.6	21.957405090332	1.5	21.957405090332	1.3	21.957405090332	276.4	21.957405090332	1.6	21.957405090332	1.5E+04	21.957405090332	1.6	21.957405090332	1.7	21.957405090332	1.8	21.957405090332	1.7	21.957405090332	1.6	21.957405090332	1.0	21.957405090332	1.1
21.9833850860596	1.5E+04	21.9833850860596	1.7	21.9833850860596	1.3	21.9833850860596	1.3	21.9833850860596	1.2	21.9833850860596	1.4	21.9833850860596	4151.7	21.9833850860596	1.4	21.9833850860596	1.5	21.9833850860596	1.4	21.9833850860596	1.6	21.9833850860596	8373.6	21.9833850860596	1.0	21.9833850860596	1818.5
22.0093650817871	6698.0	22.0093650817871	1.9	22.0093650817871	1.5	22.0093650817871	1.3	22.0093650817871	1.5	22.0093650817871	1.5	22.0093650817871	1.3	22.0093650817871	1.3	22.0093650817871	1.5	22.0093650817871	1.5	22.0093650817871	1.4	22.0093650817871	6.5E+04	22.0093650817871	4856.3	22.0093650817871	2.9E+04
22.0353450775146	2009.8	22.0353450775146	1.6	22.0353450775146	1.8	22.0353450775146	1.3	22.0353450775146	1.6	22.0353450775146	1.4	22.0353450775146	1.2	22.0353450775146	1.4	22.0353450775146	1.5	22.0353450775146	1.6	22.0353450775146	1.5	22.0353450775146	1.4E+05	22.0353450775146	1E+04	22.0353450775146	4.9E+04
22.0613250732422	1.4	22.0613250732422	1.7	22.0613250732422	1.7	22.0613250732422	1.6	22.0613250732422	662.8	22.0613250732422	1.6	22.0613250732422	1.5	22.0613250732422	1.3	22.0613250732422	1.4	22.0613250732422	1.3	22.0613250732422	1.7	22.0613250732422	1.8E+05	22.0613250732422	8937.8	22.0613250732422	5.2E+04
22.0873050689697	1.5	22.0873050689697	1.7	22.0873050689697	1.7	22.0873050689697	1.6	22.0873050689697	495.5	22.0873050689697	1.6	22.0873050689697	1.7	22.0873050689697	1.1	22.0873050689697	1.3	22.0873050689697	1.6	22.0873050689697	1.7	22.0873050689697	1.4E+05	22.0873050689697	6082.6	22.0873050689697	4.2E+04
22.1132850646973	1.6	22.1132850646973	1.5	22.1132850646973	1.6	22.1132850646973	1.5	22.1132850646973	1.3	22.1132850646973	1.3	22.1132850646973	1.5	22.1132850646973	1.5	22.1132850646973	1.2	22.1132850646973	1.5	22.1132850646973	1.8	22.1132850646973	8.4E+04	22.1132850646973	4961.9	22.1132850646973	2E+04
22.1392650604248	1.6	22.1392650604248	1.7	22.1392650604248	1.4	22.1392650604248	1.4	22.1392650604248	1.4	22.1392650604248	3086.6	22.1392650604248	1.7	22.1392650604248	1.7	22.1392650604248	1.3	22.1392650604248	1.1	22.1392650604248	1.8	22.1392650604248	5.3E+04	22.1392650604248	4139.5	22.1392650604248	1.4E+04
22.1652450561523	1.4	22.1652450561523	1.4	22.1652450561523	1.6	22.1652450561523	1.6	22.1652450561523	765.8	22.1652450561523	2238.7	22.1652450561523	1.5	22.1652450561523	1.5	22.1652450561523	1.2	22.1652450561523	1.4	22.1652450561523	1.4	22.1652450561523	3E+04	22.1652450561523	1828.3	22.1652450561523	9834.3
22.1912250518799	1.5	22.1912250518799	1.5	22.1912250518799	1.5	22.1912250518799	1.7	22.1912250518799	550.7	22.1912250518799	1.3	22.1912250518799	1.5	22.1912250518799	1.6	22.1912250518799	1.3	22.1912250518799	1.7	22.1912250518799	1.1	22.1912250518799	1.7E+04	22.1912250518799	1.7	22.1912250518799	5630.4
22.2172050476074	1.8	22.2172050476074	1.4	22.2172050476074	1.2	22.2172050476074	1.3	22.2172050476074	1.4	22.2172050476074	1.4	22.2172050476074	1.3	22.2172050476074	1.3	22.2172050476074	1.3	22.2172050476074	1.7	22.2172050476074	1.2	22.2172050476074	1.3E+04	22.2172050476074	1.5	22.2172050476074	3946.0
22.243185043335	1941.6	22.243185043335	1.8	22.243185043335	1.4	22.243185043335	1.6	22.243185043335	1.3	22.243185043335	1.9	22.243185043335	1.3	22.243185043335	1.2	22.243185043335	1.7	22.243185043335	1.7	22.243185043335	1.1	22.243185043335	7802.8	22.243185043335	1.3	22.243185043335	800.9
22.2691650390625	44.9	22.2691650390625	1.8	22.2691650390625	2.0	22.2691650390625	1.7	22.2691650390625	1.4	22.2691650390625	1.3	22.2691650390625	1.7	22.2691650390625	1.8	22.2691650390625	1.4	22.2691650390625	1.7	22.2691650390625	1.8	22.2691650390625	5629.9	22.2691650390625	1.8	22.2691650390625	1025.9
22.29514503479	1.5	22.29514503479	1.6	22.29514503479	1.6	22.29514503479	1.7	22.29514503479	1.6	22.29514503479	1.8	22.29514503479	1.3	22.29514503479	1.7	22.29514503479	1.3	22.29514503479	1.9	22.29514503479	1.0	22.29514503479	380.1	22.29514503479	1.3	22.29514503479	3090.5
22.3211250305176	1.5	22.3211250305176	1.7	22.3211250305176	1.8	22.3211250305176	1.6	22.3211250305176	1.4	22.3211250305176	1.3	22.3211250305176	1.9	22.3211250305176	1.6	22.3211250305176	1.8	22.3211250305176	1.6	22.3211250305176	1.4	22.3211250305176	4719.5	22.3211250305176	2198.3	22.3211250305176	1105.9
22.3471050262451	1.2	22.3471050262451	1.5	22.3471050262451	1.4	22.3471050262451	1.1	22.3471050262451	1.6	22.3471050262451	1.7	22.3471050262451	1.4	22.3471050262451	1.9	22.3471050262451	1.5	22.3471050262451	1.2	22.3471050262451	1.8	22.3471050262451	3677.0	22.3471050262451	9344.3	22.3471050262451	1604.4
22.3730850219727	1.3	22.3730850219727	1.7	22.3730850219727	1.3	22.3730850219727	1.2	22.3730850219727	1.3	22.3730850219727	1.4	22.3730850219727	1.1	22.3730850219727	1.6	22.3730850219727	1.2	22.3730850219727	1.3	22.3730850219727	1.4	22.3730850219727	1.9	22.3730850219727	1.1E+04	22.3730850219727	507.0
22.3990650177002	1.5	22.3990650177002	1.8	22.3990650177002	1.5	22.3990650177002	1.3	22.3990650177002	1.7	22.3990650177002	1.6	22.3990650177002	1.4	22.3990650177002	1.3	22.3990650177002	1.5	22.3990650177002	1.5	22.3990650177002	1.6	22.3990650177002	1.8	22.3990650177002	1.6E+04	22.3990650177002	1.4
22.4250450134277	1.9	22.4250450134277	1.6	22.4250450134277	1.6	22.4250450134277	1.2	22.4250450134277	1.2	22.4250450134277	1.8	22.4250450134277	1.3	22.4250450134277	1.7	22.4250450134277	1.5	22.4250450134277	1.2	22.4250450134277	1.7	22.4250450134277	1.4	22.4250450134277	1.8E+04	22.4250450134277	1.5
22.4510250091553	1.8	22.4510250091553	1.5	22.4510250091553	1.8	22.4510250091553	1.2	22.4510250091553	1.5	22.4510250091553	1.1	22.4510250091553	1.2	22.4510250091553	1.2	22.4510250091553	1.1	22.4510250091553	1.6	22.4510250091553	1.2	22.4510250091553	1.2	22.4510250091553	356.2	22.4510250091553	1.8
22.4770050048828	1.5	22.4770050048828	1.4	22.4770050048828	1.6	22.4770050048828	1.2	22.4770050048828	1.2	22.4770050048828	1.3	22.4770050048828	1.4	22.4770050048828	1.1	22.4770050048828	1.7	22.4770050048828	1.5	22.4770050048828	1.4	22.4770050048828	1.1	22.4770050048828	1.4	22.4770050048828	4612.1
22.5029850006104	1.5	22.5029850006104	1.4	22.5029850006104	1.6	22.5029850006104	1.5	22.5029850006104	1.2	22.5029850006104	1.7	22.5029850006104	1.6	22.5029850006104	1.3	22.5029850006104	1.8	22.5029850006104	1.3	22.5029850006104	1.2	22.5029850006104	1.2	22.5029850006104	1.4	22.5029850006104	2845.3
22.5289649963379	1.6	22.5289649963379	1.4	22.5289649963379	1.5	22.5289649963379	1.4	22.5289649963379	1.3	22.5289649963379	1.9	22.5289649963379	1.5	22.5289649963379	1.6	22.5289649963379	1.6	22.5289649963379	1.3	22.5289649963379	1.3	22.5289649963379	848.1	22.5289649963379	1.4	22.5289649963379	2489.5
22.5549449920654	1.7	22.5549449920654	1.3	22.5549449920654	1.6	22.5549449920654	1.4	22.5549449920654	1.3	22.5549449920654	1.9	22.5549449920654	1.4	22.5549449920654	1.7	22.5549449920654	1.4	22.5549449920654	1.5	22.5549449920654	1.6	22.5549449920654	2253.8	22.5549449920654	1.4	22.5549449920654	7512.0
22.580924987793	1.9	22.580924987793	1.1	22.580924987793	1.9	22.580924987793	1.8	22.580924987793	1.2	22.580924987793	1.7	22.580924987793	1.8	22.580924987793	1.6	22.580924987793	1.6	22.580924987793	1.5	22.580924987793	1.5	22.580924987793	2930.7	22.580924987793	1.8	22.580924987793	1.7E+04
22.6069049835205	1.3	22.6069049835205	1.3	22.6069049835205	1.9	22.6069049835205	2.0	22.6069049835205	1.4	22.6069049835205	1.1	22.6069049835205	1.5	22.6069049835205	1.3	22.6069049835205	1.5	22.6069049835205	1.4	22.6069049835205	1.1	22.6069049835205	136.5	22.6069049835205	1.3	22.6069049835205	1.7E+04
22.632884979248	1.1	22.632884979248	1.9	22.632884979248	1.2	22.632884979248	1.6	22.632884979248	1.9	22.632884979248	1.5	22.632884979248	1.7	22.632884979248	1.1	22.632884979248	1.8	22.632884979248	1.2	22.632884979248	1.9	22.632884979248	1.5	22.632884979248	1.3	22.632884979248	4834.3
22.6588649749756	1.0	22.6588649749756	1.2	22.6588649749756	1.9	22.6588649749756	1.5	22.6588649749756	1.5	22.6588649749756	7273.4	22.6588649749756	2.0	22.6588649749756	1.2	22.6588649749756	1.2	22.6588649749756	1.5	22.6588649749756	1.2	22.6588649749756	1.2	22.6588649749756	1.1	22.6588649749756	4424.5
22.6848449707031	1.2	22.6848449707031	1.2	22.6848449707031	1.2	22.6848449707031	1.4	22.6848449707031	1.8	22.6848449707031	1068.0	22.6848449707031	4001.5	22.6848449707031	1.1	22.6848449707031	1.6	22.6848449707031	1.6	22.6848449707031	1.4	22.6848449707031	1.2	22.6848449707031	1.0	22.6848449707031	2402.8
22.7108249664307	1.5	22.7108249664307	1.1	22.7108249664307	1.4	22.7108249664307	1.5	22.7108249664307	1.9	22.7108249664307	6993.0	22.7108249664307	5409.9	22.7108249664307	1.4	22.7108249664307	1.6	22.7108249664307	1.2	22.7108249664307	1.3	22.7108249664307	1.5	22.7108249664307	1.6	22.7108249664307	427.5
22.7368049621582	1.4	22.7368049621582	1.6	22.7368049621582	1.3	22.7368049621582	1.7	22.7368049621582	1.7	22.7368049621582	1870.9	22.7368049621582	1229.7	22.7368049621582	1.6	22.7368049621582	1.9	22.7368049621582	1.0	22.7368049621582	1.5	22.7368049621582	1.8	22.7368049621582	1.6	22.7368049621582	4662.2
22.7627849578857	1.6	22.7627849578857	1.5	22.7627849578857	1.5	22.7627849578857	1.5	22.7627849578857	1.7	22.7627849578857	1.5	22.7627849578857	1.2	22.7627849578857	1.9	22.7627849578857	1.4	22.7627849578857	1.7	22.7627849578857	1.5	22.7627849578857	1.1E+04	22.7627849578857	1.8	22.7627849578857	9613.3
22.7887649536133	7475.6	22.7887649536133	1.7	22.7887649536133	1.7	22.7887649536133	1.8	22.7887649536133	1.4	22.7887649536133	1.6	22.7887649536133	1.4	22.7887649536133	1299.4	22.7887649536133	1.6	22.7887649536133	1.9	22.7887649536133	1.2	22.7887649536133	5458.9	22.7887649536133	1.5	22.7887649536133	1E+04
22.8147449493408	7673.8	22.8147449493408	1.9	22.8147449493408	1.4	22.8147449493408	1.5	22.8147449493408	1.1	22.8147449493408	1.5	22.8147449493408	1.6	22.8147449493408	1550.5	22.8147449493408	1.4	22.8147449493408	1.8	22.8147449493408	1.3	22.8147449493408	1.5	22.8147449493408	1.4	22.8147449493408	3788.4
22.8407249450684	5472.1	22.8407249450684	1.9	22.8407249450684	1.3	22.8407249450684	1.5	22.8407249450684	1.1	22.8407249450684	1.7	22.8407249450684	1.3	22.8407249450684	1020.9	22.8407249450684	1.4	22.8407249450684	1.8	22.8407249450684	1.3	22.8407249450684	1.5	22.8407249450684	1.5	22.8407249450684	1.3
22.8667049407959	2059.9	22.8667049407959	1.8	22.8667049407959	1.4	22.8667049407959	1.4	22.8667049407959	1.4	22.8667049407959	1.5	22.8667049407959	1.3	22.8667049407959	372.8	22.8667049407959	1.4	22.8667049407959	1.7	22.8667049407959	1.2	22.8667049407959	1.6	22.8667049407959	1.5	22.8667049407959	1.7
22.8926849365234	1.1	22.8926849365234	1.9	22.8926849365234	1.3	22.8926849365234	1.5	22.8926849365234	1.4	22.8926849365234	1.2	22.8926849365234	1.3	22.8926849365234	1.5	22.8926849365234	1.3	22.8926849365234	1.6	22.8926849365234	1.1	22.8926849365234	1.6	22.8926849365234	1.2	22.8926849365234	1.6
22.918664932251	3534.1	22.918664932251	1.5	22.918664932251	1.3	22.918664932251	1.7	22.918664932251	1.5	22.918664932251	1.4	22.918664932251	1.5	22.918664932251	1.4	22.918664932251	1.4	22.918664932251	1.6	22.918664932251	1.3	22.918664932251	1.3	22.918664932251	1.1	22.918664932251	1.1
22.9446449279785	5692.0	22.9446449279785	1.6	22.9446449279785	1.3	22.9446449279785	1.4	22.9446449279785	1.5	22.9446449279785	1.5	22.9446449279785	3023.1	22.9446449279785	1.4	22.9446449279785	1.2	22.9446449279785	1.3	22.9446449279785	1.5	22.9446449279785	303.2	22.9446449279785	1.2	22.9446449279785	1.2
22.9706249237061	3575.2	22.9706249237061	1.5	22.9706249237061	1.5	22.9706249237061	1.2	22.9706249237061	1.7	22.9706249237061	1.5	22.9706249237061	2056.9	22.9706249237061	1.7	22.9706249237061	1.2	22.9706249237061	1.5	22.9706249237061	1.6	22.9706249237061	247.7	22.9706249237061	1.4	22.9706249237061	1.5
22.9966049194336	6873.8	22.9966049194336	1.6	22.9966049194336	1.9	22.9966049194336	1.3	22.9966049194336	1.5	22.9966049194336	1.8	22.9966049194336	1.7	22.9966049194336	1.6	22.9966049194336	1.3	22.9966049194336	1.8	22.9966049194336	1.7	22.9966049194336	1.4	22.9966049194336	1.8	22.9966049194336	1.3
23.0225849151611	8352.4	23.0225849151611	2872.5	23.0225849151611	1.8	23.0225849151611	1.5	23.0225849151611	1.4	23.0225849151611	1.5	23.0225849151611	1.5	23.0225849151611	1.6	23.0225849151611	1.2	23.0225849151611	1.6	23.0225849151611	1.7	23.0225849151611	1.5	23.0225849151611	1.7	23.0225849151611	1.3
23.0485649108887	8002.0	23.0485649108887	1976.6	23.0485649108887	1.6	23.0485649108887	1.6	23.0485649108887	1.5	23.0485649108887	1.7	23.0485649108887	1.5	23.0485649108887	1.6	23.0485649108887	1.2	23.0485649108887	1.4	23.0485649108887	1.4	23.0485649108887	1368.7	23.0485649108887	1.7	23.0485649108887	1.4
23.0745449066162	3499.3	23.0745449066162	1.6	23.0745449066162	1.6	23.0745449066162	1.4	23.0745449066162	1.5	23.0745449066162	1.8	23.0745449066162	1.6	23.0745449066162	1.5	23.0745449066162	1.4	23.0745449066162	1.4	23.0745449066162	1.2	23.0745449066162	9545.7	23.0745449066162	1.6	23.0745449066162	1.5
23.1005249023438	1.7	23.1005249023438	1.4	23.1005249023438	1.5	23.1005249023438	1.6	23.1005249023438	1.6	23.1005249023438	1.3	23.1005249023438	1.3	23.1005249023438	1.6	23.1005249023438	1.6	23.1005249023438	1.6	23.1005249023438	1.5	23.1005249023438	2.5E+04	23.1005249023438	1.2	23.1005249023438	1.4
23.1265048980713	1.8	23.1265048980713	1.5	23.1265048980713	1.4	23.1265048980713	1.7	23.1265048980713	1.6	23.1265048980713	1.2	23.1265048980713	1.0	23.1265048980713	1.7	23.1265048980713	1.8	23.1265048980713	1.6	23.1265048980713	1.8	23.1265048980713	3E+04	23.1265048980713	2599.7	23.1265048980713	1.4
23.1524848937988	1.6	23.1524848937988	1.3	23.1524848937988	1.2	23.1524848937988	1.8	23.1524848937988	1.4	23.1524848937988	1.6	23.1524848937988	1.4	23.1524848937988	1.8	23.1524848937988	1.8	23.1524848937988	1.8	23.1524848937988	1.4	23.1524848937988	2.1E+04	23.1524848937988	3815.4	23.1524848937988	1.6
23.1784648895264	1.3	23.1784648895264	1.5	23.1784648895264	1.3	23.1784648895264	1.9	23.1784648895264	1.3	23.1784648895264	1.7	23.1784648895264	1.7	23.1784648895264	1.9	23.1784648895264	1.6	23.1784648895264	1.8	23.1784648895264	1.1	23.1784648895264	6462.2	23.1784648895264	1376.2	23.1784648895264	1.7
23.2044448852539	3080.3	23.2044448852539	1.5	23.2044448852539	1.5	23.2044448852539	1.7	23.2044448852539	1.2	23.2044448852539	1.6	23.2044448852539	1.8	23.2044448852539	1.5	23.2044448852539	1.6	23.2044448852539	1.4	23.2044448852539	1.4	23.2044448852539	1.3	23.2044448852539	2.0	23.2044448852539	1.8
23.2304248809814	2115.7	23.2304248809814	1.1	23.2304248809814	1.7	23.2304248809814	1.8	23.2304248809814	1.3	23.2304248809814	1.3	23.2304248809814	1.9	23.2304248809814	6565.2	23.2304248809814	1.4	23.2304248809814	1.3	23.2304248809814	1.8	23.2304248809814	1.4	23.2304248809814	1.7	23.2304248809814	1.5
23.256404876709	1.7	23.256404876709	1.6	23.256404876709	1.5	23.256404876709	1.8	23.256404876709	1.2	23.256404876709	1.4	23.256404876709	1.7	23.256404876709	1.2E+04	23.256404876709	5282.0	23.256404876709	1.3	23.256404876709	1.9	23.256404876709	1.8	23.256404876709	4870.2	23.256404876709	1.4
23.2823848724365	1.4	23.2823848724365	1.9	23.2823848724365	1.4	23.2823848724365	1.6	23.2823848724365	162.3	23.2823848724365	1.3	23.2823848724365	1.7	23.2823848724365	1E+04	23.2823848724365	4567.0	23.2823848724365	1.3	23.2823848724365	1.5	23.2823848724365	1.8	23.2823848724365	4210.9	23.2823848724365	1.6
23.3083648681641	1.2	23.3083648681641	1.6	23.3083648681641	1.5	23.3083648681641	1.3	23.3083648681641	135.4	23.3083648681641	1.3	23.3083648681641	1.7	23.3083648681641	8283.3	23.3083648681641	1.7	23.3083648681641	1.7	23.3083648681641	1.6	23.3083648681641	1.7	23.3083648681641	1.5	23.3083648681641	1.5
23.3343448638916	1.3	23.3343448638916	1.4	23.3343448638916	1.3	23.3343448638916	1.5	23.3343448638916	1243.3	23.3343448638916	1.5	23.3343448638916	1.6	23.3343448638916	3711.8	23.3343448638916	2259.9	23.3343448638916	1.6	23.3343448638916	1.6	23.3343448638916	1.6	23.3343448638916	1.4	23.3343448638916	1.5
23.3603248596191	1380.1	23.3603248596191	1.5	23.3603248596191	1.1	23.3603248596191	1.8	23.3603248596191	1433.0	23.3603248596191	1.4	23.3603248596191	1.7	23.3603248596191	2.4E+04	23.3603248596191	1.6E+04	23.3603248596191	4443.7	23.3603248596191	1875.9	23.3603248596191	1588.0	23.3603248596191	3870.0	23.3603248596191	2231.8
23.3863048553467	1877.6	23.3863048553467	1.7	23.3863048553467	1.4	23.3863048553467	1.7	23.3863048553467	1.6	23.3863048553467	1.5	23.3863048553467	1.6	23.3863048553467	2.5E+05	23.3863048553467	1.3E+05	23.3863048553467	6.5E+04	23.3863048553467	1.6E+04	23.3863048553467	1.7E+04	23.3863048553467	3.7E+04	23.3863048553467	2.2E+04
23.4122848510742	1.2	23.4122848510742	1.3	23.4122848510742	1.7	23.4122848510742	1.7	23.4122848510742	1.4	23.4122848510742	1.7	23.4122848510742	1.4	23.4122848510742	1.6E+06	23.4122848510742	7.3E+05	23.4122848510742	3.9E+05	23.4122848510742	9.3E+04	23.4122848510742	1.1E+05	23.4122848510742	2.3E+05	23.4122848510742	1.3E+05
23.4382648468018	6329.0	23.4382648468018	1.3	23.4382648468018	1.7	23.4382648468018	1.8	23.4382648468018	1.4	23.4382648468018	1.7	23.4382648468018	1.4	23.4382648468018	5.3E+06	23.4382648468018	2.2E+06	23.4382648468018	1.2E+06	23.4382648468018	3E+05	23.4382648468018	3.7E+05	23.4382648468018	7.4E+05	23.4382648468018	4.4E+05
23.4642448425293	2.2E+04	23.4642448425293	4256.7	23.4642448425293	2137.2	23.4642448425293	1.6	23.4642448425293	1.2	23.4642448425293	1.5	23.4642448425293	1.3	23.4642448425293	1.1E+07	23.4642448425293	4.5E+06	23.4642448425293	2.4E+06	23.4642448425293	6.5E+05	23.4642448425293	8.1E+05	23.4642448425293	1.6E+06	23.4642448425293	9.7E+05
23.4902248382568	2.8E+04	23.4902248382568	1.4E+04	23.4902248382568	7478.0	23.4902248382568	1.3	23.4902248382568	1.6	23.4902248382568	2088.8	23.4902248382568	1.6	23.4902248382568	1.8E+07	23.4902248382568	7.4E+06	23.4902248382568	3.9E+06	23.4902248382568	1E+06	23.4902248382568	1.3E+06	23.4902248382568	2.5E+06	23.4902248382568	1.5E+06
23.5162048339844	3E+04	23.5162048339844	7774.4	23.5162048339844	5164.3	23.5162048339844	1.5	23.5162048339844	1.5	23.5162048339844	8775.9	23.5162048339844	1.6	23.5162048339844	1.5E+07	23.5162048339844	6.2E+06	23.5162048339844	3.4E+06	23.5162048339844	9.3E+05	23.5162048339844	1.1E+06	23.5162048339844	2.1E+06	23.5162048339844	1.2E+06
23.5421848297119	1.1E+04	23.5421848297119	1.8	23.5421848297119	1.5	23.5421848297119	1.3	23.5421848297119	1.5	23.5421848297119	6571.2	23.5421848297119	1.2	23.5421848297119	8.3E+06	23.5421848297119	3.6E+06	23.5421848297119	1.9E+06	23.5421848297119	5E+05	23.5421848297119	6E+05	23.5421848297119	1.2E+06	23.5421848297119	6.9E+05
23.5681648254395	1.2	23.5681648254395	1.3	23.5681648254395	1.6	23.5681648254395	1.8	23.5681648254395	1.2	23.5681648254395	1.2	23.5681648254395	1.9	23.5681648254395	3.1E+06	23.5681648254395	1.4E+06	23.5681648254395	7.1E+05	23.5681648254395	1.8E+05	23.5681648254395	2.2E+05	23.5681648254395	4.3E+05	23.5681648254395	2.4E+05
23.594144821167	1.1	23.594144821167	1.6	23.594144821167	1.5	23.594144821167	1.3	23.594144821167	1.6	23.594144821167	1.6	23.594144821167	1.8	23.594144821167	1.2E+06	23.594144821167	5.6E+05	23.594144821167	3.1E+05	23.594144821167	7.2E+04	23.594144821167	1.1E+05	23.594144821167	1.6E+05	23.594144821167	9.6E+04
23.6201248168945	1.6	23.6201248168945	1.2	23.6201248168945	1.3	23.6201248168945	1.9	23.6201248168945	1.3	23.6201248168945	1.7	23.6201248168945	252.9	23.6201248168945	6.9E+05	23.6201248168945	3E+05	23.6201248168945	1.6E+05	23.6201248168945	5E+04	23.6201248168945	7.9E+04	23.6201248168945	1.1E+05	23.6201248168945	4.2E+04
23.6461048126221	586.5	23.6461048126221	1.4	23.6461048126221	1.3	23.6461048126221	1.8	23.6461048126221	1.3	23.6461048126221	1.6	23.6461048126221	620.0	23.6461048126221	5E+05	23.6461048126221	2.1E+05	23.6461048126221	1.1E+05	23.6461048126221	3.3E+04	23.6461048126221	4.7E+04	23.6461048126221	7E+04	23.6461048126221	3.4E+04
23.6720848083496	2341.8	23.6720848083496	1.5	23.6720848083496	1.5	23.6720848083496	1.6	23.6720848083496	4015.9	23.6720848083496	8880.4	23.6720848083496	1.3	23.6720848083496	5.5E+05	23.6720848083496	2.2E+05	23.6720848083496	1.2E+05	23.6720848083496	3.2E+04	23.6720848083496	4.4E+04	23.6720848083496	6.9E+04	23.6720848083496	4.7E+04
23.6980648040771	888.4	23.6980648040771	1.1	23.6980648040771	1.3	23.6980648040771	1.2	23.6980648040771	2114.5	23.6980648040771	3.4E+04	23.6980648040771	1.2	23.6980648040771	3.6E+05	23.6980648040771	1.5E+05	23.6980648040771	8.2E+04	23.6980648040771	1.8E+04	23.6980648040771	2.6E+04	23.6980648040771	4.6E+04	23.6980648040771	2.9E+04
23.7240447998047	3099.1	23.7240447998047	1.5	23.7240447998047	1.7	23.7240447998047	1.4	23.7240447998047	1.2	23.7240447998047	4E+04	23.7240447998047	1.4	23.7240447998047	2.2E+05	23.7240447998047	9E+04	23.7240447998047	5.2E+04	23.7240447998047	1.1E+04	23.7240447998047	1.7E+04	23.7240447998047	2.5E+04	23.7240447998047	1.8E+04
23.7500247955322	1.3	23.7500247955322	108.7	23.7500247955322	1.7	23.7500247955322	1.1	23.7500247955322	1.2	23.7500247955322	2.5E+04	23.7500247955322	1.8	23.7500247955322	1.2E+05	23.7500247955322	5.5E+04	23.7500247955322	2.9E+04	23.7500247955322	8323.8	23.7500247955322	7851.3	23.7500247955322	2E+04	23.7500247955322	6079.7
23.7760047912598	1.9	23.7760047912598	4525.9	23.7760047912598	1.5	23.7760047912598	1.3	23.7760047912598	1.5	23.7760047912598	3952.6	23.7760047912598	1.3	23.7760047912598	8.7E+04	23.7760047912598	4.5E+04	23.7760047912598	2.2E+04	23.7760047912598	1.5	23.7760047912598	1.6	23.7760047912598	1.5E+04	23.7760047912598	6837.0
23.8019847869873	1.7	23.8019847869873	1.9	23.8019847869873	1.3	23.8019847869873	1.6	23.8019847869873	1.7	23.8019847869873	1.5	23.8019847869873	1.5	23.8019847869873	6.1E+04	23.8019847869873	2.9E+04	23.8019847869873	1.4E+04	23.8019847869873	2125.2	23.8019847869873	1.7	23.8019847869873	9894.2	23.8019847869873	5288.5
23.8279647827148	1.4	23.8279647827148	1.8	23.8279647827148	1.6	23.8279647827148	1.2	23.8279647827148	1.7	23.8279647827148	1.3	23.8279647827148	1.6	23.8279647827148	6E+04	23.8279647827148	2.6E+04	23.8279647827148	1.3E+04	23.8279647827148	6389.6	23.8279647827148	1.5	23.8279647827148	9129.5	23.8279647827148	3268.9
23.8539447784424	1.4	23.8539447784424	1.5	23.8539447784424	1.2	23.8539447784424	1.8	23.8539447784424	1.5	23.8539447784424	1.7	23.8539447784424	1.2	23.8539447784424	5.3E+04	23.8539447784424	1.9E+04	23.8539447784424	1.1E+04	23.8539447784424	1961.0	23.8539447784424	1.2	23.8539447784424	5606.0	23.8539447784424	1.3
23.8799247741699	1.6	23.8799247741699	1.8	23.8799247741699	1.7	23.8799247741699	1.5	23.8799247741699	1.3	23.8799247741699	1.7	23.8799247741699	1.5	23.8799247741699	4.9E+04	23.8799247741699	1.8E+04	23.8799247741699	3137.8	23.8799247741699	1.8	23.8799247741699	1.2	23.8799247741699	1423.5	23.8799247741699	3876.0
23.9059047698975	1.6	23.9059047698975	1.4	23.9059047698975	1.2	23.9059047698975	1.6	23.9059047698975	1.1	23.9059047698975	1.2	23.9059047698975	1.4	23.9059047698975	4.4E+04	23.9059047698975	1.5E+04	23.9059047698975	9626.1	23.9059047698975	1.4	23.9059047698975	5011.0	23.9059047698975	5539.4	23.9059047698975	5931.1
23.931884765625	1.5	23.931884765625	1.8	23.931884765625	1.9	23.931884765625	2.0	23.931884765625	1.1	23.931884765625	1.4	23.931884765625	1.7	23.931884765625	1.5	23.931884765625	2.0	23.931884765625	1.0	23.931884765625	1.5	23.931884765625	1.4	23.931884765625	1.1	23.931884765625	1.8
23.9578647613525	1.8	23.9578647613525	2.0	23.9578647613525	1.9	23.9578647613525	1.4	23.9578647613525	1.3	23.9578647613525	1.6	23.9578647613525	1.5	23.9578647613525	1.1	23.9578647613525	1.6	23.9578647613525	1.3	23.9578647613525	1.4	23.9578647613525	1.7	23.9578647613525	1.6	23.9578647613525	1.1
23.9838447570801	1.3	23.9838447570801	1.0	23.9838447570801	1.2	23.9838447570801	1.2	23.9838447570801	1.6	23.9838447570801	1.8	23.9838447570801	1.2	23.9838447570801	2.0	23.9838447570801	1.6	23.9838447570801	1.1	23.9838447570801	1.3	23.9838447570801	1.4	23.9838447570801	1.5	23.9838447570801	1.0
24.0098247528076	1.4	24.0098247528076	1.4	24.0098247528076	1.3	24.0098247528076	1.2	24.0098247528076	2.0	24.0098247528076	1.7	24.0098247528076	1.6	24.0098247528076	1.1	24.0098247528076	1.7	24.0098247528076	1.8	24.0098247528076	1.0	24.0098247528076	1.2	24.0098247528076	1.3	24.0098247528076	1.8
24.0358047485352	1.8	24.0358047485352	1.6	24.0358047485352	1.9	24.0358047485352	1.6	24.0358047485352	1.9	24.0358047485352	1.8	24.0358047485352	1.8	24.0358047485352	1.6	24.0358047485352	1.2	24.0358047485352	1.4	24.0358047485352	1.5	24.0358047485352	1.8	24.0358047485352	1.2	24.0358047485352	1.5
