# Supplementary material for: Mapping protein carboxymethylation sites provides insights into their role in proteostasis and cell proliferation
Source: Nat Commun. 2021 Nov 18;12:6743. doi: 10.1038/s41467-021-26982-6 (PMC8602705; doi:10.1038/s41467-021-26982-6)
Supplement: Supplementary file 11 — Source Data [file 41467_2021_26982_MOESM11_ESM.zip › FigureS2/2A/Identification H4_MOUSE._TVTAMDVVYALK[CML]R_.3 Qvalue = 1.097e-86 (Pvalue = 0e+00).xls]

(x)Retention Time_[[y5+]]	(y)Intensity_[[y5+]]	(x)Retention Time_[[y6+]]	(y)Intensity_[[y6+]]	(x)Retention Time_[[y4+]]	(y)Intensity_[[y4+]]	(x)Retention Time_[[y8+]]	(y)Intensity_[[y8+]]	(x)Retention Time_[[y3+]]	(y)Intensity_[[y3+]]	(x)Retention Time_[[y7+]]	(y)Intensity_[[y7+]]	(x)Retention Time_[[y9+]]	(y)Intensity_[[y9+]]	(x)Retention Time_[]	(y)Intensity_[]	(x)Retention Time_[]	(y)Intensity_[]	(x)Retention Time_[]	(y)Intensity_[]	(x)Retention Time_[]	(y)Intensity_[]	(x)Retention Time_[]	(y)Intensity_[]	(x)Retention Time_[]	(y)Intensity_[]	(x)Retention Time_[]	(y)Intensity_[]
31.0044975280762	1.2	31.0044975280762	1.5	31.0044975280762	1.7	31.0044975280762	1.9	31.0044975280762	1.6	31.0044975280762	1.3	31.0044975280762	1.7	31.0044975280762	1.5	31.0044975280762	1.4	31.0044975280762	1.8	31.0044975280762	1.7	31.0044975280762	1.1	31.0044975280762	1.5	31.0044975280762	1.0
31.015193939209	1.4	31.015193939209	1.5	31.015193939209	1.6	31.015193939209	1.3	31.015193939209	1.8	31.015193939209	1.6	31.015193939209	1.6	31.015193939209	1.9	31.015193939209	1.6	31.015193939209	1.1	31.015193939209	2.0	31.015193939209	1.9	31.015193939209	1.6	31.015193939209	2.0
31.0258903503418	1.2	31.0258903503418	1.6	31.0258903503418	1.1	31.0258903503418	1.4	31.0258903503418	1.3	31.0258903503418	1.5	31.0258903503418	1.3	31.0258903503418	1.5	31.0258903503418	1.0	31.0258903503418	1.5	31.0258903503418	1.4	31.0258903503418	1.2	31.0258903503418	1.2	31.0258903503418	1.4
31.0365867614746	1.4	31.0365867614746	1.6	31.0365867614746	1.5	31.0365867614746	2.0	31.0365867614746	1.3	31.0365867614746	1.3	31.0365867614746	1.2	31.0365867614746	1.9	31.0365867614746	1.7	31.0365867614746	1.1	31.0365867614746	1.3	31.0365867614746	1.4	31.0365867614746	1.1	31.0365867614746	1.3
31.0472831726074	1.1	31.0472831726074	1.1	31.0472831726074	1.0	31.0472831726074	1.9	31.0472831726074	2.0	31.0472831726074	1.7	31.0472831726074	1.1	31.0472831726074	1.0	31.0472831726074	1.4	31.0472831726074	1.4	31.0472831726074	1.1	31.0472831726074	1.0	31.0472831726074	1.4	31.0472831726074	1.9
31.0579795837402	1.7	31.0579795837402	1.5	31.0579795837402	1.9	31.0579795837402	1.8	31.0579795837402	2.0	31.0579795837402	1.7	31.0579795837402	1.6	31.0579795837402	1.9	31.0579795837402	1.4	31.0579795837402	1.5	31.0579795837402	1.8	31.0579795837402	1.7	31.0579795837402	1.6	31.0579795837402	1.0
31.068675994873	1.8	31.068675994873	1.7	31.068675994873	1.4	31.068675994873	1.6	31.068675994873	1.8	31.068675994873	1.9	31.068675994873	1.9	31.068675994873	1.7	31.068675994873	1.3	31.068675994873	1.2	31.068675994873	1.3	31.068675994873	1.9	31.068675994873	1.5	31.068675994873	1.1
31.0793724060059	1.7	31.0793724060059	1.8	31.0793724060059	1.1	31.0793724060059	1.4	31.0793724060059	1.5	31.0793724060059	1.3	31.0793724060059	1.2	31.0793724060059	1.6	31.0793724060059	1.4	31.0793724060059	1.8	31.0793724060059	1.3	31.0793724060059	1.3	31.0793724060059	1.6	31.0793724060059	1.2
31.0900688171387	1.5	31.0900688171387	1.8	31.0900688171387	1.5	31.0900688171387	1.4	31.0900688171387	1.2	31.0900688171387	1.4	31.0900688171387	1.6	31.0900688171387	1.6	31.0900688171387	1.6	31.0900688171387	1.2	31.0900688171387	1.3	31.0900688171387	1.9	31.0900688171387	1.9	31.0900688171387	1.5
31.1007652282715	1.9	31.1007652282715	1.7	31.1007652282715	1.3	31.1007652282715	1.7	31.1007652282715	1.3	31.1007652282715	1.8	31.1007652282715	1.3	31.1007652282715	1.1	31.1007652282715	1.3	31.1007652282715	1.3	31.1007652282715	1.2	31.1007652282715	1.8	31.1007652282715	1.9	31.1007652282715	1.6
31.1114616394043	1.7	31.1114616394043	1.8	31.1114616394043	1.8	31.1114616394043	1.2	31.1114616394043	1.4	31.1114616394043	1.5	31.1114616394043	1.1	31.1114616394043	1.1	31.1114616394043	1.5	31.1114616394043	1.4	31.1114616394043	1.7	31.1114616394043	1.4	31.1114616394043	1.6	31.1114616394043	1.7
31.1221580505371	1.4	31.1221580505371	1.7	31.1221580505371	1.6	31.1221580505371	1.5	31.1221580505371	1.2	31.1221580505371	1.4	31.1221580505371	1.1	31.1221580505371	1.5	31.1221580505371	1.8	31.1221580505371	1.5	31.1221580505371	1.8	31.1221580505371	1.2	31.1221580505371	1.7	31.1221580505371	1.5
31.1328544616699	1.3	31.1328544616699	1.5	31.1328544616699	1.5	31.1328544616699	1.6	31.1328544616699	1.2	31.1328544616699	1.4	31.1328544616699	1.3	31.1328544616699	1.7	31.1328544616699	1.9	31.1328544616699	1.5	31.1328544616699	1.8	31.1328544616699	1.1	31.1328544616699	1.9	31.1328544616699	1.3
31.1435508728027	1.6	31.1435508728027	1.3	31.1435508728027	1.5	31.1435508728027	1.1	31.1435508728027	1.6	31.1435508728027	1.2	31.1435508728027	1.6	31.1435508728027	1.1	31.1435508728027	2.0	31.1435508728027	1.4	31.1435508728027	1.7	31.1435508728027	1.5	31.1435508728027	1.8	31.1435508728027	1.3
31.1542472839355	1.3	31.1542472839355	1.4	31.1542472839355	1.6	31.1542472839355	1.5	31.1542472839355	1.8	31.1542472839355	1.3	31.1542472839355	1.4	31.1542472839355	1.2	31.1542472839355	1.8	31.1542472839355	1.2	31.1542472839355	1.4	31.1542472839355	1.3	31.1542472839355	1.6	31.1542472839355	1.2
31.1649436950684	1.2	31.1649436950684	1.5	31.1649436950684	1.7	31.1649436950684	1.8	31.1649436950684	1.9	31.1649436950684	1.3	31.1649436950684	1.5	31.1649436950684	1.3	31.1649436950684	1.7	31.1649436950684	1.2	31.1649436950684	1.2	31.1649436950684	1.1	31.1649436950684	1.4	31.1649436950684	1.3
31.1756401062012	1.5	31.1756401062012	1.6	31.1756401062012	1.7	31.1756401062012	2.0	31.1756401062012	1.7	31.1756401062012	1.4	31.1756401062012	1.7	31.1756401062012	1.4	31.1756401062012	1.4	31.1756401062012	1.5	31.1756401062012	1.3	31.1756401062012	1.0	31.1756401062012	1.3	31.1756401062012	1.8
31.186336517334	1.8	31.186336517334	1.6	31.186336517334	1.6	31.186336517334	1.3	31.186336517334	1.7	31.186336517334	1.4	31.186336517334	1.9	31.186336517334	1.4	31.186336517334	1.2	31.186336517334	1.8	31.186336517334	1.7	31.186336517334	1.4	31.186336517334	1.7	31.186336517334	1.9
31.1970329284668	1.6	31.1970329284668	1.6	31.1970329284668	1.7	31.1970329284668	1.3	31.1970329284668	1.5	31.1970329284668	1.3	31.1970329284668	1.8	31.1970329284668	1724.4	31.1970329284668	1.4	31.1970329284668	1.7	31.1970329284668	1.8	31.1970329284668	1.6	31.1970329284668	1.9	31.1970329284668	1.6
31.2077293395996	1.2	31.2077293395996	1.6	31.2077293395996	1.8	31.2077293395996	1.7	31.2077293395996	1.4	31.2077293395996	1.3	31.2077293395996	1.6	31.2077293395996	4380.8	31.2077293395996	1.9	31.2077293395996	1.2	31.2077293395996	1.5	31.2077293395996	1.6	31.2077293395996	1.9	31.2077293395996	1.2
31.2184257507324	1.4	31.2184257507324	1.7	31.2184257507324	1.3	31.2184257507324	1.7	31.2184257507324	1.6	31.2184257507324	1.7	31.2184257507324	1.5	31.2184257507324	1102.8	31.2184257507324	1.4	31.2184257507324	1.7	31.2184257507324	1.5	31.2184257507324	1.3	31.2184257507324	1.4	31.2184257507324	1.3
31.2291221618652	1.4	31.2291221618652	1.4	31.2291221618652	1.4	31.2291221618652	1.7	31.2291221618652	1.4	31.2291221618652	1.5	31.2291221618652	1.4	31.2291221618652	1.4	31.2291221618652	1.6	31.2291221618652	1.6	31.2291221618652	1.6	31.2291221618652	1.2	31.2291221618652	1.6	31.2291221618652	1.4
31.239818572998	1.5	31.239818572998	1.1	31.239818572998	1.7	31.239818572998	1.6	31.239818572998	1.3	31.239818572998	1.4	31.239818572998	1.5	31.239818572998	1.8	31.239818572998	1.8	31.239818572998	1.3	31.239818572998	1.6	31.239818572998	1.2	31.239818572998	1.9	31.239818572998	1.6
31.2505149841309	1.9	31.2505149841309	1.1	31.2505149841309	1.7	31.2505149841309	1.4	31.2505149841309	1.7	31.2505149841309	1.8	31.2505149841309	1.9	31.2505149841309	1.5	31.2505149841309	1.6	31.2505149841309	1.0	31.2505149841309	1.6	31.2505149841309	1.0	31.2505149841309	1.7	31.2505149841309	1.5
31.2612113952637	1.8	31.2612113952637	1.6	31.2612113952637	1.7	31.2612113952637	1.6	31.2612113952637	1.9	31.2612113952637	1.9	31.2612113952637	1.7	31.2612113952637	1.6	31.2612113952637	1.7	31.2612113952637	1.2	31.2612113952637	1.7	31.2612113952637	1.0	31.2612113952637	1.8	31.2612113952637	1.4
31.2719078063965	1.7	31.2719078063965	1.6	31.2719078063965	1.8	31.2719078063965	1.7	31.2719078063965	1.9	31.2719078063965	1.7	31.2719078063965	1.4	31.2719078063965	1.6	31.2719078063965	1.9	31.2719078063965	1.6	31.2719078063965	1.6	31.2719078063965	1.1	31.2719078063965	1.9	31.2719078063965	1.5
31.2826042175293	1.9	31.2826042175293	1.1	31.2826042175293	1.9	31.2826042175293	1.7	31.2826042175293	1.7	31.2826042175293	1.1	31.2826042175293	1.1	31.2826042175293	1.4	31.2826042175293	1.8	31.2826042175293	1.9	31.2826042175293	1.1	31.2826042175293	1.4	31.2826042175293	2.0	31.2826042175293	1.9
31.2933006286621	1.9	31.2933006286621	1.5	31.2933006286621	1.3	31.2933006286621	1.4	31.2933006286621	1.5	31.2933006286621	1.2	31.2933006286621	1.3	31.2933006286621	1.2	31.2933006286621	1.4	31.2933006286621	1.6	31.2933006286621	1.7	31.2933006286621	1.2	31.2933006286621	1.9	31.2933006286621	1.7
31.3039970397949	2312.8	31.3039970397949	1.6	31.3039970397949	1.3	31.3039970397949	1.3	31.3039970397949	1.7	31.3039970397949	1.2	31.3039970397949	1.5	31.3039970397949	1.2	31.3039970397949	1.2	31.3039970397949	1.4	31.3039970397949	1.8	31.3039970397949	1.2	31.3039970397949	1.6	31.3039970397949	1.7
31.3146934509277	5466.2	31.3146934509277	1.5	31.3146934509277	1.6	31.3146934509277	1.4	31.3146934509277	1.9	31.3146934509277	1.1	31.3146934509277	1228.4	31.3146934509277	1.5	31.3146934509277	1.1	31.3146934509277	1.2	31.3146934509277	1.3	31.3146934509277	1.3	31.3146934509277	1.3	31.3146934509277	1.9
31.3253898620605	5551.8	31.3253898620605	1.3	31.3253898620605	1.3	31.3253898620605	1.4	31.3253898620605	1.7	31.3253898620605	1.4	31.3253898620605	8292.0	31.3253898620605	1.4	31.3253898620605	1.3	31.3253898620605	1.6	31.3253898620605	1.6	31.3253898620605	1.5	31.3253898620605	1.8	31.3253898620605	1.4
31.3360862731934	7942.2	31.3360862731934	1.5	31.3360862731934	1.4	31.3360862731934	1.6	31.3360862731934	1.4	31.3360862731934	1.5	31.3360862731934	9961.9	31.3360862731934	1.4	31.3360862731934	1.3	31.3360862731934	1.5	31.3360862731934	1.8	31.3360862731934	1.6	31.3360862731934	1.9	31.3360862731934	1.5
31.3467826843262	1.3E+04	31.3467826843262	1.6	31.3467826843262	1.7	31.3467826843262	1.8	31.3467826843262	1.4	31.3467826843262	1.6	31.3467826843262	9868.6	31.3467826843262	1.4	31.3467826843262	1.4	31.3467826843262	1.3	31.3467826843262	1.9	31.3467826843262	1.4	31.3467826843262	1.7	31.3467826843262	1.8
31.357479095459	2.3E+04	31.357479095459	1.1	31.357479095459	1.8	31.357479095459	1.6	31.357479095459	1.8	31.357479095459	1.8	31.357479095459	1E+04	31.357479095459	1.2	31.357479095459	1.9	31.357479095459	1.4	31.357479095459	1.7	31.357479095459	1.3	31.357479095459	1.6	31.357479095459	1.9
31.3681755065918	2.3E+04	31.3681755065918	1.6	31.3681755065918	1.5	31.3681755065918	1.8	31.3681755065918	1.8	31.3681755065918	1.5	31.3681755065918	3928.6	31.3681755065918	1.2	31.3681755065918	1.9	31.3681755065918	1.4	31.3681755065918	1.7	31.3681755065918	1.4	31.3681755065918	1.6	31.3681755065918	1.8
31.3788719177246	2.5E+04	31.3788719177246	1.7	31.3788719177246	1.5	31.3788719177246	1.9	31.3788719177246	1.6	31.3788719177246	1.3	31.3788719177246	1.3	31.3788719177246	1.4	31.3788719177246	1.8	31.3788719177246	1.3	31.3788719177246	1.7	31.3788719177246	1.5	31.3788719177246	1.5	31.3788719177246	1.7
31.3895683288574	3.2E+04	31.3895683288574	1.1	31.3895683288574	1.7	31.3895683288574	1.6	31.3895683288574	1.2	31.3895683288574	1.5	31.3895683288574	1.2	31.3895683288574	1.8	31.3895683288574	1.6	31.3895683288574	1.3	31.3895683288574	1.5	31.3895683288574	1.3	31.3895683288574	1.4	31.3895683288574	1.8
31.4002647399902	3.4E+04	31.4002647399902	1.1	31.4002647399902	1.2	31.4002647399902	1.7	31.4002647399902	1.4	31.4002647399902	1.2	31.4002647399902	1.5	31.4002647399902	2230.1	31.4002647399902	1.5	31.4002647399902	1.7	31.4002647399902	1.4	31.4002647399902	1.3	31.4002647399902	1.2	31.4002647399902	1.7
31.410961151123	3.5E+04	31.410961151123	1.3	31.410961151123	1.4	31.410961151123	1.7	31.410961151123	1.3	31.410961151123	1.3	31.410961151123	1.7	31.410961151123	2411.7	31.410961151123	1.5	31.410961151123	1.9	31.410961151123	1.2	31.410961151123	560.9	31.410961151123	1.3	31.410961151123	1.5
31.4216575622559	3.4E+04	31.4216575622559	1.5	31.4216575622559	1.8	31.4216575622559	1.5	31.4216575622559	1.1	31.4216575622559	1.7	31.4216575622559	1.7	31.4216575622559	1.2	31.4216575622559	1.7	31.4216575622559	1.7	31.4216575622559	1.0	31.4216575622559	1695.8	31.4216575622559	1.9	31.4216575622559	1.1
31.4323539733887	2.7E+04	31.4323539733887	1.3	31.4323539733887	1.2	31.4323539733887	1.3	31.4323539733887	1.7	31.4323539733887	1.9	31.4323539733887	1.2	31.4323539733887	1.5	31.4323539733887	1.5	31.4323539733887	1.9	31.4323539733887	1.5	31.4323539733887	489.8	31.4323539733887	1.3	31.4323539733887	1.5
31.4430503845215	2E+04	31.4430503845215	1.3	31.4430503845215	1.1	31.4430503845215	1.2	31.4430503845215	1.8	31.4430503845215	1.9	31.4430503845215	1.1	31.4430503845215	1.6	31.4430503845215	1.3	31.4430503845215	1.6	31.4430503845215	1.6	31.4430503845215	1.5	31.4430503845215	1.2	31.4430503845215	1.8
31.4537467956543	1.5E+04	31.4537467956543	1.4	31.4537467956543	1.3	31.4537467956543	1.2	31.4537467956543	1.8	31.4537467956543	1.8	31.4537467956543	1.3	31.4537467956543	1.4	31.4537467956543	1.2	31.4537467956543	1.1	31.4537467956543	1.4	31.4537467956543	1.1	31.4537467956543	1.5	31.4537467956543	1.9
31.4644432067871	1.3E+04	31.4644432067871	1.4	31.4644432067871	1.7	31.4644432067871	1.4	31.4644432067871	1.7	31.4644432067871	1.4	31.4644432067871	1.5	31.4644432067871	1.1	31.4644432067871	1.5	31.4644432067871	1.1	31.4644432067871	1.3	31.4644432067871	1.4	31.4644432067871	1.7	31.4644432067871	1.5
31.4751396179199	8101.2	31.4751396179199	1.6	31.4751396179199	1.9	31.4751396179199	1.3	31.4751396179199	1.3	31.4751396179199	1.2	31.4751396179199	1.7	31.4751396179199	1.3	31.4751396179199	1.6	31.4751396179199	1.1	31.4751396179199	1.3	31.4751396179199	1.7	31.4751396179199	1.9	31.4751396179199	1.7
31.4858360290527	4600.5	31.4858360290527	1.6	31.4858360290527	1.9	31.4858360290527	1.1	31.4858360290527	1.2	31.4858360290527	1.1	31.4858360290527	1.8	31.4858360290527	1053.0	31.4858360290527	1.7	31.4858360290527	1.1	31.4858360290527	1.4	31.4858360290527	1.8	31.4858360290527	1.8	31.4858360290527	1.9
31.4965324401855	3333.7	31.4965324401855	1.0	31.4965324401855	1.8	31.4965324401855	1.0	31.4965324401855	1.4	31.4965324401855	1.2	31.4965324401855	2.0	31.4965324401855	4605.5	31.4965324401855	1.6	31.4965324401855	1.3	31.4965324401855	1.8	31.4965324401855	1.3	31.4965324401855	1.4	31.4965324401855	1.5
31.5072288513184	3846.9	31.5072288513184	1.6	31.5072288513184	1.3	31.5072288513184	1.3	31.5072288513184	1.2	31.5072288513184	1.2	31.5072288513184	2.0	31.5072288513184	2030.8	31.5072288513184	1.8	31.5072288513184	1.6	31.5072288513184	1.9	31.5072288513184	1.6	31.5072288513184	1.6	31.5072288513184	1.7
31.5179252624512	4182.6	31.5179252624512	1.7	31.5179252624512	1.1	31.5179252624512	1.5	31.5179252624512	1.4	31.5179252624512	1.1	31.5179252624512	1.7	31.5179252624512	1.7	31.5179252624512	1.9	31.5179252624512	1.7	31.5179252624512	1.8	31.5179252624512	1.8	31.5179252624512	1.8	31.5179252624512	1.7
31.528621673584	4246.4	31.528621673584	1.5	31.528621673584	1.3	31.528621673584	1.6	31.528621673584	2.0	31.528621673584	1.1	31.528621673584	1.3	31.528621673584	1.8	31.528621673584	1.8	31.528621673584	1.7	31.528621673584	1.7	31.528621673584	1.4	31.528621673584	1.9	31.528621673584	1.4
31.5393180847168	3684.6	31.5393180847168	1.8	31.5393180847168	1.6	31.5393180847168	1.4	31.5393180847168	1.8	31.5393180847168	1.7	31.5393180847168	1.1	31.5393180847168	1.3	31.5393180847168	1.3	31.5393180847168	1.6	31.5393180847168	1.7	31.5393180847168	1.2	31.5393180847168	1.4	31.5393180847168	1.6
31.5500144958496	3214.7	31.5500144958496	1.6	31.5500144958496	1.7	31.5500144958496	1.5	31.5500144958496	1.4	31.5500144958496	1.9	31.5500144958496	1.4	31.5500144958496	1.1	31.5500144958496	1.5	31.5500144958496	1.8	31.5500144958496	1.5	31.5500144958496	1.7	31.5500144958496	1.1	31.5500144958496	1.7
31.5607109069824	2265.1	31.5607109069824	1.8	31.5607109069824	1.7	31.5607109069824	1.6	31.5607109069824	1.8	31.5607109069824	1.7	31.5607109069824	1.4	31.5607109069824	3323.5	31.5607109069824	1.8	31.5607109069824	1.8	31.5607109069824	1.6	31.5607109069824	1.9	31.5607109069824	1.6	31.5607109069824	1.8
31.5714073181152	1396.5	31.5714073181152	1.4	31.5714073181152	1.7	31.5714073181152	1.8	31.5714073181152	1.3	31.5714073181152	1.4	31.5714073181152	1.2	31.5714073181152	5285.7	31.5714073181152	1.6	31.5714073181152	1.7	31.5714073181152	1.8	31.5714073181152	1.3	31.5714073181152	1.4	31.5714073181152	1.9
31.582103729248	1198.5	31.582103729248	1.3	31.582103729248	1.5	31.582103729248	1.5	31.582103729248	1.3	31.582103729248	1.4	31.582103729248	1.2	31.582103729248	5198.3	31.582103729248	1.3	31.582103729248	1.9	31.582103729248	1.7	31.582103729248	1.4	31.582103729248	1.3	31.582103729248	1.8
31.5928001403809	263.4	31.5928001403809	1885.0	31.5928001403809	1.2	31.5928001403809	1.3	31.5928001403809	1.2	31.5928001403809	1.5	31.5928001403809	1.4	31.5928001403809	7427.1	31.5928001403809	1.6	31.5928001403809	1.9	31.5928001403809	1.4	31.5928001403809	1.4	31.5928001403809	1.5	31.5928001403809	1.5
31.6034965515137	1.4	31.6034965515137	3363.2	31.6034965515137	1.4	31.6034965515137	1.8	31.6034965515137	1.7	31.6034965515137	1.9	31.6034965515137	1.4	31.6034965515137	9980.1	31.6034965515137	1.8	31.6034965515137	1.4	31.6034965515137	2831.7	31.6034965515137	1.2	31.6034965515137	1.8	31.6034965515137	1.7
31.6141929626465	1.5	31.6141929626465	4115.2	31.6141929626465	1.2	31.6141929626465	1.3	31.6141929626465	1.6	31.6141929626465	1.5	31.6141929626465	1.6	31.6141929626465	1.6E+04	31.6141929626465	3930.0	31.6141929626465	3682.6	31.6141929626465	1386.1	31.6141929626465	1.4	31.6141929626465	1.5	31.6141929626465	1.6
31.6248893737793	1.6	31.6248893737793	4799.9	31.6248893737793	1.3	31.6248893737793	1.8	31.6248893737793	1.1	31.6248893737793	1.1	31.6248893737793	1.9	31.6248893737793	2.8E+04	31.6248893737793	1.2E+04	31.6248893737793	9533.7	31.6248893737793	4672.7	31.6248893737793	4696.4	31.6248893737793	3687.9	31.6248893737793	3713.3
31.6355857849121	2844.1	31.6355857849121	6747.0	31.6355857849121	1.4	31.6355857849121	1.8	31.6355857849121	1.1	31.6355857849121	1.7	31.6355857849121	1.7	31.6355857849121	4.3E+04	31.6355857849121	2.6E+04	31.6355857849121	1.7E+04	31.6355857849121	1.4E+04	31.6355857849121	9239.8	31.6355857849121	7625.8	31.6355857849121	8454.8
31.6462821960449	4728.1	31.6462821960449	8608.1	31.6462821960449	2358.8	31.6462821960449	1.8	31.6462821960449	1.7	31.6462821960449	1.8	31.6462821960449	1.4	31.6462821960449	7.6E+04	31.6462821960449	4.2E+04	31.6462821960449	3.2E+04	31.6462821960449	2.2E+04	31.6462821960449	1.2E+04	31.6462821960449	1.5E+04	31.6462821960449	1.1E+04
31.6569786071777	6311.1	31.6569786071777	9385.0	31.6569786071777	2208.1	31.6569786071777	1.8	31.6569786071777	1099.6	31.6569786071777	1.4	31.6569786071777	1.4	31.6569786071777	1.2E+05	31.6569786071777	7.3E+04	31.6569786071777	5.5E+04	31.6569786071777	3.6E+04	31.6569786071777	2E+04	31.6569786071777	3E+04	31.6569786071777	2.6E+04
31.6676750183105	1E+04	31.6676750183105	1.1E+04	31.6676750183105	4077.5	31.6676750183105	2352.4	31.6676750183105	308.6	31.6676750183105	1.5	31.6676750183105	1330.6	31.6676750183105	1.8E+05	31.6676750183105	1.1E+05	31.6676750183105	8.1E+04	31.6676750183105	6.1E+04	31.6676750183105	3.9E+04	31.6676750183105	4.1E+04	31.6676750183105	3.8E+04
31.6783714294434	1.8E+04	31.6783714294434	1.6E+04	31.6783714294434	7804.0	31.6783714294434	6118.0	31.6783714294434	2390.0	31.6783714294434	3253.6	31.6783714294434	3699.2	31.6783714294434	3E+05	31.6783714294434	1.7E+05	31.6783714294434	1.3E+05	31.6783714294434	1.1E+05	31.6783714294434	7.1E+04	31.6783714294434	6.5E+04	31.6783714294434	5.8E+04
31.6890678405762	2.7E+04	31.6890678405762	1.9E+04	31.6890678405762	1.4E+04	31.6890678405762	8166.3	31.6890678405762	5335.8	31.6890678405762	5811.6	31.6890678405762	5384.3	31.6890678405762	4.3E+05	31.6890678405762	2.5E+05	31.6890678405762	1.8E+05	31.6890678405762	1.3E+05	31.6890678405762	8.2E+04	31.6890678405762	9E+04	31.6890678405762	8E+04
31.699764251709	4.2E+04	31.699764251709	2.4E+04	31.699764251709	1.8E+04	31.699764251709	1.3E+04	31.699764251709	8353.5	31.699764251709	6455.2	31.699764251709	7117.5	31.699764251709	5.9E+05	31.699764251709	3.8E+05	31.699764251709	2.6E+05	31.699764251709	2E+05	31.699764251709	1.2E+05	31.699764251709	1.3E+05	31.699764251709	1.2E+05
31.7104606628418	6.2E+04	31.7104606628418	3.5E+04	31.7104606628418	2.8E+04	31.7104606628418	1.9E+04	31.7104606628418	1.1E+04	31.7104606628418	1E+04	31.7104606628418	1E+04	31.7104606628418	8.6E+05	31.7104606628418	5.4E+05	31.7104606628418	3.7E+05	31.7104606628418	2.9E+05	31.7104606628418	1.7E+05	31.7104606628418	1.8E+05	31.7104606628418	1.7E+05
31.7211570739746	8.4E+04	31.7211570739746	5.2E+04	31.7211570739746	3.7E+04	31.7211570739746	2.5E+04	31.7211570739746	1.6E+04	31.7211570739746	1.3E+04	31.7211570739746	1.4E+04	31.7211570739746	1.3E+06	31.7211570739746	7.8E+05	31.7211570739746	5.5E+05	31.7211570739746	4.2E+05	31.7211570739746	2.7E+05	31.7211570739746	2.6E+05	31.7211570739746	2.4E+05
31.7318534851074	1E+05	31.7318534851074	7E+04	31.7318534851074	5E+04	31.7318534851074	3.4E+04	31.7318534851074	2.1E+04	31.7318534851074	1.9E+04	31.7318534851074	1.8E+04	31.7318534851074	1.5E+06	31.7318534851074	9.5E+05	31.7318534851074	6.8E+05	31.7318534851074	5E+05	31.7318534851074	3.3E+05	31.7318534851074	3.3E+05	31.7318534851074	3.1E+05
31.7425498962402	1.3E+05	31.7425498962402	8.8E+04	31.7425498962402	5.9E+04	31.7425498962402	3.6E+04	31.7425498962402	2.7E+04	31.7425498962402	2.4E+04	31.7425498962402	2.5E+04	31.7425498962402	1.7E+06	31.7425498962402	1E+06	31.7425498962402	7.6E+05	31.7425498962402	5.6E+05	31.7425498962402	3.6E+05	31.7425498962402	3.6E+05	31.7425498962402	3.3E+05
31.753246307373	1.5E+05	31.753246307373	1E+05	31.753246307373	6.6E+04	31.753246307373	4.6E+04	31.753246307373	2.9E+04	31.753246307373	2.7E+04	31.753246307373	2.9E+04	31.753246307373	1.9E+06	31.753246307373	1.2E+06	31.753246307373	8.7E+05	31.753246307373	6.4E+05	31.753246307373	4E+05	31.753246307373	3.9E+05	31.753246307373	3.5E+05
31.7639427185059	1.9E+05	31.7639427185059	1.2E+05	31.7639427185059	8.2E+04	31.7639427185059	5.1E+04	31.7639427185059	3.5E+04	31.7639427185059	3.9E+04	31.7639427185059	3.4E+04	31.7639427185059	2.1E+06	31.7639427185059	1.4E+06	31.7639427185059	9.5E+05	31.7639427185059	7.1E+05	31.7639427185059	4.2E+05	31.7639427185059	4.3E+05	31.7639427185059	3.8E+05
31.7746391296387	1.9E+05	31.7746391296387	1.2E+05	31.7746391296387	8.9E+04	31.7746391296387	5.3E+04	31.7746391296387	3.9E+04	31.7746391296387	3.7E+04	31.7746391296387	3.2E+04	31.7746391296387	2.2E+06	31.7746391296387	1.4E+06	31.7746391296387	1E+06	31.7746391296387	7.5E+05	31.7746391296387	4.5E+05	31.7746391296387	4.7E+05	31.7746391296387	4.3E+05
31.7853355407715	1.9E+05	31.7853355407715	1.2E+05	31.7853355407715	9.3E+04	31.7853355407715	5.9E+04	31.7853355407715	4.1E+04	31.7853355407715	3.9E+04	31.7853355407715	3.5E+04	31.7853355407715	2.1E+06	31.7853355407715	1.3E+06	31.7853355407715	9E+05	31.7853355407715	6.8E+05	31.7853355407715	4.3E+05	31.7853355407715	4.5E+05	31.7853355407715	4E+05
31.7960319519043	1.8E+05	31.7960319519043	1.1E+05	31.7960319519043	8.2E+04	31.7960319519043	5.4E+04	31.7960319519043	3.8E+04	31.7960319519043	3.9E+04	31.7960319519043	3.3E+04	31.7960319519043	1.9E+06	31.7960319519043	1.3E+06	31.7960319519043	8.4E+05	31.7960319519043	6.7E+05	31.7960319519043	4.1E+05	31.7960319519043	4.1E+05	31.7960319519043	3.8E+05
31.8067283630371	1.7E+05	31.8067283630371	9.9E+04	31.8067283630371	7.3E+04	31.8067283630371	4.6E+04	31.8067283630371	3.6E+04	31.8067283630371	3.2E+04	31.8067283630371	2.6E+04	31.8067283630371	1.9E+06	31.8067283630371	1.2E+06	31.8067283630371	7.9E+05	31.8067283630371	6.2E+05	31.8067283630371	3.9E+05	31.8067283630371	4.1E+05	31.8067283630371	3.5E+05
31.8174247741699	1.4E+05	31.8174247741699	8.5E+04	31.8174247741699	6.1E+04	31.8174247741699	3.8E+04	31.8174247741699	3.1E+04	31.8174247741699	2.7E+04	31.8174247741699	2.2E+04	31.8174247741699	1.6E+06	31.8174247741699	1E+06	31.8174247741699	6.9E+05	31.8174247741699	5.6E+05	31.8174247741699	3.5E+05	31.8174247741699	3.5E+05	31.8174247741699	3.1E+05
31.8281211853027	1.1E+05	31.8281211853027	6.7E+04	31.8281211853027	5.1E+04	31.8281211853027	3.3E+04	31.8281211853027	2.5E+04	31.8281211853027	2.2E+04	31.8281211853027	1.9E+04	31.8281211853027	1.3E+06	31.8281211853027	8.1E+05	31.8281211853027	5.5E+05	31.8281211853027	4.4E+05	31.8281211853027	2.6E+05	31.8281211853027	2.7E+05	31.8281211853027	2.5E+05
31.8388175964355	9.3E+04	31.8388175964355	5.4E+04	31.8388175964355	4E+04	31.8388175964355	2.6E+04	31.8388175964355	1.9E+04	31.8388175964355	1.9E+04	31.8388175964355	1.6E+04	31.8388175964355	9.9E+05	31.8388175964355	6.5E+05	31.8388175964355	4.2E+05	31.8388175964355	3.4E+05	31.8388175964355	1.9E+05	31.8388175964355	2.1E+05	31.8388175964355	2.1E+05
31.8495140075684	6.9E+04	31.8495140075684	4.1E+04	31.8495140075684	2.9E+04	31.8495140075684	1.7E+04	31.8495140075684	1.2E+04	31.8495140075684	1.3E+04	31.8495140075684	1E+04	31.8495140075684	7.3E+05	31.8495140075684	5E+05	31.8495140075684	3.2E+05	31.8495140075684	2.4E+05	31.8495140075684	1.4E+05	31.8495140075684	1.5E+05	31.8495140075684	1.5E+05
31.8602104187012	4.8E+04	31.8602104187012	2.9E+04	31.8602104187012	2E+04	31.8602104187012	1.4E+04	31.8602104187012	8812.9	31.8602104187012	9229.7	31.8602104187012	7741.0	31.8602104187012	5.3E+05	31.8602104187012	3.5E+05	31.8602104187012	2.3E+05	31.8602104187012	1.7E+05	31.8602104187012	1.1E+05	31.8602104187012	1.1E+05	31.8602104187012	1.1E+05
31.870906829834	3.3E+04	31.870906829834	2.2E+04	31.870906829834	1.4E+04	31.870906829834	9914.2	31.870906829834	5118.0	31.870906829834	6255.3	31.870906829834	5005.4	31.870906829834	3.9E+05	31.870906829834	2.6E+05	31.870906829834	1.8E+05	31.870906829834	1.4E+05	31.870906829834	8.2E+04	31.870906829834	8.9E+04	31.870906829834	8.9E+04
31.8816032409668	2.5E+04	31.8816032409668	1.7E+04	31.8816032409668	1.1E+04	31.8816032409668	6939.5	31.8816032409668	4454.8	31.8816032409668	4234.4	31.8816032409668	4362.9	31.8816032409668	2.9E+05	31.8816032409668	1.9E+05	31.8816032409668	1.3E+05	31.8816032409668	1E+05	31.8816032409668	5.8E+04	31.8816032409668	6.5E+04	31.8816032409668	6.4E+04
31.8922996520996	1.9E+04	31.8922996520996	1.1E+04	31.8922996520996	7613.3	31.8922996520996	4915.8	31.8922996520996	2973.1	31.8922996520996	2848.8	31.8922996520996	3963.2	31.8922996520996	2.3E+05	31.8922996520996	1.5E+05	31.8922996520996	9.3E+04	31.8922996520996	7E+04	31.8922996520996	4.2E+04	31.8922996520996	5E+04	31.8922996520996	4.4E+04
31.9029960632324	1.3E+04	31.9029960632324	9582.2	31.9029960632324	6170.8	31.9029960632324	4438.5	31.9029960632324	2135.6	31.9029960632324	2566.4	31.9029960632324	3676.1	31.9029960632324	1.8E+05	31.9029960632324	1.2E+05	31.9029960632324	7.5E+04	31.9029960632324	5.4E+04	31.9029960632324	3.3E+04	31.9029960632324	3.7E+04	31.9029960632324	3.4E+04
31.9136924743652	1.2E+04	31.9136924743652	7438.4	31.9136924743652	5172.7	31.9136924743652	3082.8	31.9136924743652	2670.0	31.9136924743652	2257.1	31.9136924743652	2420.1	31.9136924743652	1.7E+05	31.9136924743652	1.1E+05	31.9136924743652	6.3E+04	31.9136924743652	5.2E+04	31.9136924743652	3.4E+04	31.9136924743652	2.8E+04	31.9136924743652	2.8E+04
31.924388885498	1.3E+04	31.924388885498	6333.2	31.924388885498	5299.4	31.924388885498	3091.4	31.924388885498	639.3	31.924388885498	484.9	31.924388885498	2799.8	31.924388885498	1.4E+05	31.924388885498	8.5E+04	31.924388885498	5.6E+04	31.924388885498	4.5E+04	31.924388885498	2.6E+04	31.924388885498	2.7E+04	31.924388885498	2.4E+04
31.9350852966309	1E+04	31.9350852966309	5988.5	31.9350852966309	4279.7	31.9350852966309	2490.1	31.9350852966309	1.7	31.9350852966309	1.2	31.9350852966309	2104.1	31.9350852966309	1.2E+05	31.9350852966309	7.6E+04	31.9350852966309	5.1E+04	31.9350852966309	4.1E+04	31.9350852966309	2.1E+04	31.9350852966309	2.2E+04	31.9350852966309	2.4E+04
31.9457817077637	8008.2	31.9457817077637	5609.6	31.9457817077637	3841.3	31.9457817077637	2006.4	31.9457817077637	1.2	31.9457817077637	1.1	31.9457817077637	1558.1	31.9457817077637	1.1E+05	31.9457817077637	6.9E+04	31.9457817077637	4.7E+04	31.9457817077637	3.8E+04	31.9457817077637	2.1E+04	31.9457817077637	2.1E+04	31.9457817077637	2.5E+04
31.9564781188965	6639.8	31.9564781188965	4685.9	31.9564781188965	2947.4	31.9564781188965	2873.0	31.9564781188965	1.5	31.9564781188965	1.7	31.9564781188965	331.8	31.9564781188965	1E+05	31.9564781188965	6.4E+04	31.9564781188965	4.5E+04	31.9564781188965	3.8E+04	31.9564781188965	2.4E+04	31.9564781188965	2.2E+04	31.9564781188965	2.2E+04
31.9671745300293	6698.5	31.9671745300293	4051.3	31.9671745300293	2471.3	31.9671745300293	2097.8	31.9671745300293	1.7	31.9671745300293	1.7	31.9671745300293	1101.9	31.9671745300293	9.3E+04	31.9671745300293	5.9E+04	31.9671745300293	3.8E+04	31.9671745300293	2.7E+04	31.9671745300293	2E+04	31.9671745300293	2.1E+04	31.9671745300293	1.8E+04
31.9778709411621	5902.9	31.9778709411621	4844.6	31.9778709411621	2239.3	31.9778709411621	1545.7	31.9778709411621	1.9	31.9778709411621	1.4	31.9778709411621	1304.2	31.9778709411621	8.2E+04	31.9778709411621	5.1E+04	31.9778709411621	3.2E+04	31.9778709411621	2.3E+04	31.9778709411621	1.6E+04	31.9778709411621	1.8E+04	31.9778709411621	1.5E+04
31.9885673522949	4906.0	31.9885673522949	3898.2	31.9885673522949	2302.6	31.9885673522949	1341.9	31.9885673522949	1.7	31.9885673522949	1.4	31.9885673522949	1218.8	31.9885673522949	7E+04	31.9885673522949	3.9E+04	31.9885673522949	2.9E+04	31.9885673522949	2.4E+04	31.9885673522949	1.6E+04	31.9885673522949	1.8E+04	31.9885673522949	1.1E+04
31.9992637634277	4463.5	31.9992637634277	5138.5	31.9992637634277	1606.9	31.9992637634277	293.3	31.9992637634277	1.9	31.9992637634277	1.5	31.9992637634277	1377.6	31.9992637634277	6.1E+04	31.9992637634277	3.7E+04	31.9992637634277	2.8E+04	31.9992637634277	2E+04	31.9992637634277	1.2E+04	31.9992637634277	1.5E+04	31.9992637634277	1.1E+04
32.0099601745605	3691.6	32.0099601745605	7639.2	32.0099601745605	1651.1	32.0099601745605	1.3	32.0099601745605	1.3	32.0099601745605	1.4	32.0099601745605	322.1	32.0099601745605	5.6E+04	32.0099601745605	3.6E+04	32.0099601745605	2.3E+04	32.0099601745605	1.5E+04	32.0099601745605	7675.7	32.0099601745605	1.1E+04	32.0099601745605	1E+04
32.0206565856934	2810.7	32.0206565856934	7775.2	32.0206565856934	389.9	32.0206565856934	962.7	32.0206565856934	1.5	32.0206565856934	1.8	32.0206565856934	1.5	32.0206565856934	4.6E+04	32.0206565856934	3.2E+04	32.0206565856934	1.9E+04	32.0206565856934	1.8E+04	32.0206565856934	7679.4	32.0206565856934	9607.4	32.0206565856934	7928.7
32.0313529968262	3696.2	32.0313529968262	8357.0	32.0313529968262	1.1	32.0313529968262	281.4	32.0313529968262	1.3	32.0313529968262	1.2	32.0313529968262	1.4	32.0313529968262	4.1E+04	32.0313529968262	2.7E+04	32.0313529968262	1.7E+04	32.0313529968262	1.3E+04	32.0313529968262	7205.8	32.0313529968262	1.1E+04	32.0313529968262	4977.5
32.042049407959	2225.1	32.042049407959	1.1E+04	32.042049407959	1093.0	32.042049407959	1.5	32.042049407959	1.1	32.042049407959	1.2	32.042049407959	1.2	32.042049407959	3.7E+04	32.042049407959	2.4E+04	32.042049407959	1.7E+04	32.042049407959	8552.7	32.042049407959	6665.2	32.042049407959	9756.7	32.042049407959	6352.1
32.0527458190918	2487.0	32.0527458190918	1.2E+04	32.0527458190918	1210.8	32.0527458190918	1.6	32.0527458190918	1.5	32.0527458190918	1.6	32.0527458190918	1.8	32.0527458190918	3.6E+04	32.0527458190918	2E+04	32.0527458190918	1.4E+04	32.0527458190918	8979.5	32.0527458190918	6362.9	32.0527458190918	6723.6	32.0527458190918	6665.3
32.0634422302246	2888.9	32.0634422302246	9261.1	32.0634422302246	262.2	32.0634422302246	1.5	32.0634422302246	1.8	32.0634422302246	1.3	32.0634422302246	1.4	32.0634422302246	2.9E+04	32.0634422302246	2.1E+04	32.0634422302246	1.3E+04	32.0634422302246	1.2E+04	32.0634422302246	7361.3	32.0634422302246	1969.1	32.0634422302246	6921.4
32.0741386413574	2199.2	32.0741386413574	6887.7	32.0741386413574	1.5	32.0741386413574	1.2	32.0741386413574	1.3	32.0741386413574	1.5	32.0741386413574	1.4	32.0741386413574	2.3E+04	32.0741386413574	1.7E+04	32.0741386413574	9232.8	32.0741386413574	1.3E+04	32.0741386413574	2668.0	32.0741386413574	2686.3	32.0741386413574	4801.9
32.0848350524902	1597.9	32.0848350524902	5046.7	32.0848350524902	1.8	32.0848350524902	1.2	32.0848350524902	1.3	32.0848350524902	1.7	32.0848350524902	1.8	32.0848350524902	2.7E+04	32.0848350524902	1.8E+04	32.0848350524902	9501.3	32.0848350524902	8553.2	32.0848350524902	6136.3	32.0848350524902	5419.1	32.0848350524902	1193.6
32.095531463623	337.5	32.095531463623	5514.1	32.095531463623	1.7	32.095531463623	1.2	32.095531463623	1.2	32.095531463623	1.6	32.095531463623	1.6	32.095531463623	2.7E+04	32.095531463623	1.9E+04	32.095531463623	8542.7	32.095531463623	7304.7	32.095531463623	6720.7	32.095531463623	4981.8	32.095531463623	4644.6
32.1062278747559	990.5	32.1062278747559	3694.7	32.1062278747559	1.6	32.1062278747559	1.7	32.1062278747559	1.7	32.1062278747559	1.8	32.1062278747559	1.4	32.1062278747559	2.1E+04	32.1062278747559	1.5E+04	32.1062278747559	1.1E+04	32.1062278747559	8502.9	32.1062278747559	5368.8	32.1062278747559	1474.8	32.1062278747559	5207.4
32.1169242858887	290.5	32.1169242858887	2845.2	32.1169242858887	1.7	32.1169242858887	1.8	32.1169242858887	1.6	32.1169242858887	1.5	32.1169242858887	1.3	32.1169242858887	2.4E+04	32.1169242858887	1.3E+04	32.1169242858887	8471.9	32.1169242858887	6170.5	32.1169242858887	1783.3	32.1169242858887	4482.0	32.1169242858887	3927.9
32.1276206970215	1202.2	32.1276206970215	1750.0	32.1276206970215	1.3	32.1276206970215	1.2	32.1276206970215	1.9	32.1276206970215	1.3	32.1276206970215	1.2	32.1276206970215	2.2E+04	32.1276206970215	1.1E+04	32.1276206970215	5863.9	32.1276206970215	1613.3	32.1276206970215	4352.7	32.1276206970215	2254.7	32.1276206970215	1250.7
32.1383171081543	1404.6	32.1383171081543	330.0	32.1383171081543	1.4	32.1383171081543	1.7	32.1383171081543	1.5	32.1383171081543	1.3	32.1383171081543	1.1	32.1383171081543	2.1E+04	32.1383171081543	1.4E+04	32.1383171081543	6675.6	32.1383171081543	1.9	32.1383171081543	2195.0	32.1383171081543	1.1	32.1383171081543	4120.5
32.1490135192871	310.6	32.1490135192871	982.0	32.1490135192871	1.6	32.1490135192871	1.9	32.1490135192871	1.6	32.1490135192871	1.5	32.1490135192871	1.3	32.1490135192871	1.8E+04	32.1490135192871	1.1E+04	32.1490135192871	7281.2	32.1490135192871	3480.4	32.1490135192871	1.4	32.1490135192871	1.2	32.1490135192871	2081.0
32.1597099304199	1302.5	32.1597099304199	289.9	32.1597099304199	276.7	32.1597099304199	1.3	32.1597099304199	1.6	32.1597099304199	1.8	32.1597099304199	1.3	32.1597099304199	1.5E+04	32.1597099304199	8940.8	32.1597099304199	6321.5	32.1597099304199	4846.0	32.1597099304199	1.6	32.1597099304199	1.6	32.1597099304199	1.4
32.1704063415527	2882.7	32.1704063415527	1.9	32.1704063415527	529.7	32.1704063415527	1.3	32.1704063415527	1.4	32.1704063415527	1.8	32.1704063415527	1.6	32.1704063415527	1.2E+04	32.1704063415527	6536.4	32.1704063415527	6500.4	32.1704063415527	1552.4	32.1704063415527	4662.1	32.1704063415527	1.6	32.1704063415527	1.8
32.1811027526855	1699.0	32.1811027526855	1064.8	32.1811027526855	2208.1	32.1811027526855	920.6	32.1811027526855	1.8	32.1811027526855	1.7	32.1811027526855	1.8	32.1811027526855	1.2E+04	32.1811027526855	1.1E+04	32.1811027526855	2279.1	32.1811027526855	3415.6	32.1811027526855	2334.0	32.1811027526855	1.3	32.1811027526855	1.6
32.1917991638184	284.8	32.1917991638184	311.0	32.1917991638184	2144.3	32.1917991638184	269.2	32.1917991638184	1.9	32.1917991638184	1.2	32.1917991638184	1.7	32.1917991638184	1.4E+04	32.1917991638184	9115.5	32.1917991638184	3550.3	32.1917991638184	1718.5	32.1917991638184	1.6	32.1917991638184	1.4	32.1917991638184	1.2
32.2024955749512	1.8	32.2024955749512	1.9	32.2024955749512	2423.1	32.2024955749512	1.5	32.2024955749512	2.0	32.2024955749512	1.3	32.2024955749512	1.5	32.2024955749512	1.3E+04	32.2024955749512	6802.4	32.2024955749512	5171.6	32.2024955749512	4038.2	32.2024955749512	2308.0	32.2024955749512	1.3	32.2024955749512	3090.1
32.213191986084	1.7	32.213191986084	957.9	32.213191986084	4369.0	32.213191986084	1.7	32.213191986084	1.9	32.213191986084	1.7	32.213191986084	1.3	32.213191986084	1.4E+04	32.213191986084	8707.7	32.213191986084	6701.2	32.213191986084	5563.2	32.213191986084	3708.7	32.213191986084	1.6	32.213191986084	4959.5
32.2238883972168	1.7	32.2238883972168	283.5	32.2238883972168	4525.0	32.2238883972168	1.3	32.2238883972168	1.6	32.2238883972168	1.5	32.2238883972168	1.8	32.2238883972168	1.7E+04	32.2238883972168	6996.1	32.2238883972168	5878.1	32.2238883972168	1782.3	32.2238883972168	3778.8	32.2238883972168	1.3	32.2238883972168	1719.1
32.2345848083496	1448.1	32.2345848083496	1.2	32.2345848083496	6095.6	32.2345848083496	1.6	32.2345848083496	1.8	32.2345848083496	1.6	32.2345848083496	1.4	32.2345848083496	1.6E+04	32.2345848083496	5958.8	32.2345848083496	4950.4	32.2345848083496	3077.7	32.2345848083496	1263.1	32.2345848083496	1.3	32.2345848083496	1878.8
32.2452812194824	4747.5	32.2452812194824	1.7	32.2452812194824	6428.1	32.2452812194824	1.6	32.2452812194824	1.4	32.2452812194824	1.7	32.2452812194824	1.4	32.2452812194824	1.5E+04	32.2452812194824	5645.4	32.2452812194824	5530.3	32.2452812194824	4004.7	32.2452812194824	1.4	32.2452812194824	1.3	32.2452812194824	3748.0
32.2559776306152	6676.2	32.2559776306152	936.3	32.2559776306152	5770.3	32.2559776306152	1.4	32.2559776306152	1.4	32.2559776306152	1.9	32.2559776306152	1.8	32.2559776306152	1.6E+04	32.2559776306152	5934.9	32.2559776306152	5300.7	32.2559776306152	1251.1	32.2559776306152	2514.6	32.2559776306152	1.4	32.2559776306152	1431.9
32.266674041748	1.1E+04	32.266674041748	284.1	32.266674041748	4801.0	32.266674041748	1.8	32.266674041748	1.6	32.266674041748	2.0	32.266674041748	1.7	32.266674041748	1.5E+04	32.266674041748	6968.4	32.266674041748	6028.2	32.266674041748	1.4	32.266674041748	1297.2	32.266674041748	1.4	32.266674041748	1.6
32.2773704528809	1.8E+04	32.2773704528809	1.2	32.2773704528809	3834.3	32.2773704528809	1.7	32.2773704528809	1.6	32.2773704528809	1.6	32.2773704528809	1.5	32.2773704528809	1.2E+04	32.2773704528809	8579.8	32.2773704528809	5263.5	32.2773704528809	3432.4	32.2773704528809	1.4	32.2773704528809	1.2	32.2773704528809	1.8
32.2880668640137	2.6E+04	32.2880668640137	1.1	32.2880668640137	2815.9	32.2880668640137	1.2	32.2880668640137	1.7	32.2880668640137	1.8	32.2880668640137	1.2	32.2880668640137	1.4E+04	32.2880668640137	9070.9	32.2880668640137	4420.3	32.2880668640137	4062.2	32.2880668640137	1.1	32.2880668640137	1.1	32.2880668640137	1.4
32.2987632751465	3.8E+04	32.2987632751465	1.8	32.2987632751465	1780.8	32.2987632751465	1.6	32.2987632751465	1.3	32.2987632751465	1.6	32.2987632751465	1.6	32.2987632751465	1.2E+04	32.2987632751465	6166.9	32.2987632751465	4776.0	32.2987632751465	1199.1	32.2987632751465	1.2	32.2987632751465	1.7	32.2987632751465	1.5
32.3094596862793	4E+04	32.3094596862793	2.0	32.3094596862793	1330.9	32.3094596862793	1.8	32.3094596862793	1.6	32.3094596862793	1.3	32.3094596862793	1.7	32.3094596862793	9643.2	32.3094596862793	5605.2	32.3094596862793	4843.0	32.3094596862793	1.4	32.3094596862793	1.6	32.3094596862793	1.5	32.3094596862793	1.6
32.3201560974121	4.6E+04	32.3201560974121	2.0	32.3201560974121	836.9	32.3201560974121	1.8	32.3201560974121	1.6	32.3201560974121	1.6	32.3201560974121	1.2	32.3201560974121	8578.6	32.3201560974121	5019.8	32.3201560974121	1652.9	32.3201560974121	1.5	32.3201560974121	1.5	32.3201560974121	1.7	32.3201560974121	1.4
32.3308525085449	5.1E+04	32.3308525085449	1.6	32.3308525085449	170.1	32.3308525085449	1.6	32.3308525085449	1.5	32.3308525085449	1.8	32.3308525085449	1.0	32.3308525085449	7933.9	32.3308525085449	3591.5	32.3308525085449	2989.2	32.3308525085449	1.2	32.3308525085449	1.5	32.3308525085449	1.9	32.3308525085449	1.2
32.3415489196777	5.7E+04	32.3415489196777	1.7	32.3415489196777	1.8	32.3415489196777	1.9	32.3415489196777	1.7	32.3415489196777	1.6	32.3415489196777	1.4	32.3415489196777	7198.4	32.3415489196777	3598.7	32.3415489196777	5275.8	32.3415489196777	1.2	32.3415489196777	1.7	32.3415489196777	1.8	32.3415489196777	1.3
32.3522453308105	5.4E+04	32.3522453308105	1.2	32.3522453308105	1.3	32.3522453308105	1.5	32.3522453308105	1.5	32.3522453308105	1.2	32.3522453308105	1.8	32.3522453308105	8424.9	32.3522453308105	1358.6	32.3522453308105	5725.5	32.3522453308105	1.3	32.3522453308105	1.4	32.3522453308105	1.5	32.3522453308105	1.3
32.3629417419434	4.1E+04	32.3629417419434	1.4	32.3629417419434	1.4	32.3629417419434	1.3	32.3629417419434	1.5	32.3629417419434	1.7	32.3629417419434	1.7	32.3629417419434	7433.9	32.3629417419434	2354.4	32.3629417419434	2041.2	32.3629417419434	2426.8	32.3629417419434	1.4	32.3629417419434	1.2	32.3629417419434	1.4
32.3736381530762	3.7E+04	32.3736381530762	1.3	32.3736381530762	1.6	32.3736381530762	1.2	32.3736381530762	1.3	32.3736381530762	1.3	32.3736381530762	1.9	32.3736381530762	5503.8	32.3736381530762	1282.5	32.3736381530762	2196.6	32.3736381530762	1322.4	32.3736381530762	1.6	32.3736381530762	1.0	32.3736381530762	1.5
32.384334564209	3.3E+04	32.384334564209	1.6	32.384334564209	1.4	32.384334564209	1.8	32.384334564209	1.6	32.384334564209	1.5	32.384334564209	2.0	32.384334564209	6621.1	32.384334564209	2479.5	32.384334564209	3793.7	32.384334564209	1.6	32.384334564209	1.3	32.384334564209	1.3	32.384334564209	1.7
32.3950309753418	2.9E+04	32.3950309753418	1.5	32.3950309753418	1.1	32.3950309753418	1.5	32.3950309753418	1.7	32.3950309753418	1.3	32.3950309753418	1.4	32.3950309753418	6960.0	32.3950309753418	1318.9	32.3950309753418	3606.7	32.3950309753418	1.2	32.3950309753418	1.1	32.3950309753418	1.6	32.3950309753418	1.3
32.4057273864746	2.4E+04	32.4057273864746	1.7	32.4057273864746	1.2	32.4057273864746	1.5	32.4057273864746	1.7	32.4057273864746	1.3	32.4057273864746	1.8	32.4057273864746	6742.3	32.4057273864746	1.4	32.4057273864746	1164.2	32.4057273864746	1.4	32.4057273864746	1.4	32.4057273864746	1.8	32.4057273864746	1.2
32.4164237976074	1.7E+04	32.4164237976074	1.4	32.4164237976074	1.5	32.4164237976074	1.3	32.4164237976074	1.8	32.4164237976074	1.1	32.4164237976074	1.5	32.4164237976074	4482.5	32.4164237976074	1.1	32.4164237976074	2622.3	32.4164237976074	1.8	32.4164237976074	1.8	32.4164237976074	1.5	32.4164237976074	1.6
32.4271202087402	1.2E+04	32.4271202087402	1.4	32.4271202087402	1.6	32.4271202087402	1.6	32.4271202087402	1.6	32.4271202087402	1.7	32.4271202087402	1.8	32.4271202087402	4087.0	32.4271202087402	1.7	32.4271202087402	1336.6	32.4271202087402	1.6	32.4271202087402	1.4	32.4271202087402	1.4	32.4271202087402	1.8
32.437816619873	7112.5	32.437816619873	1.5	32.437816619873	1.6	32.437816619873	1.8	32.437816619873	1.7	32.437816619873	1.8	32.437816619873	1.7	32.437816619873	5948.4	32.437816619873	3351.7	32.437816619873	1.3	32.437816619873	1.8	32.437816619873	1.6	32.437816619873	1.7	32.437816619873	1.5
32.4485130310059	5255.6	32.4485130310059	1.3	32.4485130310059	1.7	32.4485130310059	1.5	32.4485130310059	1.7	32.4485130310059	1.2	32.4485130310059	1.3	32.4485130310059	5886.6	32.4485130310059	1691.5	32.4485130310059	1.4	32.4485130310059	1.7	32.4485130310059	1.7	32.4485130310059	1.9	32.4485130310059	1.6
32.4592094421387	3021.0	32.4592094421387	1.1	32.4592094421387	1.4	32.4592094421387	1.3	32.4592094421387	1.5	32.4592094421387	1.2	32.4592094421387	1.1	32.4592094421387	5840.7	32.4592094421387	1.7	32.4592094421387	1.2	32.4592094421387	2755.5	32.4592094421387	2061.2	32.4592094421387	1.5	32.4592094421387	1.7
32.4699058532715	2198.4	32.4699058532715	1127.1	32.4699058532715	1.8	32.4699058532715	1.3	32.4699058532715	1.8	32.4699058532715	1.1	32.4699058532715	1.2	32.4699058532715	5595.2	32.4699058532715	1.8	32.4699058532715	1.6	32.4699058532715	3996.4	32.4699058532715	1035.5	32.4699058532715	1.4	32.4699058532715	1.4
32.4806022644043	1554.1	32.4806022644043	329.0	32.4806022644043	1.7	32.4806022644043	1.4	32.4806022644043	1.7	32.4806022644043	1.1	32.4806022644043	1.1	32.4806022644043	1795.1	32.4806022644043	1.6	32.4806022644043	1.9	32.4806022644043	1308.7	32.4806022644043	1.5	32.4806022644043	1.4	32.4806022644043	1.2
32.4912986755371	1556.1	32.4912986755371	1.8	32.4912986755371	1.6	32.4912986755371	1.5	32.4912986755371	1.4	32.4912986755371	1.3	32.4912986755371	1.3	32.4912986755371	3667.6	32.4912986755371	2927.0	32.4912986755371	1.6	32.4912986755371	1.4	32.4912986755371	1.4	32.4912986755371	1.2	32.4912986755371	1.1
32.5019950866699	1707.0	32.5019950866699	1090.3	32.5019950866699	1.6	32.5019950866699	1.4	32.5019950866699	1.7	32.5019950866699	1.8	32.5019950866699	1.2	32.5019950866699	1831.0	32.5019950866699	1461.5	32.5019950866699	1.3	32.5019950866699	1.3	32.5019950866699	1.2	32.5019950866699	1.1	32.5019950866699	1.1
32.5126914978027	1995.8	32.5126914978027	314.0	32.5126914978027	1.8	32.5126914978027	1.2	32.5126914978027	1.6	32.5126914978027	1.8	32.5126914978027	1.1	32.5126914978027	4064.7	32.5126914978027	1.6	32.5126914978027	1.6	32.5126914978027	1.5	32.5126914978027	1.3	32.5126914978027	1.5	32.5126914978027	1.3
32.5233879089355	1356.4	32.5233879089355	1071.2	32.5233879089355	1.9	32.5233879089355	1.3	32.5233879089355	1.7	32.5233879089355	1.4	32.5233879089355	1.3	32.5233879089355	5517.8	32.5233879089355	1.6	32.5233879089355	1.7	32.5233879089355	1.3	32.5233879089355	1.2	32.5233879089355	1.9	32.5233879089355	1.2
32.5340843200684	257.5	32.5340843200684	1525.0	32.5340843200684	2.0	32.5340843200684	1.4	32.5340843200684	1.5	32.5340843200684	1.7	32.5340843200684	1.4	32.5340843200684	5387.3	32.5340843200684	1.4	32.5340843200684	1.9	32.5340843200684	1.6	32.5340843200684	1.1	32.5340843200684	1.4	32.5340843200684	1.5
32.5447807312012	1.4	32.5447807312012	348.6	32.5447807312012	1.3	32.5447807312012	1.6	32.5447807312012	1.8	32.5447807312012	1.5	32.5447807312012	1.8	32.5447807312012	1802.0	32.5447807312012	3330.6	32.5447807312012	1.6	32.5447807312012	1.4	32.5447807312012	1.3	32.5447807312012	1.3	32.5447807312012	1.6
32.555477142334	1.8	32.555477142334	1449.4	32.555477142334	1.5	32.555477142334	1.9	32.555477142334	1.6	32.555477142334	1.8	32.555477142334	1.4	32.555477142334	4010.0	32.555477142334	1638.3	32.555477142334	1.2	32.555477142334	1.2	32.555477142334	1.7	32.555477142334	1.7	32.555477142334	1.3
32.5661735534668	1.7	32.5661735534668	2125.2	32.5661735534668	1.4	32.5661735534668	1.5	32.5661735534668	1.6	32.5661735534668	1.7	32.5661735534668	1.2	32.5661735534668	6095.0	32.5661735534668	1.8	32.5661735534668	2355.1	32.5661735534668	1.6	32.5661735534668	1.6	32.5661735534668	1.8	32.5661735534668	1.1
32.5768699645996	1.5	32.5768699645996	486.2	32.5768699645996	1.4	32.5768699645996	1.2	32.5768699645996	1.6	32.5768699645996	1.9	32.5768699645996	1.2	32.5768699645996	6212.8	32.5768699645996	1.5	32.5768699645996	1155.0	32.5768699645996	1.3	32.5768699645996	1.5	32.5768699645996	1.3	32.5768699645996	1.3
32.5875663757324	1.2	32.5875663757324	1301.5	32.5875663757324	1.1	32.5875663757324	1.5	32.5875663757324	1.7	32.5875663757324	1.9	32.5875663757324	1.5	32.5875663757324	2055.1	32.5875663757324	1.3	32.5875663757324	1.7	32.5875663757324	1.3	32.5875663757324	1.5	32.5875663757324	1.6	32.5875663757324	1.2
32.5982627868652	1.6	32.5982627868652	370.7	32.5982627868652	1.3	32.5982627868652	1.6	32.5982627868652	1.9	32.5982627868652	1.2	32.5982627868652	1.3	32.5982627868652	2675.2	32.5982627868652	1.3	32.5982627868652	1.3	32.5982627868652	1.6	32.5982627868652	1.8	32.5982627868652	1.7	32.5982627868652	1.5
32.608959197998	1.4	32.608959197998	1.6	32.608959197998	1.8	32.608959197998	1.7	32.608959197998	1.4	32.608959197998	1.1	32.608959197998	1.7	32.608959197998	3827.2	32.608959197998	2791.8	32.608959197998	1.7	32.608959197998	1.4	32.608959197998	1.9	32.608959197998	1.6	32.608959197998	1.8
32.6196556091309	1.1	32.6196556091309	1.7	32.6196556091309	1.7	32.6196556091309	1.6	32.6196556091309	1.8	32.6196556091309	1.3	32.6196556091309	1.7	32.6196556091309	1232.7	32.6196556091309	1368.9	32.6196556091309	1.8	32.6196556091309	1.4	32.6196556091309	1.7	32.6196556091309	1.4	32.6196556091309	1.3
32.6303520202637	1.3	32.6303520202637	1.5	32.6303520202637	1.9	32.6303520202637	1.4	32.6303520202637	1.9	32.6303520202637	1.4	32.6303520202637	1.3	32.6303520202637	3310.3	32.6303520202637	1.8	32.6303520202637	1.5	32.6303520202637	1.3	32.6303520202637	1.5	32.6303520202637	1.6	32.6303520202637	1.5
32.6410484313965	1.4	32.6410484313965	1.6	32.6410484313965	1.9	32.6410484313965	1.3	32.6410484313965	1.9	32.6410484313965	1.3	32.6410484313965	1.1	32.6410484313965	1619.6	32.6410484313965	1.8	32.6410484313965	1.3	32.6410484313965	1.7	32.6410484313965	1.5	32.6410484313965	1.7	32.6410484313965	1.4
32.6517448425293	1.6	32.6517448425293	1.6	32.6517448425293	1.9	32.6517448425293	1.1	32.6517448425293	1.9	32.6517448425293	1.1	32.6517448425293	1.0	32.6517448425293	2689.7	32.6517448425293	1.6	32.6517448425293	1.5	32.6517448425293	1.4	32.6517448425293	1.2	32.6517448425293	1.9	32.6517448425293	1.1
32.6624412536621	1.8	32.6624412536621	1.6	32.6624412536621	1.3	32.6624412536621	1.3	32.6624412536621	1.7	32.6624412536621	1.1	32.6624412536621	1.2	32.6624412536621	1317.7	32.6624412536621	1.7	32.6624412536621	1.4	32.6624412536621	1.7	32.6624412536621	1.6	32.6624412536621	1.4	32.6624412536621	1.4
32.6731376647949	1.4	32.6731376647949	1.6	32.6731376647949	1.8	32.6731376647949	1.8	32.6731376647949	1.2	32.6731376647949	1.1	32.6731376647949	1.1	32.6731376647949	3174.9	32.6731376647949	1.5	32.6731376647949	1.4	32.6731376647949	1.3	32.6731376647949	1.5	32.6731376647949	1.2	32.6731376647949	1.5
32.6838340759277	1083.5	32.6838340759277	1.3	32.6838340759277	1.4	32.6838340759277	1.4	32.6838340759277	1.4	32.6838340759277	1.5	32.6838340759277	1.1	32.6838340759277	1535.9	32.6838340759277	1.1	32.6838340759277	1.4	32.6838340759277	1.1	32.6838340759277	1.7	32.6838340759277	1.2	32.6838340759277	1.7
32.6945304870605	302.6	32.6945304870605	1.8	32.6945304870605	1.1	32.6945304870605	1.4	32.6945304870605	1.4	32.6945304870605	1.8	32.6945304870605	1.7	32.6945304870605	3192.1	32.6945304870605	1.3	32.6945304870605	1.2	32.6945304870605	1.1	32.6945304870605	1.6	32.6945304870605	1.5	32.6945304870605	1.5
32.7052268981934	1.5	32.7052268981934	1.3	32.7052268981934	1.6	32.7052268981934	1.4	32.7052268981934	1.2	32.7052268981934	1.4	32.7052268981934	1.7	32.7052268981934	4758.3	32.7052268981934	1.7	32.7052268981934	1.1	32.7052268981934	1.3	32.7052268981934	1.6	32.7052268981934	1.2	32.7052268981934	1.2
32.7159233093262	1.5	32.7159233093262	1.8	32.7159233093262	1.8	32.7159233093262	1.1	32.7159233093262	1.2	32.7159233093262	1.2	32.7159233093262	1.9	32.7159233093262	3833.6	32.7159233093262	1.7	32.7159233093262	1.2	32.7159233093262	1.4	32.7159233093262	1.4	32.7159233093262	1.5	32.7159233093262	1.5
32.726619720459	1.2	32.726619720459	1.3	32.726619720459	1.9	32.726619720459	1.3	32.726619720459	1.6	32.726619720459	1.2	32.726619720459	2.0	32.726619720459	4803.3	32.726619720459	1.6	32.726619720459	1.6	32.726619720459	1.2	32.726619720459	1.7	32.726619720459	1.5	32.726619720459	1.8
32.7373161315918	1.3	32.7373161315918	1.9	32.7373161315918	1.7	32.7373161315918	1.9	32.7373161315918	1.4	32.7373161315918	1.7	32.7373161315918	1.7	32.7373161315918	4258.5	32.7373161315918	1.4	32.7373161315918	1.8	32.7373161315918	1.6	32.7373161315918	1.8	32.7373161315918	1.8	32.7373161315918	1.7
32.7480125427246	1366.7	32.7480125427246	2.0	32.7480125427246	1.2	32.7480125427246	1.8	32.7480125427246	1.7	32.7480125427246	1.7	32.7480125427246	1.5	32.7480125427246	496.2	32.7480125427246	1.3	32.7480125427246	1.4	32.7480125427246	1.8	32.7480125427246	1.7	32.7480125427246	1.6	32.7480125427246	1.8
32.7587089538574	1.6	32.7587089538574	1.2	32.7587089538574	1.4	32.7587089538574	1.6	32.7587089538574	1.2	32.7587089538574	1.4	32.7587089538574	1.3	32.7587089538574	1.8	32.7587089538574	1.3	32.7587089538574	1.7	32.7587089538574	1.5	32.7587089538574	1.3	32.7587089538574	1.6	32.7587089538574	1.4
32.7694053649902	1.7	32.7694053649902	1.5	32.7694053649902	1.6	32.7694053649902	1.4	32.7694053649902	1.8	32.7694053649902	1.5	32.7694053649902	1.3	32.7694053649902	551.8	32.7694053649902	1.7	32.7694053649902	3575.0	32.7694053649902	1.3	32.7694053649902	1.2	32.7694053649902	1.2	32.7694053649902	1.6
32.780101776123	1.5	32.780101776123	1.6	32.780101776123	1.1	32.780101776123	1.8	32.780101776123	1.7	32.780101776123	1.6	32.780101776123	1.9	32.780101776123	3787.3	32.780101776123	1.5	32.780101776123	2962.0	32.780101776123	1.3	32.780101776123	1.7	32.780101776123	1.3	32.780101776123	1.3
32.7907981872559	1.3	32.7907981872559	1.2	32.7907981872559	1.3	32.7907981872559	1.5	32.7907981872559	1.6	32.7907981872559	1.5	32.7907981872559	1.9	32.7907981872559	1359.2	32.7907981872559	1058.8	32.7907981872559	1.7	32.7907981872559	1.0	32.7907981872559	1.2	32.7907981872559	1.3	32.7907981872559	1.6
32.8014945983887	1.4	32.8014945983887	1.7	32.8014945983887	1.4	32.8014945983887	1.6	32.8014945983887	172.3	32.8014945983887	1.6	32.8014945983887	1.4	32.8014945983887	5064.3	32.8014945983887	1601.1	32.8014945983887	1.4	32.8014945983887	1.1	32.8014945983887	1.1	32.8014945983887	1.6	32.8014945983887	1.7
32.8121910095215	1.5	32.8121910095215	2.0	32.8121910095215	1.2	32.8121910095215	1.6	32.8121910095215	454.0	32.8121910095215	1.9	32.8121910095215	1.4	32.8121910095215	5506.2	32.8121910095215	1.4	32.8121910095215	1.6	32.8121910095215	1.5	32.8121910095215	1.0	32.8121910095215	1.8	32.8121910095215	1.9
32.8228874206543	1.6	32.8228874206543	1.6	32.8228874206543	1.1	32.8228874206543	1.2	32.8228874206543	89.5	32.8228874206543	1.2	32.8228874206543	1.7	32.8228874206543	4307.4	32.8228874206543	1.1	32.8228874206543	1.2	32.8228874206543	1.3	32.8228874206543	1.5	32.8228874206543	1.7	32.8228874206543	1.8
32.8335838317871	1.4	32.8335838317871	1.5	32.8335838317871	1.3	32.8335838317871	1.9	32.8335838317871	1.6	32.8335838317871	1.9	32.8335838317871	1.2	32.8335838317871	4605.7	32.8335838317871	1.8	32.8335838317871	4026.1	32.8335838317871	1.1	32.8335838317871	1.4	32.8335838317871	1.5	32.8335838317871	1.5
32.8442802429199	1.2	32.8442802429199	1.2	32.8442802429199	1.4	32.8442802429199	1.9	32.8442802429199	1.3	32.8442802429199	1.1	32.8442802429199	1.7	32.8442802429199	3748.8	32.8442802429199	1.4	32.8442802429199	219.0	32.8442802429199	1.7	32.8442802429199	1.8	32.8442802429199	1.3	32.8442802429199	1.5
32.8549766540527	1.7	32.8549766540527	1.6	32.8549766540527	1.2	32.8549766540527	1.2	32.8549766540527	1.3	32.8549766540527	1.3	32.8549766540527	1.8	32.8549766540527	5407.1	32.8549766540527	1.1	32.8549766540527	1.3	32.8549766540527	1.6	32.8549766540527	1.4	32.8549766540527	1.1	32.8549766540527	1.7
32.8656730651855	1.1	32.8656730651855	1.2	32.8656730651855	1.4	32.8656730651855	1.9	32.8656730651855	1.8	32.8656730651855	1.5	32.8656730651855	1.7	32.8656730651855	6999.7	32.8656730651855	1.6	32.8656730651855	1.3	32.8656730651855	1.5	32.8656730651855	1.6	32.8656730651855	1.6	32.8656730651855	1.3
32.8763694763184	1.4	32.8763694763184	1.3	32.8763694763184	1.9	32.8763694763184	1.6	32.8763694763184	1.7	32.8763694763184	1.4	32.8763694763184	1.9	32.8763694763184	3846.2	32.8763694763184	1.2	32.8763694763184	1.4	32.8763694763184	1.6	32.8763694763184	1.7	32.8763694763184	1.3	32.8763694763184	1.2
32.8870658874512	818.8	32.8870658874512	1.5	32.8870658874512	1.7	32.8870658874512	1.5	32.8870658874512	1.6	32.8870658874512	1.8	32.8870658874512	1.8	32.8870658874512	2152.6	32.8870658874512	1.1	32.8870658874512	1.9	32.8870658874512	1.3	32.8870658874512	1.6	32.8870658874512	1.3	32.8870658874512	1.4
32.897762298584	477.0	32.897762298584	1.7	32.897762298584	1.7	32.897762298584	1.3	32.897762298584	1.7	32.897762298584	1.9	32.897762298584	1.8	32.897762298584	5210.0	32.897762298584	1.7	32.897762298584	1.6	32.897762298584	1.6	32.897762298584	1.8	32.897762298584	1.4	32.897762298584	1.7
32.9084587097168	1347.3	32.9084587097168	1.4	32.9084587097168	1.3	32.9084587097168	1.3	32.9084587097168	1.8	32.9084587097168	1.5	32.9084587097168	1.9	32.9084587097168	1755.4	32.9084587097168	1.7	32.9084587097168	1.1	32.9084587097168	1.5	32.9084587097168	1.7	32.9084587097168	1.5	32.9084587097168	1.2
32.9191551208496	141.6	32.9191551208496	1.1	32.9191551208496	1.5	32.9191551208496	1.1	32.9191551208496	1.6	32.9191551208496	1.6	32.9191551208496	1.3	32.9191551208496	3617.0	32.9191551208496	1.5	32.9191551208496	1.6	32.9191551208496	1.2	32.9191551208496	1.9	32.9191551208496	1.8	32.9191551208496	1.4
32.9298515319824	1.2	32.9298515319824	1.9	32.9298515319824	1.6	32.9298515319824	1.4	32.9298515319824	1.8	32.9298515319824	1.7	32.9298515319824	1.6	32.9298515319824	4894.3	32.9298515319824	1.9	32.9298515319824	1.2	32.9298515319824	1.5	32.9298515319824	1.5	32.9298515319824	1.8	32.9298515319824	1.4
32.9405479431152	1.6	32.9405479431152	1.2	32.9405479431152	1.2	32.9405479431152	1.0	32.9405479431152	1.3	32.9405479431152	1.3	32.9405479431152	1.3	32.9405479431152	5748.7	32.9405479431152	2.0	32.9405479431152	1.0	32.9405479431152	1.8	32.9405479431152	1.9	32.9405479431152	1.7	32.9405479431152	1.3
32.951244354248	1.3	32.951244354248	1.4	32.951244354248	1.8	32.951244354248	1.2	32.951244354248	1.7	32.951244354248	1.6	32.951244354248	1.8	32.951244354248	3249.1	32.951244354248	1.8	32.951244354248	1.1	32.951244354248	1.0	32.951244354248	1.4	32.951244354248	1.7	32.951244354248	1.8
32.9619407653809	1.6	32.9619407653809	1.3	32.9619407653809	1.3	32.9619407653809	1.7	32.9619407653809	1.1	32.9619407653809	1.7	32.9619407653809	1.9	32.9619407653809	1567.4	32.9619407653809	1.1	32.9619407653809	1.8	32.9619407653809	1.2	32.9619407653809	1.5	32.9619407653809	1.2	32.9619407653809	1.4
32.9726371765137	1.6	32.9726371765137	1.6	32.9726371765137	1.4	32.9726371765137	1.5	32.9726371765137	1.1	32.9726371765137	1.7	32.9726371765137	1.8	32.9726371765137	5911.8	32.9726371765137	1.3	32.9726371765137	1.7	32.9726371765137	1.3	32.9726371765137	739.4	32.9726371765137	1.3	32.9726371765137	1.5
32.9833335876465	1.3	32.9833335876465	1.4	32.9833335876465	1.5	32.9833335876465	1.6	32.9833335876465	1.5	32.9833335876465	1.4	32.9833335876465	1.7	32.9833335876465	2993.4	32.9833335876465	1.3	32.9833335876465	1.7	32.9833335876465	1.4	32.9833335876465	878.3	32.9833335876465	1.6	32.9833335876465	1.7
32.9940299987793	1.6	32.9940299987793	1.1	32.9940299987793	1.4	32.9940299987793	1.5	32.9940299987793	1.6	32.9940299987793	1.1	32.9940299987793	1.7	32.9940299987793	2602.4	32.9940299987793	1.3	32.9940299987793	1.4	32.9940299987793	1.5	32.9940299987793	1.5	32.9940299987793	1.8	32.9940299987793	1.4
33.0047264099121	1.5	33.0047264099121	1.1	33.0047264099121	1.5	33.0047264099121	1.7	33.0047264099121	1.2	33.0047264099121	1.4	33.0047264099121	1.9	33.0047264099121	5100.4	33.0047264099121	1.6	33.0047264099121	1.6	33.0047264099121	1.2	33.0047264099121	1.2	33.0047264099121	1.6	33.0047264099121	1.7
33.0154228210449	1.1	33.0154228210449	1.4	33.0154228210449	1.3	33.0154228210449	1.2	33.0154228210449	1.9	33.0154228210449	1.6	33.0154228210449	1.9	33.0154228210449	534.6	33.0154228210449	1.5	33.0154228210449	1.1	33.0154228210449	1.8	33.0154228210449	1.3	33.0154228210449	1.8	33.0154228210449	1.5
33.0261192321777	470.3	33.0261192321777	1.1	33.0261192321777	1.3	33.0261192321777	1.1	33.0261192321777	1.4	33.0261192321777	1.5	33.0261192321777	1.2	33.0261192321777	1.2	33.0261192321777	1.8	33.0261192321777	1.6	33.0261192321777	1.8	33.0261192321777	1.8	33.0261192321777	1.1	33.0261192321777	1.7
33.0368156433105	2932.6	33.0368156433105	1.4	33.0368156433105	1.6	33.0368156433105	1.3	33.0368156433105	1.9	33.0368156433105	1.3	33.0368156433105	1.4	33.0368156433105	706.7	33.0368156433105	1.4	33.0368156433105	1.2	33.0368156433105	1.4	33.0368156433105	1.3	33.0368156433105	1.1	33.0368156433105	1.2
33.0475120544434	2225.1	33.0475120544434	1.5	33.0475120544434	1.8	33.0475120544434	1.8	33.0475120544434	1.5	33.0475120544434	1.2	33.0475120544434	1.6	33.0475120544434	4682.2	33.0475120544434	1.6	33.0475120544434	1.6	33.0475120544434	1.6	33.0475120544434	1.2	33.0475120544434	1.3	33.0475120544434	2.0
33.0582084655762	1242.6	33.0582084655762	1.2	33.0582084655762	1.8	33.0582084655762	1.8	33.0582084655762	1.5	33.0582084655762	1.2	33.0582084655762	1.4	33.0582084655762	2385.5	33.0582084655762	1.7	33.0582084655762	1.4	33.0582084655762	1.5	33.0582084655762	1.4	33.0582084655762	1.9	33.0582084655762	1.8
33.068904876709	1.5	33.068904876709	1.1	33.068904876709	1.8	33.068904876709	1.3	33.068904876709	1.6	33.068904876709	1.2	33.068904876709	1.6	33.068904876709	1.4	33.068904876709	1.5	33.068904876709	1.8	33.068904876709	1.4	33.068904876709	1.4	33.068904876709	1.8	33.068904876709	1.3
33.0796012878418	1.2	33.0796012878418	1.7	33.0796012878418	1.5	33.0796012878418	1.6	33.0796012878418	1.3	33.0796012878418	1.2	33.0796012878418	1.4	33.0796012878418	1.6	33.0796012878418	1.1	33.0796012878418	1.8	33.0796012878418	1.3	33.0796012878418	1.5	33.0796012878418	1.6	33.0796012878418	1.7
33.0902976989746	1.1	33.0902976989746	1.2	33.0902976989746	1.6	33.0902976989746	1.6	33.0902976989746	1.8	33.0902976989746	2.0	33.0902976989746	1.9	33.0902976989746	1.7	33.0902976989746	1.2	33.0902976989746	1.8	33.0902976989746	1.7	33.0902976989746	1.1	33.0902976989746	1.3	33.0902976989746	1.1
33.1009941101074	1.2	33.1009941101074	1.1	33.1009941101074	1.8	33.1009941101074	1.7	33.1009941101074	1.7	33.1009941101074	1.7	33.1009941101074	1.5	33.1009941101074	1.4	33.1009941101074	1.3	33.1009941101074	2.0	33.1009941101074	1.4	33.1009941101074	1.1	33.1009941101074	1.1	33.1009941101074	2.0
33.1116905212402	1.5	33.1116905212402	1.9	33.1116905212402	1.8	33.1116905212402	1.1	33.1116905212402	1.8	33.1116905212402	1.7	33.1116905212402	1.2	33.1116905212402	1.3	33.1116905212402	1.4	33.1116905212402	1.7	33.1116905212402	1.3	33.1116905212402	1.9	33.1116905212402	1.4	33.1116905212402	1.5
