# Supplementary material for: Mapping protein carboxymethylation sites provides insights into their role in proteostasis and cell proliferation
Source: Nat Commun. 2021 Nov 18;12:6743. doi: 10.1038/s41467-021-26982-6 (PMC8602705; doi:10.1038/s41467-021-26982-6)
Supplement: Supplementary file 11 — Source Data [file 41467_2021_26982_MOESM11_ESM.zip › FigureS2/2A/Identification HBA_MOUSE._FLASVSTVLTSK[CML]YR_.3 Qvalue = 1.165e-63 (Pvalue = 0e+00).xls]

(x)Retention Time_[[y6+]]	(y)Intensity_[[y6+]]	(x)Retention Time_[[y5+]]	(y)Intensity_[[y5+]]	(x)Retention Time_[[y9+]]	(y)Intensity_[[y9+]]	(x)Retention Time_[[y7+]]	(y)Intensity_[[y7+]]	(x)Retention Time_[[y4+]]	(y)Intensity_[[y4+]]	(x)Retention Time_[[y8+]]	(y)Intensity_[[y8+]]	(x)Retention Time_[[y3+]]	(y)Intensity_[[y3+]]	(x)Retention Time_[]	(y)Intensity_[]	(x)Retention Time_[]	(y)Intensity_[]	(x)Retention Time_[]	(y)Intensity_[]	(x)Retention Time_[]	(y)Intensity_[]	(x)Retention Time_[]	(y)Intensity_[]	(x)Retention Time_[]	(y)Intensity_[]	(x)Retention Time_[]	(y)Intensity_[]
28.378059387207	1.7	28.378059387207	1.9	28.378059387207	1.8	28.378059387207	1.9	28.378059387207	1.2	28.378059387207	1.7	28.378059387207	1.3	28.378059387207	1.1	28.378059387207	1.6	28.378059387207	1.3	28.378059387207	1.8	28.378059387207	1.5	28.378059387207	1.7	28.378059387207	1.5
28.3968677520752	2.0	28.3968677520752	1.2	28.3968677520752	1.2	28.3968677520752	1.5	28.3968677520752	1.8	28.3968677520752	1.4	28.3968677520752	1.1	28.3968677520752	1.7	28.3968677520752	1.6	28.3968677520752	1.5	28.3968677520752	1.8	28.3968677520752	1.3	28.3968677520752	1.9	28.3968677520752	1.4
28.4156761169434	1.0	28.4156761169434	1.1	28.4156761169434	1.5	28.4156761169434	1.0	28.4156761169434	1.6	28.4156761169434	1.8	28.4156761169434	1.1	28.4156761169434	1.6	28.4156761169434	1.1	28.4156761169434	1.6	28.4156761169434	1.3	28.4156761169434	1.3	28.4156761169434	1.6	28.4156761169434	1.5
28.4344844818115	1.7	28.4344844818115	1.8	28.4344844818115	1.1	28.4344844818115	1.9	28.4344844818115	1.9	28.4344844818115	1.6	28.4344844818115	1.9	28.4344844818115	1.2	28.4344844818115	1.7	28.4344844818115	1.1	28.4344844818115	1.6	28.4344844818115	1.1	28.4344844818115	1.5	28.4344844818115	1.9
28.4532928466797	1.1	28.4532928466797	1.1	28.4532928466797	1.2	28.4532928466797	1.1	28.4532928466797	1.5	28.4532928466797	1.6	28.4532928466797	1.7	28.4532928466797	1.2	28.4532928466797	1.6	28.4532928466797	1.3	28.4532928466797	1.7	28.4532928466797	1.2	28.4532928466797	1.8	28.4532928466797	1.6
28.4721012115479	2028.6	28.4721012115479	1.4	28.4721012115479	1.6	28.4721012115479	1.5	28.4721012115479	1188.1	28.4721012115479	1.3	28.4721012115479	1.2	28.4721012115479	1.2E+05	28.4721012115479	1.2	28.4721012115479	1.4	28.4721012115479	1.4	28.4721012115479	1.7	28.4721012115479	1.2	28.4721012115479	1.5
28.490909576416	7936.2	28.490909576416	1.6	28.490909576416	1.7	28.490909576416	1.6	28.490909576416	2118.2	28.490909576416	2.0	28.490909576416	1.4	28.490909576416	1.3E+05	28.490909576416	1.1	28.490909576416	1.5	28.490909576416	279.6	28.490909576416	118.8	28.490909576416	1.7	28.490909576416	1.5
28.5097179412842	75.3	28.5097179412842	1.2	28.5097179412842	1.0	28.5097179412842	1.4	28.5097179412842	3147.3	28.5097179412842	2.0	28.5097179412842	1.5	28.5097179412842	1.9E+05	28.5097179412842	1.7	28.5097179412842	1.1	28.5097179412842	4764.8	28.5097179412842	2018.6	28.5097179412842	2.0	28.5097179412842	1.0
28.5285263061523	1.4	28.5285263061523	1.7	28.5285263061523	1.1	28.5285263061523	1.4	28.5285263061523	1460.8	28.5285263061523	1.5	28.5285263061523	1.3	28.5285263061523	1.7E+05	28.5285263061523	1.7	28.5285263061523	1.4	28.5285263061523	6386.6	28.5285263061523	5822.0	28.5285263061523	1.7	28.5285263061523	1.5
28.5473346710205	1.2	28.5473346710205	7868.3	28.5473346710205	1.1	28.5473346710205	1.2	28.5473346710205	301.3	28.5473346710205	1.1	28.5473346710205	1.7	28.5473346710205	1.4E+05	28.5473346710205	1.9	28.5473346710205	1.2	28.5473346710205	2015.3	28.5473346710205	7225.6	28.5473346710205	1.7	28.5473346710205	1.6
28.5661430358887	1.7	28.5661430358887	7801.2	28.5661430358887	1.2	28.5661430358887	1.2	28.5661430358887	1.3	28.5661430358887	1.3	28.5661430358887	1.5	28.5661430358887	1E+05	28.5661430358887	2.0	28.5661430358887	1.2	28.5661430358887	1.3	28.5661430358887	8910.8	28.5661430358887	1.4	28.5661430358887	1.7
28.5849514007568	1.7	28.5849514007568	3044.2	28.5849514007568	1.3	28.5849514007568	1.5	28.5849514007568	1.3	28.5849514007568	1.7	28.5849514007568	1.2	28.5849514007568	6.4E+04	28.5849514007568	1.7	28.5849514007568	1.6	28.5849514007568	1.1	28.5849514007568	7338.4	28.5849514007568	1.5	28.5849514007568	1.5
28.603759765625	1.3	28.603759765625	1.5	28.603759765625	1.5	28.603759765625	1.5	28.603759765625	1.4	28.603759765625	1.9	28.603759765625	1.4	28.603759765625	3.4E+04	28.603759765625	1.5	28.603759765625	1.7	28.603759765625	1.0	28.603759765625	3740.9	28.603759765625	1.8	28.603759765625	1.5
28.6225681304932	1.2	28.6225681304932	1.8	28.6225681304932	1.5	28.6225681304932	1.3	28.6225681304932	1.1	28.6225681304932	1.7	28.6225681304932	1.7	28.6225681304932	1.9E+04	28.6225681304932	1184.4	28.6225681304932	1645.9	28.6225681304932	1.2	28.6225681304932	2888.6	28.6225681304932	1.8	28.6225681304932	1089.7
28.6413764953613	1.8	28.6413764953613	1.8	28.6413764953613	1.7	28.6413764953613	1.3	28.6413764953613	1.2	28.6413764953613	1.2	28.6413764953613	1.3	28.6413764953613	2.5E+04	28.6413764953613	7053.0	28.6413764953613	7666.5	28.6413764953613	572.0	28.6413764953613	4869.3	28.6413764953613	568.2	28.6413764953613	4827.9
28.6601848602295	1.9	28.6601848602295	1.8	28.6601848602295	1.5	28.6601848602295	1.5	28.6601848602295	1.6	28.6601848602295	1.4	28.6601848602295	1.1	28.6601848602295	3.1E+04	28.6601848602295	2.2E+04	28.6601848602295	1E+04	28.6601848602295	5369.3	28.6601848602295	1.7E+04	28.6601848602295	5335.2	28.6601848602295	4394.6
28.6789932250977	1.3	28.6789932250977	1.8	28.6789932250977	1.3	28.6789932250977	1.7	28.6789932250977	1.9	28.6789932250977	1.9	28.6789932250977	1.3	28.6789932250977	5E+04	28.6789932250977	3.8E+04	28.6789932250977	2.3E+04	28.6789932250977	1.9E+04	28.6789932250977	2.7E+04	28.6789932250977	1.1E+04	28.6789932250977	1.4E+04
28.6978015899658	1.1	28.6978015899658	1.8	28.6978015899658	1.4	28.6978015899658	1.6	28.6978015899658	1.8	28.6978015899658	1.9	28.6978015899658	1.4	28.6978015899658	3.7E+04	28.6978015899658	3.4E+04	28.6978015899658	2.3E+04	28.6978015899658	1.5E+04	28.6978015899658	2.6E+04	28.6978015899658	7768.8	28.6978015899658	8079.1
28.716609954834	1.5	28.716609954834	1.3	28.716609954834	1.6	28.716609954834	1.8	28.716609954834	2290.2	28.716609954834	1.4	28.716609954834	1.2	28.716609954834	2.8E+04	28.716609954834	2.5E+04	28.716609954834	1.6E+04	28.716609954834	8506.9	28.716609954834	1.9E+04	28.716609954834	6178.7	28.716609954834	6760.3
28.7354183197021	1.3	28.7354183197021	1.2	28.7354183197021	1.5	28.7354183197021	1.4	28.7354183197021	1467.6	28.7354183197021	1.2	28.7354183197021	1.5	28.7354183197021	2.1E+04	28.7354183197021	1.9E+04	28.7354183197021	1.1E+04	28.7354183197021	5256.8	28.7354183197021	1E+04	28.7354183197021	2930.2	28.7354183197021	1.4E+04
28.7542266845703	1.3	28.7542266845703	1.3	28.7542266845703	1.7	28.7542266845703	1.1	28.7542266845703	1.5	28.7542266845703	1.4	28.7542266845703	1.4	28.7542266845703	1.5E+04	28.7542266845703	1.3E+04	28.7542266845703	6484.0	28.7542266845703	3040.6	28.7542266845703	3883.2	28.7542266845703	1.8	28.7542266845703	2.9E+04
28.7730350494385	1.6	28.7730350494385	1.6	28.7730350494385	1.7	28.7730350494385	1.3	28.7730350494385	1.6	28.7730350494385	1.7	28.7730350494385	1.2	28.7730350494385	8428.1	28.7730350494385	8145.9	28.7730350494385	1.6	28.7730350494385	1.4	28.7730350494385	1.6	28.7730350494385	1.6	28.7730350494385	4E+04
28.7918434143066	3398.2	28.7918434143066	2.0	28.7918434143066	1.2	28.7918434143066	1.6	28.7918434143066	1.2	28.7918434143066	1.8	28.7918434143066	1.8	28.7918434143066	7044.9	28.7918434143066	9521.8	28.7918434143066	1.7	28.7918434143066	1.1	28.7918434143066	1.2	28.7918434143066	1.5	28.7918434143066	3.8E+04
28.8106517791748	1713.5	28.8106517791748	7777.4	28.8106517791748	1.1	28.8106517791748	1.7	28.8106517791748	8481.7	28.8106517791748	1.3	28.8106517791748	1.5	28.8106517791748	3.4E+04	28.8106517791748	2.8E+04	28.8106517791748	9365.9	28.8106517791748	8917.3	28.8106517791748	7460.6	28.8106517791748	5427.4	28.8106517791748	2.4E+04
28.829460144043	1.2E+04	28.829460144043	2.7E+04	28.829460144043	5820.8	28.829460144043	1.7	28.829460144043	1E+04	28.829460144043	1.7	28.829460144043	1.3	28.829460144043	7.4E+04	28.829460144043	5.6E+04	28.829460144043	3E+04	28.829460144043	2.9E+04	28.829460144043	2.9E+04	28.829460144043	2.1E+04	28.829460144043	1.5E+04
28.8482685089111	3.5E+04	28.8482685089111	5E+04	28.8482685089111	1.6E+04	28.8482685089111	1.3E+04	28.8482685089111	1.2E+04	28.8482685089111	7174.8	28.8482685089111	1953.1	28.8482685089111	1.6E+05	28.8482685089111	1.5E+05	28.8482685089111	7.2E+04	28.8482685089111	6.3E+04	28.8482685089111	6.9E+04	28.8482685089111	4.2E+04	28.8482685089111	2.1E+04
28.8670768737793	6.5E+04	28.8670768737793	7.4E+04	28.8670768737793	2.6E+04	28.8670768737793	2.1E+04	28.8670768737793	2.2E+04	28.8670768737793	1.6E+04	28.8670768737793	9817.0	28.8670768737793	2.4E+05	28.8670768737793	2.4E+05	28.8670768737793	1.2E+05	28.8670768737793	9.3E+04	28.8670768737793	1.1E+05	28.8670768737793	6.7E+04	28.8670768737793	3.5E+04
28.8858852386475	1E+05	28.8858852386475	9.4E+04	28.8858852386475	4.3E+04	28.8858852386475	3.8E+04	28.8858852386475	3.7E+04	28.8858852386475	2.5E+04	28.8858852386475	1.2E+04	28.8858852386475	3.8E+05	28.8858852386475	3.9E+05	28.8858852386475	1.8E+05	28.8858852386475	1.4E+05	28.8858852386475	1.7E+05	28.8858852386475	1E+05	28.8858852386475	5.1E+04
28.9046936035156	1.1E+05	28.9046936035156	1.2E+05	28.9046936035156	4.9E+04	28.9046936035156	4.8E+04	28.9046936035156	4.7E+04	28.9046936035156	2.7E+04	28.9046936035156	1.2E+04	28.9046936035156	5E+05	28.9046936035156	4.5E+05	28.9046936035156	2.3E+05	28.9046936035156	1.9E+05	28.9046936035156	2.1E+05	28.9046936035156	1.3E+05	28.9046936035156	6E+04
28.9235019683838	1.4E+05	28.9235019683838	1.3E+05	28.9235019683838	6E+04	28.9235019683838	4.4E+04	28.9235019683838	5.8E+04	28.9235019683838	4E+04	28.9235019683838	1.5E+04	28.9235019683838	5.7E+05	28.9235019683838	5.4E+05	28.9235019683838	2.8E+05	28.9235019683838	2E+05	28.9235019683838	2.1E+05	28.9235019683838	1.6E+05	28.9235019683838	7E+04
28.942310333252	1.1E+05	28.942310333252	1.1E+05	28.942310333252	5.5E+04	28.942310333252	4.1E+04	28.942310333252	4.7E+04	28.942310333252	2.8E+04	28.942310333252	1.4E+04	28.942310333252	5E+05	28.942310333252	4.5E+05	28.942310333252	2.3E+05	28.942310333252	1.8E+05	28.942310333252	1.9E+05	28.942310333252	1.4E+05	28.942310333252	5E+04
28.9611186981201	1.1E+05	28.9611186981201	9.9E+04	28.9611186981201	4.8E+04	28.9611186981201	3.4E+04	28.9611186981201	3.9E+04	28.9611186981201	3E+04	28.9611186981201	1.1E+04	28.9611186981201	4.4E+05	28.9611186981201	3.9E+05	28.9611186981201	2.1E+05	28.9611186981201	1.5E+05	28.9611186981201	1.7E+05	28.9611186981201	1.1E+05	28.9611186981201	4.3E+04
28.9799270629883	8.5E+04	28.9799270629883	7E+04	28.9799270629883	3.3E+04	28.9799270629883	2.8E+04	28.9799270629883	3.3E+04	28.9799270629883	2.8E+04	28.9799270629883	8234.3	28.9799270629883	3.6E+05	28.9799270629883	3.4E+05	28.9799270629883	1.7E+05	28.9799270629883	1.4E+05	28.9799270629883	1.5E+05	28.9799270629883	9.5E+04	28.9799270629883	4.6E+04
28.9987354278564	6.2E+04	28.9987354278564	5.8E+04	28.9987354278564	2.7E+04	28.9987354278564	2.1E+04	28.9987354278564	3.1E+04	28.9987354278564	1E+04	28.9987354278564	1.1E+04	28.9987354278564	2.5E+05	28.9987354278564	2.4E+05	28.9987354278564	1.2E+05	28.9987354278564	8E+04	28.9987354278564	1E+05	28.9987354278564	6.5E+04	28.9987354278564	2.9E+04
29.0175437927246	4.1E+04	29.0175437927246	3.8E+04	29.0175437927246	1.9E+04	29.0175437927246	8904.1	29.0175437927246	1.4E+04	29.0175437927246	1E+04	29.0175437927246	1.7	29.0175437927246	1.7E+05	29.0175437927246	1.7E+05	29.0175437927246	8.5E+04	29.0175437927246	6.4E+04	29.0175437927246	8E+04	29.0175437927246	4.8E+04	29.0175437927246	2.4E+04
29.0363521575928	2.3E+04	29.0363521575928	1.9E+04	29.0363521575928	8609.4	29.0363521575928	7563.2	29.0363521575928	8964.3	29.0363521575928	5955.1	29.0363521575928	1553.7	29.0363521575928	1.2E+05	29.0363521575928	1.1E+05	29.0363521575928	4.9E+04	29.0363521575928	3.9E+04	29.0363521575928	4.5E+04	29.0363521575928	3.4E+04	29.0363521575928	1.6E+04
29.0551605224609	1.4E+04	29.0551605224609	1.2E+04	29.0551605224609	4866.1	29.0551605224609	4723.3	29.0551605224609	5773.1	29.0551605224609	3073.6	29.0551605224609	2770.2	29.0551605224609	7.5E+04	29.0551605224609	5.7E+04	29.0551605224609	3.4E+04	29.0551605224609	2.8E+04	29.0551605224609	2.5E+04	29.0551605224609	2E+04	29.0551605224609	8900.3
29.0739688873291	1.2E+04	29.0739688873291	9632.3	29.0739688873291	1950.3	29.0739688873291	1198.7	29.0739688873291	5107.2	29.0739688873291	1176.6	29.0739688873291	3782.2	29.0739688873291	5.8E+04	29.0739688873291	4.9E+04	29.0739688873291	2.4E+04	29.0739688873291	1.9E+04	29.0739688873291	2.1E+04	29.0739688873291	1.6E+04	29.0739688873291	7466.3
29.0927772521973	1.2E+04	29.0927772521973	1.1E+04	29.0927772521973	1.3	29.0927772521973	1.5	29.0927772521973	190.1	29.0927772521973	1.4	29.0927772521973	8503.1	29.0927772521973	4.6E+04	29.0927772521973	3.6E+04	29.0927772521973	2.2E+04	29.0927772521973	1.6E+04	29.0927772521973	1.7E+04	29.0927772521973	1.3E+04	29.0927772521973	3866.7
29.1115856170654	1.2E+04	29.1115856170654	7370.9	29.1115856170654	1.7	29.1115856170654	1.7	29.1115856170654	1.9	29.1115856170654	1.9	29.1115856170654	4799.3	29.1115856170654	4.7E+04	29.1115856170654	4.6E+04	29.1115856170654	1.9E+04	29.1115856170654	1.9E+04	29.1115856170654	1.7E+04	29.1115856170654	1.3E+04	29.1115856170654	1404.5
29.1303939819336	9340.9	29.1303939819336	1.2E+04	29.1303939819336	1.7	29.1303939819336	1.3	29.1303939819336	1.6	29.1303939819336	1.9	29.1303939819336	3451.2	29.1303939819336	4.5E+04	29.1303939819336	4E+04	29.1303939819336	1.9E+04	29.1303939819336	1.7E+04	29.1303939819336	1.1E+04	29.1303939819336	1.3E+04	29.1303939819336	8126.6
29.1492023468018	7281.8	29.1492023468018	9939.9	29.1492023468018	1.4	29.1492023468018	5922.9	29.1492023468018	1.3	29.1492023468018	1.4	29.1492023468018	1013.8	29.1492023468018	3.5E+04	29.1492023468018	4.1E+04	29.1492023468018	1.8E+04	29.1492023468018	1.3E+04	29.1492023468018	1.3E+04	29.1492023468018	5963.6	29.1492023468018	6350.6
29.1680107116699	7172.4	29.1680107116699	1E+04	29.1680107116699	1.5	29.1680107116699	6192.4	29.1680107116699	1.2	29.1680107116699	1.9	29.1680107116699	1.8	29.1680107116699	3.6E+04	29.1680107116699	3.5E+04	29.1680107116699	1.9E+04	29.1680107116699	9278.8	29.1680107116699	1.5E+04	29.1680107116699	8867.6	29.1680107116699	1336.5
29.1868190765381	8936.8	29.1868190765381	8506.7	29.1868190765381	1.5	29.1868190765381	2144.5	29.1868190765381	3252.9	29.1868190765381	1.6	29.1868190765381	1.3	29.1868190765381	3.8E+04	29.1868190765381	3.6E+04	29.1868190765381	1.9E+04	29.1868190765381	1.4E+04	29.1868190765381	1.4E+04	29.1868190765381	9761.9	29.1868190765381	3841.8
29.2056274414063	6652.1	29.2056274414063	9900.8	29.2056274414063	1.4	29.2056274414063	1.3	29.2056274414063	558.1	29.2056274414063	1.8	29.2056274414063	1.5	29.2056274414063	4.2E+04	29.2056274414063	3.9E+04	29.2056274414063	2E+04	29.2056274414063	1.4E+04	29.2056274414063	1.7E+04	29.2056274414063	1.4E+04	29.2056274414063	5687.3
29.2244358062744	1.3E+04	29.2244358062744	1553.8	29.2244358062744	1207.8	29.2244358062744	1.7	29.2244358062744	4802.2	29.2244358062744	1.7	29.2244358062744	1.8	29.2244358062744	5.3E+04	29.2244358062744	5.3E+04	29.2244358062744	2.4E+04	29.2244358062744	1.9E+04	29.2244358062744	2.4E+04	29.2244358062744	1.7E+04	29.2244358062744	5989.8
29.2432441711426	7829.1	29.2432441711426	6305.2	29.2432441711426	2447.3	29.2432441711426	2566.1	29.2432441711426	4906.3	29.2432441711426	1.6	29.2432441711426	1.4	29.2432441711426	4.1E+04	29.2432441711426	4.6E+04	29.2432441711426	1.9E+04	29.2432441711426	1.4E+04	29.2432441711426	1.7E+04	29.2432441711426	1E+04	29.2432441711426	5922.0
29.2620525360107	9482.5	29.2620525360107	8823.1	29.2620525360107	4665.7	29.2620525360107	594.7	29.2620525360107	4025.8	29.2620525360107	1.2	29.2620525360107	1.2	29.2620525360107	4.1E+04	29.2620525360107	4.2E+04	29.2620525360107	2E+04	29.2620525360107	1.1E+04	29.2620525360107	1.4E+04	29.2620525360107	1.4E+04	29.2620525360107	5317.6
29.2808609008789	1E+04	29.2808609008789	7725.2	29.2808609008789	3002.9	29.2808609008789	1.8	29.2808609008789	1034.2	29.2808609008789	1.5	29.2808609008789	1.4	29.2808609008789	3.5E+04	29.2808609008789	4.2E+04	29.2808609008789	1.9E+04	29.2808609008789	1.5E+04	29.2808609008789	1E+04	29.2808609008789	1.3E+04	29.2808609008789	863.4
29.2996692657471	1.4E+04	29.2996692657471	1.2E+04	29.2996692657471	1.2	29.2996692657471	1.2	29.2996692657471	2548.7	29.2996692657471	1.4	29.2996692657471	1.7	29.2996692657471	2.9E+04	29.2996692657471	3.2E+04	29.2996692657471	1.5E+04	29.2996692657471	9494.0	29.2996692657471	7372.8	29.2996692657471	1.2E+04	29.2996692657471	4254.0
29.3184776306152	1.2E+04	29.3184776306152	5971.9	29.3184776306152	1.1	29.3184776306152	1.3	29.3184776306152	1.7	29.3184776306152	1.5	29.3184776306152	1.6	29.3184776306152	2.5E+04	29.3184776306152	3E+04	29.3184776306152	1.2E+04	29.3184776306152	9428.7	29.3184776306152	9747.0	29.3184776306152	1.9E+04	29.3184776306152	1.4
29.3372859954834	7680.2	29.3372859954834	876.2	29.3372859954834	1.5	29.3372859954834	1.9	29.3372859954834	2351.2	29.3372859954834	1.7	29.3372859954834	1.6	29.3372859954834	2.6E+04	29.3372859954834	2.7E+04	29.3372859954834	8927.3	29.3372859954834	574.0	29.3372859954834	8734.9	29.3372859954834	1.8E+04	29.3372859954834	1.9
29.3560943603516	5826.4	29.3560943603516	2813.1	29.3560943603516	2128.5	29.3560943603516	1.6	29.3560943603516	1.8	29.3560943603516	1.7	29.3560943603516	1.8	29.3560943603516	1.7E+04	29.3560943603516	1.9E+04	29.3560943603516	1.1E+04	29.3560943603516	7446.4	29.3560943603516	1.2E+04	29.3560943603516	2.1E+04	29.3560943603516	1.3
29.3749027252197	7246.4	29.3749027252197	6204.3	29.3749027252197	861.3	29.3749027252197	1.9	29.3749027252197	1.2	29.3749027252197	1.6	29.3749027252197	1.6	29.3749027252197	2.4E+04	29.3749027252197	1.5E+04	29.3749027252197	1.1E+04	29.3749027252197	2155.1	29.3749027252197	1.2E+04	29.3749027252197	1.7E+04	29.3749027252197	4446.2
29.3937110900879	6693.1	29.3937110900879	1.2	29.3937110900879	1.9	29.3937110900879	1.8	29.3937110900879	1.6	29.3937110900879	1.8	29.3937110900879	1.7	29.3937110900879	1.9E+04	29.3937110900879	1.3E+04	29.3937110900879	8113.4	29.3937110900879	4715.7	29.3937110900879	6916.0	29.3937110900879	1.8E+04	29.3937110900879	3986.7
29.4125194549561	2673.3	29.4125194549561	1.4	29.4125194549561	1695.8	29.4125194549561	1.3	29.4125194549561	1.8	29.4125194549561	1.8	29.4125194549561	1.5	29.4125194549561	2E+04	29.4125194549561	1.1E+04	29.4125194549561	1.2E+04	29.4125194549561	1.7	29.4125194549561	7703.4	29.4125194549561	8376.5	29.4125194549561	1.2
29.4313278198242	3913.5	29.4313278198242	3653.3	29.4313278198242	858.7	29.4313278198242	1.7	29.4313278198242	1.4	29.4313278198242	1.8	29.4313278198242	1.7	29.4313278198242	2.1E+04	29.4313278198242	1E+04	29.4313278198242	1.1E+04	29.4313278198242	1.5	29.4313278198242	7909.2	29.4313278198242	1521.5	29.4313278198242	3302.0
29.4501361846924	1.9	29.4501361846924	4143.0	29.4501361846924	1.2	29.4501361846924	1.1	29.4501361846924	1.2	29.4501361846924	1.5	29.4501361846924	1.5	29.4501361846924	1.7E+04	29.4501361846924	1.3E+04	29.4501361846924	7043.0	29.4501361846924	70.0	29.4501361846924	8853.3	29.4501361846924	6586.3	29.4501361846924	1.5
29.4689445495605	1.8	29.4689445495605	1886.2	29.4689445495605	1.2	29.4689445495605	1.7	29.4689445495605	1.4	29.4689445495605	1.9	29.4689445495605	1.4	29.4689445495605	2.1E+04	29.4689445495605	1.6E+04	29.4689445495605	5248.3	29.4689445495605	5640.3	29.4689445495605	6440.0	29.4689445495605	3338.1	29.4689445495605	1.3
29.4877529144287	1.8	29.4877529144287	2666.2	29.4877529144287	1.7	29.4877529144287	1.9	29.4877529144287	1.4	29.4877529144287	1.7	29.4877529144287	1.3	29.4877529144287	2E+04	29.4877529144287	1.1E+04	29.4877529144287	4098.1	29.4877529144287	5712.5	29.4877529144287	1.2E+04	29.4877529144287	3989.8	29.4877529144287	1.3
29.5065612792969	3960.7	29.5065612792969	4407.3	29.5065612792969	4080.6	29.5065612792969	1.4	29.5065612792969	1.1	29.5065612792969	1.5	29.5065612792969	1.1	29.5065612792969	1.9E+04	29.5065612792969	1.3E+04	29.5065612792969	5433.7	29.5065612792969	112.8	29.5065612792969	1.2E+04	29.5065612792969	136.0	29.5065612792969	1.3
29.525369644165	2468.6	29.525369644165	2817.1	29.525369644165	1.7	29.525369644165	1.6	29.525369644165	1.6	29.525369644165	1.3	29.525369644165	1.4	29.525369644165	1.6E+04	29.525369644165	1.7E+04	29.525369644165	7245.2	29.525369644165	1682.1	29.525369644165	8607.6	29.525369644165	5144.0	29.525369644165	1.3
29.5441780090332	2517.7	29.5441780090332	1.5	29.5441780090332	1.3	29.5441780090332	1.5	29.5441780090332	1.5	29.5441780090332	1.5	29.5441780090332	1.3	29.5441780090332	1.7E+04	29.5441780090332	1.5E+04	29.5441780090332	7584.5	29.5441780090332	2563.1	29.5441780090332	1.1E+04	29.5441780090332	2568.9	29.5441780090332	3218.4
29.5629863739014	2729.4	29.5629863739014	1.2	29.5629863739014	1.4	29.5629863739014	1.4	29.5629863739014	1.5	29.5629863739014	1.7	29.5629863739014	1.6	29.5629863739014	1.8E+04	29.5629863739014	1.5E+04	29.5629863739014	5708.7	29.5629863739014	1.4	29.5629863739014	8078.5	29.5629863739014	1.6	29.5629863739014	2689.2
29.5817947387695	4374.5	29.5817947387695	3471.2	29.5817947387695	1.3	29.5817947387695	1.3	29.5817947387695	1.7	29.5817947387695	1.5	29.5817947387695	2.0	29.5817947387695	1.4E+04	29.5817947387695	1.4E+04	29.5817947387695	2728.5	29.5817947387695	1.6	29.5817947387695	5891.0	29.5817947387695	1.5	29.5817947387695	1.8
29.6006031036377	2289.5	29.6006031036377	3461.2	29.6006031036377	1.2	29.6006031036377	1.3	29.6006031036377	1.4	29.6006031036377	1.3	29.6006031036377	1.7	29.6006031036377	1.1E+04	29.6006031036377	1E+04	29.6006031036377	1643.8	29.6006031036377	1.6	29.6006031036377	5568.6	29.6006031036377	2057.3	29.6006031036377	2.0
29.6194114685059	1.8	29.6194114685059	1.4	29.6194114685059	1.5	29.6194114685059	1.3	29.6194114685059	1.4	29.6194114685059	1.5	29.6194114685059	1.4	29.6194114685059	1.5E+04	29.6194114685059	9424.1	29.6194114685059	6356.6	29.6194114685059	1.3	29.6194114685059	5098.4	29.6194114685059	5109.2	29.6194114685059	1.7
29.638219833374	1.6	29.638219833374	2227.9	29.638219833374	1.7	29.638219833374	1.1	29.638219833374	1043.4	29.638219833374	1.8	29.638219833374	1.5	29.638219833374	1.6E+04	29.638219833374	1E+04	29.638219833374	9542.9	29.638219833374	1.3	29.638219833374	6632.5	29.638219833374	3847.9	29.638219833374	1.3
29.6570281982422	1.9	29.6570281982422	5171.0	29.6570281982422	1.5	29.6570281982422	1.4	29.6570281982422	2420.0	29.6570281982422	1.7	29.6570281982422	1.5	29.6570281982422	1.7E+04	29.6570281982422	8856.1	29.6570281982422	5540.5	29.6570281982422	1.2	29.6570281982422	5653.0	29.6570281982422	1.2	29.6570281982422	1.4
29.6758365631104	1.8	29.6758365631104	1.5	29.6758365631104	1.1	29.6758365631104	1.4	29.6758365631104	1.5	29.6758365631104	1.7	29.6758365631104	1.3	29.6758365631104	1.1E+04	29.6758365631104	8139.3	29.6758365631104	4361.1	29.6758365631104	1.4	29.6758365631104	1.2	29.6758365631104	1.3	29.6758365631104	1.4
29.6946449279785	1.2	29.6946449279785	1.3	29.6946449279785	1.5	29.6946449279785	1.1	29.6946449279785	1.9	29.6946449279785	1.5	29.6946449279785	1.2	29.6946449279785	1.1E+04	29.6946449279785	1.2E+04	29.6946449279785	1.4	29.6946449279785	1.0	29.6946449279785	255.4	29.6946449279785	1.8	29.6946449279785	1.1
29.7134532928467	1.2	29.7134532928467	213.8	29.7134532928467	1.1	29.7134532928467	1.1	29.7134532928467	1.9	29.7134532928467	1.7	29.7134532928467	1.7	29.7134532928467	1.2E+04	29.7134532928467	1.1E+04	29.7134532928467	1.1	29.7134532928467	1.4	29.7134532928467	4661.6	29.7134532928467	2.0	29.7134532928467	1.8
29.7322616577148	1.6	29.7322616577148	5132.4	29.7322616577148	1.7	29.7322616577148	1.6	29.7322616577148	1.2	29.7322616577148	1.5	29.7322616577148	2.0	29.7322616577148	1.2E+04	29.7322616577148	9388.5	29.7322616577148	1.9	29.7322616577148	1.5	29.7322616577148	7636.6	29.7322616577148	1.7	29.7322616577148	1.8
29.751070022583	1.3	29.751070022583	5594.8	29.751070022583	1.1	29.751070022583	1.6	29.751070022583	1.5	29.751070022583	1.6	29.751070022583	1.4	29.751070022583	1.5E+04	29.751070022583	1.6E+04	29.751070022583	1.7	29.751070022583	1.8	29.751070022583	8176.9	29.751070022583	1.7	29.751070022583	1.9
29.7698783874512	1.6	29.7698783874512	5007.1	29.7698783874512	1.8	29.7698783874512	1.7	29.7698783874512	1.9	29.7698783874512	1.2	29.7698783874512	1.5	29.7698783874512	1.2E+04	29.7698783874512	2.6E+04	29.7698783874512	1.7	29.7698783874512	1.7	29.7698783874512	9872.3	29.7698783874512	1.6	29.7698783874512	1.5
29.7886867523193	1.5	29.7886867523193	1187.2	29.7886867523193	1.5	29.7886867523193	1.3	29.7886867523193	1.6	29.7886867523193	1.5	29.7886867523193	1.3	29.7886867523193	8698.6	29.7886867523193	3.1E+04	29.7886867523193	1.3	29.7886867523193	1.7	29.7886867523193	1.1E+04	29.7886867523193	1.3	29.7886867523193	1.2
29.8074951171875	1.7	29.8074951171875	1.2	29.8074951171875	1.4	29.8074951171875	1.2	29.8074951171875	1.5	29.8074951171875	1.7	29.8074951171875	1.7	29.8074951171875	9893.3	29.8074951171875	3.6E+04	29.8074951171875	3311.1	29.8074951171875	1.5	29.8074951171875	1.4E+04	29.8074951171875	1.5	29.8074951171875	1.6
29.8263034820557	1.5	29.8263034820557	1.3	29.8263034820557	1.7	29.8263034820557	1.7	29.8263034820557	1.6	29.8263034820557	1.5	29.8263034820557	1.9	29.8263034820557	9253.7	29.8263034820557	4.4E+04	29.8263034820557	2332.0	29.8263034820557	1.3	29.8263034820557	1.5E+04	29.8263034820557	1.4	29.8263034820557	4034.9
29.8451118469238	1.4	29.8451118469238	1.6	29.8451118469238	1.8	29.8451118469238	1.8	29.8451118469238	1.3	29.8451118469238	1.5	29.8451118469238	1897.1	29.8451118469238	8056.4	29.8451118469238	4.6E+04	29.8451118469238	3369.9	29.8451118469238	1.5	29.8451118469238	1.3E+04	29.8451118469238	1.4	29.8451118469238	1.2E+04
29.863920211792	1.3	29.863920211792	1.7	29.863920211792	1.5	29.863920211792	1.4	29.863920211792	1.5	29.863920211792	1.5	29.863920211792	1830.6	29.863920211792	7802.4	29.863920211792	3.9E+04	29.863920211792	4030.7	29.863920211792	1.6	29.863920211792	1.1E+04	29.863920211792	1.6	29.863920211792	1.7E+04
29.8827285766602	1.2	29.8827285766602	1.7	29.8827285766602	1.3	29.8827285766602	1.1	29.8827285766602	1.6	29.8827285766602	1.1	29.8827285766602	1.4	29.8827285766602	7526.5	29.8827285766602	2.8E+04	29.8827285766602	1.7	29.8827285766602	1.6	29.8827285766602	6470.7	29.8827285766602	1.3	29.8827285766602	1.6E+04
29.9015369415283	1.4	29.9015369415283	1.6	29.9015369415283	1.5	29.9015369415283	1.3	29.9015369415283	1486.8	29.9015369415283	1.3	29.9015369415283	1.8	29.9015369415283	7714.4	29.9015369415283	2.1E+04	29.9015369415283	1.6	29.9015369415283	1.7	29.9015369415283	1363.6	29.9015369415283	1.2	29.9015369415283	1E+04
29.9203453063965	1.3	29.9203453063965	1.2	29.9203453063965	1.9	29.9203453063965	1.7	29.9203453063965	4922.3	29.9203453063965	1.8	29.9203453063965	1.5	29.9203453063965	5934.6	29.9203453063965	1.9E+04	29.9203453063965	1.5	29.9203453063965	1.5	29.9203453063965	5042.5	29.9203453063965	1.7	29.9203453063965	4247.1
29.9391536712646	1.8	29.9391536712646	1.1	29.9391536712646	1.8	29.9391536712646	1.6	29.9391536712646	6071.3	29.9391536712646	1.5	29.9391536712646	1.3	29.9391536712646	6270.0	29.9391536712646	1.7E+04	29.9391536712646	1.3	29.9391536712646	1.4	29.9391536712646	5985.9	29.9391536712646	1.6	29.9391536712646	1.9
29.9579620361328	581.0	29.9579620361328	1.0	29.9579620361328	1.8	29.9579620361328	1.7	29.9579620361328	5763.3	29.9579620361328	1.6	29.9579620361328	1.8	29.9579620361328	6996.7	29.9579620361328	1.5E+04	29.9579620361328	1.6	29.9579620361328	1.5	29.9579620361328	1E+04	29.9579620361328	1.5	29.9579620361328	1.5
29.976770401001	4578.9	29.976770401001	1.0	29.976770401001	1.9	29.976770401001	1.4	29.976770401001	5831.8	29.976770401001	1.0	29.976770401001	1.4	29.976770401001	8669.9	29.976770401001	1.2E+04	29.976770401001	1.5	29.976770401001	1.5	29.976770401001	7778.3	29.976770401001	1.8	29.976770401001	1.1
29.9955787658691	107.5	29.9955787658691	1.1	29.9955787658691	1.8	29.9955787658691	1.5	29.9955787658691	136.8	29.9955787658691	1.7	29.9955787658691	1.1	29.9955787658691	8815.9	29.9955787658691	1.6E+04	29.9955787658691	1.7	29.9955787658691	1.9	29.9955787658691	6803.1	29.9955787658691	1.9	29.9955787658691	1.9
30.0143871307373	1.1	30.0143871307373	1.8	30.0143871307373	1.6	30.0143871307373	1.3	30.0143871307373	1.3	30.0143871307373	1.8	30.0143871307373	1.8	30.0143871307373	5251.6	30.0143871307373	1.2E+04	30.0143871307373	1.7	30.0143871307373	1.5	30.0143871307373	7662.8	30.0143871307373	1.7	30.0143871307373	1.6
30.0331954956055	1.7	30.0331954956055	1.7	30.0331954956055	1.1	30.0331954956055	1.4	30.0331954956055	1.6	30.0331954956055	1.9	30.0331954956055	7032.6	30.0331954956055	6757.2	30.0331954956055	1.4E+04	30.0331954956055	1.9	30.0331954956055	1.5	30.0331954956055	6435.5	30.0331954956055	1.8	30.0331954956055	1.2
30.0520038604736	1.4	30.0520038604736	1.6	30.0520038604736	1.6	30.0520038604736	1.4	30.0520038604736	1.9	30.0520038604736	1.4	30.0520038604736	9035.1	30.0520038604736	7929.9	30.0520038604736	1.3E+04	30.0520038604736	1.9	30.0520038604736	1.3	30.0520038604736	1760.1	30.0520038604736	1.8	30.0520038604736	1.3
30.0708122253418	1.6	30.0708122253418	1.3	30.0708122253418	1.8	30.0708122253418	1.5	30.0708122253418	4085.9	30.0708122253418	1.1	30.0708122253418	2793.5	30.0708122253418	6838.7	30.0708122253418	8237.1	30.0708122253418	1.7	30.0708122253418	1.1	30.0708122253418	1.2	30.0708122253418	1.9	30.0708122253418	1.3
30.08962059021	1.4	30.08962059021	1.4	30.08962059021	1.9	30.08962059021	1.2	30.08962059021	3946.7	30.08962059021	1.1	30.08962059021	3156.3	30.08962059021	2357.7	30.08962059021	6768.1	30.08962059021	1.4	30.08962059021	1.4	30.08962059021	1.4	30.08962059021	1.9	30.08962059021	1.6
30.1084289550781	1.6	30.1084289550781	1.5	30.1084289550781	1.8	30.1084289550781	1.2	30.1084289550781	3744.0	30.1084289550781	1.1	30.1084289550781	6118.8	30.1084289550781	4394.9	30.1084289550781	1.2E+04	30.1084289550781	1.7	30.1084289550781	1.3	30.1084289550781	1.6	30.1084289550781	1.4	30.1084289550781	1.8
30.1272373199463	1.8	30.1272373199463	1.8	30.1272373199463	1.3	30.1272373199463	1.6	30.1272373199463	1335.7	30.1272373199463	1.2	30.1272373199463	7314.2	30.1272373199463	2780.3	30.1272373199463	1E+04	30.1272373199463	1.7	30.1272373199463	1.7	30.1272373199463	1.4	30.1272373199463	1.1	30.1272373199463	1.4
30.1460456848145	1.7	30.1460456848145	1.4	30.1460456848145	1.7	30.1460456848145	1.6	30.1460456848145	1.7	30.1460456848145	1.4	30.1460456848145	7003.5	30.1460456848145	1.4	30.1460456848145	9157.1	30.1460456848145	1.5	30.1460456848145	1.9	30.1460456848145	2340.4	30.1460456848145	1.1	30.1460456848145	3876.8
30.1648540496826	1.4	30.1648540496826	1.4	30.1648540496826	1.8	30.1648540496826	1.7	30.1648540496826	1.3	30.1648540496826	1.3	30.1648540496826	4263.4	30.1648540496826	1.6	30.1648540496826	4131.5	30.1648540496826	1.6	30.1648540496826	1.4	30.1648540496826	1498.5	30.1648540496826	1.2	30.1648540496826	2481.8
30.1836624145508	1.2	30.1836624145508	1.6	30.1836624145508	1.4	30.1836624145508	1.7	30.1836624145508	1.2	30.1836624145508	1.7	30.1836624145508	5986.6	30.1836624145508	1.7	30.1836624145508	1.7	30.1836624145508	1.5	30.1836624145508	1.4	30.1836624145508	4998.8	30.1836624145508	1.4	30.1836624145508	1.5
30.2024707794189	1.4	30.2024707794189	1.6	30.2024707794189	1.5	30.2024707794189	1.8	30.2024707794189	1.5	30.2024707794189	1.5	30.2024707794189	2829.4	30.2024707794189	3597.2	30.2024707794189	2309.3	30.2024707794189	1.5	30.2024707794189	1.4	30.2024707794189	3601.0	30.2024707794189	1.2	30.2024707794189	1.3
30.2212791442871	1.5	30.2212791442871	1.3	30.2212791442871	1.6	30.2212791442871	1.6	30.2212791442871	1.8	30.2212791442871	1.4	30.2212791442871	1.6	30.2212791442871	8375.9	30.2212791442871	5872.4	30.2212791442871	1.7	30.2212791442871	1.4	30.2212791442871	1.5	30.2212791442871	1.2	30.2212791442871	1.3
30.2400875091553	1.3	30.2400875091553	1.2	30.2400875091553	1.5	30.2400875091553	1.5	30.2400875091553	2952.4	30.2400875091553	1.7	30.2400875091553	1.5	30.2400875091553	8008.5	30.2400875091553	8617.3	30.2400875091553	1717.9	30.2400875091553	1.3	30.2400875091553	1.6	30.2400875091553	1.4	30.2400875091553	1.7
30.2588958740234	1.4	30.2588958740234	1.3	30.2588958740234	1.6	30.2588958740234	1.4	30.2588958740234	7198.9	30.2588958740234	1.8	30.2588958740234	910.3	30.2588958740234	7185.0	30.2588958740234	8462.6	30.2588958740234	2648.8	30.2588958740234	1.3	30.2588958740234	1.5	30.2588958740234	1.6	30.2588958740234	1.9
30.2777042388916	1.5	30.2777042388916	1.3	30.2777042388916	1.8	30.2777042388916	1.5	30.2777042388916	7132.3	30.2777042388916	1.3	30.2777042388916	6075.3	30.2777042388916	9952.0	30.2777042388916	5859.2	30.2777042388916	1.2	30.2777042388916	1421.3	30.2777042388916	1.7	30.2777042388916	1.7	30.2777042388916	1.8
30.2965126037598	1.4	30.2965126037598	1.2	30.2965126037598	1.4	30.2965126037598	1.7	30.2965126037598	3461.0	30.2965126037598	1.2	30.2965126037598	1.5E+04	30.2965126037598	4080.1	30.2965126037598	6410.1	30.2965126037598	1.3	30.2965126037598	4011.2	30.2965126037598	1.2	30.2965126037598	1.3	30.2965126037598	1.9
30.3153209686279	1.5	30.3153209686279	1.7	30.3153209686279	1.1	30.3153209686279	1.1	30.3153209686279	1971.9	30.3153209686279	1.5	30.3153209686279	1.9E+04	30.3153209686279	1.7	30.3153209686279	7950.6	30.3153209686279	1.8	30.3153209686279	1.9	30.3153209686279	1.6	30.3153209686279	1.1	30.3153209686279	1.8
30.3341293334961	1.5	30.3341293334961	1.8	30.3341293334961	1.5	30.3341293334961	1.5	30.3341293334961	2403.9	30.3341293334961	1.3	30.3341293334961	1.5E+04	30.3341293334961	1.3	30.3341293334961	5694.7	30.3341293334961	1.6	30.3341293334961	1.6	30.3341293334961	477.4	30.3341293334961	1.1	30.3341293334961	1.4
30.3529376983643	1.1	30.3529376983643	1.9	30.3529376983643	1.8	30.3529376983643	1.9	30.3529376983643	264.6	30.3529376983643	1.1	30.3529376983643	8818.0	30.3529376983643	1.8	30.3529376983643	5972.3	30.3529376983643	1.5	30.3529376983643	1.5	30.3529376983643	7029.4	30.3529376983643	1.5	30.3529376983643	1.8
30.3717460632324	1.3	30.3717460632324	1.6	30.3717460632324	1.6	30.3717460632324	2.0	30.3717460632324	4597.6	30.3717460632324	1.4	30.3717460632324	135.9	30.3717460632324	5369.7	30.3717460632324	5669.4	30.3717460632324	1.7	30.3717460632324	1.9	30.3717460632324	507.0	30.3717460632324	1.9	30.3717460632324	1.3
30.3905544281006	1.5	30.3905544281006	1.7	30.3905544281006	1.3	30.3905544281006	1.8	30.3905544281006	3310.3	30.3905544281006	1.1	30.3905544281006	4707.4	30.3905544281006	823.1	30.3905544281006	803.4	30.3905544281006	1.6	30.3905544281006	1.7	30.3905544281006	2.0	30.3905544281006	1.9	30.3905544281006	1.6
30.4093627929688	1.7	30.4093627929688	1.7	30.4093627929688	1.5	30.4093627929688	1.9	30.4093627929688	1517.8	30.4093627929688	1.7	30.4093627929688	796.9	30.4093627929688	6844.9	30.4093627929688	1.4	30.4093627929688	1.2	30.4093627929688	1051.0	30.4093627929688	1.7	30.4093627929688	1.8	30.4093627929688	1.5
30.4281711578369	1.9	30.4281711578369	1.5	30.4281711578369	1.5	30.4281711578369	1.5	30.4281711578369	1477.6	30.4281711578369	1.2	30.4281711578369	1.3	30.4281711578369	2450.4	30.4281711578369	1.7	30.4281711578369	1.5	30.4281711578369	1506.9	30.4281711578369	1.5	30.4281711578369	1.7	30.4281711578369	1.3
30.4469795227051	1.7	30.4469795227051	1.2	30.4469795227051	1.3	30.4469795227051	1.1	30.4469795227051	1.4	30.4469795227051	1.5	30.4469795227051	1.4	30.4469795227051	1.2	30.4469795227051	1.9	30.4469795227051	1.7	30.4469795227051	1.3	30.4469795227051	1.9	30.4469795227051	1.6	30.4469795227051	1.9
30.4657878875732	1.9	30.4657878875732	1.9	30.4657878875732	1.4	30.4657878875732	1.2	30.4657878875732	1.5	30.4657878875732	1.5	30.4657878875732	1.2	30.4657878875732	1.3	30.4657878875732	1.9	30.4657878875732	1.7	30.4657878875732	2.0	30.4657878875732	1.6	30.4657878875732	1.1	30.4657878875732	1.3
30.4845962524414	1.1	30.4845962524414	1.0	30.4845962524414	1.8	30.4845962524414	1.8	30.4845962524414	1.4	30.4845962524414	1.9	30.4845962524414	1.2	30.4845962524414	1.7	30.4845962524414	1.4	30.4845962524414	1.9	30.4845962524414	1.4	30.4845962524414	1.7	30.4845962524414	1.5	30.4845962524414	1.5
30.5034046173096	1.4	30.5034046173096	1.1	30.5034046173096	2.0	30.5034046173096	1.2	30.5034046173096	1.2	30.5034046173096	1.5	30.5034046173096	1.7	30.5034046173096	1.2	30.5034046173096	1.7	30.5034046173096	1.2	30.5034046173096	1.4	30.5034046173096	1.7	30.5034046173096	1.9	30.5034046173096	1.1
30.5222129821777	1.6	30.5222129821777	1.0	30.5222129821777	1.5	30.5222129821777	1.4	30.5222129821777	1.5	30.5222129821777	1.8	30.5222129821777	1.0	30.5222129821777	1.4	30.5222129821777	2.0	30.5222129821777	1.4	30.5222129821777	1.6	30.5222129821777	1.6	30.5222129821777	1.5	30.5222129821777	1.3
