# Supplementary material for: Mapping protein carboxymethylation sites provides insights into their role in proteostasis and cell proliferation
Source: Nat Commun. 2021 Nov 18;12:6743. doi: 10.1038/s41467-021-26982-6 (PMC8602705; doi:10.1038/s41467-021-26982-6)
Supplement: Supplementary file 11 — Source Data [file 41467_2021_26982_MOESM11_ESM.zip › FigureS2/2A/Identification ACSL1_MOUSE._IFGQANTSLK[CML]R_.3 Qvalue = 1.633e-22 (Pvalue = 1.134e-22).xls]

(x)Retention Time_[[y6+]]	(y)Intensity_[[y6+]]	(x)Retention Time_[[y4+]]	(y)Intensity_[[y4+]]	(x)Retention Time_[[y5+]]	(y)Intensity_[[y5+]]	(x)Retention Time_[[y8++]-H2O]	(y)Intensity_[[y8++]-H2O]	(x)Retention Time_[[y7+]-H2O]	(y)Intensity_[[y7+]-H2O]	(x)Retention Time_[]	(y)Intensity_[]	(x)Retention Time_[]	(y)Intensity_[]	(x)Retention Time_[]	(y)Intensity_[]	(x)Retention Time_[]	(y)Intensity_[]	(x)Retention Time_[]	(y)Intensity_[]
17.9251117706299	1.7	17.9251117706299	1.1	17.9251117706299	1.5	17.9251117706299	2.0	17.9251117706299	1.6	17.9251117706299	1.6	17.9251117706299	1.5	17.9251117706299	1.2	17.9251117706299	1.8	17.9251117706299	1.4
17.9357852935791	1.0	17.9357852935791	1.8	17.9357852935791	1.1	17.9357852935791	1.3	17.9357852935791	1.8	17.9357852935791	1.9	17.9357852935791	1.8	17.9357852935791	1.9	17.9357852935791	1.1	17.9357852935791	1.7
17.9464588165283	1.1	17.9464588165283	1.7	17.9464588165283	1.1	17.9464588165283	1.4	17.9464588165283	1.9	17.9464588165283	1.2	17.9464588165283	1.9	17.9464588165283	1.6	17.9464588165283	1.8	17.9464588165283	2.0
17.9571323394775	1.2	17.9571323394775	1.7	17.9571323394775	1.4	17.9571323394775	1.2	17.9571323394775	1.8	17.9571323394775	1.6	17.9571323394775	1.8	17.9571323394775	1.7	17.9571323394775	1.9	17.9571323394775	1.3
17.9678058624268	1.2	17.9678058624268	1.7	17.9678058624268	5282.4	17.9678058624268	1.7	17.9678058624268	1.9	17.9678058624268	1.2	17.9678058624268	2303.3	17.9678058624268	1.3	17.9678058624268	1.7	17.9678058624268	1.8
17.978479385376	1.6	17.978479385376	1.5	17.978479385376	4455.9	17.978479385376	1.4	17.978479385376	1.8	17.978479385376	1.2	17.978479385376	2248.8	17.978479385376	1.1	17.978479385376	1.2	17.978479385376	1.8
17.9891529083252	1.7	17.9891529083252	1226.7	17.9891529083252	4825.7	17.9891529083252	1.4	17.9891529083252	1.4	17.9891529083252	1.2	17.9891529083252	3153.6	17.9891529083252	1.3	17.9891529083252	1.1	17.9891529083252	1.4
17.9998264312744	1.4	17.9998264312744	1049.8	17.9998264312744	5078.1	17.9998264312744	1.8	17.9998264312744	1.3	17.9998264312744	1.6	17.9998264312744	4001.6	17.9998264312744	1.5	17.9998264312744	1.1	17.9998264312744	1.6
18.0104999542236	1.2	18.0104999542236	1304.2	18.0104999542236	6460.1	18.0104999542236	414.2	18.0104999542236	1.7	18.0104999542236	1.6	18.0104999542236	3527.4	18.0104999542236	1.7	18.0104999542236	1.2	18.0104999542236	2.0
18.0211734771729	1.3	18.0211734771729	1107.7	18.0211734771729	6405.9	18.0211734771729	351.7	18.0211734771729	1.6	18.0211734771729	1.3	18.0211734771729	1542.9	18.0211734771729	1.6	18.0211734771729	1.4	18.0211734771729	1.6
18.0318470001221	1.6	18.0318470001221	1.7	18.0318470001221	3811.0	18.0318470001221	1.6	18.0318470001221	1.6	18.0318470001221	1.5	18.0318470001221	1.6	18.0318470001221	1.3	18.0318470001221	1.7	18.0318470001221	1.3
18.0425205230713	1.7	18.0425205230713	1.6	18.0425205230713	3491.9	18.0425205230713	1.7	18.0425205230713	1.7	18.0425205230713	1.3	18.0425205230713	1.4	18.0425205230713	1.5	18.0425205230713	1.4	18.0425205230713	1.5
18.0531940460205	1.4	18.0531940460205	1.4	18.0531940460205	3289.2	18.0531940460205	1.4	18.0531940460205	1.4	18.0531940460205	1.3	18.0531940460205	1.4	18.0531940460205	1.7	18.0531940460205	1.3	18.0531940460205	1.6
18.0638675689697	1.3	18.0638675689697	1.4	18.0638675689697	2144.1	18.0638675689697	1.5	18.0638675689697	1.6	18.0638675689697	1.3	18.0638675689697	1.3	18.0638675689697	1.8	18.0638675689697	1.4	18.0638675689697	1.7
18.0745410919189	1.6	18.0745410919189	1.3	18.0745410919189	1542.1	18.0745410919189	1.5	18.0745410919189	1.8	18.0745410919189	1.3	18.0745410919189	1.7	18.0745410919189	1.8	18.0745410919189	1.3	18.0745410919189	1.6
18.0852146148682	1.6	18.0852146148682	1.3	18.0852146148682	1711.0	18.0852146148682	1.1	18.0852146148682	1.6	18.0852146148682	1.5	18.0852146148682	1.5	18.0852146148682	1.4	18.0852146148682	1.4	18.0852146148682	1.4
18.0958881378174	1.7	18.0958881378174	1.4	18.0958881378174	1879.2	18.0958881378174	1.3	18.0958881378174	1.7	18.0958881378174	1.5	18.0958881378174	1.1	18.0958881378174	1.5	18.0958881378174	1.6	18.0958881378174	1.5
18.1065616607666	1.4	18.1065616607666	1.2	18.1065616607666	791.0	18.1065616607666	1.5	18.1065616607666	1.6	18.1065616607666	1.5	18.1065616607666	1.3	18.1065616607666	1.6	18.1065616607666	1.5	18.1065616607666	1.2
18.1172351837158	1.3	18.1172351837158	1.4	18.1172351837158	1.6	18.1172351837158	1.6	18.1172351837158	1.2	18.1172351837158	1.6	18.1172351837158	1.5	18.1172351837158	1.2	18.1172351837158	1.5	18.1172351837158	1.1
18.127908706665	1.6	18.127908706665	1.5	18.127908706665	1.6	18.127908706665	1.9	18.127908706665	1.2	18.127908706665	1.5	18.127908706665	1.3	18.127908706665	1.4	18.127908706665	1.5	18.127908706665	1.2
18.1385822296143	1.4	18.1385822296143	1.5	18.1385822296143	1.2	18.1385822296143	1.6	18.1385822296143	1.4	18.1385822296143	1.6	18.1385822296143	1.3	18.1385822296143	1.8	18.1385822296143	1.7	18.1385822296143	1.2
18.1492557525635	1.6	18.1492557525635	1.3	18.1492557525635	1.4	18.1492557525635	1.6	18.1492557525635	1.6	18.1492557525635	1.7	18.1492557525635	1.2	18.1492557525635	1.8	18.1492557525635	1.8	18.1492557525635	1.4
18.1599292755127	1.9	18.1599292755127	1.5	18.1599292755127	1.4	18.1599292755127	1.8	18.1599292755127	1.6	18.1599292755127	1.3	18.1599292755127	1.1	18.1599292755127	1.8	18.1599292755127	1.6	18.1599292755127	1.6
18.1706027984619	1.5	18.1706027984619	1.5	18.1706027984619	1.1	18.1706027984619	1.8	18.1706027984619	1.5	18.1706027984619	1.3	18.1706027984619	1.6	18.1706027984619	1.9	18.1706027984619	1.3	18.1706027984619	1.3
18.1812763214111	1.5	18.1812763214111	1.6	18.1812763214111	1.2	18.1812763214111	1.9	18.1812763214111	1.7	18.1812763214111	1.3	18.1812763214111	1.7	18.1812763214111	1.5	18.1812763214111	1.3	18.1812763214111	1.3
18.1919498443604	1.7	18.1919498443604	1.6	18.1919498443604	1.5	18.1919498443604	1.8	18.1919498443604	1.8	18.1919498443604	1.5	18.1919498443604	1.3	18.1919498443604	1.3	18.1919498443604	1.5	18.1919498443604	1.6
18.2026233673096	1.6	18.2026233673096	1.2	18.2026233673096	1.6	18.2026233673096	1.5	18.2026233673096	1.5	18.2026233673096	1.7	18.2026233673096	1.4	18.2026233673096	1.5	18.2026233673096	1.4	18.2026233673096	1.2
18.2132968902588	1.6	18.2132968902588	1.2	18.2132968902588	1.6	18.2132968902588	1.5	18.2132968902588	1.2	18.2132968902588	1.8	18.2132968902588	1647.1	18.2132968902588	1.5	18.2132968902588	1.4	18.2132968902588	1.3
18.223970413208	1.3	18.223970413208	1.1	18.223970413208	1.4	18.223970413208	1.5	18.223970413208	1.1	18.223970413208	1.7	18.223970413208	4165.3	18.223970413208	1.6	18.223970413208	1456.5	18.223970413208	1.4
18.2346439361572	1.5	18.2346439361572	1.3	18.2346439361572	1.1	18.2346439361572	1.3	18.2346439361572	1.2	18.2346439361572	1.5	18.2346439361572	2632.8	18.2346439361572	1.3	18.2346439361572	3326.2	18.2346439361572	1.4
18.2453174591064	1.8	18.2453174591064	1.4	18.2453174591064	1.3	18.2453174591064	1.4	18.2453174591064	1.5	18.2453174591064	1.5	18.2453174591064	1677.3	18.2453174591064	1.5	18.2453174591064	2838.8	18.2453174591064	1.8
18.2559909820557	1.5	18.2559909820557	1.5	18.2559909820557	1.5	18.2559909820557	1.4	18.2559909820557	1.4	18.2559909820557	1.2	18.2559909820557	3762.5	18.2559909820557	1.7	18.2559909820557	1309.9	18.2559909820557	1.7
18.2666645050049	1.2	18.2666645050049	1.6	18.2666645050049	1.6	18.2666645050049	1.3	18.2666645050049	1.5	18.2666645050049	1.5	18.2666645050049	2040.9	18.2666645050049	1.6	18.2666645050049	1.7	18.2666645050049	1.6
18.2773380279541	1.3	18.2773380279541	1.4	18.2773380279541	1.7	18.2773380279541	1.3	18.2773380279541	1.7	18.2773380279541	1.6	18.2773380279541	1.4	18.2773380279541	1.7	18.2773380279541	1.6	18.2773380279541	1.8
18.2880115509033	1.4	18.2880115509033	1.3	18.2880115509033	1.7	18.2880115509033	1.1	18.2880115509033	1.8	18.2880115509033	1.3	18.2880115509033	1.1	18.2880115509033	1.6	18.2880115509033	1.8	18.2880115509033	1.7
18.2986850738525	1.4	18.2986850738525	1.6	18.2986850738525	1.8	18.2986850738525	1.0	18.2986850738525	1.8	18.2986850738525	1.6	18.2986850738525	1.1	18.2986850738525	1.7	18.2986850738525	1.7	18.2986850738525	1.4
18.3093585968018	1.4	18.3093585968018	1.6	18.3093585968018	1.7	18.3093585968018	1.1	18.3093585968018	1.9	18.3093585968018	1.5	18.3093585968018	1.3	18.3093585968018	1.7	18.3093585968018	1.4	18.3093585968018	1.5
18.320032119751	1.7	18.320032119751	1.3	18.320032119751	1.5	18.320032119751	534.6	18.320032119751	2.0	18.320032119751	1.1	18.320032119751	1.6	18.320032119751	1.4	18.320032119751	1.5	18.320032119751	1.5
18.3307056427002	1.6	18.3307056427002	1.5	18.3307056427002	1.2	18.3307056427002	460.4	18.3307056427002	1.8	18.3307056427002	1.2	18.3307056427002	1.7	18.3307056427002	1.4	18.3307056427002	1.7	18.3307056427002	1.5
18.3413791656494	1.2	18.3413791656494	1.6	18.3413791656494	1.3	18.3413791656494	1.4	18.3413791656494	1.5	18.3413791656494	1.6	18.3413791656494	1.7	18.3413791656494	1.7	18.3413791656494	1.4	18.3413791656494	1.5
18.3520526885986	1.2	18.3520526885986	1.7	18.3520526885986	1.4	18.3520526885986	759.0	18.3520526885986	1.3	18.3520526885986	1.7	18.3520526885986	1.9	18.3520526885986	1.5	18.3520526885986	1.6	18.3520526885986	1.3
18.3627262115479	1.2	18.3627262115479	1.5	18.3627262115479	1.3	18.3627262115479	660.5	18.3627262115479	1.4	18.3627262115479	1.4	18.3627262115479	1.6	18.3627262115479	1.5	18.3627262115479	1.8	18.3627262115479	1.2
18.3733997344971	1.3	18.3733997344971	1.5	18.3733997344971	1.4	18.3733997344971	1.9	18.3733997344971	1.7	18.3733997344971	1.2	18.3733997344971	1.2	18.3733997344971	1.7	18.3733997344971	1.9	18.3733997344971	1.5
18.3840732574463	1.4	18.3840732574463	1.8	18.3840732574463	1.6	18.3840732574463	1.8	18.3840732574463	1.9	18.3840732574463	1.4	18.3840732574463	1.3	18.3840732574463	1.4	18.3840732574463	1.7	18.3840732574463	1.7
18.3947467803955	1.2	18.3947467803955	1.4	18.3947467803955	1.6	18.3947467803955	1.5	18.3947467803955	1.7	18.3947467803955	1.5	18.3947467803955	1.4	18.3947467803955	1.4	18.3947467803955	1.3	18.3947467803955	1.8
18.4054203033447	1.5	18.4054203033447	1.2	18.4054203033447	1.3	18.4054203033447	1.7	18.4054203033447	1.4	18.4054203033447	1.2	18.4054203033447	1.9	18.4054203033447	1.4	18.4054203033447	1.6	18.4054203033447	1.7
18.4160938262939	1.9	18.4160938262939	1.4	18.4160938262939	1.5	18.4160938262939	1.8	18.4160938262939	1.5	18.4160938262939	1.3	18.4160938262939	1.9	18.4160938262939	1.4	18.4160938262939	1.9	18.4160938262939	1.2
18.4267673492432	1.6	18.4267673492432	1.7	18.4267673492432	391.9	18.4267673492432	1.6	18.4267673492432	1.4	18.4267673492432	1.5	18.4267673492432	1.6	18.4267673492432	1.4	18.4267673492432	1.9	18.4267673492432	1.5
18.4374408721924	1.2	18.4374408721924	1.6	18.4374408721924	348.5	18.4374408721924	1.6	18.4374408721924	1.4	18.4374408721924	1.6	18.4374408721924	1.5	18.4374408721924	1.7	18.4374408721924	1.6	18.4374408721924	1.9
18.4481143951416	1.1	18.4481143951416	1.5	18.4481143951416	1.6	18.4481143951416	1.5	18.4481143951416	1.3	18.4481143951416	1.3	18.4481143951416	1.5	18.4481143951416	1.8	18.4481143951416	797.4	18.4481143951416	1.6
18.4587879180908	1.3	18.4587879180908	1.3	18.4587879180908	1.8	18.4587879180908	1.2	18.4587879180908	1.5	18.4587879180908	1.3	18.4587879180908	2185.4	18.4587879180908	1.6	18.4587879180908	1095.5	18.4587879180908	1.6
18.46946144104	1.5	18.46946144104	1.1	18.46946144104	1.4	18.46946144104	1.1	18.46946144104	1.7	18.46946144104	1.5	18.46946144104	3003.0	18.46946144104	1.4	18.46946144104	1.2	18.46946144104	1.7
18.4801349639893	1.6	18.4801349639893	808.5	18.4801349639893	1.2	18.4801349639893	1.3	18.4801349639893	1.4	18.4801349639893	1.3	18.4801349639893	1962.5	18.4801349639893	347.8	18.4801349639893	1.4	18.4801349639893	1.4
18.4908084869385	1.9	18.4908084869385	722.8	18.4908084869385	1.2	18.4908084869385	1.7	18.4908084869385	1.5	18.4908084869385	1.5	18.4908084869385	4480.9	18.4908084869385	1176.7	18.4908084869385	1.3	18.4908084869385	1.7
18.5014820098877	1.9	18.5014820098877	1.6	18.5014820098877	1.3	18.5014820098877	1.6	18.5014820098877	1.5	18.5014820098877	1.6	18.5014820098877	6441.1	18.5014820098877	967.1	18.5014820098877	1.4	18.5014820098877	1.5
18.5121555328369	1.9	18.5121555328369	1.3	18.5121555328369	1.5	18.5121555328369	1.6	18.5121555328369	1.6	18.5121555328369	1.3	18.5121555328369	1E+04	18.5121555328369	1.4	18.5121555328369	2363.6	18.5121555328369	1.4
18.5228290557861	1.9	18.5228290557861	1.3	18.5228290557861	1.3	18.5228290557861	1.7	18.5228290557861	1.6	18.5228290557861	1.4	18.5228290557861	8667.7	18.5228290557861	1.3	18.5228290557861	5123.1	18.5228290557861	1.8
18.5335025787354	1.5	18.5335025787354	1.3	18.5335025787354	1.1	18.5335025787354	1.6	18.5335025787354	1.4	18.5335025787354	1.5	18.5335025787354	5842.4	18.5335025787354	1.7	18.5335025787354	2567.8	18.5335025787354	1.7
18.5441761016846	1.2	18.5441761016846	1.6	18.5441761016846	1.2	18.5441761016846	1.4	18.5441761016846	1.7	18.5441761016846	1.2	18.5441761016846	7247.8	18.5441761016846	1.8	18.5441761016846	1.3	18.5441761016846	1.6
18.5548496246338	1.6	18.5548496246338	1.7	18.5548496246338	1.2	18.5548496246338	1.6	18.5548496246338	1.5	18.5548496246338	1.2	18.5548496246338	6428.2	18.5548496246338	1.5	18.5548496246338	1.3	18.5548496246338	1.4
18.565523147583	1.9	18.565523147583	1.4	18.565523147583	1.5	18.565523147583	1018.8	18.565523147583	1.2	18.565523147583	1.5	18.565523147583	6711.1	18.565523147583	1.3	18.565523147583	1.2	18.565523147583	1.3
18.5761966705322	2.0	18.5761966705322	1.4	18.5761966705322	1.4	18.5761966705322	926.1	18.5761966705322	1.3	18.5761966705322	1.8	18.5761966705322	6761.4	18.5761966705322	1.3	18.5761966705322	1.4	18.5761966705322	1.4
18.5868701934814	1.6	18.5868701934814	2389.5	18.5868701934814	1.5	18.5868701934814	1.5	18.5868701934814	1.7	18.5868701934814	1.6	18.5868701934814	5983.6	18.5868701934814	1.5	18.5868701934814	1.6	18.5868701934814	1.2
18.5975437164307	1.4	18.5975437164307	4837.8	18.5975437164307	1.7	18.5975437164307	1.7	18.5975437164307	1.6	18.5975437164307	1.8	18.5975437164307	7039.5	18.5975437164307	1.6	18.5975437164307	1.8	18.5975437164307	1.3
18.6082172393799	1.7	18.6082172393799	5441.9	18.6082172393799	1.4	18.6082172393799	1.6	18.6082172393799	1.5	18.6082172393799	1.7	18.6082172393799	8820.2	18.6082172393799	1.3	18.6082172393799	1.8	18.6082172393799	1.6
18.6188907623291	1.6	18.6188907623291	4341.8	18.6188907623291	1.6	18.6188907623291	1.4	18.6188907623291	1.5	18.6188907623291	1.5	18.6188907623291	1.1E+04	18.6188907623291	1.3	18.6188907623291	1.7	18.6188907623291	1.7
18.6295642852783	1.3	18.6295642852783	4037.8	18.6295642852783	1.7	18.6295642852783	1.5	18.6295642852783	1.2	18.6295642852783	1.2	18.6295642852783	9438.5	18.6295642852783	1.2	18.6295642852783	1.5	18.6295642852783	1.6
18.6402378082275	1.5	18.6402378082275	5468.4	18.6402378082275	1.6	18.6402378082275	1.6	18.6402378082275	1.4	18.6402378082275	1.6	18.6402378082275	8140.3	18.6402378082275	1.3	18.6402378082275	1.4	18.6402378082275	1.6
18.6509113311768	1.5	18.6509113311768	4746.5	18.6509113311768	1.6	18.6509113311768	1.3	18.6509113311768	1.3	18.6509113311768	1.9	18.6509113311768	9900.6	18.6509113311768	1.6	18.6509113311768	1.4	18.6509113311768	1.4
18.661584854126	1.3	18.661584854126	2932.0	18.661584854126	1.4	18.661584854126	1.5	18.661584854126	1.1	18.661584854126	1.7	18.661584854126	9304.0	18.661584854126	1.4	18.661584854126	1.6	18.661584854126	1.2
18.6722583770752	1.3	18.6722583770752	936.6	18.6722583770752	1.7	18.6722583770752	1654.8	18.6722583770752	1.6	18.6722583770752	1.7	18.6722583770752	6624.4	18.6722583770752	1.4	18.6722583770752	1.2	18.6722583770752	1.5
18.6829319000244	1.1	18.6829319000244	1.5	18.6829319000244	1.4	18.6829319000244	797.7	18.6829319000244	1.9	18.6829319000244	1.5	18.6829319000244	2670.8	18.6829319000244	1.2	18.6829319000244	1.3	18.6829319000244	1.9
18.6936054229736	1.6	18.6936054229736	1.3	18.6936054229736	1.8	18.6936054229736	2234.8	18.6936054229736	2.0	18.6936054229736	1.5	18.6936054229736	1.9	18.6936054229736	1.4	18.6936054229736	1.5	18.6936054229736	1.9
18.7042789459229	1.8	18.7042789459229	1.1	18.7042789459229	1.9	18.7042789459229	3577.1	18.7042789459229	1.5	18.7042789459229	1.2	18.7042789459229	2.0	18.7042789459229	1.5	18.7042789459229	1.4	18.7042789459229	1.8
18.7149524688721	1.4	18.7149524688721	1.1	18.7149524688721	599.1	18.7149524688721	4770.4	18.7149524688721	1.8	18.7149524688721	1.9	18.7149524688721	2.0	18.7149524688721	1.5	18.7149524688721	1.9	18.7149524688721	1.2
18.7256259918213	1.8	18.7256259918213	1.8	18.7256259918213	363.7	18.7256259918213	2599.7	18.7256259918213	1.3	18.7256259918213	1.9	18.7256259918213	2.0	18.7256259918213	1.4	18.7256259918213	1.2	18.7256259918213	1.7
18.7362995147705	1.6	18.7362995147705	1.6	18.7362995147705	292.2	18.7362995147705	5199.3	18.7362995147705	1.5	18.7362995147705	1.5	18.7362995147705	1.6	18.7362995147705	1.2	18.7362995147705	1.7	18.7362995147705	1.3
18.7469730377197	1.5	18.7469730377197	1.6	18.7469730377197	206.0	18.7469730377197	3544.4	18.7469730377197	1.5	18.7469730377197	1.5	18.7469730377197	1.3	18.7469730377197	1.7	18.7469730377197	1.5	18.7469730377197	1.2
18.7576465606689	1.5	18.7576465606689	1.7	18.7576465606689	171.8	18.7576465606689	3821.0	18.7576465606689	1.2	18.7576465606689	1.4	18.7576465606689	1.8	18.7576465606689	1.5	18.7576465606689	1.8	18.7576465606689	1.1
18.7683200836182	1.3	18.7683200836182	1.4	18.7683200836182	1.8	18.7683200836182	4004.7	18.7683200836182	1.3	18.7683200836182	1.4	18.7683200836182	1.3	18.7683200836182	1.5	18.7683200836182	1.4	18.7683200836182	1.3
18.7789936065674	1.2	18.7789936065674	1.9	18.7789936065674	2.0	18.7789936065674	2423.5	18.7789936065674	1.1	18.7789936065674	1.5	18.7789936065674	1.2	18.7789936065674	1.5	18.7789936065674	1.4	18.7789936065674	1.5
18.7896671295166	1.2	18.7896671295166	1.5	18.7896671295166	1.2	18.7896671295166	2297.7	18.7896671295166	1.6	18.7896671295166	1.4	18.7896671295166	1.8	18.7896671295166	1.7	18.7896671295166	1.6	18.7896671295166	1.8
18.8003406524658	1.1	18.8003406524658	1.7	18.8003406524658	1.0	18.8003406524658	1460.1	18.8003406524658	1.3	18.8003406524658	1.7	18.8003406524658	1.4	18.8003406524658	1.1	18.8003406524658	1.3	18.8003406524658	1.8
18.811014175415	1.6	18.811014175415	1.2	18.811014175415	1.1	18.811014175415	1.8	18.811014175415	1.8	18.811014175415	1.7	18.811014175415	2.0	18.811014175415	1.2	18.811014175415	2.0	18.811014175415	1.8
18.8216876983643	1.4	18.8216876983643	1.4	18.8216876983643	1.5	18.8216876983643	239.6	18.8216876983643	1.7	18.8216876983643	1.1	18.8216876983643	1.6	18.8216876983643	1.9	18.8216876983643	1.5	18.8216876983643	1.5
18.8323612213135	1.8	18.8323612213135	1.3	18.8323612213135	1.9	18.8323612213135	499.2	18.8323612213135	1.8	18.8323612213135	1.0	18.8323612213135	1.4	18.8323612213135	1.6	18.8323612213135	1.8	18.8323612213135	1.8
18.8430347442627	1.5	18.8430347442627	1.4	18.8430347442627	1.8	18.8430347442627	1.3	18.8430347442627	1.4	18.8430347442627	1.1	18.8430347442627	1.4	18.8430347442627	1.8	18.8430347442627	1.5	18.8430347442627	1.8
18.8537082672119	1.4	18.8537082672119	1.4	18.8537082672119	1.7	18.8537082672119	958.6	18.8537082672119	1.3	18.8537082672119	1.2	18.8537082672119	4243.5	18.8537082672119	1.5	18.8537082672119	1.3	18.8537082672119	1.8
18.8643817901611	1.1	18.8643817901611	1.1	18.8643817901611	1.8	18.8643817901611	2491.4	18.8643817901611	1.1	18.8643817901611	1.5	18.8643817901611	8300.7	18.8643817901611	1.3	18.8643817901611	1.4	18.8643817901611	1.8
18.8750553131104	1.2	18.8750553131104	1.3	18.8750553131104	1.5	18.8750553131104	3636.1	18.8750553131104	1.7	18.8750553131104	5711.4	18.8750553131104	1.1E+04	18.8750553131104	1.2	18.8750553131104	1.5	18.8750553131104	1.5
18.8857288360596	1.8	18.8857288360596	1.4	18.8857288360596	1.5	18.8857288360596	7912.8	18.8857288360596	1.4	18.8857288360596	807.9	18.8857288360596	9912.1	18.8857288360596	1.4	18.8857288360596	1.6	18.8857288360596	1.9
18.8964023590088	1.2	18.8964023590088	1.9	18.8964023590088	1.0	18.8964023590088	1.5E+04	18.8964023590088	1.4	18.8964023590088	1.8	18.8964023590088	7898.5	18.8964023590088	1.7	18.8964023590088	1.7	18.8964023590088	1.4
18.907075881958	1.8	18.907075881958	1.9	18.907075881958	1.2	18.907075881958	2.4E+04	18.907075881958	1.4	18.907075881958	1.8	18.907075881958	1.4	18.907075881958	1.6	18.907075881958	1.0	18.907075881958	1.6
18.9177494049072	1.7	18.9177494049072	1.5	18.9177494049072	1.6	18.9177494049072	3E+04	18.9177494049072	1.7	18.9177494049072	1.4	18.9177494049072	1.3	18.9177494049072	1.3	18.9177494049072	1.5	18.9177494049072	1.5
18.9284229278564	1.7	18.9284229278564	1.4	18.9284229278564	1.6	18.9284229278564	2.6E+04	18.9284229278564	1.2	18.9284229278564	1.6	18.9284229278564	1.4	18.9284229278564	1.2	18.9284229278564	5117.0	18.9284229278564	1.7
18.9390964508057	1.5	18.9390964508057	1.3	18.9390964508057	1.2	18.9390964508057	2.1E+04	18.9390964508057	1.6	18.9390964508057	1.7	18.9390964508057	1.3	18.9390964508057	1.4	18.9390964508057	1.2E+04	18.9390964508057	1.7
18.9497699737549	1.2	18.9497699737549	1.8	18.9497699737549	1.4	18.9497699737549	2.5E+04	18.9497699737549	1.5	18.9497699737549	1.3	18.9497699737549	1.4	18.9497699737549	1.6	18.9497699737549	9241.6	18.9497699737549	3722.4
18.9604434967041	1.9	18.9604434967041	1.8	18.9604434967041	1.2	18.9604434967041	3.1E+04	18.9604434967041	1.7	18.9604434967041	1.6	18.9604434967041	1.3	18.9604434967041	1.7	18.9604434967041	9371.7	18.9604434967041	1410.3
18.9711170196533	1.1	18.9711170196533	1.6	18.9711170196533	1.4	18.9711170196533	2.6E+04	18.9711170196533	1.7	18.9711170196533	1.4	18.9711170196533	1.9	18.9711170196533	1.1	18.9711170196533	9292.3	18.9711170196533	1.5
18.9817905426025	1.5	18.9817905426025	1.8	18.9817905426025	1.7	18.9817905426025	2.2E+04	18.9817905426025	1.4	18.9817905426025	1.5	18.9817905426025	1.5	18.9817905426025	1.5	18.9817905426025	1E+04	18.9817905426025	1.0
18.9924640655518	1.5	18.9924640655518	1.7	18.9924640655518	1.8	18.9924640655518	3.2E+04	18.9924640655518	1.5	18.9924640655518	1.4	18.9924640655518	1.5	18.9924640655518	1.4	18.9924640655518	1.7	18.9924640655518	1.9
19.003137588501	1.9	19.003137588501	1.1	19.003137588501	1.5	19.003137588501	3.5E+04	19.003137588501	1.7	19.003137588501	1.4	19.003137588501	1.3	19.003137588501	1.5	19.003137588501	1.8	19.003137588501	1.6
19.0138111114502	1.5	19.0138111114502	1.4	19.0138111114502	1.3	19.0138111114502	3.2E+04	19.0138111114502	1.5	19.0138111114502	1.6	19.0138111114502	1.8	19.0138111114502	1.8	19.0138111114502	3046.6	19.0138111114502	1.1
19.0244846343994	1.7	19.0244846343994	1.5	19.0244846343994	1.6	19.0244846343994	1.7E+04	19.0244846343994	1.5	19.0244846343994	1.6	19.0244846343994	1.8	19.0244846343994	1.4	19.0244846343994	3990.8	19.0244846343994	1.4
19.0351581573486	1.6	19.0351581573486	1.6	19.0351581573486	1.5	19.0351581573486	1.6E+04	19.0351581573486	1.9	19.0351581573486	1.6	19.0351581573486	1.4	19.0351581573486	1.6	19.0351581573486	1.1	19.0351581573486	1.8
19.0458316802979	1.4	19.0458316802979	1.4	19.0458316802979	1.3	19.0458316802979	1.2E+04	19.0458316802979	1.6	19.0458316802979	1.4	19.0458316802979	1.3	19.0458316802979	1.9	19.0458316802979	1.4	19.0458316802979	1.8
19.0565052032471	1.3	19.0565052032471	1.6	19.0565052032471	1.2	19.0565052032471	1.3E+04	19.0565052032471	1.2	19.0565052032471	1.2	19.0565052032471	1.7	19.0565052032471	1.6	19.0565052032471	1.3	19.0565052032471	1.5
19.0671787261963	1.3	19.0671787261963	1.8	19.0671787261963	1.7	19.0671787261963	9941.6	19.0671787261963	1.1	19.0671787261963	1.3	19.0671787261963	1.8	19.0671787261963	1.3	19.0671787261963	1.5	19.0671787261963	1.5
19.0778522491455	1.2	19.0778522491455	1.9	19.0778522491455	1.8	19.0778522491455	8581.0	19.0778522491455	1.0	19.0778522491455	1.2	19.0778522491455	1.7	19.0778522491455	1.1	19.0778522491455	1.6	19.0778522491455	1.8
19.0885257720947	1.7	19.0885257720947	1.5	19.0885257720947	1.4	19.0885257720947	6793.8	19.0885257720947	1.1	19.0885257720947	1.1	19.0885257720947	1.7	19.0885257720947	1.7	19.0885257720947	1.7	19.0885257720947	1.3
19.0991992950439	1.6	19.0991992950439	1.5	19.0991992950439	1.1	19.0991992950439	5080.6	19.0991992950439	1.3	19.0991992950439	1.2	19.0991992950439	1.8	19.0991992950439	1.9	19.0991992950439	1.3	19.0991992950439	1.3
19.1098728179932	1.9	19.1098728179932	1.1	19.1098728179932	1.2	19.1098728179932	3022.7	19.1098728179932	1.8	19.1098728179932	1.5	19.1098728179932	1.7	19.1098728179932	1.3	19.1098728179932	1.8	19.1098728179932	1.7
19.1205463409424	1.9	19.1205463409424	1.1	19.1205463409424	1.1	19.1205463409424	3212.3	19.1205463409424	2.0	19.1205463409424	1.5	19.1205463409424	1.4	19.1205463409424	1.2	19.1205463409424	1.4	19.1205463409424	1.5
19.1312198638916	1.9	19.1312198638916	1.5	19.1312198638916	1.5	19.1312198638916	1968.7	19.1312198638916	2.0	19.1312198638916	1.6	19.1312198638916	1.6	19.1312198638916	1.2	19.1312198638916	1.7	19.1312198638916	1.3
19.1418933868408	1.2	19.1418933868408	1.2	19.1418933868408	1.4	19.1418933868408	2046.4	19.1418933868408	1.2	19.1418933868408	1.2	19.1418933868408	1.3	19.1418933868408	1.4	19.1418933868408	1.4	19.1418933868408	1.4
19.15256690979	1.3	19.15256690979	1.7	19.15256690979	1.6	19.15256690979	1684.1	19.15256690979	1.6	19.15256690979	1.5	19.15256690979	1.2	19.15256690979	1.6	19.15256690979	1.6	19.15256690979	1.6
19.1632404327393	1.2	19.1632404327393	1.5	19.1632404327393	1.5	19.1632404327393	2184.6	19.1632404327393	1.2	19.1632404327393	1.6	19.1632404327393	1.7	19.1632404327393	1.6	19.1632404327393	1.4	19.1632404327393	1.8
19.1739139556885	1.7	19.1739139556885	1.2	19.1739139556885	1.4	19.1739139556885	252.1	19.1739139556885	1.8	19.1739139556885	1.4	19.1739139556885	2344.7	19.1739139556885	1.5	19.1739139556885	1.3	19.1739139556885	1.4
19.1845874786377	1.5	19.1845874786377	1087.7	19.1845874786377	1.5	19.1845874786377	1125.6	19.1845874786377	1.5	19.1845874786377	1.6	19.1845874786377	2365.6	19.1845874786377	1.5	19.1845874786377	1.3	19.1845874786377	1.2
19.1952610015869	1.2	19.1952610015869	140.7	19.1952610015869	1.5	19.1952610015869	1121.0	19.1952610015869	1.9	19.1952610015869	1.2	19.1952610015869	3174.5	19.1952610015869	1.4	19.1952610015869	1.7	19.1952610015869	1.2
19.2059345245361	1.7	19.2059345245361	1.9	19.2059345245361	1.2	19.2059345245361	127.7	19.2059345245361	1.2	19.2059345245361	1.5	19.2059345245361	4593.3	19.2059345245361	1.5	19.2059345245361	1.2	19.2059345245361	1.2
19.2166080474854	1.3	19.2166080474854	1.4	19.2166080474854	1.4	19.2166080474854	1108.2	19.2166080474854	1.5	19.2166080474854	1.5	19.2166080474854	4273.8	19.2166080474854	1.5	19.2166080474854	1.7	19.2166080474854	1.7
19.2272815704346	1.4	19.2272815704346	1.4	19.2272815704346	1.4	19.2272815704346	145.7	19.2272815704346	1.8	19.2272815704346	1.5	19.2272815704346	4448.4	19.2272815704346	1.4	19.2272815704346	1.7	19.2272815704346	1.2
19.2379550933838	1.6	19.2379550933838	1.1	19.2379550933838	1.8	19.2379550933838	1.4	19.2379550933838	1.8	19.2379550933838	4203.5	19.2379550933838	4009.5	19.2379550933838	1.1	19.2379550933838	1.7	19.2379550933838	1.7
19.248628616333	1.4	19.248628616333	1.9	19.248628616333	1.3	19.248628616333	1.2	19.248628616333	1.6	19.248628616333	1.2E+04	19.248628616333	7719.5	19.248628616333	8970.4	19.248628616333	1.5	19.248628616333	1.8
19.2593021392822	1.7	19.2593021392822	1.3	19.2593021392822	1.3	19.2593021392822	1.2	19.2593021392822	1.1	19.2593021392822	3.6E+04	19.2593021392822	3.1E+04	19.2593021392822	3.1E+04	19.2593021392822	9695.0	19.2593021392822	3622.3
19.2699756622314	1.9	19.2699756622314	1.5	19.2699756622314	1.1	19.2699756622314	1.5	19.2699756622314	1.8	19.2699756622314	9.2E+04	19.2699756622314	8.8E+04	19.2699756622314	7.8E+04	19.2699756622314	3.4E+04	19.2699756622314	1.9E+04
19.2806491851807	1.5	19.2806491851807	1.4	19.2806491851807	1.1	19.2806491851807	1.8	19.2806491851807	1.8	19.2806491851807	2.5E+05	19.2806491851807	2.3E+05	19.2806491851807	2.1E+05	19.2806491851807	8.9E+04	19.2806491851807	4.9E+04
19.2913227081299	1.1	19.2913227081299	2069.6	19.2913227081299	1.8	19.2913227081299	1.9	19.2913227081299	1.6	19.2913227081299	5.1E+05	19.2913227081299	5.3E+05	19.2913227081299	4.3E+05	19.2913227081299	2E+05	19.2913227081299	1E+05
19.3019962310791	1.7	19.3019962310791	2659.8	19.3019962310791	1718.0	19.3019962310791	1.8	19.3019962310791	1.9	19.3019962310791	9E+05	19.3019962310791	8.6E+05	19.3019962310791	7.2E+05	19.3019962310791	3.6E+05	19.3019962310791	1.7E+05
19.3126697540283	3727.2	19.3126697540283	5501.9	19.3126697540283	2940.1	19.3126697540283	1.4	19.3126697540283	1.3	19.3126697540283	1.3E+06	19.3126697540283	1.4E+06	19.3126697540283	1.1E+06	19.3126697540283	5.2E+05	19.3126697540283	2.5E+05
19.3233432769775	4547.4	19.3233432769775	7379.2	19.3233432769775	4754.1	19.3233432769775	2459.2	19.3233432769775	1.8	19.3233432769775	1.6E+06	19.3233432769775	1.6E+06	19.3233432769775	1.3E+06	19.3233432769775	6.8E+05	19.3233432769775	2.9E+05
19.3340167999268	7329.2	19.3340167999268	8016.4	19.3340167999268	7690.1	19.3340167999268	2566.8	19.3340167999268	1.1	19.3340167999268	1.8E+06	19.3340167999268	1.9E+06	19.3340167999268	1.5E+06	19.3340167999268	7.4E+05	19.3340167999268	3.3E+05
19.344690322876	7695.5	19.344690322876	9136.1	19.344690322876	6521.8	19.344690322876	285.9	19.344690322876	1.2	19.344690322876	1.8E+06	19.344690322876	1.8E+06	19.344690322876	1.5E+06	19.344690322876	7E+05	19.344690322876	3.5E+05
19.3553638458252	7873.1	19.3553638458252	7272.1	19.3553638458252	7072.2	19.3553638458252	3313.3	19.3553638458252	1.2	19.3553638458252	1.5E+06	19.3553638458252	1.5E+06	19.3553638458252	1.2E+06	19.3553638458252	6.2E+05	19.3553638458252	3E+05
19.3660373687744	824.0	19.3660373687744	5424.0	19.3660373687744	7511.4	19.3660373687744	387.9	19.3660373687744	1.6	19.3660373687744	1.2E+06	19.3660373687744	1.2E+06	19.3660373687744	9.4E+05	19.3660373687744	4.7E+05	19.3660373687744	2.2E+05
19.3767108917236	1.6	19.3767108917236	4337.7	19.3767108917236	773.5	19.3767108917236	1.7	19.3767108917236	1.9	19.3767108917236	8E+05	19.3767108917236	7.9E+05	19.3767108917236	6.5E+05	19.3767108917236	3.2E+05	19.3767108917236	1.5E+05
19.3873844146729	1.9	19.3873844146729	424.8	19.3873844146729	1.9	19.3873844146729	1.8	19.3873844146729	1.1	19.3873844146729	5.2E+05	19.3873844146729	5.3E+05	19.3873844146729	4.4E+05	19.3873844146729	2E+05	19.3873844146729	9.9E+04
19.3980579376221	1.8	19.3980579376221	1.2	19.3980579376221	1.1	19.3980579376221	1.7	19.3980579376221	1.3	19.3980579376221	3E+05	19.3980579376221	3.2E+05	19.3980579376221	2.6E+05	19.3980579376221	1.1E+05	19.3980579376221	5.8E+04
19.4087314605713	1.8	19.4087314605713	1.2	19.4087314605713	1.7	19.4087314605713	1.4	19.4087314605713	1.3	19.4087314605713	2E+05	19.4087314605713	2.1E+05	19.4087314605713	1.7E+05	19.4087314605713	8.4E+04	19.4087314605713	3.8E+04
19.4194049835205	1.3	19.4194049835205	1.1	19.4194049835205	1.4	19.4194049835205	1.7	19.4194049835205	1.9	19.4194049835205	1.4E+05	19.4194049835205	1.5E+05	19.4194049835205	1.2E+05	19.4194049835205	4.9E+04	19.4194049835205	2.5E+04
19.4300785064697	1.6	19.4300785064697	1.8	19.4300785064697	4116.7	19.4300785064697	1.2	19.4300785064697	1.3	19.4300785064697	1E+05	19.4300785064697	9E+04	19.4300785064697	7.8E+04	19.4300785064697	2.2E+04	19.4300785064697	1.6E+04
19.4407520294189	1.9	19.4407520294189	1.3	19.4407520294189	415.1	19.4407520294189	1.6	19.4407520294189	1.3	19.4407520294189	8.6E+04	19.4407520294189	7.5E+04	19.4407520294189	6.8E+04	19.4407520294189	1.7E+04	19.4407520294189	1.7E+04
19.4514255523682	1.7	19.4514255523682	1.0	19.4514255523682	1.8	19.4514255523682	1.9	19.4514255523682	1.6	19.4514255523682	6.1E+04	19.4514255523682	6.6E+04	19.4514255523682	6.8E+04	19.4514255523682	2.3E+04	19.4514255523682	8530.3
19.4620990753174	1.8	19.4620990753174	1.1	19.4620990753174	3300.0	19.4620990753174	1799.5	19.4620990753174	1.3	19.4620990753174	6.6E+04	19.4620990753174	7.2E+04	19.4620990753174	5.4E+04	19.4620990753174	1.6E+04	19.4620990753174	9983.4
19.4727725982666	1.1	19.4727725982666	1.8	19.4727725982666	2494.2	19.4727725982666	191.5	19.4727725982666	1.3	19.4727725982666	7.1E+04	19.4727725982666	8E+04	19.4727725982666	6.2E+04	19.4727725982666	2E+04	19.4727725982666	9933.9
19.4834461212158	1.7	19.4834461212158	1.5	19.4834461212158	229.9	19.4834461212158	3686.1	19.4834461212158	1.7	19.4834461212158	6.8E+04	19.4834461212158	7.9E+04	19.4834461212158	5.2E+04	19.4834461212158	3.5E+04	19.4834461212158	1.3E+04
19.494119644165	1.2	19.494119644165	1.6	19.494119644165	1.7	19.494119644165	7402.0	19.494119644165	1.8	19.494119644165	6.7E+04	19.494119644165	7.5E+04	19.494119644165	5.8E+04	19.494119644165	2.5E+04	19.494119644165	1.5E+04
19.5047931671143	1.7	19.5047931671143	1.7	19.5047931671143	1.4	19.5047931671143	1.2E+04	19.5047931671143	1.4	19.5047931671143	5.9E+04	19.5047931671143	6E+04	19.5047931671143	5.5E+04	19.5047931671143	2.4E+04	19.5047931671143	1E+04
19.5154666900635	1.9	19.5154666900635	1.1	19.5154666900635	1.1	19.5154666900635	1.8E+04	19.5154666900635	1.9	19.5154666900635	4.4E+04	19.5154666900635	5.5E+04	19.5154666900635	3.7E+04	19.5154666900635	2.3E+04	19.5154666900635	6942.8
19.5261402130127	1.2	19.5261402130127	1559.0	19.5261402130127	1.4	19.5261402130127	2.8E+04	19.5261402130127	1.2	19.5261402130127	4E+04	19.5261402130127	3.4E+04	19.5261402130127	2.9E+04	19.5261402130127	9469.7	19.5261402130127	1313.3
19.5368137359619	1.3	19.5368137359619	2234.6	19.5368137359619	1.2	19.5368137359619	4.3E+04	19.5368137359619	1.7	19.5368137359619	2.8E+04	19.5368137359619	2.5E+04	19.5368137359619	2.8E+04	19.5368137359619	1.2E+04	19.5368137359619	3677.2
19.5474872589111	1.5	19.5474872589111	222.9	19.5474872589111	1.0	19.5474872589111	5.6E+04	19.5474872589111	2.0	19.5474872589111	2.2E+04	19.5474872589111	2.4E+04	19.5474872589111	2E+04	19.5474872589111	9919.4	19.5474872589111	947.5
19.5581607818604	1.6	19.5581607818604	1913.3	19.5581607818604	1.1	19.5581607818604	8E+04	19.5581607818604	1.5	19.5581607818604	2.2E+04	19.5581607818604	2.2E+04	19.5581607818604	1.4E+04	19.5581607818604	1.1E+04	19.5581607818604	1.6
19.5688343048096	1.2	19.5688343048096	207.3	19.5688343048096	1.7	19.5688343048096	1E+05	19.5688343048096	1.8	19.5688343048096	1.9E+04	19.5688343048096	2.4E+04	19.5688343048096	1.3E+04	19.5688343048096	9158.2	19.5688343048096	1.4
19.5795078277588	1.4	19.5795078277588	1.8	19.5795078277588	1.4	19.5795078277588	1.1E+05	19.5795078277588	1.5	19.5795078277588	1.6E+04	19.5795078277588	2E+04	19.5795078277588	1.9E+04	19.5795078277588	6363.7	19.5795078277588	4309.5
19.590181350708	1.2	19.590181350708	1.3	19.590181350708	1.7	19.590181350708	1E+05	19.590181350708	1.4	19.590181350708	2.5E+04	19.590181350708	2.8E+04	19.590181350708	2.5E+04	19.590181350708	7041.1	19.590181350708	5683.6
19.6008548736572	1.3	19.6008548736572	1.5	19.6008548736572	1.7	19.6008548736572	9.7E+04	19.6008548736572	1.9	19.6008548736572	2.8E+04	19.6008548736572	4E+04	19.6008548736572	3.2E+04	19.6008548736572	1E+04	19.6008548736572	6526.5
19.6115283966064	1.0	19.6115283966064	1.1	19.6115283966064	1.4	19.6115283966064	8.1E+04	19.6115283966064	1.2	19.6115283966064	4.1E+04	19.6115283966064	5.1E+04	19.6115283966064	4.6E+04	19.6115283966064	2224.7	19.6115283966064	1.2E+04
19.6222019195557	1.2	19.6222019195557	1478.1	19.6222019195557	1.2	19.6222019195557	5.7E+04	19.6222019195557	1.9	19.6222019195557	4.2E+04	19.6222019195557	5.2E+04	19.6222019195557	4.8E+04	19.6222019195557	5969.5	19.6222019195557	1.1E+04
19.6328754425049	1.2	19.6328754425049	1076.7	19.6328754425049	1.9	19.6328754425049	3.7E+04	19.6328754425049	1.8	19.6328754425049	4.6E+04	19.6328754425049	4.8E+04	19.6328754425049	4.3E+04	19.6328754425049	6214.7	19.6328754425049	1.3E+04
19.6435489654541	592.0	19.6435489654541	101.6	19.6435489654541	1.3	19.6435489654541	2.6E+04	19.6435489654541	1.1	19.6435489654541	4E+04	19.6435489654541	4.1E+04	19.6435489654541	3.5E+04	19.6435489654541	8424.3	19.6435489654541	9176.4
19.6542224884033	66.8	19.6542224884033	1114.0	19.6542224884033	1.0	19.6542224884033	1.8E+04	19.6542224884033	1.5	19.6542224884033	3E+04	19.6542224884033	3.2E+04	19.6542224884033	2.5E+04	19.6542224884033	1885.1	19.6542224884033	5448.9
19.6648960113525	1.6	19.6648960113525	1665.7	19.6648960113525	1.6	19.6648960113525	7419.5	19.6648960113525	1.1	19.6648960113525	1.8E+04	19.6648960113525	1.8E+04	19.6648960113525	1.7E+04	19.6648960113525	2771.2	19.6648960113525	990.2
19.6755695343018	1.5	19.6755695343018	175.5	19.6755695343018	1.2	19.6755695343018	6489.9	19.6755695343018	1.1	19.6755695343018	1.2E+04	19.6755695343018	1.4E+04	19.6755695343018	1.2E+04	19.6755695343018	733.3	19.6755695343018	1.8
19.686243057251	1.9	19.686243057251	1.4	19.686243057251	1.7	19.686243057251	4063.5	19.686243057251	1.2	19.686243057251	1.1E+04	19.686243057251	9200.5	19.686243057251	6480.8	19.686243057251	1.7	19.686243057251	1.6
19.6969165802002	2.0	19.6969165802002	1.4	19.6969165802002	1.8	19.6969165802002	387.6	19.6969165802002	1.6	19.6969165802002	7149.5	19.6969165802002	6120.0	19.6969165802002	6034.7	19.6969165802002	1.2	19.6969165802002	1.6
19.7075901031494	1.4	19.7075901031494	1.8	19.7075901031494	1.4	19.7075901031494	1384.5	19.7075901031494	1.2	19.7075901031494	6516.1	19.7075901031494	9395.6	19.7075901031494	1305.5	19.7075901031494	1.3	19.7075901031494	1.5
19.7182636260986	1.7	19.7182636260986	1.4	19.7182636260986	1.8	19.7182636260986	159.0	19.7182636260986	1.7	19.7182636260986	7560.8	19.7182636260986	6724.6	19.7182636260986	4694.5	19.7182636260986	1.4	19.7182636260986	1.3
19.7289371490479	1.9	19.7289371490479	1.9	19.7289371490479	1.7	19.7289371490479	1993.2	19.7289371490479	1.8	19.7289371490479	5968.1	19.7289371490479	1207.3	19.7289371490479	1249.2	19.7289371490479	1.6	19.7289371490479	1.2
19.7396106719971	1.6	19.7396106719971	1.5	19.7396106719971	1.3	19.7396106719971	227.9	19.7396106719971	1.1	19.7396106719971	5956.7	19.7396106719971	5300.0	19.7396106719971	1.4	19.7396106719971	1.2	19.7396106719971	1.2
19.7502841949463	1.2	19.7502841949463	1.3	19.7502841949463	1.4	19.7502841949463	960.2	19.7502841949463	1.4	19.7502841949463	1279.2	19.7502841949463	1E+04	19.7502841949463	1.8	19.7502841949463	1.1	19.7502841949463	1.7
19.7609577178955	1.4	19.7609577178955	1.4	19.7609577178955	1.3	19.7609577178955	107.8	19.7609577178955	1.5	19.7609577178955	1.2	19.7609577178955	8911.5	19.7609577178955	1.3	19.7609577178955	1.5	19.7609577178955	1.3
19.7716312408447	1.5	19.7716312408447	1.8	19.7716312408447	1.6	19.7716312408447	1.2	19.7716312408447	1.9	19.7716312408447	5389.5	19.7716312408447	6297.5	19.7716312408447	1.1	19.7716312408447	1.6	19.7716312408447	1.2
19.7823047637939	1.5	19.7823047637939	1.8	19.7823047637939	1.7	19.7823047637939	1.0	19.7823047637939	1.9	19.7823047637939	1409.8	19.7823047637939	8284.6	19.7823047637939	4103.5	19.7823047637939	1.4	19.7823047637939	1.6
19.7929782867432	1.8	19.7929782867432	1.3	19.7929782867432	1.6	19.7929782867432	1.3	19.7929782867432	1.4	19.7929782867432	1.5	19.7929782867432	6282.9	19.7929782867432	5223.1	19.7929782867432	1.6	19.7929782867432	1.5
19.8036518096924	1.4	19.8036518096924	1.1	19.8036518096924	1.3	19.8036518096924	1.7	19.8036518096924	1.3	19.8036518096924	1.4	19.8036518096924	5710.6	19.8036518096924	5488.7	19.8036518096924	1.2	19.8036518096924	1.2
19.8143253326416	1.5	19.8143253326416	1.6	19.8143253326416	1.3	19.8143253326416	1.8	19.8143253326416	1.8	19.8143253326416	1.3	19.8143253326416	1193.5	19.8143253326416	1154.5	19.8143253326416	1.4	19.8143253326416	1.4
19.8249988555908	1.7	19.8249988555908	1.7	19.8249988555908	1.8	19.8249988555908	1.5	19.8249988555908	1.6	19.8249988555908	1.4	19.8249988555908	6762.1	19.8249988555908	6125.2	19.8249988555908	1.5	19.8249988555908	1.9
19.83567237854	1.8	19.83567237854	1.6	19.83567237854	1.5	19.83567237854	1.1	19.83567237854	1.6	19.83567237854	1.7	19.83567237854	8863.4	19.83567237854	6973.0	19.83567237854	1.5	19.83567237854	1.9
19.8463459014893	1.2	19.8463459014893	1.1	19.8463459014893	1.3	19.8463459014893	1.2	19.8463459014893	1.6	19.8463459014893	1.4	19.8463459014893	8133.2	19.8463459014893	1393.8	19.8463459014893	1.4	19.8463459014893	1.3
19.8570194244385	1.7	19.8570194244385	1.4	19.8570194244385	1.4	19.8570194244385	1.4	19.8570194244385	1.4	19.8570194244385	3746.6	19.8570194244385	7173.0	19.8570194244385	1.8	19.8570194244385	1.3	19.8570194244385	1.8
19.8676929473877	1.2	19.8676929473877	1.6	19.8676929473877	1.2	19.8676929473877	1.5	19.8676929473877	1.4	19.8676929473877	5443.3	19.8676929473877	9531.2	19.8676929473877	9546.2	19.8676929473877	1.1	19.8676929473877	1.3
19.8783664703369	1.4	19.8783664703369	1.6	19.8783664703369	1.6	19.8783664703369	1.7	19.8783664703369	1.9	19.8783664703369	5613.8	19.8783664703369	1.3E+04	19.8783664703369	1E+04	19.8783664703369	3161.2	19.8783664703369	1.5
19.8890399932861	1.3	19.8890399932861	1.1	19.8890399932861	1.3	19.8890399932861	1.5	19.8890399932861	1.6	19.8890399932861	5882.7	19.8890399932861	2E+04	19.8890399932861	1.5E+04	19.8890399932861	790.5	19.8890399932861	1.6
19.8997135162354	1.1	19.8997135162354	1.6	19.8997135162354	1.6	19.8997135162354	1.7	19.8997135162354	1.6	19.8997135162354	6455.6	19.8997135162354	2.2E+04	19.8997135162354	1.4E+04	19.8997135162354	1.6	19.8997135162354	1.6
19.9103870391846	1.9	19.9103870391846	1.1	19.9103870391846	2.0	19.9103870391846	1365.9	19.9103870391846	1.5	19.9103870391846	1E+04	19.9103870391846	2.4E+04	19.9103870391846	1.4E+04	19.9103870391846	1.6	19.9103870391846	1.2
19.9210605621338	1.4	19.9210605621338	1.3	19.9210605621338	1.5	19.9210605621338	139.6	19.9210605621338	1.3	19.9210605621338	6533.5	19.9210605621338	2.5E+04	19.9210605621338	1.5E+04	19.9210605621338	1.2	19.9210605621338	1.5
19.931734085083	1.7	19.931734085083	1.4	19.931734085083	1.6	19.931734085083	1.4	19.931734085083	1.7	19.931734085083	8854.1	19.931734085083	1.7E+04	19.931734085083	1.2E+04	19.931734085083	1.3	19.931734085083	1.2
19.9424076080322	1.5	19.9424076080322	1.4	19.9424076080322	1.2	19.9424076080322	1.9	19.9424076080322	1.8	19.9424076080322	6213.4	19.9424076080322	1.4E+04	19.9424076080322	9486.2	19.9424076080322	1.4	19.9424076080322	1.6
19.9530811309814	1.5	19.9530811309814	1.9	19.9530811309814	2167.8	19.9530811309814	1.8	19.9530811309814	1.1	19.9530811309814	1.9	19.9530811309814	1.3	19.9530811309814	1.1	19.9530811309814	1.2	19.9530811309814	1.5
19.9637546539307	1.6	19.9637546539307	1.3	19.9637546539307	1.5	19.9637546539307	1.4	19.9637546539307	1.1	19.9637546539307	1.3	19.9637546539307	1.8	19.9637546539307	1.7	19.9637546539307	1.5	19.9637546539307	1.8
19.9744281768799	1.3	19.9744281768799	2.0	19.9744281768799	1.4	19.9744281768799	1.7	19.9744281768799	1.6	19.9744281768799	1.2	19.9744281768799	1.9	19.9744281768799	1.4	19.9744281768799	1.2	19.9744281768799	1.9
19.9851016998291	1.4	19.9851016998291	1.3	19.9851016998291	1.2	19.9851016998291	1.7	19.9851016998291	1.3	19.9851016998291	1.6	19.9851016998291	1.3	19.9851016998291	1.3	19.9851016998291	1.1	19.9851016998291	1.2
