# Supplementary material for: Mapping protein carboxymethylation sites provides insights into their role in proteostasis and cell proliferation
Source: Nat Commun. 2021 Nov 18;12:6743. doi: 10.1038/s41467-021-26982-6 (PMC8602705; doi:10.1038/s41467-021-26982-6)
Supplement: Supplementary file 11 — Source Data [file 41467_2021_26982_MOESM11_ESM.zip › FigureS2/2A/Identification ATPB_MOUSE._GVQK[CML]ILQDYK_.2 Qvalue = 1.727e-99 (Pvalue = 0e+00).xls]

(x)Retention Time_[[y5+]]	(y)Intensity_[[y5+]]	(x)Retention Time_[[y6+]]	(y)Intensity_[[y6+]]	(x)Retention Time_[[y7+]]	(y)Intensity_[[y7+]]	(x)Retention Time_[[y4+]]	(y)Intensity_[[y4+]]	(x)Retention Time_[[y3+]]	(y)Intensity_[[y3+]]	(x)Retention Time_[[y8+]]	(y)Intensity_[[y8+]]	(x)Retention Time_[[y8+]-NH3]	(y)Intensity_[[y8+]-NH3]	(x)Retention Time_[]	(y)Intensity_[]	(x)Retention Time_[]	(y)Intensity_[]	(x)Retention Time_[]	(y)Intensity_[]	(x)Retention Time_[]	(y)Intensity_[]	(x)Retention Time_[]	(y)Intensity_[]	(x)Retention Time_[]	(y)Intensity_[]	(x)Retention Time_[]	(y)Intensity_[]
21.5047721862793	1.2	21.5047721862793	1.5	21.5047721862793	1.8	21.5047721862793	1.7	21.5047721862793	1.9	21.5047721862793	1.9	21.5047721862793	1.1	21.5047721862793	1.1	21.5047721862793	1.2	21.5047721862793	1.7	21.5047721862793	1.3	21.5047721862793	1.4	21.5047721862793	1.2	21.5047721862793	1.4
21.5307197570801	1.7	21.5307197570801	1.2	21.5307197570801	1.9	21.5307197570801	1.2	21.5307197570801	1.1	21.5307197570801	1.1	21.5307197570801	1.4	21.5307197570801	1.8	21.5307197570801	1.5	21.5307197570801	1.5	21.5307197570801	1.5	21.5307197570801	1.9	21.5307197570801	1.9	21.5307197570801	1.8
21.5566673278809	2.0	21.5566673278809	1.8	21.5566673278809	1.1	21.5566673278809	1.5	21.5566673278809	1.3	21.5566673278809	1.1	21.5566673278809	1.8	21.5566673278809	1.2	21.5566673278809	1.0	21.5566673278809	1.7	21.5566673278809	1.3	21.5566673278809	2.0	21.5566673278809	1.3	21.5566673278809	1.3
21.5826148986816	1.7	21.5826148986816	1.0	21.5826148986816	1.0	21.5826148986816	1.0	21.5826148986816	1.0	21.5826148986816	1.4	21.5826148986816	1.7	21.5826148986816	1.4	21.5826148986816	1.4	21.5826148986816	1.0	21.5826148986816	1.9	21.5826148986816	1.9	21.5826148986816	1.6	21.5826148986816	1.9
21.6085624694824	1.3	21.6085624694824	1.3	21.6085624694824	1.3	21.6085624694824	1.7	21.6085624694824	1.5	21.6085624694824	1.7	21.6085624694824	1.8	21.6085624694824	1.9	21.6085624694824	1.5	21.6085624694824	1.7	21.6085624694824	1.6	21.6085624694824	1.4	21.6085624694824	1.3	21.6085624694824	1.1
21.6345100402832	1.7	21.6345100402832	1.8	21.6345100402832	1.1	21.6345100402832	4395.4	21.6345100402832	1.5	21.6345100402832	1.7	21.6345100402832	1.2	21.6345100402832	1.3	21.6345100402832	1.8	21.6345100402832	1.5	21.6345100402832	1.4	21.6345100402832	1.7	21.6345100402832	1.8	21.6345100402832	1.1
21.660457611084	1.8	21.660457611084	1.8	21.660457611084	1.1	21.660457611084	493.2	21.660457611084	1.3	21.660457611084	1.3	21.660457611084	1.7	21.660457611084	1.7	21.660457611084	1.8	21.660457611084	1.6	21.660457611084	1.3	21.660457611084	1.9	21.660457611084	1.0	21.660457611084	1.5
21.6864051818848	1.9	21.6864051818848	1.2	21.6864051818848	1.8	21.6864051818848	8226.8	21.6864051818848	1.3	21.6864051818848	1.6	21.6864051818848	1.7	21.6864051818848	1.7	21.6864051818848	1.0	21.6864051818848	1.5	21.6864051818848	1.3	21.6864051818848	1.5	21.6864051818848	1.5	21.6864051818848	1.8
21.7123527526855	1.6	21.7123527526855	1.3	21.7123527526855	1.5	21.7123527526855	4831.8	21.7123527526855	1.9	21.7123527526855	1.4	21.7123527526855	1.1	21.7123527526855	1.3	21.7123527526855	1.2	21.7123527526855	1.4	21.7123527526855	1.3	21.7123527526855	1.5	21.7123527526855	1.6	21.7123527526855	1.2
21.7383003234863	1.5	21.7383003234863	1.3	21.7383003234863	1.6	21.7383003234863	6619.3	21.7383003234863	1.9	21.7383003234863	1.7	21.7383003234863	1.1	21.7383003234863	1.2	21.7383003234863	1.6	21.7383003234863	2841.6	21.7383003234863	1.4	21.7383003234863	1.3	21.7383003234863	1.8	21.7383003234863	1.1
21.7642478942871	1.1	21.7642478942871	1.1	21.7642478942871	1.3	21.7642478942871	5819.5	21.7642478942871	1.7	21.7642478942871	1.3	21.7642478942871	1.7	21.7642478942871	7543.1	21.7642478942871	5741.6	21.7642478942871	517.7	21.7642478942871	5389.8	21.7642478942871	1.8	21.7642478942871	1.8	21.7642478942871	1.1
21.7901954650879	1.7	21.7901954650879	1.7	21.7901954650879	1.8	21.7901954650879	6287.3	21.7901954650879	1.4	21.7901954650879	1.6	21.7901954650879	1.5	21.7901954650879	1.2E+04	21.7901954650879	5261.3	21.7901954650879	1.4	21.7901954650879	1335.2	21.7901954650879	1.1	21.7901954650879	1.3	21.7901954650879	1.9
21.8161430358887	2309.6	21.8161430358887	1.9	21.8161430358887	1.2	21.8161430358887	2791.0	21.8161430358887	1.6	21.8161430358887	1.9	21.8161430358887	1.5	21.8161430358887	7694.7	21.8161430358887	6664.6	21.8161430358887	1387.0	21.8161430358887	1.2E+04	21.8161430358887	1.3	21.8161430358887	1.1	21.8161430358887	1.4
21.8420906066895	2638.5	21.8420906066895	1.8	21.8420906066895	1.3	21.8420906066895	5179.1	21.8420906066895	1.4	21.8420906066895	1.9	21.8420906066895	1.8	21.8420906066895	6287.9	21.8420906066895	2434.4	21.8420906066895	2098.7	21.8420906066895	3423.1	21.8420906066895	1.8	21.8420906066895	1.5	21.8420906066895	1.7
21.8680381774902	1.2	21.8680381774902	1.1	21.8680381774902	1.3	21.8680381774902	491.2	21.8680381774902	1.8	21.8680381774902	1828.3	21.8680381774902	1.7	21.8680381774902	1213.4	21.8680381774902	1.4	21.8680381774902	1.5	21.8680381774902	1.5	21.8680381774902	1.2	21.8680381774902	1.8	21.8680381774902	1.2
21.893985748291	5448.4	21.893985748291	1.5	21.893985748291	1.6	21.893985748291	1.5	21.893985748291	1.7	21.893985748291	1.5	21.893985748291	108.0	21.893985748291	1.2	21.893985748291	1.4	21.893985748291	1.2	21.893985748291	1.7	21.893985748291	1.0	21.893985748291	1.9	21.893985748291	1.7
21.9199333190918	1.8	21.9199333190918	1344.8	21.9199333190918	1.6	21.9199333190918	1.9	21.9199333190918	1.2	21.9199333190918	1.8	21.9199333190918	6518.0	21.9199333190918	1.4	21.9199333190918	1.9	21.9199333190918	1.7	21.9199333190918	1.2E+04	21.9199333190918	1.3	21.9199333190918	1.4	21.9199333190918	1.8
21.9458808898926	1.4	21.9458808898926	5991.7	21.9458808898926	1.6	21.9458808898926	2.0	21.9458808898926	1.2	21.9458808898926	1895.0	21.9458808898926	1E+04	21.9458808898926	1.3	21.9458808898926	1.8	21.9458808898926	1.1	21.9458808898926	1.8E+04	21.9458808898926	1.5	21.9458808898926	1.4	21.9458808898926	1.4
21.9718284606934	1.3	21.9718284606934	3506.8	21.9718284606934	1.5	21.9718284606934	1.6	21.9718284606934	1.3	21.9718284606934	3870.0	21.9718284606934	1.1E+04	21.9718284606934	1.7	21.9718284606934	1.3	21.9718284606934	1.4	21.9718284606934	1.3E+04	21.9718284606934	1.2	21.9718284606934	1.6	21.9718284606934	1.7
21.9977760314941	1.0	21.9977760314941	1.4	21.9977760314941	1.7	21.9977760314941	1.4	21.9977760314941	1.6	21.9977760314941	1619.3	21.9977760314941	9638.9	21.9977760314941	1.6	21.9977760314941	1.1	21.9977760314941	1.5	21.9977760314941	6945.0	21.9977760314941	1.2	21.9977760314941	1.9	21.9977760314941	1.3
22.0237236022949	1.1	22.0237236022949	1.5	22.0237236022949	1.6	22.0237236022949	1.8	22.0237236022949	1.5	22.0237236022949	1644.7	22.0237236022949	3836.8	22.0237236022949	1.4	22.0237236022949	1.5	22.0237236022949	1.4	22.0237236022949	1.6	22.0237236022949	1.5	22.0237236022949	1.5	22.0237236022949	1.5
22.0496711730957	1.5	22.0496711730957	1.8	22.0496711730957	1.8	22.0496711730957	1.6	22.0496711730957	1.4	22.0496711730957	1959.0	22.0496711730957	1.3	22.0496711730957	1.6	22.0496711730957	1.9	22.0496711730957	1.4	22.0496711730957	1.6	22.0496711730957	1.9	22.0496711730957	1.1	22.0496711730957	1.8
22.0756187438965	1.9	22.0756187438965	1.8	22.0756187438965	1.9	22.0756187438965	1.3	22.0756187438965	1.5	22.0756187438965	1.5	22.0756187438965	1.3	22.0756187438965	1.2	22.0756187438965	1.7	22.0756187438965	1.5	22.0756187438965	1.5	22.0756187438965	1.5	22.0756187438965	1.5	22.0756187438965	1.4
22.1015663146973	1.7	22.1015663146973	1.5	22.1015663146973	1.7	22.1015663146973	1.6	22.1015663146973	1.0	22.1015663146973	1.5	22.1015663146973	1.3	22.1015663146973	1.6	22.1015663146973	1.5	22.1015663146973	1.4	22.1015663146973	1.8	22.1015663146973	1.1	22.1015663146973	1.9	22.1015663146973	1.2
22.127513885498	1.5	22.127513885498	1.6	22.127513885498	1.5	22.127513885498	1.7	22.127513885498	1.5	22.127513885498	1.5	22.127513885498	1.4	22.127513885498	1.7	22.127513885498	1.6	22.127513885498	1.3	22.127513885498	1.5	22.127513885498	1.3	22.127513885498	1.5	22.127513885498	1.1
22.1534614562988	1.6	22.1534614562988	1.8	22.1534614562988	1.4	22.1534614562988	1.4	22.1534614562988	1.8	22.1534614562988	1.8	22.1534614562988	1.5	22.1534614562988	1.5	22.1534614562988	1.5	22.1534614562988	1.5	22.1534614562988	1.3	22.1534614562988	1.5	22.1534614562988	1.4	22.1534614562988	1.4
22.1794090270996	1.5	22.1794090270996	1.5	22.1794090270996	1.4	22.1794090270996	1.4	22.1794090270996	1.7	22.1794090270996	1.7	22.1794090270996	2132.5	22.1794090270996	1.4	22.1794090270996	1.1	22.1794090270996	1.5	22.1794090270996	1.5	22.1794090270996	1.2	22.1794090270996	1.4	22.1794090270996	1.8
22.2053565979004	4988.1	22.2053565979004	5743.3	22.2053565979004	1.3	22.2053565979004	1.5	22.2053565979004	1.6	22.2053565979004	1.4	22.2053565979004	9025.6	22.2053565979004	1.5	22.2053565979004	1.5	22.2053565979004	1.9	22.2053565979004	1.8	22.2053565979004	1.2	22.2053565979004	1.5	22.2053565979004	1.8
22.2313041687012	1.4E+04	22.2313041687012	1.1E+04	22.2313041687012	1.6	22.2313041687012	1.2	22.2313041687012	1.2	22.2313041687012	1.4	22.2313041687012	1.6E+04	22.2313041687012	1.5	22.2313041687012	1.4	22.2313041687012	1.9	22.2313041687012	1.2	22.2313041687012	1.3	22.2313041687012	1.3	22.2313041687012	1.4
22.257251739502	1.6E+04	22.257251739502	1.2E+04	22.257251739502	1.8	22.257251739502	1.4	22.257251739502	1.2	22.257251739502	1.2	22.257251739502	2.5E+04	22.257251739502	1.9	22.257251739502	1.7	22.257251739502	1.4	22.257251739502	1.6	22.257251739502	1.9	22.257251739502	1.7	22.257251739502	1.9
22.2831993103027	4926.2	22.2831993103027	6201.6	22.2831993103027	1.9	22.2831993103027	1.1	22.2831993103027	1.3	22.2831993103027	1.6	22.2831993103027	9486.4	22.2831993103027	1.4	22.2831993103027	1.3	22.2831993103027	1.5	22.2831993103027	1.9	22.2831993103027	1.6	22.2831993103027	2.0	22.2831993103027	1.3
22.3091468811035	1.4	22.3091468811035	1.1	22.3091468811035	1.2	22.3091468811035	1.3	22.3091468811035	1.3	22.3091468811035	1.2	22.3091468811035	1.3	22.3091468811035	1.2	22.3091468811035	1.3	22.3091468811035	1.3	22.3091468811035	1.7	22.3091468811035	1.8	22.3091468811035	1.2	22.3091468811035	1.6
22.3350944519043	1.8	22.3350944519043	1483.1	22.3350944519043	1.4	22.3350944519043	1.6	22.3350944519043	1.2	22.3350944519043	1.3	22.3350944519043	1.4	22.3350944519043	1.3	22.3350944519043	1.6	22.3350944519043	1.3	22.3350944519043	1.5	22.3350944519043	1.5	22.3350944519043	1.1	22.3350944519043	1.3
22.3610420227051	1.7	22.3610420227051	2898.4	22.3610420227051	1.7	22.3610420227051	1.1	22.3610420227051	1.3	22.3610420227051	1.4	22.3610420227051	1.6	22.3610420227051	1.7	22.3610420227051	1.4	22.3610420227051	1.6	22.3610420227051	1.2	22.3610420227051	1.3	22.3610420227051	1.3	22.3610420227051	1.6
22.3869895935059	1.8	22.3869895935059	1.5	22.3869895935059	1.7	22.3869895935059	300.7	22.3869895935059	1.6	22.3869895935059	1.5	22.3869895935059	1.5	22.3869895935059	1.5	22.3869895935059	1.6	22.3869895935059	1.8	22.3869895935059	1.3	22.3869895935059	1.4	22.3869895935059	1.7	22.3869895935059	1.5
22.4129371643066	1.7	22.4129371643066	1.4	22.4129371643066	1.8	22.4129371643066	841.4	22.4129371643066	1.6	22.4129371643066	1.5	22.4129371643066	1.5	22.4129371643066	1.4	22.4129371643066	1.4	22.4129371643066	1.6	22.4129371643066	1.3	22.4129371643066	1.7	22.4129371643066	1.4	22.4129371643066	1.9
22.4388847351074	1.2	22.4388847351074	1.1	22.4388847351074	1.7	22.4388847351074	1.3	22.4388847351074	1.1	22.4388847351074	1.2	22.4388847351074	1.5	22.4388847351074	1.2	22.4388847351074	1.7	22.4388847351074	1.5	22.4388847351074	1.2	22.4388847351074	1.4	22.4388847351074	1.4	22.4388847351074	1.8
22.4648323059082	1.3	22.4648323059082	1.2	22.4648323059082	1.6	22.4648323059082	1.8	22.4648323059082	1.2	22.4648323059082	1.1	22.4648323059082	1.6	22.4648323059082	1.9	22.4648323059082	1.1	22.4648323059082	1.7	22.4648323059082	1.8	22.4648323059082	1.8	22.4648323059082	1.4	22.4648323059082	1.6
22.490779876709	1.6	22.490779876709	1.5	22.490779876709	1.6	22.490779876709	1.4	22.490779876709	1.1	22.490779876709	1.4	22.490779876709	1.5	22.490779876709	1.3	22.490779876709	1.7	22.490779876709	1.6	22.490779876709	1.7	22.490779876709	1.8	22.490779876709	1.5	22.490779876709	1.8
22.5167274475098	1.5	22.5167274475098	1.7	22.5167274475098	1.5	22.5167274475098	1.2	22.5167274475098	1.1	22.5167274475098	1.7	22.5167274475098	1.6	22.5167274475098	1.3	22.5167274475098	1.7	22.5167274475098	1.5	22.5167274475098	1.8	22.5167274475098	1.6	22.5167274475098	1.7	22.5167274475098	1.7
22.5426750183105	1.4	22.5426750183105	1.5	22.5426750183105	1.3	22.5426750183105	1.2	22.5426750183105	1.3	22.5426750183105	1.6	22.5426750183105	1.6	22.5426750183105	1.5	22.5426750183105	1.5	22.5426750183105	1.4	22.5426750183105	1.8	22.5426750183105	1.4	22.5426750183105	1.8	22.5426750183105	1.5
22.5686225891113	1.5	22.5686225891113	1.2	22.5686225891113	1.1	22.5686225891113	1.2	22.5686225891113	1.6	22.5686225891113	1.3	22.5686225891113	1.5	22.5686225891113	1.4	22.5686225891113	1.5	22.5686225891113	1.3	22.5686225891113	1.6	22.5686225891113	1.5	22.5686225891113	1.8	22.5686225891113	1.7
22.5945701599121	2.0	22.5945701599121	1.9	22.5945701599121	1.2	22.5945701599121	1.0	22.5945701599121	1.9	22.5945701599121	1.2	22.5945701599121	1.4	22.5945701599121	1.6	22.5945701599121	1.0	22.5945701599121	1.9	22.5945701599121	1.6	22.5945701599121	2.0	22.5945701599121	1.4	22.5945701599121	1.7
22.6205177307129	1.5	22.6205177307129	1.9	22.6205177307129	1.0	22.6205177307129	1.9	22.6205177307129	1.6	22.6205177307129	1.4	22.6205177307129	1.5	22.6205177307129	1.5	22.6205177307129	1.1	22.6205177307129	1.7	22.6205177307129	1.5	22.6205177307129	1.5	22.6205177307129	1.0	22.6205177307129	1.4
22.6464653015137	4418.1	22.6464653015137	1.9	22.6464653015137	1.2	22.6464653015137	1.2	22.6464653015137	1.6	22.6464653015137	1.2	22.6464653015137	1.9	22.6464653015137	1.5	22.6464653015137	1.4	22.6464653015137	1.2	22.6464653015137	4136.0	22.6464653015137	1.6	22.6464653015137	1.7	22.6464653015137	1.1
22.6724128723145	554.3	22.6724128723145	699.1	22.6724128723145	1.2	22.6724128723145	1.1	22.6724128723145	1.8	22.6724128723145	1.7	22.6724128723145	1.4	22.6724128723145	1.5	22.6724128723145	1.3	22.6724128723145	1.1	22.6724128723145	742.4	22.6724128723145	1.1	22.6724128723145	1.7	22.6724128723145	1.3
22.6983604431152	1.7	22.6983604431152	2410.2	22.6983604431152	1.8	22.6983604431152	1.7	22.6983604431152	1.5	22.6983604431152	1.5	22.6983604431152	1.2	22.6983604431152	1.3	22.6983604431152	1.5	22.6983604431152	1.4	22.6983604431152	8079.3	22.6983604431152	1.4	22.6983604431152	1.9	22.6983604431152	1.5
22.724308013916	1.2	22.724308013916	2304.7	22.724308013916	1.3	22.724308013916	1.8	22.724308013916	1.1	22.724308013916	1.6	22.724308013916	1.7	22.724308013916	1.7	22.724308013916	1.2	22.724308013916	1.4	22.724308013916	6257.6	22.724308013916	1.5	22.724308013916	1.7	22.724308013916	1.8
22.7502555847168	1.3	22.7502555847168	1408.1	22.7502555847168	1.5	22.7502555847168	1.3	22.7502555847168	1.3	22.7502555847168	1.7	22.7502555847168	1.4	22.7502555847168	1.9	22.7502555847168	1.3	22.7502555847168	1.2	22.7502555847168	1512.7	22.7502555847168	1.3	22.7502555847168	1.7	22.7502555847168	1.5
22.7762031555176	1.3	22.7762031555176	2218.2	22.7762031555176	1.4	22.7762031555176	1.3	22.7762031555176	1.8	22.7762031555176	1.3	22.7762031555176	1.7	22.7762031555176	1.8	22.7762031555176	1.2	22.7762031555176	1.7	22.7762031555176	1.6	22.7762031555176	1.1	22.7762031555176	1.4	22.7762031555176	1.5
22.8021507263184	1.2	22.8021507263184	889.8	22.8021507263184	1.4	22.8021507263184	1.7	22.8021507263184	1.6	22.8021507263184	1.1	22.8021507263184	1.9	22.8021507263184	1.7	22.8021507263184	5978.1	22.8021507263184	1.4	22.8021507263184	1.8	22.8021507263184	1.6	22.8021507263184	1.6	22.8021507263184	1.4
22.8280982971191	1.3	22.8280982971191	1.8	22.8280982971191	1.4	22.8280982971191	1.6	22.8280982971191	1.7	22.8280982971191	1.7	22.8280982971191	1.9	22.8280982971191	1.8	22.8280982971191	3795.0	22.8280982971191	1.6	22.8280982971191	1.3	22.8280982971191	1.7	22.8280982971191	1.7	22.8280982971191	1.2
22.8540458679199	1.8	22.8540458679199	1.8	22.8540458679199	1.4	22.8540458679199	1.5	22.8540458679199	1.5	22.8540458679199	1.6	22.8540458679199	1.6	22.8540458679199	1.4	22.8540458679199	1.4	22.8540458679199	1.4	22.8540458679199	1.6	22.8540458679199	1.7	22.8540458679199	1.5	22.8540458679199	1.3
22.8799934387207	1.9	22.8799934387207	1.8	22.8799934387207	1.3	22.8799934387207	1.7	22.8799934387207	1.3	22.8799934387207	1.2	22.8799934387207	1.7	22.8799934387207	1.1	22.8799934387207	1.8	22.8799934387207	1.3	22.8799934387207	1.7	22.8799934387207	1.8	22.8799934387207	1.4	22.8799934387207	1.8
22.9059410095215	1.7	22.9059410095215	1.3	22.9059410095215	1.7	22.9059410095215	1.9	22.9059410095215	1.3	22.9059410095215	1.3	22.9059410095215	1.6	22.9059410095215	4106.5	22.9059410095215	1.8	22.9059410095215	1.3	22.9059410095215	1.8	22.9059410095215	1.5	22.9059410095215	1.7	22.9059410095215	1.7
22.9318885803223	3324.8	22.9318885803223	1.3	22.9318885803223	1.7	22.9318885803223	1.5	22.9318885803223	1903.7	22.9318885803223	1.3	22.9318885803223	1.4	22.9318885803223	2717.1	22.9318885803223	1.4	22.9318885803223	1.1	22.9318885803223	1.4	22.9318885803223	1.3	22.9318885803223	2.0	22.9318885803223	1.3
22.957836151123	1428.6	22.957836151123	1.1	22.957836151123	1.3	22.957836151123	1659.5	22.957836151123	2468.9	22.957836151123	1.2	22.957836151123	1.1	22.957836151123	1.5	22.957836151123	1.5	22.957836151123	1.2	22.957836151123	1.2	22.957836151123	1.2	22.957836151123	1.9	22.957836151123	1.6
22.9837837219238	1.2	22.9837837219238	1.3	22.9837837219238	1.3	22.9837837219238	713.7	22.9837837219238	710.6	22.9837837219238	2166.4	22.9837837219238	6791.1	22.9837837219238	1.5	22.9837837219238	1.4	22.9837837219238	1.2	22.9837837219238	1.2	22.9837837219238	1.6	22.9837837219238	1.4	22.9837837219238	1.7
23.0097312927246	1.8	23.0097312927246	1.5	23.0097312927246	1.7	23.0097312927246	1.6	23.0097312927246	1.6	23.0097312927246	929.6	23.0097312927246	5034.9	23.0097312927246	1.7	23.0097312927246	1.5	23.0097312927246	1.4	23.0097312927246	1.2	23.0097312927246	1.6	23.0097312927246	1.4	23.0097312927246	1.5
23.0356788635254	1.7	23.0356788635254	1.3	23.0356788635254	1.9	23.0356788635254	1.3	23.0356788635254	1.2	23.0356788635254	1.4	23.0356788635254	908.6	23.0356788635254	4939.3	23.0356788635254	5456.5	23.0356788635254	1.2	23.0356788635254	1.1	23.0356788635254	1.3	23.0356788635254	1.5	23.0356788635254	1.8
23.0616264343262	1.8	23.0616264343262	1.4	23.0616264343262	1.6	23.0616264343262	1.7	23.0616264343262	1.4	23.0616264343262	1.1	23.0616264343262	1.4	23.0616264343262	1.7E+04	23.0616264343262	2.2E+04	23.0616264343262	1.3E+04	23.0616264343262	6979.2	23.0616264343262	7117.7	23.0616264343262	3058.4	23.0616264343262	1.4
23.087574005127	1.5	23.087574005127	1.2	23.087574005127	1.4	23.087574005127	1.5	23.087574005127	1.3	23.087574005127	1.1	23.087574005127	1.4	23.087574005127	8.2E+04	23.087574005127	8.9E+04	23.087574005127	8.1E+04	23.087574005127	3.9E+04	23.087574005127	4.4E+04	23.087574005127	2.1E+04	23.087574005127	1.3E+04
23.1135215759277	4227.7	23.1135215759277	4429.2	23.1135215759277	1.6	23.1135215759277	3633.3	23.1135215759277	2450.5	23.1135215759277	1.7	23.1135215759277	1.6	23.1135215759277	3.8E+05	23.1135215759277	3.8E+05	23.1135215759277	3.2E+05	23.1135215759277	1.6E+05	23.1135215759277	1.8E+05	23.1135215759277	1E+05	23.1135215759277	7.6E+04
23.1394691467285	8024.0	23.1394691467285	1.3E+04	23.1394691467285	8727.2	23.1394691467285	1538.7	23.1394691467285	4783.1	23.1394691467285	1.7	23.1394691467285	2907.7	23.1394691467285	9.8E+05	23.1394691467285	9.5E+05	23.1394691467285	7.9E+05	23.1394691467285	4.4E+05	23.1394691467285	4.2E+05	23.1394691467285	2.3E+05	23.1394691467285	2.1E+05
23.1654167175293	1.9E+04	23.1654167175293	2E+04	23.1654167175293	1.9E+04	23.1654167175293	7916.5	23.1654167175293	8885.4	23.1654167175293	3745.5	23.1654167175293	4729.2	23.1654167175293	1.2E+06	23.1654167175293	1.2E+06	23.1654167175293	9.8E+05	23.1654167175293	5.5E+05	23.1654167175293	5.2E+05	23.1654167175293	3E+05	23.1654167175293	2.5E+05
23.1913642883301	1.3E+04	23.1913642883301	1.7E+04	23.1913642883301	1.3E+04	23.1913642883301	8293.8	23.1913642883301	6720.0	23.1913642883301	1583.9	23.1913642883301	1479.0	23.1913642883301	8.6E+05	23.1913642883301	8.2E+05	23.1913642883301	7E+05	23.1913642883301	3.6E+05	23.1913642883301	3.5E+05	23.1913642883301	2.1E+05	23.1913642883301	1.7E+05
23.2173118591309	2457.4	23.2173118591309	4303.6	23.2173118591309	2663.0	23.2173118591309	4663.1	23.2173118591309	1532.6	23.2173118591309	1.4	23.2173118591309	1.7	23.2173118591309	3.5E+05	23.2173118591309	3.5E+05	23.2173118591309	3.1E+05	23.2173118591309	1.5E+05	23.2173118591309	1.4E+05	23.2173118591309	9.4E+04	23.2173118591309	7E+04
23.2432594299316	1.1	23.2432594299316	1.2	23.2432594299316	1.3	23.2432594299316	1084.8	23.2432594299316	1.3	23.2432594299316	1.5	23.2432594299316	1.9	23.2432594299316	1E+05	23.2432594299316	1.1E+05	23.2432594299316	9.5E+04	23.2432594299316	5.3E+04	23.2432594299316	4.3E+04	23.2432594299316	3E+04	23.2432594299316	2.3E+04
23.2692070007324	1.2	23.2692070007324	1.3	23.2692070007324	1.2	23.2692070007324	1.2	23.2692070007324	1.4	23.2692070007324	1.5	23.2692070007324	1.8	23.2692070007324	5.1E+04	23.2692070007324	5.1E+04	23.2692070007324	4E+04	23.2692070007324	2.7E+04	23.2692070007324	1.9E+04	23.2692070007324	1.3E+04	23.2692070007324	1.1E+04
23.2951545715332	1.2	23.2951545715332	1.7	23.2951545715332	1.1	23.2951545715332	1.1	23.2951545715332	1.4	23.2951545715332	1.2	23.2951545715332	1.5	23.2951545715332	3.5E+04	23.2951545715332	3.4E+04	23.2951545715332	2.4E+04	23.2951545715332	1.4E+04	23.2951545715332	1.5E+04	23.2951545715332	8668.4	23.2951545715332	6631.6
23.321102142334	1.4	23.321102142334	1.7	23.321102142334	1.3	23.321102142334	1.3	23.321102142334	1.4	23.321102142334	1.3	23.321102142334	1.4	23.321102142334	2.4E+04	23.321102142334	2.2E+04	23.321102142334	2E+04	23.321102142334	7868.3	23.321102142334	1.1E+04	23.321102142334	7091.5	23.321102142334	6751.2
23.3470497131348	1.7	23.3470497131348	1.3	23.3470497131348	1.6	23.3470497131348	1.7	23.3470497131348	1.7	23.3470497131348	1.7	23.3470497131348	1.4	23.3470497131348	1.7E+04	23.3470497131348	1.5E+04	23.3470497131348	2E+04	23.3470497131348	9176.2	23.3470497131348	9130.5	23.3470497131348	4257.0	23.3470497131348	5394.0
23.3729972839355	1.5	23.3729972839355	1.5	23.3729972839355	1.6	23.3729972839355	1.5	23.3729972839355	1.5	23.3729972839355	1.7	23.3729972839355	1.6	23.3729972839355	1.4E+04	23.3729972839355	9818.9	23.3729972839355	1.3E+04	23.3729972839355	7255.9	23.3729972839355	4724.8	23.3729972839355	1.2	23.3729972839355	2520.9
23.3989448547363	1.4	23.3989448547363	1.7	23.3989448547363	1.2	23.3989448547363	1.3	23.3989448547363	1.3	23.3989448547363	1.6	23.3989448547363	1.5	23.3989448547363	1.2E+04	23.3989448547363	6020.0	23.3989448547363	3926.3	23.3989448547363	2860.7	23.3989448547363	1586.8	23.3989448547363	1.5	23.3989448547363	4016.1
23.4248924255371	1.4	23.4248924255371	1.4	23.4248924255371	1.1	23.4248924255371	1.7	23.4248924255371	1.5	23.4248924255371	1.7	23.4248924255371	1.2	23.4248924255371	5968.2	23.4248924255371	4638.9	23.4248924255371	1.5	23.4248924255371	1.2	23.4248924255371	2838.1	23.4248924255371	1.8	23.4248924255371	3983.4
23.4508399963379	1.4	23.4508399963379	1.5	23.4508399963379	1.4	23.4508399963379	1.7	23.4508399963379	1.5	23.4508399963379	1.7	23.4508399963379	1.1	23.4508399963379	2491.4	23.4508399963379	1833.7	23.4508399963379	1931.4	23.4508399963379	1.3	23.4508399963379	1.4	23.4508399963379	1.5	23.4508399963379	1.4
23.4767875671387	1.5	23.4767875671387	1.8	23.4767875671387	1.5	23.4767875671387	1.4	23.4767875671387	1.5	23.4767875671387	1.5	23.4767875671387	1.3	23.4767875671387	7762.2	23.4767875671387	5334.0	23.4767875671387	6273.3	23.4767875671387	1.4	23.4767875671387	1347.6	23.4767875671387	1.4	23.4767875671387	1.1
23.5027351379395	1.2	23.5027351379395	1.5	23.5027351379395	1.3	23.5027351379395	1.6	23.5027351379395	1.5	23.5027351379395	1.4	23.5027351379395	1.6	23.5027351379395	6954.4	23.5027351379395	7415.7	23.5027351379395	5449.1	23.5027351379395	1.5	23.5027351379395	4475.2	23.5027351379395	1084.1	23.5027351379395	1.2
23.5286827087402	1.1	23.5286827087402	1.8	23.5286827087402	1.7	23.5286827087402	625.4	23.5286827087402	1.7	23.5286827087402	1.9	23.5286827087402	1.4	23.5286827087402	4864.5	23.5286827087402	2E+04	23.5286827087402	1.7	23.5286827087402	1.1	23.5286827087402	1.8	23.5286827087402	5640.3	23.5286827087402	1.7
23.554630279541	1.2	23.554630279541	2.0	23.554630279541	1.4	23.554630279541	1995.1	23.554630279541	1.1	23.554630279541	1.7	23.554630279541	1.2	23.554630279541	3809.1	23.554630279541	1.6E+04	23.554630279541	1.7	23.554630279541	1.4	23.554630279541	1.5	23.554630279541	6741.8	23.554630279541	1.3
23.5805778503418	1.4	23.5805778503418	1.9	23.5805778503418	1.7	23.5805778503418	1.7	23.5805778503418	1.7	23.5805778503418	1.6	23.5805778503418	1.9	23.5805778503418	1.0	23.5805778503418	1.4	23.5805778503418	1.2	23.5805778503418	1.1	23.5805778503418	1.7	23.5805778503418	1.7	23.5805778503418	1.1
23.6065254211426	1.5	23.6065254211426	1.6	23.6065254211426	1.2	23.6065254211426	1.7	23.6065254211426	1.8	23.6065254211426	1.3	23.6065254211426	1.3	23.6065254211426	1.5	23.6065254211426	1.9	23.6065254211426	1.1	23.6065254211426	1.0	23.6065254211426	1.4	23.6065254211426	1.6	23.6065254211426	1.7
23.6324729919434	1.2	23.6324729919434	1.1	23.6324729919434	1.4	23.6324729919434	1.8	23.6324729919434	1.2	23.6324729919434	1.6	23.6324729919434	1.6	23.6324729919434	1.3	23.6324729919434	1.4	23.6324729919434	1.2	23.6324729919434	1.8	23.6324729919434	2.0	23.6324729919434	1.2	23.6324729919434	1.3
23.6584205627441	1.3	23.6584205627441	1.3	23.6584205627441	1.8	23.6584205627441	1.1	23.6584205627441	1.4	23.6584205627441	2.0	23.6584205627441	1.7	23.6584205627441	1.6	23.6584205627441	1.1	23.6584205627441	1.5	23.6584205627441	1.3	23.6584205627441	1.8	23.6584205627441	1.2	23.6584205627441	1.1
23.6843681335449	1.9	23.6843681335449	1.1	23.6843681335449	1.5	23.6843681335449	1.6	23.6843681335449	1.6	23.6843681335449	1.9	23.6843681335449	1.3	23.6843681335449	1.1	23.6843681335449	1.9	23.6843681335449	1.3	23.6843681335449	1.0	23.6843681335449	1.9	23.6843681335449	1.2	23.6843681335449	1.3
23.7103157043457	1.6	23.7103157043457	1.4	23.7103157043457	1.2	23.7103157043457	1.1	23.7103157043457	1.2	23.7103157043457	1.2	23.7103157043457	1.2	23.7103157043457	1.4	23.7103157043457	1.9	23.7103157043457	1.2	23.7103157043457	2.0	23.7103157043457	1.5	23.7103157043457	1.9	23.7103157043457	1.4
